# Supplementary material for: Transient histone deacetylase inhibition induces cellular memory of gene expression and 3D genome folding
Source: Nat Genet. 2026 Feb 4;58(2):404–17. doi: 10.1038/s41588-025-02489-4 (PMC12900649; doi:10.1038/s41588-025-02489-4)
Supplement: Supplementary file 5 — Statistical source data. [file 41588_2025_2489_MOESM5_ESM.xlsx]

## Sheet: Fig1b_chrDensityValues
DMSO	TSA	REC	coordinate
0	0	0	1
0	0	0	250001
0	0	0	500001
0	0	0	750001
0	0	0	1000001
0	0	0	1250001
0	0	0	1500001
0	0	0	1750001
0	0	0	2000001
0	0	0	2250001
0	0	0	2500001
0	0	0	2750001
0.4854	1.26896	0.7612	3000001
1.20488	2.65264	2.1598	3250001
0.69784	1.11372	1.01368	3500001
0.96252	1.4718	1.31136	3750001
0.59	0.947	0.81696	4000001
1.3154	2.505	1.92508	4250001
0.71268	1.2086	1.12804	4500001
0.7604	1.3552	1.04372	4750001
1.36056	1.98352	1.66956	5000001
0.85956	1.52032	1.2572	5250001
0.59988	1.07612	0.82004	5500001
0.57128	1.10624	0.76964	5750001
1.43572	2.96308	2.35304	6000001
1.96112	2.56316	3.52344	6250001
0.77276	1.38816	1.189	6500001
0.90932	1.51792	1.3372	6750001
0.60284	0.864	0.72116	7000001
0.67396	1.1396	0.91676	7250001
1.04276	2.72668	1.67004	7500001
1.23724	2.5482	2.14136	7750001
1.31968	2.3326	2.08636	8000001
0.66492	1.18584	0.82452	8250001
0.50648	0.917	0.67024	8500001
0.50108	0.862	0.67084	8750001
0.56736	1.05948	0.70064	9000001
0.633	1.35048	0.951	9250001
0.66228	1.19648	0.8244	9500001
1.15744	2.04704	1.72636	9750001
1.16644	2.47704	1.88396	10000001
0.6402	1.49116	0.77816	10250001
1.10188	2.67336	1.95952	10500001
0.76956	1.4026	1.1382	10750001
0.51236	1.07784	0.66668	11000001
0.46028	0.80328	0.56992	11250001
0.56892	1.13556	0.84844	11500001
0.70192	1.63108	0.94084	11750001
1.0574	3.32228	2.06052	12000001
0.49552	1.44716	0.76296	12250001
0.78764	2.13628	1.25532	12500001
2.11032	3.6016	3.13008	12750001
0.48344	0.83052	0.6752	13000001
0.65044	1.08896	0.92868	13250001
0.7614	1.83604	1.1192	13500001
0.60552	1.39928	0.83464	13750001
0.64512	0.96836	0.74108	14000001
0.61	0.91268	0.772	14250001
1.72524	4.2004	2.76496	14500001
0.8472	1.84548	1.19292	14750001
0.6528	1.72168	0.91728	15000001
0.53296	1.01708	0.74548	15250001
0.52064	0.82908	0.65676	15500001
0.54712	0.92416	0.68648	15750001
0.70616	1.51444	1.00088	16000001
0.6324	1.13628	0.7588	16250001
0.70612	1.66116	0.97232	16500001
0.54016	1.06144	0.6466	16750001
0.53756	1.11736	0.726	17000001
0.89664	2.31036	1.20432	17250001
0.62336	1.33564	0.93204	17500001
0.66864	1.64504	0.83668	17750001
0.67996	1.33528	0.92416	18000001
0.4626	0.792	0.60064	18250001
0.74032	1.4884	0.98052	18500001
0.68756	1.39524	0.86468	18750001
0.82092	1.36084	1.1978	19000001
0.55528	1.04888	0.81084	19250001
0.51488	0.82224	0.65768	19500001
0.57736	0.95708	0.7328	19750001
0.7342	1.26516	0.93844	20000001
1.04988	1.79012	1.6314	20250001
1.22384	3.68628	2.1562	20500001
2.51588	6.61492	4.79468	20750001
1.67648	3.70072	3.2044	21000001
0.92144	1.99296	1.47384	21250001
0.6442	1.15616	0.81164	21500001
0.54136	0.82704	0.63924	21750001
0.60352	1.22124	0.8226	22000001
0.61668	1.35716	0.84444	22250001
0.49128	0.76108	0.6108	22500001
0.57096	0.96564	0.762	22750001
0.55456	1.06628	0.70236	23000001
0.67184	1.32292	0.85784	23250001
0.6892	1.67828	1.00836	23500001
0.97752	2.88232	1.57756	23750001
1.847	4.42724	3.20764	24000001
0.81932	2.73188	1.36028	24250001
1.14132	3.64432	2.01256	24500001
0.83448	1.70188	1.12136	24750001
0.736	1.53224	1.05304	25000001
0.96916	2.3064	1.44452	25250001
0.79636	2.77824	1.14412	25500001
0.56688	0.80232	0.67036	25750001
0.47844	0.78796	0.68044	26000001
0.53128	0.88104	0.69608	26250001
0.83936	1.37296	1.24464	26500001
0.50028	0.72672	0.65816	26750001
0.46352	0.63988	0.64392	27000001
0.56388	0.99756	0.72544	27250001
0.7844	1.38248	1.07748	27500001
0.57864	0.85468	0.72792	27750001
0.4752	0.66072	0.60732	28000001
0.49908	0.83464	0.63272	28250001
0.55192	0.94628	0.696	28500001
0.47776	0.74636	0.59184	28750001
0.478	0.69448	0.55864	29000001
0.53128	0.81096	0.63524	29250001
0.55632	0.7688	0.68856	29500001
0.58324	0.87072	0.70196	29750001
1.31968	1.98352	1.96596	30000001
0.9938	2.50496	1.68336	30250001
1.01088	2.24696	1.52848	30500001
0.63584	1.1946	0.83136	30750001
0.76868	1.60868	0.99852	31000001
0.6458	1.3382	0.90048	31250001
1.3746	3.47148	2.25652	31500001
1.69996	5.41204	3.18772	31750001
1.29752	3.13336	2.26132	32000001
0.7996	1.95372	1.08872	32250001
0.54804	1.07044	0.82524	32500001
0.66496	1.64008	0.96252	32750001
0.53128	1.2034	0.70472	33000001
0.65516	1.22268	0.77324	33250001
0.59964	0.90952	0.79468	33500001
2.43264	5.16772	4.39444	33750001
1.72696	4.54328	3.23584	34000001
1.4134	4.84152	2.24608	34250001
1.78592	5.9432	3.22968	34500001
3.549	7.8612	6.71572	34750001
2.1498	5.4954	3.77076	35000001
0.989	2.91132	1.58736	35250001
2.89168	7.85564	4.94864	35500001
2.201	7.57044	3.8836	35750001
0.858	2.71176	1.34776	36000001
3.35956	6.74248	7.0882	36250001
1.92336	5.59912	3.37152	36500001
0.7866	2.69104	1.34376	36750001
0.5342	1.21448	0.74348	37000001
0.43044	1.28068	0.54768	37250001
0.91604	2.29152	1.40292	37500001
2.45572	6.7476	4.26908	37750001
1.08424	5.0294	1.73676	38000001
2.41024	6.514	4.40852	38250001
1.92368	7.83332	3.39712	38500001
1.17252	4.33816	1.67412	38750001
0.90744	2.13116	1.26564	39000001
0.8052	1.4574	1.01768	39250001
0.56372	1.08264	0.8436	39500001
0.65856	1.10436	0.8448	39750001
1.02188	2.51164	1.70072	40000001
0.82152	1.43708	1.005	40250001
0.50044	0.67364	0.65912	40500001
0.46028	0.69292	0.56688	40750001
0.47928	0.79536	0.5802	41000001
0.43584	0.63708	0.57644	41250001
0.45256	0.60652	0.57964	41500001
0.63944	1.3654	0.9558	41750001
1.04276	2.41128	1.54552	42000001
1.10904	3.92716	1.849	42250001
1.1362	3.06572	1.90404	42500001
0.56928	1.01024	0.74912	42750001
0.61988	1.3384	0.82516	43000001
0.60996	1.46276	0.9084	43250001
0.63256	1.51844	0.90468	43500001
0.55512	0.92312	0.6972	43750001
0.58916	0.88776	0.76548	44000001
1.0466	2.86172	1.9074	44250001
0.9552	2.85412	1.37904	44500001
0.78612	1.75416	1.27216	44750001
0.4788	0.8156	0.67248	45000001
0.49652	0.76532	0.6332	45250001
0.69132	1.21872	0.91268	45500001
0.50844	0.73248	0.692	45750001
0.65236	1.63696	0.90364	46000001
0.96076	3.1172	1.6208	46250001
2.15304	5.337	3.88484	46500001
1.13504	2.8546	1.8828	46750001
0.78408	1.85424	1.02764	47000001
1.05608	2.61172	1.27948	47250001
0.55864	1.48004	0.7436	47500001
0.50456	0.87028	0.68736	47750001
0.488	0.83108	0.6076	48000001
0.49368	0.87696	0.6	48250001
0.45904	0.79104	0.51864	48500001
0.50408	0.73228	0.59036	48750001
0.47908	0.88368	0.62832	49000001
0.56684	0.81328	0.74816	49250001
0.68084	1.5808	1.14144	49500001
1.1826	2.86184	1.78212	49750001
0.79216	2.0922	1.19992	50000001
0.579	0.85988	0.72212	50250001
0.45156	0.81788	0.63584	50500001
0.53064	0.877	0.69836	50750001
0.4728	0.74928	0.5826	51000001
0.51432	0.74872	0.64488	51250001
0.48688	0.75112	0.63692	51500001
0.7382	1.127	1.06336	51750001
0.47588	0.78728	0.66716	52000001
0.62256	1.33144	0.87988	52250001
0.56052	0.99108	0.67556	52500001
0.60048	1.13136	0.81132	52750001
0.91976	2.04336	1.42532	53000001
0.7922	2.2626	1.25876	53250001
0.94916	2.51168	1.32516	53500001
0.81444	1.9734	1.24364	53750001
0.55032	0.9476	0.71436	54000001
0.51652	0.987	0.62976	54250001
0.66384	1.49932	0.83008	54500001
1.0294	3.01072	1.19936	54750001
0.67276	1.98984	0.885	55000001
0.59184	1.38828	0.80268	55250001
0.63632	1.26416	0.78724	55500001
0.50296	0.8754	0.67376	55750001
0.54156	0.89324	0.68536	56000001
0.70624	2.08236	0.94896	56250001
3.05516	8.32516	5.97264	56500001
0.83236	2.08592	1.1654	56750001
0.57588	1.1522	0.79152	57000001
0.6988	1.90528	0.9878	57250001
0.61916	1.2238	0.87988	57500001
0.7626	1.69108	1.08316	57750001
0.6084	1.38764	0.7578	58000001
0.49448	0.84912	0.60164	58250001
0.5726	1.48012	0.76668	58500001
0.44948	0.85092	0.55464	58750001
0.48892	0.7562	0.6232	59000001
0.37312	0.66884	0.47692	59250001
0.35852	0.53616	0.46908	59500001
0.45428	0.68044	0.5624	59750001
0.42744	0.67376	0.51808	60000001
0.40916	0.8266	0.56104	60250001
1.44688	5.46432	2.28164	60500001
1.91448	7.08648	3.65404	60750001
1.155	4.06828	1.75476	61000001
0.71264	2.12912	0.99724	61250001
3.02988	8.0012	6.04384	61500001
0.7272	1.9148	1.22288	61750001
0.59484	1.19772	0.88624	62000001
0.54824	0.98424	0.745	62250001
0.83868	1.79128	1.27084	62500001
0.66556	1.74476	1.06688	62750001
0.66492	1.51828	0.93664	63000001
0.57848	1.07788	0.71936	63250001
0.98312	1.9768	1.44964	63500001
0.88368	2.3152	1.25796	63750001
0.72764	1.53236	1.09552	64000001
0.78452	2.48464	1.14528	64250001
0.80112	2.26476	1.28908	64500001
1.01432	2.78336	1.6638	64750001
0.89332	2.52484	1.29788	65000001
0.72648	1.83704	1.10588	65250001
3.24628	10.9882	6.33836	65500001
1.039	3.365	1.78464	65750001
0.7054	1.586	1.09896	66000001
0.79136	2.3304	1.33768	66250001
0.51556	1.01784	0.62736	66500001
0.60164	1.6242	0.85268	66750001
0.74672	2.16356	1.07196	67000001
1.8164	6.2548	3.81468	67250001
1.4108	4.32936	2.38036	67500001
1.6232	5.3782	2.83704	67750001
1.14768	2.70156	1.6366	68000001
0.86756	2.12232	1.40396	68250001
0.57452	0.96568	0.73988	68500001
0.56216	1.13908	0.76368	68750001
0.5806	1.52816	0.85264	69000001
0.93376	2.41012	1.46868	69250001
0.72288	2.0618	1.10756	69500001
1.21616	1.91	2.01492	69750001
0.55688	0.86008	0.71256	70000001
0.69356	1.50692	1.08528	70250001
1.00708	2.69232	1.7284	70500001
0.45404	0.69608	0.67376	70750001
0.47516	0.7268	0.59924	71000001
0.50972	0.76408	0.72352	71250001
0.53216	0.88516	0.7546	71500001
0.44588	0.74524	0.60428	71750001
0.45576	0.685	0.59328	72000001
0.44064	0.69068	0.5402	72250001
0.40344	0.73616	0.50508	72500001
0.38872	0.57548	0.49364	72750001
0.47904	0.8646	0.66204	73000001
0.56696	1.02072	0.77872	73250001
1.2026	3.01904	2.06364	73500001
0.85004	2.59364	1.4464	73750001
1.04112	3.07128	1.77376	74000001
0.73352	1.95056	1.22404	74250001
0.59336	1.2126	0.85936	74500001
0.88752	3.21036	1.44068	74750001
1.46824	4.11952	2.50156	75000001
2.10776	6.27716	3.60056	75250001
0.87716	2.87532	1.43004	75500001
0.74732	2.52656	1.21256	75750001
1.09312	3.37988	1.832	76000001
0.66048	1.93368	0.90532	76250001
0.66436	2.09852	0.97192	76500001
0.81396	2.3494	1.2328	76750001
1.93772	6.38476	3.47912	77000001
0.58908	2.09172	0.80828	77250001
2.0852	5.8418	3.74288	77500001
1.22268	3.74248	2.32708	77750001
0.67024	1.56672	0.7986	78000001
0.61868	1.0632	0.78024	78250001
0.59716	1.15108	0.7464	78500001
0.70608	1.21024	0.87392	78750001
0.72316	1.4222	0.84164	79000001
0.49712	0.73548	0.5944	79250001
0.49124	0.79364	0.60092	79500001
0.74472	1.41668	1.04068	79750001
1.79068	4.74236	3.2312	80000001
1.33176	3.9364	2.14392	80250001
0.67628	1.80716	0.9472	80500001
0.84488	2.14608	1.1642	80750001
0.76288	1.657	1.09736	81000001
0.98376	1.44236	1.26536	81250001
0.55684	1.16712	0.72924	81500001
0.59064	1.34692	0.81912	81750001
0.48964	1.15448	0.8868	82000001
0.562	1.34524	0.7802	82250001
0.9262	3.04056	1.49544	82500001
1.60276	5.15596	3.46724	82750001
0.54432	1.10736	0.7298	83000001
0.50768	1.21412	0.69248	83250001
0.53708	0.84004	0.67952	83500001
0.61704	1.21728	0.79444	83750001
0.6414	1.4548	0.85128	84000001
0.75424	1.67456	1.00828	84250001
1.11556	2.84104	1.89228	84500001
2.21532	5.58932	4.23668	84750001
0.42624	0.68864	0.55844	85000001
0.54324	0.80472	0.69984	85250001
0.75668	1.14612	0.95808	85500001
0.40672	0.72724	0.53876	85750001
0.35368	0.6632	0.4718	86000001
0.46984	0.85076	0.63376	86250001
0.39544	0.7712	0.55516	86500001
0.42152	0.66732	0.56044	86750001
0.46592	0.72416	0.56908	87000001
0.42212	0.87204	0.4996	87250001
0.44576	0.68268	0.55872	87500001
0.3306	0.5472	0.37604	87750001
0.39368	0.56832	0.47908	88000001
0.3894	0.62316	0.49828	88250001
0.49424	0.80392	0.63952	88500001
0.7878	1.51724	1.08504	88750001
0.74756	1.39148	1.08432	89000001
0.47628	0.73828	0.60708	89250001
0.42108	0.59876	0.5112	89500001
0.39564	0.63856	0.50024	89750001
0.4296	0.73232	0.54576	90000001
0.53516	0.89724	0.6446	90250001
0.685307	1.5118	1.31643	90500001

## Sheet: Fig1d_allPeaks_compGO_TSA
Cluster	ID	Description	GeneRatio	BgRatio	pvalue	p.adjust	qvalue	geneID	Count
H3K27ac Down	GO:0050871	positive regulation of B cell activation	0.0952381	94/28891	1.06979220371467e-05	0.00521934	0.00382504	Tlr4/Paxip1/Ppp2r3c/Mif	4
H3K4me1 Down	GO:0042921	glucocorticoid receptor signaling pathway	0.1	16/28891	5.4316158821198e-05	0.0111374	0.00734075	Bmal1/Per1	2
H3K4me3 Down	GO:0019827	stem cell population maintenance	0.0821918	213/28891	1.68823930737324e-05	0.00166948	0.00124594	Bicral/Esrrb/Nanog/Rbpj/Pou5f1/Tbx3	6
H3K4me3 Down	GO:0007369	gastrulation	0.0684932	186/28891	0.000110427	0.00614253	0.00458419	Gdf3/Nanog/Cripto/Pou5f1/Lefty1	5
H3K4me3 Down	GO:0007498	mesoderm development	0.0547945	123/28891	0.000271349	0.0123846	0.0092427	Gdf3/Nanog/Pou5f1/Tbx3	4
H3K4me3 Down	GO:0001829	trophectodermal cell differentiation	0.0273973	25/28891	0.00181936	0.0382829	0.0285707	Esrrb/Pou5f1	2
Ring1B Down	GO:0050767	regulation of neurogenesis	0.0422265	494/28891	0.000108589	0.00501532	0.00394715	Casz1/Metrn/Ephb2/Sema4d/Obsl1/Sema6b/Baiap2/Sema4g/Sox8/Fbxw8/Shank3/Sema6c/Btg2/Rnd2/Id1/Nf1/Dip2b/Hap1/Dixdc1/Ptprs/Tiam1/Sema4f	22
Ring1B Down	GO:0022604	regulation of cell morphogenesis	0.0287908	277/28891	0.000171392	0.00699934	0.00550861	Rac3/Nherf1/Epb41/Ephb2/Syne3/Sema4d/Obsl1/Bcl9l/Baiap2/Plekho1/Fbxw8/Arap1/Tiam1/Kank1/Ptk2b	15
Ring1B Down	GO:0044782	cilium organization	0.0326296	418/28891	0.00170456	0.0271716	0.0213845	Klc3/Evi5l/Nherf1/Kif17/Septin9/Mapk15/Rab11fip3/Fbxw8/Akt1/Wdr35/Ahi1/Celsr2/Hap1/Mark4/Dctn1/Celsr3/Tesk1	17
Ring1B Down	GO:0021700	developmental maturation	0.0307102	389/28891	0.0020568	0.0301009	0.02369	Rnd1/Rac3/Stxbp1/Sema4d/Fam210b/Phospho1/Sox8/Dab2ip/Grin1/Pcsk4/Akt1/Nf1/Ryr1/Shb/Ptk2b/Rec8	16
H2AK119Ub Up	GO:0050767	regulation of neurogenesis	0.0815789	494/28891	8.76100695290733e-13	1.8761696389651e-09	1.25881836744405e-09	Ulk2/Jade2/Atxn1/Rest/Macf1/Notch1/Dixdc1/Sgk1/Egr2/Mapt/Pak1/Numb/Cdon/Vegfa/S100a10/Sema4b/Nin/Bag1/Map1b/Rapgef2/Ctdsp1/Bmpr1a/Dpysl5/Clcn2/Clcf1/Tnf/Efna5/Dag1/Cdh1/Tiam1/Ptprf	31
H2AK119Ub Up	GO:0007369	gastrulation	0.0368421	186/28891	1.95174021624451e-07	3.81547159120315e-05	2.55999543949386e-05	Txnrd1/Setd2/Arid1a/Macf1/Hhex/Dusp5/Gpi1/Foxf1/Fgfr1/Ldb1/Bmpr1a/Pou5f1/Dusp1/Dag1	14
H2AK119Ub Up	GO:0007498	mesoderm development	0.0289474	123/28891	7.29773513469464e-07	9.76756236934286e-05	6.55355819661723e-05	Txnrd1/Setd2/Macf1/Sall1/Gpi1/Foxf1/Fgfr1/Vegfa/Tcf7l1/Bmpr1a/Pou5f1	11
H2AK119Ub Up	GO:0022604	regulation of cell morphogenesis	0.0368421	277/28891	2.07771047701645e-05	0.000747801	0.000501738	Macf1/Sgk1/Myo10/Numb/Vegfa/Fmnl2/Myh10/Icam1/Rreb1/Efna5/Rac3/Nedd4l/Tiam1/Ptprf	14
H2AK119Ub Up	GO:0019827	stem cell population maintenance	0.0315789	213/28891	2.80678473875615e-05	0.000917669	0.000615711	Sap30/Rest/Arid1a/Sall4/Sall1/Fgfr1/Ldb1/Tcf7l1/Smarca2/Bmpr1a/Pou5f1/Ncoa3	12
H2AK119Ub Up	GO:0046879	hormone secretion	0.0447368	403/28891	2.88613636175625e-05	0.000936464	0.000628322	Ywhaz/Rest/Glul/Itsn1/Midn/Slc16a1/Camk2n1/Gja1/F2rl1/Fgfr1/Orai1/Hmga1/Ncoa6/Clcf1/Tnf/Efna5/Tiam1	17
H2AK119Ub Up	GO:0048880	sensory system development	0.0421053	435/28891	0.000238511	0.00402181	0.00269844	Map3k1/Arid1a/Notch1/Cdkn1c/Gja1/Nectin1/Megf11/Cdon/Vegfa/Spred2/Sh3pxd2b/Myh10/Clcn2/Pds5a/Pou2f1/Nectin3	16
H2AK119Ub Up	GO:0030198	extracellular matrix organization	0.0315789	322/28891	0.00124984	0.0126444	0.00848375	Aplp2/Notch1/Comp/Lamb1/Axin2/Sulf2/Foxf1/Sh3pxd2b/B4galt1/P4ha1/Tnf/Dag1	12
H2AK119Ub Up	GO:0007398	ectoderm development	0.00789474	18/28891	0.00159065	0.0149489	0.01003	Sall1/Bmpr1a/Pou5f1	3
H2AK119Ub Up	GO:0021700	developmental maturation	0.0342105	389/28891	0.00210179	0.0179322	0.0120316	Ywhaz/Notch1/Cdkn1c/Tssk3/Gja1/Phospho1/Fgfr1/Klf2/Vegfa/Ptbp3/Rere/Rac3/Dag1	13
H3K27ac Up	GO:0044782	cilium organization	0.0331345	418/28891	4.18955004311758e-35	2.69765127276341e-31	1.64494964850827e-31	Klc3/Akt1/Ccdc40/Mark4/Drc1/Vangl2/Dnah2/Wrap73/Nisch/Cfap20/Atp6v1d/Rabl2/Foxj1/Dctn1/Poc1a/Tekt4/Ift46/Kif27/Bbs1/Zfp423/Ablim1/Syne2/Cep131/Tbc1d30/Dnah1/Celsr3/Crocc/Cby1/Tekt1/Dnai2/Ttll1/Ptpn23/Tbc1d7/Arl3/Cplane2/Cntrl/Dnaaf3/Fbf1/Dnhd1/Cfap298/Cntrob/Septin9/Armc12/Pcnt/Mks1/Dync2i2/Ttll8/Dnal1/Ccdc13/Ccp110/Ttc29/Odf2l/Armc9/Hydin/Cfap58/Map4/Rsph1/Evi5l/Cfap126/Cep164/Traf3ip1/Ccdc32/Ki…	200
H3K27ac Up	GO:0022604	regulation of cell morphogenesis	0.0200464	277/28891	8.73978941532122e-18	3.31032376736784e-15	2.01853959870886e-15	Myh14/Dvl1/Sema4d/Fmnl1/Obsl1/Sema4a/Plxnb1/Rasal1/Cux2/Vil1/Coro1a/Afdn/Syt3/Ptk2b/Cul7/Rims2/Mul1/Fgd1/Rnf157/Cdc42ep2/Arap1/Syne3/Hpn/Cyfip1/Fyn/Epb41/Anapc2/Cxcr4/Sh3glb1/Epb41l2/Sparc/Rreb1/Picalm/Kalrn/Ypel4/Pxn/Eef2k/Ago4/Nf2/Tbccd1/Macf1/Plekho1/Rac3/Nedd4l/Gas7/Capzb/Kif3a/Mkln1/Mark2/F2/Tnik/Enpp2/Shroom3/Zmym4/Akap5/Zmym3/Brwd1/Dbn1/Rims1/Strip2/Mfn1/Syt1/Baiap2/Spag9/Cdkl3/Epha4/Fermt…	121
H3K27ac Up	GO:0050767	regulation of neurogenesis	0.0294897	494/28891	4.00458147895035e-15	7.3672857551318e-13	4.49235756886761e-13	Ptprs/Casz1/Ncan/Sema4d/Obsl1/Lrp1/Sema4a/Ndel1/Zfyve27/Sema3f/Plxnb1/Bcan/Rnf112/Tgfb1/Golga2/Nin/Cux2/Kdm1a/Crabp2/Rheb/Thy1/Ctf2/Afdn/Tsc2/Shank3/Smarcd3/Cit/Amigo1/Cul7/Mbp/Syngap1/Wdr62/Dixdc1/Dll3/Trak1/Cyfip1/Ttc3/Megf8/Anapc2/Cxcr4/Trpv2/Trp73/Nrdc/Cip2a/Sh3glb1/Arhgap4/Tspo/Ctnna1/L1cam/Pak1/Rgs14/Picalm/Kalrn/Sema6b/Dll1/Eef2k/Nf2/Per2/Limk1/Metrn/Macf1/Sema4g/Chd7/Tiam2/Mbd1/Id4/F2/Tni…	178
H3K27ac Up	GO:0000280	nuclear division	0.0240225	450/28891	1.03776942926096e-08	3.15197988443931e-07	1.92198608299076e-07	Bag6/Dcaf13/Bub1b/Nfix/Rad51/Obsl1/Ndel1/Klhdc8b/Fanca/Wrap73/Tgfb1/Golga2/Becn1/Prc1/Reep4/Cul9/Meioc/Cit/Rgcc/Akap8l/Xrcc3/Abraxas1/Ino80/Spag5/Kif2a/Fgfr2/Cul7/Ccdc8/Ncapg/Tubg2/Cep85/Tom1l2/Hsf1/Ccdc61/Mad2l1bp/Catsperz/Cdkn1c/Sun1/Tpr/Topbp1/Rec8/Arhgap33os/Clasp1/Mzt1/Nde1/Smpd3/Cdc25b/Wapl/Egf/Reep3/Clasp2/Ncaph/L3mbtl1/Sycp2l/Spire1/Ppp2r1a/Ago4/Rad51ap1/Anapc7/Cdca2/Cenpx/Ankle2/Bub1/Tdr…	145
H3K27ac Up	GO:0021700	developmental maturation	0.0207091	389/28891	1.23438699507423e-07	2.89026104046654e-06	1.7623975087567e-06	Sez6/Rere/Lgi4/Shank1/Akt1/Grin1/Ap3d1/Zar1l/Rflna/Sema4d/Nfix/Catsperd/Plxnb1/Bcan/Tgfb1/Kcnq2/Atp6v1d/Arhgef15/C1ql1/Foxj1/Kcnb1/Mmp2/Kcne1/Pabpc1l/Maea/Ptk2b/Cdh3/Heatr3/Tcp11/Actl6b/Rnd1/Fam210b/Catsperz/Slc22a14/Cdkn1c/Atp6v1b2/Tssk3/Ctsl/Rec8/Anapc2/Asxl2/Anks1/Ankrd17/Ank3/Ryr1/Cdc25b/Pou2f2/Fgfr1/Clstn1/Zdhhc20/Atp6v0a4/Calca/Picalm/Ppp2r1a/Dab2ip/Srrm4/Trpc4ap/Rac3/Nom1/Rab38/Nfia/Cacna1…	125
H3K27ac Up	GO:0007219	Notch signaling pathway	0.0115971	187/28891	1.47585424512617e-07	3.41835449077965e-06	2.08441360633117e-06	Neurl1b/Mfng/Tgfb1/Cdk3/Stat3/Traf7/Notch4/Zfp423/Snai1/Tspan5/Adam17/Dll3/Rian/Egfl7/Aph1c/Cfap58/Epn2/Nod2/Jag2/Ncstn/Tspear/Dll1/Dtx1/Tspan15/Timp4/Nle1/S1pr3/Zbtb7a/Etv2/Neurl1a/Ptp4a3/Aph1b/Arrb1/Zmiz1/Six1/Ift172/Numb/Slc35c1/Cbfa2t2/Spen/Maml2/Ccn3/Fbxw7/Nrarp/Dicer1/Psen2/Dner/Sel1l/Hey1/Pofut1/Hhex/Anxa4/Cd46/Slc35c2/Lfng/Aph1a/Krt19/Reck/Tcim/Adam10/Ift74/Kctd10/Notch3/S2bpcox16/Gata2/G…	70
H3K27ac Up	GO:0048880	sensory system development	0.0222001	435/28891	6.48104759205823e-07	1.22739604250773e-05	7.48430573324372e-06	Rara/Mip/Scrib/Casz1/Sipa1l3/Slc39a5/Nfix/Acvr2b/Mfap2/Ppp1r13l/Tgfb1/Arhgef15/Stat3/Mdm1/Sdk2/Fat1/Thy1/Rarg/Zdhhc16/Smarcd3/Phactr4/Fgfr2/Crb2/Gnat1/Slc1a1/Pou2f1/Lrp5/Meis3/Six6/Cryge/Grhl2/Pcnt/Cdkn1c/Fscn2/Mfrp/Pds5b/Mfap5/Nr2e3/Six5/Tbc1d20/Agtpbp1/Opn4/Acvrl1/Traf3ip1/Lrp6/Dll1/B9d1/Nf2/Gnb1/Tulp3/Gpd2/Cfh/Chd7/Tulp1/Cntf/Nfia/Kdm2b/Lamb2/Smad3/Hesx1/Flt1/Spred3/Crybg3/Mterf4/Pdgfrb/Naglu/…	134
H3K27ac Up	GO:0046879	hormone secretion	0.0190524	403/28891	0.000152426	0.00126316	0.000770235	Rab44/Slc8b1/Acvr2b/Lrp1/Rapgef4/Stx4a/Aacs/Psmd9/Fgfr4/Tfr2/Kcnb1/Stxbp5l/Vdr/C1qtnf1/Retn/Rims2/Pla2g6/Raf1/Chga/Madd/Lrp5/Sct/Stim1/Crh/Rab11fip1/Bad/Vgf/Aimp1/Pfkl/Sirt3/Tbc1d1/Gipr/Hmgcr/C1qtnf12/Sidt2/Smpd3/Tspo/Stx1a/Rab8b/Mir200a/Fgfr1/Ptpn11/Gnao1/Kalrn/Nadk/Rab11b/Syt7/Per2/Ppp3cb/Chd7/Cntf/Pde4c/Itpr1/Selenom/Nlgn2/F2/Cacna1d/Gnas/Nnat/Itsn1/Ptprv/Osm/Nos1/Tcf7l2/Nucb2/Nmb/Il11/Arrb1/F…	115
H3K27ac Up	GO:0019827	stem cell population maintenance	0.0111001	213/28891	0.000189237	0.00149143	0.000909429	Bicra/Nfix/Vangl2/Stat3/Mettl14/Cnot2/Raf1/Actl6b/Lrp5/Sct/Wdr62/Mmp24/Phf10/Eif4enif1/Mettl3/Smarcc1/Eif4e/Rbbp7/Fgfr1/Ctr9/Taf6l/Smarce1/Kat6a/Dll1/Fgf4/Fancc/Jmjd1c/Tuba3a/Cnot3/Kdm2b/Hesx1/Tcf7l2/Tead1/Fut10/Foxo1/Crebbp/Elavl1/Pelo/Setd1a/Ss18/Med27/Apc/Ptn/Med24/Lig4/Dicer1/Cul4a/Ski/Bcl9l/Med15/Sin3a/Med10/Bcl9/Cdh2/Rtf1/Brms1l/Prdm14/Nog/Cdkn2a/Eomes/Mapk8/Dis3l2/Hdac1/Sav1/Gata2/Zc3h13/F…	67
H3K27ac Up	GO:0007369	gastrulation	0.00960901	186/28891	0.000623767	0.0039493	0.00240817	Dvl1/Acvr2b/Vangl2/Snai1/Zbtb17/Crb2/Mbp/Lrp5/Axin1/Megf8/Clasp1/Rnf2/Fgfr1/Clasp2/Tnrc6c/Setd2/Ctr9/Acvr1/Lrp6/Nf2/Epb41l5/Macf1/Grb2/Etv2/Nphp3/Smad3/Prkaca/Tenm4/Hira/Ext1/Ahdc1/Dact1/Taf10/Phldb1/Ugdh/Prickle1/Dusp2/Ecsit/Hsbp1/Otx2/Hhex/Plpp3/Itga5/Ext2/Frs2/Myadm/Wnk1/Rtf1/Dld/Cer1/Nog/Eomes/Sfrp2/Tgif2/Tnfaip3/Lefty1/Macroh2a1/Htt	58
H3K27ac Up	GO:0050871	positive regulation of B cell activation	0.00513585	94/28891	0.0042231	0.0188987	0.0115239	Chrnb2/Tgfb1/Kmt5b/Trp53bp1/Bad/Ada/Tnfrsf4/Nod2/Shld1/Cd74/Paxip1/Shld2/Cd40/Nfatc2/Mlh1/Stat5b/Cdkn1a/Stat6/Hmces/Prlr/Tirap/Syk/Tnip2/Sh3kbp1/Exosc3/Mad2l2/Ephb2/Kmt5c/Nsd2/Tfrc/Bmi1	31
H3K27ac Up	GO:0030198	extracellular matrix organization	0.0140822	322/28891	0.0101378	0.0369426	0.0225265	Eng/Col1a1/Col11a2/Papln/Tgfb1/Col5a3/Tnxb/Fgfr4/Tnfrsf1a/Carmil2/Sulf1/Mmp2/Rgcc/Mmp9/Eln/Apbb2/Col16a1/Aplp2/Mmp24/Ier3ip1/Matn1/Hpn/Adamts4/Col9a3/P3h1/Efemp2/Clasp1/Mmp17/Smpd3/Mmp15/Clasp2/Apbb1/Lamc1/Gfod2/Pomgnt1/Flot1/Nphp3/Lamb2/Qsox1/Smad3/Col6a4/Ero1b/Mmp25/Aplp1/Adamtsl1/Col22a1/Ero1a/Mia3/Vit/Ext1/Wt1/Lamb3/Adtrp/Phldb1/Adamts7/Prickle1/Sh3pxd2b/Adamts10/Mmp11/Fktn/Rb1/Mkx/Serpinh1/B…	85
H3K27ac Up	GO:0007498	mesoderm development	0.00612989	123/28891	0.010238	0.0372235	0.0226978	Ctdnep1/Acvr2b/Smim43/Dand5/Palb2/Snai1/Ovol1/Crb2/Ssbp3/Axin1/Dll3/Pus7/Megf8/Fgfr1/Setd2/Acvr1/Nf2/Epb41l5/Macf1/Etv2/Smad3/Tead1/Prkaca/Ext1/Ahdc1/Taf10/Acvr1b/Vegfa/Ecsit/Otx2/Pou4f1/Ext2/Cer1/Nog/Eomes/Sfrp2/Htt	37
H3K27me3 Up	GO:0046879	hormone secretion	0.222222	403/28891	0.00654874	0.0250627	0.00650687	Hmga2/Clcf1	2
H3K27me3 Up	GO:0050767	regulation of neurogenesis	0.222222	494/28891	0.00970065	0.0275862	0.00716203	Hmga2/Clcf1	2
H3K27me3 Up	GO:0050871	positive regulation of B cell activation	0.111111	94/28891	0.0289082	0.0484168	0.0125701	Clcf1	1
H3K4me1 Up	GO:0044782	cilium organization	0.0314802	418/28891	5.295531940582e-07	0.000132743	0.0001017	Fbxw8/Dctn1/Ttc36/Celsr2/Cfap61/Kif17/Tesk1/Wrap73/Syne2/Cfap126/Ablim1/Klc3/Cep164/Ccdc13/Akt1/Ulk4/Ift46/Cntrl/Cfap58/Septin9/Dzip1/Nme7/Arl3/Cplane2/Cfap54/Septin6/B9d1/Spag6l/Atmin/Mks1/Poc1a/Cfap206/Cfap157/Drc7/Rab23/Tekt4/Ptpn23/Dnai2/Ttll3/Ccdc40/Ccdc63/Map4/Cfap410/Cfap20/Fam149b/Dync2i2/Cfap298	47
H3K4me1 Up	GO:0050767	regulation of neurogenesis	0.0348292	494/28891	1.03064651037606e-06	0.000196001	0.000150164	Sema4a/Fbxw8/Dlg4/Dll4/Nos1/Sema4d/Trak1/Lrp8/Cux2/Mapt/Cux1/Dip2b/Nrdc/Xrcc6/Arhgap32/Ephb2/Gfap/Mfn1/Lrp4/Anxa2/Arhgef2/Hapln2/Ilk/Golga2/Pak1/Ptprs/Map2/Rnf10/Cdon/Rgs14/Drd3/Synj1/Tiam1/Cit/Tenm4/Tbc1d24/Mag/Megf8/Tlr2/Serpinf1/Kdm1a/Plxnb1/Tsc2/Ndel1/Sema4f/Appl2/Lrp1/Heyl/Ace/Spen/Numb/Cdkn2b	52
H3K4me1 Up	GO:0022604	regulation of cell morphogenesis	0.0227729	277/28891	2.83172419193235e-06	0.000347044	0.000265884	Sema4a/Fbxw8/Dlg4/Sema4d/Fmnl1/Wasf3/Lrp8/Cux2/Cux1/Myl12b/Nedd4l/Ephb2/Mul1/Dvl1/Epb41/Mfn1/Shroom3/Gm14137/Wdr1/Taok2/Ilk/Mark2/Zmym6/Sparc/Epb41l2/Tiam1/Gas7/Tbc1d24/F11r/Plxnb1/Rhou/Cfap410/Numb/Syt3	34
H3K4me1 Up	GO:0021700	developmental maturation	0.0281313	389/28891	5.8416309160186e-06	0.000631698	0.000483969	Dlg4/Trpc4ap/Sema4d/Npr2/Nom1/Sez6/Akt1/Reck/Septin4/C1qa/Ywhaz/Rere/Washc1/Maea/Clstn1/Kcnip2/Stxbp1/Fev/Runx3/Dab2ip/Pabpc1l/Tdrd5/Srrm4/Nsun2/Rflna/Ext1/Gpat4/Grin1/Anks1/Gnaq/Ank3/Iqcf1/Plxnb1/Sybu/Unc13b/Sez6l/Rps6ka2/Catsperd/Lhx6/Cacna1a/Klf1/Ano6	42
H3K4me1 Up	GO:0000280	nuclear division	0.0274615	450/28891	0.0003376	0.00865984	0.00663465	Ccdc61/Fanca/Anapc7/Aaas/Cul9/Wrap73/Npr2/Espl1/Xrcc3/Cdc23/Chtf18/Prc1/Cep85/Cdk11b/Washc1/Anapc15/Ddb1/Anapc5/Ripor2/Clasp1/Cep63/Zwilch/Golga2/Nde1/Foxj2/Msh4/Lcmt1/Cenpk/Fgfr2/Drd3/Mael/Tpr/Cit/Meiob/Cdk5rap2/Ndel1/Rps6ka2/Ccnb2/Arhgef10/Sh2b1/Psmc3ip	41
H3K4me1 Up	GO:0046879	hormone secretion	0.0234427	403/28891	0.00200389	0.026824	0.0205509	Trpv4/Pick1/Kiss1/Slc25a22/Nos1/Sidt2/Aacs/Chga/Psmd9/Slc8b1/Cplx3/Mcu/Nadk/Ywhaz/Gnaz/Raf1/Retn/Madd/Rasl10b/Sox4/Gnas/Nlgn2/Crhbp/Tiam1/Gnaq/Myrip/Sybu/Ptpn11/Brsk2/Nr0b2/Lrp1/Capn10/Ghrh/Pfkfb2/Prkcb	35
H3K4me1 Up	GO:0030198	extracellular matrix organization	0.0187542	322/28891	0.00522539	0.0494305	0.0378707	Tnxb/Phldb1/Tfip11/Mad2l2/Col11a2/Crispld2/Reck/Mfap4/Vps33b/Gfap/Tie1/Aplp2/Emilin1/Col5a3/Clasp1/Anxa2/Hapln2/Mpzl3/Col9a3/Lamb1/Ext1/Prdx4/Eng/Vhl/Ric8a/Hsd17b12/Col18a1/Ric1	28
H3K4me3 Up	GO:0046879	hormone secretion	0.0354167	403/28891	4.45556787927359e-19	3.05503437588859e-16	1.8708173902447e-16	Lrp1/Srebf1/Pomc/Trpm4/Myt1/Gipr/Cartpt/Baiap3/Snap25/Sstr5/Tcirg1/C1qtnf12/Niban2/Tfr2/Ano1/Chd7/Abat/Selenom/Rab11fip1/Trpv4/Gpld1/Prkn/Vgf/Tcf7l2/C1qtnf3/Park7/Slc9b2/Nrg1/Mc4r/Nr0b2/Stx4a/Nos1/Adcyap1/Wnk4/Gnaz/C1qtnf1/Mtnr1a/Vdr/Pla2g6/Sidt2/Madd/Hnf1b/Ffar4/Il11/Nmb/Tfap2b/Scg5/Ucn/Slc8b1/Pdx1/Rims2/Gna11/Edn2/Sirt4/Drd2/Mafa/Pde1c/Pde4c/Rab3a/Tacr1/Casr/Gal/Fgg/Isl1/Kalrn/Pde8b/Adora1/Chga…	102
H3K4me3 Up	GO:0021700	developmental maturation	0.0336806	389/28891	9.69516957201433e-18	3.9885927619267e-15	2.44250236937063e-15	Actl6b/Dlg4/Rec8/Cspg4/Ankrd17/Rflna/Srrm4/Cntnap2/Epo/Pou2f2/Ryr1/Rere/Palm/Cend1/Atp6v0a4/Brd1/Baiap3/Rnd1/Kcnip2/Neurl1a/Catsperz/Tbx6/Shb/Arhgef15/Fgfr3/Fev/Adamts12/Lyl1/Bcan/Anks1/Atp6v1b1/Kcne1/Ercc2/Sez6l2/Pla2g10/Gata2/Hba-x/Hoxb13/Catspere2/Nrxn1/Neurod2/Shank1/Slc17a7/Notch1/Sox10/Rxfp2/Grin1/Stk31/Adgrb3/Sptbn4/Grip2/Six3/Bhlha15/Cntn2/Tdrkh/Rab3a/Cacna1a/Tdrd1/Dmc1/Cntnap1/Sez6/Disc1…	97
H3K4me3 Up	GO:0050767	regulation of neurogenesis	0.0385417	494/28891	1.58060814640529e-16	4.64472993879384e-14	2.84430237874436e-14	Ncan/Dixdc1/Dlg4/Lrp1/Crabp2/Rela/Mbp/Sema4a/Cit/Ferd3l/Tle6/Hapln4/Cux2/Ntf3/Plxnb2/Neurl1a/Plxna1/Il34/Chd7/Rnf112/Ache/Pak1/Obsl1/Fgfr3/Hapln3/Sema3f/Lhx2/Dbn1/Vsx2/Mt3/Tnfrsf12a/Bcan/Tenm4/Pax6/Nrg1/Plxna3/Shox2/Nr2e1/Hes2/Syngap1/Otp/Dll1/Sema6b/Lta/Nos1/Adcyap1/Thy1/Sema4c/Gata2/Macf1/Grip1/Afdn/Trpv2/Smarcd3/Hes3/Arhgap32/Fn1/Shank3/Notch1/Rgs14/Sox10/Cxcr4/Fas/Slitrk1/Cx3cl1/Sema4g/Heyl/O…	111
H3K4me3 Up	GO:0044782	cilium organization	0.0340278	418/28891	5.24384261379973e-16	1.24460587575993e-13	7.62161740224333e-14	Dctn1/Arl3/Cfap161/Fuz/Zmynd10/Dnah8/Cfap65/Rsph9/Ak7/Ccdc65/Mphosph9/Spef1/Wdr54/Mapk15/Dnai2/Onecut1/Cfap44/Dnaaf3/Spef2/Ttc29/Tekt4/Neurl1a/Ift70a2/Klc3/Armc12/Tbc1d30/Kcnj10/Cfap58/Rfx4/Septin9/Vangl2/Noto/Dnah1/Tekt1/Dnai3/Rabep2/Drc1/Kif19a/Spag6/Tekt2/Ablim1/Erich3/Dnah17/Syne2/Ttll1/Mark4/Cibar2/BC048507/Cimap3/Tekt3/Catip/Ccdc13/Cfap91/Bbs1/Spag6l/Ccdc63/Adamts16/Rilpl2/Celsr2/Cfap206/Ro…	98
H3K4me3 Up	GO:0048880	sensory system development	0.0305556	435/28891	8.6753088190768e-11	5.24856183554146e-09	3.21407210118532e-09	Rara/Tulp1/Crb2/Mip/Phactr4/Mfrp/Tcirg1/Lamb2/Prss56/Col4a1/Fat1/Chd7/Calb1/Acvrl1/Mfap2/Arhgef15/Ache/Wt1/Fgfr3/Pdgfrb/Cryba2/Lhx2/Vsx2/Grhl3/Crybb3/Lamc3/Pax6/Sipa1l3/Crybg3/Nr2e1/Bcar3/Hesx1/Otx2/Dll1/Mdm1/Cryge/Cryab/Cacna1s/Thy1/Stra6/Apc/Opn4/Gnat1/Smarcd3/Slc39a5/Kdm2b/Notch1/Col8a1/Crygc/Atp8a2/Six3/Col8a2/Drd2/Slc17a6/Osr2/Cryga/Vax2/Lmx1b/Casz1/Isl1/Bhlhe23/Crygn/Foxn4/Crygb/Krt12/Gata3…	88
H3K4me3 Up	GO:0021953	central nervous system neuron differentiation	0.0173611	212/28891	5.77273844477676e-09	2.08324964577295e-07	1.27572366985217e-07	Cend1/Psap/Faim2/Isl2/Chrnb2/Plxna1/Lhx3/Slc4a10/Pax6/Plxna3/Nr2e1/Otp/Lhx5/Gata2/Dcc/Arx/Ttll1/Nrxn1/Nova2/Fgf8/Shank3/Sptbn4/Olig2/Drd2/Pax7/Cacna1a/Skor2/Emx1/Lmx1b/Disc1/Isl1/Foxn4/Tbr1/Atp2b2/Chd5/Hoxc10/Arhgef28/Drd1/Lep/Lhx6/Ptch1/Hoxd10/Wnt3a/Gsx1/Draxin/Bmpr1b/Pax3/Brinp2/Lbx1/Phox2a	50
H3K4me3 Up	GO:0030198	extracellular matrix organization	0.0225694	322/28891	2.62893597075397e-08	7.65243579034092e-07	4.68613710774913e-07	Col5a3/Col11a2/Mmp9/Clasp2/Adamts4/Crispld2/Col18a1/Elf3/Eln/Mmp15/Lamb2/Col4a1/Mmp11/Nid1/Optc/Apbb2/Wt1/Carmil2/Adamts12/Lamb3/Tnfrsf1a/Col9a3/Ercc2/Nr2e1/Papln/Hpn/Bcl3/Phldb1/Col7a1/Sulf1/Fn1/Matn4/Notch1/Flot1/Adamtsl4/Pbxip1/Col9a2/Rgcc/Col16a1/Col8a1/Col8a2/Wdr72/Ctsg/Col24a1/Adamts16/Lmx1b/Gfap/Vwa1/Col22a1/Scx/Loxl1/Smpd3/Myh11/Loxl4/Pdpn/Col1a1/Col2a1/Wnt3a/Tgfbi/Adamtsl1/Fbln5/Fkbp10/H…	65
H3K4me3 Up	GO:0022604	regulation of cell morphogenesis	0.0197917	277/28891	9.32055555292702e-08	2.37674166599639e-06	1.45544995367586e-06	Dlg4/Myh14/Sema4a/Bcl9l/Palm/Nedd4l/Cux2/Coro1a/Plxnb2/Plxna1/Pxn/Slc26a5/Ache/Cdc42ep2/Coro1c/Obsl1/Cacng7/Dbn1/Prkn/Ypel4/S100a13/Mark2/Vil1/Plxna3/Hpn/Taok2/Itga7/Kank1/Macf1/Grip1/Fes/Shroom3/Afdn/Fn1/Cxcr4/Rims2/Arap1/Rasal1/Cpne9/Myo10/Tbccd1/Kalrn/Palm3/Cpne5/Zmym3/Pdpn/Syt4/Rhoj/Syne3/Fgr/Enpp2/Spag9/Arhgap18/Akap5/Cdc42ep1/Arc/Rreb1	57
H3K4me3 Up	GO:0000280	nuclear division	0.0256944	450/28891	1.19349701794527e-05	0.000152802	9.3571834339889e-05	Rec8/M1ap/Xrcc3/Clasp2/Mapk15/Igf2/Kifc1/Cit/Sycp2l/Catsperz/Ankrd31/Arhgap33os/Kash5/Akap8l/Brdt/Stra8/Ccdc61/Obsl1/Fgfr3/Pdgfrb/Tex11/Slc25a31/Meiosin/Meioc/Cyp26b1/Cul9/Dnmt3l/Zfp541/Rnf212b/Mcmdc2/Cenps/Apc/Rnf212/L3mbtl1/1700028K03Rik/Fgf8/Mei1/Rgcc/Sycp1/Sycp2/Piwil2/Dmrtc2/Tdrkh/Dmc1/Tex15/Tubg2/Mael/Ehmt2/Tex19.1/Rspo1/Majin/Dazl/Smpd3/Stag1/Cdkn1c/Npm2/Ereg/Mad2l1bp/Btbd18/Mov10l1/Hfm1/W…	74
H3K4me3 Up	GO:0007219	Notch signaling pathway	0.0121528	187/28891	0.000193258	0.00157128	0.000962205	Hoxd3/Onecut1/Tcim/Snai1/Cdk3/Tspear/Neurl1a/Dlk1/Notch3/Dtx1/Etv2/Cfap58/Got1/S1pr3/Pgam2/Nr0b2/Dll1/Gata2/Nod2/Kcna5/Hnf1b/Notch1/Tmem100/Heyl/Grip2/Dlk2/Rian/Llgl2/Ccn3/Kctd10/Zfp423/Agxt/Mfng/Cebpa/Tspan15	35
H3K4me3 Up	GO:0007369	gastrulation	0.0104167	186/28891	0.00567983	0.0224969	0.0137765	Mbp/Crb2/Clasp2/Zbtb17/Wnt11/Snai1/Tbx6/Tnrc6c/Etv2/Acvr1/Vangl2/Myadm/Tenm4/Otx2/Macf1/Phldb1/Fgf8/Fn1/Hnf1b/Osr2/Dkk1/Lrp6/Scx/Nr4a3/Wnt3a/Gata6/Hand1/Hnf1a/Tlx2/Sox17	30
Ring1B Up	GO:0050767	regulation of neurogenesis	0.0509483	494/28891	1.71006276675716e-32	8.60446582139977e-30	4.29015746747849e-30	Vcan/Sgk1/Myc/Ntn1/Igf1/Sema3a/Dab1/Sema3c/Ptn/Nrg1/Tenm4/Chodl/Ferd3l/Il1rapl1/Ptprz1/Bhlhe40/Gli3/Adcyap1/Nos1/Drd2/Hapln1/Enpp2/Vegfc/Sema6d/Wls/Trpc6/Robo2/Lyn/Oprm1/Cers2/Mycn/Met/Grip1/Sema3e/Bdnf/Pou4f2/Lrp8/Stau2/Wnt2/Prtg/Abcc8/Serpine2/Pak3/Grm5/Brinp1/Marcks/Egfr/Pparg/Hdac2/Cd24a/Lef1/Dct/Ntf3/Mir219a-2/Sema3d/Pax6/Lif/Nefl/Fgf2/Man2a1/Fgf13/Plxna2/Tgm2/Tnik/Wnt3a/Heyl/Ngf/Bcl11a/Smo/…	137
Ring1B Up	GO:0048880	sensory system development	0.0461138	435/28891	9.36966186898119e-31	2.97757991394255e-28	1.48461124350616e-28	Slc17a6/Col8a1/Fgf10/Meis2/Calb1/Rarb/Ptn/Gja1/Sall2/Nfib/Crybg3/Crygc/Inhbb/Gli3/Prom1/Kdm2b/Hcn1/Drd2/Hipk2/Col4a1/Zeb1/Bcl2/Prdm1/Crygn/Bdnf/Rorb/Pou4f2/Crygb/Stau2/Egfr/Trpm1/Hdac2/Smad3/Thrb/Slc6a3/Adamts18/Tspan12/Hesx1/Pax6/Vstm4/Lif/Fgf2/Man2a1/Grm6/Tmem215/Tgfbr1/Celf4/Bbs7/Miat/Zhx2/Cyp1b1/Lamc3/Bcar3/Pdgfrb/Ndp/Foxp2/Bmpr1b/Wt1/Tub/Atp8a2/Twist1/Plaat3/Otx2/Chrdl1/Tmem135/Vsx1/Nrp1/Tfa…	124
Ring1B Up	GO:0046879	hormone secretion	0.0427668	403/28891	1.1910894288554e-28	2.3972659904763e-26	1.19526869000928e-26	Edn1/Npy1r/Trh/Cartpt/Prkn/Trpa1/Kcnj6/Tac1/Pde1c/Nrg1/Ano1/Mtnr1b/Gnas/Gja1/Ccn3/Dab2/Nmu/Acvr1c/Hfe/Inhbb/Adcyap1/Nos1/Drd2/Pex5l/Mc4r/Ptpmt1/Cacna1e/Plcb1/Vsnl1/Htr2c/Lyn/Gpr68/Cpe/Crhbp/Edn3/Tacr1/Cplx3/C1qtnf3/Cplx1/Prkd1/Gck/Cftr/Syt9/Nos2/Abcc8/Acvr2a/Pomc/Rfx6/Gal/Lepr/Sytl4/Egfr/Sybu/Casr/Pparg/Ildr1/Lif/Ghsr/P2ry1/Pde3b/Igfbp3/Prkce/Rims2/Ptprn2/Tcf7l2/Pde8b/Alox5/Tnfsf11/Rapgef4/Ptger3…	115
Ring1B Up	GO:0030198	extracellular matrix organization	0.0360729	322/28891	2.50490976357154e-26	3.21800960690318e-24	1.60448867274683e-24	Col8a1/Sulf1/Col11a1/Mmp16/Col1a2/Adamts16/Fbln5/Col9a2/Mmp14/Cav1/Csgalnact1/Dpp4/Col24a1/Col4a1/Hmcn1/Adamts1/Adamts8/Fermt1/Loxl4/Phldb2/Gpm6b/Ptx3/Cav2/Egfl6/Ccn1/Phldb1/Flrt2/Antxr1/Col4a3/Pmp22/Lox/Smad3/Tgfbi/Adamts18/Slc39a8/Mkx/Fbln1/Has3/Tgfbr1/Adamts3/Col4a5/Adamts19/Col15a1/Adamtsl1/Prdm5/Wnt3a/Cyp1b1/Mmp28/Mfap4/Smoc2/Egflam/Myh11/Scara3/Col23a1/Ndnf/Wt1/Col14a1/Ets1/Tfap2a/Pdpn/Mmp9…	97
Ring1B Up	GO:0021953	central nervous system neuron differentiation	0.0267758	212/28891	2.66762701303925e-23	2.01339148809137e-21	1.00387016543319e-21	Sema3a/Cacna1a/Slc4a10/Nfib/Prkca/Gli3/Gli2/Drd2/Brinp3/Elavl4/Tox/Sox5/Dcc/Sema3e/Nrxn1/Brinp1/Arhgef28/Pax6/Atp2b2/Dclk1/Scn1b/Ophn1/Ptch1/Wnt3a/Smo/Foxp2/Drd1/Ptger3/Bmpr1b/Ndnf/Slit2/Gbx2/Olig3/Nrp1/Pou3f4/Tfap2a/Nin/Wnt7a/D16Ertd472e/Plxna4/Ephb1/Bhlhe22/Phox2a/Grid2/Lingo1/Tbx20/Kndc1/Fgfr2/Tal1/Lhx4/Ntrk2/Zeb2/Rora/Lhx1/Rapgef2/Hes1/Lmx1a/Gsx1/Dclk2/Lhx3/Neurog2/Cdh11/Disc1/Epha4/Isl2/Isl1…	72
Ring1B Up	GO:0021700	developmental maturation	0.0327259	389/28891	2.74875591809156e-15	7.12317091563814e-14	3.5515888528312e-14	Edn1/Igf1/Ednrb/Cacna1a/Nlgn1/Ereg/Gja1/Cntnap2/Lrrk2/S1pr1/Kcnq3/Trim58/Grip2/Hba-x/Plcb1/Adgrb3/Xylt1/Rab38/Fermt1/Bcl2/Nrxn1/Tdrd1/Cftr/Gldn/Grb14/Gal/Pmp22/Fam20c/Sybu/Ccr6/Zar1l/Ednra/Pparg/Rab32/Pde3a/Nefl/Dchs1/Cspg4/Dlg2/Rxfp2/Ngf/Bcl11a/L3mbtl3/Tdrd6/Unc13c/Reln/Dab2ip/Enpp1/Chrdl1/Nppc/Vsx1/Igsf21/Zbtb16/Zar1/Cd63/Nrcam/Grem1/Pgr/Myo5a/Pth1r/Tal1/Kcnb1/Sox18/Zbtb7a/Bfsp1/Cbfb/Ntn4/Clstn…	88
Ring1B Up	GO:0007219	Notch signaling pathway	0.0156192	187/28891	5.88234521774213e-08	5.00247893306014e-07	2.49421902486916e-07	Fgf10/Cdk6/Ccn3/Grip2/Eya1/Rian/Mmp14/Robo2/Perp/Maml2/Mesp2/Snai2/Cdh6/Zfp423/Susd5/Tmem100/Heyl/Cntn1/Hey1/Hnf1b/Tspan5/Ovol2/Hhex/Src/Nr1h4/Rcan2/Dtx4/Dll1/Notch2/Ripply2/Arrb1/Six1/Tspear/Cfap58/Atoh1/Zbtb7a/Gata5/Gas2/Hes1/Tgfb2/Bmp2/Kcna5	42
Ring1B Up	GO:0022604	regulation of cell morphogenesis	0.0200818	277/28891	1.3802273625732e-07	1.08513187698138e-06	5.4104307249991e-07	Sgk1/Prkn/Dlc1/Ptn/Il1rapl1/Enpp2/Wls/Met/Grip1/Sema3e/Cd44/Lrp8/Stau2/Coch/Bambi/Pak3/Marcks/Palmd/Tpm1/Shroom3/Arhgap18/Eps8/Rdx/P2ry1/Lpar1/Plxna2/Tnik/Rims2/Fam171a1/Rreb1/Parva/Bcl11a/Ptprd/Reln/Eef2k/Pdpn/Src/Rhoj/Syt1/Plxna4/Ntng1/Cask/Rims1/Epb41l3/Mfsd2a/Obsl1/Gas7/Gas2/Kalrn/Bves/Fgd4/Epha4/Fmnl2/Cux2	54
Ring1B Up	GO:0007369	gastrulation	0.0145035	186/28891	1.10821474393317e-06	7.36127681393671e-06	3.67030764593696e-06	Plpp3/Tenm4/Dkk1/Eya1/Msgn1/Wls/Dusp4/Phldb2/Mesp2/Phldb1/Sox7/Acvr2a/Smad3/Lef1/Mixl1/Wnt3a/Chrd/Acvr1/Nog/Col12a1/Hnf1b/Otx2/Hhex/Wnt3/Vangl2/Fzd7/Atoh8/Klf4/Smad1/Tal1/T/Hmga2/Bmpr2/Itgav/Lhx1/Sfrp1/Tlx2/Mbp/Itga5	39
Ring1B Up	GO:0007498	mesoderm development	0.0107847	123/28891	2.22398146371551e-06	1.3901035277344e-05	6.93100902934115e-06	Sall1/Dkk1/Eya1/Msgn1/Tead1/Wls/Mesp2/Smim43/Acvr2a/Smad3/Lef1/Mixl1/Wnt3a/Chrd/Smo/Acvr1/Nog/Otx2/Cited2/Wnt3/Smad1/Tal1/T/Hmga2/Bmpr2/Zic2/Lhx1/Lhx2/Tlx2	29
Ring1B Up	GO:0019827	stem cell population maintenance	0.0145035	213/28891	3.19496451492335e-05	0.000157351	7.84545248792031e-05	Sall1/Myc/Fgf10/Ptn/Nfib/Prdm14/Kdm2b/Zfp36l2/Tead1/Cdh2/Fancc/Tuba3a/Hdac2/Hesx1/Lif/Miat/Zhx2/Tcf7l2/Smo/Nog/Hnf1b/Fgf4/Tead4/Wnt7a/Stag2/Vangl2/Dll1/Fzd7/Klf4/Mapk8/Tal1/Hmga2/Ascl2/Lbh/Hes1/Pax8/Esrrb/Fgfr3/Sfrp1	39
Ring1B Up	GO:0042921	glucocorticoid receptor signaling pathway	0.00185943	16/28891	0.0126747	0.0292321	0.014575	Lmo3/Nr3c1/Bdnf/Ncoa2/Ntrk2	5

## Sheet: Fig1e_RNA-seq_deseq2
	baseMean	log2FoldChange	lfcSE	stat	pvalue	padj
Fgf4	6277.72	-3.45911	0.0923486	-37.4571	0.000000000000000000000000000000000000000000000000000000000000000000000000000000000000000000000000000000000000000000000000000000000000000000000000000000000000000000000000000000000000000000000000000000000000000000000000000000000000000000000000000000000000000000000000000000000000000000000000000000000000000000460067427925277	0.00000000000000000000000000000000000000000000000000000000000000000000000000000000000000000000000000000000000000000000000000000000000000000000000000000000000000000000000000000000000000000000000000000000000000000000000000000000000000000000000000000000000000000000000000000000000000000000000000000000000000906332833012795
6430548M08Rik	1330.18	6.60239	0.223068	29.5981	1.5828e-192	1.55906e-188
Dzank1	1096.2	3.87507	0.132634	29.2162	1.20729e-187	7.92786e-184
Mertk	911.541	2.80512	0.0996263	28.1564	2.00074e-174	9.85365e-171
Zfp553	4003.52	-2.39779	0.0883177	-27.1495	2.5636e-162	1.01006e-158
Gng7	1376.21	3.54522	0.130881	27.0875	1.38308e-161	4.5411e-158
Eif1a	9571.65	-2.06423	0.0766801	-26.92	1.2809e-159	3.60483e-156
Rgl1	869.294	3.17381	0.119263	26.6119	4.93785e-156	1.21595e-152
Ajuba	10811.1	-2.76724	0.105899	-26.131	1.62052e-150	3.54713e-147
Zfx	2285.82	-2.22988	0.0859926	-25.9311	2.97112e-148	5.8531e-145
Mpp2	1305.92	3.43809	0.132818	25.8857	9.66064e-148	1.73013e-144
Patz1	4126.55	-2.89166	0.111923	-25.8362	3.47617e-147	5.70671e-144
Zfp42	17745.5	-3.01886	0.118293	-25.5201	1.17884e-143	1.7864e-140
Nanog	14007.6	-2.80636	0.111324	-25.209	3.19284e-140	4.49278e-137
Hid1	1340.77	3.61084	0.143324	25.1936	4.71343e-140	6.1903e-137
Gmeb2	1344.98	-1.75941	0.0702624	-25.0405	2.21545e-138	2.72777e-135
Tbc1d30	339.887	3.71922	0.148843	24.9876	8.33711e-138	9.66124e-135
C2cd2l	2545.13	2.7429	0.110201	24.8901	9.52998e-137	1.043e-133
Mast1	1448.75	3.05436	0.123204	24.791	1.12154e-135	1.16286e-132
Disp2	536.553	5.24429	0.211729	24.7689	1.94222e-135	1.91308e-132
Mxd1	2147.04	3.00233	0.121246	24.7623	2.28764e-135	2.14602e-132
Dusp27	5260.24	-3.75553	0.152008	-24.7061	9.20089e-135	8.23898e-132
Sez6	357.898	4.04511	0.163898	24.6807	1.72534e-134	1.47779e-131
Micall2	834.733	3.35278	0.138145	24.2699	4.07305e-130	3.3433e-127
Lzts1	540.34	4.22444	0.176405	23.9474	9.8316e-127	7.7473e-124
Cyp46a1	528.877	5.31739	0.227062	23.4183	2.78438e-121	2.1097e-118
Mgme1	1724.26	-1.974	0.0843424	-23.4046	3.83469e-121	2.7979e-118
Rab11fip1	8456.73	2.32089	0.0994438	23.3387	1.79423e-120	1.26237e-117
Peli3	856.408	3.56605	0.152837	23.3324	2.07882e-120	1.41216e-117
Plekhg6	514.205	3.06204	0.132187	23.1644	1.04126e-118	6.83758e-116
4931428F04Rik	1891.67	1.67606	0.0728892	22.9946	5.27283e-117	3.3508e-114
Unc5a	440.668	4.29752	0.187652	22.9016	4.4797e-116	2.75781e-113
Tgif1	5102.49	-2.38599	0.104431	-22.8475	1.54888e-115	9.24633e-113
Fam161b	874.96	3.06191	0.136049	22.5059	3.63748e-112	2.1076e-109
Usp20	3209.97	2.97953	0.13248	22.4904	5.158e-112	2.90322e-109
D430019H16Rik	629.387	4.31652	0.192205	22.4579	1.07238e-111	5.86832e-109
Taok3	3556.17	2.70712	0.12082	22.4063	3.41778e-111	1.81974e-108
Cdc42ep2	427.061	4.72709	0.211522	22.348	1.26252e-110	6.54518e-108
Zfp180	1195.04	-1.70383	0.0762536	-22.3442	1.37487e-110	6.94483e-108
Srrm3	372.489	4.20865	0.188778	22.2942	4.20457e-110	2.07075e-107
Sipa1	2579.85	2.10899	0.0950054	22.1986	3.54006e-109	1.70095e-106
Kmt5b	2364.68	-2.0028	0.0907256	-22.0754	5.45268e-108	2.55757e-105
C2cd4c	425.542	3.98278	0.1808	22.0287	1.52986e-107	7.0089e-105
Pfkfb4	547.675	2.32402	0.105994	21.9259	1.47192e-106	6.59019e-104
Slc38a3	701.074	3.38732	0.155954	21.72	1.32855e-104	5.8161e-102
Spry2	5038.83	-3.3073	0.152458	-21.6933	2.37531e-104	1.01725e-101
Cacna1h	1092.26	3.08017	0.142107	21.675	3.53557e-104	1.48193e-101
Aqp11	419.648	2.97085	0.137822	21.5557	4.67975e-103	1.92065e-100
Fam210b	1165.95	2.91612	0.135298	21.5533	4.93129e-103	1.98258e-100
Tfap4	1486.21	-2.84303	0.132388	-21.475	2.66631e-102	1.05053e-99
Fam219a	789.878	3.19743	0.150089	21.3035	1.05337e-100	4.0689e-98
Dok4	1134.75	2.26277	0.106917	21.1638	2.06084e-99	7.80741e-97
Qpctl	1467.72	1.9182	0.0911369	21.0475	2.4126e-98	8.96758e-96
Syne3	854.17	3.42861	0.163013	21.0327	3.29018e-98	1.20031e-95
Ndrg4	2448.43	2.97323	0.141793	20.9688	1.26367e-97	4.52623e-95
Mllt6	10307.2	-3.08928	0.147512	-20.9425	2.19553e-97	7.72358e-95
AW209491	954.774	-1.83882	0.0884992	-20.7778	6.87325e-96	2.37549e-93
Baiap3	354.105	4.32049	0.20854	20.7178	2.39281e-95	8.12729e-93
Pvr	1058.79	-2.24	0.108284	-20.6864	4.59157e-95	1.53312e-92
Usp2	1916.12	2.53108	0.122411	20.677	5.58609e-95	1.8341e-92
Myo1h	245.462	3.62055	0.175177	20.668	6.72615e-95	2.17221e-92
H1f0	10726.4	3.51223	0.170438	20.6071	2.36899e-94	7.52728e-92
Tdgf1	17181.5	-2.36846	0.115038	-20.5885	3.48308e-94	1.08915e-91
Nfe2l3	339.667	3.59576	0.175049	20.5415	9.17667e-94	2.82469e-91
Tom1l2	3125.23	2.41116	0.117853	20.4589	5.00193e-93	1.51597e-90
Tctn3	1058.74	1.66378	0.0814387	20.4298	9.07805e-93	2.70966e-90
Spns2	380.987	3.12678	0.15311	20.4217	1.07161e-92	3.10452e-90
Jade2	2295.93	-2.62295	0.128435	-20.4224	1.05716e-92	3.10452e-90
Zfp251	1985.3	1.54215	0.075586	20.4026	1.5846e-92	4.52414e-90
Esyt3	1914.24	2.28974	0.112877	20.2853	1.73379e-91	4.87939e-89
Abcb9	338.659	5.44025	0.268237	20.2815	1.87301e-91	5.19693e-89
Bcan	476.734	3.54494	0.175621	20.1852	1.3214e-90	3.61551e-88
Snhg15	1051.47	-2.51439	0.124602	-20.1793	1.48876e-90	3.99905e-88
Pag1	861.079	3.39706	0.168348	20.1788	1.50218e-90	3.99905e-88
Msc	399.183	-4.33395	0.214852	-20.1718	1.73357e-90	4.5535e-88
Rhpn1	811.737	2.9113	0.144523	20.1442	3.0249e-90	7.84086e-88
Entpd2	313.445	4.54819	0.225888	20.1348	3.66121e-90	9.36698e-88
Trafd1	1786.82	2.03125	0.100923	20.1268	4.29709e-90	1.08529e-87
Fchsd1	1536.32	2.64443	0.131414	20.1228	4.65559e-90	1.16095e-87
Kdm6a	4021.83	-1.74475	0.0868009	-20.1006	7.29331e-90	1.79308e-87
Micu1	1839.49	1.97951	0.0984831	20.1	7.37257e-90	1.79308e-87
Cspg4	474.468	3.57035	0.177879	20.0717	1.30389e-89	3.13251e-87
Tnfaip8l1	328.189	3.52449	0.176392	19.981	8.05221e-89	1.91119e-86
Irf8	582.263	4.02779	0.201606	19.9785	8.46548e-89	1.98536e-86
Kif17	306.192	3.95418	0.197963	19.9743	9.21172e-89	2.13495e-86
Plekho2	3052.42	2.61696	0.131147	19.9545	1.37079e-88	3.14007e-86
Cdh15	337.092	4.17546	0.209365	19.9435	1.70815e-88	3.86788e-86
Bicral	5679.54	-2.25474	0.113099	-19.9361	1.97993e-88	4.43234e-86
Alkbh1	1247.58	-2.43343	0.122257	-19.9043	3.73665e-88	8.27102e-86
Hrh3	424.311	4.24385	0.213957	19.835	1.48489e-87	3.25026e-85
Sh2b2	868.783	2.86992	0.144805	19.8192	2.03457e-87	4.4045e-85
Tle2	350.272	2.97902	0.150325	19.8173	2.11331e-87	4.52524e-85
Nop56	14430.2	-1.69684	0.085953	-19.7415	9.48999e-87	2.01024e-84
Nipal3	3077.85	2.42102	0.122749	19.7233	1.36118e-86	2.85268e-84
Kifc2	908.308	2.65529	0.134707	19.7116	1.71371e-86	3.5537e-84
Castor2	1278.57	2.82236	0.14324	19.7037	2.00458e-86	4.11356e-84
Osbp2	335.949	5.01303	0.254555	19.6933	2.46017e-86	4.99642e-84
Rapgefl1	863.671	2.84462	0.144771	19.649	5.89138e-86	1.18429e-83
Srfbp1	2663.2	-1.45946	0.0742914	-19.6451	6.36646e-86	1.26686e-83
Stxbp1	2918.65	2.14976	0.109955	19.5514	4.01443e-85	7.90842e-83
Ttc38	691.996	2.56475	0.131467	19.5087	9.2572e-85	1.80561e-82
Zfp961	2942.3	-1.57453	0.0807954	-19.4879	1.39144e-84	2.6874e-82
Saraf	3593.69	1.85853	0.0954211	19.4771	1.71739e-84	3.28473e-82
Prdm15	1047.01	-1.77014	0.0914259	-19.3614	1.63262e-83	3.09255e-81
Nepro	2433.4	-2.06621	0.106795	-19.3474	2.14568e-83	4.02571e-81
Efcab6	341.776	4.11207	0.212663	19.3361	2.66897e-83	4.96026e-81
Rrp8	2440.43	-1.46197	0.0756487	-19.3258	3.25935e-83	6.00086e-81
Nphp4	1662.35	2.47799	0.128263	19.3195	3.67934e-83	6.71138e-81
Adam11	484.931	2.62666	0.136228	19.2813	7.71035e-83	1.39352e-80
Fignl1	3763.25	-1.32934	0.0689533	-19.2789	8.0791e-83	1.44689e-80
Kcnn3	490.323	6.30095	0.327002	19.2689	9.80367e-83	1.73993e-80
Nr5a2	2766.29	-3.20269	0.166497	-19.2357	1.85968e-82	3.27105e-80
Sema4g	1569.61	2.53915	0.132095	19.2221	2.41672e-82	4.21322e-80
Ptges	1915.65	3.69836	0.19311	19.1516	9.38815e-82	1.62234e-79
Dennd3	904.011	2.34025	0.122296	19.136	1.26641e-81	2.16942e-79
Neurl1b	670.863	2.86726	0.150157	19.0951	2.77132e-81	4.70647e-79
Ablim2	577.999	4.39423	0.230846	19.0354	8.69082e-81	1.46333e-78
Pde9a	923.53	2.57519	0.135292	19.0343	8.87111e-81	1.48102e-78
Rnd1	1545.41	2.41578	0.126964	19.0274	1.01238e-80	1.67596e-78
Mxra7	808.539	2.1858	0.114987	19.0091	1.43363e-80	2.35355e-78
Zic2	1146.73	-4.30791	0.22695	-18.9818	2.41236e-80	3.92756e-78
Orai2	419.962	3.18425	0.167833	18.9727	2.86536e-80	4.62685e-78
Epc2	2385.15	-1.99536	0.105274	-18.954	4.09174e-80	6.55343e-78
Suox	1022.53	2.83581	0.149689	18.9447	4.88559e-80	7.76178e-78
Fos	1936.66	4.0146	0.21279	18.8665	2.15011e-79	3.38858e-77
Itih5	357.004	4.84883	0.257507	18.8299	4.29494e-79	6.71511e-77
Podxl2	332.924	3.18022	0.169038	18.8137	5.8362e-79	9.053e-77
Rab37	229.076	3.69312	0.196728	18.7727	1.26242e-78	1.94294e-76
Tspan33	484.652	2.18819	0.116705	18.7498	1.94491e-78	2.97013e-76
Nphp3	1796.5	1.79591	0.0957954	18.7473	2.03544e-78	3.08447e-76
Crb2	773.778	2.94346	0.157252	18.7181	3.52546e-78	5.30164e-76
Fbxo10	1376.31	2.66182	0.14225	18.7123	3.93053e-78	5.86602e-76
Cr1l	664.499	-1.76391	0.0943207	-18.7012	4.84039e-78	7.1696e-76
Gpr3	227.942	4.15754	0.222495	18.686	6.44103e-78	9.46928e-76
Epha10	457.115	3.85923	0.20658	18.6815	6.9986e-78	1.02128e-75
Zbtb14	1041.2	-1.98329	0.106179	-18.6787	7.3808e-78	1.06913e-75
Tmem63c	438.309	2.43701	0.130674	18.6496	1.27268e-77	1.83006e-75
Smpd3	611.411	3.49246	0.187296	18.6468	1.34118e-77	1.91458e-75
Abcb1a	990.696	-1.83214	0.0984681	-18.6065	2.84687e-77	4.03477e-75
Galnt10	2823.62	1.70975	0.0920016	18.584	4.3327e-77	6.09672e-75
Rassf2	1198.57	2.30742	0.124411	18.5468	8.65974e-77	1.20991e-74
Sez6l2	339.846	2.96654	0.160326	18.5032	1.9459e-76	2.69959e-74
Tgoln1	3416.35	1.61896	0.0876422	18.4723	3.44833e-76	4.75049e-74
Baiap2	5390.83	2.15785	0.117002	18.4428	5.95375e-76	8.14506e-74
Mmel1	472.748	2.86582	0.15549	18.431	7.41466e-76	1.00737e-73
Ern1	1590.19	1.86493	0.101204	18.4275	7.90548e-76	1.0667e-73
Rab3d	1695.6	2.49546	0.13549	18.418	9.41888e-76	1.26226e-73
Chrna5	506.911	3.51913	0.191152	18.4101	1.09036e-75	1.45136e-73
Sgtb	1170.48	1.56603	0.0850751	18.4076	1.14069e-75	1.50816e-73
Epc1	1680.81	-2.13461	0.116044	-18.3948	1.44597e-75	1.89904e-73
Kansl1	2850.75	-1.82436	0.0992755	-18.3768	2.01597e-75	2.6301e-73
Dmtn	4395.51	-3.04806	0.166015	-18.3601	2.74126e-75	3.55281e-73
B3gnt7	4631.57	-2.16758	0.118253	-18.33	4.76954e-75	6.14117e-73
Slc25a29	325.38	3.23035	0.176316	18.3214	5.58876e-75	7.14926e-73
Wtap	4091.04	-1.59462	0.0870525	-18.3179	5.95374e-75	7.56701e-73
Strip2	571.038	3.72735	0.203866	18.2834	1.1227e-74	1.41776e-72
Themis2	617.934	2.9334	0.160881	18.2334	2.80414e-74	3.51857e-72
Baiap2l1	794.2	2.7106	0.148669	18.2324	2.85512e-74	3.55987e-72
Kcnj10	803.344	3.39227	0.186228	18.2157	3.87731e-74	4.80396e-72
Gdf3	3585.01	-3.37553	0.18536	-18.2107	4.24473e-74	5.22633e-72
Cd164l2	266.259	3.41354	0.18747	18.2084	4.42661e-74	5.41642e-72
Scube1	558.018	3.58919	0.197212	18.1997	5.19321e-74	6.31519e-72
Abat	821.612	2.13338	0.117403	18.1714	8.68811e-74	1.05004e-71
Kdm8	344.423	-2.91479	0.160416	-18.1702	8.89383e-74	1.06834e-71
Apc2	1591.11	2.93654	0.161854	18.1432	1.4535e-73	1.73539e-71
Pdk2	778.994	2.53855	0.140013	18.1308	1.82158e-73	2.16175e-71
Socs2	2935.75	-2.54236	0.14031	-18.1196	2.23261e-73	2.63368e-71
Rasal1	812.576	2.22443	0.122791	18.1156	2.40038e-73	2.81473e-71
Gstt3	615.274	2.15831	0.11929	18.093	3.61971e-73	4.21942e-71
Tent5b	1753.78	2.4338	0.134539	18.0899	3.82463e-73	4.43207e-71
Nfkbie	874.324	2.56754	0.142024	18.0783	4.72456e-73	5.44292e-71
Lrrc20	716.688	2.03586	0.112793	18.0496	7.94335e-73	9.09791e-71
Sgsm1	1950.44	2.26013	0.125264	18.0429	8.96309e-73	1.02065e-70
S1pr3	465.539	3.13473	0.173793	18.0372	9.94866e-73	1.12637e-70
Clip2	2262.66	2.0459	0.11355	18.0177	1.41612e-72	1.59415e-70
Cfap69	264.815	2.74067	0.152321	17.9928	2.22013e-72	2.48503e-70
Extl1	2012.74	3.37539	0.18787	17.9666	3.55851e-72	3.9606e-70
Cldn9	369.336	3.16661	0.176267	17.9649	3.66981e-72	4.06153e-70
Tmem119	259.38	3.72886	0.207682	17.9547	4.41329e-72	4.85709e-70
B3gnt2	1898.78	-1.30367	0.0726666	-17.9405	5.6984e-72	6.23659e-70
Tmem186	1239.51	-1.69656	0.0946194	-17.9303	6.83841e-72	7.44291e-70
Tnfaip2	634.868	4.3092	0.240772	17.8974	1.23551e-71	1.33734e-69
Cadm4	1362.36	2.6918	0.150606	17.8732	1.90889e-71	2.05493e-69
Ccdc189	352.228	2.39249	0.133945	17.8618	2.34078e-71	2.50616e-69
Mak	475.499	3.76128	0.210582	17.8613	2.35971e-71	2.51277e-69
Atf1	3162.67	-1.83531	0.102876	-17.8401	3.45299e-71	3.6572e-69
Irf2bp2	3024.52	-2.50541	0.140499	-17.8322	3.97323e-71	4.1857e-69
Tefm	922.77	-2.35958	0.132387	-17.8234	4.65535e-71	4.87821e-69
Kcng1	455.983	3.1868	0.17881	17.8223	4.74422e-71	4.94503e-69
Plppr2	772.057	2.56174	0.143744	17.8215	4.80932e-71	4.98651e-69
Ccnl1	2491.33	-2.06583	0.115995	-17.8097	5.9399e-71	6.12649e-69
Zbtb2	963.611	-2.80713	0.157791	-17.7902	8.4117e-71	8.63076e-69
Nags	202.025	3.53273	0.198745	17.7752	1.10036e-70	1.12316e-68
Cfap206	338.576	4.43671	0.250359	17.7214	2.86507e-70	2.90937e-68
Vamp1	614.274	2.27628	0.128464	17.7193	2.97733e-70	3.00786e-68
Npas1	191.735	4.25024	0.240015	17.7083	3.62054e-70	3.63901e-68
Mdm1	2835.64	1.97464	0.111691	17.6796	6.02739e-70	6.02739e-68
Paqr4	556.382	2.29567	0.129875	17.6761	6.41072e-70	6.37835e-68
Thumpd1	3948.07	-1.58817	0.0899799	-17.6503	1.01269e-69	1.00251e-67
Grid2ip	329.706	3.33263	0.188914	17.641	1.19387e-69	1.17596e-67
Kif19a	263.342	4.41355	0.250463	17.6216	1.6818e-69	1.64833e-67
Eprn	1181.93	-2.83129	0.160714	-17.617	1.82527e-69	1.78009e-67
Lzts3	1648.92	2.21478	0.125724	17.6162	1.85111e-69	1.7964e-67
Slc35e2	4608.91	1.25296	0.0711858	17.6012	2.41044e-69	2.32773e-67
Cpne7	308.433	3.2765	0.186203	17.5964	2.62557e-69	2.52311e-67
Mlxipl	1246.18	2.58049	0.146665	17.5944	2.71828e-69	2.59952e-67
Zic5	671.662	-3.34208	0.190256	-17.5662	4.4703e-69	4.25434e-67
Akirin2	3571.03	-1.33131	0.0757981	-17.5639	4.65364e-69	4.40753e-67
Myo5c	1012.63	1.52845	0.0871154	17.5451	6.48542e-69	6.11305e-67
Akt1s1	1334.43	-1.99298	0.113615	-17.5415	6.90395e-69	6.47656e-67
Gpr155	621.621	3.58086	0.204241	17.5325	8.08761e-69	7.55099e-67
Ppp1r8	4273.84	-1.48787	0.0848803	-17.529	8.60412e-69	7.99534e-67
Arhgap33	782.445	2.22825	0.127223	17.5145	1.11011e-68	1.02672e-66
Msantd3	1590.55	-1.85603	0.106022	-17.5061	1.28776e-68	1.18546e-66
Slc9a1	5819.88	1.81296	0.10367	17.4878	1.77384e-68	1.62533e-66
Spib	354.847	3.68799	0.211003	17.4783	2.09484e-68	1.91057e-66
Prmt6	1354.03	-1.73937	0.0996495	-17.4549	3.15881e-68	2.86767e-66
Tmem79	684.096	-2.34375	0.134424	-17.4355	4.43523e-68	4.00798e-66
Jade1	21718.4	-1.90847	0.109478	-17.4325	4.67782e-68	4.2079e-66
Ppp1r13b	2061.51	1.9254	0.110522	17.4209	5.7233e-68	5.12495e-66
H1f10	6665.66	1.95033	0.111979	17.4169	6.14104e-68	5.47414e-66
Pnmal2	818.016	2.87073	0.165135	17.3841	1.08826e-67	9.65704e-66
Mst1r	223.94	4.38921	0.252764	17.3649	1.52285e-67	1.3453e-65
1700030J22Rik	567.843	2.68549	0.154655	17.3644	1.53483e-67	1.34983e-65
Plekhh3	987.339	3.49492	0.201614	17.3347	2.57202e-67	2.25195e-65
Pagr1a	1591.06	-1.54335	0.0891075	-17.3201	3.31585e-67	2.89037e-65
Dtwd1	394.065	-1.99744	0.115401	-17.3088	4.03857e-67	3.50484e-65
Mir124a-1hg	616.457	-4.60957	0.266507	-17.2963	5.01895e-67	4.33655e-65
Aph1b	346.177	4.56277	0.263821	17.295	5.13282e-67	4.41557e-65
Fbxo41	430.166	2.91747	0.168852	17.2783	6.85142e-67	5.86839e-65
Scnn1a	253.181	4.15487	0.240474	17.2778	6.90977e-67	5.89275e-65
Fgf22	164.095	4.15665	0.24066	17.2719	7.66336e-67	6.50725e-65
Arhgap20	292.908	2.97604	0.172675	17.2349	1.45253e-66	1.2281e-64
Mtrr	2757.74	-1.39221	0.0808187	-17.2263	1.68498e-66	1.41855e-64
Zcchc24	1807.7	1.84361	0.10704	17.2235	1.76865e-66	1.48265e-64
Fgfr4	450.328	3.38805	0.196886	17.2082	2.30677e-66	1.92556e-64
Kctd7	473.864	2.48639	0.144517	17.2049	2.44045e-66	2.02856e-64
Pcp4l1	387.713	4.32193	0.251329	17.1963	2.8294e-66	2.34198e-64
Foxn2	3377.99	-1.43227	0.0833232	-17.1894	3.1897e-66	2.62917e-64
Padi2	325.111	3.70311	0.216076	17.138	7.72957e-66	6.34468e-64
Entpd3	225.707	4.26366	0.248856	17.133	8.41698e-66	6.88027e-64
Cnnm4	2640.85	2.60962	0.152508	17.1113	1.22165e-65	9.94483e-64
Kcnn1	380.303	2.54558	0.148846	17.1021	1.43115e-65	1.16023e-63
Mturn	1892.54	2.78706	0.163052	17.0931	1.67178e-65	1.34975e-63
5031439G07Rik	5315.02	1.724	0.100953	17.0772	2.19421e-65	1.76432e-63
Agfg2	2976.11	2.0862	0.122197	17.0724	2.38348e-65	1.90872e-63
Ccdc184	200.644	3.70735	0.217194	17.0693	2.51336e-65	2.00458e-63
Fgf11	503.523	3.44122	0.201679	17.0628	2.80683e-65	2.22962e-63
Gjb3	2614.63	-2.99282	0.175559	-17.0474	3.65324e-65	2.89031e-63
Cyth1	864.388	1.53957	0.0904211	17.0267	5.20483e-65	4.10141e-63
Eda2r	2361.68	-2.38425	0.140089	-17.0196	5.87735e-65	4.6129e-63
9130221H12Rik	678.43	1.8721	0.110124	17	8.21809e-65	6.41626e-63
Creb3l2	909.379	2.13231	0.125432	16.9998	8.24017e-65	6.41626e-63
Flvcr2	628.943	2.29428	0.134963	16.9994	8.29978e-65	6.43723e-63
Tlnrd1	2314.64	-2.08095	0.122588	-16.9752	1.25381e-64	9.68632e-63
Vdr	384.088	4.32862	0.255133	16.9662	1.4618e-64	1.1249e-62
Atp4a	261.004	2.93439	0.173167	16.9454	2.07987e-64	1.59429e-62
Icam5	409.718	2.69887	0.159303	16.9418	2.21247e-64	1.68937e-62
Btbd19	821.602	-2.42808	0.14336	-16.9369	2.40444e-64	1.82886e-62
Stom	1257.39	2.65541	0.156818	16.9331	2.56665e-64	1.94473e-62
Kbtbd2	2337.66	-1.30659	0.0772099	-16.9226	3.06804e-64	2.31572e-62
Mapk15	562.647	2.71255	0.160305	16.9211	3.14381e-64	2.36386e-62
Bmp4	2570.16	-1.88152	0.111219	-16.9173	3.35505e-64	2.5131e-62
Ing5	4696.44	-1.70114	0.100561	-16.9165	3.40222e-64	2.53878e-62
Snhg17	2367.78	-1.60397	0.0948397	-16.9124	3.64436e-64	2.7092e-62
Spata2l	236.316	3.15126	0.186347	16.9107	3.75123e-64	2.77817e-62
Fzd10	1091.86	-2.0549	0.121661	-16.8904	5.2945e-64	3.90643e-62
Paqr3	1141.85	1.67925	0.0994396	16.8871	5.59658e-64	4.1139e-62
Col8a2	611.092	2.57734	0.152694	16.8791	6.41159e-64	4.69548e-62
Stox1	224.198	2.80946	0.166658	16.8576	9.22298e-64	6.72936e-62
Zic3	6490.62	-2.56883	0.152434	-16.8521	1.01319e-63	7.36525e-62
Rhof	1225.83	2.63596	0.156442	16.8494	1.05984e-63	7.67608e-62
Srrm4	260.289	2.69137	0.159859	16.836	1.33028e-63	9.59945e-62
Nrip3	650.464	4.60583	0.273727	16.8264	1.56318e-63	1.12389e-61
Mcl1	21887.9	-1.51095	0.0899437	-16.7988	2.49089e-63	1.78438e-61
Caskin1	412.982	2.82851	0.168455	16.7909	2.84278e-63	2.02909e-61
Kcnab2	438.632	3.37227	0.200866	16.7887	2.95188e-63	2.09935e-61
Wac	3154.16	-1.83777	0.109488	-16.7851	3.13679e-63	2.22283e-61
Rhov	315.43	2.84073	0.169394	16.7699	4.04956e-63	2.85937e-61
Yars2	1557.63	-1.9709	0.117782	-16.7334	7.48437e-63	5.26579e-61
Smarcad1	10778.6	-1.76343	0.105401	-16.7307	7.83484e-63	5.49275e-61
Sec14l5	493.277	2.65297	0.158632	16.7241	8.7456e-63	6.10952e-61
Habp4	1557.37	1.86305	0.111494	16.7099	1.11013e-62	7.72774e-61
Sh2d3c	1154.63	3.06879	0.183719	16.7037	1.23135e-62	8.5414e-61
Fkrp	1106.2	-1.6857	0.100966	-16.6957	1.4094e-62	9.74216e-61
Sall1	8201.65	-3.51249	0.210668	-16.6731	2.05767e-62	1.41735e-60
Sox2	15253.4	-2.8001	0.167974	-16.6698	2.17181e-62	1.49075e-60
Arid5a	800.731	2.10997	0.12663	16.6626	2.45285e-62	1.67782e-60
Pcnx4	1524.95	1.4719	0.0883516	16.6595	2.58057e-62	1.75908e-60
Mknk2	15279.7	2.0215	0.12153	16.6337	3.97465e-62	2.70002e-60
Abhd15	225.267	3.28006	0.197289	16.6256	4.54631e-62	3.07774e-60
Dpf3	264.49	3.5566	0.214109	16.6111	5.79024e-62	3.90643e-60
Fam131c	819.753	3.04886	0.183617	16.6044	6.47697e-62	4.35482e-60
Espn	1807.99	2.49007	0.150029	16.5973	7.29414e-62	4.88757e-60
Srek1	2335.81	-2.32863	0.140333	-16.5936	7.75694e-62	5.18006e-60
Zscan2	361.661	2.29782	0.138489	16.5921	7.94407e-62	5.2871e-60
Chtop	6965.62	-1.19012	0.0717631	-16.5841	9.08832e-62	6.02828e-60
Bicdl2	288.247	3.03814	0.183211	16.5828	9.27975e-62	6.1346e-60
Fgf17	1408.46	-3.12493	0.188644	-16.5653	1.24201e-61	8.18312e-60
Slc8a2	1125.11	1.99115	0.120282	16.5541	1.4964e-61	9.82635e-60
Ncan	1958.76	2.77913	0.167935	16.5488	1.63273e-61	1.0686e-59
Pik3r5	567.125	3.27086	0.197723	16.5426	1.80949e-61	1.18036e-59
Rab43	864.085	2.31679	0.140088	16.5382	1.94856e-61	1.26688e-59
Tmem130	544.607	3.69456	0.223929	16.4988	3.74251e-61	2.42525e-59
Ppp1r15b	9687.01	-1.54429	0.0936293	-16.4937	4.07341e-61	2.63102e-59
Inpp4a	1905.58	1.88268	0.114199	16.4859	4.63598e-61	2.9846e-59
Prickle4	203.543	3.45979	0.209979	16.4769	5.3782e-61	3.45116e-59
Kat14	3283.09	-1.27299	0.0772797	-16.4725	5.7825e-61	3.69855e-59
Tspan15	888.497	2.64596	0.160688	16.4664	6.39231e-61	4.07536e-59
Fam214b	1530.01	1.98767	0.120729	16.4639	6.66701e-61	4.23678e-59
Zfp777	1092.36	-1.63172	0.0991766	-16.4527	8.0239e-61	5.08266e-59
Mrnip	906.246	1.77829	0.108114	16.4483	8.62992e-61	5.44902e-59
Ttbk1	579.955	2.46014	0.149701	16.4337	1.09738e-60	6.9068e-59
Ppp1r16b	638.545	3.52772	0.21474	16.4279	1.20828e-60	7.58063e-59
Bmf	2579.77	2.41366	0.146945	16.4257	1.25307e-60	7.83664e-59
Tmem25	181.921	3.59791	0.219112	16.4204	1.36606e-60	8.51627e-59
Abhd8	1075.56	1.95983	0.119521	16.3974	1.99639e-60	1.24066e-58
Rpp38	493.166	-2.11231	0.128931	-16.3833	2.51899e-60	1.5605e-58
Ankrd34b	197.021	3.82399	0.233525	16.3751	2.88227e-60	1.77996e-58
Gnl3	9745.59	-2.08234	0.127172	-16.3742	2.92513e-60	1.80078e-58
Ppan	6822.71	-2.06107	0.1259	-16.3708	3.0936e-60	1.89856e-58
Efs	1223.43	-2.18817	0.133713	-16.3647	3.41859e-60	2.0915e-58
Col5a3	1500.07	2.92509	0.178755	16.3637	3.4719e-60	2.11754e-58
Grin2c	180.118	4.76596	0.291537	16.3477	4.51521e-60	2.74536e-58
9530077C05Rik	292.645	2.88368	0.1764	16.3474	4.53804e-60	2.75075e-58
Zhx3	616.753	2.83886	0.173823	16.3319	5.85315e-60	3.53702e-58
Efr3b	1838.35	2.48737	0.152325	16.3293	6.10712e-60	3.67922e-58
Tppp	262.25	4.90536	0.300622	16.3173	7.43116e-60	4.46323e-58
Ints6	4121.71	-2.03192	0.12458	-16.3102	8.35191e-60	5.00099e-58
Mir17hg	1047.46	-3.73959	0.229938	-16.2635	1.79173e-59	1.06961e-57
Psd	292.722	2.89881	0.178589	16.2317	3.00905e-59	1.79089e-57
Zfp667	1076.34	1.56457	0.0963936	16.2311	3.04099e-59	1.80444e-57
Sfxn2	1495.03	1.59615	0.0983665	16.2265	3.27431e-59	1.93706e-57
Ephb2	3810.38	2.01442	0.124169	16.2232	3.45436e-59	2.03745e-57
Pxk	1813.54	1.26456	0.0779882	16.2147	3.96956e-59	2.33434e-57
Ppp1r1b	283.556	3.50722	0.216307	16.2141	4.01013e-59	2.35118e-57
Wee1	3824.02	-1.55485	0.0960812	-16.1827	6.68144e-59	3.90577e-57
Cdca7	6817.57	-1.67439	0.103586	-16.1642	9.01636e-59	5.2551e-57
Zfp644	3191.28	-1.34208	0.0831176	-16.1467	1.19715e-58	6.95687e-57
Brap	3673.55	0.901405	0.0559285	16.1171	1.93503e-58	1.12118e-56
Pnpla2	2849.27	1.79245	0.11138	16.0931	2.85327e-58	1.64837e-56
Os9	3120.47	1.70706	0.106091	16.0905	2.97439e-58	1.71332e-56
Synpo2	496.62	2.87686	0.178851	16.0852	3.23872e-58	1.86014e-56
Nxpe3	987.199	2.04856	0.127413	16.0781	3.63497e-58	2.08165e-56
Zfp1	772.943	-1.66455	0.10356	-16.0733	3.9232e-58	2.2402e-56
Spata21	156.248	3.98419	0.248027	16.0635	4.59824e-58	2.61807e-56
Frat1	694.603	2.09476	0.130431	16.0603	4.83855e-58	2.74696e-56
Rassf5	310.95	3.76445	0.234672	16.0413	6.57124e-58	3.71993e-56
Fosb	243.042	3.48489	0.21735	16.0335	7.45133e-58	4.20605e-56
Pafah1b1	10477.8	-1.07539	0.0671048	-16.0255	8.48659e-58	4.77674e-56
Rel	614.742	1.97487	0.123372	16.0074	1.1352e-57	6.37134e-56
Kctd15	1146.48	-2.63263	0.164511	-16.0027	1.22286e-57	6.84384e-56
Tmem38a	866.233	2.10531	0.131709	15.9845	1.6379e-57	9.14067e-56
Optn	1103.83	2.1206	0.132704	15.9799	1.76359e-57	9.81434e-56
Copz2	165.239	3.4504	0.216075	15.9685	2.1181e-57	1.1754e-55
Arhgef19	781.744	2.44127	0.152967	15.9594	2.44909e-57	1.35525e-55
Stum	272.893	6.46582	0.405652	15.9393	3.37921e-57	1.86472e-55
Dop1b	3772.28	1.73475	0.108906	15.929	3.98922e-57	2.19518e-55
Prickle2	673.763	2.49103	0.156707	15.8961	6.74514e-57	3.70137e-55
Pgpep1	3798.84	2.31904	0.145891	15.8956	6.79287e-57	3.71721e-55
Map3k13	429.769	3.47763	0.21884	15.8912	7.28617e-57	3.97611e-55
Xkr5	811.862	-2.35281	0.148136	-15.8828	8.33784e-57	4.53744e-55
Hs3st6	187.873	3.27607	0.2063	15.8802	8.69563e-57	4.71911e-55
Armc2	192.764	4.28481	0.269939	15.8732	9.71468e-57	5.25767e-55
Gtf2e1	4108.12	-1.09327	0.0688857	-15.8708	1.01005e-56	5.4515e-55
Slc17a7	1512.52	2.9698	0.187181	15.8659	1.09076e-56	5.87104e-55
Mycn	11251	-2.82466	0.178077	-15.862	1.16093e-56	6.23172e-55
Tmem181b-ps	1452.96	1.93498	0.122205	15.8338	1.81814e-56	9.73298e-55
Oscp1	332.348	2.09708	0.132541	15.8221	2.19137e-56	1.16992e-54
Celf6	148.386	3.79175	0.239799	15.8122	2.56188e-56	1.36035e-54
Opa3	1035.04	-1.89168	0.119634	-15.8122	2.56155e-56	1.36035e-54
Sv2a	1198.81	2.28983	0.144891	15.8038	2.92898e-56	1.5481e-54
Ryr1	4163.4	2.16713	0.137127	15.8038	2.93118e-56	1.5481e-54
Acss2	1721.85	2.38778	0.151119	15.8007	3.07888e-56	1.62176e-54
Aph1c	175.753	3.95074	0.250109	15.796	3.31268e-56	1.74026e-54
Kif27	282.981	4.21574	0.266891	15.7957	3.32951e-56	1.74445e-54
Acot11	659.978	2.39887	0.15189	15.7935	3.44997e-56	1.80277e-54
Dpy19l3	1593.1	1.22366	0.0775022	15.7887	3.72391e-56	1.94077e-54
Csnk1d	6544.06	-1.4322	0.0907563	-15.7807	4.22377e-56	2.19547e-54
Gm42372	247.348	2.89267	0.183414	15.7713	4.90674e-56	2.54376e-54
Elavl3	2138.82	2.19817	0.139475	15.7603	5.83601e-56	3.01757e-54
Socs6	1636.26	-1.15515	0.0733044	-15.7582	6.03185e-56	3.11067e-54
Wdr19	1390.95	1.31913	0.083755	15.7498	6.88607e-56	3.54192e-54
Fam131a	263.464	2.8865	0.183279	15.7492	6.9575e-56	3.56934e-54
Psd2	273.037	3.35208	0.212897	15.7451	7.42027e-56	3.79687e-54
Tmem120b	1095.23	1.494	0.0949334	15.7373	8.39438e-56	4.28418e-54
Lipe	1580.86	2.05213	0.130411	15.7359	8.57934e-56	4.36726e-54
Dnajc18	1776.06	1.23269	0.0783692	15.7293	9.52297e-56	4.83512e-54
Lynx1	276.338	3.41159	0.217278	15.7015	1.47716e-55	7.48073e-54
Dennd4a	1928.19	1.8587	0.118421	15.6956	1.62058e-55	8.18599e-54
Zfp385c	195.224	4.24446	0.270547	15.6884	1.81474e-55	9.14334e-54
Nacad	210.624	3.32044	0.211707	15.6841	1.94225e-55	9.76081e-54
Baiap2l2	195.271	3.1652	0.201863	15.68	2.0741e-55	1.03969e-53
Marveld1	1559.04	-1.62038	0.103367	-15.6759	2.21046e-55	1.10523e-53
Qrich2	141.143	4.11361	0.262455	15.6736	2.29165e-55	1.14293e-53
Rassf4	891.617	3.31111	0.211311	15.6693	2.45085e-55	1.21924e-53
Ccdc65	282.759	3.6261	0.23147	15.6655	2.60235e-55	1.29134e-53
Plppr3	297.093	2.71728	0.173507	15.6609	2.79762e-55	1.38475e-53
Serpinb9b	365.376	-2.81474	0.179828	-15.6524	3.19987e-55	1.57989e-53
Pitx3	157.134	4.84499	0.309731	15.6426	3.73254e-55	1.83827e-53
Sema6b	1207.63	2.58111	0.165253	15.6191	5.39336e-55	2.6496e-53
Megf6	1030.51	2.61135	0.167375	15.6018	7.07899e-55	3.46906e-53
Pafah1b2	3157.04	-0.970298	0.0622126	-15.5965	7.68904e-55	3.75866e-53
Tmem168	1043.6	-1.46168	0.0937672	-15.5883	8.73683e-55	4.26029e-53
Elmo2	5123.43	1.56803	0.100629	15.5822	9.61346e-55	4.67618e-53
Nup62	10006	-1.64912	0.105915	-15.5701	1.16138e-54	5.62142e-53
Tubb4a	305.759	3.15918	0.202899	15.5702	1.15979e-54	5.62142e-53
Trim59	4611.57	-2.20773	0.141794	-15.57	1.16435e-54	5.622e-53
Zfp526	1789.77	1.60222	0.102948	15.5634	1.29095e-54	6.218e-53
Nod2	153.654	3.1108	0.199914	15.5607	1.34699e-54	6.47211e-53
Klc3	1027.51	1.7412	0.112063	15.5376	1.92937e-54	9.24783e-53
Luc7l	6966.21	-1.36769	0.0880463	-15.5338	2.04855e-54	9.79524e-53
Pym1	2418.87	-1.41803	0.0912919	-15.5329	2.0763e-54	9.9039e-53
Papln	199.817	2.87177	0.185106	15.5142	2.78217e-54	1.32388e-52
Fdxacb1	356.098	-1.70982	0.110212	-15.5138	2.79608e-54	1.3273e-52
Slc4a8	2106.73	1.44118	0.0929979	15.4969	3.63998e-54	1.72374e-52
Vsir	585.817	2.13928	0.138163	15.4837	4.46809e-54	2.11083e-52
Pcbp1	19869.9	-1.36565	0.0882647	-15.4722	5.34766e-54	2.52031e-52
Tcp11l2	774.317	2.81102	0.181952	15.4492	7.63481e-54	3.58964e-52
Dkkl1	290.943	3.52583	0.228777	15.4117	1.36668e-53	6.41039e-52
Asf1a	2115.39	-1.60061	0.103874	-15.4092	1.42036e-53	6.64633e-52
Creg1	930.362	2.06234	0.133893	15.403	1.56365e-53	7.2995e-52
Rnf4	11088.8	-1.41007	0.0916691	-15.3822	2.15613e-53	1.00415e-51
Dhx58	375.972	2.77495	0.180792	15.3489	3.60282e-53	1.67395e-51
Cpm	771.96	3.68689	0.240247	15.3462	3.75338e-53	1.7398e-51
Myh14	3193.78	1.99467	0.130064	15.336	4.3959e-53	2.03285e-51
Cdca4	3197.94	-1.54546	0.100793	-15.333	4.60189e-53	2.12312e-51
St6galnac4	985.463	1.45697	0.0950402	15.33	4.81872e-53	2.21796e-51
Wnk2	828.105	2.13552	0.139533	15.3048	7.10384e-53	3.26214e-51
Kis2	330.332	-3.19581	0.208933	-15.2959	8.14586e-53	3.73194e-51
Irak3	1267.37	-1.88469	0.123365	-15.2773	1.08304e-52	4.95031e-51
Rprd2	4461.84	-1.73167	0.113364	-15.2753	1.11767e-52	5.09679e-51
Kcnj2	132.157	3.85211	0.252576	15.2513	1.61453e-52	7.34554e-51
Tmem17	126.434	-3.57643	0.234511	-15.2506	1.63213e-52	7.4085e-51
Ywhah	8372.92	-1.40367	0.0920973	-15.2411	1.8858e-52	8.54028e-51
Rnf122	492.451	1.71407	0.112556	15.2286	2.28439e-52	1.03217e-50
Plekhf2	6359.03	-1.74096	0.11441	-15.2168	2.7344e-52	1.23267e-50
Wfs1	2063.89	1.47044	0.0968027	15.1901	4.11377e-52	1.85026e-50
Arhgap29	4789.85	1.9591	0.129266	15.1556	6.96004e-52	3.1233e-50
Phldb3	440.688	1.92929	0.127418	15.1414	8.63187e-52	3.86472e-50
Trim6	9104.66	-1.42017	0.0939362	-15.1185	1.22283e-51	5.46254e-50
Phlda3	1665.75	-2.41655	0.159976	-15.1057	1.48511e-51	6.61914e-50
Rrs1	3227.53	-1.87791	0.124326	-15.1048	1.50675e-51	6.70046e-50
Pdgfa	2929.68	-1.81187	0.119963	-15.1035	1.53492e-51	6.81033e-50
Asxl1	11250.7	-2.01395	0.133454	-15.091	1.85492e-51	8.21166e-50
Inhbb	1992.26	-4.89076	0.324996	-15.0487	3.52117e-51	1.55532e-49
Tmpo	11557.4	-1.45578	0.096741	-15.0482	3.54867e-51	1.56395e-49
Bcl7b	739.564	-1.72944	0.115047	-15.0325	4.50002e-51	1.9788e-49
Tmem19	2578.88	1.3186	0.0877407	15.0284	4.78672e-51	2.10018e-49
Ttc26	1467.11	1.33791	0.089052	15.0239	5.11894e-51	2.24096e-49
Irf2bpl	3955.03	-2.74043	0.182458	-15.0195	5.46991e-51	2.3893e-49
Zfp110	3919.95	-1.24928	0.0831967	-15.0159	5.7754e-51	2.51716e-49
Pcyt1a	3467.02	1.0549	0.0703109	15.0033	6.986e-51	3.03806e-49
Dusp15	114.679	4.59517	0.306421	14.9963	7.76678e-51	3.37017e-49
Ppp2ca	11892.4	-1.01777	0.0679218	-14.9845	9.27656e-51	4.01645e-49
Snora3	245.676	-2.64353	0.176511	-14.9766	1.0438e-50	4.50938e-49
Gprin1	447.85	3.36522	0.224701	14.9765	1.04635e-50	4.51053e-49
Nras	7388.93	-0.862785	0.0576146	-14.9751	1.06778e-50	4.59285e-49
Map3k14	604.708	1.80553	0.120686	14.9605	1.3294e-50	5.70568e-49
1700088E04Rik	147.814	4.57208	0.30566	14.958	1.38075e-50	5.91322e-49
Acox1	3396.23	1.55376	0.103912	14.9527	1.4965e-50	6.39504e-49
Msl1	2080.5	-1.8735	0.125403	-14.9398	1.81443e-50	7.73687e-49
Zbtb8a	366.909	-3.17481	0.212709	-14.9256	2.24558e-50	9.55462e-49
Crebl2	571.222	1.83141	0.122743	14.9208	2.4154e-50	1.0255e-48
Tfr2	222.895	3.01406	0.202025	14.9192	2.47203e-50	1.04729e-48
Zbtb45	1698.55	-2.16004	0.144841	-14.9132	2.70548e-50	1.14373e-48
Txnl4a	9177.53	-1.2919	0.0866491	-14.9096	2.85508e-50	1.20439e-48
Sox8	426.689	3.40524	0.228524	14.901	3.24677e-50	1.3667e-48
1700003E16Rik	158.636	5.39577	0.362159	14.8989	3.35114e-50	1.40762e-48
Entpd7	1894.7	1.50664	0.101176	14.8912	3.75873e-50	1.57547e-48
Lpar6	378.47	-2.46393	0.165543	-14.8839	4.1927e-50	1.75363e-48
Lypd3	120.216	4.67498	0.314147	14.8815	4.34811e-50	1.81478e-48
Dhdds	2280.82	1.35505	0.0910707	14.8791	4.50611e-50	1.87675e-48
Itga5	5780.1	-1.89054	0.127202	-14.8625	5.77285e-50	2.39926e-48
Fgfr1op	2053.81	-1.31934	0.0887748	-14.8617	5.84431e-50	2.42385e-48
Mlxip	6538.06	1.40049	0.0942668	14.8567	6.29772e-50	2.60641e-48
Insrr	160.093	4.92332	0.331755	14.8402	8.04754e-50	3.32362e-48
Spag6l	163.366	2.72705	0.183823	14.8352	8.67991e-50	3.57728e-48
Ccdc88b	387.449	2.35661	0.158919	14.8291	9.50578e-50	3.90947e-48
Dlx3	434.657	4.16082	0.280599	14.8284	9.60605e-50	3.94248e-48
Zfp91	1652.58	-1.41068	0.0952387	-14.812	1.22539e-49	5.01874e-48
Tbx21	212.466	4.08279	0.275756	14.8058	1.34358e-49	5.49139e-48
Rem2	399.983	3.36583	0.227955	14.7653	2.45135e-49	9.99828e-48
Wnk4	382.532	2.68648	0.181984	14.7622	2.56921e-49	1.04573e-47
Rab36	303.513	2.85032	0.19311	14.7601	2.64916e-49	1.07605e-47
Rap1gap	2180.47	1.59573	0.108244	14.742	3.46345e-49	1.40391e-47
Prss16	315.713	2.58043	0.175179	14.7302	4.1225e-49	1.66762e-47
Ankrd23	350.052	1.97187	0.134027	14.7124	5.36458e-49	2.16562e-47
Ctcf	7522.34	-1.51948	0.103308	-14.7082	5.71212e-49	2.3012e-47
Zfp507	2931.49	-1.16273	0.079099	-14.6997	6.47697e-49	2.60401e-47
Pygb	2849.3	1.72443	0.117336	14.6965	6.79046e-49	2.72448e-47
Zbtb1	1265.27	-1.71728	0.116887	-14.6917	7.2847e-49	2.91684e-47
Pear1	180.086	2.94869	0.200819	14.6833	8.24714e-49	3.29551e-47
Klhl36	588.543	2.54547	0.173437	14.6766	9.10127e-49	3.62945e-47
Dhh	153.336	3.16931	0.216094	14.6664	1.05866e-48	4.21323e-47
Phospho1	860.321	1.69455	0.115568	14.6629	1.11443e-48	4.42627e-47
Sephs1	4609.08	-1.61705	0.110325	-14.6571	1.21326e-48	4.8091e-47
Zbtb7a	1917.98	-2.23672	0.15262	-14.6554	1.24358e-48	4.91938e-47
Kif21b	3077.66	2.04003	0.139215	14.6538	1.27465e-48	5.03218e-47
Cul9	435.298	1.97314	0.134663	14.6524	1.30028e-48	5.12311e-47
Vangl1	3021.26	-1.36586	0.0932983	-14.6398	1.5663e-48	6.15889e-47
Gemin4	5699.86	-1.59153	0.108728	-14.6377	1.61436e-48	6.33526e-47
Eef1e1	2918.52	-1.42074	0.09708	-14.6348	1.68518e-48	6.60002e-47
Zc3h4	5982.33	-1.62803	0.111285	-14.6293	1.82553e-48	7.13549e-47
Tmem169	183.857	5.25611	0.359445	14.6229	2.00812e-48	7.83367e-47
Pxylp1	327.877	3.22578	0.22064	14.6201	2.09039e-48	8.12244e-47
Tmem132c	221.758	3.05261	0.208793	14.6202	2.08657e-48	8.12244e-47
Ccdc28a	617.19	1.67202	0.11443	14.6116	2.3674e-48	9.18068e-47
Anks6	272.31	2.56546	0.175747	14.5975	2.91403e-48	1.12783e-46
Psrc1	5056.67	-1.60473	0.110026	-14.5851	3.49365e-48	1.34951e-46
Slc41a3	251.673	2.291	0.157319	14.5628	4.84674e-48	1.86851e-46
Polr2m	12568.5	-1.11745	0.0767463	-14.5603	5.02689e-48	1.93417e-46
Mpp3	342.335	2.22095	0.152543	14.5595	5.08107e-48	1.95121e-46
Exph5	244.553	4.2152	0.289572	14.5567	5.29884e-48	2.03088e-46
Ttll7	373.318	3.72503	0.256111	14.5446	6.32336e-48	2.41884e-46
Clcnka	173.478	3.63463	0.250032	14.5367	7.09255e-48	2.70782e-46
A930024E05Rik	229.833	-2.53966	0.174817	-14.5275	8.11548e-48	3.09236e-46
Kiss1r	193.716	3.29858	0.227155	14.5213	8.88527e-48	3.37915e-46
Slc9a3r2	1050.75	1.55099	0.106825	14.5189	9.19299e-48	3.48944e-46
Evpl	1050.48	1.76258	0.121516	14.505	1.12665e-47	4.26827e-46
Zfp287	516.434	1.51463	0.104455	14.5004	1.20499e-47	4.55628e-46
Slc25a35	356.79	2.90614	0.200467	14.4969	1.26824e-47	4.78628e-46
Chga	1763.75	2.54414	0.175562	14.4914	1.37296e-47	5.17159e-46
Fbxo5	4345.52	-1.35131	0.0932596	-14.4898	1.40503e-47	5.28229e-46
Rgs14	188.651	3.18492	0.22022	14.4625	2.09122e-47	7.84707e-46
Rims3	2543.68	1.67121	0.115717	14.4421	2.80949e-47	1.05222e-45
Casp9	1951.78	1.51003	0.104627	14.4326	3.2279e-47	1.20663e-45
Gprin2	241.109	2.71279	0.188038	14.4268	3.50789e-47	1.30882e-45
Tor1aip1	681.201	-1.51598	0.105087	-14.4259	3.55508e-47	1.32391e-45
Tbc1d16	5263.22	1.26998	0.0881268	14.4108	4.42261e-47	1.64388e-45
Zscan10	7141.41	-2.07467	0.144022	-14.4053	4.79345e-47	1.77502e-45
Carmil3	452.167	2.79136	0.193772	14.4053	4.78936e-47	1.77502e-45
Man1c1	1364.4	2.17624	0.151088	14.4037	4.90291e-47	1.81214e-45
Reep2	546.574	2.32865	0.161721	14.3992	5.23777e-47	1.93228e-45
Mylip	1038.4	2.45736	0.17074	14.3924	5.77474e-47	2.1264e-45
Foxn4	2153.79	2.62257	0.182346	14.3824	6.67307e-47	2.4526e-45
Klf4	8338.15	-1.96306	0.136539	-14.3772	7.19287e-47	2.63873e-45
Fstl3	391.968	2.72401	0.189517	14.3735	7.5936e-47	2.78056e-45
Acbd4	1130.85	1.83985	0.128125	14.3598	9.25091e-47	3.38113e-45
Skil	9662.14	-1.63684	0.114042	-14.3529	1.02132e-46	3.72591e-45
Pex11a	835.484	1.4398	0.100337	14.3497	1.07051e-46	3.89817e-45
Cd2bp2	4416.7	-1.39948	0.0977359	-14.319	1.66479e-46	6.05099e-45
Nkx2-9	165.133	-3.33594	0.233107	-14.3107	1.87538e-46	6.80385e-45
Slc12a9	1887.04	1.64165	0.114825	14.297	2.28387e-46	8.27063e-45
Nkx3-1	382.705	2.89397	0.202439	14.2955	2.33417e-46	8.43728e-45
Fam214a	818.881	1.77417	0.124133	14.2924	2.43915e-46	8.80059e-45
Cux2	710.324	2.10067	0.146983	14.292	2.45624e-46	8.84607e-45
Tagap1	285.776	-1.65546	0.115841	-14.2909	2.49538e-46	8.97061e-45
Slc2a6	136.825	3.7203	0.26044	14.2847	2.72708e-46	9.78571e-45
Tigd3	357.367	1.84973	0.129508	14.2827	2.80444e-46	1.0045e-44
Fam13a	206.395	3.13019	0.219252	14.2766	3.05991e-46	1.09402e-44
Zfp811	573.825	2.01328	0.141189	14.2594	3.91645e-46	1.39772e-44
Cep57	2314.94	-1.28255	0.0900197	-14.2474	4.65356e-46	1.65778e-44
Slc25a42	1036.04	2.22421	0.156173	14.242	5.02921e-46	1.78836e-44
Snw1	5304.78	-1.20003	0.0843098	-14.2336	5.67238e-46	2.01344e-44
Nr2c2	2993.23	-1.36619	0.0961047	-14.2156	7.32841e-46	2.59658e-44
Spin1	8612.76	-1.51618	0.106666	-14.2142	7.48013e-46	2.64558e-44
Casp6	552.859	1.881	0.13238	14.2091	8.04661e-46	2.84083e-44
Jph3	382.65	1.97927	0.139365	14.2021	8.88772e-46	3.13217e-44
Lrrc73	152.403	2.76669	0.19486	14.1983	9.38286e-46	3.30076e-44
Tspyl4	776.608	2.32137	0.163513	14.1969	9.57358e-46	3.36184e-44
Mob3a	2657.66	1.15003	0.081014	14.1954	9.77589e-46	3.42678e-44
Evi5l	1272.01	2.47946	0.174805	14.1841	1.14861e-45	4.01911e-44
Pheta1	1976.32	2.00495	0.14149	14.1703	1.39977e-45	4.88927e-44
Snx22	236.101	2.91617	0.205869	14.1652	1.5045e-45	5.24579e-44
Mrpl50	1992.58	-1.34064	0.0946646	-14.1621	1.57333e-45	5.47608e-44
2310057M21Rik	969.684	-1.44809	0.102284	-14.1575	1.67887e-45	5.83312e-44
Bcor	2504.95	-1.74074	0.123112	-14.1394	2.16985e-45	7.52572e-44
Rasgrp4	781.408	1.47495	0.104337	14.1364	2.26494e-45	7.84171e-44
Ubl4a	355.523	-1.64805	0.116691	-14.1233	2.73017e-45	9.43584e-44
Ppara	255.27	4.19284	0.296965	14.119	2.90278e-45	1.00148e-43
Pnrc2	2040.18	-1.49484	0.105883	-14.1179	2.94844e-45	1.01546e-43
Ythdf2	6024.74	-1.508	0.106886	-14.1084	3.37113e-45	1.15699e-43
Cenpj	1725.32	1.35111	0.0957661	14.1085	3.36789e-45	1.15699e-43
Pfkfb2	2172.75	1.83383	0.130012	14.1051	3.53285e-45	1.21038e-43
Celsr2	3619.63	1.54668	0.109705	14.0986	3.87425e-45	1.32505e-43
Flt4	850.438	1.59818	0.113374	14.0965	3.99097e-45	1.3626e-43
Zfat	548.981	-2.07647	0.147454	-14.0821	4.89075e-45	1.66404e-43
Setmar	194.554	-2.25985	0.160475	-14.0822	4.8859e-45	1.66404e-43
Ppfia3	1701.52	1.70361	0.121109	14.0667	6.08432e-45	2.06657e-43
Tmem104	1456.75	1.79051	0.127416	14.0525	7.43801e-45	2.52201e-43
Mindy2	477.759	3.00761	0.214046	14.0512	7.57245e-45	2.56318e-43
Map2k7	2999.94	-1.47501	0.105058	-14.04	8.87266e-45	2.99814e-43
Lrrc3	931.525	2.26721	0.161635	14.0268	1.06933e-44	3.60715e-43
Ehhadh	415.739	2.25932	0.161155	14.0195	1.18444e-44	3.98864e-43
Dlec1	487.301	3.16318	0.225825	14.0072	1.40801e-44	4.73341e-43
Mepce	3324.56	-1.97601	0.141198	-13.9946	1.68155e-44	5.64338e-43
Hdac11	579.073	2.06236	0.147427	13.989	1.81879e-44	6.09358e-43
Synj1	2734.12	1.46391	0.10467	13.9859	1.89954e-44	6.3533e-43
D130043K22Rik	119.914	4.3296	0.309674	13.9811	2.03212e-44	6.78521e-43
Unc93b1	461.869	2.5424	0.181854	13.9805	2.05183e-44	6.83943e-43
Fbxl3	1434.34	-1.60658	0.114936	-13.978	2.12379e-44	7.06734e-43
Cbx4	401.162	1.99142	0.142503	13.9746	2.22873e-44	7.40406e-43
Gja4	159.543	2.52453	0.180657	13.9742	2.24172e-44	7.43466e-43
Fam189a2	353.855	2.1352	0.15282	13.972	2.3105e-44	7.64988e-43
Tex2	5613.34	1.37131	0.0982098	13.963	2.61986e-44	8.65961e-43
1700030K09Rik	554.637	-1.60981	0.115304	-13.9615	2.67893e-44	8.84002e-43
Lgals8	778.449	2.22318	0.159357	13.951	3.10394e-44	1.02254e-42
Zcchc3	3255.34	-1.78278	0.127908	-13.938	3.72204e-44	1.22411e-42
Gnb5	407.833	1.85744	0.133322	13.932	4.04662e-44	1.32864e-42
Lrrc8e	167.55	3.11943	0.224127	13.9181	4.91551e-44	1.61124e-42
Bik	416.874	2.35161	0.169035	13.9119	5.36099e-44	1.75435e-42
Lin7b	315.056	2.69788	0.193931	13.9115	5.39321e-44	1.76196e-42
Mxra8	1009.91	1.69799	0.12207	13.9099	5.5132e-44	1.79818e-42
Plin5	297.993	2.14343	0.154152	13.9046	5.93576e-44	1.9328e-42
Ostm1	1738.28	1.4602	0.105099	13.8936	6.92992e-44	2.2528e-42
Pbx4	387.011	2.29074	0.164967	13.886	7.70168e-44	2.49956e-42
Cacna1b	1195.57	2.11615	0.152449	13.881	8.25463e-44	2.67461e-42
Tmem86a	245.006	2.85635	0.205902	13.8724	9.3146e-44	3.0131e-42
Ppp4r3a	7264.74	-1.76483	0.127229	-13.8713	9.45797e-44	3.05446e-42
Zfp532	7129.48	-2.33255	0.168159	-13.8711	9.48568e-44	3.0584e-42
Pum2	10200.5	-1.67004	0.120424	-13.868	9.90035e-44	3.18688e-42
Vipr1	169.01	4.40507	0.317751	13.8633	1.05755e-43	3.39864e-42
Hcn3	746.731	2.01331	0.145397	13.847	1.32572e-43	4.25353e-42
Slc38a2	16033.7	-1.92228	0.138861	-13.8432	1.39891e-43	4.48107e-42
Creb3l3	134.61	3.95681	0.285913	13.8392	1.47838e-43	4.72795e-42
Sipa1l2	5609.97	1.57631	0.113918	13.8372	1.51942e-43	4.85132e-42
Slc20a1	9155.2	-1.69672	0.122642	-13.8348	1.57262e-43	5.01305e-42
Lrrc75a	550.094	2.68223	0.193928	13.8311	1.65562e-43	5.26911e-42
Ltbp3	644.11	2.57952	0.186613	13.8228	1.8574e-43	5.90175e-42
Sp3	4895.35	-1.41676	0.102683	-13.7975	2.6392e-43	8.37233e-42
Slc13a5	401.303	2.4086	0.174581	13.7965	2.67565e-43	8.47432e-42
Lin9	961.388	-1.29536	0.0940716	-13.77	3.86298e-43	1.22152e-41
Setd1b	4008.6	-2.23327	0.162224	-13.7666	4.05079e-43	1.27886e-41
Gja3	131.743	4.47887	0.32629	13.7266	7.03112e-43	2.21621e-41
Cdc42se1	3945.62	-1.17434	0.0855949	-13.7198	7.72974e-43	2.43252e-41
Paqr7	217.85	2.20367	0.160638	13.7183	7.89423e-43	2.48032e-41
Mymx	765.218	-2.42067	0.176483	-13.7162	8.11905e-43	2.5469e-41
Il11ra1	420.377	2.18529	0.159333	13.7153	8.22393e-43	2.5757e-41
1810026B05Rik	458.064	-2.28732	0.166813	-13.7119	8.61953e-43	2.69531e-41
Paqr6	219.184	3.1948	0.232997	13.7117	8.63597e-43	2.69617e-41
Ube2e3	1725.77	-1.39376	0.101759	-13.6966	1.06336e-42	3.3146e-41
Epb41l4aos	1025.05	-1.67852	0.122577	-13.6936	1.10935e-42	3.45249e-41
Wdr91	1966.15	1.35094	0.0986861	13.6893	1.17675e-42	3.65646e-41
Papss1	1424.51	1.56754	0.114521	13.6877	1.20184e-42	3.72854e-41
Lactb	1356	1.93812	0.14163	13.6844	1.25912e-42	3.90011e-41
Rbm3	2250.38	-1.53903	0.112509	-13.6792	1.35243e-42	4.17599e-41
Lrfn4	939.172	-2.18778	0.159934	-13.6793	1.3507e-42	4.17599e-41
Dnaaf3	1104.83	1.45228	0.10628	13.6646	1.6526e-42	5.09486e-41
Klf3	3553.09	-2.18565	0.159976	-13.6624	1.70368e-42	5.24415e-41
Rev1	3577.95	-1.80253	0.13195	-13.6607	1.74259e-42	5.35554e-41
Pgbd5	643.676	2.88811	0.211463	13.6577	1.8158e-42	5.57185e-41
Trmo	647.058	-2.0084	0.14724	-13.6403	2.30624e-42	7.06578e-41
Prdm14	803.306	-2.71382	0.199183	-13.6248	2.85276e-42	8.72663e-41
Tmem209	3049.47	-1.26848	0.0931794	-13.6133	3.3372e-42	1.01927e-40
Arhgap45	1449.35	1.8306	0.134508	13.6096	3.51219e-42	1.07105e-40
Sgcb	692.729	2.04318	0.150134	13.6091	3.53615e-42	1.0767e-40
Ptgir	98.8983	3.95135	0.290366	13.6082	3.58128e-42	1.08875e-40
Gpbp1	5619.69	-1.40741	0.103521	-13.5955	4.26087e-42	1.29336e-40
Grhl1	1546.33	1.18138	0.0869086	13.5934	4.3826e-42	1.32827e-40
Ovgp1	223.336	3.08568	0.227038	13.5911	4.52482e-42	1.36926e-40
Rnf182	164.189	3.28031	0.241363	13.5908	4.54147e-42	1.37219e-40
Cry2	3862.22	1.58391	0.116557	13.5892	4.64435e-42	1.40113e-40
Csdc2	392.993	3.37151	0.24823	13.5822	5.10596e-42	1.53803e-40
Myorg	2044.37	2.07622	0.152867	13.5819	5.12688e-42	1.54198e-40
Abca7	3572.82	1.90326	0.140138	13.5813	5.16809e-42	1.552e-40
Hcfc2	681.392	1.50314	0.110713	13.5769	5.48982e-42	1.64611e-40
Atp2b2	317.072	3.47659	0.256237	13.5679	6.21146e-42	1.85966e-40
Cbfb	2252.53	-1.38209	0.101973	-13.5535	7.5544e-42	2.2583e-40
Mafg	1950.06	-1.50253	0.111013	-13.5348	9.75e-42	2.91023e-40
Zfp518a	3388.6	-1.73665	0.128389	-13.5265	1.09094e-41	3.25136e-40
Gm11992	111.165	3.57671	0.264735	13.5105	1.35552e-41	4.0338e-40
Nup153	15101.5	-1.37389	0.10186	-13.4881	1.83802e-41	5.46139e-40
Nectin4	262.027	1.91307	0.141855	13.4861	1.8882e-41	5.60205e-40
Paqr5	113.607	4.65982	0.345681	13.4801	2.04846e-41	6.06838e-40
Cdv3	20086.3	-1.39543	0.103582	-13.4717	2.29375e-41	6.78481e-40
Rnf144b	305.559	1.83404	0.136242	13.4617	2.62912e-41	7.76516e-40
Smim10l1	484.176	-2.39248	0.177902	-13.4483	3.15043e-41	9.29095e-40
Rnf2	4790.96	-1.1732	0.0872503	-13.4464	3.23188e-41	9.5169e-40
Prkd2	1166.28	1.24795	0.0928142	13.4457	3.2629e-41	9.59391e-40
Naa20	1378.91	-1.53368	0.114069	-13.4452	3.28377e-41	9.64088e-40
Cnst	1803.33	1.49855	0.111512	13.4384	3.59923e-41	1.05513e-39
Elfn2	118.808	4.06002	0.302172	13.4361	3.71487e-41	1.08741e-39
Pld3	3922.61	1.44608	0.107649	13.4333	3.85926e-41	1.128e-39
Insl6	165.003	3.22155	0.23992	13.4276	4.16571e-41	1.21577e-39
Fiz1	4186.34	-2.01665	0.150214	-13.4252	4.30166e-41	1.25359e-39
Paf1	7193.39	1.23677	0.0921323	13.4239	4.383e-41	1.27541e-39
Arntl	1590.83	1.44996	0.108072	13.4166	4.83322e-41	1.40434e-39
Snx31	185.768	4.24064	0.316153	13.4132	5.05749e-41	1.46734e-39
Fam221a	467.863	1.81452	0.135291	13.412	5.14543e-41	1.49066e-39
Smad7	5867.91	-1.50861	0.112485	-13.4116	5.16948e-41	1.49543e-39
Taf5l	5019.81	-2.03179	0.151521	-13.4093	5.33469e-41	1.54096e-39
Fhdc1	216.895	2.20367	0.164461	13.3993	6.09988e-41	1.75941e-39
Eed	10574.7	-1.31358	0.0980574	-13.396	6.37986e-41	1.83747e-39
Narf	2991.12	1.68967	0.126143	13.3949	6.47571e-41	1.86236e-39
Ppp2r2d	5297.65	-1.57034	0.117274	-13.3903	6.88646e-41	1.9776e-39
Mapk1ip1l	11865.2	-1.22234	0.0912992	-13.3883	7.08058e-41	2.03038e-39
Ttc21a	237.92	2.5172	0.188244	13.372	8.81372e-41	2.52369e-39
Tent4a	2886.43	-1.17061	0.0875701	-13.3677	9.33384e-41	2.66875e-39
Bend3	5902.6	-2.34976	0.175885	-13.3597	1.03994e-40	2.9691e-39
Per2	453.318	2.41996	0.18124	13.3522	1.14976e-40	3.2779e-39
Platr7	856.083	-2.15756	0.161591	-13.352	1.15306e-40	3.28256e-39
Dixdc1	1202.6	1.97624	0.148043	13.3491	1.19939e-40	3.40953e-39
Pdzd7	320.854	2.91671	0.21866	13.339	1.3725e-40	3.89601e-39
Fgd2	282.201	2.44796	0.183592	13.3336	1.47501e-40	4.18097e-39
Hps5	1910.05	1.10954	0.0832879	13.3218	1.72959e-40	4.89553e-39
Mknk1	1374.08	1.23667	0.0928382	13.3207	1.75482e-40	4.95981e-39
Ago4	172.602	3.34785	0.251419	13.3158	1.87302e-40	5.28632e-39
Adra2b	151.437	3.50705	0.263571	13.3059	2.13826e-40	6.02627e-39
Atp6v0a2	5112.7	1.2394	0.0931764	13.3017	2.26342e-40	6.36992e-39
Chtf8	6769.59	-1.36176	0.102378	-13.3013	2.27535e-40	6.39436e-39
Mief1	5945.49	-1.00289	0.0754434	-13.2933	2.53135e-40	7.09354e-39
Dnaaf1	117.653	3.68386	0.27712	13.2934	2.52877e-40	7.09354e-39
Pus3	890.863	-1.62464	0.122238	-13.2907	2.61951e-40	7.33017e-39
Zfp78	361.907	1.86049	0.140069	13.2827	2.91729e-40	8.15185e-39
Mblac2	216.323	2.2935	0.172791	13.2732	3.31027e-40	9.23686e-39
Wipi1	797.978	2.42797	0.18309	13.261	3.89512e-40	1.08534e-38
Cygb	223.846	2.84127	0.214307	13.258	4.05764e-40	1.12903e-38
Nlrx1	189.441	3.42462	0.258367	13.2549	4.22736e-40	1.1746e-38
Tpcn1	2914.64	1.40913	0.106316	13.2541	4.27204e-40	1.18534e-38
Nccrp1	266.004	3.21584	0.242739	13.2482	4.62451e-40	1.28133e-38
Ankrd13d	743.757	1.68468	0.127184	13.2459	4.76272e-40	1.31777e-38
Myh7b	580.888	1.6538	0.124911	13.2399	5.16511e-40	1.42711e-38
Cpsf7	4472.53	-1.30284	0.0984244	-13.237	5.36484e-40	1.48022e-38
Farp2	499.476	2.34835	0.177437	13.2348	5.52199e-40	1.52144e-38
Xndc1	460.907	-1.28091	0.0968121	-13.2309	5.81968e-40	1.60122e-38
Ribc2	93.3245	4.10624	0.310439	13.2272	6.11124e-40	1.6791e-38
Sarm1	937.506	1.75936	0.133032	13.2251	6.2866e-40	1.72487e-38
Sh2d5	589.931	1.94058	0.146738	13.2248	6.3084e-40	1.72845e-38
6430571L13Rik	149.384	2.76418	0.209109	13.2188	6.83014e-40	1.8688e-38
2410124H12Rik	136.843	3.077	0.232895	13.212	7.48385e-40	2.04483e-38
Snora65	310.316	-1.85974	0.140764	-13.2118	7.49768e-40	2.04577e-38
Klhl3	459.401	2.43023	0.184046	13.2045	8.26567e-40	2.24909e-38
Cited4	304.051	2.62749	0.198984	13.2045	8.26244e-40	2.24909e-38
Casd1	600.558	-1.88394	0.142752	-13.1973	9.09878e-40	2.47236e-38
Zfp105	1249.67	-1.24368	0.0942594	-13.1942	9.47547e-40	2.57117e-38
Rusc1	1367.76	1.42797	0.108291	13.1864	1.05016e-39	2.84568e-38
Prr15l	149.825	2.98366	0.226279	13.1857	1.06028e-39	2.86916e-38
Pcyox1	3888.79	0.973456	0.073828	13.1855	1.06403e-39	2.87537e-38
Chrnb4	178.268	3.47815	0.263955	13.177	1.18989e-39	3.21107e-38
Ttll1	1811.06	1.58566	0.120417	13.1681	1.33855e-39	3.60732e-38
Kif18a	2118.48	-1.18853	0.0902748	-13.1657	1.38203e-39	3.71941e-38
Nfatc2	1240.3	2.65966	0.202051	13.1633	1.42703e-39	3.83525e-38
Hccs	1066.1	-1.13995	0.0866907	-13.1497	1.70933e-39	4.5877e-38
Fcho1	2836.45	1.46143	0.111143	13.149	1.72448e-39	4.62208e-38
Ighmbp2	1198.24	-1.30566	0.0993133	-13.1469	1.77366e-39	4.74742e-38
Slc7a8	510.905	2.54728	0.193921	13.1357	2.05657e-39	5.49721e-38
Fbxl5	2466.51	-1.11384	0.0848358	-13.1294	2.23498e-39	5.966e-38
Prox2	139.22	3.97676	0.303078	13.1213	2.4876e-39	6.63136e-38
Chrnb2	243.945	2.22225	0.169441	13.1152	2.69448e-39	7.17315e-38
Arfgap3	1167.32	1.80109	0.137396	13.1087	2.93413e-39	7.80059e-38
Nrde2	2629.43	-1.13	0.0862039	-13.1085	2.94341e-39	7.81471e-38
Zscan25	1239.2	-1.38407	0.105655	-13.1	3.29448e-39	8.73502e-38
Slc35e3	1559.5	0.788215	0.0602	13.0933	3.59766e-39	9.52607e-38
Tlcd1	778.851	-1.90159	0.145421	-13.0765	4.4876e-39	1.18665e-37
Aacs	2740.91	1.91076	0.146148	13.0741	4.62773e-39	1.22207e-37
Rnf24	1699.25	1.54092	0.117878	13.0721	4.75109e-39	1.25296e-37
Acvrl1	172.92	2.66196	0.203759	13.0643	5.26675e-39	1.3871e-37
Sfmbt1	1059.54	-1.19827	0.0917449	-13.0609	5.50564e-39	1.44808e-37
Rnf146	1378.63	-0.941881	0.0721208	-13.0598	5.59027e-39	1.46838e-37
Rspo1	318.477	1.70399	0.130525	13.0548	5.96583e-39	1.56494e-37
Lrrc32	266.125	3.87388	0.296824	13.0511	6.26442e-39	1.64108e-37
Usp40	766.172	-1.15834	0.0887623	-13.0499	6.36015e-39	1.66394e-37
Zzz3	4334.09	-0.908971	0.0696642	-13.0479	6.53333e-39	1.70472e-37
Efna1	239.314	2.15309	0.165014	13.0479	6.53139e-39	1.70472e-37
Mvk	2490.18	1.63346	0.125197	13.0471	6.60531e-39	1.72122e-37
Zkscan14	613.299	1.22256	0.0937075	13.0465	6.65005e-39	1.7306e-37
Kcnab3	338.257	2.39235	0.18344	13.0416	7.09419e-39	1.84374e-37
Gli1	3770.12	-2.29043	0.175639	-13.0406	7.19362e-39	1.86712e-37
Rilpl2	564.42	2.11428	0.162201	13.035	7.73978e-39	2.00623e-37
Sh2b3	2315.28	1.27835	0.0980979	13.0313	8.11832e-39	2.10159e-37
Fn3k	91.9038	4.0593	0.311719	13.0223	9.14041e-39	2.36307e-37
Mast3	165.665	2.75563	0.211642	13.0203	9.38181e-39	2.4223e-37
Ell3	742.761	1.60352	0.123182	13.0175	9.73291e-39	2.50966e-37
Tmem50b	1780.53	2.06247	0.158445	13.0169	9.80242e-39	2.52428e-37
Nup54	4274.63	-1.01946	0.0783747	-13.0076	1.10794e-38	2.84941e-37
Rpl12	2444.22	-1.70003	0.130715	-13.0056	1.13677e-38	2.91974e-37
D930020B18Rik	108.713	4.31688	0.331937	13.0051	1.14461e-38	2.93604e-37
Rbm15	4774.31	-1.24338	0.0956151	-13.0041	1.16015e-38	2.97205e-37
Bub3	6769.02	-1.1943	0.0918553	-13.0019	1.19309e-38	3.05246e-37
Ttc16	124.986	2.7736	0.21339	12.9978	1.25946e-38	3.21807e-37
Gm10130	1142.43	-1.98572	0.152776	-12.9976	1.26193e-38	3.2202e-37
Fam83g	1427.84	1.80673	0.139084	12.9902	1.39031e-38	3.53864e-37
Sytl1	246.195	2.08559	0.16055	12.9903	1.38956e-38	3.53864e-37
Plk5	1140.06	2.09239	0.161133	12.9855	1.47821e-38	3.75751e-37
Rbm39	14568.4	-1.43961	0.110929	-12.9778	1.63473e-38	4.15002e-37
Ccdc102a	626.329	-1.93287	0.149054	-12.9676	1.86853e-38	4.73746e-37
Bmp7	294.107	2.07336	0.15996	12.9617	2.016e-38	5.10478e-37
Exosc6	1556.25	-1.62899	0.125779	-12.9512	2.31349e-38	5.85055e-37
Cfap65	127.93	4.60003	0.3552	12.9505	2.33318e-38	5.89277e-37
Gsdma	147.921	3.78152	0.292109	12.9456	2.4888e-38	6.27777e-37
Srcin1	1168.68	1.67139	0.129125	12.9439	2.54221e-38	6.4043e-37
Slc3a2	9731.76	-1.31603	0.101688	-12.9419	2.61172e-38	6.57098e-37
Sstr2	201.278	2.76977	0.214061	12.9391	2.70652e-38	6.80081e-37
Eno2	743.49	2.86817	0.221682	12.9382	2.73978e-38	6.87562e-37
Mlst8	1126.8	-1.44259	0.111555	-12.9317	2.98118e-38	7.47191e-37
Tecpr1	2788.16	1.51838	0.117455	12.9273	3.15534e-38	7.89838e-37
Eps8l1	89.2863	3.19878	0.247587	12.9198	3.47953e-38	8.69881e-37
Cstf2	4714.45	-1.13175	0.0876489	-12.9123	3.83657e-38	9.57926e-37
Smim1	164.912	2.92089	0.226276	12.9085	4.02947e-38	1.00482e-36
Pop7	540.857	-1.57914	0.122357	-12.906	4.16506e-38	1.03732e-36
Lgr6	283.146	2.41804	0.18744	12.9004	4.47876e-38	1.11403e-36
Hip1r	2443.2	1.67577	0.129926	12.8979	4.62479e-38	1.14891e-36
Rarg	9549.05	-1.82507	0.141508	-12.8973	4.66001e-38	1.1562e-36
Phf1	843.381	1.562	0.121148	12.8934	4.90399e-38	1.2152e-36
Acer1	106.594	4.18907	0.325001	12.8894	5.16323e-38	1.27784e-36
Hnrnpf	15091.2	-1.05715	0.0820286	-12.8876	5.28838e-38	1.30717e-36
Ksr2	339.115	2.36162	0.183312	12.8831	5.60699e-38	1.38418e-36
1700019D03Rik	1665.75	-2.44984	0.190389	-12.8675	6.85528e-38	1.69023e-36
5330417C22Rik	122.482	3.6317	0.282319	12.8638	7.19097e-38	1.77078e-36
Nbn	1386.46	-1.52851	0.118906	-12.8547	8.08889e-38	1.9894e-36
Fam117a	3891.96	1.71535	0.133523	12.8468	8.96321e-38	2.20169e-36
Cfap410	653.702	1.90831	0.148687	12.8344	1.0528e-37	2.58284e-36
Chchd7	1184.16	1.65142	0.128696	12.832	1.08552e-37	2.65979e-36
A930016O22Rik	99.5242	3.67243	0.286256	12.8292	1.12559e-37	2.75454e-36
Mylk2	131.468	4.65358	0.362822	12.8261	1.17133e-37	2.86294e-36
Cela1	146.567	3.65048	0.28474	12.8204	1.26072e-37	3.07472e-36
2310043M15Rik	362.776	-3.56286	0.277906	-12.8204	1.2611e-37	3.07472e-36
Rpl27a	2410.18	-1.42392	0.111069	-12.8201	1.2646e-37	3.07943e-36
Celf3	131.278	4.5706	0.356573	12.8181	1.29813e-37	3.15718e-36
Cybrd1	137.274	2.45767	0.191807	12.8132	1.3824e-37	3.35798e-36
Trps1	1582.21	-1.99449	0.155708	-12.8092	1.45698e-37	3.53479e-36
Tm2d2	1471.48	1.26525	0.0987845	12.8082	1.47523e-37	3.57466e-36
Chrna9	439.127	-2.29569	0.179384	-12.7976	1.69003e-37	4.09013e-36
Cacng5	185.409	5.45405	0.426335	12.7929	1.7972e-37	4.34414e-36
Snap29	2074.34	1.46987	0.114953	12.7867	1.94554e-37	4.69696e-36
Txndc16	587.573	2.0446	0.159981	12.7803	2.11244e-37	5.09364e-36
Atp7b	583.369	1.68645	0.131983	12.7777	2.18358e-37	5.25874e-36
Nodal	3215.41	-1.84557	0.144448	-12.7768	2.21099e-37	5.31825e-36
2700038G22Rik	815.616	-1.68721	0.132081	-12.7741	2.28806e-37	5.49691e-36
Vps54	3822.61	-1.10687	0.0866963	-12.7672	2.5004e-37	5.99973e-36
Izumo1	142.441	2.81079	0.220194	12.7651	2.56928e-37	6.15751e-36
Dancr	1031.3	-2.32407	0.182153	-12.7589	2.7823e-37	6.65993e-36
Rhbdf2	4983.3	1.46466	0.114804	12.7579	2.81773e-37	6.73656e-36
Gch1	365.857	3.3171	0.260033	12.7565	2.86908e-37	6.85103e-36
Klf9	9015.43	-2.02199	0.158638	-12.746	3.28273e-37	7.82926e-36
Dbndd1	149.402	2.57595	0.202193	12.7401	3.54032e-37	8.4334e-36
Kat7	11654.9	-1.52864	0.120012	-12.7374	3.66583e-37	8.72183e-36
Rflna	109.542	4.24396	0.333269	12.7343	3.81089e-37	9.05603e-36
Sort1	3998.39	1.3979	0.109777	12.7341	3.82371e-37	9.07555e-36
Gem	116.397	3.2158	0.252624	12.7296	4.05019e-37	9.60154e-36
Slc7a4	268.584	2.18015	0.17134	12.7241	4.34389e-37	1.02854e-35
Pxmp4	603.131	1.66479	0.130856	12.7223	4.44445e-37	1.05109e-35
Cpeb3	676.557	1.73292	0.136259	12.7179	4.70319e-37	1.11095e-35
Dcaf11	3278.74	0.97743	0.0770336	12.6884	6.86021e-37	1.61852e-35
Mex3c	3924.87	-1.12409	0.0885934	-12.6882	6.87177e-37	1.61931e-35
Pip5kl1	309.787	2.41946	0.190884	12.675	8.13629e-37	1.91499e-35
Tor3a	1221.4	-1.99074	0.157066	-12.6745	8.18433e-37	1.924e-35
Wdfy2	1187.99	0.975884	0.0770328	12.6684	8.84824e-37	2.0776e-35
Mier3	1710.85	-1.41141	0.111415	-12.668	8.8904e-37	2.08501e-35
Msl2	3533.59	-1.28078	0.10113	-12.6647	9.27545e-37	2.17273e-35
Tctn1	1542.24	1.45033	0.114611	12.6544	1.05724e-36	2.4736e-35
Vegfc	411.173	-2.97875	0.235438	-12.6519	1.09143e-36	2.55055e-35
Wnt9b	115.974	4.24893	0.335911	12.649	1.1335e-36	2.64573e-35
Slc17a5	814.67	1.88919	0.149371	12.6477	1.15255e-36	2.68702e-35
Slc35d1	888.711	-1.06415	0.0841867	-12.6403	1.26575e-36	2.94744e-35
Slc46a3	396.937	1.99521	0.157869	12.6384	1.29598e-36	3.01426e-35
Kcnc3	2752.95	2.1257	0.168203	12.6377	1.30804e-36	3.03873e-35
Zfp619	403.953	-2.00298	0.158514	-12.636	1.33768e-36	3.10393e-35
Cpeb4	2002.04	1.75882	0.139201	12.6351	1.35266e-36	3.13499e-35
Elmod2	1348.68	1.87962	0.148767	12.6347	1.35898e-36	3.14594e-35
Aen	5695.29	-1.38011	0.109239	-12.6339	1.37234e-36	3.17312e-35
Irgq	2470.19	1.58272	0.125296	12.6318	1.40945e-36	3.25512e-35
Slc25a44	3429.8	1.45225	0.115005	12.6278	1.48449e-36	3.42442e-35
Tiam2	355.374	2.05987	0.163302	12.6138	1.77154e-36	4.08179e-35
Slc25a30	1203.75	1.65652	0.131395	12.6071	1.92901e-36	4.43943e-35
Snhg6	918.431	-1.43503	0.114009	-12.5871	2.48741e-36	5.71784e-35
Cxxc5	2243.1	-1.77082	0.140733	-12.5828	2.62462e-36	6.02622e-35
Ino80c	1098.35	-1.50612	0.119744	-12.5778	2.79628e-36	6.41289e-35
Snhg16	1923.4	-1.80612	0.143716	-12.5673	3.19509e-36	7.31898e-35
Plekhm3	1767.64	1.30858	0.10423	12.5548	3.74269e-36	8.56341e-35
Siah1a	750.163	-1.24383	0.0991031	-12.5509	3.93211e-36	8.98637e-35
Tmc7	545.83	2.46379	0.19632	12.5499	3.98175e-36	9.08928e-35
2010300C02Rik	165.167	2.4618	0.196227	12.5457	4.19936e-36	9.57493e-35
Ush1g	89.273	4.22636	0.336919	12.5441	4.28091e-36	9.74958e-35
Gab3	107.518	3.27217	0.261147	12.53	5.11457e-36	1.16348e-34
Prex1	1651.11	2.18874	0.174702	12.5284	5.21919e-36	1.18591e-34
Fam227a	155.852	2.07515	0.165651	12.5272	5.29761e-36	1.20234e-34
Topors	6779.67	-1.48323	0.118422	-12.5249	5.45482e-36	1.23659e-34
Rgs16	611.325	2.53436	0.202439	12.5192	5.86493e-36	1.32804e-34
Faim2	173.039	3.5471	0.283351	12.5184	5.92288e-36	1.33962e-34
Nfib	575.678	-2.01013	0.16062	-12.5148	6.1959e-36	1.39976e-34
Zfp382	1513.19	1.4428	0.115297	12.5138	6.27748e-36	1.41657e-34
Sp5	448.592	-2.76186	0.220712	-12.5134	6.30866e-36	1.42197e-34
Crat	875.512	1.39927	0.11183	12.5124	6.38744e-36	1.43809e-34
2900026A02Rik	6993.37	1.32584	0.106031	12.5043	7.07119e-36	1.59021e-34
Zfp146	2063.25	-1.04267	0.0834084	-12.5008	7.39398e-36	1.66091e-34
Rabl3	655.932	-1.3626	0.109007	-12.5002	7.44843e-36	1.67123e-34
Myom3	185.623	2.48729	0.199107	12.4922	8.23044e-36	1.84459e-34
Rab20	152.539	2.86582	0.229413	12.4919	8.26172e-36	1.8495e-34
Ss18l1	1223.54	1.77698	0.142263	12.4908	8.3804e-36	1.87394e-34
Ccdc30	416.146	2.08569	0.167038	12.4863	8.86582e-36	1.98024e-34
Ube2h	2996.21	1.46146	0.117052	12.4856	8.95055e-36	1.9969e-34
Bin2	1127.82	1.89057	0.151434	12.4845	9.07039e-36	2.02134e-34
Necab3	493.061	1.53346	0.12284	12.4834	9.20247e-36	2.04846e-34
Ret	467.038	2.46445	0.197519	12.477	9.9631e-36	2.21527e-34
Armc9	1709.47	1.22542	0.0982241	12.4758	1.01202e-35	2.24767e-34
Dubr	217.648	2.27994	0.182817	12.4711	1.07284e-35	2.38006e-34
Gabpa	6755.28	-1.22832	0.0985759	-12.4606	1.22428e-35	2.71298e-34
Dagla	446.778	1.54253	0.123814	12.4585	1.25702e-35	2.77927e-34
Zfp658	322.644	2.13127	0.171069	12.4585	1.25652e-35	2.77927e-34
Capn12	109.866	2.83929	0.228027	12.4515	1.37187e-35	3.0298e-34
Acpp	186.364	2.31675	0.186112	12.4481	1.43132e-35	3.15755e-34
Cyp2u1	169.985	2.70516	0.217413	12.4425	1.53589e-35	3.38446e-34
Atg9a	1722.34	1.11929	0.0899586	12.4423	1.53958e-35	3.3888e-34
Morc3	8057.8	-1.26513	0.101728	-12.4364	1.65749e-35	3.64426e-34
Slc28a3	140.204	3.32581	0.267473	12.4342	1.70467e-35	3.74287e-34
Fam126a	2564.91	1.76929	0.142293	12.4341	1.70614e-35	3.74287e-34
Por	6680.33	1.56666	0.125999	12.4339	1.71e-35	3.74717e-34
Atp6v0a1	4100.76	1.16817	0.0941743	12.4044	2.47485e-35	5.41716e-34
Keap1	1661.11	-1.37133	0.110565	-12.403	2.51747e-35	5.50435e-34
P2ry2	280.123	2.19945	0.177363	12.4008	2.58624e-35	5.64845e-34
Ssh3	634.715	2.10109	0.169492	12.3964	2.73443e-35	5.96548e-34
Sall3	1992.15	-2.80342	0.226224	-12.3922	2.87859e-35	6.27303e-34
Srsf7	11424.7	-1.1258	0.0908529	-12.3914	2.90793e-35	6.32996e-34
Ttc7	798.662	1.96019	0.158296	12.3831	3.22755e-35	7.01796e-34
Kansl2	2053.69	-1.62772	0.131505	-12.3776	3.45384e-35	7.50173e-34
Cyp2d22	115.995	2.70885	0.218997	12.3693	3.83065e-35	8.31099e-34
Eaf2	184.959	3.07423	0.248544	12.369	3.84654e-35	8.33628e-34
Itga2b	298.686	2.86513	0.231735	12.3638	4.10039e-35	8.87667e-34
Cep68	3440.79	-1.05065	0.0849961	-12.3611	4.24231e-35	9.17382e-34
Azin2	152.328	2.98671	0.241663	12.359	4.35484e-35	9.40684e-34
Ggt7	216.505	2.19254	0.177506	12.3519	4.75591e-35	1.02619e-33
Sft2d2	3022.15	1.35044	0.109332	12.3517	4.76908e-35	1.02791e-33
Clk4	1127.53	-1.37816	0.111626	-12.3462	5.1048e-35	1.09907e-33
Pml	11884.4	-1.46704	0.11883	-12.3456	5.14193e-35	1.10585e-33
Zfp513	1326.2	-1.17343	0.0950947	-12.3396	5.54519e-35	1.19128e-33
Nrarp	414.953	2.16093	0.175143	12.3381	5.64549e-35	1.2115e-33
Zfp867	834.518	1.14872	0.0931313	12.3344	5.91398e-35	1.26774e-33
Pdx1	86.6394	4.98268	0.404027	12.3325	6.05138e-35	1.29578e-33
Abhd2	4367.09	0.948777	0.0769337	12.3324	6.062e-35	1.29665e-33
Mdm4	8057.64	-1.35477	0.109912	-12.326	6.56323e-35	1.40234e-33
Osbpl6	193.095	2.92914	0.237751	12.3202	7.05236e-35	1.50522e-33
Mkrn1	32449.8	-1.25757	0.10209	-12.3183	7.22104e-35	1.53955e-33
Rsph9	95.5237	3.52184	0.286154	12.3075	8.25636e-35	1.75838e-33
Thap1	455.659	-1.87477	0.152387	-12.3027	8.76336e-35	1.86434e-33
Cnot2	5131.65	-1.24261	0.101067	-12.2949	9.64559e-35	2.04982e-33
Gucd1	1184.89	1.12813	0.0917572	12.2948	9.66358e-35	2.05143e-33
Lhfpl4	375.667	2.4617	0.200281	12.2912	1.00946e-34	2.14062e-33
Mb21d2	2286.81	-1.89815	0.154554	-12.2815	1.1393e-34	2.41335e-33
2700062C07Rik	495.156	-1.68505	0.137207	-12.2811	1.14389e-34	2.42048e-33
Hivep3	234.491	3.01089	0.245238	12.2774	1.19787e-34	2.53198e-33
Tmem52	91.3985	4.2432	0.345655	12.2758	1.22159e-34	2.57934e-33
Osbpl2	2397.42	1.24517	0.101442	12.2747	1.23901e-34	2.61333e-33
Layn	136.038	3.04586	0.248158	12.2739	1.25076e-34	2.63528e-33
Nipal1	146.045	3.21339	0.261841	12.2723	1.27594e-34	2.68548e-33
Gdf11	641.272	1.47935	0.120599	12.2668	1.36606e-34	2.87207e-33
Myo1e	6112.14	1.40046	0.114217	12.2614	1.45893e-34	3.06406e-33
Gbx2	2021.54	-2.43771	0.198847	-12.2592	1.49944e-34	3.1458e-33
Zfp612	762.396	2.14617	0.175081	12.2582	1.51871e-34	3.18283e-33
Gpr146	179.403	3.69642	0.301556	12.2578	1.52574e-34	3.19416e-33
Pkd2	2063.43	-1.70611	0.139204	-12.2562	1.55701e-34	3.25616e-33
Cdt1	8682.01	-1.60192	0.130804	-12.2467	1.74894e-34	3.65367e-33
Ensa	3135.6	-0.896439	0.073264	-12.2357	2.00253e-34	4.179e-33
Rragd	3912.01	-1.53671	0.125611	-12.2338	2.05063e-34	4.27485e-33
Champ1	4711.99	-1.12045	0.0916336	-12.2275	2.21582e-34	4.61433e-33
Cstf1	3224.67	-1.27345	0.104194	-12.2219	2.37487e-34	4.94033e-33
9330133O14Rik	277.722	1.72092	0.140906	12.2132	2.6431e-34	5.49251e-33
Ccdc134	975.083	1.17836	0.09651	12.2097	2.75744e-34	5.72409e-33
Abca5	552.317	1.57423	0.128957	12.2075	2.83601e-34	5.88098e-33
Poln	140.192	3.42675	0.280771	12.2048	2.92953e-34	6.06852e-33
Ccnjl	670.161	1.85821	0.15231	12.2002	3.10096e-34	6.4169e-33
Ggn	99.1403	3.68532	0.302364	12.1884	3.58514e-34	7.41104e-33
Nphs1os	277.092	-1.80554	0.148232	-12.1805	3.94893e-34	8.15449e-33
Nfkb2	2705.67	1.59943	0.131437	12.1688	4.5578e-34	9.40196e-33
Sinhcaf	6681.86	-1.50569	0.123758	-12.1664	4.69349e-34	9.67174e-33
Ccnb1	6310.8	-1.09565	0.0900642	-12.1652	4.76504e-34	9.80891e-33
LOC105246506	228.07	-3.78318	0.311069	-12.1619	4.95977e-34	1.01991e-32
Ddx6	14227.7	-1.20767	0.0993196	-12.1594	5.11152e-34	1.05002e-32
Irak1	2285.13	-1.16528	0.0958433	-12.1582	5.18812e-34	1.06465e-32
Noct	5800.25	-1.35362	0.11137	-12.1543	5.44498e-34	1.11619e-32
Rab3b	413.73	2.27058	0.186865	12.1509	5.67244e-34	1.16161e-32
Zdhhc1	379.352	1.86495	0.153557	12.145	6.1003e-34	1.24793e-32
Cdh22	91.6586	4.32309	0.355961	12.1448	6.11106e-34	1.24884e-32
Atp5g2	222.776	-1.78295	0.14684	-12.1421	6.3162e-34	1.28942e-32
Ache	77.3517	4.66682	0.384354	12.142	6.32893e-34	1.29068e-32
Diras2	154.946	2.95435	0.243497	12.133	7.05897e-34	1.43807e-32
Krba1	2146.99	-1.07293	0.0884473	-12.1307	7.26305e-34	1.47812e-32
Zfp36l2	2132.47	-1.5026	0.123875	-12.13	7.32928e-34	1.49006e-32
Hagh	1793.99	1.30895	0.107923	12.1285	7.45744e-34	1.51455e-32
Plxna3	2332.29	1.16603	0.0961504	12.1271	7.58606e-34	1.53909e-32
Mtf2	18543.2	-0.964246	0.0795451	-12.122	8.07538e-34	1.63668e-32
Adssl1	136.884	2.7171	0.224186	12.1198	8.29308e-34	1.67907e-32
Nxnl2	115.49	3.15789	0.260656	12.1151	8.78076e-34	1.77599e-32
Elmod3	659.528	1.41903	0.117221	12.1056	9.86626e-34	1.99349e-32
Gucy2e	82.5868	4.62729	0.38246	12.0987	1.07243e-33	2.16464e-32
Eid2	1156.03	-0.922304	0.076293	-12.089	1.20784e-33	2.43547e-32
Rabggtb	5245.24	-1.35138	0.111921	-12.0744	1.44253e-33	2.90571e-32
Exoc7	2047.35	0.877664	0.0726937	12.0735	1.45883e-33	2.93554e-32
Cisd2	884.216	-1.08301	0.0897391	-12.0684	1.55143e-33	3.11868e-32
Cntnap2	279.567	2.26899	0.188036	12.0668	1.58122e-33	3.17534e-32
Sfxn1	4352.86	-0.911941	0.0756068	-12.0616	1.68422e-33	3.37874e-32
Hspa12a	686.277	2.16016	0.179152	12.0576	1.76759e-33	3.54238e-32
Esr2	115.071	4.68242	0.388563	12.0506	1.92527e-33	3.85446e-32
Maip1	891.936	-1.06256	0.0882097	-12.0458	2.04028e-33	4.08056e-32
Naa25	9743.36	-1.12021	0.093038	-12.0404	2.17888e-33	4.35335e-32
Gipr	350.185	1.83273	0.152291	12.0344	2.34232e-33	4.67515e-32
Gfod2	1137.74	1.37495	0.11427	12.0325	2.39833e-33	4.7821e-32
Rps6ka5	1697.85	1.27149	0.105684	12.031	2.44302e-33	4.86627e-32
Ripply1	186.439	-3.30374	0.274629	-12.0298	2.47657e-33	4.92813e-32
Yju2	543.243	-1.34674	0.111963	-12.0284	2.51962e-33	5.00873e-32
Tmem8b	474.994	1.90075	0.158044	12.0267	2.57203e-33	5.10776e-32
Kif9	178.48	2.36519	0.196684	12.0253	2.61555e-33	5.18896e-32
Lrr1	1050.58	1.26241	0.104999	12.0231	2.68804e-33	5.3274e-32
Dnah2	442.987	2.09353	0.174143	12.0219	2.72694e-33	5.39907e-32
Zfp710	8457.29	-2.19473	0.182588	-12.0201	2.78621e-33	5.51087e-32
L3mbtl1	244.466	2.40671	0.200262	12.0178	2.86377e-33	5.65859e-32
Flt3l	107.592	2.88898	0.240404	12.0172	2.88712e-33	5.69903e-32
Efhd2	1771.49	1.21144	0.100826	12.0151	2.95863e-33	5.83433e-32
Selplg	84.2169	4.35693	0.362712	12.0121	3.07038e-33	6.04865e-32
N4bp3	3367.14	-1.86382	0.155169	-12.0116	3.08973e-33	6.08069e-32
Pde4a	1279.08	1.22718	0.102207	12.0068	3.27415e-33	6.43721e-32
Otx2	429.882	-4.15506	0.346158	-12.0034	3.41137e-33	6.70031e-32
Dbf4	7620.44	-1.51554	0.126322	-11.9974	3.66685e-33	7.19492e-32
Rbm11	107.148	3.45891	0.288329	11.9964	3.71e-33	7.27234e-32
Prokr1	131.349	4.55984	0.380124	11.9956	3.74485e-33	7.33335e-32
Inka1	221.246	2.26768	0.189112	11.9912	3.95112e-33	7.7296e-32
Serac1	1769.73	1.32431	0.110498	11.9849	4.26197e-33	8.32944e-32
Trmt5	1445.28	-0.934782	0.0780244	-11.9806	4.48903e-33	8.76451e-32
Mrpl19	2317.84	-1.01757	0.0849453	-11.9792	4.56935e-33	8.9125e-32
Aoc2	476.977	1.456	0.121593	11.9744	4.83882e-33	9.42876e-32
Trim14	140.414	2.7107	0.226456	11.9701	5.09675e-33	9.92153e-32
Cyth2	4076.51	-1.35469	0.113175	-11.9699	5.11203e-33	9.94146e-32
Igsf3	5374.78	1.16781	0.0975643	11.9696	5.12723e-33	9.96119e-32
Lamc3	98.2678	4.52987	0.378487	11.9684	5.20356e-33	1.00995e-31
Scaf8	5692.61	-1.21342	0.101394	-11.9673	5.27273e-33	1.02237e-31
Borcs5	563.806	1.15872	0.0968533	11.9636	5.511e-33	1.06752e-31
Pdf	896.489	-1.37919	0.115334	-11.9582	5.88074e-33	1.13802e-31
Adamts20	180.814	2.26311	0.18928	11.9564	6.01309e-33	1.16249e-31
Jakmip1	631.007	2.28986	0.191616	11.9503	6.4709e-33	1.24977e-31
Rad21	16565.9	-1.24805	0.104464	-11.9471	6.7237e-33	1.29732e-31
Cyb5rl	723.139	1.51213	0.126688	11.9359	7.69473e-33	1.48323e-31
Cdkn2c	197.703	2.32703	0.194965	11.9356	7.71834e-33	1.48633e-31
Kremen1	2769	1.26533	0.106025	11.9342	7.85117e-33	1.51043e-31
Itfg2	1030.4	-1.7655	0.14796	-11.9323	8.03285e-33	1.54387e-31
Ccdc85a	497.379	-1.97962	0.165949	-11.9291	8.34354e-33	1.60203e-31
Pxn	6396.75	1.22466	0.102755	11.9182	9.51044e-33	1.8243e-31
Rasd1	125.903	3.04821	0.255799	11.9164	9.71661e-33	1.86204e-31
Prorp	1703.39	-1.01632	0.0852957	-11.9152	9.85818e-33	1.88733e-31
Snapc3	1584.11	-1.22124	0.1025	-11.9145	9.94285e-33	1.90169e-31
Fdxr	1384.26	1.3061	0.109638	11.9129	1.01431e-32	1.93811e-31
Zfp445	5812.52	-1.00971	0.0847665	-11.9117	1.02845e-32	1.96321e-31
Madd	3069.2	1.50145	0.126051	11.9114	1.03198e-32	1.96806e-31
Fa2h	166.494	6.8754	0.577277	11.91	1.04917e-32	1.9989e-31
Gjc1	2437.73	-1.40312	0.117854	-11.9056	1.10684e-32	2.10675e-31
Nceh1	1536.56	1.1268	0.0946708	11.9023	1.15097e-32	2.18863e-31
Map3k21	155.539	3.33845	0.280748	11.8913	1.31371e-32	2.49567e-31
Myo1a	325.577	3.02863	0.254839	11.8845	1.42497e-32	2.70442e-31
Wdr54	285.082	1.79332	0.150986	11.8774	1.55194e-32	2.94255e-31
Per1	4283.39	1.32161	0.111272	11.8772	1.55403e-32	2.94369e-31
Fam169b	488.812	-2.19347	0.184702	-11.8757	1.58259e-32	2.99491e-31
Adora1	99.1808	3.8577	0.324866	11.8747	1.60147e-32	3.02774e-31
Ccnl2	3985.27	-1.31202	0.110521	-11.8713	1.66931e-32	3.15296e-31
Ablim3	145.62	3.00104	0.252861	11.8684	1.72795e-32	3.26059e-31
Tnrc6a	5139.35	-1.10999	0.0935275	-11.8681	1.73413e-32	3.26912e-31
Eif5	17089.9	-1.27537	0.107475	-11.8667	1.76307e-32	3.3205e-31
Vmac	1548.28	1.07149	0.0903031	11.8655	1.78863e-32	3.36542e-31
Sphk1	120.644	2.96601	0.249998	11.8642	1.81721e-32	3.41594e-31
Dtwd2	867.145	-1.34941	0.11374	-11.864	1.82169e-32	3.42109e-31
Wdr43	12054.4	-1.69324	0.142748	-11.8618	1.8699e-32	3.50829e-31
Dse	4950.98	-1.26684	0.106842	-11.8571	1.97614e-32	3.70408e-31
Zbtb42	282.88	1.79223	0.151162	11.8564	1.99404e-32	3.73409e-31
Katnal2	226.782	2.75384	0.232343	11.8525	2.08871e-32	3.90765e-31
Toe1	1946.14	-1.39736	0.117945	-11.8476	2.2155e-32	4.14092e-31
Maml1	2766.2	-1.27843	0.107918	-11.8463	2.24817e-32	4.198e-31
Brix1	6717.75	-1.07524	0.0907836	-11.8439	2.3131e-32	4.31516e-31
Dennd1c	155.004	2.18455	0.184451	11.8435	2.32524e-32	4.3337e-31
St6galnac2	499.236	-1.78572	0.150863	-11.8367	2.52072e-32	4.69359e-31
Atg12	3602.91	1.17983	0.0997121	11.8324	2.65592e-32	4.94066e-31
Fhad1	117.694	3.9908	0.337285	11.8322	2.66232e-32	4.94789e-31
Bbof1	97.342	2.82623	0.238998	11.8253	2.88864e-32	5.36344e-31
Eif4e	4499.68	-1.05613	0.0893329	-11.8225	2.98811e-32	5.54291e-31
Cipc	1722.69	-1.0623	0.0898615	-11.8216	3.01999e-32	5.59678e-31
Srsf10	6479.45	-1.31577	0.111311	-11.8207	3.05189e-32	5.65058e-31
Tial1	4409.58	-0.984781	0.0833234	-11.8188	3.12193e-32	5.77484e-31
Lpar2	1760.47	1.26669	0.107184	11.8179	3.15476e-32	5.8301e-31
Elp6	552.257	-1.43677	0.12158	-11.8175	3.16881e-32	5.85057e-31
Dnajc12	673.464	2.25249	0.190614	11.8171	3.186e-32	5.87679e-31
Lmtk3	2327.35	1.4202	0.1202	11.8153	3.25467e-32	5.99785e-31
BC065397	198.536	-1.86489	0.157881	-11.8119	3.38639e-32	6.23475e-31
Zfp59	1931.73	-1.08626	0.0919692	-11.8111	3.42089e-32	6.29239e-31
Vps4a	2460.14	0.825671	0.0699247	11.808	3.54908e-32	6.5221e-31
Trmt10a	1202.93	-1.79993	0.152504	-11.8025	3.78986e-32	6.95809e-31
Tmem97	2429.7	-1.30344	0.110462	-11.7998	3.91055e-32	7.17298e-31
Btg3	1116.26	-1.13405	0.0961442	-11.7953	4.12688e-32	7.56275e-31
Degs2	73.3172	4.88641	0.414334	11.7934	4.22125e-32	7.7285e-31
Ccdc151	304.44	1.75343	0.148683	11.793	4.23939e-32	7.7545e-31
Plekha3	1655.52	-1.14185	0.0968326	-11.792	4.29427e-32	7.84759e-31
Zswim4	6344.23	1.21424	0.103026	11.7858	4.61812e-32	8.4316e-31
Bmp8a	471.297	1.5523	0.131737	11.7834	4.75578e-32	8.6749e-31
Ogfod1	3278.2	0.559991	0.047544	11.7784	5.04564e-32	9.1951e-31
Gramd3	794.467	1.25597	0.106636	11.7781	5.06242e-32	9.21715e-31
Zfp964	118.453	2.51129	0.213528	11.7609	6.20428e-32	1.12857e-30
Srl	3018.67	1.39672	0.118817	11.7552	6.6419e-32	1.20706e-30
Zbtb5	1176.12	1.04053	0.0885352	11.7528	6.83386e-32	1.2408e-30
Zfp280b	4871.1	-1.14281	0.0972542	-11.7508	6.99591e-32	1.26906e-30
Prdm10	1583.36	-1.94116	0.165217	-11.7492	7.13312e-32	1.29276e-30
Nudt22	742.541	1.77163	0.150853	11.7441	7.57234e-32	1.37109e-30
Srsf12	159.971	2.30092	0.195932	11.7435	7.62705e-32	1.37973e-30
Ethe1	857.114	1.54629	0.131695	11.7414	7.81361e-32	1.41219e-30
Stk32b	101.467	3.48214	0.296667	11.7375	8.18614e-32	1.47816e-30
Mis18bp1	4725.09	-1.37449	0.117105	-11.7372	8.21356e-32	1.48175e-30
Rffl	1772.27	1.14421	0.0974927	11.7363	8.30169e-32	1.49628e-30
Dnm1	804.538	2.0622	0.175827	11.7285	9.10107e-32	1.63886e-30
Mlycd	560.625	2.53807	0.21651	11.7226	9.76313e-32	1.75647e-30
C9orf72	1407.61	1.23577	0.105454	11.7186	1.02408e-31	1.84073e-30
Ptpn12	3084.52	-1.1812	0.100843	-11.7132	1.09036e-31	1.95807e-30
Gnaz	949.958	1.65789	0.141577	11.7102	1.13006e-31	2.02752e-30
Sowaha	83.1961	4.61159	0.393832	11.7096	1.13873e-31	2.04121e-30
Lgi3	83.111	3.86238	0.330017	11.7036	1.2218e-31	2.18813e-30
Prtn3	83.036	3.72077	0.318181	11.6939	1.36996e-31	2.45124e-30
Zfp628	940.943	-1.47727	0.126334	-11.6934	1.37816e-31	2.46367e-30
Mamstr	90.3908	2.90282	0.248301	11.6908	1.42125e-31	2.53841e-30
Lbp	91.2008	5.19036	0.444164	11.6857	1.50865e-31	2.69207e-30
Best2	71.0254	3.20725	0.274634	11.6783	1.64604e-31	2.93457e-30
Tas1r3	80.0548	3.39633	0.290869	11.6765	1.68106e-31	2.99429e-30
Ccdc14	1908.11	-0.900193	0.0771194	-11.6727	1.75736e-31	3.12737e-30
Leng1	681.575	1.71836	0.147222	11.6719	1.77429e-31	3.15465e-30
Cnpy1	2610.06	-2.04887	0.175544	-11.6716	1.78146e-31	3.16454e-30
Tex26	87.3812	3.28351	0.281373	11.6696	1.82274e-31	3.23495e-30
Mag	73.3767	4.08189	0.349826	11.6683	1.84995e-31	3.28029e-30
Tox2	140.263	3.31821	0.284388	11.6679	1.85989e-31	3.29496e-30
Rtbdn	117.077	6.6334	0.568591	11.6664	1.89311e-31	3.3492e-30
Stat2	3356.74	2.21603	0.189951	11.6663	1.89391e-31	3.3492e-30
Arhgap33os	126.8	2.30339	0.197482	11.6638	1.95151e-31	3.44795e-30
Gamt	198.96	2.15364	0.184645	11.6637	1.95462e-31	3.45036e-30
Myt1	76.1416	4.61288	0.395501	11.6634	1.96093e-31	3.4584e-30
Gja1	9212.81	-2.49914	0.214352	-11.659	2.06335e-31	3.63577e-30
E130112N10Rik	124.591	3.90672	0.335238	11.6536	2.20063e-31	3.87421e-30
Slc12a5	421.066	1.90404	0.163412	11.6518	2.24608e-31	3.9507e-30
Rec8	948.835	1.54944	0.133047	11.6458	2.41018e-31	4.23555e-30
Pax6	857.735	-2.78146	0.238946	-11.6405	2.56397e-31	4.5018e-30
Tafa3	95.5112	3.05695	0.262738	11.6349	2.73761e-31	4.80239e-30
Card19	537.157	1.4773	0.127045	11.6282	2.9631e-31	5.19334e-30
Rtn2	981.834	1.52925	0.131522	11.6273	2.99258e-31	5.24034e-30
Prr15	78.8862	4.25507	0.366157	11.6209	3.22711e-31	5.64602e-30
Wdr89	847.165	-1.28537	0.110637	-11.6178	3.34584e-31	5.84853e-30
Igsf8	2480.56	1.43065	0.123171	11.6152	3.45035e-31	6.02588e-30
Rpusd4	1464.74	-1.34151	0.115564	-11.6084	3.73689e-31	6.52053e-30
Tmem11	2245.78	-1.55277	0.13379	-11.606	3.84197e-31	6.69794e-30
Slc22a18	323.479	2.41144	0.207806	11.6043	3.91939e-31	6.82688e-30
Senp6	4370.79	-1.88409	0.162363	-11.6042	3.92463e-31	6.82997e-30
Atf7ip	4419.57	-1.38351	0.119263	-11.6005	4.09873e-31	7.12666e-30
Fam83h	2430.96	-1.47756	0.127448	-11.5934	4.45021e-31	7.73096e-30
Ppp1r3b	253.55	2.84876	0.245732	11.5929	4.47566e-31	7.76832e-30
Slc25a23	1384.56	1.40907	0.12158	11.5897	4.65002e-31	8.06385e-30
Rpp25	2300.01	-1.65869	0.143185	-11.5843	4.95267e-31	8.58115e-30
Tubb2a	2946.88	1.50985	0.130368	11.5814	5.11802e-31	8.85984e-30
Klf17	141.375	3.53473	0.30524	11.5802	5.19471e-31	8.9847e-30
Stx2	1023.32	1.98297	0.171324	11.5744	5.55305e-31	9.59606e-30
5031425E22Rik	310.382	-1.57072	0.135723	-11.5729	5.65106e-31	9.75688e-30
Tbl1xr1	5169.22	-1.3802	0.119324	-11.5668	6.07166e-31	1.04739e-29
Zfp422	776.341	-1.06977	0.0925225	-11.5623	6.39904e-31	1.1029e-29
Zfp568	14621.6	-1.05118	0.0909204	-11.5615	6.4565e-31	1.11183e-29
Pias2	7881.43	-1.12834	0.0976021	-11.5606	6.52499e-31	1.12264e-29
Gtpbp10	1209.03	-1.17431	0.101595	-11.5587	6.66906e-31	1.14643e-29
Cbfa2t3	158.163	2.95725	0.255858	11.5582	6.71359e-31	1.15308e-29
Dcaf1	9144.87	-1.01073	0.0874525	-11.5575	6.76363e-31	1.16066e-29
Prps1l3	5715.47	-1.48436	0.12845	-11.5559	6.89005e-31	1.18132e-29
Dip2a	1603.38	1.17643	0.101816	11.5545	7.00669e-31	1.20028e-29
Cntnap1	116.344	3.48659	0.301777	11.5535	7.08533e-31	1.21269e-29
Tmem221	76.3258	3.43391	0.297476	11.5435	7.96238e-31	1.36044e-29
Adck2	569.353	1.53926	0.133344	11.5435	7.96231e-31	1.36044e-29
Lix1l	926.054	2.1918	0.189895	11.5422	8.08658e-31	1.38047e-29
Wdr82	11024.6	-1.05574	0.0914887	-11.5396	8.33403e-31	1.42148e-29
Zfp219	5370.84	-1.72466	0.149482	-11.5376	8.5315e-31	1.4539e-29
Grk5	625.377	1.32061	0.114482	11.5355	8.73398e-31	1.48712e-29
Scarb1	2411.83	1.27817	0.110836	11.5321	9.0906e-31	1.5465e-29
Atl3	2794.5	-1.11536	0.0967281	-11.5308	9.22586e-31	1.56816e-29
Abhd3	225.914	2.86411	0.248444	11.5282	9.50978e-31	1.61502e-29
Gcfc2	893.26	-0.91065	0.0790071	-11.5262	9.7368e-31	1.65215e-29
Etaa1	3064.39	-1.26083	0.109449	-11.5198	1.04795e-30	1.77665e-29
Ero1lb	480.344	2.08141	0.18079	11.5129	1.13632e-30	1.9248e-29
Rbbp9	870.325	-1.03863	0.0902493	-11.5084	1.19655e-30	2.02509e-29
Foxj1	289.414	2.58316	0.224461	11.5083	1.19863e-30	2.02687e-29
Stard9	2161.29	2.15426	0.187215	11.5069	1.218e-30	2.05786e-29
Klhdc8b	428.576	1.7766	0.154501	11.499	1.33441e-30	2.25261e-29
Pprc1	15296.2	-1.84937	0.160862	-11.4966	1.37162e-30	2.31343e-29
Tmem47	1348.03	-0.960286	0.0835732	-11.4904	1.47491e-30	2.48552e-29
Lingo3	638.817	1.88872	0.164412	11.4877	1.52097e-30	2.56095e-29
Adcy4	71.7165	3.42943	0.298558	11.4867	1.53966e-30	2.5902e-29
Npas4	71.4202	3.82614	0.333197	11.4831	1.60388e-30	2.69594e-29
Zfp473	2555.67	-1.25349	0.109178	-11.4812	1.63987e-30	2.75409e-29
Qtrt2	2706.79	-1.1296	0.0983963	-11.4801	1.66172e-30	2.78841e-29
Nsmf	565.806	2.07751	0.180983	11.479	1.68159e-30	2.81935e-29
Slc45a3	483.224	1.64488	0.143317	11.4772	1.7167e-30	2.87577e-29
Uspl1	7786.43	-1.14105	0.0994254	-11.4765	1.73217e-30	2.89922e-29
Rims4	267.901	1.85891	0.162041	11.4718	1.82723e-30	3.05573e-29
Mboat2	1436.87	1.11529	0.0972255	11.4712	1.84122e-30	3.07651e-29
Snph	84.6485	3.68207	0.321197	11.4636	2.01007e-30	3.35579e-29
Myzap	248.058	2.76954	0.241618	11.4625	2.03567e-30	3.39566e-29
Sema6c	1909.16	1.33597	0.116615	11.4563	2.18676e-30	3.6446e-29
Bcl7a	1116.44	-1.23848	0.108113	-11.4554	2.21032e-30	3.68075e-29
Gpr160	566.73	1.26343	0.110309	11.4536	2.25644e-30	3.75438e-29
Fbxl2	491.616	1.66749	0.145591	11.4532	2.2658e-30	3.76677e-29
Tiparp	3239.34	-1.00236	0.0875222	-11.4527	2.28024e-30	3.78758e-29
Gm10451	509.66	-1.43295	0.125132	-11.4516	2.30902e-30	3.83216e-29
Grm2	330.726	2.73569	0.238952	11.4487	2.38742e-30	3.95894e-29
Plekhf1	1279.79	1.3379	0.116972	11.4378	2.7073e-30	4.4856e-29
Otulinl	114.888	2.80556	0.245296	11.4374	2.71821e-30	4.4999e-29
Zswim3	2002.86	1.52379	0.133457	11.4179	3.40488e-30	5.63192e-29
Xpr1	2662.2	1.50588	0.131908	11.4161	3.47333e-30	5.74032e-29
Fut10	810.422	1.65847	0.145315	11.4129	3.60555e-30	5.95384e-29
Rasl10b	298.328	2.02948	0.177965	11.4038	4.00315e-30	6.60486e-29
Dusp10	678.636	2.02144	0.177301	11.4012	4.12574e-30	6.80143e-29
Trim17	106.31	4.60429	0.403873	11.4003	4.16453e-30	6.85964e-29
Nr3c2	214.141	1.90308	0.166971	11.3977	4.29343e-30	7.06605e-29
Rps13	416.564	-1.71204	0.150214	-11.3974	4.31018e-30	7.0877e-29
Card14	84.3082	3.78922	0.332534	11.395	4.42918e-30	7.27731e-29
Qrich1	9348.65	-1.20134	0.105454	-11.392	4.58242e-30	7.52281e-29
Mmp28	243.577	1.92293	0.168834	11.3895	4.71932e-30	7.7411e-29
Rpp25l	1102.83	-1.75345	0.153984	-11.3872	4.8408e-30	7.93376e-29
Ankrd35	1397.45	2.26681	0.199078	11.3865	4.88009e-30	7.99151e-29
Kif3a	1897.43	1.47734	0.12975	11.3861	4.90722e-30	8.02925e-29
Zfp819	1091.96	-2.14458	0.188373	-11.3848	4.97821e-30	8.13865e-29
Msrb1	1911.26	1.53744	0.135083	11.3814	5.17401e-30	8.45174e-29
Gm38426	302.539	-1.8345	0.161187	-11.3811	5.19132e-30	8.47299e-29
Uri1	7029.43	-0.823817	0.0723901	-11.3803	5.24459e-30	8.55285e-29
Rpl17	894.076	-1.33376	0.117219	-11.3783	5.36265e-30	8.73815e-29
Pnmal1	171.819	2.48711	0.218627	11.3761	5.50193e-30	8.95769e-29
Prkd3	2656.59	-0.788208	0.0692897	-11.3755	5.53534e-30	9.00463e-29
Rasgef1b	335.889	1.99193	0.175129	11.374	5.63188e-30	9.15413e-29
Slc38a9	1030.6	1.14689	0.100886	11.3681	6.02726e-30	9.78871e-29
Nrp	170.601	-2.66288	0.234353	-11.3627	6.41543e-30	1.04105e-28
Smad2	4112.58	-0.950143	0.0836261	-11.3618	6.47981e-30	1.05064e-28
Gtse1	8842.19	-1.27035	0.11181	-11.3617	6.48702e-30	1.05094e-28
Olfm1	545.801	1.68503	0.148316	11.361	6.53713e-30	1.05781e-28
Chchd4	2883.26	-1.41044	0.124148	-11.361	6.54019e-30	1.05781e-28
Rbm5	3104.18	-0.959718	0.0844871	-11.3593	6.66435e-30	1.07701e-28
Sesn1	1329.32	1.25293	0.110306	11.3588	6.70927e-30	1.08338e-28
Syndig1l	105.201	3.51063	0.309098	11.3577	6.79324e-30	1.09604e-28
Sgsh	432.428	2.06644	0.18206	11.3503	7.3886e-30	1.19112e-28
Csnk1a1	15742.3	-1.05815	0.0932774	-11.3441	7.93021e-30	1.27739e-28
Ccnb1ip1	1074.53	-1.49543	0.131838	-11.3429	8.0403e-30	1.29407e-28
Ifngr1	563.547	1.58592	0.13987	11.3385	8.45525e-30	1.35974e-28
Ppp4r2	2167.22	-1.18645	0.104692	-11.3328	9.02546e-30	1.45026e-28
Ints12	1452.7	-1.04296	0.0920343	-11.3323	9.07938e-30	1.45773e-28
Cacna1g	687.5	2.60322	0.229729	11.3317	9.14434e-30	1.46697e-28
Depdc7	1847.15	1.6896	0.149252	11.3205	1.03902e-29	1.66547e-28
Vwa5b2	148.131	2.65218	0.234299	11.3196	1.04892e-29	1.67998e-28
Nuak2	1157.39	1.79154	0.158357	11.3134	1.12701e-29	1.80358e-28
Cacna1i	130.147	2.91177	0.257599	11.3035	1.26117e-29	2.01664e-28
Pdgfrb	780.329	2.73098	0.24162	11.3028	1.27113e-29	2.03092e-28
Sema3f	601.455	1.71911	0.1521	11.3025	1.27537e-29	2.03604e-28
Cend1	379.504	2.35897	0.20876	11.2999	1.31373e-29	2.09558e-28
Plcd1	2875.77	1.35325	0.119796	11.2963	1.36903e-29	2.18203e-28
Tmem198b	763.335	1.16246	0.102921	11.2946	1.39514e-29	2.22185e-28
Mfsd14a	4778.21	-1.3023	0.115312	-11.2938	1.40852e-29	2.24135e-28
Ube2g1	3048.51	-1.16151	0.102858	-11.2924	1.43147e-29	2.27602e-28
Capn5	1693.64	1.15593	0.10237	11.2916	1.44333e-29	2.29304e-28
Mad2l1bp	1733.66	1.776	0.15735	11.2869	1.52243e-29	2.41675e-28
Zfp202	321.015	2.87044	0.254343	11.2857	1.54459e-29	2.44996e-28
Nampt	6173.62	-1.11905	0.099213	-11.2793	1.6614e-29	2.63311e-28
Armh4	810.232	1.29787	0.115076	11.2784	1.67677e-29	2.65533e-28
Hcn4	143.492	2.69946	0.239404	11.2757	1.72929e-29	2.73631e-28
Ankrd54	2268.24	1.41731	0.125719	11.2737	1.77068e-29	2.79955e-28
Ppp1r13l	2060.29	1.24145	0.110161	11.2694	1.85871e-29	2.93638e-28
Slc45a1	94.3694	3.1851	0.282663	11.2682	1.88444e-29	2.97463e-28
Mapkbp1	2341.92	1.17485	0.104309	11.2631	1.99625e-29	3.14861e-28
Tox4	8195.42	0.86253	0.0765812	11.263	1.99945e-29	3.15114e-28
Cnot9	7335.28	-0.819003	0.0727431	-11.2588	2.09481e-29	3.29878e-28
Gmip	500.549	1.73442	0.154061	11.258	2.11426e-29	3.32676e-28
Emc9	240.605	1.87124	0.166263	11.2547	2.19612e-29	3.45279e-28
Chid1	1099.27	1.31064	0.116468	11.2533	2.23138e-29	3.50544e-28
Kif3b	3095.03	0.952916	0.0846982	11.2507	2.29688e-29	3.60546e-28
Trmt112	327.284	-1.38103	0.122758	-11.25	2.31544e-29	3.6317e-28
Cdca5	3641.69	-1.61283	0.143367	-11.2497	2.32468e-29	3.6433e-28
Bmpr1a	4104.07	-0.824201	0.0732667	-11.2493	2.33344e-29	3.65412e-28
Sez6l	125.852	3.06066	0.272254	11.2419	2.53787e-29	3.97109e-28
Dusp2	343.342	2.88298	0.256458	11.2415	2.5491e-29	3.9855e-28
Eml1	443.763	2.01027	0.17891	11.2362	2.70792e-29	4.23046e-28
S1pr2	2000.74	-1.59693	0.142134	-11.2353	2.73472e-29	4.26893e-28
Zfp873	498.208	-1.45926	0.129887	-11.2348	2.75068e-29	4.29046e-28
Stx1a	872.864	1.29598	0.115413	11.2291	2.9353e-29	4.5748e-28
Rpl3	4480.35	-1.6195	0.144233	-11.2284	2.95849e-29	4.6073e-28
Fam222a	1195.12	1.53786	0.137063	11.2201	3.24866e-29	5.05517e-28
Ifnlr1	510.38	1.40235	0.125003	11.2186	3.30522e-29	5.13913e-28
C87436	636.062	-1.05199	0.0937838	-11.2172	3.35837e-29	5.21766e-28
Bbs5	677.427	1.12565	0.100361	11.216	3.40256e-29	5.28214e-28
Enc1	8271.09	-1.84964	0.164986	-11.2109	3.60514e-29	5.59222e-28
Hspa2	1817.03	2.24597	0.200357	11.2098	3.64829e-29	5.65471e-28
Acsl1	2621.47	0.901843	0.0804596	11.2086	3.69813e-29	5.72745e-28
Shisa7	1036.75	1.36372	0.121728	11.203	3.94193e-29	6.10023e-28
Gfer	2416.16	-1.56521	0.139744	-11.2005	4.05287e-29	6.26699e-28
Chst8	256.663	1.83154	0.163638	11.1926	4.43138e-29	6.84691e-28
Matk	154.75	2.24948	0.201	11.1914	4.4919e-29	6.93499e-28
Rgs9bp	659.676	1.78826	0.159831	11.1884	4.64639e-29	7.16788e-28
Mfsd9	303.129	1.43695	0.128465	11.1856	4.79898e-29	7.39749e-28
Nmd3	6089	-1.06531	0.095245	-11.1849	4.83193e-29	7.44245e-28
9330102E08Rik	292.398	3.3267	0.297559	11.18	5.11047e-29	7.86533e-28
Ripk1	1109.24	-1.54779	0.138491	-11.1761	5.3378e-29	8.20879e-28
Kdm2a	6621.78	-1.30871	0.117206	-11.166	5.98324e-29	9.19422e-28
Zfp346	3253.18	1.12337	0.100649	11.1612	6.31112e-29	9.6905e-28
Nr1d2	1483.41	-1.37031	0.122777	-11.161	6.3299e-29	9.71177e-28
F2rl1	3254.44	-1.03672	0.0928992	-11.1596	6.42992e-29	9.85755e-28
Ctbp2	16699.8	-1.50274	0.134715	-11.155	6.77168e-29	1.03734e-27
Arap2	885.828	-1.62697	0.145862	-11.1542	6.82858e-29	1.04524e-27
Nme5	63.6422	3.13544	0.281248	11.1483	7.29663e-29	1.11602e-27
Fmn2	790.657	1.49427	0.134123	11.1411	7.91737e-29	1.21002e-27
Tmem167b	1790.85	0.7522	0.0675338	11.1381	8.18144e-29	1.24941e-27
Sema7a	739.442	1.61177	0.144782	11.1324	8.72768e-29	1.3318e-27
Cdon	2491.67	1.31292	0.11795	11.1312	8.84333e-29	1.3484e-27
Ubxn8	654.688	-1.64103	0.147437	-11.1304	8.9195e-29	1.35896e-27
Cd40	260.894	2.9977	0.269482	11.1239	9.59407e-29	1.46061e-27
Mtx3	977.578	-1.12408	0.101055	-11.1234	9.65121e-29	1.46818e-27
Gnpnat1	1376.52	-1.06849	0.0960811	-11.1207	9.94358e-29	1.51149e-27
Cnga3	474.475	1.60446	0.144324	11.117	1.03677e-28	1.57474e-27
Akap8	9169.91	-1.41031	0.126865	-11.1166	1.04197e-28	1.58142e-27
Bsn	690.255	2.13341	0.192011	11.1108	1.11105e-28	1.68496e-27
Fjx1	712.182	-1.36245	0.122665	-11.1071	1.15866e-28	1.75581e-27
Bace1	2250.63	1.0755	0.0968405	11.1059	1.17482e-28	1.77893e-27
Coro1a	731.784	1.90102	0.17128	11.0989	1.26979e-28	1.92127e-27
S1pr5	62.9644	3.99759	0.3602	11.0983	1.27917e-28	1.93397e-27
Igfbp6	105.07	3.38847	0.305472	11.0926	1.36281e-28	2.05884e-27
Gabpb1	2181.09	-0.870778	0.0785029	-11.0923	1.36712e-28	2.06377e-27
Steap2	1504.54	-1.12574	0.101504	-11.0906	1.3931e-28	2.10139e-27
Pnpla3	673.182	2.02508	0.182619	11.0891	1.41701e-28	2.13581e-27
A430033K04Rik	529.791	1.4107	0.127234	11.0874	1.44456e-28	2.17567e-27
Creg2	88.2119	3.10664	0.280275	11.0843	1.49566e-28	2.25091e-27
Kidins220	3946.85	1.21238	0.109406	11.0815	1.54301e-28	2.3204e-27
Ercc4	1462.48	-1.28509	0.115971	-11.0811	1.54892e-28	2.32751e-27
Smarca2	453.81	1.74167	0.157223	11.0777	1.60941e-28	2.41658e-27
Nrgn	329.261	1.79377	0.161944	11.0765	1.63121e-28	2.44743e-27
Dnhd1	323.605	3.15981	0.285335	11.074	1.67696e-28	2.51416e-27
Ptpn1	5181.89	0.968479	0.0874591	11.0735	1.6866e-28	2.52669e-27
Zranb2	4830.12	-1.05189	0.094999	-11.0727	1.70272e-28	2.54891e-27
Wnt5a	118.234	-2.98342	0.269443	-11.0725	1.70494e-28	2.55029e-27
Lrfn3	652.238	1.43786	0.129886	11.0702	1.75054e-28	2.61651e-27
Reck	1053.74	1.19893	0.108333	11.0671	1.81213e-28	2.70652e-27
Ccnt2	5255.52	-1.01586	0.0918612	-11.0587	1.99053e-28	2.97072e-27
N6amt1	459.055	-1.81661	0.164293	-11.0571	2.02457e-28	3.01922e-27
EU599041	1117.53	-1.38753	0.125493	-11.0567	2.03532e-28	3.03297e-27
Zfp428	2628.14	-1.82373	0.164959	-11.0556	2.05873e-28	3.06553e-27
Bmi1	330.301	-1.7104	0.154721	-11.0548	2.07877e-28	3.09304e-27
Fastkd2	2253.95	-1.0643	0.0962801	-11.0542	2.09251e-28	3.11112e-27
Crtac1	258.263	1.70708	0.154579	11.0434	2.35927e-28	3.5051e-27
Slc39a10	5060.39	-1.37067	0.124122	-11.0429	2.37219e-28	3.52164e-27
Kdm1b	2759.46	1.32709	0.120194	11.0412	2.41681e-28	3.58518e-27
Abcg4	83.1054	3.30246	0.299127	11.0403	2.44097e-28	3.61829e-27
Slc7a7	4606.03	-1.82763	0.165564	-11.0388	2.48242e-28	3.67697e-27
Plk1	8428.63	-1.22174	0.110746	-11.0319	2.68023e-28	3.96699e-27
Klhl28	1094.15	1.06259	0.0963367	11.03	2.73978e-28	4.05208e-27
Kcnc1	99.2733	5.55277	0.503465	11.0291	2.76591e-28	4.08765e-27
Thrsp	124.742	2.82476	0.256195	11.0258	2.86944e-28	4.23748e-27
Disp3	91.5873	4.19628	0.380721	11.022	2.99486e-28	4.41937e-27
Rgs8	92.7919	3.98872	0.361923	11.0209	3.02986e-28	4.46768e-27
Ldlrap1	1874.66	1.17443	0.1066	11.0171	3.15914e-28	4.65483e-27
Efhc1	193.763	2.11654	0.192155	11.0147	3.2448e-28	4.77747e-27
Ccdc158	445.039	1.8296	0.166131	11.013	3.30881e-28	4.86808e-27
Rassf10	312.834	1.76762	0.160511	11.0125	3.32702e-28	4.89121e-27
L1td1	28732.2	-1.68121	0.152683	-11.0111	3.37765e-28	4.96195e-27
Gabpb2	5134.18	-1.0869	0.0987321	-11.0086	3.47322e-28	5.09854e-27
Sp1	15272.7	-1.10471	0.100357	-11.0078	3.50345e-28	5.13908e-27
Cenpu	2086.83	0.895048	0.081334	11.0046	3.63158e-28	5.32307e-27
Cfap45	285.753	2.99718	0.272488	10.9993	3.85174e-28	5.64158e-27
Foxj2	1044.15	1.65312	0.150371	10.9937	4.09904e-28	5.99934e-27
Zfp518b	6366.74	-1.15596	0.105158	-10.9926	4.14731e-28	6.06548e-27
Nacc2	1226.12	1.95672	0.178095	10.9869	4.41822e-28	6.4569e-27
Tmem138	679.66	-1.07474	0.0978904	-10.979	4.82372e-28	7.04428e-27
Slc7a3	6833.82	-1.68163	0.153189	-10.9775	4.90075e-28	7.15147e-27
Fbxo25	1152.66	0.993178	0.0905495	10.9683	5.42593e-28	7.91197e-27
Arl5c	305.913	1.53854	0.140273	10.9682	5.43304e-28	7.91648e-27
Scn5a	429.566	2.24978	0.20533	10.9569	6.16043e-28	8.96973e-27
Arf6	8364.78	-1.10007	0.100437	-10.9529	6.43444e-28	9.36178e-27
Sptb	1043.99	1.24841	0.114004	10.9506	6.59803e-28	9.5927e-27
Ift122	971.965	1.05646	0.0965069	10.947	6.86989e-28	9.9806e-27
Nxph4	139.642	2.96218	0.270647	10.9448	7.03714e-28	1.0216e-26
Fads3	275.532	2.49293	0.227783	10.9443	7.0769e-28	1.02662e-26
Stat5a	283.37	1.64672	0.150475	10.9435	7.14093e-28	1.03515e-26
Zfp740	8531.9	-1.40854	0.128713	-10.9432	7.1611e-28	1.03731e-26
Fmo5	193.237	3.0545	0.279135	10.9427	7.19943e-28	1.04209e-26
Dctn4	3014.02	-0.697256	0.0637354	-10.9399	7.43092e-28	1.07481e-26
Aebp2	5905.09	-1.41298	0.129211	-10.9354	7.80489e-28	1.12807e-26
Tmem179	299.876	2.45931	0.224919	10.9342	7.91197e-28	1.14271e-26
Abcd2	81.8597	4.65296	0.42576	10.9286	8.41347e-28	1.21425e-26
Tmem185b	607.335	-1.25416	0.114793	-10.9254	8.71106e-28	1.25609e-26
Arhgef37	81.3193	3.03291	0.277602	10.9254	8.71613e-28	1.25609e-26
Snhg3	3180.25	-1.56497	0.143304	-10.9206	9.18891e-28	1.32326e-26
Wt1	339.492	-1.86549	0.170854	-10.9186	9.39252e-28	1.35159e-26
Marchf3	201.422	2.23646	0.205009	10.9091	1.0427e-27	1.49936e-26
Tll2	77.0635	5.53821	0.507684	10.9088	1.04639e-27	1.50356e-26
Aldh1b1	643.786	1.85637	0.17021	10.9063	1.07508e-27	1.54367e-26
Spaca6	246.858	-1.89744	0.173983	-10.9059	1.07984e-27	1.54938e-26
Glt1d1	1107.2	-1.19839	0.109892	-10.9052	1.08878e-27	1.56107e-26
Dkc1	12902.1	-0.996922	0.0914291	-10.9038	1.10581e-27	1.58432e-26
Zfp827	674.122	-1.96254	0.179991	-10.9035	1.10912e-27	1.58792e-26
Lin28b	1872.26	-1.31056	0.120231	-10.9003	1.14853e-27	1.64314e-26
Zfand2a	2214.38	1.19303	0.109464	10.8989	1.16692e-27	1.66824e-26
Prpf4	5652.07	-0.943699	0.0866132	-10.8956	1.21015e-27	1.72878e-26
Nsd1	26301.1	-1.59885	0.146769	-10.8936	1.23605e-27	1.7645e-26
Ppil6	64.7004	3.37952	0.310296	10.8913	1.26835e-27	1.8093e-26
4933431E20Rik	200.661	2.08845	0.191777	10.89	1.28596e-27	1.83177e-26
Map1s	3906.2	-1.7743	0.162928	-10.8901	1.28534e-27	1.83177e-26
Susd3	83.1346	4.30179	0.395084	10.8883	1.31104e-27	1.86615e-26
Vps45	890.457	1.18835	0.109159	10.8864	1.3379e-27	1.903e-26
Srd5a1	941.94	1.58807	0.14592	10.8831	1.38724e-27	1.97177e-26
4930513N10Rik	168.398	-1.6294	0.14976	-10.8801	1.43432e-27	2.03574e-26
Hunk	2729.67	-1.38979	0.127736	-10.8801	1.43336e-27	2.03574e-26
Fam169a	10309.4	-1.77944	0.163578	-10.8783	1.46296e-27	2.07489e-26
Apex2	645.366	-1.65517	0.152176	-10.8767	1.48823e-27	2.10922e-26
Yap1	9187.98	-1.41072	0.129756	-10.8721	1.56524e-27	2.21677e-26
Zfp663	98.4992	5.54365	0.509902	10.872	1.56751e-27	2.21838e-26
Rps23	767.644	-1.3616	0.125264	-10.8698	1.60581e-27	2.27096e-26
N4bp1	10763.9	-1.37968	0.126948	-10.868	1.63724e-27	2.31375e-26
Eln	188.752	2.30602	0.212351	10.8595	1.79787e-27	2.53893e-26
Morn4	1107.64	1.1264	0.103854	10.8461	2.08212e-27	2.93824e-26
Arhgef39	839.377	-1.17937	0.108782	-10.8416	2.18557e-27	3.08201e-26
Fbxo22	4537.18	-1.04936	0.0968201	-10.8383	2.26707e-27	3.19466e-26
Dnah10	570.739	2.57094	0.237334	10.8326	2.41322e-27	3.39817e-26
Tchp	1907.51	1.36221	0.1258	10.8284	2.52521e-27	3.55334e-26
Nrf1	3441.96	-1.19316	0.110189	-10.8283	2.52825e-27	3.55507e-26
Gapdh	1751.11	-1.84018	0.169992	-10.8251	2.61839e-27	3.6792e-26
Rhbg	158.261	2.1779	0.201208	10.8242	2.64516e-27	3.70975e-26
Tns3	21028.8	-1.6639	0.153722	-10.8241	2.64579e-27	3.70975e-26
Hk1	4741.72	1.2294	0.113578	10.8242	2.64316e-27	3.70975e-26
Usp43	637.134	1.49749	0.138381	10.8215	2.72294e-27	3.81521e-26
Stk36	564.346	1.65308	0.152779	10.8201	2.76447e-27	3.87066e-26
Ptch1	10310.9	-2.03743	0.188387	-10.8151	2.91845e-27	4.08335e-26
Otop2	73.649	4.97612	0.460234	10.8122	3.01512e-27	4.2156e-26
Ccdc71l	422.83	-1.44864	0.134022	-10.809	3.12095e-27	4.36047e-26
Kif24	1688.89	1.13753	0.105256	10.8072	3.18087e-27	4.44105e-26
Mxd4	383.018	1.56955	0.145321	10.8006	3.4214e-27	4.77348e-26
Otud4	13396.2	-1.24326	0.115118	-10.7999	3.44514e-27	4.8032e-26
Lbh	217.915	2.31842	0.214817	10.7925	3.73496e-27	5.20358e-26
Terf2ip	1848.08	1.12176	0.103953	10.791	3.79519e-27	5.28376e-26
Inava	994.329	-1.05716	0.0982166	-10.7636	5.11412e-27	7.11498e-26
Best1	91.9101	2.53957	0.235988	10.7614	5.23511e-27	7.27817e-26
Pgr15l	90.6863	3.98758	0.370555	10.7611	5.25428e-27	7.29967e-26
Heyl	96.4547	5.5201	0.513039	10.7596	5.33912e-27	7.41231e-26
Pnisr	3882.38	-1.47946	0.137541	-10.7565	5.52344e-27	7.6628e-26
Agl	2462.07	1.30775	0.121632	10.7517	5.81493e-27	8.06151e-26
Ttc9b	108.464	2.48737	0.231427	10.748	6.05783e-27	8.39235e-26
Qrsl1	905.523	-1.21578	0.11315	-10.7448	6.26703e-27	8.67607e-26
Plekhn1	425.404	1.67322	0.15576	10.7423	6.44446e-27	8.91545e-26
Reep6	3179.08	1.54222	0.143569	10.742	6.46479e-27	8.93729e-26
Slc26a11	456.08	1.89087	0.17605	10.7405	6.56729e-27	9.07262e-26
Dnaic2	167.857	2.19176	0.20407	10.7402	6.58748e-27	9.09414e-26
Ccdc103	125.66	2.54918	0.237354	10.74	6.60572e-27	9.11294e-26
Sall4	32546.9	-1.7497	0.162986	-10.7353	6.95165e-27	9.58345e-26
Cadm3	429.087	2.61386	0.243486	10.7351	6.96062e-27	9.5891e-26
Lgr5	126.525	3.40414	0.317427	10.7242	7.84003e-27	1.0793e-25
Timm10	953.778	-1.44143	0.134427	-10.7227	7.96467e-27	1.09552e-25
Inpp5k	1617.92	1.05525	0.0984135	10.7226	7.96896e-27	1.09552e-25
Kif21a	1736.54	1.42731	0.133122	10.7218	8.04159e-27	1.10474e-25
Tm7sf2	724.517	1.67181	0.155951	10.72	8.19617e-27	1.12519e-25
Irf6	1114.51	1.65695	0.154635	10.7153	8.63204e-27	1.1842e-25
Naa15	11548.6	-1.16565	0.108838	-10.71	9.13945e-27	1.25294e-25
Cc2d2a	921.251	-1.17061	0.109328	-10.7074	9.40094e-27	1.28789e-25
Galns	633.96	1.44133	0.134613	10.7072	9.41319e-27	1.28867e-25
Prss53	102.356	3.13989	0.293262	10.7067	9.46307e-27	1.2946e-25
Rpl29	503.737	-1.34559	0.125692	-10.7054	9.59958e-27	1.31236e-25
Pigw	257.855	-1.59216	0.148731	-10.705	9.6424e-27	1.3173e-25
Ttpal	1376.62	1.25372	0.117134	10.7033	9.81954e-27	1.34058e-25
Snhg5	3430.04	-1.90323	0.177882	-10.6994	1.02428e-26	1.39739e-25
Aifm3	291.678	1.74206	0.162833	10.6985	1.03455e-26	1.41042e-25
Tmem199	1458.24	-1.13742	0.106317	-10.6984	1.03603e-26	1.41147e-25
Gxylt1	3506	1.02966	0.096258	10.6968	1.05329e-26	1.43399e-25
2810029C07Rik	123.131	2.60461	0.243515	10.6959	1.06426e-26	1.44792e-25
St8sia5	130.524	2.69873	0.252318	10.6958	1.06529e-26	1.44833e-25
Slc39a5	59.6273	4.34089	0.405869	10.6953	1.0708e-26	1.45481e-25
Rasa4	1974.48	1.61204	0.150779	10.6914	1.11699e-26	1.51652e-25
Lmbr1l	2046.96	1.13143	0.105958	10.6781	1.28923e-26	1.74916e-25
Sdk2	227.607	2.19215	0.205315	10.677	1.30412e-26	1.76814e-25
Clcnkb	152.656	2.06709	0.193614	10.6764	1.31333e-26	1.77941e-25
Ufsp1	268.363	1.44988	0.135818	10.6752	1.32949e-26	1.80006e-25
Cage1	126.745	2.92194	0.273767	10.6731	1.36016e-26	1.84033e-25
Pogz	6665.39	-1.13892	0.106753	-10.6687	1.42541e-26	1.92729e-25
Ctif	1064.93	1.02888	0.0964672	10.6656	1.47431e-26	1.99204e-25
Rab26	406.128	1.57552	0.147723	10.6654	1.47765e-26	1.99519e-25
Cdkl4	118.46	2.11455	0.198315	10.6626	1.52272e-26	2.05463e-25
Fbxo30	2799.9	-1.04497	0.0980447	-10.6581	1.59763e-26	2.15424e-25
Ubxn2a	3880.12	-1.20608	0.113191	-10.6552	1.64867e-26	2.22153e-25
Polr3e	3927.48	-1.41599	0.13294	-10.6514	1.71845e-26	2.31397e-25
Arid1a	26363.5	-1.82571	0.171458	-10.6482	1.77827e-26	2.39289e-25
Ptpre	220.854	2.7878	0.261864	10.646	1.82044e-26	2.44796e-25
Hsdl2	1177.52	1.53336	0.14404	10.6453	1.83298e-26	2.46315e-25
Fgf15	369.992	-2.19402	0.20612	-10.6444	1.85238e-26	2.48752e-25
Gid8	7550.15	-1.12823	0.106002	-10.6435	1.8702e-26	2.50974e-25
Atf6	6273.08	1.00184	0.0941372	10.6423	1.89371e-26	2.53955e-25
Tsr1	8999.14	-1.42234	0.133651	-10.6422	1.89598e-26	2.54087e-25
Uty	1329.89	-1.29161	0.121403	-10.6391	1.961e-26	2.62622e-25
Dnajc28	287.678	1.77274	0.166645	10.6378	1.9876e-26	2.66003e-25
Senp7	400.799	1.6475	0.155016	10.6279	2.20919e-26	2.95458e-25
Atp2c2	120.209	2.82913	0.266275	10.6249	2.28374e-26	3.05221e-25
Otud3	1176.89	0.986428	0.092848	10.6241	2.30171e-26	3.07415e-25
Napepld	1365.28	1.33408	0.125593	10.6222	2.34865e-26	3.13471e-25
Pdgfc	1487.13	-1.94453	0.183134	-10.6181	2.45571e-26	3.27539e-25
Fancc	618.012	-1.23329	0.116184	-10.6149	2.5394e-26	3.38471e-25
Cul5	5457.53	-0.834156	0.0785855	-10.6146	2.54811e-26	3.39403e-25
Sdr42e1	203.64	2.07151	0.195212	10.6116	2.63147e-26	3.5027e-25
Seh1l	7102.77	-1.01761	0.0959015	-10.611	2.64902e-26	3.52368e-25
Snord43	309.571	-2.15708	0.203303	-10.6102	2.67294e-26	3.5531e-25
Mapk8ip1	3330.54	1.19211	0.112392	10.6067	2.77257e-26	3.68305e-25
Xkr8	949.129	1.27483	0.120301	10.5971	3.07516e-26	4.08225e-25
Zik1	748.083	-1.13143	0.106774	-10.5964	3.09574e-26	4.1068e-25
Zfp939	246.419	1.41023	0.13311	10.5945	3.16109e-26	4.19067e-25
Gnb4	1179.94	1.22863	0.115977	10.5937	3.18616e-26	4.22108e-25
Ptpru	1428.57	1.55873	0.147147	10.593	3.21046e-26	4.25041e-25
Skor1	107.49	-4.37069	0.412687	-10.5908	3.28681e-26	4.34856e-25
Npas3	86.7234	3.32236	0.313837	10.5863	3.45047e-26	4.56203e-25
Jagn1	1307.57	-1.20521	0.113901	-10.5812	3.64198e-26	4.812e-25
D730005E14Rik	101.654	-2.44628	0.2312	-10.5808	3.65859e-26	4.83071e-25
Gskip	574.688	1.52431	0.144081	10.5795	3.70829e-26	4.89305e-25
Kazald1	76.5459	3.30461	0.312578	10.5721	4.01362e-26	5.29239e-25
Fbxl21	110.925	2.97906	0.28181	10.5712	4.05318e-26	5.34098e-25
Fermt3	207.448	1.76226	0.166716	10.5704	4.08534e-26	5.37975e-25
Kyat3	984.147	1.32261	0.125141	10.569	4.15012e-26	5.46142e-25
Mapre3	473.111	2.96003	0.280168	10.5652	4.32038e-26	5.68051e-25
Apba1	134.868	2.70031	0.255587	10.5652	4.32238e-26	5.68051e-25
Ppfibp2	1335.27	1.2073	0.114315	10.5611	4.51203e-26	5.9258e-25
Adam15	2317.66	1.21675	0.115223	10.56	4.56841e-26	5.99585e-25
Tec	559.932	2.55562	0.242036	10.5588	4.62302e-26	6.06348e-25
Actl6b	86.9007	6.45153	0.611062	10.5579	4.66984e-26	6.12081e-25
Snhg12	1481.9	-1.75546	0.166285	-10.557	4.71713e-26	6.17869e-25
Usp1	6680.63	-1.08362	0.102697	-10.5516	4.99346e-26	6.5363e-25
Kat5	1979.1	-0.911166	0.0863625	-10.5505	5.05357e-26	6.61058e-25
Ripor1	2775.77	1.49417	0.141638	10.5492	5.12306e-26	6.69704e-25
Hap1	4771.4	1.14336	0.108388	10.5488	5.14429e-26	6.72032e-25
Tdrd3	755.847	-1.38704	0.131508	-10.5472	5.23365e-26	6.83253e-25
Phc1	22428	-1.61169	0.152852	-10.5441	5.40802e-26	7.0555e-25
Hectd3	3393.67	1.10721	0.10501	10.5438	5.42388e-26	7.0715e-25
Mfsd5	2260.43	-1.37727	0.130634	-10.5429	5.47618e-26	7.13497e-25
Trip13	3385.5	-0.893978	0.0848165	-10.5401	5.64162e-26	7.34567e-25
Snx29	1138.87	1.4033	0.13314	10.5401	5.64597e-26	7.34648e-25
Ak4	2884.44	-1.34224	0.127368	-10.5383	5.75013e-26	7.47706e-25
Fam168b	5491.28	-0.952249	0.0903797	-10.5361	5.88989e-26	7.65375e-25
Rnf112	102.873	3.03692	0.288265	10.5351	5.9489e-26	7.72534e-25
Iqsec2	559.784	1.31878	0.125213	10.5323	6.13391e-26	7.96034e-25
Mllt11	482.483	-1.30725	0.124169	-10.528	6.41974e-26	8.32032e-25
Exo1	4434.24	-1.01917	0.0968054	-10.528	6.41634e-26	8.32032e-25
Arid3c	89.9548	2.96566	0.281992	10.5168	7.22713e-26	9.36058e-25
Zkscan16	483.685	2.46394	0.234333	10.5147	7.39044e-26	9.56582e-25
Alox12b	75.3258	3.70074	0.351993	10.5137	7.471e-26	9.66373e-25
Cdc25b	2377.68	1.01334	0.0963864	10.5133	7.49917e-26	9.69381e-25
Atl2	4032.59	-0.672594	0.0639812	-10.5124	7.57633e-26	9.78713e-25
Casp2	1368.66	-0.942583	0.0896676	-10.512	7.60816e-26	9.82181e-25
Coro2a	669.535	2.37505	0.226	10.5091	7.84411e-26	1.01198e-24
Utp18	4779.61	-0.905127	0.0861695	-10.504	8.27736e-26	1.06717e-24
Bcorl1	2062.75	1.66572	0.158703	10.4959	9.02336e-26	1.16259e-24
Ccdc157	763.222	1.46955	0.140016	10.4956	9.05141e-26	1.16544e-24
Poglut1	2799.8	-1.12071	0.106817	-10.4919	9.41332e-26	1.21125e-24
Ino80	6676.76	-1.36275	0.129898	-10.491	9.50322e-26	1.22202e-24
Frmd4a	1413.33	-1.40392	0.133853	-10.4885	9.75584e-26	1.25368e-24
Man2b1	4533.25	0.930848	0.0887499	10.4884	9.76214e-26	1.25368e-24
Zfp174	241.606	1.62161	0.154625	10.4874	9.87385e-26	1.2672e-24
Zfp607b	899.549	-1.23193	0.117491	-10.4853	1.00934e-25	1.29454e-24
Fam204a	789.411	-1.11821	0.10668	-10.4819	1.04599e-25	1.34067e-24
Spef1	198.568	1.7734	0.169251	10.4779	1.09098e-25	1.39742e-24
Zfp341	485.884	-1.50676	0.143806	-10.4777	1.09335e-25	1.39954e-24
Eras	1202.11	-1.5067	0.143843	-10.4747	1.12951e-25	1.44489e-24
2610035D17Rik	80.3265	3.11766	0.297727	10.4716	1.16712e-25	1.49204e-24
Ccdc180	72.3115	4.15345	0.396675	10.4707	1.17828e-25	1.50532e-24
Smg7	12179.3	-1.16187	0.110983	-10.4689	1.20055e-25	1.53278e-24
Lipa	867.982	1.35194	0.12915	10.468	1.21198e-25	1.54637e-24
Ube4a	5346.05	0.849163	0.0811304	10.4666	1.22929e-25	1.56745e-24
Ptpn18	131.707	2.23669	0.213703	10.4664	1.23266e-25	1.57072e-24
Sntb1	220.355	-1.38231	0.132086	-10.4652	1.24844e-25	1.58981e-24
Dusp26	101.787	2.81172	0.268716	10.4636	1.2699e-25	1.61609e-24
Efcab11	258.651	1.82335	0.174279	10.4623	1.28709e-25	1.63691e-24
Enpp5	460.015	2.29414	0.219304	10.461	1.30427e-25	1.65769e-24
Pced1a	737.409	-1.06296	0.101626	-10.4595	1.32583e-25	1.68401e-24
Hes2	129.165	2.07014	0.198183	10.4456	1.53465e-25	1.94798e-24
Six4	4254.48	-1.22419	0.117277	-10.4384	1.65537e-25	2.09986e-24
Kbtbd11	1175.05	-2.62771	0.251813	-10.4352	1.71272e-25	2.17121e-24
Tbl1x	3806.66	-0.96288	0.0923004	-10.432	1.7708e-25	2.24339e-24
Mir18	66.7456	-4.15315	0.398368	-10.4254	1.89837e-25	2.40346e-24
Ythdf3	4667.69	-1.12813	0.108219	-10.4245	1.91597e-25	2.42419e-24
Frmd5	910.061	1.1252	0.107976	10.4209	1.99156e-25	2.51821e-24
Slc12a3	76.2667	3.74947	0.359829	10.4201	2.00687e-25	2.53595e-24
Helz2	567.85	2.02935	0.194893	10.4126	2.17124e-25	2.74189e-24
Borcs6	595.914	1.33831	0.128564	10.4097	2.23964e-25	2.82645e-24
Ube2q1	4301.86	-0.89784	0.0862595	-10.4086	2.26549e-25	2.85724e-24
Gstk1	223.995	1.91627	0.184193	10.4036	2.38798e-25	3.0098e-24
Mtfr1	4082.2	-0.691476	0.0664736	-10.4023	2.42091e-25	3.04936e-24
Ro60	2886.07	0.827318	0.0795337	10.4021	2.42488e-25	3.0524e-24
Adnp	413.188	-2.10333	0.202264	-10.3989	2.50821e-25	3.15528e-24
Ubxn10	349.065	1.86506	0.179358	10.3985	2.51853e-25	3.16625e-24
Cyth3	1451.5	1.04792	0.100782	10.398	2.53282e-25	3.18218e-24
Cep135	1300.78	-1.0584	0.1018	-10.3969	2.56208e-25	3.21689e-24
Erbb3	3855.48	1.04176	0.1002	10.3968	2.56376e-25	3.21694e-24
Rhcg	94.4701	2.59489	0.249654	10.3939	2.64263e-25	3.3138e-24
Rabl2	716.415	1.28256	0.1234	10.3936	2.65271e-25	3.32432e-24
Pcif1	2023.81	-0.722065	0.0694812	-10.3922	2.68986e-25	3.36874e-24
Stat1	1884.77	1.24352	0.119691	10.3894	2.7703e-25	3.46727e-24
Triobp	4305.96	1.02941	0.0991373	10.3837	2.94066e-25	3.67816e-24
Smagp	974.971	-1.49429	0.143942	-10.3812	3.02037e-25	3.77546e-24
Zfp141	2737.67	-1.39286	0.134247	-10.3754	3.20831e-25	4.00784e-24
Actr8	2388.71	-0.827002	0.0797086	-10.3753	3.2116e-25	4.00942e-24
Fam83f	169.513	2.34385	0.225911	10.3751	3.21942e-25	4.01663e-24
Phf11d	1748.49	-1.12575	0.108563	-10.3696	3.40913e-25	4.25063e-24
Inpp5b	2680.28	0.818414	0.0789323	10.3685	3.44727e-25	4.29546e-24
Ammecr1l	2753.68	-0.745722	0.0719237	-10.3682	3.45827e-25	4.30644e-24
Rad1	1325.4	-1.04246	0.100545	-10.3682	3.46154e-25	4.30779e-24
Slc5a5	1229.38	1.97045	0.19005	10.368	3.46588e-25	4.31047e-24
Fcgbp	259.373	2.22286	0.214435	10.3661	3.53647e-25	4.39549e-24
Usf1	3706.52	-1.31744	0.127147	-10.3615	3.71054e-25	4.60893e-24
Gas5	5552.87	-1.70164	0.164246	-10.3603	3.75773e-25	4.6646e-24
Bcl9l	3467.23	1.36213	0.131557	10.3539	4.01698e-25	4.98328e-24
Sh3bp2	394.603	1.26028	0.121747	10.3516	4.11432e-25	5.10083e-24
Amigo3	192.199	2.02441	0.195579	10.3508	4.14939e-25	5.13928e-24
Lncenc1	20160.4	-1.05779	0.102194	-10.3508	4.15056e-25	5.13928e-24
Zmynd11	1770.89	-1.11429	0.10766	-10.3501	4.1816e-25	5.17447e-24
Uqcc1	1360.59	-0.882122	0.0852471	-10.3478	4.28083e-25	5.29393e-24
Heatr5b	3961.09	0.998766	0.0965445	10.3451	4.40281e-25	5.44137e-24
Srsf4	4131.56	-1.32499	0.128085	-10.3446	4.42918e-25	5.47052e-24
Spty2d1	2513.26	1.17953	0.114075	10.3399	4.64843e-25	5.73773e-24
Rab40b	97.2725	5.95839	0.576306	10.3389	4.69755e-25	5.79473e-24
Tbc1d31	2343.69	0.822334	0.0795549	10.3367	4.80861e-25	5.92802e-24
Spry4	8898	-2.13495	0.206614	-10.3331	4.99423e-25	6.15299e-24
Snhg4	1334.62	-1.9121	0.185098	-10.3302	5.14691e-25	6.33713e-24
Asphd2	624.222	1.60512	0.155418	10.3277	5.27972e-25	6.4966e-24
Csrnp2	3071.13	1.43448	0.138914	10.3264	5.3556e-25	6.58584e-24
Gzf1	2691.24	0.684351	0.0662777	10.3255	5.4031e-25	6.64012e-24
Arl4d	809.041	1.56163	0.151256	10.3244	5.46509e-25	6.71212e-24
Plch2	211.944	1.82998	0.177299	10.3214	5.63779e-25	6.91991e-24
Zcchc14	6281.62	0.986157	0.0955475	10.3211	5.65646e-25	6.93418e-24
Zfp14	283.532	1.4938	0.144732	10.3211	5.65462e-25	6.93418e-24
Rab11b	1352.47	-1.11295	0.107872	-10.3172	5.88934e-25	7.21517e-24
Tjp3	1680.32	1.8257	0.176976	10.3161	5.95737e-25	7.29399e-24
Prdm4	3413.42	-0.995612	0.0965365	-10.3133	6.13441e-25	7.50608e-24
Ptrh1	611.987	1.5429	0.149614	10.3125	6.18478e-25	7.56302e-24
Folr1	3081.01	-1.42299	0.138029	-10.3093	6.39457e-25	7.8147e-24
Adrb2	394.768	1.85364	0.179827	10.3079	6.48939e-25	7.92567e-24
Hes7	62.4988	3.67928	0.356959	10.3073	6.53178e-25	7.9725e-24
Epb41	5090.15	1.02059	0.0990441	10.3044	6.73238e-25	8.21225e-24
Cfap54	81.4587	3.66178	0.355419	10.3027	6.85143e-25	8.3523e-24
Tmem28	677.791	-1.17294	0.113859	-10.3017	6.92103e-25	8.43193e-24
Zfp319	1144.37	1.22434	0.118858	10.3009	6.98197e-25	8.50091e-24
Spock2	1209.78	1.11902	0.108662	10.2982	7.18208e-25	8.73916e-24
Kcp	357.987	1.57428	0.152887	10.297	7.27168e-25	8.84272e-24
Iqcd	51.2767	3.72932	0.36226	10.2946	7.45281e-25	9.05739e-24
Dnase1l1	145.834	1.84568	0.17929	10.2944	7.46662e-25	9.06859e-24
Hif1a	7004.72	-0.805478	0.0782665	-10.2915	7.69862e-25	9.3446e-24
Hykk	970.864	1.65987	0.161289	10.2913	7.71433e-25	9.3579e-24
Kank1	2227.17	1.28108	0.124486	10.2909	7.7415e-25	9.38508e-24
Col9a3	284.867	1.87865	0.18256	10.2906	7.77043e-25	9.41436e-24
Fsd1l	1149.52	-1.50509	0.146294	-10.2881	7.97025e-25	9.65052e-24
Rabif	2254.43	-1.01824	0.0990075	-10.2845	8.27744e-25	1.00163e-23
Numb	2015.72	0.76237	0.0741564	10.2806	8.6219e-25	1.04267e-23
Cx3cl1	462.208	2.06348	0.20085	10.2737	9.25549e-25	1.11861e-23
Cul1	6673.52	-1.42319	0.138537	-10.2729	9.3307e-25	1.12701e-23
Slc6a15	681.109	-1.4804	0.144146	-10.2701	9.60567e-25	1.15951e-23
Mrpl17	5130.31	-0.994644	0.0968889	-10.2658	1.00461e-24	1.21193e-23
Zbtb21	2420.6	-1.17032	0.114018	-10.2643	1.02087e-24	1.23079e-23
Fam120a	13173.4	-0.7862	0.076604	-10.2632	1.03265e-24	1.24424e-23
Gnasas1	698.388	-1.60262	0.156155	-10.263	1.03463e-24	1.24585e-23
Cpsf4l	1085.57	-2.49558	0.243204	-10.2613	1.05328e-24	1.26754e-23
Tmprss9	64.6729	4.16093	0.405554	10.2599	1.06862e-24	1.28522e-23
Zfp407	2086.87	-1.00233	0.0977601	-10.2529	1.14804e-24	1.37989e-23
Adap2	542.467	1.67631	0.163523	10.2512	1.16879e-24	1.40397e-23
Rest	21331.9	-1.35012	0.131723	-10.2497	1.18714e-24	1.42515e-23
Slc7a14	84.0894	3.20286	0.312643	10.2445	1.25307e-24	1.50338e-23
Btbd3	1652.69	-1.03134	0.100694	-10.2423	1.28214e-24	1.53731e-23
Sox10	80.5387	2.71535	0.265134	10.2414	1.2932e-24	1.54964e-23
Dgkg	83.4992	2.97512	0.290714	10.2338	1.39875e-24	1.6751e-23
Gadd45gip1	2139.25	-1.04407	0.102043	-10.2317	1.4299e-24	1.71136e-23
Zfp280d	1870.14	-1.6709	0.163388	-10.2266	1.50712e-24	1.80268e-23
Fgd6	1590.95	1.24579	0.121833	10.2254	1.52598e-24	1.82373e-23
Mrps30	2808.25	-1.25666	0.122896	-10.2254	1.52657e-24	1.82373e-23
Triml2	3983.49	-1.11628	0.10922	-10.2204	1.60642e-24	1.91797e-23
Nucks1	37342.8	-0.960864	0.0940921	-10.212	1.75292e-24	2.09162e-23
Crybg2	1148.04	1.35577	0.132785	10.2103	1.78272e-24	2.12589e-23
Mettl25	403.318	-1.39987	0.137131	-10.2083	1.8208e-24	2.16998e-23
Zfp707	989.945	1.11303	0.109056	10.206	1.86306e-24	2.219e-23
Spata7	776.854	0.956357	0.0937071	10.2058	1.86767e-24	2.22314e-23
Dido1	12554.4	-1.16952	0.114595	-10.2057	1.86979e-24	2.22433e-23
Tbc1d22b	2893.32	0.948275	0.0929525	10.2017	1.94799e-24	2.31596e-23
Lig3	6588.03	-0.745638	0.0730931	-10.2012	1.95837e-24	2.3269e-23
Slc22a17	808.638	1.29151	0.126615	10.2003	1.97632e-24	2.34681e-23
Zfyve19	1044.65	0.985187	0.0966329	10.1952	2.08419e-24	2.47341e-23
Xkr7	221.04	2.42104	0.237475	10.1949	2.08908e-24	2.47772e-23
Tns4	324.992	3.16363	0.310343	10.194	2.10913e-24	2.5e-23
Tut1	3541.47	-1.185	0.116277	-10.1912	2.17123e-24	2.57205e-23
Zkscan2	367.913	2.16372	0.212336	10.1901	2.19588e-24	2.59969e-23
Zfp982	730.997	-1.70322	0.167242	-10.1842	2.33304e-24	2.76041e-23
Pou2f2	255.741	2.44423	0.240036	10.1828	2.36673e-24	2.7986e-23
Chp1	3970.48	0.856427	0.0841117	10.182	2.38534e-24	2.81891e-23
Tk2	1027.9	0.974075	0.0956756	10.181	2.41019e-24	2.84657e-23
Pim3	8092.13	-1.35759	0.133435	-10.1742	2.58643e-24	3.05288e-23
Xpo1	24098.8	-1.17667	0.115719	-10.1683	2.74599e-24	3.23928e-23
Mta2	9289.29	-0.792064	0.0779035	-10.1672	2.7768e-24	3.27366e-23
Mak16	6353.42	-1.29739	0.127617	-10.1662	2.806e-24	3.30612e-23
Cep57l1	828.137	-1.02796	0.101165	-10.1613	2.95228e-24	3.47431e-23
Neurl1a	2042.16	1.28295	0.126258	10.1613	2.95078e-24	3.47431e-23
Lgmn	2148.09	0.986229	0.0970584	10.1612	2.95443e-24	3.47476e-23
Ifi30	177.129	1.96013	0.192926	10.16	2.99073e-24	3.51536e-23
Thumpd2	525.756	-1.2611	0.124135	-10.1591	3.01703e-24	3.54416e-23
Mfsd11	1045.07	1.35486	0.133366	10.159	3.02253e-24	3.5485e-23
Zfand4	135.647	2.31024	0.227419	10.1585	3.03585e-24	3.56202e-23
Bbs1	943.066	1.30386	0.12839	10.1555	3.13273e-24	3.6735e-23
Nova1	286.401	-1.4965	0.147426	-10.1508	3.28497e-24	3.84973e-23
Suz12	11786.9	-0.950634	0.0936753	-10.1482	3.37611e-24	3.95418e-23
Tnfaip8	541.606	1.88952	0.186201	10.1477	3.39145e-24	3.96979e-23
Ripor2	83.1984	2.90983	0.286793	10.1461	3.44965e-24	4.03552e-23
Rgs17	320.341	2.65418	0.261606	10.1457	3.46212e-24	4.0477e-23
Pced1b	1886.09	-1.91825	0.18911	-10.1436	3.53946e-24	4.13567e-23
Rap1gap2	484.919	1.45935	0.143934	10.139	3.70921e-24	4.33144e-23
B3gnt4	88.2758	1.9701	0.194313	10.1388	3.71637e-24	4.33724e-23
Larp4	9911.25	-0.884543	0.0872453	-10.1386	3.72482e-24	4.34452e-23
Ccnf	14053	-1.07026	0.105589	-10.136	3.8229e-24	4.45628e-23
Klhl5	770.83	1.91402	0.188849	10.1352	3.85629e-24	4.49254e-23
Spred1	7015.58	-1.42872	0.140977	-10.1345	3.88453e-24	4.52277e-23
Pcbp3	1582.13	0.840888	0.0829777	10.1339	3.90732e-24	4.54662e-23
Afmid	234.394	1.63579	0.16154	10.1262	4.22806e-24	4.91692e-23
Ccpg1	3094.69	1.23493	0.122009	10.1216	4.42933e-24	5.14796e-23
Stxbp5l	80.2488	3.48258	0.344319	10.1144	4.76963e-24	5.54019e-23
Arhgef10	2052.84	1.40084	0.138502	10.1142	4.77771e-24	5.54631e-23
Map7d1	5103.64	1.14358	0.11311	10.1103	4.97067e-24	5.76691e-23
Arid5b	6827.57	-1.53787	0.152133	-10.1087	5.05382e-24	5.85994e-23
Nyap1	1776.93	1.83183	0.181254	10.1064	5.17388e-24	5.99562e-23
Septin3	1264.54	0.924727	0.0915225	10.1038	5.31333e-24	6.15359e-23
Stac2	1251.29	1.01774	0.100734	10.1033	5.34373e-24	6.18517e-23
Zfpm1	1219.42	1.56723	0.15513	10.1027	5.37397e-24	6.21651e-23
Malt1	1190.87	0.847361	0.0838894	10.1009	5.47227e-24	6.32651e-23
4933427D06Rik	256.988	2.6799	0.265371	10.0987	5.59793e-24	6.46799e-23
Clba1	151.757	1.94355	0.192477	10.0976	5.66372e-24	6.54017e-23
Gm53	128.614	-2.07049	0.205082	-10.0959	5.75991e-24	6.64735e-23
Slc10a4	64.9829	3.70314	0.366868	10.0939	5.87692e-24	6.77841e-23
Zfp746	973.386	-0.957858	0.0949159	-10.0916	6.01552e-24	6.93422e-23
Trnt1	3250.74	-1.07362	0.106397	-10.0908	6.07018e-24	6.99314e-23
Hmgb2	1780.37	-1.24618	0.123667	-10.0769	6.992e-24	8.0504e-23
Tmed1	1351.92	-1.22304	0.12138	-10.0761	7.04494e-24	8.10662e-23
Abcc10	2009.41	1.22276	0.121428	10.0698	7.51039e-24	8.63717e-23
Raf1	6278.21	-1.2226	0.121444	-10.0671	7.71875e-24	8.87161e-23
Ap3s2	4457.3	0.727784	0.0723018	10.0659	7.81564e-24	8.97773e-23
Rab39	144.256	2.13492	0.212254	10.0583	8.44354e-24	9.69334e-23
Nrbp2	946.154	1.52737	0.151861	10.0577	8.49862e-24	9.75089e-23
Aldh1l1	378.313	1.55125	0.154258	10.0562	8.62889e-24	9.89459e-23
Rnaseh2b	1802.67	-0.732937	0.0729329	-10.0495	9.23584e-24	1.05844e-22
Fzr1	6266.7	-1.28055	0.127456	-10.0471	9.4655e-24	1.08413e-22
Gdap2	1160.9	0.810971	0.0807189	10.0468	9.48561e-24	1.0858e-22
Tmem241	164.794	1.71331	0.170551	10.0457	9.59686e-24	1.0979e-22
Enpp1	148.093	3.2317	0.321745	10.0443	9.73589e-24	1.11316e-22
Galnt9	241.519	1.89404	0.188601	10.0426	9.90709e-24	1.1317e-22
Slc29a4	1918.82	1.3538	0.134807	10.0425	9.9096e-24	1.1317e-22
Tmem198	147.27	2.39291	0.238364	10.0389	1.02801e-23	1.17333e-22
Abcg2	2804.12	-0.763404	0.0760458	-10.0387	1.02983e-23	1.17473e-22
4933430I17Rik	129.819	1.94177	0.193504	10.0348	1.07206e-23	1.2222e-22
Reep1	576.282	1.1822	0.117866	10.03	1.12479e-23	1.28158e-22
Cxcr4	135.903	2.03771	0.20334	10.0212	1.23004e-23	1.40068e-22
Ctps	8606.46	-1.06689	0.106469	-10.0207	1.23683e-23	1.4076e-22
Nmrk1	408.35	1.39919	0.139657	10.0188	1.26034e-23	1.43353e-22
1500009C09Rik	97.8919	2.95072	0.294585	10.0165	1.28959e-23	1.46595e-22
Rpl10a	790.273	-1.05406	0.105267	-10.0132	1.33362e-23	1.51513e-22
Fam136a	5122.44	-0.854305	0.0853564	-10.0087	1.39617e-23	1.58527e-22
Zfp951	256.064	-2.09323	0.20922	-10.0049	1.44995e-23	1.6454e-22
Snai1	459.412	1.95691	0.195608	10.0043	1.45955e-23	1.65533e-22
Trim8	4598.97	-1.65281	0.165263	-10.0011	1.50776e-23	1.70902e-22
Hacl1	444.932	1.48735	0.148768	9.99778	1.55845e-23	1.76547e-22
Hcfc1	28017.4	-1.27771	0.127843	-9.99434	1.61352e-23	1.8268e-22
Snord104	315.493	-1.70387	0.170491	-9.9939	1.62081e-23	1.834e-22
Trnp1	171.164	2.09739	0.209884	9.99309	1.63401e-23	1.84788e-22
Nckap5l	3212.35	1.50351	0.150481	9.99138	1.66249e-23	1.87901e-22
Timm17a	3244.46	-0.718491	0.0719412	-9.9872	1.73416e-23	1.95889e-22
Olfm2	342.061	1.94471	0.194742	9.98609	1.7537e-23	1.97982e-22
Prokr2	103.054	3.6397	0.364565	9.98366	1.79705e-23	2.0276e-22
Stk40	6199.67	1.01763	0.101952	9.98147	1.83722e-23	2.07174e-22
Myo6	1510.97	1.74778	0.175197	9.97611	1.9393e-23	2.1856e-22
Rai1	2208.96	-1.26134	0.126474	-9.97305	1.99986e-23	2.25256e-22
Hmgxb4	5787.43	-1.50697	0.151124	-9.97174	2.02639e-23	2.28113e-22
Ppp1r3c	95.9079	3.08532	0.309414	9.97149	2.03148e-23	2.28556e-22
Fgfbp1	559.832	-1.95942	0.196525	-9.97032	2.05574e-23	2.31153e-22
Eif4a3	8976.59	-0.722089	0.0724584	-9.96556	2.15647e-23	2.42342e-22
Cfap161	79.97	2.98696	0.299779	9.96388	2.19339e-23	2.46351e-22
Lmnb1	26937.8	-0.927126	0.0930858	-9.95991	2.28276e-23	2.56242e-22
Dram1	130.199	2.26144	0.227077	9.9589	2.30603e-23	2.58706e-22
Nkx6-2	247.484	-2.08305	0.209174	-9.95843	2.317e-23	2.59789e-22
Brd8	7284.56	-1.31803	0.132374	-9.95684	2.35437e-23	2.63828e-22
Lif	302.069	-2.16935	0.217898	-9.95582	2.37864e-23	2.66397e-22
Rfxank	935.613	0.896907	0.0900934	9.9553	2.3909e-23	2.67617e-22
Ythdf1	9088.5	-0.962846	0.096766	-9.95025	2.51556e-23	2.81412e-22
Zdhhc7	1522.49	0.871461	0.087591	9.94921	2.542e-23	2.84208e-22
Cntn2	1268.15	1.47066	0.147835	9.94798	2.57361e-23	2.87579e-22
Ankrd42	415.878	1.80362	0.181314	9.9475	2.58593e-23	2.88791e-22
Itga10	210.509	2.10615	0.211835	9.94244	2.72088e-23	3.03691e-22
Pomt2	1246.19	-0.948443	0.0954068	-9.94104	2.75937e-23	3.07812e-22
Mphosph6	1434.97	-1.29199	0.130014	-9.9373	2.86478e-23	3.19389e-22
Nkap	1258.28	-0.771661	0.0777381	-9.92642	3.19529e-23	3.56036e-22
Zfp974	421.352	1.70281	0.171576	9.92452	3.25663e-23	3.62666e-22
Zfp706	6714.29	-0.788318	0.0794341	-9.92417	3.26798e-23	3.63725e-22
Ttyh2	2513.04	1.54128	0.155321	9.92314	3.30213e-23	3.67318e-22
Pde4dip	3014	1.05943	0.106775	9.9221	3.33651e-23	3.70933e-22
Uba2	21191.6	-0.936462	0.0943951	-9.92066	3.38499e-23	3.7611e-22
Lyrm9	646.576	1.11972	0.112924	9.91568	3.55817e-23	3.9513e-22
Wdr13	934.64	-0.989616	0.0998098	-9.91502	3.58167e-23	3.97515e-22
Timm8a1	1722.98	-1.14424	0.115412	-9.91444	3.60274e-23	3.99628e-22
Slc44a3	82.9916	2.88441	0.290936	9.91424	3.61e-23	4.00209e-22
Vps4b	4733.27	-0.752383	0.0759127	-9.91117	3.72263e-23	4.12462e-22
1190028D05Rik	61.5835	-3.18027	0.320885	-9.91091	3.73229e-23	4.13301e-22
Cdk6	3044.65	-1.7979	0.181419	-9.91023	3.75777e-23	4.15888e-22
Luc7l2	5294.75	-1.25164	0.126464	-9.89714	4.28342e-23	4.73798e-22
Doc2a	451.844	1.42758	0.144305	9.89282	4.47257e-23	4.94443e-22
Klhl20	1901.58	0.783341	0.0792132	9.88902	4.64538e-23	5.13259e-22
Rrm2	13293.9	-1.05289	0.106475	-9.88863	4.66377e-23	5.15002e-22
Fgf18	279.058	-1.76639	0.17863	-9.8885	4.66971e-23	5.15368e-22
Plekha6	104.608	2.19898	0.222392	9.88785	4.70011e-23	5.18434e-22
Gpr20	104.126	2.83109	0.286375	9.88596	4.7899e-23	5.28041e-22
Tle4	9449.42	-1.53644	0.155426	-9.88531	4.82104e-23	5.31103e-22
Mmrn2	548.68	-2.04424	0.206797	-9.88526	4.82306e-23	5.31103e-22
Pomk	602.426	-1.0596	0.107191	-9.88518	4.82716e-23	5.31258e-22
Cdc26	1436.06	-1.11531	0.112854	-9.88275	4.94563e-23	5.43992e-22
Iffo1	1057.63	1.22748	0.12424	9.87993	5.08705e-23	5.59235e-22
Mrpl15	6803.04	-0.759152	0.0768648	-9.87646	5.26586e-23	5.7857e-22
Mrpl44	1762.93	-1.16516	0.118095	-9.86636	5.82372e-23	6.39506e-22
Rnf223	131.762	3.03266	0.3075	9.86228	6.06547e-23	6.65681e-22
Kyat1	569.83	1.31582	0.133437	9.861	6.14369e-23	6.73891e-22
Rgs10	216.544	2.0122	0.204075	9.86008	6.20014e-23	6.79704e-22
Ibtk	5461.22	-0.826873	0.0838767	-9.85821	6.31683e-23	6.92111e-22
Acap3	3547.65	1.45521	0.147631	9.85709	6.38717e-23	6.99429e-22
Slc30a3	344.955	2.21349	0.224576	9.8563	6.43791e-23	7.04593e-22
Desi1	4235.7	0.97832	0.0992657	9.85557	6.4845e-23	7.09298e-22
Rbm15b	3823.3	-1.11726	0.113366	-9.85528	6.50353e-23	7.10986e-22
Pelo	1491.93	-1.13104	0.114811	-9.85132	6.76483e-23	7.39141e-22
Brpf3	1022.26	-1.6613	0.168684	-9.84855	6.95366e-23	7.59352e-22
Atxn7l2	745.372	-1.45454	0.1478	-9.84132	7.47268e-23	8.15578e-22
6430550D23Rik	70.3435	2.54876	0.258989	9.84118	7.48288e-23	8.16239e-22
Efna3	809.091	1.35835	0.138084	9.83713	7.7905e-23	8.49324e-22
Erf	6859.86	-1.67467	0.170272	-9.83528	7.93481e-23	8.64579e-22
Itga7	783.964	1.91401	0.194612	9.83498	7.9585e-23	8.66681e-22
Fmnl1	453.987	1.54948	0.157555	9.83452	7.99463e-23	8.70133e-22
Ccpg1os	212.674	1.83789	0.186908	9.83317	8.10233e-23	8.81369e-22
Ivns1abp	8626.88	-0.833942	0.0848236	-9.83149	8.2391e-23	8.95752e-22
Traf6	2763.64	0.629795	0.064066	9.83042	8.3274e-23	9.04853e-22
Hrh2	59.7472	3.04209	0.309535	9.82792	8.53661e-23	9.27074e-22
Insm1	163.446	-3.26181	0.332007	-9.82453	8.82865e-23	9.57861e-22
Nuf2	2590.32	-0.790785	0.080491	-9.82451	8.82982e-23	9.57861e-22
Xiap	2630.49	-1.11607	0.113604	-9.82419	8.85864e-23	9.60458e-22
Terf1	6171.21	-1.12922	0.114949	-9.8236	8.91058e-23	9.65558e-22
Cdkn2d	763.001	1.12244	0.114262	9.82339	8.92907e-23	9.67029e-22
Nlrc5	178.931	2.63221	0.267999	9.82172	9.07813e-23	9.82633e-22
Ncf1	62.0518	2.8741	0.292653	9.82085	9.15714e-23	9.9064e-22
Gabrd	109.436	7.40926	0.754757	9.81674	9.53816e-23	1.03129e-21
Ddx20	4941.62	-0.89607	0.0913067	-9.81384	9.81557e-23	1.06071e-21
Ptpn13	4251.23	1.14705	0.116904	9.81193	1.00037e-22	1.08045e-21
Kif5b	13859.8	-0.913001	0.0930752	-9.80928	1.02703e-22	1.10863e-21
Atp10d	3213.56	0.995227	0.10148	9.80708	1.04957e-22	1.13234e-21
Ppp2r2a	5823.84	-0.935424	0.0954168	-9.80356	1.08688e-22	1.17195e-21
Inpp5j	62.7841	3.83932	0.391664	9.80259	1.09733e-22	1.18257e-21
Dkk3	450.095	1.72642	0.176355	9.78947	1.24945e-22	1.34578e-21
Rab22a	1271.46	-0.790876	0.0808046	-9.78752	1.27385e-22	1.37131e-21
Usp14	7846.55	-0.76007	0.077685	-9.784	1.31896e-22	1.41908e-21
Stap2	426.187	1.48556	0.151854	9.78285	1.33395e-22	1.43443e-21
Ankrd46	2364.86	0.740207	0.0756693	9.78213	1.34347e-22	1.44389e-21
Gpatch11	1037.44	1.08572	0.111048	9.77707	1.41245e-22	1.51719e-21
Zfp33b	2001.18	-1.23862	0.126799	-9.76842	1.53839e-22	1.65157e-21
Zfp668	1201.51	-1.05982	0.108516	-9.76646	1.56834e-22	1.68281e-21
Krr1	5377.48	-0.906412	0.0928433	-9.76282	1.62566e-22	1.74336e-21
Gm2a	1869.19	1.44114	0.14765	9.76049	1.66351e-22	1.78297e-21
Cidea	92.5916	2.56538	0.262909	9.75768	1.71019e-22	1.83202e-21
Crybg3	2290.47	-1.47441	0.151122	-9.75643	1.73148e-22	1.85381e-21
Dll3	451.307	1.34944	0.138334	9.75498	1.75636e-22	1.87943e-21
Aktip	2334.02	0.707197	0.0725176	9.75207	1.80747e-22	1.93307e-21
Surf6	3341.49	-1.33019	0.136416	-9.75097	1.82715e-22	1.95305e-21
Zfp981	4447.53	-1.70719	0.1751	-9.74983	1.84786e-22	1.97413e-21
Whamm	1042.7	1.00132	0.102706	9.74932	1.85703e-22	1.98285e-21
Col20a1	289.746	2.78114	0.285373	9.74563	1.92574e-22	2.0551e-21
Clic6	198.552	3.03944	0.31195	9.74334	1.96981e-22	2.10098e-21
Gstm7	128.842	2.34089	0.240279	9.74239	1.98831e-22	2.11957e-21
Ank3	1751.03	1.30334	0.133825	9.73911	2.05353e-22	2.18792e-21
4930503L19Rik	1311.19	-0.755672	0.0776031	-9.73765	2.08326e-22	2.21839e-21
Rpl11	1250.7	-1.15803	0.11904	-9.72808	2.28863e-22	2.43577e-21
Nudcd2	3644.24	-0.929674	0.0955746	-9.72721	2.30841e-22	2.45549e-21
Ptcd1	2531.42	1.01571	0.104436	9.72573	2.34215e-22	2.49003e-21
Lrrc46	101.628	2.14955	0.221056	9.72399	2.38266e-22	2.53173e-21
Zfa-ps	94.4939	-2.02306	0.208076	-9.7227	2.41293e-22	2.56252e-21
Golph3l	2173.08	1.01609	0.104513	9.7221	2.42729e-22	2.57638e-21
Gas6	1065.38	1.27448	0.131109	9.72076	2.45938e-22	2.60903e-21
Fkbp14	361.375	1.46928	0.151153	9.72048	2.46622e-22	2.61488e-21
Cnbp	21205.6	-1.21693	0.125194	-9.72035	2.46923e-22	2.61667e-21
Tbc1d2b	2010.03	0.746823	0.0768403	9.71915	2.49867e-22	2.64644e-21
Zfand5	2945.76	-0.760524	0.0782555	-9.71846	2.51549e-22	2.66282e-21
Sncb	121.546	2.15129	0.221372	9.718	2.52701e-22	2.67358e-21
Fbxo43	98.3364	3.33913	0.343614	9.71767	2.53506e-22	2.68066e-21
Fam192a	2747.52	-0.803997	0.0827706	-9.71356	2.63942e-22	2.78951e-21
Tagap	213.881	-1.46031	0.150349	-9.71277	2.66015e-22	2.80991e-21
Kcnj4	330.673	1.923	0.198001	9.71205	2.67884e-22	2.82719e-21
Ccdc87	141.788	2.49445	0.256842	9.71203	2.67937e-22	2.82719e-21
Zfp462	12390.2	-1.55145	0.159762	-9.71099	2.70683e-22	2.85463e-21
Zfp579	388.414	1.57066	0.161753	9.71023	2.7272e-22	2.87458e-21
Arrdc1	1032.8	1.40661	0.144861	9.71006	2.73182e-22	2.87791e-21
Plekhh2	861.826	1.26819	0.130656	9.70635	2.83301e-22	2.98291e-21
Gmeb1	2232.57	-1.03123	0.106272	-9.70365	2.90911e-22	3.05976e-21
Chek1	2497.89	-0.838029	0.0863621	-9.70367	2.9085e-22	3.05976e-21
Wdr77	11824.1	-1.18515	0.122146	-9.70277	2.93422e-22	3.08454e-21
2510009E07Rik	156.178	2.66102	0.274358	9.69909	3.04193e-22	3.19606e-21
Amer3	95.2305	7.21364	0.743774	9.6987	3.05365e-22	3.20666e-21
Dtx3l	948.641	-1.24934	0.128831	-9.6975	3.08972e-22	3.24281e-21
Fibcd1	65.9666	3.91541	0.403804	9.69631	3.12587e-22	3.279e-21
Add3	3703.45	1.45175	0.149736	9.69539	3.15441e-22	3.30718e-21
Prss44	121.544	2.06065	0.212594	9.69288	3.23281e-22	3.38758e-21
Il22ra1	134.96	2.27532	0.234745	9.69273	3.2375e-22	3.39068e-21
Nexmif	2560.86	-1.53174	0.158075	-9.68994	3.3274e-22	3.48298e-21
Ooep	2355.36	-0.747369	0.0771373	-9.68882	3.3639e-22	3.51932e-21
Nmnat1	225.904	-1.42516	0.147136	-9.68603	3.45707e-22	3.61487e-21
Chrac1	719.809	-1.3725	0.141757	-9.6821	3.59273e-22	3.75473e-21
Slc25a10	1461.12	1.19769	0.123734	9.6795	3.68509e-22	3.84921e-21
Slc4a1	60.0447	3.31299	0.34228	9.67917	3.69718e-22	3.8598e-21
Plekha1	4030.37	-0.791371	0.0817616	-9.679	3.70303e-22	3.86386e-21
Mtmr14	5392.14	0.773521	0.0799326	9.67716	3.77049e-22	3.93217e-21
Timp3	2084.32	2.27385	0.234985	9.67656	3.79261e-22	3.95314e-21
Mmp15	806.626	1.24703	0.128874	9.67636	3.8001e-22	3.95886e-21
Rnps1	2702.81	-0.815225	0.0843117	-9.66918	4.07636e-22	4.24441e-21
Mcmbp	7579.61	-0.885646	0.0916012	-9.6685	4.10357e-22	4.27049e-21
Tmem100	67.6676	2.66015	0.275174	9.66714	4.15821e-22	4.32506e-21
Zcchc9	850.841	-0.953862	0.0986767	-9.66654	4.18299e-22	4.34854e-21
Syt2	79.7017	2.82363	0.292284	9.66056	4.43415e-22	4.60721e-21
Dazap2	1905.14	-0.73489	0.0761304	-9.65305	4.7714e-22	4.95501e-21
Slc25a16	1835.35	0.779894	0.0807979	9.6524	4.8017e-22	4.98385e-21
Gm32885	1439.07	-1.30657	0.135365	-9.65222	4.81006e-22	4.9899e-21
Hdhd3	113.445	2.43929	0.252773	9.65014	4.90877e-22	5.08962e-21
Cd74	288.605	2.2091	0.228947	9.64897	4.965e-22	5.14522e-21
Slc1a1	178.011	2.39752	0.248515	9.64738	5.04271e-22	5.223e-21
Exosc1	1815.82	-0.993617	0.103011	-9.64569	5.12646e-22	5.30695e-21
Sirt2	1413.7	0.858539	0.0890134	9.64506	5.15816e-22	5.33696e-21
Asxl2	4166.57	-1.47581	0.153015	-9.64489	5.16681e-22	5.34311e-21
1300002E11Rik	409.076	1.15417	0.11967	9.64461	5.18068e-22	5.35464e-21
Xpc	2797.47	0.782328	0.08112	9.64408	5.20767e-22	5.37971e-21
Elac1	663.021	1.09613	0.113669	9.64312	5.25649e-22	5.4273e-21
Vps37b	1283.58	1.15318	0.119589	9.64284	5.27115e-22	5.43958e-21
Wnt16	52.7537	3.0894	0.320479	9.63996	5.42113e-22	5.5911e-21
Gigyf1	5985.7	-1.2667	0.131402	-9.63991	5.42365e-22	5.5911e-21
Trappc11	6099.31	0.70385	0.0730252	9.63845	5.50116e-22	5.66804e-21
Atp13a2	4115.63	1.35111	0.140209	9.63639	5.61264e-22	5.77384e-21
4933434E20Rik	1185.6	-1.10937	0.115123	-9.63643	5.61062e-22	5.77384e-21
Trim29	70.7075	3.92534	0.407344	9.63643	5.61028e-22	5.77384e-21
Trim24	8180.23	-1.11099	0.115384	-9.6287	6.04898e-22	6.21946e-21
Ints2	5358.78	-0.715024	0.074263	-9.62827	6.07464e-22	6.24259e-21
Ctdsp1	1466.49	-0.964788	0.100209	-9.62775	6.1054e-22	6.27093e-21
Dmpk	1003.83	1.23385	0.128174	9.62641	6.18524e-22	6.34962e-21
Slc28a1	2296.3	-1.8517	0.192411	-9.62367	6.35222e-22	6.51764e-21
Dmtf1	4080.71	-0.78368	0.0814342	-9.62348	6.36418e-22	6.52651e-21
Cfap44	61.3352	3.60846	0.374977	9.62317	6.38314e-22	6.54255e-21
C1ql4	98.5828	2.97516	0.309215	9.62165	6.47835e-22	6.63669e-21
Deaf1	1727.77	-1.0919	0.113487	-9.6214	6.49384e-22	6.6491e-21
Cyp20a1	1015.43	-1.21333	0.12611	-9.62126	6.50304e-22	6.65506e-21
Snx32	294.456	2.40347	0.249816	9.62095	6.52269e-22	6.6717e-21
Platr10	3100.87	-1.66991	0.173583	-9.62021	6.56958e-22	6.71617e-21
Armc5	729.897	-1.3348	0.138778	-9.61826	6.6954e-22	6.84126e-21
Ccdc194	80.9139	-2.20432	0.229191	-9.61783	6.72374e-22	6.86309e-21
Mtmr2	3940.09	-0.741748	0.0771219	-9.61786	6.7216e-22	6.86309e-21
Zfp131	2299.77	-0.781486	0.0812547	-9.61773	6.72979e-22	6.86571e-21
Fer1l4	80.0895	3.35717	0.349085	9.61705	6.77442e-22	6.90766e-21
Trim27	6686.25	-1.15977	0.12062	-9.6151	6.90424e-22	7.0364e-21
Zfp772	505.076	0.986282	0.102632	9.60984	7.26587e-22	7.40112e-21
Pcolce2	1866.63	-1.18725	0.123574	-9.60762	7.42488e-22	7.55918e-21
Drd2	64.9653	4.86323	0.506284	9.60575	7.56066e-22	7.69344e-21
Zfp809	2025.12	-1.04832	0.109163	-9.60321	7.74955e-22	7.88157e-21
Tmem9b	420.451	1.4003	0.145825	9.60259	7.79582e-22	7.92455e-21
Tbrg4	7720.39	-1.3136	0.136805	-9.60196	7.84349e-22	7.96889e-21
Tmem250-ps	1640.87	-0.971889	0.101232	-9.60059	7.94882e-22	8.07174e-21
Taf1d	7295.31	-1.42075	0.147999	-9.59967	8.01983e-22	8.13966e-21
Dusp18	506.251	1.69165	0.176231	9.5991	8.06437e-22	8.18064e-21
Wif1	69.9958	3.33464	0.347397	9.59895	8.07596e-22	8.18819e-21
Fxyd7	70.8963	4.57541	0.476672	9.59866	8.09889e-22	8.20721e-21
Dph7	977.269	-0.877049	0.0913825	-9.59756	8.18615e-22	8.29137e-21
Col26a1	216.031	2.55107	0.26587	9.59519	8.37641e-22	8.47972e-21
Hacd3	2442.29	0.500043	0.0521154	9.59491	8.39879e-22	8.49801e-21
Rps3a1	1033.04	-1.07368	0.111989	-9.5874	9.03289e-22	9.13491e-21
Grwd1	5654.78	-1.33458	0.139206	-9.58712	9.0575e-22	9.15509e-21
Gba2	2224.01	0.98586	0.102845	9.58589	9.16648e-22	9.2605e-21
Wdr66	64.8495	2.94833	0.307641	9.58368	9.36479e-22	9.45599e-21
Dhrsx	651.743	-1.57866	0.164789	-9.57989	9.71462e-22	9.8042e-21
Lrrc10b	74.5343	2.41172	0.251752	9.57978	9.72531e-22	9.80997e-21
Btbd6	526.357	-0.880725	0.0919391	-9.57944	9.75742e-22	9.83732e-21
Limk1	4213.54	1.09781	0.114622	9.57767	9.92547e-22	1.00016e-20
Ccnd1	8647.33	-1.42271	0.148606	-9.57374	1.03102e-21	1.0384e-20
Gpa33	3277.29	-1.36449	0.14256	-9.57134	1.05533e-21	1.06234e-20
Gjb1	131.958	-2.13293	0.222863	-9.57059	1.06295e-21	1.06947e-20
Vsx2	63.2157	4.40024	0.45978	9.57032	1.0658e-21	1.07178e-20
Morf4l1	815.145	-0.900026	0.0940558	-9.56907	1.07877e-21	1.08427e-20
Tulp3	4576.17	0.732252	0.0765277	9.56846	1.08514e-21	1.09013e-20
Nprl2	1028.27	1.23923	0.129514	9.5683	1.08678e-21	1.09122e-20
Kat2b	3846.75	-1.29588	0.135519	-9.56229	1.15175e-21	1.15586e-20
Ghdc	1080.93	1.06693	0.111684	9.55314	1.25821e-21	1.26206e-20
Ccdc137	766.614	-1.26826	0.132767	-9.55249	1.26617e-21	1.26939e-20
Katnbl1	1914.99	-1.06044	0.111014	-9.55235	1.26782e-21	1.2704e-20
Stx11	237.703	1.9577	0.205152	9.54268	1.39194e-21	1.39406e-20
Rif1	30726.6	-1.6074	0.16853	-9.53775	1.45965e-21	1.46114e-20
Hipk3	1418.02	-1.02237	0.107203	-9.53672	1.47425e-21	1.475e-20
Gmfb	4796.58	-0.70838	0.0743117	-9.53254	1.53475e-21	1.53475e-20
Cdk2ap1	2224.12	-1.02814	0.107896	-9.52902	1.58776e-21	1.58696e-20
Sbds	2884.58	-0.959728	0.100754	-9.52546	1.64313e-21	1.64146e-20
Itprip	420.339	1.63065	0.1712	9.52482	1.65331e-21	1.6508e-20
Tnfrsf23	254.84	2.57866	0.270733	9.52474	1.65462e-21	1.65127e-20
Proser2	343.285	1.76133	0.184994	9.52104	1.71453e-21	1.71018e-20
Scyl2	3535.24	0.667374	0.0701085	9.51916	1.74577e-21	1.74047e-20
Hey2	140.374	2.72309	0.286167	9.51572	1.80452e-21	1.79813e-20
Fbxl20	2948.55	1.09839	0.115441	9.51476	1.82132e-21	1.81396e-20
Clcn3	6576.79	0.523049	0.0549827	9.51298	1.85279e-21	1.84437e-20
Frrs1	2974.2	-1.31887	0.13864	-9.51291	1.85404e-21	1.84468e-20
Sgo1	3059.72	-0.889067	0.093465	-9.5123	1.8649e-21	1.85454e-20
Tbce	1264.32	-0.854788	0.0898716	-9.51121	1.88454e-21	1.87313e-20
Rora	366.618	1.82844	0.192254	9.51053	1.89701e-21	1.88457e-20
Homez	812.156	1.4115	0.148443	9.50869	1.93079e-21	1.91717e-20
Rpl9	1197.17	-1.10315	0.116051	-9.5057	1.98702e-21	1.97201e-20
Atp7a	2410.84	0.880378	0.0926376	9.50346	2.03026e-21	2.0139e-20
Rgl3	87.9457	2.33773	0.246009	9.50264	2.04631e-21	2.0288e-20
Atp1b2	1620.13	2.17421	0.228804	9.50252	2.04867e-21	2.03012e-20
Selenbp1	176.178	2.00481	0.211013	9.50088	2.0812e-21	2.06132e-20
Isg20l2	5529.49	-1.05242	0.11079	-9.49922	2.11472e-21	2.09347e-20
Nom1	3712.79	-0.883316	0.0929919	-9.49886	2.12203e-21	2.0986e-20
Atp2b4	1821.09	1.22107	0.128548	9.4989	2.12109e-21	2.0986e-20
Snord49a	255.454	-1.79744	0.189245	-9.49795	2.14062e-21	2.11592e-20
Cmtm8	116.62	2.97804	0.313609	9.49604	2.18028e-21	2.15404e-20
Trim71	22341.3	-1.42827	0.150421	-9.49517	2.1985e-21	2.17095e-20
Dclre1c	1474.73	0.850314	0.0896121	9.48884	2.33629e-21	2.30585e-20
Smyd5	6481.08	-1.04123	0.109744	-9.48777	2.36039e-21	2.32848e-20
Cep131	3309.94	1.16127	0.12243	9.48521	2.41892e-21	2.38502e-20
Clk1	4139.86	-1.08319	0.114227	-9.48276	2.47642e-21	2.44049e-20
[truncated: 18,092 more rows]

## Sheet: Fig1f_RNAseq_compGO_TSA
Cluster	ID	Description	GeneRatio	BgRatio	pvalue	p.adjust	qvalue	geneID	Count
Up	GO:0003341	cilium movement	0.0258171	224/28564	8.18192308484182e-28	2.51757773320583e-24	1.66825105424617e-24	Aqp4/Armc12/Armc2/Atp2b4/AU040320/Bbs1/Catsper3/Catsper4/Catspere1/Catspere2/Ccdc103/Ccdc39/Ccdc63/Ccdc65/Celf3/Celsr2/Cep131/Cfap206/Cfap221/Cfap43/Cfap44/Cfap45/Cfap52/Cfap53/Cfap54/Cfap58/Cfap65/Cfap69/Cfap70/Dnaaf1/Dnah1/Dnah10/Dnah11/Dnah17/Dnah2/Dnah5/Dnah7a/Dnah9/Dnali1/Dnhd1/Drc1/Drc7/Efcab9/Enkur/Gapdhs/Gas2l2/Gas8/H1f6/Hydin/Insl6/Iqcf1/Jhy/Kif27/Kif3a/Kif9/Klc3/Meig1/Neurl1a/Nme5/Nphp4…	94
Up	GO:0021700	developmental maturation	0.0282889	381/28564	4.26073394177883e-14	4.8556586440198e-12	3.21756009560452e-12	Actl6b/Akap5/Ank3/Atp6v0a1/Baiap3/Barx2/Bcan/Bhlha15/Bnc1/C1ql2/C3/Cabyr/Catsper3/Catsper4/Catspere1/Catspere2/Ccdc154/Cdc25b/Cdk5r1/Cdk5r2/Cebpa/Cend1/Chrdl1/Cntn2/Cntnap1/Cntnap2/Cspg4/Dchs1/Ddit3/Dlg4/Dmc1/Ednra/Efcab9/Enpp1/Epha8/Epo/Esr2/Fam210b/Farp2/Foxj1/Gal/Gata2/Gdf11/Gldn/Grin1/Grip2/Gsdma3/Hes5/Hoxb13/Iqcf1/Kcne1/Kcnip2/Kdr/Lgi4/Lhx6/Lyl1/Map3k13/Neurl1a/Neurod2/Neurog2/Nfasc/Ngf/Nppc…	103
Up	GO:0007409	axonogenesis	0.0332326	498/28564	9.93597295850515e-13	8.15279701155209e-11	5.40238024438582e-11	Ablim1/Ache/Adarb1/Alcam/Amigo1/Ank3/Artn/Arx/Atl1/Atp8a2/Barhl2/Bmp7/Boc/C9orf72/Cacna1f/Cckar/Cdk5r1/Cdkl3/Celsr3/Chodl/Chrnb2/Cntn1/Cntn2/Cntnap1/Cntnap2/Col25a1/Cxcr4/D130043K22Rik/Dixdc1/Draxin/Drd2/Edn3/Ednra/Efna1/Efna3/Efnb1/Epha10/Epha3/Epha8/Ephb2/Fgf8/Flrt3/Fstl4/Gfra3/Grin1/Hoxa1/Isl1/Isl2/Itga4/Kalrn/L1cam/Lamb2/Lhx1/Lhx3/Limk1/Lpar3/Lrtm2/Mag/Map3k13/Mapt/Mbp/Mef2c/Megf9/Mnx1/Mt3/My…	121
Up	GO:0050767	regulation of neurogenesis	0.0285636	480/28564	3.0322494382904e-08	9.42447628446421e-07	6.24504748747316e-07	Abcc8/Ace/Ache/Akap5/Amigo1/Baiap2/Bmp7/Brinp1/Btg2/Casz1/Cdkl3/Cdon/Chodl/Cux2/Cx3cl1/Cxcr4/D130043K22Rik/Daam2/Dixdc1/Dlg4/Dll3/Dll4/Dlx1/Dlx2/Draxin/Drd2/Dusp10/Ell3/Ephb2/Faiml/Fas/Fstl4/Gata2/Gfap/Gjc2/Gpr37l1/Hap1/Hes2/Hes5/Hes7/Hey1/Hey2/Heyl/Id4/Kalrn/Kdr/L1cam/Limk1/Lingo1/Lpar3/Mag/Map3k13/Mapt/Mbp/Mt3/Myo5b/Neurl1a/Ngf/Nkx6-1/Nos1/Nr2e1/Ntf3/Ntrk2/Olig2/Pak3/Per2/Pitx3/Plxna3/Plxnb3/Pl…	104
Up	GO:0030198	extracellular matrix organization	0.0197748	322/28564	1.13619316110384e-06	2.18504147294783e-05	1.44789878490667e-05	Acan/Adamts15/Adamts16/Adamts17/Adamts18/Adamts20/Adamts6/Adamtsl4/Col11a2/Col15a1/Col16a1/Col23a1/Col24a1/Col4a4/Col5a3/Col7a1/Col8a2/Col9a1/Col9a3/Colq/Comp/Crispld2/Elf3/Eln/Fbln2/Fbln5/Fgfr4/Foxc2/Gfap/Gfod2/Hapln2/Hpse/Impg2/Kazald1/Kif9/Klk4/Klk5/Lamb2/Lcp1/Lmx1b/Mad2l2/Matn3/Meltf/Mmp15/Mmp24/Mmp28/Myh11/Myo1e/Nfkb2/Nphp3/Nr2e1/Olfml2a/Olfml2b/Optc/Papln/Pbxip1/Pdgfra/Pdpn/Reck/Rgcc/Scx/Se…	72
Up	GO:0007281	germ cell development	0.0241692	420/28564	1.50410484929379e-06	2.73853882915799e-05	1.81466900845972e-05	Armc12/Armc2/AU040320/Bmp8a/Bmp8b/Bnc1/Brdt/Cabyr/Catsper3/Catsper4/Catspere1/Catspere2/Ccdc63/Cdc25b/Cep131/Cfap206/Cfap221/Cfap43/Cfap44/Cfap54/Cfap58/Cfap65/Cfap69/Chd5/Cxcr4/Dhh/Dmc1/Dmrtc2/Dnah1/Dnhd1/Drc7/Ednra/Efcab9/Eqtn/Fam209/Fmn2/Fscn3/H2bc1/Hspa2/Ica1l/Insl6/Iqcf1/Klc3/Klhl10/Lgr5/Mcmdc2/Mei1/Meig1/Meioc/Nanos2/Neurl1a/Nme5/Nppc/Npr2/Nup210l/Osbp2/Pabpc1l/Paqr5/Paqr7/Pcsk4/Piwil1/Pla2…	88
Down	GO:1990823	response to leukemia inhibitory factor	0.0438533	312/28564	9.07202129988074e-21	1.60332856439892e-17	1.21692412033137e-17	Arid5b/B3gnt2/Chchd4/Ctbp2/Eed/Eef1e1/Eif4a2/Enah/Fgf4/Foxd3/Gnpnat1/Hk2/Ildr1/Kdm3a/Klf4/Lrrc2/Mat2a/Mir125a/Mir18/Mir181c/Mir182/Mir18b/Mir196a-1/Mir19b-1/Mir19b-2/Mir296/Mir298/Mir34a/Mir363/Mir409/Mir467b/Mir485/Mir7-1/Mir92-2/Mirlet7e/Mirlet7i/Mkrn1/Mras/Msc/Mybl2/Nr5a2/Otx2/Pax6/Pcolce2/Phc1/Pml/Prdm5/Rarg/Rif1/Rnf125/Smad7/Sox1/Spry2/Spry4/Srsf7/Tle4/Ubtf/Ubxn2a/Vegfc/Xbp1/Zfp42	61
Down	GO:0016570	histone modification	0.0517613	426/28564	1.89021161182981e-20	2.50547549148041e-17	1.90165236632246e-17	Akap8/Asxl1/Asxl2/Bend3/Bmi1/Brd8/Chtop/Crebbp/Dtx3l/Eed/Eomes/Ep300/Epc1/Epc2/Epop/Hcfc1/Ing5/Jade1/Jade2/Jmjd1c/Kansl1/Kansl2/Kat14/Kat2b/Kat7/Kdm2a/Kdm3a/Kdm4c/Kdm6a/Kdm8/Kmt5b/Ldb1/Lef1/Lif/Mllt10/Mllt6/Msl1/Msl2/Msl3l2/N6amt1/Ncor1/Nfyc/Pax6/Pcgf2/Phc1/Pml/Prdm14/Prmt6/Prmt8/Rcor2/Rif1/Rnf168/Rnf2/Rrp8/Sart3/Setbp1/Setd1b/Setmar/Smarcad1/Smyd1/Smyd5/Snw1/Suv39h2/Taf5l/Tbl1xr1/Trmt112/Twist1/…	72
Down	GO:0019827	stem cell population maintenance	0.0337886	212/28564	1.34132833477381e-18	1.01596040442439e-15	7.71112514863198e-16	Arid1a/Bcl7a/Bcl7b/Bicral/Cdx2/Cnot2/Crebbp/Ddx6/Eif4e/Eomes/Esrrb/Fancc/Fgf10/Fgf4/Gnl3/Jmjd1c/Kdm3a/Kdm4c/Klf4/Ldb1/Lif/Med6/Myc/Nanog/Nfib/Nodal/Pax8/Pelo/Pramel7/Prdm14/Raf1/Rbpj/Rest/Rif1/Sall1/Sall4/Sinhcaf/Sox2/Taf5l/Tal1/Tbx3/Tet1/Trim8/Wdr43/Yap1/Zfp36l2/Zic3	47
Down	GO:0007369	gastrulation	0.0251618	185/28564	4.4518679440998e-12	7.61413027084424e-10	5.77911414271428e-10	Ahdc1/Arid1a/Armc5/Bmp4/Dusp4/Eomes/Eya1/Foxa2/Foxc1/Gdf3/Itga5/Kdm6a/Klf4/Ldb1/Lef1/Lefty1/Nanog/Nodal/Nr0b1/Nsd1/Osr2/Otx2/Plpp3/Poglut1/Rnf2/Sox2/Sox7/T/Tal1/Tasor/Tdgf1/Tgif1/Wnt5a/Zfp568/Zic3	35
Down	GO:0007498	mesoderm development	0.0186916	122/28564	1.61627957708008e-10	1.94761689038149e-08	1.47823847444429e-08	Ahdc1/Armc5/Bmp4/Cited2/Eomes/Eya1/Foxa2/Foxc1/Foxh1/Gdf3/Kdm6a/Lef1/Nanog/Nodal/Otx2/Poglut1/Ppp2ca/Sall1/T/Tal1/Tbx3/Wnt5a/Yap1/Zfp36l1/Zic2/Zic3	26
Down	GO:0001829	trophectodermal cell differentiation	0.00790798	25/28564	8.32378962545268e-09	5.88436434588668e-07	4.46622424394465e-07	Cdx2/Cited2/Cnot2/Eomes/Esrrb/Foxd3/Nodal/Sox2/Sp1/Sp3/Yap1	11
Down	GO:0007492	endoderm development	0.0122214	77/28564	1.34954679793439e-07	5.67880724019693e-06	4.31020669047884e-06	Angpt2/Bmp4/Bptf/Dusp4/Eomes/Foxa2/Gdf3/Itga5/Nanog/Nodal/Nr0b1/Otx2/Pelo/Sox2/Sox7/Tnrc6a/Zfp36l1	17
