# Supplementary material for: Transient histone deacetylase inhibition induces cellular memory of gene expression and 3D genome folding
Source: Nat Genet. 2026 Feb 4;58(2):404–17. doi: 10.1038/s41588-025-02489-4 (PMC12900649; doi:10.1038/s41588-025-02489-4)
Supplement: Supplementary file 6 — Statistical source data. [file 41588_2025_2489_MOESM6_ESM.xlsx]

## Sheet: Fig_2c
DEG TSSs by compartment
				DEG	comp	pct
1887	1648	downTSS_in_Acomp.bed		downTSS	A	0.873344
	239	downTSS_in_Bcomp.bed		downTSS	B	0.126656
4708	4274	upTSS_in_Acomp.bed		upTSS	A	0.907816
	434	upTSS_in_Bcomp.bed		upTSS	B	0.0921835
H3K27ac reads by compartment
file	featureType	percent	featureReadCount	totalReadCount
K27ac_mDMSO_dS.bam	A	62.31	12374724	19859490
K27ac_mDMSO_dS.bam	B	31.06	6168094	19859490
K27ac_mTSA_dS.bam	A	71.15	35919901	50486048
K27ac_mTSA_dS.bam	B	22.89	11554381	50486048

## Sheet: Fig_2e_data_panel
DMSO-All-models	0.189391
DMSO-All-models	0.196745
DMSO-All-models	0.201655
DMSO-All-models	0.20366
DMSO-All-models	0.204428
DMSO-All-models	0.204866
DMSO-All-models	0.212268
DMSO-All-models	0.212491
DMSO-All-models	0.214721
DMSO-All-models	0.219008
DMSO-All-models	0.219633
DMSO-All-models	0.219974
DMSO-All-models	0.221609
DMSO-All-models	0.228465
DMSO-All-models	0.230226
DMSO-All-models	0.23134
DMSO-All-models	0.232372
DMSO-All-models	0.237158
DMSO-All-models	0.237764
DMSO-All-models	0.238374
DMSO-All-models	0.240531
DMSO-All-models	0.240999
DMSO-All-models	0.241508
DMSO-All-models	0.242374
DMSO-All-models	0.243515
DMSO-All-models	0.243775
DMSO-All-models	0.244236
DMSO-All-models	0.245813
DMSO-All-models	0.246321
DMSO-All-models	0.247649
DMSO-All-models	0.248284
DMSO-All-models	0.249186
DMSO-All-models	0.250316
DMSO-All-models	0.250343
DMSO-All-models	0.250474
DMSO-All-models	0.250544
DMSO-All-models	0.250973
DMSO-All-models	0.251661
DMSO-All-models	0.253584
DMSO-All-models	0.254246
DMSO-All-models	0.254762
DMSO-All-models	0.255657
DMSO-All-models	0.256243
DMSO-All-models	0.25747
DMSO-All-models	0.258716
DMSO-All-models	0.259539
DMSO-All-models	0.259704
DMSO-All-models	0.260015
DMSO-All-models	0.260173
DMSO-All-models	0.260258
DMSO-All-models	0.260798
DMSO-All-models	0.260923
DMSO-All-models	0.261312
DMSO-All-models	0.261955
DMSO-All-models	0.262059
DMSO-All-models	0.262785
DMSO-All-models	0.264259
DMSO-All-models	0.265939
DMSO-All-models	0.267463
DMSO-All-models	0.267965
DMSO-All-models	0.268868
DMSO-All-models	0.269753
DMSO-All-models	0.270077
DMSO-All-models	0.271844
DMSO-All-models	0.272905
DMSO-All-models	0.273455
DMSO-All-models	0.274637
DMSO-All-models	0.275116
DMSO-All-models	0.275685
DMSO-All-models	0.277206
DMSO-All-models	0.277261
DMSO-All-models	0.277509
DMSO-All-models	0.280873
DMSO-All-models	0.281612
DMSO-All-models	0.284026
DMSO-All-models	0.284738
DMSO-All-models	0.285447
DMSO-All-models	0.286681
DMSO-All-models	0.28706
DMSO-All-models	0.287187
DMSO-All-models	0.290772
DMSO-All-models	0.290838
DMSO-All-models	0.291325
DMSO-All-models	0.291728
DMSO-All-models	0.292032
DMSO-All-models	0.294934
DMSO-All-models	0.295616
DMSO-All-models	0.296315
DMSO-All-models	0.296851
DMSO-All-models	0.297125
DMSO-All-models	0.298114
DMSO-All-models	0.300699
DMSO-All-models	0.301623
DMSO-All-models	0.302141
DMSO-All-models	0.302378
DMSO-All-models	0.303067
DMSO-All-models	0.305199
DMSO-All-models	0.314231
DMSO-All-models	0.32004
DMSO-All-models	0.331068
TSA-All-models	0.402378
TSA-All-models	0.41227
TSA-All-models	0.414241
TSA-All-models	0.415934
TSA-All-models	0.416525
TSA-All-models	0.418952
TSA-All-models	0.419806
TSA-All-models	0.424233
TSA-All-models	0.425744
TSA-All-models	0.428589
TSA-All-models	0.429558
TSA-All-models	0.429823
TSA-All-models	0.432156
TSA-All-models	0.432261
TSA-All-models	0.435444
TSA-All-models	0.435633
TSA-All-models	0.437696
TSA-All-models	0.439135
TSA-All-models	0.440696
TSA-All-models	0.44085
TSA-All-models	0.441254
TSA-All-models	0.443109
TSA-All-models	0.443591
TSA-All-models	0.444351
TSA-All-models	0.444417
TSA-All-models	0.444568
TSA-All-models	0.444588
TSA-All-models	0.446084
TSA-All-models	0.44726
TSA-All-models	0.448795
TSA-All-models	0.44922
TSA-All-models	0.450972
TSA-All-models	0.452861
TSA-All-models	0.453049
TSA-All-models	0.453076
TSA-All-models	0.453382
TSA-All-models	0.454334
TSA-All-models	0.454459
TSA-All-models	0.455538
TSA-All-models	0.455643
TSA-All-models	0.457122
TSA-All-models	0.457309
TSA-All-models	0.459297
TSA-All-models	0.459322
TSA-All-models	0.45943
TSA-All-models	0.459978
TSA-All-models	0.460047
TSA-All-models	0.460633
TSA-All-models	0.460638
TSA-All-models	0.461159
TSA-All-models	0.461906
TSA-All-models	0.462055
TSA-All-models	0.462257
TSA-All-models	0.462956
TSA-All-models	0.463814
TSA-All-models	0.464052
TSA-All-models	0.464111
TSA-All-models	0.464397
TSA-All-models	0.464613
TSA-All-models	0.464653
TSA-All-models	0.464986
TSA-All-models	0.465673
TSA-All-models	0.466466
TSA-All-models	0.466519
TSA-All-models	0.466541
TSA-All-models	0.466992
TSA-All-models	0.46797
TSA-All-models	0.468088
TSA-All-models	0.468101
TSA-All-models	0.468146
TSA-All-models	0.468708
TSA-All-models	0.469036
TSA-All-models	0.469052
TSA-All-models	0.469157
TSA-All-models	0.469248
TSA-All-models	0.469672
TSA-All-models	0.470336
TSA-All-models	0.470356
TSA-All-models	0.470806
TSA-All-models	0.471423
TSA-All-models	0.471641
TSA-All-models	0.471684
TSA-All-models	0.471939
TSA-All-models	0.472486
TSA-All-models	0.47274
TSA-All-models	0.472745
TSA-All-models	0.472822
TSA-All-models	0.472837
TSA-All-models	0.472999
TSA-All-models	0.473443
TSA-All-models	0.473538
TSA-All-models	0.473746
TSA-All-models	0.473901
TSA-All-models	0.473982
TSA-All-models	0.47458
TSA-All-models	0.475033
TSA-All-models	0.475087
TSA-All-models	0.475268
TSA-All-models	0.475468
TSA-All-models	0.475744
TSA-All-models	0.475813
TSA-All-models	0.475851
TSA-All-models	0.476261
TSA-All-models	0.476337
TSA-All-models	0.476372
TSA-All-models	0.476448
TSA-All-models	0.477086
TSA-All-models	0.477237
TSA-All-models	0.477629
TSA-All-models	0.47781
TSA-All-models	0.47787
TSA-All-models	0.477887
TSA-All-models	0.478592
TSA-All-models	0.478978
TSA-All-models	0.478995
TSA-All-models	0.479086
TSA-All-models	0.479154
TSA-All-models	0.479162
TSA-All-models	0.479336
TSA-All-models	0.480152
TSA-All-models	0.480256
TSA-All-models	0.480623
TSA-All-models	0.480763
TSA-All-models	0.480907
TSA-All-models	0.481247
TSA-All-models	0.481302
TSA-All-models	0.481718
TSA-All-models	0.481826
TSA-All-models	0.481826
TSA-All-models	0.482041
TSA-All-models	0.482065
TSA-All-models	0.48214
TSA-All-models	0.482147
TSA-All-models	0.482306
TSA-All-models	0.482511
TSA-All-models	0.48266
TSA-All-models	0.482663
TSA-All-models	0.482671
TSA-All-models	0.48275
TSA-All-models	0.482788
TSA-All-models	0.482955
TSA-All-models	0.483084
TSA-All-models	0.483294
TSA-All-models	0.483868
TSA-All-models	0.484999
TSA-All-models	0.485227
TSA-All-models	0.485289
TSA-All-models	0.48538
TSA-All-models	0.485571
TSA-All-models	0.48583
TSA-All-models	0.485871
TSA-All-models	0.48611
TSA-All-models	0.486323
TSA-All-models	0.486373
TSA-All-models	0.48668
TSA-All-models	0.486867
TSA-All-models	0.487251
TSA-All-models	0.487418
TSA-All-models	0.487584
TSA-All-models	0.487689
TSA-All-models	0.487744
TSA-All-models	0.487827
TSA-All-models	0.487974
TSA-All-models	0.488675
TSA-All-models	0.488811
TSA-All-models	0.488839
TSA-All-models	0.488929
TSA-All-models	0.489002
TSA-All-models	0.489102
TSA-All-models	0.489181
TSA-All-models	0.489731
TSA-All-models	0.489863
TSA-All-models	0.489878
TSA-All-models	0.490224
TSA-All-models	0.490284
TSA-All-models	0.490291
TSA-All-models	0.490543
TSA-All-models	0.490686
TSA-All-models	0.490699
TSA-All-models	0.490768
TSA-All-models	0.490839
TSA-All-models	0.49124
TSA-All-models	0.491409
TSA-All-models	0.491677
TSA-All-models	0.491769
TSA-All-models	0.491952
TSA-All-models	0.492048
TSA-All-models	0.492591
TSA-All-models	0.492983
TSA-All-models	0.493051
TSA-All-models	0.493114
TSA-All-models	0.493117
TSA-All-models	0.493389
TSA-All-models	0.49377
TSA-All-models	0.493982
TSA-All-models	0.494121
TSA-All-models	0.494281
TSA-All-models	0.494377
TSA-All-models	0.494392
TSA-All-models	0.494581
TSA-All-models	0.494771
TSA-All-models	0.49506
TSA-All-models	0.495068
TSA-All-models	0.495231
TSA-All-models	0.495257
TSA-All-models	0.495305
TSA-All-models	0.49548
TSA-All-models	0.495971
TSA-All-models	0.496311
TSA-All-models	0.496607
TSA-All-models	0.496898
TSA-All-models	0.49692
TSA-All-models	0.496991
TSA-All-models	0.497036
TSA-All-models	0.497251
TSA-All-models	0.497469
TSA-All-models	0.497528
TSA-All-models	0.497572
TSA-All-models	0.497652
TSA-All-models	0.497746
TSA-All-models	0.497854
TSA-All-models	0.498035
TSA-All-models	0.498265
TSA-All-models	0.498596
TSA-All-models	0.498912
TSA-All-models	0.498958
TSA-All-models	0.499075
TSA-All-models	0.499105
TSA-All-models	0.499509
TSA-All-models	0.499567
TSA-All-models	0.499772
TSA-All-models	0.499784
TSA-All-models	0.499955
TSA-All-models	0.500061
TSA-All-models	0.500091
TSA-All-models	0.500115
TSA-All-models	0.500542
TSA-All-models	0.500619
TSA-All-models	0.500782
TSA-All-models	0.501033
TSA-All-models	0.501147
TSA-All-models	0.501147
TSA-All-models	0.501333
TSA-All-models	0.501376
TSA-All-models	0.501561
TSA-All-models	0.501601
TSA-All-models	0.501635
TSA-All-models	0.501694
TSA-All-models	0.501962
TSA-All-models	0.502017
TSA-All-models	0.50216
TSA-All-models	0.502294
TSA-All-models	0.502968
TSA-All-models	0.503231
TSA-All-models	0.503298
TSA-All-models	0.503316
TSA-All-models	0.503393
TSA-All-models	0.503829
TSA-All-models	0.503891
TSA-All-models	0.504085
TSA-All-models	0.504134
TSA-All-models	0.504164
TSA-All-models	0.504276
TSA-All-models	0.504409
TSA-All-models	0.504426
TSA-All-models	0.504671
TSA-All-models	0.504725
TSA-All-models	0.504773
TSA-All-models	0.504782
TSA-All-models	0.504981
TSA-All-models	0.505022
TSA-All-models	0.505482
TSA-All-models	0.505677
TSA-All-models	0.505858
TSA-All-models	0.505904
TSA-All-models	0.505922
TSA-All-models	0.506302
TSA-All-models	0.506334
TSA-All-models	0.506334
TSA-All-models	0.506577
TSA-All-models	0.50658
TSA-All-models	0.506836
TSA-All-models	0.507143
TSA-All-models	0.507166
TSA-All-models	0.507309
TSA-All-models	0.507919
TSA-All-models	0.508084
TSA-All-models	0.508172
TSA-All-models	0.508182
TSA-All-models	0.508222
TSA-All-models	0.508235
TSA-All-models	0.508529
TSA-All-models	0.508574
TSA-All-models	0.508586
TSA-All-models	0.508803
TSA-All-models	0.509236
TSA-All-models	0.509585
TSA-All-models	0.509734
TSA-All-models	0.509926
TSA-All-models	0.509939
TSA-All-models	0.51002
TSA-All-models	0.510032
TSA-All-models	0.510239
TSA-All-models	0.510346
TSA-All-models	0.5105
TSA-All-models	0.510607
TSA-All-models	0.510885
TSA-All-models	0.510921
TSA-All-models	0.511253
TSA-All-models	0.511297
TSA-All-models	0.511361
TSA-All-models	0.511396
TSA-All-models	0.511454
TSA-All-models	0.511695
TSA-All-models	0.51194
TSA-All-models	0.511965
TSA-All-models	0.512435
TSA-All-models	0.512435
TSA-All-models	0.512842
TSA-All-models	0.513092
TSA-All-models	0.513219
TSA-All-models	0.513336
TSA-All-models	0.513417
TSA-All-models	0.513541
TSA-All-models	0.513849
TSA-All-models	0.513939
TSA-All-models	0.513962
TSA-All-models	0.513967
TSA-All-models	0.513992
TSA-All-models	0.514093
TSA-All-models	0.514354
TSA-All-models	0.514636
TSA-All-models	0.515262
TSA-All-models	0.515613
TSA-All-models	0.515695
TSA-All-models	0.515786
TSA-All-models	0.515961
TSA-All-models	0.516012
TSA-All-models	0.516024
TSA-All-models	0.516439
TSA-All-models	0.516512
TSA-All-models	0.516841
TSA-All-models	0.517029
TSA-All-models	0.517078
TSA-All-models	0.517512
TSA-All-models	0.517515
TSA-All-models	0.517985
TSA-All-models	0.51821
TSA-All-models	0.518434
TSA-All-models	0.518525
TSA-All-models	0.5187
TSA-All-models	0.518725
TSA-All-models	0.51882
TSA-All-models	0.518973
TSA-All-models	0.519092
TSA-All-models	0.519108
TSA-All-models	0.519186
TSA-All-models	0.519365
TSA-All-models	0.519475
TSA-All-models	0.519605
TSA-All-models	0.519749
TSA-All-models	0.519828
TSA-All-models	0.519862
TSA-All-models	0.520011
TSA-All-models	0.52014
TSA-All-models	0.520215
TSA-All-models	0.520296
TSA-All-models	0.520614
TSA-All-models	0.520688
TSA-All-models	0.520785
TSA-All-models	0.520805
TSA-All-models	0.520981
TSA-All-models	0.521244
TSA-All-models	0.521281
TSA-All-models	0.521332
TSA-All-models	0.521514
TSA-All-models	0.521679
TSA-All-models	0.521831
TSA-All-models	0.522147
TSA-All-models	0.522439
TSA-All-models	0.522519
TSA-All-models	0.522528
TSA-All-models	0.522797
TSA-All-models	0.522955
TSA-All-models	0.523131
TSA-All-models	0.523134
TSA-All-models	0.523524
TSA-All-models	0.523557
TSA-All-models	0.52362
TSA-All-models	0.523725
TSA-All-models	0.523936
TSA-All-models	0.523953
TSA-All-models	0.524028
TSA-All-models	0.524112
TSA-All-models	0.524221
TSA-All-models	0.524427
TSA-All-models	0.524549
TSA-All-models	0.524621
TSA-All-models	0.524675
TSA-All-models	0.524686
TSA-All-models	0.524879
TSA-All-models	0.52492
TSA-All-models	0.525359
TSA-All-models	0.525635
TSA-All-models	0.525655
TSA-All-models	0.52634
TSA-All-models	0.526466
TSA-All-models	0.526499
TSA-All-models	0.526508
TSA-All-models	0.526515
TSA-All-models	0.526521
TSA-All-models	0.52672
TSA-All-models	0.526732
TSA-All-models	0.526866
TSA-All-models	0.526876
TSA-All-models	0.526883
TSA-All-models	0.526894
TSA-All-models	0.527231
TSA-All-models	0.527329
TSA-All-models	0.527334
TSA-All-models	0.527734
TSA-All-models	0.527873
TSA-All-models	0.528054
TSA-All-models	0.528063
TSA-All-models	0.528226
TSA-All-models	0.528508
TSA-All-models	0.529124
TSA-All-models	0.529299
TSA-All-models	0.529538
TSA-All-models	0.529619
TSA-All-models	0.52973
TSA-All-models	0.529943
TSA-All-models	0.530003
TSA-All-models	0.530086
TSA-All-models	0.530098
TSA-All-models	0.53157
TSA-All-models	0.531879
TSA-All-models	0.531912
TSA-All-models	0.53227
TSA-All-models	0.532336
TSA-All-models	0.532388
TSA-All-models	0.532727
TSA-All-models	0.532972
TSA-All-models	0.533095
TSA-All-models	0.533418
TSA-All-models	0.533647
TSA-All-models	0.534287
TSA-All-models	0.534301
TSA-All-models	0.534743
TSA-All-models	0.535031
TSA-All-models	0.535057
TSA-All-models	0.53525
TSA-All-models	0.535433
TSA-All-models	0.536042
TSA-All-models	0.536145
TSA-All-models	0.536306
TSA-All-models	0.536456
TSA-All-models	0.536512
TSA-All-models	0.536529
TSA-All-models	0.536695
TSA-All-models	0.536803
TSA-All-models	0.537186
TSA-All-models	0.537199
TSA-All-models	0.537226
TSA-All-models	0.537291
TSA-All-models	0.53734
TSA-All-models	0.53772
TSA-All-models	0.538017
TSA-All-models	0.538209
TSA-All-models	0.538246
TSA-All-models	0.538915
TSA-All-models	0.538965
TSA-All-models	0.539435
TSA-All-models	0.539656
TSA-All-models	0.539717
TSA-All-models	0.539983
TSA-All-models	0.540172
TSA-All-models	0.540196
TSA-All-models	0.540293
TSA-All-models	0.540707
TSA-All-models	0.540708
TSA-All-models	0.541158
TSA-All-models	0.54145
TSA-All-models	0.541478
TSA-All-models	0.541931
TSA-All-models	0.54244
TSA-All-models	0.542666
TSA-All-models	0.542993
TSA-All-models	0.543075
TSA-All-models	0.543145
TSA-All-models	0.543437
TSA-All-models	0.543467
TSA-All-models	0.543658
TSA-All-models	0.543841
TSA-All-models	0.544176
TSA-All-models	0.544211
TSA-All-models	0.544302
TSA-All-models	0.545063
TSA-All-models	0.545307
TSA-All-models	0.545467
TSA-All-models	0.545598
TSA-All-models	0.545785
TSA-All-models	0.546176
TSA-All-models	0.546317
TSA-All-models	0.546655
TSA-All-models	0.546734
TSA-All-models	0.54707
TSA-All-models	0.547569
TSA-All-models	0.547819
TSA-All-models	0.547875
TSA-All-models	0.548206
TSA-All-models	0.548451
TSA-All-models	0.549154
TSA-All-models	0.550032
TSA-All-models	0.550322
TSA-All-models	0.550376
TSA-All-models	0.55039
TSA-All-models	0.550499
TSA-All-models	0.551231
TSA-All-models	0.551631
TSA-All-models	0.551726
TSA-All-models	0.551981
TSA-All-models	0.552621
TSA-All-models	0.553114
TSA-All-models	0.553277
TSA-All-models	0.553603
TSA-All-models	0.553984
TSA-All-models	0.554112
TSA-All-models	0.554527
TSA-All-models	0.554586
TSA-All-models	0.554629
TSA-All-models	0.555236
TSA-All-models	0.555282
TSA-All-models	0.555353
TSA-All-models	0.555503
TSA-All-models	0.555686
TSA-All-models	0.5557
TSA-All-models	0.555716
TSA-All-models	0.555941
TSA-All-models	0.556133
TSA-All-models	0.556285
TSA-All-models	0.556866
TSA-All-models	0.557239
TSA-All-models	0.557247
TSA-All-models	0.558521
TSA-All-models	0.558757
TSA-All-models	0.55882
TSA-All-models	0.559048
TSA-All-models	0.559088
TSA-All-models	0.559136
TSA-All-models	0.56002
TSA-All-models	0.560673
TSA-All-models	0.561091
TSA-All-models	0.561416
TSA-All-models	0.56146
TSA-All-models	0.56159
TSA-All-models	0.562387
TSA-All-models	0.563093
TSA-All-models	0.563309
TSA-All-models	0.56376
TSA-All-models	0.564166
TSA-All-models	0.564544
TSA-All-models	0.565315
TSA-All-models	0.565783
TSA-All-models	0.566123
TSA-All-models	0.566189
TSA-All-models	0.566672
TSA-All-models	0.56714
TSA-All-models	0.5681
TSA-All-models	0.568134
TSA-All-models	0.568195
TSA-All-models	0.568551
TSA-All-models	0.569611
TSA-All-models	0.569684
TSA-All-models	0.569768
TSA-All-models	0.569931
TSA-All-models	0.570385
TSA-All-models	0.57056
TSA-All-models	0.57126
TSA-All-models	0.571497
TSA-All-models	0.575803
TSA-All-models	0.575887
TSA-All-models	0.57616
TSA-All-models	0.576465
TSA-All-models	0.577081
TSA-All-models	0.577942
TSA-All-models	0.578886
TSA-All-models	0.579646
TSA-All-models	0.57993
TSA-All-models	0.581144
TSA-All-models	0.58117
TSA-All-models	0.584582
TSA-All-models	0.586054
TSA-All-models	0.588415
TSA-All-models	0.588429
TSA-All-models	0.589303
TSA-All-models	0.591284
TSA-All-models	0.594373
TSA-All-models	0.594856
TSA-All-models	0.598786
DMSO-All-MicroC	0.224477
DMSO-All-MicroC	0.224482
DMSO-All-MicroC	0.244385
DMSO-All-MicroC	0.247521
DMSO-All-MicroC	0.248759
DMSO-All-MicroC	0.252971
DMSO-All-MicroC	0.255051
DMSO-All-MicroC	0.256651
DMSO-All-MicroC	0.258935
DMSO-All-MicroC	0.259137
DMSO-All-MicroC	0.261241
DMSO-All-MicroC	0.263042
DMSO-All-MicroC	0.266678
DMSO-All-MicroC	0.268921
DMSO-All-MicroC	0.27295
DMSO-All-MicroC	0.27616
DMSO-All-MicroC	0.285067
DMSO-All-MicroC	0.300556
DMSO-All-MicroC	0.31585
TSA-All-MicroC	0.454211
TSA-All-MicroC	0.457014
TSA-All-MicroC	0.478564
TSA-All-MicroC	0.481385
TSA-All-MicroC	0.484972
TSA-All-MicroC	0.488182
TSA-All-MicroC	0.488672
TSA-All-MicroC	0.489278
TSA-All-MicroC	0.499344
TSA-All-MicroC	0.501293
TSA-All-MicroC	0.502579
TSA-All-MicroC	0.502939
TSA-All-MicroC	0.503902
TSA-All-MicroC	0.503918
TSA-All-MicroC	0.517438
TSA-All-MicroC	0.517841
TSA-All-MicroC	0.523685
TSA-All-MicroC	0.541445
TSA-All-MicroC	0.556844

## Sheet: Fig_2f_data_panel
DMSO-A-MicroC	1.06045
DMSO-A-MicroC	1.11801
DMSO-A-MicroC	1.15637
DMSO-A-MicroC	1.18031
DMSO-A-MicroC	1.20358
DMSO-A-MicroC	1.21425
DMSO-A-MicroC	1.22273
DMSO-A-MicroC	1.23677
DMSO-A-MicroC	1.24238
DMSO-A-MicroC	1.25097
DMSO-A-MicroC	1.25914
DMSO-A-MicroC	1.27004
DMSO-A-MicroC	1.26901
DMSO-A-MicroC	1.28164
DMSO-A-MicroC	1.30357
DMSO-A-MicroC	1.28897
DMSO-A-MicroC	1.30029
DMSO-A-MicroC	1.30783
DMSO-A-MicroC	1.30955
DMSO-A-MicroC	1.31654
DMSO-A-MicroC	1.30891
DMSO-A-MicroC	1.30585
DMSO-A-MicroC	1.31683
DMSO-A-MicroC	1.31626
DMSO-A-MicroC	1.31398
DMSO-A-MicroC	1.31236
DMSO-A-MicroC	1.31925
DMSO-A-MicroC	1.31802
DMSO-A-MicroC	1.31968
DMSO-A-MicroC	1.3439
DMSO-A-MicroC	1.32554
DMSO-A-MicroC	1.33414
DMSO-A-MicroC	1.33181
DMSO-A-MicroC	1.33497
DMSO-A-MicroC	1.33909
DMSO-A-MicroC	1.3367
DMSO-A-MicroC	1.33777
DMSO-A-MicroC	1.34718
DMSO-A-MicroC	1.34705
DMSO-A-MicroC	1.34689
DMSO-A-MicroC	1.34793
DMSO-A-MicroC	1.35141
DMSO-A-MicroC	1.35098
DMSO-A-MicroC	1.34875
DMSO-A-MicroC	1.36047
DMSO-A-MicroC	1.34017
DMSO-A-MicroC	1.34566
DMSO-A-MicroC	1.33758
DMSO-A-MicroC	1.3442
DMSO-A-MicroC	1.34609
DMSO-A-MicroC	1.34251
DMSO-A-MicroC	1.34005
DMSO-A-MicroC	1.35224
DMSO-A-MicroC	1.34731
DMSO-A-MicroC	1.34954
DMSO-A-MicroC	1.34967
DMSO-A-MicroC	1.3509
DMSO-A-MicroC	1.35279
DMSO-A-MicroC	1.34892
DMSO-A-MicroC	1.36322
DMSO-A-MicroC	1.34963
DMSO-A-MicroC	1.35846
DMSO-A-MicroC	1.36122
DMSO-A-MicroC	1.35612
DMSO-A-MicroC	1.36293
DMSO-A-MicroC	1.36423
DMSO-A-MicroC	1.35797
DMSO-A-MicroC	1.37065
DMSO-A-MicroC	1.37003
DMSO-A-MicroC	1.36849
DMSO-A-MicroC	1.37067
DMSO-A-MicroC	1.36878
DMSO-A-MicroC	1.36755
DMSO-A-MicroC	1.36437
DMSO-A-MicroC	1.38067
DMSO-A-MicroC	1.3636
DMSO-A-MicroC	1.36932
DMSO-A-MicroC	1.36908
DMSO-A-MicroC	1.37281
DMSO-A-MicroC	1.37034
DMSO-A-MicroC	1.36873
DMSO-A-MicroC	1.37203
DMSO-A-MicroC	1.3667
DMSO-A-MicroC	1.37307
DMSO-A-MicroC	1.37066
DMSO-A-MicroC	1.37081
DMSO-A-MicroC	1.37565
DMSO-A-MicroC	1.37655
DMSO-A-MicroC	1.3654
DMSO-A-MicroC	1.38329
DMSO-A-MicroC	1.36985
DMSO-A-MicroC	1.37515
DMSO-A-MicroC	1.37204
DMSO-A-MicroC	1.37287
DMSO-A-MicroC	1.37306
DMSO-A-MicroC	1.37207
DMSO-A-MicroC	1.37564
DMSO-A-MicroC	1.37205
DMSO-A-MicroC	1.37104
DMSO-A-MicroC	1.37175
DMSO-A-MicroC	1.36879
DMSO-A-MicroC	1.36789
DMSO-A-MicroC	1.37055
DMSO-A-MicroC	1.35727
DMSO-A-MicroC	1.37426
DMSO-A-MicroC	1.36014
DMSO-A-MicroC	1.35849
DMSO-A-MicroC	1.35918
DMSO-A-MicroC	1.356
DMSO-A-MicroC	1.35528
DMSO-A-MicroC	1.35594
DMSO-A-MicroC	1.3524
DMSO-A-MicroC	1.34665
DMSO-A-MicroC	1.34987
DMSO-A-MicroC	1.35192
DMSO-A-MicroC	1.34756
DMSO-A-MicroC	1.34822
DMSO-A-MicroC	1.34825
DMSO-A-MicroC	1.33295
DMSO-A-MicroC	1.34959
DMSO-A-MicroC	1.33689
DMSO-A-MicroC	1.33493
DMSO-A-MicroC	1.34059
DMSO-A-MicroC	1.332
DMSO-A-MicroC	1.32794
DMSO-A-MicroC	1.33041
DMSO-A-MicroC	1.33235
DMSO-A-MicroC	1.32743
DMSO-A-MicroC	1.32976
DMSO-A-MicroC	1.32974
DMSO-A-MicroC	1.31969
DMSO-A-MicroC	1.32101
DMSO-A-MicroC	1.31516
DMSO-A-MicroC	1.30579
DMSO-A-MicroC	1.32151
DMSO-A-MicroC	1.29673
DMSO-A-MicroC	1.28321
DMSO-A-MicroC	1.28172
DMSO-A-MicroC	1.26823
DMSO-A-MicroC	1.26452
DMSO-A-MicroC	1.25779
DMSO-A-MicroC	1.24369
DMSO-A-MicroC	1.22381
DMSO-A-MicroC	1.21098
DMSO-A-MicroC	1.19418
DMSO-A-MicroC	1.16916
DMSO-A-MicroC	1.1505
DMSO-A-MicroC	1.11682
DMSO-A-MicroC	1.07316
DMSO-A-MicroC	1.03771
DMSO-B-MicroC	1.0425
DMSO-B-MicroC	1.0926
DMSO-B-MicroC	1.12476
DMSO-B-MicroC	1.14463
DMSO-B-MicroC	1.16805
DMSO-B-MicroC	1.17696
DMSO-B-MicroC	1.18502
DMSO-B-MicroC	1.19479
DMSO-B-MicroC	1.20398
DMSO-B-MicroC	1.2139
DMSO-B-MicroC	1.21712
DMSO-B-MicroC	1.22397
DMSO-B-MicroC	1.22044
DMSO-B-MicroC	1.22897
DMSO-B-MicroC	1.24683
DMSO-B-MicroC	1.23475
DMSO-B-MicroC	1.23884
DMSO-B-MicroC	1.24219
DMSO-B-MicroC	1.24419
DMSO-B-MicroC	1.24844
DMSO-B-MicroC	1.24676
DMSO-B-MicroC	1.24511
DMSO-B-MicroC	1.24848
DMSO-B-MicroC	1.24678
DMSO-B-MicroC	1.24512
DMSO-B-MicroC	1.24233
DMSO-B-MicroC	1.24719
DMSO-B-MicroC	1.24302
DMSO-B-MicroC	1.24063
DMSO-B-MicroC	1.25482
DMSO-B-MicroC	1.24409
DMSO-B-MicroC	1.24798
DMSO-B-MicroC	1.244
DMSO-B-MicroC	1.24371
DMSO-B-MicroC	1.24658
DMSO-B-MicroC	1.2456
DMSO-B-MicroC	1.24452
DMSO-B-MicroC	1.25031
DMSO-B-MicroC	1.24619
DMSO-B-MicroC	1.24793
DMSO-B-MicroC	1.25114
DMSO-B-MicroC	1.24933
DMSO-B-MicroC	1.25158
DMSO-B-MicroC	1.25271
DMSO-B-MicroC	1.26368
DMSO-B-MicroC	1.24786
DMSO-B-MicroC	1.2526
DMSO-B-MicroC	1.2475
DMSO-B-MicroC	1.25045
DMSO-B-MicroC	1.25432
DMSO-B-MicroC	1.25423
DMSO-B-MicroC	1.25328
DMSO-B-MicroC	1.2604
DMSO-B-MicroC	1.25168
DMSO-B-MicroC	1.25256
DMSO-B-MicroC	1.25369
DMSO-B-MicroC	1.2503
DMSO-B-MicroC	1.25378
DMSO-B-MicroC	1.24973
DMSO-B-MicroC	1.26151
DMSO-B-MicroC	1.25145
DMSO-B-MicroC	1.25936
DMSO-B-MicroC	1.26079
DMSO-B-MicroC	1.25701
DMSO-B-MicroC	1.25912
DMSO-B-MicroC	1.26078
DMSO-B-MicroC	1.25531
DMSO-B-MicroC	1.25912
DMSO-B-MicroC	1.25515
DMSO-B-MicroC	1.25788
DMSO-B-MicroC	1.26354
DMSO-B-MicroC	1.25724
DMSO-B-MicroC	1.26063
DMSO-B-MicroC	1.2566
DMSO-B-MicroC	1.26622
DMSO-B-MicroC	1.25282
DMSO-B-MicroC	1.25668
DMSO-B-MicroC	1.25707
DMSO-B-MicroC	1.25859
DMSO-B-MicroC	1.25373
DMSO-B-MicroC	1.25321
DMSO-B-MicroC	1.25706
DMSO-B-MicroC	1.25308
DMSO-B-MicroC	1.25618
DMSO-B-MicroC	1.25681
DMSO-B-MicroC	1.25209
DMSO-B-MicroC	1.25511
DMSO-B-MicroC	1.2564
DMSO-B-MicroC	1.24738
DMSO-B-MicroC	1.26126
DMSO-B-MicroC	1.24948
DMSO-B-MicroC	1.25296
DMSO-B-MicroC	1.24642
DMSO-B-MicroC	1.2447
DMSO-B-MicroC	1.2457
DMSO-B-MicroC	1.24442
DMSO-B-MicroC	1.25005
DMSO-B-MicroC	1.24667
DMSO-B-MicroC	1.24986
DMSO-B-MicroC	1.25036
DMSO-B-MicroC	1.25307
DMSO-B-MicroC	1.2523
DMSO-B-MicroC	1.2547
DMSO-B-MicroC	1.24725
DMSO-B-MicroC	1.26166
DMSO-B-MicroC	1.24832
DMSO-B-MicroC	1.25608
DMSO-B-MicroC	1.25885
DMSO-B-MicroC	1.25928
DMSO-B-MicroC	1.25948
DMSO-B-MicroC	1.26103
DMSO-B-MicroC	1.26161
DMSO-B-MicroC	1.25594
DMSO-B-MicroC	1.25865
DMSO-B-MicroC	1.26144
DMSO-B-MicroC	1.2599
DMSO-B-MicroC	1.25944
DMSO-B-MicroC	1.25775
DMSO-B-MicroC	1.2476
DMSO-B-MicroC	1.26071
DMSO-B-MicroC	1.24999
DMSO-B-MicroC	1.24574
DMSO-B-MicroC	1.25008
DMSO-B-MicroC	1.24474
DMSO-B-MicroC	1.24781
DMSO-B-MicroC	1.24861
DMSO-B-MicroC	1.2508
DMSO-B-MicroC	1.24258
DMSO-B-MicroC	1.24109
DMSO-B-MicroC	1.24151
DMSO-B-MicroC	1.23256
DMSO-B-MicroC	1.23343
DMSO-B-MicroC	1.23151
DMSO-B-MicroC	1.22591
DMSO-B-MicroC	1.23652
DMSO-B-MicroC	1.22485
DMSO-B-MicroC	1.22193
DMSO-B-MicroC	1.22528
DMSO-B-MicroC	1.2186
DMSO-B-MicroC	1.2178
DMSO-B-MicroC	1.20895
DMSO-B-MicroC	1.20346
DMSO-B-MicroC	1.19485
DMSO-B-MicroC	1.18712
DMSO-B-MicroC	1.17853
DMSO-B-MicroC	1.16307
DMSO-B-MicroC	1.14874
DMSO-B-MicroC	1.11644
DMSO-B-MicroC	1.08114
DMSO-B-MicroC	1.04156
DMSO-A-models	1.17478
DMSO-A-models	1.18419
DMSO-A-models	1.20798
DMSO-A-models	1.25932
DMSO-A-models	1.28449
DMSO-A-models	1.2566
DMSO-A-models	1.29415
DMSO-A-models	1.31189
DMSO-A-models	1.29748
DMSO-A-models	1.28783
DMSO-A-models	1.33041
DMSO-A-models	1.31368
DMSO-A-models	1.31127
DMSO-A-models	1.30833
DMSO-A-models	1.32276
DMSO-A-models	1.32222
DMSO-A-models	1.30809
DMSO-A-models	1.3357
DMSO-A-models	1.34249
DMSO-A-models	1.366
DMSO-A-models	1.38849
DMSO-A-models	1.36086
DMSO-A-models	1.35517
DMSO-A-models	1.34918
DMSO-A-models	1.3475
DMSO-A-models	1.34028
DMSO-A-models	1.34002
DMSO-A-models	1.34301
DMSO-A-models	1.32596
DMSO-A-models	1.34177
DMSO-A-models	1.32763
DMSO-A-models	1.33866
DMSO-A-models	1.31822
DMSO-A-models	1.31292
DMSO-A-models	1.33738
DMSO-A-models	1.35395
DMSO-A-models	1.33845
DMSO-A-models	1.34162
DMSO-A-models	1.32717
DMSO-A-models	1.36702
DMSO-A-models	1.34996
DMSO-A-models	1.39041
DMSO-A-models	1.4225
DMSO-A-models	1.39637
DMSO-A-models	1.39916
DMSO-A-models	1.37913
DMSO-A-models	1.39197
DMSO-A-models	1.37018
DMSO-A-models	1.35921
DMSO-A-models	1.38232
DMSO-A-models	1.37231
DMSO-A-models	1.38164
DMSO-A-models	1.38912
DMSO-A-models	1.37289
DMSO-A-models	1.37671
DMSO-A-models	1.34833
DMSO-A-models	1.36579
DMSO-A-models	1.41093
DMSO-A-models	1.4082
DMSO-A-models	1.38769
DMSO-A-models	1.36802
DMSO-A-models	1.35118
DMSO-A-models	1.3534
DMSO-A-models	1.38758
DMSO-A-models	1.35956
DMSO-A-models	1.34151
DMSO-A-models	1.34834
DMSO-A-models	1.34536
DMSO-A-models	1.35517
DMSO-A-models	1.37537
DMSO-A-models	1.37514
DMSO-A-models	1.37071
DMSO-A-models	1.36371
DMSO-A-models	1.34326
DMSO-A-models	1.35242
DMSO-A-models	1.33043
DMSO-A-models	1.34949
DMSO-A-models	1.35517
DMSO-A-models	1.33302
DMSO-A-models	1.32069
DMSO-A-models	1.3162
DMSO-A-models	1.34701
DMSO-A-models	1.31061
DMSO-A-models	1.29215
DMSO-A-models	1.30206
DMSO-A-models	1.27674
DMSO-A-models	1.28305
DMSO-A-models	1.30318
DMSO-A-models	1.30556
DMSO-A-models	1.31549
DMSO-A-models	1.28367
DMSO-A-models	1.32175
DMSO-A-models	1.33476
DMSO-A-models	1.32807
DMSO-A-models	1.34174
DMSO-A-models	1.33835
DMSO-A-models	1.34451
DMSO-A-models	1.34033
DMSO-A-models	1.32926
DMSO-A-models	1.32795
DMSO-A-models	1.35598
DMSO-A-models	1.37492
DMSO-A-models	1.35454
DMSO-A-models	1.34593
DMSO-A-models	1.34177
DMSO-A-models	1.32618
DMSO-A-models	1.31974
DMSO-A-models	1.34696
DMSO-A-models	1.35788
DMSO-A-models	1.3736
DMSO-A-models	1.378
DMSO-A-models	1.35942
DMSO-A-models	1.33442
DMSO-A-models	1.32778
DMSO-A-models	1.33955
DMSO-A-models	1.34437
DMSO-A-models	1.34439
DMSO-A-models	1.33412
DMSO-A-models	1.32155
DMSO-A-models	1.30384
DMSO-A-models	1.32754
DMSO-A-models	1.33612
DMSO-A-models	1.36445
DMSO-A-models	1.34464
DMSO-A-models	1.31999
DMSO-A-models	1.32368
DMSO-A-models	1.29054
DMSO-A-models	1.32034
DMSO-A-models	1.32173
DMSO-A-models	1.29578
DMSO-A-models	1.3079
DMSO-A-models	1.31174
DMSO-A-models	1.30189
DMSO-A-models	1.28232
DMSO-A-models	1.26825
DMSO-A-models	1.27737
DMSO-A-models	1.28526
DMSO-A-models	1.26769
DMSO-A-models	1.2587
DMSO-A-models	1.26151
DMSO-A-models	1.22826
DMSO-A-models	1.2101
DMSO-A-models	1.18913
DMSO-A-models	1.17877
DMSO-A-models	1.16792
DMSO-A-models	1.16571
DMSO-A-models	1.16263
DMSO-A-models	1.12087
DMSO-A-models	1.09645
DMSO-A-models	1.08814
DMSO-B-models	0.938055
DMSO-B-models	0.961967
DMSO-B-models	1.0192
DMSO-B-models	1.05402
DMSO-B-models	1.04263
DMSO-B-models	1.08048
DMSO-B-models	1.06489
DMSO-B-models	1.08147
DMSO-B-models	1.06353
DMSO-B-models	1.08091
DMSO-B-models	1.06202
DMSO-B-models	1.04849
DMSO-B-models	1.06524
DMSO-B-models	1.08662
DMSO-B-models	1.08997
DMSO-B-models	1.0875
DMSO-B-models	1.08658
DMSO-B-models	1.09321
DMSO-B-models	1.11567
DMSO-B-models	1.12367
DMSO-B-models	1.14199
DMSO-B-models	1.10936
DMSO-B-models	1.12075
DMSO-B-models	1.13565
DMSO-B-models	1.13038
DMSO-B-models	1.1271
DMSO-B-models	1.11989
DMSO-B-models	1.11039
DMSO-B-models	1.12057
DMSO-B-models	1.12059
DMSO-B-models	1.11728
DMSO-B-models	1.14565
DMSO-B-models	1.14432
DMSO-B-models	1.16101
DMSO-B-models	1.16104
DMSO-B-models	1.14997
DMSO-B-models	1.16826
DMSO-B-models	1.13799
DMSO-B-models	1.13976
DMSO-B-models	1.13641
DMSO-B-models	1.1207
DMSO-B-models	1.11732
DMSO-B-models	1.12265
DMSO-B-models	1.15252
DMSO-B-models	1.16179
DMSO-B-models	1.17694
DMSO-B-models	1.16829
DMSO-B-models	1.1878
DMSO-B-models	1.20015
DMSO-B-models	1.19092
DMSO-B-models	1.2017
DMSO-B-models	1.19232
DMSO-B-models	1.17668
DMSO-B-models	1.18606
DMSO-B-models	1.18549
DMSO-B-models	1.18686
DMSO-B-models	1.18526
DMSO-B-models	1.19517
DMSO-B-models	1.21865
DMSO-B-models	1.23747
DMSO-B-models	1.22735
DMSO-B-models	1.23075
DMSO-B-models	1.2413
DMSO-B-models	1.21116
DMSO-B-models	1.22197
DMSO-B-models	1.20858
DMSO-B-models	1.19419
DMSO-B-models	1.1868
DMSO-B-models	1.17836
DMSO-B-models	1.19729
DMSO-B-models	1.19953
DMSO-B-models	1.18735
DMSO-B-models	1.21607
DMSO-B-models	1.22954
DMSO-B-models	1.24147
DMSO-B-models	1.22629
DMSO-B-models	1.21217
DMSO-B-models	1.25396
DMSO-B-models	1.23017
DMSO-B-models	1.20027
DMSO-B-models	1.23591
DMSO-B-models	1.24778
DMSO-B-models	1.20536
DMSO-B-models	1.20048
DMSO-B-models	1.20729
DMSO-B-models	1.19632
DMSO-B-models	1.18028
DMSO-B-models	1.22814
DMSO-B-models	1.24544
DMSO-B-models	1.2575
DMSO-B-models	1.24465
DMSO-B-models	1.25737
DMSO-B-models	1.2367
DMSO-B-models	1.22071
DMSO-B-models	1.22239
DMSO-B-models	1.23144
DMSO-B-models	1.2273
DMSO-B-models	1.21523
DMSO-B-models	1.22811
DMSO-B-models	1.23891
DMSO-B-models	1.26016
DMSO-B-models	1.22386
DMSO-B-models	1.20769
DMSO-B-models	1.19553
DMSO-B-models	1.20705
DMSO-B-models	1.25303
DMSO-B-models	1.26614
DMSO-B-models	1.22882
DMSO-B-models	1.19424
DMSO-B-models	1.17314
DMSO-B-models	1.18659
DMSO-B-models	1.2424
DMSO-B-models	1.21401
DMSO-B-models	1.19987
DMSO-B-models	1.18782
DMSO-B-models	1.16201
DMSO-B-models	1.15156
DMSO-B-models	1.16111
DMSO-B-models	1.18374
DMSO-B-models	1.20045
DMSO-B-models	1.1823
DMSO-B-models	1.16709
DMSO-B-models	1.1809
DMSO-B-models	1.18911
DMSO-B-models	1.1803
DMSO-B-models	1.15473
DMSO-B-models	1.17444
DMSO-B-models	1.1694
DMSO-B-models	1.17126
DMSO-B-models	1.15735
DMSO-B-models	1.13204
DMSO-B-models	1.11626
DMSO-B-models	1.11865
DMSO-B-models	1.1575
DMSO-B-models	1.14805
DMSO-B-models	1.14076
DMSO-B-models	1.11917
DMSO-B-models	1.11374
DMSO-B-models	1.14444
DMSO-B-models	1.15486
DMSO-B-models	1.13511
DMSO-B-models	1.12956
DMSO-B-models	1.12999
DMSO-B-models	1.14697
DMSO-B-models	1.10606
DMSO-B-models	1.09073
DMSO-B-models	1.0533
DMSO-B-models	1.05462
DMSO-B-models	1.02366
DMSO-B-models	1.01488
TSA-A-MicroC	1.05982
TSA-A-MicroC	1.10154
TSA-A-MicroC	1.12654
TSA-A-MicroC	1.14427
TSA-A-MicroC	1.1533
TSA-A-MicroC	1.15688
TSA-A-MicroC	1.1646
TSA-A-MicroC	1.1782
TSA-A-MicroC	1.18057
TSA-A-MicroC	1.1864
TSA-A-MicroC	1.19198
TSA-A-MicroC	1.20196
TSA-A-MicroC	1.20165
TSA-A-MicroC	1.21124
TSA-A-MicroC	1.22548
TSA-A-MicroC	1.21666
TSA-A-MicroC	1.22474
TSA-A-MicroC	1.22593
TSA-A-MicroC	1.22771
TSA-A-MicroC	1.23441
TSA-A-MicroC	1.23537
TSA-A-MicroC	1.2349
TSA-A-MicroC	1.23951
TSA-A-MicroC	1.23953
TSA-A-MicroC	1.24542
TSA-A-MicroC	1.24579
TSA-A-MicroC	1.25283
TSA-A-MicroC	1.25521
TSA-A-MicroC	1.25398
TSA-A-MicroC	1.26681
TSA-A-MicroC	1.2581
TSA-A-MicroC	1.25973
TSA-A-MicroC	1.25374
TSA-A-MicroC	1.25474
TSA-A-MicroC	1.25097
TSA-A-MicroC	1.24914
TSA-A-MicroC	1.24461
TSA-A-MicroC	1.25218
TSA-A-MicroC	1.24987
TSA-A-MicroC	1.25338
TSA-A-MicroC	1.25406
TSA-A-MicroC	1.24924
TSA-A-MicroC	1.24771
TSA-A-MicroC	1.24317
TSA-A-MicroC	1.24866
TSA-A-MicroC	1.24165
TSA-A-MicroC	1.2501
TSA-A-MicroC	1.24613
TSA-A-MicroC	1.24892
TSA-A-MicroC	1.24649
TSA-A-MicroC	1.25102
TSA-A-MicroC	1.25078
TSA-A-MicroC	1.25787
TSA-A-MicroC	1.25621
TSA-A-MicroC	1.25798
TSA-A-MicroC	1.25507
TSA-A-MicroC	1.2596
TSA-A-MicroC	1.26386
TSA-A-MicroC	1.2583
TSA-A-MicroC	1.26703
TSA-A-MicroC	1.25465
TSA-A-MicroC	1.26132
TSA-A-MicroC	1.2601
TSA-A-MicroC	1.25934
TSA-A-MicroC	1.25677
TSA-A-MicroC	1.25965
TSA-A-MicroC	1.25616
TSA-A-MicroC	1.25982
TSA-A-MicroC	1.26285
TSA-A-MicroC	1.26055
TSA-A-MicroC	1.26547
TSA-A-MicroC	1.26761
TSA-A-MicroC	1.26637
TSA-A-MicroC	1.26094
TSA-A-MicroC	1.26608
TSA-A-MicroC	1.25511
TSA-A-MicroC	1.26102
TSA-A-MicroC	1.25684
TSA-A-MicroC	1.25819
TSA-A-MicroC	1.25777
TSA-A-MicroC	1.26454
TSA-A-MicroC	1.2656
TSA-A-MicroC	1.26179
TSA-A-MicroC	1.26439
TSA-A-MicroC	1.26418
TSA-A-MicroC	1.26031
TSA-A-MicroC	1.26149
TSA-A-MicroC	1.26267
TSA-A-MicroC	1.25943
TSA-A-MicroC	1.26936
TSA-A-MicroC	1.26249
TSA-A-MicroC	1.26139
TSA-A-MicroC	1.25809
TSA-A-MicroC	1.26118
TSA-A-MicroC	1.26181
TSA-A-MicroC	1.25879
TSA-A-MicroC	1.26317
TSA-A-MicroC	1.26188
TSA-A-MicroC	1.2628
TSA-A-MicroC	1.25996
TSA-A-MicroC	1.26093
TSA-A-MicroC	1.26179
TSA-A-MicroC	1.26402
TSA-A-MicroC	1.26496
TSA-A-MicroC	1.27475
TSA-A-MicroC	1.26104
TSA-A-MicroC	1.25914
TSA-A-MicroC	1.25903
TSA-A-MicroC	1.25495
TSA-A-MicroC	1.25732
TSA-A-MicroC	1.25689
TSA-A-MicroC	1.25566
TSA-A-MicroC	1.25213
TSA-A-MicroC	1.25318
TSA-A-MicroC	1.25606
TSA-A-MicroC	1.25149
TSA-A-MicroC	1.25253
TSA-A-MicroC	1.25435
TSA-A-MicroC	1.24449
TSA-A-MicroC	1.25291
TSA-A-MicroC	1.24363
TSA-A-MicroC	1.24264
TSA-A-MicroC	1.24568
TSA-A-MicroC	1.23671
TSA-A-MicroC	1.23789
TSA-A-MicroC	1.23556
TSA-A-MicroC	1.23941
TSA-A-MicroC	1.23248
TSA-A-MicroC	1.23275
TSA-A-MicroC	1.23533
TSA-A-MicroC	1.23001
TSA-A-MicroC	1.23072
TSA-A-MicroC	1.22806
TSA-A-MicroC	1.22669
TSA-A-MicroC	1.24121
TSA-A-MicroC	1.22504
TSA-A-MicroC	1.21742
TSA-A-MicroC	1.21593
TSA-A-MicroC	1.20502
TSA-A-MicroC	1.2039
TSA-A-MicroC	1.19401
TSA-A-MicroC	1.1931
TSA-A-MicroC	1.17873
TSA-A-MicroC	1.1704
TSA-A-MicroC	1.16014
TSA-A-MicroC	1.13897
TSA-A-MicroC	1.12546
TSA-A-MicroC	1.09998
TSA-A-MicroC	1.07181
TSA-A-MicroC	1.02605
TSA-B-MicroC	1.03617
TSA-B-MicroC	1.09889
TSA-B-MicroC	1.1412
TSA-B-MicroC	1.16903
TSA-B-MicroC	1.20147
TSA-B-MicroC	1.20799
TSA-B-MicroC	1.21715
TSA-B-MicroC	1.23263
TSA-B-MicroC	1.24612
TSA-B-MicroC	1.25589
TSA-B-MicroC	1.25932
TSA-B-MicroC	1.26832
TSA-B-MicroC	1.26628
TSA-B-MicroC	1.27912
TSA-B-MicroC	1.30039
TSA-B-MicroC	1.29536
TSA-B-MicroC	1.30235
TSA-B-MicroC	1.30786
TSA-B-MicroC	1.31012
TSA-B-MicroC	1.31663
TSA-B-MicroC	1.31483
TSA-B-MicroC	1.31072
TSA-B-MicroC	1.31296
TSA-B-MicroC	1.30684
TSA-B-MicroC	1.30285
TSA-B-MicroC	1.30693
TSA-B-MicroC	1.31131
TSA-B-MicroC	1.30627
TSA-B-MicroC	1.30663
TSA-B-MicroC	1.31649
TSA-B-MicroC	1.30347
TSA-B-MicroC	1.31001
TSA-B-MicroC	1.30594
TSA-B-MicroC	1.30988
TSA-B-MicroC	1.31888
TSA-B-MicroC	1.31707
TSA-B-MicroC	1.32009
TSA-B-MicroC	1.32585
TSA-B-MicroC	1.32392
TSA-B-MicroC	1.32307
TSA-B-MicroC	1.32264
TSA-B-MicroC	1.32131
TSA-B-MicroC	1.32196
TSA-B-MicroC	1.32786
TSA-B-MicroC	1.33756
TSA-B-MicroC	1.31361
TSA-B-MicroC	1.31857
TSA-B-MicroC	1.31828
TSA-B-MicroC	1.3213
TSA-B-MicroC	1.32503
TSA-B-MicroC	1.32867
TSA-B-MicroC	1.32872
TSA-B-MicroC	1.33288
TSA-B-MicroC	1.32189
TSA-B-MicroC	1.32526
TSA-B-MicroC	1.32624
TSA-B-MicroC	1.32809
TSA-B-MicroC	1.3315
TSA-B-MicroC	1.32744
TSA-B-MicroC	1.3347
TSA-B-MicroC	1.32436
TSA-B-MicroC	1.33927
TSA-B-MicroC	1.33835
TSA-B-MicroC	1.33175
TSA-B-MicroC	1.33608
TSA-B-MicroC	1.34171
TSA-B-MicroC	1.33478
TSA-B-MicroC	1.34554
TSA-B-MicroC	1.34213
TSA-B-MicroC	1.34078
TSA-B-MicroC	1.34003
TSA-B-MicroC	1.3373
TSA-B-MicroC	1.33669
TSA-B-MicroC	1.32681
TSA-B-MicroC	1.34373
TSA-B-MicroC	1.33225
TSA-B-MicroC	1.33838
TSA-B-MicroC	1.33841
TSA-B-MicroC	1.34346
TSA-B-MicroC	1.34021
TSA-B-MicroC	1.34207
TSA-B-MicroC	1.34671
TSA-B-MicroC	1.34018
TSA-B-MicroC	1.34301
TSA-B-MicroC	1.3411
TSA-B-MicroC	1.33181
TSA-B-MicroC	1.33401
TSA-B-MicroC	1.33477
TSA-B-MicroC	1.32116
TSA-B-MicroC	1.33535
TSA-B-MicroC	1.31422
TSA-B-MicroC	1.31986
TSA-B-MicroC	1.31514
TSA-B-MicroC	1.31385
TSA-B-MicroC	1.31537
TSA-B-MicroC	1.32123
TSA-B-MicroC	1.32644
TSA-B-MicroC	1.32437
TSA-B-MicroC	1.31806
TSA-B-MicroC	1.31736
TSA-B-MicroC	1.32269
TSA-B-MicroC	1.32235
TSA-B-MicroC	1.33481
TSA-B-MicroC	1.32374
TSA-B-MicroC	1.3382
TSA-B-MicroC	1.33202
TSA-B-MicroC	1.33465
TSA-B-MicroC	1.3374
TSA-B-MicroC	1.33877
TSA-B-MicroC	1.33228
TSA-B-MicroC	1.33812
TSA-B-MicroC	1.34189
TSA-B-MicroC	1.33364
TSA-B-MicroC	1.33133
TSA-B-MicroC	1.3382
TSA-B-MicroC	1.32893
TSA-B-MicroC	1.32214
TSA-B-MicroC	1.32813
TSA-B-MicroC	1.32521
TSA-B-MicroC	1.34959
TSA-B-MicroC	1.32664
TSA-B-MicroC	1.32744
TSA-B-MicroC	1.32587
TSA-B-MicroC	1.31532
TSA-B-MicroC	1.31607
TSA-B-MicroC	1.31412
TSA-B-MicroC	1.30776
TSA-B-MicroC	1.30319
TSA-B-MicroC	1.30499
TSA-B-MicroC	1.30621
TSA-B-MicroC	1.29043
TSA-B-MicroC	1.28939
TSA-B-MicroC	1.28517
TSA-B-MicroC	1.27524
TSA-B-MicroC	1.28983
TSA-B-MicroC	1.27506
TSA-B-MicroC	1.267
TSA-B-MicroC	1.26587
TSA-B-MicroC	1.25504
TSA-B-MicroC	1.2519
TSA-B-MicroC	1.24565
TSA-B-MicroC	1.24304
TSA-B-MicroC	1.23321
TSA-B-MicroC	1.22188
TSA-B-MicroC	1.20508
TSA-B-MicroC	1.18247
TSA-B-MicroC	1.16018
TSA-B-MicroC	1.12031
TSA-B-MicroC	1.07582
TSA-B-MicroC	1.02912
TSA-A-models	0.98371
TSA-A-models	1.02074
TSA-A-models	1.05253
TSA-A-models	1.06866
TSA-A-models	1.10752
TSA-A-models	1.16737
TSA-A-models	1.19242
TSA-A-models	1.20045
TSA-A-models	1.23046
TSA-A-models	1.2509
TSA-A-models	1.2508
TSA-A-models	1.24964
TSA-A-models	1.26706
TSA-A-models	1.27006
TSA-A-models	1.28986
TSA-A-models	1.28397
TSA-A-models	1.29457
TSA-A-models	1.285
TSA-A-models	1.28607
TSA-A-models	1.2704
TSA-A-models	1.29297
TSA-A-models	1.28146
TSA-A-models	1.28298
TSA-A-models	1.24509
TSA-A-models	1.25299
TSA-A-models	1.26765
TSA-A-models	1.30112
TSA-A-models	1.28628
TSA-A-models	1.26796
TSA-A-models	1.2652
TSA-A-models	1.25928
TSA-A-models	1.26509
TSA-A-models	1.26924
TSA-A-models	1.25967
TSA-A-models	1.24756
TSA-A-models	1.25093
TSA-A-models	1.25211
TSA-A-models	1.2375
TSA-A-models	1.25348
TSA-A-models	1.23883
TSA-A-models	1.24337
TSA-A-models	1.23717
TSA-A-models	1.2505
TSA-A-models	1.23763
TSA-A-models	1.24721
TSA-A-models	1.23028
TSA-A-models	1.2302
TSA-A-models	1.2542
TSA-A-models	1.24287
TSA-A-models	1.2112
TSA-A-models	1.2019
TSA-A-models	1.22641
TSA-A-models	1.23223
TSA-A-models	1.22436
TSA-A-models	1.21831
TSA-A-models	1.22996
TSA-A-models	1.23385
TSA-A-models	1.227
TSA-A-models	1.2131
TSA-A-models	1.20954
TSA-A-models	1.25658
TSA-A-models	1.29935
TSA-A-models	1.28943
TSA-A-models	1.25893
TSA-A-models	1.25563
TSA-A-models	1.28342
TSA-A-models	1.27233
TSA-A-models	1.25448
TSA-A-models	1.26462
TSA-A-models	1.27243
TSA-A-models	1.26204
TSA-A-models	1.24297
TSA-A-models	1.23628
TSA-A-models	1.26058
TSA-A-models	1.23216
TSA-A-models	1.2253
TSA-A-models	1.22361
TSA-A-models	1.24823
TSA-A-models	1.25073
TSA-A-models	1.23196
TSA-A-models	1.24057
TSA-A-models	1.23708
TSA-A-models	1.21449
TSA-A-models	1.18365
TSA-A-models	1.21868
TSA-A-models	1.24024
TSA-A-models	1.20681
TSA-A-models	1.20101
TSA-A-models	1.20191
TSA-A-models	1.20038
TSA-A-models	1.20407
TSA-A-models	1.20143
TSA-A-models	1.20435
TSA-A-models	1.21208
TSA-A-models	1.1951
TSA-A-models	1.21833
TSA-A-models	1.21625
TSA-A-models	1.23365
TSA-A-models	1.24281
TSA-A-models	1.24979
TSA-A-models	1.26103
TSA-A-models	1.27413
TSA-A-models	1.25389
TSA-A-models	1.27281
TSA-A-models	1.26137
TSA-A-models	1.28334
TSA-A-models	1.27624
TSA-A-models	1.26697
TSA-A-models	1.25731
TSA-A-models	1.27242
TSA-A-models	1.27172
TSA-A-models	1.26385
TSA-A-models	1.26652
TSA-A-models	1.27155
TSA-A-models	1.27934
TSA-A-models	1.27011
TSA-A-models	1.25057
TSA-A-models	1.27559
TSA-A-models	1.28666
TSA-A-models	1.31411
TSA-A-models	1.31493
TSA-A-models	1.33099
TSA-A-models	1.33526
TSA-A-models	1.31717
TSA-A-models	1.3032
TSA-A-models	1.31746
TSA-A-models	1.32071
TSA-A-models	1.32948
TSA-A-models	1.32573
TSA-A-models	1.28871
TSA-A-models	1.29146
TSA-A-models	1.30609
TSA-A-models	1.31286
TSA-A-models	1.34163
TSA-A-models	1.33465
TSA-A-models	1.3326
TSA-A-models	1.32224
TSA-A-models	1.28288
TSA-A-models	1.27928
TSA-A-models	1.30852
TSA-A-models	1.28295
TSA-A-models	1.23042
TSA-A-models	1.18512
TSA-A-models	1.17417
TSA-A-models	1.14742
TSA-A-models	1.12893
TSA-A-models	1.09189
TSA-A-models	1.0673
TSA-A-models	1.0056
TSA-A-models	0.939053
TSA-B-models	1.09722
TSA-B-models	1.11456
TSA-B-models	1.13867
TSA-B-models	1.18301
TSA-B-models	1.21373
TSA-B-models	1.24567
TSA-B-models	1.25543
TSA-B-models	1.24184
TSA-B-models	1.26759
TSA-B-models	1.27567
TSA-B-models	1.31571
TSA-B-models	1.29552
TSA-B-models	1.3269
TSA-B-models	1.32885
TSA-B-models	1.30315
TSA-B-models	1.26754
TSA-B-models	1.27302
TSA-B-models	1.25649
TSA-B-models	1.26906
TSA-B-models	1.29548
TSA-B-models	1.30393
TSA-B-models	1.30496
TSA-B-models	1.32018
TSA-B-models	1.29653
TSA-B-models	1.33573
TSA-B-models	1.31159
TSA-B-models	1.31674
TSA-B-models	1.32937
TSA-B-models	1.34331
TSA-B-models	1.32832
TSA-B-models	1.31459
TSA-B-models	1.31972
TSA-B-models	1.31795
TSA-B-models	1.30357
TSA-B-models	1.32233
TSA-B-models	1.33999
TSA-B-models	1.33595
TSA-B-models	1.31563
TSA-B-models	1.31016
TSA-B-models	1.30688
TSA-B-models	1.31906
TSA-B-models	1.34649
TSA-B-models	1.3451
TSA-B-models	1.32578
TSA-B-models	1.3291
TSA-B-models	1.32486
TSA-B-models	1.32268
TSA-B-models	1.341
TSA-B-models	1.33772
TSA-B-models	1.33152
TSA-B-models	1.33246
TSA-B-models	1.29307
TSA-B-models	1.33017
TSA-B-models	1.30295
TSA-B-models	1.2921
TSA-B-models	1.29471
TSA-B-models	1.32536
TSA-B-models	1.32839
TSA-B-models	1.34818
TSA-B-models	1.40036
TSA-B-models	1.38956
TSA-B-models	1.34159
TSA-B-models	1.32207
TSA-B-models	1.30172
TSA-B-models	1.31362
TSA-B-models	1.29183
TSA-B-models	1.28942
TSA-B-models	1.29191
TSA-B-models	1.28712
TSA-B-models	1.30489
TSA-B-models	1.34512
TSA-B-models	1.33074
TSA-B-models	1.32681
TSA-B-models	1.32555
TSA-B-models	1.32416
TSA-B-models	1.32929
TSA-B-models	1.35083
TSA-B-models	1.33196
TSA-B-models	1.319
TSA-B-models	1.33716
TSA-B-models	1.36935
TSA-B-models	1.37895
TSA-B-models	1.35618
TSA-B-models	1.32102
TSA-B-models	1.34488
TSA-B-models	1.36826
TSA-B-models	1.34107
TSA-B-models	1.32576
TSA-B-models	1.32699
TSA-B-models	1.31093
TSA-B-models	1.34322
TSA-B-models	1.36133
TSA-B-models	1.37429
TSA-B-models	1.36182
TSA-B-models	1.33465
TSA-B-models	1.34172
TSA-B-models	1.36648
TSA-B-models	1.36421
TSA-B-models	1.33451
TSA-B-models	1.31741
TSA-B-models	1.34038
TSA-B-models	1.32586
TSA-B-models	1.33861
TSA-B-models	1.32987
TSA-B-models	1.32444
TSA-B-models	1.32776
TSA-B-models	1.32746
TSA-B-models	1.33216
TSA-B-models	1.34902
TSA-B-models	1.3515
TSA-B-models	1.36266
TSA-B-models	1.33559
TSA-B-models	1.34258
TSA-B-models	1.37286
TSA-B-models	1.35985
TSA-B-models	1.34269
TSA-B-models	1.34941
TSA-B-models	1.36976
TSA-B-models	1.37972
TSA-B-models	1.37736
TSA-B-models	1.37894
TSA-B-models	1.34952
TSA-B-models	1.33798
TSA-B-models	1.36578
TSA-B-models	1.37002
TSA-B-models	1.35449
TSA-B-models	1.34122
TSA-B-models	1.35954
TSA-B-models	1.36331
TSA-B-models	1.33823
TSA-B-models	1.31804
TSA-B-models	1.32468
TSA-B-models	1.32104
TSA-B-models	1.31594
TSA-B-models	1.3328
TSA-B-models	1.29489
TSA-B-models	1.29667
TSA-B-models	1.29329
TSA-B-models	1.28376
TSA-B-models	1.29145
TSA-B-models	1.28506
TSA-B-models	1.31871
TSA-B-models	1.32665
TSA-B-models	1.29853
TSA-B-models	1.25773
TSA-B-models	1.2763
TSA-B-models	1.26936
TSA-B-models	1.22555
TSA-B-models	1.18013
TSA-B-models	1.1069

## Sheet: Fig_2g_loops_deseq2
						loopNames	baseMean	log2FoldChange	lfcSE	stat	pvalue	padj
chr1	3120000	3124000	chr1	4336000	4340000	Loop1	1.71341	0.928206	0.854401	1.08638	0.27731	NA
chr1	4519000	4520000	chr1	4765000	4766000	Loop10	9.50073	-0.12452	0.3572	-0.3486	0.727389	0.894444
chr1	11996000	1.2e+07	chr1	12836000	12840000	Loop100	3.65363	-0.146559	0.57693	-0.254033	0.79947	NA
chr1	72879000	72880000	chr1	73275000	73276000	Loop1000	11.4768	0.148583	0.325158	0.456956	0.647702	0.857252
chr4	115101000	115102000	chr4	115251000	115252000	Loop10000	6.17856	-0.721145	0.475962	-1.51513	0.129739	0.408993
chr4	115136000	115137000	chr4	115706000	115707000	Loop10001	2.21536	-1.81016	0.979198	-1.84861	0.0645141	NA
chr4	115160000	115161000	chr4	115173000	115174000	Loop10002	30.7045	0.614617	0.202807	3.03055	0.00244107	0.0319604
chr4	115173000	115174000	chr4	115233000	115234000	Loop10003	10.3636	-0.202961	0.365914	-0.554669	0.579121	0.820332
chr4	115176000	115177000	chr4	115420000	115421000	Loop10004	4.295	0.208598	0.622515	0.335089	0.737558	NA
chr4	115180000	115181000	chr4	115228000	115229000	Loop10005	12.4366	0.31723	0.310694	1.02103	0.307238	0.621784
chr4	115182000	115183000	chr4	115279000	115280000	Loop10006	6.57959	0.379577	0.42942	0.883929	0.376734	0.68411
chr4	115231000	115232000	chr4	115691000	115692000	Loop10007	4.91207	0.386299	0.480216	0.804428	0.42115	NA
chr4	115251000	115252000	chr4	115708000	115709000	Loop10008	3.42268	-1.21296	0.671428	-1.80654	0.0708334	NA
chr4	115291000	115292000	chr4	115706000	115707000	Loop10009	5.42478	-0.0413353	0.457904	-0.0902706	0.928072	NA
chr1	72879000	72880000	chr1	73825000	73826000	Loop1001	11.5341	0.742363	0.328711	2.25841	0.0239204	0.155894
chr4	115367000	115368000	chr4	115398000	115399000	Loop10010	9.35138	-0.0359019	0.352325	-0.1019	0.918836	0.973197
chr4	115391000	115392000	chr4	115712000	115713000	Loop10011	6.39938	-0.530917	0.452868	-1.17235	0.241059	0.554517
chr4	115396000	115397000	chr4	115446000	115447000	Loop10012	7.6765	0.10246	0.394605	0.259652	0.795132	0.924737
chr4	115397000	115398000	chr4	115564000	115565000	Loop10013	3.66134	-0.206437	0.593802	-0.347654	0.7281	NA
chr4	115397000	115398000	chr4	115707000	115708000	Loop10014	5.97951	-0.369844	0.464928	-0.795486	0.426331	0.721029
chr4	115408000	115409000	chr4	115703000	115704000	Loop10015	4.27017	0.0826204	0.518543	0.159332	0.873408	NA
chr4	115435000	115436000	chr4	115461000	115462000	Loop10016	11.8106	0.46269	0.318832	1.4512	0.146723	0.43509
chr4	115435000	115436000	chr4	115490000	115491000	Loop10017	7.37999	0.294276	0.406863	0.723281	0.469507	0.751323
chr4	115436000	115437000	chr4	115512000	115513000	Loop10018	4.5259	-0.0914665	0.535502	-0.170805	0.864377	NA
chr4	115454000	115455000	chr4	115709000	115710000	Loop10019	8.7361	-0.296272	0.406237	-0.729308	0.465813	0.748658
chr1	72880000	72884000	chr1	73112000	73116000	Loop1002	6.75663	0.0548643	0.43258	0.12683	0.899075	0.966053
chr4	115460000	115461000	chr4	115622000	115623000	Loop10020	5.81505	-0.299459	0.478527	-0.625792	0.531451	0.791208
chr4	115465000	115466000	chr4	115651000	115652000	Loop10021	4.78301	-0.253384	0.510516	-0.49633	0.619662	NA
chr4	115465000	115466000	chr4	115712000	115713000	Loop10022	6.95656	0.311924	0.41783	0.746534	0.455345	0.741571
chr4	115481000	115482000	chr4	115728000	115729000	Loop10023	7.54293	0.0251821	0.395776	0.0636272	0.949267	0.983523
chr4	115489000	115490000	chr4	115710000	115711000	Loop10024	10.0717	-0.55217	0.368499	-1.49843	0.134021	0.415291
chr4	115497000	115498000	chr4	115703000	115704000	Loop10025	7.5275	-0.268778	0.405085	-0.66351	0.507004	0.775869
chr4	115498000	115499000	chr4	115656000	115657000	Loop10026	7.01082	-0.479189	0.439234	-1.09096	0.275289	0.590068
chr4	115505000	115506000	chr4	115533000	115534000	Loop10027	16.2418	-0.043797	0.287159	-0.152518	0.878778	0.958318
chr4	115507000	115508000	chr4	115635000	115636000	Loop10028	4.22697	0.0482429	0.530333	0.0909672	0.927519	NA
chr4	115508000	115509000	chr4	115626000	115627000	Loop10029	6.38878	-0.555802	0.455597	-1.21994	0.222487	0.535139
chr1	72880000	72884000	chr1	73676000	73680000	Loop1003	3.21734	0.00385964	0.612378	0.00630271	0.994971	NA
chr4	115510000	115511000	chr4	115703000	115704000	Loop10030	5.99166	-0.502449	0.454725	-1.10495	0.269181	0.584044
chr4	115514000	115515000	chr4	115546000	115547000	Loop10031	12.6424	-0.413726	0.371362	-1.11408	0.265245	0.579392
chr4	115517000	115518000	chr4	115712000	115713000	Loop10032	4.72039	-0.463801	0.534848	-0.867164	0.385852	NA
chr4	115558000	115559000	chr4	115708000	115709000	Loop10033	6.069	-0.880684	0.480856	-1.83149	0.0670271	0.286432
chr4	115573000	115574000	chr4	115613000	115614000	Loop10034	23.8159	0.705355	0.269861	2.61378	0.0089548	0.0814186
chr4	115578000	115579000	chr4	115591000	115592000	Loop10035	31.0514	0.0293265	0.231185	0.126853	0.899057	0.966053
chr4	115582000	115583000	chr4	115624000	115625000	Loop10036	9.99961	0.0149556	0.34269	0.0436419	0.96519	0.988908
chr4	115588000	115589000	chr4	115610000	115611000	Loop10037	18.9891	0.404946	0.255997	1.58184	0.113686	0.381058
chr4	115590000	115591000	chr4	115637000	115638000	Loop10038	10.1744	-0.0565928	0.352311	-0.160633	0.872383	0.955544
chr4	115622000	115623000	chr4	115704000	115705000	Loop10039	7.79558	-0.568299	0.419212	-1.35564	0.175215	0.475801
chr1	72884000	72888000	chr1	73216000	73220000	Loop1004	3.94038	0.0994861	0.539919	0.184261	0.853809	NA
chr4	115730000	115731000	chr4	116003000	116004000	Loop10040	7.18367	-0.965835	0.448843	-2.15183	0.0314105	0.18417
chr4	115731000	115732000	chr4	115869000	115870000	Loop10041	5.6345	-0.609631	0.48197	-1.26487	0.205917	NA
chr4	115731000	115732000	chr4	115901000	115902000	Loop10042	7.21803	-0.840732	0.446233	-1.88407	0.0595558	0.268284
chr4	115733000	115734000	chr4	115983000	115984000	Loop10043	10.3512	0.11952	0.363905	0.328437	0.742581	0.902071
chr4	115735000	115736000	chr4	115935000	115936000	Loop10044	7.28068	-0.679908	0.435553	-1.56102	0.118518	0.390229
chr4	115739000	115740000	chr4	115896000	115897000	Loop10045	8.93795	0.022596	0.364476	0.061996	0.950566	0.983876
chr4	115742000	115743000	chr4	115828000	115829000	Loop10046	8.01566	-0.393526	0.402557	-0.977564	0.32829	0.642747
chr4	115785000	115786000	chr4	115837000	115838000	Loop10047	10.3869	-0.652115	0.355744	-1.8331	0.0667875	0.286191
chr4	115785000	115786000	chr4	115890000	115891000	Loop10048	8.44804	-0.29069	0.379418	-0.766146	0.443589	0.733291
chr4	115788000	115789000	chr4	115985000	115986000	Loop10049	7.35023	-0.497764	0.41591	-1.19681	0.231382	0.544442
chr1	72884000	72888000	chr1	73512000	73516000	Loop1005	2.20934	-0.561184	0.790443	-0.709962	0.477728	NA
chr4	115899000	115900000	chr4	115938000	115939000	Loop10050	19.0092	-0.11941	0.268018	-0.44553	0.655937	0.861839
chr4	115901000	115902000	chr4	115954000	115955000	Loop10051	19.4478	-0.0378383	0.247879	-0.152648	0.878676	0.958309
chr4	115902000	115903000	chr4	115981000	115982000	Loop10052	27.4803	-0.405749	0.226135	-1.79428	0.0727691	0.300392
chr4	115903000	115904000	chr4	116003000	116004000	Loop10053	18.7563	-0.766166	0.27501	-2.78596	0.00533692	0.056378
chr4	115939000	115940000	chr4	115979000	115980000	Loop10054	20.4993	0.0268431	0.265495	0.101106	0.919466	0.97345
chr4	116136000	116137000	chr4	116166000	116167000	Loop10055	18.6514	-0.760255	0.285112	-2.66652	0.00766417	0.0727639
chr4	116136000	116137000	chr4	116218000	116219000	Loop10056	8.73177	-0.783863	0.400557	-1.95693	0.0503556	0.243723
chr4	116168000	116169000	chr4	116217000	116218000	Loop10057	14.0692	-0.343139	0.308436	-1.11251	0.265918	0.580171
chr4	116168000	116172000	chr4	116528000	116532000	Loop10058	4.14871	0.716479	0.557434	1.28532	0.198682	NA
chr4	116169000	116170000	chr4	116358000	116359000	Loop10059	4.09109	-1.24745	0.619154	-2.01476	0.04393	NA
chr1	72888000	72892000	chr1	73148000	73152000	Loop1006	5.63371	0.376549	0.453274	0.830732	0.406125	NA
chr4	116603000	116604000	chr4	116622000	116623000	Loop10060	23.4879	-0.705646	0.272753	-2.58713	0.00967805	0.0855877
chr4	116706000	116707000	chr4	116790000	116791000	Loop10061	10.299	-0.173208	0.372994	-0.464372	0.642381	0.854048
chr4	116719000	116720000	chr4	116779000	116780000	Loop10062	17.1071	-0.24888	0.276942	-0.898671	0.368828	0.676618
chr4	116719000	116720000	chr4	116787000	116788000	Loop10063	21.7326	-0.770706	0.276856	-2.78378	0.00537296	0.0565951
chr4	116726000	116727000	chr4	116786000	116787000	Loop10064	17.8939	-0.481579	0.281324	-1.71183	0.0869279	0.330216
chr4	116746000	116747000	chr4	116786000	116787000	Loop10065	16.9999	-0.340395	0.273148	-1.24619	0.212694	0.523323
chr4	116808000	116809000	chr4	116990000	116991000	Loop10066	11.2233	-0.132667	0.334079	-0.397114	0.691283	0.877978
chr4	116818000	116819000	chr4	116989000	116990000	Loop10067	13.9354	-0.400411	0.302021	-1.32577	0.184915	0.489161
chr4	116824000	116825000	chr4	117142000	117143000	Loop10068	5.68801	0.198688	0.459531	0.432371	0.665472	NA
chr4	116827000	116828000	chr4	116968000	116969000	Loop10069	11.4354	-0.603106	0.354023	-1.70358	0.08846	0.33363
chr1	72996000	7.3e+07	chr1	74160000	74164000	Loop1007	0.46881	0.640064	1.4989	0.427024	0.669362	NA
chr4	116827000	116828000	chr4	116990000	116991000	Loop10070	20.1155	-0.0894647	0.251038	-0.356378	0.721557	0.892117
chr4	116828000	116829000	chr4	117141000	117142000	Loop10071	5.26077	0.0675202	0.462855	0.145878	0.884018	NA
chr4	116829000	116830000	chr4	116953000	116954000	Loop10072	9.04635	-1.51948	0.438846	-3.46245	0.000535281	0.00985358
chr4	116829000	116830000	chr4	116958000	116959000	Loop10073	9.69728	-0.474671	0.372761	-1.27339	0.20288	0.511823
chr4	116829000	116830000	chr4	116973000	116974000	Loop10074	15.0327	-0.577459	0.320346	-1.80261	0.07145	0.297508
chr4	116838000	116839000	chr4	116990000	116991000	Loop10075	15.916	-0.0610976	0.284934	-0.214427	0.830214	0.939035
chr4	116840000	116841000	chr4	116960000	116961000	Loop10076	7.9854	-0.4692	0.399544	-1.17434	0.240259	0.55343
chr4	116842000	116843000	chr4	116875000	116876000	Loop10077	13.5496	-0.292695	0.313334	-0.934133	0.350235	0.660816
chr4	116844000	116845000	chr4	116991000	116992000	Loop10078	9.07345	-0.236866	0.359175	-0.659472	0.509593	0.777469
chr4	116877000	116878000	chr4	116992000	116993000	Loop10079	7.32285	-0.353189	0.430225	-0.820939	0.411681	0.71084
chr1	73268000	73272000	chr1	73616000	73620000	Loop1008	4.05065	-0.649434	0.556137	-1.16776	0.242904	NA
chr4	116912000	116913000	chr4	116961000	116962000	Loop10080	10.1452	-1.04991	0.381455	-2.75239	0.00591627	0.0606444
chr4	116991000	116992000	chr4	117140000	117141000	Loop10081	6.60089	-0.603529	0.445351	-1.35518	0.175361	0.476047
chr4	117005000	117006000	chr4	117140000	117141000	Loop10082	12.7008	0.0179138	0.306026	0.0585371	0.953321	0.98511
chr4	117023000	117024000	chr4	117143000	117144000	Loop10083	8.57471	0.0443178	0.396383	0.111805	0.910978	0.970524
chr4	117029000	117030000	chr4	117139000	117140000	Loop10084	8.20454	0.16684	0.373175	0.447082	0.654816	0.861459
chr4	117098000	117099000	chr4	117147000	117148000	Loop10085	12.5016	-0.351996	0.321155	-1.09603	0.273066	0.587753
chr4	117099000	117100000	chr4	117140000	117141000	Loop10086	10.5413	-0.694299	0.362781	-1.91382	0.0556428	0.257589
chr4	117108000	117112000	chr4	118372000	118376000	Loop10087	0.65873	1.80305	1.30787	1.37861	0.168015	NA
chr4	117111000	117112000	chr4	117138000	117139000	Loop10088	14.9172	-0.470969	0.299417	-1.57295	0.11573	0.384916
chr4	117121000	117122000	chr4	117139000	117140000	Loop10089	24.4701	-0.165797	0.239472	-0.692345	0.488721	0.763417
chr1	73272000	73276000	chr1	73824000	73828000	Loop1009	5.84859	0.590506	0.438971	1.3452	0.178559	0.480597
chr4	117157000	117158000	chr4	117180000	117181000	Loop10090	16.6507	-0.634718	0.315335	-2.01284	0.0441316	0.225215
chr4	117168000	117172000	chr4	118164000	118168000	Loop10091	0.349974	-0.243993	1.51407	-0.16115	0.871975	NA
chr4	117168000	117172000	chr4	118348000	118352000	Loop10092	0.485458	0.29586	1.38854	0.213072	0.831271	NA
chr4	117180000	117184000	chr4	118292000	118296000	Loop10093	0.419084	0.942974	1.53116	0.615856	0.537989	NA
chr4	117212000	117216000	chr4	118076000	118080000	Loop10094	0.584894	-1.04773	1.26931	-0.825433	0.409126	NA
chr4	117221000	117222000	chr4	117258000	117259000	Loop10095	12.563	-0.895614	0.332285	-2.69532	0.00703209	0.0684833
chr4	117229000	117230000	chr4	117678000	117679000	Loop10096	6.41397	-1.51773	0.512547	-2.96116	0.00306483	0.037709
chr4	117230000	117231000	chr4	117259000	117260000	Loop10097	21.4269	-0.654002	0.259607	-2.5192	0.0117622	0.0981491
chr4	117230000	117231000	chr4	117263000	117264000	Loop10098	19.0107	-0.471786	0.279072	-1.69055	0.090922	0.338206
chr4	117240000	117241000	chr4	117676000	117677000	Loop10099	7.03858	0.163087	0.407617	0.400098	0.689085	0.877132
chr1	12028000	12032000	chr1	12836000	12840000	Loop101	3.4468	-0.305817	0.592356	-0.516272	0.605664	NA
chr1	73288000	73292000	chr1	73616000	73620000	Loop1010	2.79299	0.218278	0.615308	0.354747	0.722779	NA
chr4	117240000	117244000	chr4	118168000	118172000	Loop10100	0.328373	-1.15419	1.42062	-0.812455	0.41653	NA
chr4	117248000	117252000	chr4	118584000	118588000	Loop10101	0.439496	0.86073	1.4776	0.58252	0.560216	NA
chr4	117267000	117268000	chr4	117679000	117680000	Loop10102	7.74552	-0.698761	0.432892	-1.61417	0.106491	0.36824
chr4	117267000	117268000	chr4	117733000	117734000	Loop10103	3.52596	-0.714412	0.618429	-1.1552	0.248007	NA
chr4	117267000	117268000	chr4	117737000	117738000	Loop10104	3.29291	-0.55803	0.641043	-0.870503	0.384026	NA
chr4	117268000	117269000	chr4	117684000	117685000	Loop10105	6.14706	0.0925969	0.4239	0.218441	0.827086	0.938209
chr4	117269000	117270000	chr4	117526000	117527000	Loop10106	9.37252	-0.811788	0.380865	-2.13143	0.0330537	0.19002
chr4	117271000	117272000	chr4	117494000	117495000	Loop10107	8.35623	0.26364	0.3809	0.69215	0.488843	0.763487
chr4	117271000	117272000	chr4	117655000	117656000	Loop10108	4.91408	-0.727367	0.525143	-1.38508	0.166027	NA
chr4	117272000	117273000	chr4	117677000	117678000	Loop10109	9.12556	-0.330634	0.363347	-0.909969	0.362839	0.671298
chr1	73304000	73308000	chr1	73828000	73832000	Loop1011	3.43758	0.274185	0.585162	0.468562	0.639383	NA
chr4	117273000	117274000	chr4	117575000	117576000	Loop10110	4.88991	-0.81859	0.555125	-1.47461	0.140319	NA
chr4	117278000	117279000	chr4	117620000	117621000	Loop10111	3.76848	-1.42159	0.656119	-2.16666	0.030261	NA
chr4	117279000	117280000	chr4	117656000	117657000	Loop10112	4.90329	-0.964042	0.531243	-1.81469	0.0695712	NA
chr4	117281000	117282000	chr4	117664000	117665000	Loop10113	5.75988	-0.308	0.484445	-0.635778	0.524921	0.786588
chr4	117283000	117284000	chr4	117675000	117676000	Loop10114	5.66084	-0.143809	0.459887	-0.312706	0.754504	NA
chr4	117283000	117284000	chr4	117679000	117680000	Loop10115	6.81759	-0.135406	0.456574	-0.296569	0.766795	0.912629
chr4	117286000	117287000	chr4	117550000	117551000	Loop10116	4.00486	-2.09501	0.769691	-2.72188	0.0064911	NA
chr4	117291000	117292000	chr4	117682000	117683000	Loop10117	3.73777	-0.801997	0.598289	-1.34048	0.180088	NA
chr4	117294000	117295000	chr4	117580000	117581000	Loop10118	3.74108	-2.2379	0.791044	-2.82904	0.00466874	NA
chr4	117304000	117305000	chr4	117495000	117496000	Loop10119	6.89514	-0.84739	0.459187	-1.84541	0.0649776	0.281791
chr1	73332000	73336000	chr1	73828000	73832000	Loop1012	3.38792	0.244515	0.56906	0.429682	0.667427	NA
chr4	117307000	117308000	chr4	117528000	117529000	Loop10120	7.11077	-1.50443	0.49004	-3.07001	0.00214051	0.0288912
chr4	117313000	117314000	chr4	117658000	117659000	Loop10121	6.16408	-0.695113	0.474183	-1.46592	0.142671	0.42926
chr4	117314000	117315000	chr4	117510000	117511000	Loop10122	10.5695	-0.719178	0.367503	-1.95693	0.050356	0.243723
chr4	117315000	117316000	chr4	117678000	117679000	Loop10123	6.69233	-0.670686	0.442248	-1.51654	0.129383	0.408585
chr4	117318000	117319000	chr4	117637000	117638000	Loop10124	4.23684	-1.25339	0.614123	-2.04094	0.0412567	NA
chr4	117322000	117323000	chr4	117631000	117632000	Loop10125	5.9762	-0.0786023	0.451364	-0.174144	0.861752	0.950952
chr4	117323000	117324000	chr4	117555000	117556000	Loop10126	7.4198	-0.385588	0.401055	-0.961435	0.336334	0.649688
chr4	117324000	117325000	chr4	117496000	117497000	Loop10127	13.0869	-0.549213	0.330271	-1.66291	0.0963297	0.349501
chr4	117324000	117325000	chr4	117520000	117521000	Loop10128	11.2833	-0.862759	0.359937	-2.39697	0.0165313	0.122804
chr4	117324000	117325000	chr4	117529000	117530000	Loop10129	10.7745	-1.62028	0.407518	-3.97599	7.00883191001196e-05	0.00193746
chr1	73620000	73624000	chr1	73824000	73828000	Loop1013	7.49663	0.272256	0.395933	0.68763	0.491686	0.765295
chr4	117324000	117325000	chr4	117677000	117678000	Loop10130	7.92727	-0.0854796	0.384079	-0.222557	0.82388	0.937007
chr4	117327000	117328000	chr4	117486000	117487000	Loop10131	9.84003	-0.942477	0.397643	-2.37016	0.0177805	0.128788
chr4	117328000	117329000	chr4	117677000	117678000	Loop10132	6.65745	-0.717257	0.450439	-1.59235	0.111306	0.376805
chr4	117335000	117336000	chr4	117459000	117460000	Loop10133	4.7377	-0.514893	0.515325	-0.999161	0.317717	NA
chr4	117335000	117336000	chr4	117502000	117503000	Loop10134	9.81049	-0.537565	0.3939	-1.36472	0.17234	0.472159
chr4	117350000	117351000	chr4	117500000	117501000	Loop10135	8.0316	-1.19583	0.45647	-2.61973	0.00880005	0.080432
chr4	117367000	117368000	chr4	117495000	117496000	Loop10136	8.6602	-0.816656	0.424934	-1.92184	0.0546254	0.254795
chr4	117373000	117374000	chr4	117505000	117506000	Loop10137	7.74636	-1.40333	0.460576	-3.0469	0.00231214	0.0306978
chr4	117380000	117381000	chr4	117483000	117484000	Loop10138	8.40864	-0.516887	0.404642	-1.27739	0.201464	0.509688
chr4	117398000	117399000	chr4	117526000	117527000	Loop10139	7.64684	-0.973146	0.429832	-2.26402	0.0235731	0.154444
chr1	73900000	73901000	chr1	74051000	74052000	Loop1014	3.13243	-1.1539	0.700562	-1.6471	0.0995373	NA
chr4	117555000	117556000	chr4	117674000	117675000	Loop10140	8.65734	-0.44317	0.402098	-1.10215	0.270398	0.585034
chr4	117681000	117682000	chr4	117770000	117771000	Loop10141	12.9451	-0.0612508	0.304133	-0.201395	0.84039	0.942407
chr4	117683000	117684000	chr4	117736000	117737000	Loop10142	11.0392	0.0905055	0.338203	0.267607	0.789002	0.921991
chr4	117705000	117706000	chr4	117756000	117757000	Loop10143	13.439	-0.639027	0.321218	-1.98939	0.0466585	0.232646
chr4	117705000	117706000	chr4	117800000	117801000	Loop10144	10.3542	0.511492	0.344451	1.48495	0.137557	0.421293
chr4	117706000	117707000	chr4	117784000	117785000	Loop10145	10.5643	0.249951	0.330665	0.755904	0.449707	0.737119
chr4	117754000	117755000	chr4	117802000	117803000	Loop10146	7.08376	-1.07962	0.473356	-2.28077	0.0225621	0.150317
chr4	117812000	117813000	chr4	118075000	118076000	Loop10147	7.24372	0.449854	0.421156	1.06814	0.285457	0.601064
chr4	117814000	117815000	chr4	118079000	118080000	Loop10148	7.17566	-0.213204	0.41657	-0.511808	0.608785	0.836341
chr4	117829000	117830000	chr4	118062000	118063000	Loop10149	6.46326	-0.385263	0.433204	-0.889333	0.373824	0.681261
chr1	73900000	73901000	chr1	74182000	74183000	Loop1015	5.71275	0.0263626	0.444794	0.0592692	0.952738	0.984707
chr4	117830000	117831000	chr4	118074000	118075000	Loop10150	9.23454	-0.503317	0.390678	-1.28832	0.197636	0.505022
chr4	117831000	117832000	chr4	118084000	118085000	Loop10151	10.407	-0.722714	0.360232	-2.00624	0.0448302	0.227482
chr4	117835000	117836000	chr4	118074000	118075000	Loop10152	7.71005	-0.262992	0.393048	-0.669109	0.503426	0.773346
chr4	117851000	117852000	chr4	118075000	118076000	Loop10153	5.45628	-0.38883	0.49853	-0.779953	0.435419	NA
chr4	117883000	117884000	chr4	118073000	118074000	Loop10154	4.08615	-0.652385	0.556215	-1.1729	0.240835	NA
chr4	117916000	117917000	chr4	118074000	118075000	Loop10155	5.92685	-0.310064	0.467104	-0.663802	0.506817	0.775653
chr4	117928000	117929000	chr4	118074000	118075000	Loop10156	9.37658	0.628129	0.35229	1.78299	0.074588	0.304076
chr4	117929000	117930000	chr4	118059000	118060000	Loop10157	8.02733	-0.140319	0.38141	-0.367896	0.712951	0.888289
chr4	118035000	118036000	chr4	118075000	118076000	Loop10158	8.06237	-0.313718	0.394731	-0.794763	0.426752	0.72141
chr4	118090000	118091000	chr4	118294000	118295000	Loop10159	9.51853	0.226764	0.342268	0.662534	0.507629	0.77638
chr1	73901000	73902000	chr1	74067000	74068000	Loop1016	7.30575	-0.106223	0.401316	-0.264687	0.791251	0.92311
chr4	118168000	118172000	chr4	118292000	118296000	Loop10160	7.14189	-0.508096	0.420679	-1.2078	0.227124	0.539978
chr4	118195000	118196000	chr4	118291000	118292000	Loop10161	9.29132	0.0174834	0.373981	0.0467494	0.962713	0.987838
chr4	118209000	118210000	chr4	118576000	118577000	Loop10162	3.51413	-1.84853	0.751096	-2.46111	0.0138506	NA
chr4	118219000	118220000	chr4	118293000	118294000	Loop10163	13.1126	-1.04875	0.342003	-3.0665	0.00216583	0.0291711
chr4	118224000	118225000	chr4	118291000	118292000	Loop10164	11.7133	-1.06598	0.384948	-2.76914	0.00562046	0.0583996
chr4	118260000	118261000	chr4	118291000	118292000	Loop10165	13.5038	-1.10885	0.364441	-3.04259	0.00234551	0.0310112
chr4	118269000	118270000	chr4	118291000	118292000	Loop10166	19.2338	-0.273601	0.278039	-0.98404	0.325096	0.63938
chr4	118294000	118295000	chr4	118577000	118578000	Loop10167	3.93873	-0.430813	0.559172	-0.770447	0.441035	NA
chr4	118299000	118300000	chr4	118575000	118576000	Loop10168	3.95981	-0.59449	0.556043	-1.06914	0.285005	NA
chr4	118306000	118307000	chr4	118576000	118577000	Loop10169	6.04895	-0.387929	0.446874	-0.868095	0.385342	0.691156
chr1	73901000	73902000	chr1	74083000	74084000	Loop1017	17.1903	0.151887	0.27556	0.551194	0.5815	0.821487
chr4	118338000	118339000	chr4	118577000	118578000	Loop10170	3.95483	-0.614488	0.59043	-1.04075	0.297994	NA
chr4	118372000	118373000	chr4	118579000	118580000	Loop10171	6.16398	-0.97775	0.478887	-2.04171	0.0411801	0.216461
chr4	118383000	118384000	chr4	118574000	118575000	Loop10172	8.3948	-0.674949	0.403993	-1.6707	0.0947816	0.346316
chr4	118391000	118392000	chr4	118565000	118566000	Loop10173	9.09414	-0.826893	0.423394	-1.95301	0.0508184	0.244708
chr4	118408000	118409000	chr4	118578000	118579000	Loop10174	8.84145	-0.403444	0.393874	-1.0243	0.305695	0.620917
chr4	118436000	118437000	chr4	118578000	118579000	Loop10175	9.60802	0.296028	0.353178	0.838184	0.401927	0.703264
chr4	118439000	118440000	chr4	118567000	118568000	Loop10176	10.8971	0.0290376	0.342243	0.0848448	0.932385	0.978372
chr4	118448000	118449000	chr4	118565000	118566000	Loop10177	15.3053	-0.151147	0.283077	-0.533942	0.593382	0.827673
chr4	118450000	118451000	chr4	118575000	118576000	Loop10178	10.3807	-0.760333	0.360099	-2.11145	0.0347334	0.195553
chr4	118485000	118486000	chr4	118516000	118517000	Loop10179	15.5523	-0.765649	0.31152	-2.45778	0.0139798	0.110048
chr1	73902000	73903000	chr1	73996000	73997000	Loop1018	21.5467	-0.169227	0.273265	-0.619275	0.535735	0.794367
chr4	118487000	118488000	chr4	118566000	118567000	Loop10180	11.3799	-0.751355	0.355222	-2.11517	0.0344153	0.194508
chr4	118592000	118593000	chr4	118983000	118984000	Loop10181	5.58492	-0.4268	0.459886	-0.928055	0.353379	NA
chr4	118612000	118616000	chr4	118728000	118732000	Loop10182	14.5103	0.220481	0.290928	0.757853	0.448539	0.736274
chr4	118614000	118615000	chr4	119168000	119169000	Loop10183	3.78506	-0.578237	0.588779	-0.982095	0.326053	NA
chr4	118621000	118622000	chr4	118712000	118713000	Loop10184	6.10295	-0.273323	0.44137	-0.61926	0.535745	0.794367
chr4	118630000	118631000	chr4	118978000	118979000	Loop10185	7.10454	-0.79418	0.462348	-1.71771	0.0858492	0.328051
chr4	118641000	118642000	chr4	118999000	1.19e+08	Loop10186	3.84431	-0.484739	0.568543	-0.852598	0.393882	NA
chr4	118644000	118648000	chr4	118728000	118732000	Loop10187	10.4871	0.0548868	0.363992	0.150791	0.88014	0.958933
chr4	118648000	118649000	chr4	118987000	118988000	Loop10188	10.0893	-0.724711	0.391181	-1.85262	0.0639363	0.279955
chr4	118655000	118656000	chr4	118960000	118961000	Loop10189	3.71502	-1.00625	0.667466	-1.50756	0.131667	NA
chr1	73902000	73903000	chr1	74079000	74080000	Loop1019	21.0346	0.138032	0.239028	0.577471	0.563622	0.812254
chr4	118663000	118664000	chr4	118985000	118986000	Loop10190	6.97485	-0.436925	0.418641	-1.04367	0.296636	0.612059
chr4	118669000	118670000	chr4	118975000	118976000	Loop10191	4.97358	-0.83641	0.539019	-1.55173	0.120728	NA
chr4	118689000	118690000	chr4	118966000	118967000	Loop10192	5.62894	-0.756784	0.502518	-1.50598	0.132072	NA
chr4	118697000	118698000	chr4	118983000	118984000	Loop10193	5.19705	-0.617597	0.515084	-1.19902	0.230519	NA
chr4	118720000	118724000	chr4	118984000	118988000	Loop10194	6.15716	-0.735165	0.495295	-1.4843	0.13773	0.421664
chr4	118732000	118736000	chr4	119164000	119168000	Loop10195	2.48461	0.449906	0.636059	0.707335	0.479358	NA
chr4	118751000	118752000	chr4	118840000	118841000	Loop10196	6.36037	-0.489775	0.441471	-1.10942	0.267251	0.581772
chr4	118754000	118755000	chr4	118830000	118831000	Loop10197	15.3668	0.313062	0.333574	0.938508	0.347983	0.658938
chr4	118754000	118755000	chr4	118893000	118894000	Loop10198	12.0667	0.404738	0.341236	1.1861	0.235585	0.548953
chr4	118754000	118755000	chr4	118917000	118918000	Loop10199	13.9567	0.397729	0.411136	0.967391	0.333349	0.647122
chr1	12060000	12064000	chr1	12840000	12844000	Loop102	2.38542	0.0947762	0.685944	0.138169	0.890107	NA
chr1	73902000	73903000	chr1	74141000	74142000	Loop1020	6.46148	-0.23469	0.428673	-0.547481	0.584048	0.822637
chr4	118754000	118755000	chr4	118934000	118935000	Loop10200	12.1221	0.569715	0.311618	1.82825	0.0675128	0.28757
chr4	118769000	118770000	chr4	118921000	118922000	Loop10201	28.1064	0.797629	0.269534	2.95929	0.00308348	0.0378924
chr4	118770000	118771000	chr4	118874000	118875000	Loop10202	8.03989	-0.976886	0.421357	-2.31843	0.0204261	0.141179
chr4	118782000	118783000	chr4	118809000	118810000	Loop10203	27.3509	0.653127	0.230749	2.83046	0.0046481	0.0512869
chr4	118782000	118783000	chr4	118917000	118918000	Loop10204	8.85125	0.392968	0.405069	0.970128	0.331983	0.645855
chr4	118783000	118784000	chr4	118935000	118936000	Loop10205	11.4489	-0.102812	0.393359	-0.261369	0.793808	0.924313
chr4	118784000	118785000	chr4	118891000	118892000	Loop10206	19.1908	0.283412	0.316324	0.895955	0.370277	0.677884
chr4	118795000	118796000	chr4	118865000	118866000	Loop10207	32.6067	1.14337	0.285869	3.99963	6.34427382788417e-05	0.00178866
chr4	118801000	118802000	chr4	118817000	118818000	Loop10208	29.665	0.0212159	0.226704	0.0935839	0.92544	0.975706
chr4	118808000	118809000	chr4	118917000	118918000	Loop10209	15.0722	0.317428	0.40737	0.779213	0.435854	0.728358
chr1	73902000	73903000	chr1	74194000	74195000	Loop1021	11.0827	0.652169	0.319646	2.04029	0.0413216	0.216896
chr4	118811000	118812000	chr4	118936000	118937000	Loop10210	8.0523	-0.122237	0.415467	-0.294216	0.768593	0.913399
chr4	118836000	118837000	chr4	118865000	118866000	Loop10211	15.0079	0.252065	0.285577	0.882651	0.377425	0.684665
chr4	118842000	118843000	chr4	118887000	118888000	Loop10212	14.9998	0.184291	0.355846	0.517894	0.604532	0.833429
chr4	118842000	118843000	chr4	118922000	118923000	Loop10213	8.80666	0.0897676	0.386059	0.232523	0.816132	0.934134
chr4	118869000	118870000	chr4	118893000	118894000	Loop10214	32.448	0.404779	0.237474	1.70452	0.0882842	0.333369
chr4	118885000	118886000	chr4	118940000	118941000	Loop10215	6.61186	-0.553675	0.461441	-1.19988	0.230186	0.54329
chr4	118891000	118892000	chr4	118935000	118936000	Loop10216	16.8608	-0.113556	0.284893	-0.398591	0.690195	0.877528
chr4	118893000	118894000	chr4	118917000	118918000	Loop10217	17.517	0.142729	0.285124	0.500586	0.616663	0.841114
chr4	118985000	118986000	chr4	119169000	119170000	Loop10218	9.81115	-0.811166	0.393213	-2.06292	0.0391204	0.210147
chr4	118993000	118994000	chr4	119167000	119168000	Loop10219	22.8796	-0.551927	0.259416	-2.12757	0.0333725	0.190996
chr1	73903000	73904000	chr1	74125000	74126000	Loop1022	9.78973	0.320656	0.370561	0.865327	0.386859	0.692071
chr4	118996000	118997000	chr4	119223000	119224000	Loop10220	8.30946	0.151739	0.385817	0.393293	0.694103	0.879635
chr4	118998000	118999000	chr4	119203000	119204000	Loop10221	12.1112	-0.380497	0.338069	-1.1255	0.260377	0.574675
chr4	119002000	119003000	chr4	119222000	119223000	Loop10222	8.31197	0.0744638	0.377824	0.197086	0.84376	0.943634
chr4	119003000	119004000	chr4	119168000	119169000	Loop10223	23.6873	-0.42592	0.240052	-1.77428	0.0760174	0.30733
chr4	119004000	119005000	chr4	119121000	119122000	Loop10224	19.3939	-0.425255	0.259965	-1.63582	0.101878	0.359912
chr4	119004000	119005000	chr4	119204000	119205000	Loop10225	11.7315	0.238171	0.325263	0.732243	0.46402	0.747762
chr4	119005000	119006000	chr4	119108000	119109000	Loop10226	25.7328	-0.266033	0.227259	-1.17061	0.241754	0.554994
chr4	119005000	119006000	chr4	119126000	119127000	Loop10227	18.8113	-0.694717	0.289195	-2.40224	0.0162949	0.121828
chr4	119005000	119006000	chr4	119139000	119140000	Loop10228	20.9704	-0.692695	0.268729	-2.57768	0.00994672	0.0871292
chr4	119005000	119006000	chr4	119154000	119155000	Loop10229	12.9993	-0.128443	0.302344	-0.424825	0.670965	0.869042
chr1	73904000	73905000	chr1	73987000	73988000	Loop1023	24.1845	-0.0247913	0.262154	-0.0945678	0.924658	0.975412
chr4	119005000	119006000	chr4	119164000	119165000	Loop10230	31.1871	0.415719	0.210318	1.97662	0.0480842	0.236993
chr4	119006000	119007000	chr4	119094000	119095000	Loop10231	11.2382	-0.930841	0.353533	-2.63297	0.00846417	0.0781354
chr4	119007000	119008000	chr4	119070000	119071000	Loop10232	22.0529	-0.487013	0.244487	-1.99198	0.0463733	0.231847
chr4	119027000	119028000	chr4	119108000	119109000	Loop10233	11.5795	-0.218363	0.334393	-0.653012	0.513749	0.780244
chr4	119043000	119044000	chr4	119069000	119070000	Loop10234	18.6477	-0.608589	0.273034	-2.22899	0.0258148	0.163897
chr4	119072000	119076000	chr4	119108000	119112000	Loop10235	16.7861	-0.626206	0.28608	-2.18891	0.0286031	0.174069
chr4	119244000	119245000	chr4	119369000	119370000	Loop10236	6.76243	-0.649368	0.477383	-1.36027	0.173745	0.473742
chr4	119278000	119279000	chr4	119292000	119293000	Loop10237	29.5721	0.12833	0.225432	0.569264	0.569177	0.815401
chr4	119388000	119392000	chr4	119456000	119460000	Loop10238	9.91347	-0.219314	0.354737	-0.618243	0.536415	0.794702
chr4	119391000	119392000	chr4	119460000	119461000	Loop10239	10.2206	-1.09211	0.380451	-2.87058	0.00409724	0.0468502
chr1	73992000	73996000	chr1	74076000	74080000	Loop1024	11.6563	-0.237995	0.325119	-0.732026	0.464153	0.747839
chr4	119391000	119392000	chr4	119667000	119668000	Loop10240	5.78669	-0.568525	0.502276	-1.1319	0.257678	0.571715
chr4	119436000	119440000	chr4	119668000	119672000	Loop10241	9.26438	-0.254461	0.365041	-0.697075	0.485756	0.761726
chr4	119440000	119441000	chr4	119667000	119668000	Loop10242	8.25103	-0.38461	0.388714	-0.989443	0.322447	0.636852
chr4	119500000	119504000	chr4	120464000	120468000	Loop10243	0.696287	0.702841	1.19702	0.58716	0.557096	NA
chr4	119629000	119630000	chr4	119668000	119669000	Loop10244	11.7883	-0.322903	0.335999	-0.961023	0.336541	0.649788
chr4	119676000	119680000	chr4	120124000	120128000	Loop10245	0.978253	0.219784	1.06862	0.20567	0.837048	NA
chr4	119732000	119736000	chr4	120504000	120508000	Loop10246	0.617564	-1.18998	1.21266	-0.981303	0.326443	NA
chr4	119786000	119787000	chr4	120128000	120129000	Loop10247	3.94189	-0.863725	0.597262	-1.44614	0.148138	NA
chr4	119816000	119820000	chr4	120408000	120412000	Loop10248	3.69651	1.29233	0.555877	2.32485	0.0200802	NA
chr4	119907000	119908000	chr4	120102000	120103000	Loop10249	8.24024	-0.0766171	0.390205	-0.196351	0.844336	0.943824
chr1	73992000	73996000	chr1	74128000	74132000	Loop1025	8.08143	-0.497667	0.39603	-1.25664	0.208885	0.518125
chr4	119917000	119918000	chr4	120128000	120129000	Loop10250	19.9767	0.22504	0.256682	0.876727	0.380635	0.687291
chr4	119918000	119919000	chr4	120105000	120106000	Loop10251	16.1655	-0.0884699	0.277198	-0.319157	0.749607	0.905133
chr4	119921000	119922000	chr4	120118000	120119000	Loop10252	16.7875	0.355677	0.267666	1.32881	0.183912	0.488102
chr4	119921000	119922000	chr4	120129000	120130000	Loop10253	19.7481	0.103015	0.256728	0.401262	0.688227	0.87668
chr4	119938000	119939000	chr4	120116000	120117000	Loop10254	10.4383	-0.139729	0.336403	-0.415363	0.677876	0.871708
chr4	119963000	119964000	chr4	120026000	120027000	Loop10255	6.06276	-0.940281	0.486903	-1.93115	0.0534649	0.25188
chr4	120128000	120132000	chr4	120376000	120380000	Loop10256	3.2358	0.256412	0.595635	0.430485	0.666843	NA
chr4	120204000	120205000	chr4	120318000	120319000	Loop10257	6.61864	-0.5919	0.447867	-1.3216	0.186302	0.491454
chr4	120217000	120218000	chr4	120404000	120405000	Loop10258	6.76739	0.390307	0.407395	0.958055	0.338035	0.651085
chr4	120224000	120225000	chr4	120336000	120337000	Loop10259	11.257	-0.14371	0.355876	-0.40382	0.686345	0.875679
chr1	74205000	74206000	chr1	74389000	74390000	Loop1026	10.9235	0.202901	0.348841	0.581641	0.560808	0.810644
chr4	120225000	120226000	chr4	120322000	120323000	Loop10260	15.7344	-0.00266743	0.283489	-0.0094093	0.992493	0.997712
chr4	120227000	120228000	chr4	120369000	120370000	Loop10261	17.583	0.077504	0.287447	0.269629	0.787446	0.921459
chr4	120227000	120228000	chr4	120380000	120381000	Loop10262	17.6873	-0.225951	0.277035	-0.815607	0.414725	0.712713
chr4	120228000	120232000	chr4	120292000	120296000	Loop10263	12.1269	-0.639743	0.337286	-1.89674	0.0578623	0.263687
chr4	120268000	120269000	chr4	120359000	120360000	Loop10264	6.93793	-1.11192	0.476792	-2.33209	0.0196959	0.137946
chr4	120320000	120321000	chr4	120381000	120382000	Loop10265	12.0944	-0.46077	0.333188	-1.38291	0.166692	0.464612
chr4	120387000	120388000	chr4	120470000	120471000	Loop10266	6.71527	-0.798221	0.452801	-1.76285	0.0779254	0.31151
chr4	120388000	120392000	chr4	120524000	120528000	Loop10267	6.56883	-0.960729	0.468183	-2.05204	0.0401661	0.213283
chr4	120572000	120573000	chr4	120664000	120665000	Loop10268	5.44278	0.250846	0.500462	0.501229	0.61621	NA
chr4	120588000	120589000	chr4	120691000	120692000	Loop10269	8.37106	-0.682948	0.401916	-1.69923	0.089276	0.335648
chr1	74206000	74207000	chr1	74361000	74362000	Loop1027	12.8379	0.206937	0.305028	0.67842	0.497505	0.769072
chr4	120589000	120590000	chr4	120747000	120748000	Loop10270	6.83055	-0.947246	0.451747	-2.09685	0.0360067	0.19982
chr4	120589000	120590000	chr4	120755000	120756000	Loop10271	9.08633	-0.0978689	0.379771	-0.257705	0.796635	0.925264
chr4	120590000	120591000	chr4	120681000	120682000	Loop10272	15.1575	-0.345948	0.29681	-1.16555	0.243796	0.557351
chr4	120599000	120600000	chr4	120681000	120682000	Loop10273	10.6174	-0.211455	0.34671	-0.609891	0.541934	0.798105
chr4	120691000	120692000	chr4	120910000	120911000	Loop10274	6.40681	-0.299169	0.452363	-0.661347	0.50839	0.776811
chr4	120692000	120693000	chr4	120746000	120747000	Loop10275	11.2937	-0.75335	0.364195	-2.06854	0.0385896	0.208676
chr4	120756000	120757000	chr4	120910000	120911000	Loop10276	8.743	0.0364934	0.397357	0.0918404	0.926825	0.976047
chr4	120851000	120852000	chr4	120909000	120910000	Loop10277	13.5549	-0.657253	0.339269	-1.93726	0.0527132	0.250477
chr4	120853000	120854000	chr4	120888000	120889000	Loop10278	15.0781	-0.618663	0.31201	-1.98283	0.0473866	0.234863
chr4	120984000	120988000	chr4	121224000	121228000	Loop10279	5.07044	0.454974	0.537808	0.845979	0.397564	NA
chr1	74232000	74236000	chr1	75244000	75248000	Loop1028	0.157538	1.29737	2.18131	0.594763	0.552002	NA
chr4	120986000	120987000	chr4	121029000	121030000	Loop10280	17.8642	-0.754116	0.29052	-2.59575	0.00943845	0.0844448
chr4	120986000	120987000	chr4	121041000	121042000	Loop10281	11.875	-0.98505	0.350576	-2.8098	0.00495723	0.0537202
chr4	121028000	121032000	chr4	121224000	121228000	Loop10282	6.75436	0.154392	0.412584	0.374207	0.70825	0.886038
chr4	121212000	121216000	chr4	122856000	122860000	Loop10283	2.42113	0.723571	0.71499	1.012	0.311537	NA
chr4	121220000	121224000	chr4	122820000	122824000	Loop10284	1.9299	-0.545452	0.841635	-0.648086	0.516929	NA
chr4	121240000	121241000	chr4	121720000	121721000	Loop10285	6.32945	0.119061	0.480555	0.247756	0.804323	0.928416
chr4	121279000	121280000	chr4	121410000	121411000	Loop10286	5.96561	0.533174	0.483136	1.10357	0.26978	0.584379
chr4	121317000	121318000	chr4	121415000	121416000	Loop10287	17.6535	0.840015	0.287956	2.91717	0.00353225	0.0419349
chr4	121356000	121360000	chr4	121720000	121724000	Loop10288	3.36784	0.763405	0.608806	1.25394	0.209865	NA
chr4	121367000	121368000	chr4	121630000	121631000	Loop10289	14.1275	1.0785	0.313836	3.4365	0.000589272	0.0106213
chr1	74286000	74287000	chr1	74361000	74362000	Loop1029	11.8962	-0.21255	0.348581	-0.609756	0.542024	0.798105
chr4	121396000	121397000	chr4	121639000	121640000	Loop10290	4.10751	-0.0259892	0.522906	-0.0497014	0.96036	NA
chr4	122004000	122008000	chr4	122612000	122616000	Loop10291	4.25275	0.603714	0.514063	1.1744	0.240236	NA
chr4	122004000	122008000	chr4	122692000	122696000	Loop10292	3.32357	0.0748014	0.601777	0.124301	0.901077	NA
chr4	122008000	122012000	chr4	122572000	122576000	Loop10293	3.42465	0.0624221	0.587188	0.106307	0.915339	NA
chr4	122016000	122020000	chr4	122800000	122804000	Loop10294	1.06628	-0.573453	1.02693	-0.558416	0.576561	NA
chr4	122020000	122021000	chr4	122554000	122555000	Loop10295	4.07453	0.548942	0.521708	1.0522	0.292708	NA
chr4	122020000	122024000	chr4	122712000	122716000	Loop10296	1.36764	0.635648	0.944739	0.67283	0.501056	NA
chr4	122556000	122557000	chr4	122675000	122676000	Loop10297	6.9369	0.604594	0.422114	1.4323	0.152058	0.443556
chr4	122574000	122575000	chr4	122730000	122731000	Loop10298	4.09256	-0.11726	0.557659	-0.210272	0.833455	NA
chr4	122587000	122588000	chr4	122659000	122660000	Loop10299	12.0366	1.09516	0.315062	3.476	0.000508956	0.00947634
chr1	12092000	12096000	chr1	12840000	12844000	Loop103	1.23013	-1.65166	1.10877	-1.48963	0.136321	NA
chr1	74287000	74288000	chr1	74389000	74390000	Loop1030	11.2264	-0.206793	0.353049	-0.585736	0.558053	0.808849
chr4	122596000	122600000	chr4	122860000	122864000	Loop10300	9.06811	1.22723	0.413498	2.96791	0.0029983	0.0370474
chr4	122618000	122619000	chr4	122659000	122660000	Loop10301	24.2327	1.19891	0.244422	4.9051	9.337998908455e-07	5.38884775076422e-05
chr4	122620000	122624000	chr4	122660000	122664000	Loop10302	16.5149	0.973309	0.274642	3.54392	0.000394222	0.00770743
chr4	122645000	122646000	chr4	122723000	122724000	Loop10303	8.58086	0.317799	0.368624	0.862122	0.38862	0.692995
chr4	122808000	122812000	chr4	122904000	122908000	Loop10304	5.88177	-0.480536	0.468898	-1.02482	0.305448	0.620814
chr4	122808000	122812000	chr4	123084000	123088000	Loop10305	1.9559	0.185802	0.732299	0.253725	0.799708	NA
chr4	122911000	122912000	chr4	123084000	123085000	Loop10306	11.8678	-0.024934	0.32195	-0.0774466	0.938268	0.979848
chr4	122912000	122913000	chr4	122986000	122987000	Loop10307	18.497	0.010429	0.256557	0.0406496	0.967575	0.989719
chr4	122925000	122926000	chr4	123083000	123084000	Loop10308	6.90286	-0.721496	0.435276	-1.65756	0.0974059	0.351744
chr4	122928000	122929000	chr4	123073000	123074000	Loop10309	6.25797	-1.2377	0.511657	-2.41901	0.015563	0.118403
chr1	74312000	74313000	chr1	74389000	74390000	Loop1031	14.2839	-0.509703	0.31379	-1.62435	0.104302	0.36442
chr4	122937000	122938000	chr4	123083000	123084000	Loop10310	9.93539	-0.938945	0.375191	-2.50258	0.0123292	0.10154
chr4	122943000	122944000	chr4	123083000	123084000	Loop10311	12.7935	-0.256747	0.313263	-0.819591	0.41245	0.711309
chr4	122945000	122946000	chr4	122986000	122987000	Loop10312	20.4305	-0.775416	0.281618	-2.75343	0.00589751	0.0605045
chr4	122957000	122958000	chr4	123086000	123087000	Loop10313	11.0191	-0.480749	0.336152	-1.43015	0.152673	0.444624
chr4	122993000	122994000	chr4	123082000	123083000	Loop10314	21.6549	-0.362698	0.259349	-1.39849	0.161965	0.457878
chr4	123116000	123120000	chr4	123320000	123324000	Loop10315	34.7162	0.474413	0.515099	0.921012	0.357044	0.666491
chr4	123154000	123155000	chr4	123201000	123202000	Loop10316	13.9441	-0.613842	0.309819	-1.98129	0.0475589	0.235426
chr4	123155000	123156000	chr4	123254000	123255000	Loop10317	8.877	-1.77377	0.463137	-3.82991	0.000128189	0.0031506
chr4	123216000	123220000	chr4	123256000	123260000	Loop10318	19.584	-0.73285	0.273855	-2.67605	0.00744956	0.0713232
chr4	123220000	123221000	chr4	123254000	123255000	Loop10319	27.9296	-0.403942	0.222995	-1.81144	0.0700727	0.294065
chr1	74313000	74314000	chr1	74359000	74360000	Loop1032	16.183	-0.533943	0.286138	-1.86603	0.062037	0.27488
chr4	123306000	123307000	chr4	123392000	123393000	Loop10320	15.9719	-0.468366	0.300477	-1.55874	0.119058	0.391339
chr4	123328000	123332000	chr4	124432000	124436000	Loop10321	0.462944	-0.648233	1.37636	-0.470975	0.637659	NA
chr4	123535000	123536000	chr4	123667000	123668000	Loop10322	6.86019	-0.210053	0.414563	-0.506687	0.612375	0.838288
chr4	123588000	123589000	chr4	123667000	123668000	Loop10323	13.2925	-0.889628	0.344374	-2.58332	0.00978552	0.0861983
chr4	123592000	123593000	chr4	123667000	123668000	Loop10324	14.2955	-0.876188	0.321456	-2.72569	0.00641679	0.064385
chr4	123606000	123607000	chr4	123673000	123674000	Loop10325	11.7315	-1.15723	0.373718	-3.09654	0.00195792	0.0268367
chr4	123608000	123609000	chr4	123667000	123668000	Loop10326	22.6597	-0.418077	0.240526	-1.73818	0.0821797	0.320402
chr4	123609000	123610000	chr4	123638000	123639000	Loop10327	15.4443	-0.677247	0.302571	-2.23831	0.0252008	0.161386
chr4	123609000	123610000	chr4	123646000	123647000	Loop10328	14.0131	-0.696923	0.33458	-2.08298	0.0372528	0.203944
chr4	123625000	123626000	chr4	123664000	123665000	Loop10329	16.5582	-0.732003	0.301752	-2.42585	0.0152728	0.116871
chr1	74456000	74460000	chr1	74756000	74760000	Loop1033	2.76802	-0.186048	0.67372	-0.276151	0.782432	NA
chr4	123633000	123634000	chr4	123664000	123665000	Loop10330	18.1686	-0.360977	0.268928	-1.34228	0.179505	0.48201
chr4	123668000	123672000	chr4	124784000	124788000	Loop10331	0.468639	-0.751529	1.38093	-0.544221	0.58629	NA
chr4	123758000	123759000	chr4	123899000	123900000	Loop10332	5.9481	-1.35202	0.524803	-2.57624	0.00998824	0.0874176
chr4	123791000	123792000	chr4	123817000	123818000	Loop10333	12.8856	-0.114183	0.318235	-0.358802	0.719743	0.891304
chr4	123819000	123820000	chr4	123901000	123902000	Loop10334	9.69218	0.0661688	0.367686	0.17996	0.857184	0.948838
chr4	123822000	123823000	chr4	123840000	123841000	Loop10335	18.8545	-0.598872	0.26833	-2.23185	0.0256249	0.163074
chr4	123912000	123916000	chr4	124696000	124700000	Loop10336	0.497356	-1.80637	1.3518	-1.33627	0.18146	NA
chr4	123932000	123936000	chr4	124736000	124740000	Loop10337	1.31574	0.347707	0.916268	0.379482	0.70433	NA
chr4	123936000	123940000	chr4	124372000	124376000	Loop10338	3.45186	-1.24605	0.665922	-1.87117	0.061322	NA
chr4	123940000	123941000	chr4	124109000	124110000	Loop10339	4.66699	-1.34451	0.5729	-2.34685	0.0189328	NA
chr1	74608000	74612000	chr1	74756000	74760000	Loop1034	4.7518	-0.828152	0.529988	-1.56259	0.11815	NA
chr4	123941000	123942000	chr4	124131000	124132000	Loop10340	7.05561	-0.549465	0.444478	-1.2362	0.216384	0.527433
chr4	123944000	123948000	chr4	124324000	124328000	Loop10341	2.98547	0.142445	0.622304	0.228899	0.818947	NA
chr4	123952000	123953000	chr4	124149000	124150000	Loop10342	5.50494	-0.43358	0.48471	-0.894515	0.371046	NA
chr4	123956000	123957000	chr4	124133000	124134000	Loop10343	9.67969	-0.382531	0.365936	-1.04535	0.295862	0.611393
chr4	123956000	123957000	chr4	124204000	124205000	Loop10344	6.93995	-0.453332	0.435623	-1.04065	0.298037	0.613328
chr4	123961000	123962000	chr4	124120000	124121000	Loop10345	5.81037	-1.39234	0.537108	-2.59228	0.00953409	0.0848503
chr4	123963000	123964000	chr4	124108000	124109000	Loop10346	6.11038	-0.951715	0.477659	-1.99246	0.0463209	0.231701
chr4	123971000	123972000	chr4	124075000	124076000	Loop10347	6.98524	-0.565765	0.438366	-1.29062	0.196835	0.504233
chr4	123971000	123972000	chr4	124082000	124083000	Loop10348	8.3644	-0.453703	0.397547	-1.14125	0.253764	0.56711
chr4	123992000	123993000	chr4	124130000	124131000	Loop10349	6.23885	-0.0600906	0.458843	-0.130961	0.895806	0.964607
chr1	74644000	74645000	chr1	74759000	74760000	Loop1035	7.49397	-0.411801	0.412961	-0.997192	0.318672	0.633151
chr4	124111000	124112000	chr4	124218000	124219000	Loop10350	4.08815	-0.742718	0.58864	-1.26175	0.207038	NA
chr4	124116000	124117000	chr4	124674000	124675000	Loop10351	2.42926	-0.847692	0.725428	-1.16854	0.242589	NA
chr4	124140000	124144000	chr4	124668000	124672000	Loop10352	2.76431	0.0250483	0.634922	0.0394509	0.968531	NA
chr4	124176000	124177000	chr4	124253000	124254000	Loop10353	14.467	0.244722	0.34268	0.714143	0.475139	0.754543
chr4	124196000	124200000	chr4	124676000	124680000	Loop10354	2.48433	-0.548227	0.726982	-0.754113	0.450781	NA
chr4	124203000	124204000	chr4	124274000	124275000	Loop10355	3.94959	-0.999065	0.608792	-1.64106	0.100784	NA
chr4	124208000	124209000	chr4	124671000	124672000	Loop10356	3.16433	-1.34865	0.697623	-1.9332	0.0532113	NA
chr4	124220000	124224000	chr4	124324000	124328000	Loop10357	5.3622	-0.0206312	0.469747	-0.0439198	0.964968	NA
chr4	124224000	124228000	chr4	124672000	124676000	Loop10358	4.2822	0.0583199	0.565683	0.103096	0.917886	NA
chr4	124272000	124276000	chr4	124660000	124664000	Loop10359	2.94274	-1.08494	0.716042	-1.51518	0.129726	NA
chr1	74724000	74725000	chr1	74759000	74760000	Loop1036	13.9116	-0.418665	0.331435	-1.26319	0.206522	0.515822
chr4	124334000	124335000	chr4	124583000	124584000	Loop10360	3.71745	-2.30614	0.787238	-2.9294	0.00339616	NA
chr4	124335000	124336000	chr4	124674000	124675000	Loop10361	13.7772	-0.275541	0.325957	-0.845328	0.397928	0.700253
chr4	124336000	124337000	chr4	124651000	124652000	Loop10362	3.86076	-1.19408	0.612277	-1.95022	0.0511497	NA
chr4	124336000	124337000	chr4	124660000	124661000	Loop10363	9.24612	-0.23685	0.360649	-0.656732	0.511353	0.778508
chr4	124337000	124338000	chr4	124684000	124685000	Loop10364	8.05901	-0.611131	0.445632	-1.37138	0.170257	0.469275
chr4	124340000	124341000	chr4	124640000	124641000	Loop10365	3.4222	-1.51298	0.715876	-2.11346	0.0345613	NA
chr4	124362000	124363000	chr4	124674000	124675000	Loop10366	9.0792	-0.0104149	0.378785	-0.0274956	0.978064	0.993592
chr4	124362000	124363000	chr4	124685000	124686000	Loop10367	5.73526	-0.551791	0.507937	-1.08634	0.27733	0.592518
chr4	124363000	124364000	chr4	124630000	124631000	Loop10368	3.05207	-1.25987	0.705382	-1.78608	0.0740862	NA
chr4	124363000	124364000	chr4	124657000	124658000	Loop10369	3.91627	-0.616395	0.589512	-1.0456	0.295745	NA
chr1	74770000	74771000	chr1	74803000	74804000	Loop1037	28.3673	0.768476	0.243131	3.16075	0.00157366	0.0225992
chr4	124365000	124366000	chr4	124652000	124653000	Loop10370	3.54977	-0.797166	0.648259	-1.2297	0.218808	NA
chr4	124373000	124374000	chr4	124683000	124684000	Loop10371	6.01286	-0.459271	0.482222	-0.952407	0.340891	0.653269
chr4	124396000	124400000	chr4	124668000	124672000	Loop10372	6.45012	0.0501444	0.425977	0.117716	0.906292	0.968513
chr4	124405000	124406000	chr4	124673000	124674000	Loop10373	7.37827	0.191668	0.400381	0.478715	0.632142	0.849298
chr4	124409000	124410000	chr4	124630000	124631000	Loop10374	5.06765	-0.930935	0.553212	-1.68278	0.092417	NA
chr4	124419000	124420000	chr4	124608000	124609000	Loop10375	4.58897	-1.29404	0.58863	-2.19839	0.0279211	NA
chr4	124420000	124421000	chr4	124651000	124652000	Loop10376	3.77617	-0.662984	0.591924	-1.12005	0.262693	NA
chr4	124441000	124442000	chr4	124606000	124607000	Loop10377	6.72641	-0.536322	0.440743	-1.21686	0.223658	0.536343
chr4	124442000	124443000	chr4	124634000	124635000	Loop10378	5.35746	-0.809666	0.5045	-1.60489	0.108518	NA
chr4	124442000	124443000	chr4	124661000	124662000	Loop10379	8.17013	0.264145	0.375306	0.703812	0.48155	0.758792
chr1	74771000	74772000	chr1	74856000	74857000	Loop1038	12.8119	-0.0903442	0.319442	-0.282819	0.777316	0.91776
chr4	124443000	124444000	chr4	124590000	124591000	Loop10380	5.95487	-0.85552	0.498614	-1.7158	0.0861995	0.328675
chr4	124575000	124576000	chr4	124658000	124659000	Loop10381	7.83963	-1.25701	0.458881	-2.7393	0.00615708	0.0623489
chr4	124615000	124616000	chr4	124656000	124657000	Loop10382	11.6578	-0.253773	0.340018	-0.746351	0.455455	0.741571
chr4	124732000	124736000	chr4	126172000	126176000	Loop10383	0.594034	0.613681	1.44664	0.42421	0.671413	NA
chr4	124801000	124802000	chr4	124847000	124848000	Loop10384	15.2685	-0.222144	0.311039	-0.714199	0.475104	0.754525
chr4	124808000	124812000	chr4	126044000	126048000	Loop10385	0.397217	-1.48567	1.42916	-1.03954	0.298554	NA
chr4	124828000	124832000	chr4	125988000	125992000	Loop10386	0.213848	-0.565404	2.05351	-0.275335	0.783059	NA
chr4	124870000	124871000	chr4	125060000	125061000	Loop10387	3.92956	-1.16391	0.626211	-1.85866	0.0630754	NA
chr4	124904000	124908000	chr4	126064000	126068000	Loop10388	0.745229	0.345006	1.19384	0.28899	0.772589	NA
chr4	124908000	124912000	chr4	126168000	126172000	Loop10389	0.450664	-1.58143	1.33296	-1.1864	0.235464	NA
chr1	74771000	74772000	chr1	74884000	74885000	Loop1039	19.9251	0.352084	0.306475	1.14882	0.250631	0.564308
chr4	124912000	124916000	chr4	125988000	125992000	Loop10390	1.09841	-1.21851	1.14015	-1.06873	0.285193	NA
chr4	124938000	124939000	chr4	125084000	125085000	Loop10391	7.34347	-0.544823	0.434505	-1.25389	0.209881	0.51958
chr4	124943000	124944000	chr4	125059000	125060000	Loop10392	19.5399	-0.0811379	0.278603	-0.291231	0.770875	0.914816
chr4	124944000	124945000	chr4	125020000	125021000	Loop10393	13.2068	-0.73347	0.348338	-2.10563	0.0352368	0.197077
chr4	124945000	124946000	chr4	125052000	125053000	Loop10394	13.307	-0.7162	0.362504	-1.9757	0.0481888	0.237276
chr4	124986000	124987000	chr4	125058000	125059000	Loop10395	9.18253	-0.459541	0.374614	-1.22671	0.219933	0.531608
chr4	125069000	125070000	chr4	125083000	125084000	Loop10396	40.8466	-0.538069	0.19819	-2.71492	0.00662922	0.0658014
chr4	125092000	125096000	chr4	125984000	125988000	Loop10397	1.38883	-1.71226	1.05299	-1.62609	0.10393	NA
chr4	125136000	125140000	chr4	125992000	125996000	Loop10398	1.62364	-0.402459	0.88355	-0.455503	0.648748	NA
chr4	125136000	125140000	chr4	126236000	126240000	Loop10399	0.580178	0.985768	1.27701	0.771934	0.440154	NA
chr1	12116000	12120000	chr1	12840000	12844000	Loop104	2.08305	-1.21801	0.862859	-1.4116	0.158069	NA
chr1	74771000	74772000	chr1	74900000	74901000	Loop1040	6.46839	-0.757265	0.485656	-1.55926	0.118934	0.39106
chr4	125139000	125140000	chr4	125210000	125211000	Loop10400	6.31281	-0.546039	0.467941	-1.1669	0.243251	0.556703
chr4	125156000	125160000	chr4	125928000	125932000	Loop10401	3.64011	-0.374529	0.602809	-0.621306	0.534399	NA
chr4	125156000	125160000	chr4	125964000	125968000	Loop10402	5.31745	0.763617	0.470906	1.62159	0.104891	NA
chr4	125161000	125162000	chr4	125388000	125389000	Loop10403	6.0711	-0.514743	0.466214	-1.10409	0.269554	0.584281
chr4	125161000	125162000	chr4	125912000	125913000	Loop10404	4.2885	0.161612	0.518634	0.311611	0.755336	NA
chr4	125162000	125163000	chr4	125221000	125222000	Loop10405	11.6508	-0.324828	0.330254	-0.983569	0.325328	0.639681
chr4	125164000	125168000	chr4	125988000	125992000	Loop10406	3.26933	-0.228896	0.602615	-0.379838	0.704066	NA
chr4	125168000	125169000	chr4	125218000	125219000	Loop10407	10.0874	-1.16876	0.396395	-2.94847	0.00319355	0.0388999
chr4	125190000	125191000	chr4	125933000	125934000	Loop10408	3.44904	-1.47026	0.700794	-2.098	0.0359055	NA
chr4	125228000	125232000	chr4	125952000	125956000	Loop10409	2.66221	0.544397	0.626928	0.868357	0.385199	NA
chr1	74771000	74772000	chr1	74950000	74951000	Loop1041	8.56894	0.468645	0.404421	1.1588	0.246536	0.559835
chr4	125232000	125233000	chr4	125389000	125390000	Loop10410	6.17308	-1.31153	0.505932	-2.5923	0.00953379	0.0848503
chr4	125264000	125265000	chr4	125384000	125385000	Loop10411	10.268	-0.384505	0.353017	-1.0892	0.276066	0.591071
chr4	125272000	125276000	chr4	125484000	125488000	Loop10412	5.66094	-0.571815	0.470865	-1.21439	0.224598	NA
chr4	125275000	125276000	chr4	125794000	125795000	Loop10413	3.04061	-1.94009	0.842731	-2.30215	0.0213267	NA
chr4	125474000	125475000	chr4	125692000	125693000	Loop10414	3.5184	-0.510082	0.609034	-0.837527	0.402297	NA
chr4	125487000	125488000	chr4	125731000	125732000	Loop10415	4.11653	-0.418605	0.552299	-0.757931	0.448492	NA
chr4	125489000	125490000	chr4	125606000	125607000	Loop10416	7.97146	-0.270685	0.38868	-0.696422	0.486164	0.762001
chr4	125489000	125490000	chr4	125890000	125891000	Loop10417	4.5638	-0.882999	0.558236	-1.58177	0.113703	NA
chr4	125490000	125491000	chr4	125798000	125799000	Loop10418	4.146	-0.638792	0.573269	-1.1143	0.265152	NA
chr4	125491000	125492000	chr4	125583000	125584000	Loop10419	5.64478	-0.270565	0.471529	-0.573802	0.566102	NA
chr1	74783000	74784000	chr1	74883000	74884000	Loop1042	12.2762	-0.26742	0.316154	-0.845852	0.397635	0.700253
chr4	125491000	125492000	chr4	125806000	125807000	Loop10420	4.36106	-0.736224	0.550924	-1.33634	0.181437	NA
chr4	125492000	125493000	chr4	125536000	125537000	Loop10421	6.21962	-0.967014	0.471704	-2.05004	0.0403601	0.213671
chr4	125494000	125495000	chr4	125620000	125621000	Loop10422	7.78774	-0.894873	0.426821	-2.0966	0.0360292	0.199885
chr4	125496000	125497000	chr4	125703000	125704000	Loop10423	5.32289	-1.29297	0.558795	-2.31386	0.0206754	NA
chr4	125500000	125501000	chr4	125514000	125515000	Loop10424	32.9229	-0.590853	0.236689	-2.49633	0.0125486	0.102577
chr4	125624000	125625000	chr4	125888000	125889000	Loop10425	8.17082	0.471779	0.398938	1.18259	0.236973	0.550457
chr4	125624000	125625000	chr4	125919000	125920000	Loop10426	6.96464	0.803363	0.420061	1.91249	0.0558132	0.258142
chr4	125625000	125626000	chr4	125703000	125704000	Loop10427	11.4275	0.141019	0.32248	0.437296	0.661896	0.86471
chr4	125625000	125626000	chr4	125962000	125963000	Loop10428	6.57634	-0.195355	0.427263	-0.457225	0.64751	0.857136
chr4	125626000	125627000	chr4	125806000	125807000	Loop10429	9.29946	0.22431	0.366433	0.612146	0.540441	0.797085
chr1	74784000	74785000	chr1	74858000	74859000	Loop1043	11.23	-1.09054	0.361147	-3.01967	0.00253052	0.0327204
chr4	125638000	125639000	chr4	125889000	125890000	Loop10430	5.17201	-0.504436	0.513061	-0.983189	0.325515	NA
chr4	125714000	125715000	chr4	125961000	125962000	Loop10431	5.77209	-0.599711	0.493929	-1.21416	0.224685	0.537283
chr4	125736000	125737000	chr4	125828000	125829000	Loop10432	4.96383	-0.653069	0.532609	-1.22617	0.220134	NA
chr4	126085000	126086000	chr4	126112000	126113000	Loop10433	15.6208	-0.523923	0.296241	-1.76857	0.0769659	0.30941
chr4	126085000	126086000	chr4	126157000	126158000	Loop10434	11.3032	-0.320753	0.344029	-0.932342	0.35116	0.661761
chr4	126225000	126226000	chr4	126308000	126309000	Loop10435	15.6793	-0.445381	0.293852	-1.51566	0.129605	0.408903
chr4	126227000	126228000	chr4	126260000	126261000	Loop10436	32.6727	-0.19335	0.209622	-0.922371	0.356335	0.666122
chr4	126227000	126228000	chr4	126277000	126278000	Loop10437	12.7102	-0.642455	0.354125	-1.81421	0.069646	0.292819
chr4	126276000	126277000	chr4	126299000	126300000	Loop10438	23.8265	-0.683697	0.244579	-2.7954	0.00518359	0.0552595
chr4	126329000	126330000	chr4	126527000	126528000	Loop10439	9.38046	-0.522519	0.406081	-1.28674	0.198186	0.505674
chr1	74790000	74791000	chr1	74804000	74805000	Loop1044	34.7983	0.118089	0.202685	0.582624	0.560147	0.810351
chr4	126332000	126336000	chr4	126420000	126424000	Loop10440	8.29355	-0.254128	0.397403	-0.639472	0.522516	0.785462
chr4	126430000	126431000	chr4	126466000	126467000	Loop10441	11.9567	-0.466126	0.325386	-1.43253	0.151991	0.443442
chr4	126440000	126444000	chr4	127032000	127036000	Loop10442	0.996209	-1.66328	1.13731	-1.46247	0.143613	NA
chr4	126552000	126556000	chr4	126984000	126988000	Loop10443	1.68182	0.254713	0.823976	0.309127	0.757225	NA
chr4	126554000	126555000	chr4	126840000	126841000	Loop10444	4.6527	-0.800453	0.594308	-1.34687	0.178024	NA
chr4	126555000	126556000	chr4	126741000	126742000	Loop10445	8.33356	0.119924	0.378129	0.317151	0.751129	0.90563
chr4	126555000	126556000	chr4	126884000	126885000	Loop10446	3.66399	-0.354461	0.582174	-0.608858	0.542619	NA
chr4	126556000	126560000	chr4	126836000	126840000	Loop10447	4.75724	-1.01238	0.565077	-1.79158	0.0732003	NA
chr4	126556000	126560000	chr4	127024000	127028000	Loop10448	2.25573	0.791432	0.66924	1.18258	0.236974	NA
chr4	126560000	126564000	chr4	127040000	127044000	Loop10449	1.89729	1.00435	0.753373	1.33314	0.182485	NA
chr1	74793000	74794000	chr1	74854000	74855000	Loop1045	13.0356	-0.259791	0.322253	-0.806169	0.420145	0.716955
chr4	126595000	126596000	chr4	126872000	126873000	Loop10450	4.55971	-0.144998	0.50598	-0.286569	0.774442	NA
chr4	126596000	126600000	chr4	126992000	126996000	Loop10451	4.66558	0.624013	0.48093	1.29751	0.194455	NA
chr4	126599000	126600000	chr4	126734000	126735000	Loop10452	11.1459	-0.36883	0.332609	-1.1089	0.267473	0.582131
chr4	126599000	126600000	chr4	126840000	126841000	Loop10453	8.3826	-0.346903	0.394197	-0.880025	0.378846	0.68591
chr4	126599000	126600000	chr4	126885000	126886000	Loop10454	5.58184	-0.714102	0.485847	-1.46981	0.141614	NA
chr4	126600000	126601000	chr4	126741000	126742000	Loop10455	17.0828	0.676796	0.270486	2.50215	0.0123442	0.101623
chr4	126602000	126603000	chr4	126665000	126666000	Loop10456	10.1175	-0.709796	0.361993	-1.9608	0.049902	0.242601
chr4	126664000	126668000	chr4	126836000	126840000	Loop10457	7.63483	-0.575256	0.404522	-1.42206	0.155009	0.447935
chr4	126664000	126668000	chr4	126984000	126988000	Loop10458	2.27858	0.359404	0.703147	0.511137	0.609255	NA
chr4	126666000	126667000	chr4	126840000	126841000	Loop10459	6.86574	-0.502123	0.425403	-1.18035	0.237862	0.551009
chr1	74793000	74794000	chr1	74884000	74885000	Loop1046	24.6581	0.82207	0.274394	2.99594	0.00273597	0.0347249
chr4	126667000	126668000	chr4	126741000	126742000	Loop10460	14.5754	-0.0513253	0.293111	-0.175105	0.860997	0.950655
chr4	126743000	126744000	chr4	126840000	126841000	Loop10461	10.5397	-0.00576187	0.34413	-0.0167433	0.986641	0.995958
chr4	127074000	127075000	chr4	127317000	127318000	Loop10462	6.96572	0.726046	0.395099	1.83763	0.0661167	0.284426
chr4	127075000	127076000	chr4	127251000	127252000	Loop10463	5.07384	-0.00736616	0.485284	-0.0151791	0.987889	NA
chr4	127154000	127155000	chr4	127248000	127249000	Loop10464	13.4275	-0.603604	0.317006	-1.90408	0.0568997	0.261146
chr4	127155000	127156000	chr4	127240000	127241000	Loop10465	14.1231	-0.391081	0.310359	-1.26009	0.207635	0.516886
chr4	127170000	127171000	chr4	127200000	127201000	Loop10466	13.206	-0.857228	0.33535	-2.55622	0.0105816	0.0912349
chr4	127204000	127208000	chr4	129008000	129012000	Loop10467	0.458064	-0.00245497	1.47472	-0.0016647	0.998672	NA
chr4	127240000	127244000	chr4	128872000	128876000	Loop10468	0.34864	-1.17929	1.61891	-0.728446	0.466341	NA
chr4	127250000	127251000	chr4	127319000	127320000	Loop10469	17.2548	-0.159508	0.279037	-0.571636	0.567569	0.814371
chr1	74793000	74794000	chr1	74950000	74951000	Loop1047	9.87326	0.459205	0.377109	1.2177	0.223338	0.536072
chr4	127251000	127252000	chr4	127325000	127326000	Loop10470	12.7995	-0.342805	0.326393	-1.05029	0.293587	0.608829
chr4	127252000	127253000	chr4	127372000	127373000	Loop10471	6.75297	-1.56635	0.50562	-3.09788	0.00194908	0.0267608
chr4	127328000	127329000	chr4	127362000	127363000	Loop10472	14.8818	-1.1935	0.323642	-3.68771	0.000226279	0.00496921
chr4	127336000	127340000	chr4	128884000	128888000	Loop10473	0.474169	-1.71218	1.34825	-1.26993	0.204111	NA
chr4	127376000	127380000	chr4	127432000	127436000	Loop10474	9.58588	0.460312	0.34313	1.34151	0.179755	0.482422
chr4	127376000	127380000	chr4	127492000	127496000	Loop10475	6.04304	-0.257409	0.478576	-0.537864	0.590671	0.826251
chr4	127378000	127379000	chr4	127613000	127614000	Loop10476	8.70814	0.152266	0.364446	0.4178	0.676093	0.871241
chr4	127380000	127384000	chr4	127524000	127528000	Loop10477	5.13227	-0.49523	0.505975	-0.978764	0.327697	NA
chr4	127412000	127416000	chr4	128964000	128968000	Loop10478	0.302178	0.36999	1.6011	0.231085	0.817248	NA
chr4	127520000	127524000	chr4	128452000	128456000	Loop10479	1.32869	-0.979293	1.00712	-0.972366	0.330869	NA
chr1	74796000	74800000	chr1	75384000	75388000	Loop1048	1.1404	-1.38459	1.08844	-1.27208	0.203344	NA
chr4	127536000	127537000	chr4	127612000	127613000	Loop10480	16.3558	0.234851	0.268261	0.875457	0.381325	0.687758
chr4	127548000	127552000	chr4	128544000	128548000	Loop10481	1.49619	-0.429056	0.935181	-0.458795	0.646381	NA
chr4	127676000	127680000	chr4	127812000	127816000	Loop10482	7.38237	0.165557	0.420422	0.393787	0.693738	0.879393
chr4	127816000	127820000	chr4	127976000	127980000	Loop10483	4.88092	0.303279	0.546454	0.554994	0.578899	NA
chr4	127820000	127824000	chr4	128544000	128548000	Loop10484	3.29118	0.574909	0.593007	0.969481	0.332305	NA
chr4	128124000	128128000	chr4	128540000	128544000	Loop10485	4.78749	0.34861	0.491455	0.709342	0.478112	NA
chr4	128612000	128613000	chr4	128779000	128780000	Loop10486	6.01224	-0.202915	0.455879	-0.445108	0.656242	0.86204
chr4	128615000	128616000	chr4	128708000	128709000	Loop10487	8.42324	0.399399	0.365907	1.09153	0.275039	0.589783
chr4	128615000	128616000	chr4	128859000	128860000	Loop10488	7.19708	0.524215	0.389726	1.34509	0.178598	0.480597
chr4	128616000	128620000	chr4	128860000	128864000	Loop10489	5.20054	-0.444598	0.498221	-0.892371	0.372194	NA
chr1	74800000	74804000	chr1	75420000	75424000	Loop1049	2.42181	-0.495205	0.72305	-0.684883	0.493418	NA
chr4	128708000	128712000	chr4	128860000	128864000	Loop10490	10.5189	-0.242727	0.345605	-0.702325	0.482476	0.759407
chr4	128711000	128712000	chr4	128859000	128860000	Loop10491	9.10782	-0.445755	0.36964	-1.20592	0.227849	0.540861
chr4	128712000	128713000	chr4	128776000	128777000	Loop10492	13.903	-0.576728	0.312525	-1.84538	0.0649816	0.281791
chr4	128712000	128716000	chr4	128940000	128944000	Loop10493	4.30429	-0.483315	0.534778	-0.903768	0.366119	NA
chr4	128908000	128912000	chr4	129092000	129096000	Loop10494	4.8053	-0.307177	0.510862	-0.601292	0.547646	NA
chr4	128957000	128958000	chr4	129084000	129085000	Loop10495	16.441	-0.359274	0.288586	-1.24494	0.213152	0.523532
chr4	128961000	128962000	chr4	129111000	129112000	Loop10496	8.95568	-0.587073	0.404012	-1.45311	0.146194	0.43436
chr4	128969000	128970000	chr4	129083000	129084000	Loop10497	11.582	-0.963286	0.372011	-2.5894	0.00961429	0.0853211
chr4	129132000	129136000	chr4	129456000	129460000	Loop10498	3.72935	-0.497827	0.605186	-0.822601	0.410735	NA
chr4	129208000	129212000	chr4	129320000	129324000	Loop10499	6.2739	-0.740167	0.485132	-1.5257	0.127083	0.404492
chr1	12172000	12176000	chr1	12836000	12840000	Loop105	3.87102	0.440215	0.528391	0.833124	0.404775	NA
chr1	74801000	74802000	chr1	74951000	74952000	Loop1050	11.0646	0.729675	0.352392	2.07064	0.0383929	0.207972
chr4	129210000	129211000	chr4	129276000	129277000	Loop10500	21.0903	-1.01741	0.280307	-3.62963	0.000283832	0.00591456
chr4	129220000	129221000	chr4	129274000	129275000	Loop10501	19.4943	-0.690941	0.273481	-2.52647	0.0115216	0.0967408
chr4	129280000	129281000	chr4	129455000	129456000	Loop10502	8.28763	-0.0121527	0.398258	-0.0305147	0.975657	0.992805
chr4	129349000	129350000	chr4	129455000	129456000	Loop10503	13.5458	-0.617321	0.32485	-1.90033	0.0573902	0.26228
chr4	129372000	129373000	chr4	129453000	129454000	Loop10504	9.76804	-0.860847	0.382359	-2.25141	0.0243596	0.157821
chr4	129536000	129540000	chr4	129612000	129616000	Loop10505	3.41677	-0.974966	0.669345	-1.4566	0.145228	NA
chr4	129688000	129692000	chr4	130564000	130568000	Loop10506	0.614562	-1.02423	1.43013	-0.716179	0.473881	NA
chr4	129696000	129700000	chr4	129928000	129932000	Loop10507	4.13126	-1.0244	0.601376	-1.70344	0.0884867	NA
chr4	129700000	129704000	chr4	129772000	129776000	Loop10508	4.89065	-0.939365	0.539313	-1.74178	0.0815469	NA
chr4	129740000	129744000	chr4	130368000	130372000	Loop10509	0.207823	-0.554389	1.68014	-0.329965	0.741426	NA
chr1	74803000	74804000	chr1	74884000	74885000	Loop1051	33.9631	0.834422	0.251919	3.31226	0.000925452	0.0151423
chr4	129784000	129788000	chr4	129860000	129864000	Loop10510	6.40225	-0.262306	0.428825	-0.611685	0.540746	0.797298
chr4	129785000	129786000	chr4	129928000	129929000	Loop10511	14.0415	-0.0934831	0.300253	-0.311348	0.755536	0.907568
chr4	129786000	129787000	chr4	129949000	129950000	Loop10512	5.36451	-0.198741	0.466533	-0.425995	0.670111	NA
chr4	129958000	129959000	chr4	130087000	130088000	Loop10513	10.3736	-0.137095	0.357159	-0.383849	0.701091	0.882751
chr4	129959000	129960000	chr4	130094000	130095000	Loop10514	6.65315	-0.542424	0.437802	-1.23897	0.215356	0.526328
chr4	129961000	129962000	chr4	129983000	129984000	Loop10515	18.7609	-1.08773	0.287896	-3.77823	0.000157949	0.00371785
chr4	130137000	130138000	chr4	130189000	130190000	Loop10516	15.7647	-0.145597	0.284338	-0.512055	0.608613	0.836161
chr4	130199000	130200000	chr4	130292000	130293000	Loop10517	10.0933	-0.753313	0.364707	-2.06553	0.0388728	0.20948
chr4	130200000	130204000	chr4	130236000	130240000	Loop10518	12.5542	0.174046	0.31777	0.54771	0.583891	0.822637
chr4	130200000	130204000	chr4	130536000	130540000	Loop10519	3.49849	-0.404103	0.655852	-0.61615	0.537796	NA
chr1	74805000	74806000	chr1	74855000	74856000	Loop1052	18.0242	-0.280304	0.285319	-0.982424	0.325891	0.640145
chr4	130363000	130364000	chr4	130532000	130533000	Loop10520	7.25042	0.0765966	0.398586	0.192171	0.847608	0.945207
chr4	130375000	130376000	chr4	130534000	130535000	Loop10521	7.23722	-0.827149	0.430559	-1.9211	0.0547186	0.254967
chr4	130379000	130380000	chr4	130575000	130576000	Loop10522	13.0823	-0.503168	0.31352	-1.6049	0.108516	0.3716
chr4	130519000	130520000	chr4	130661000	130662000	Loop10523	7.74365	-0.734549	0.441006	-1.66562	0.0957889	0.34843
chr4	130680000	130684000	chr4	132204000	132208000	Loop10524	0.287936	1.29735	3.14975	0.41189	0.68042	NA
chr4	130789000	130790000	chr4	130891000	130892000	Loop10525	28.8471	0.126183	0.221915	0.56861	0.569621	0.815661
chr4	130790000	130791000	chr4	130877000	130878000	Loop10526	34.3527	-0.143667	0.218239	-0.658303	0.510344	0.777876
chr4	130790000	130791000	chr4	130886000	130887000	Loop10527	24.9723	-0.292186	0.260475	-1.12174	0.261971	0.576425
chr4	130791000	130792000	chr4	130859000	130860000	Loop10528	15.1216	-0.450304	0.303751	-1.48248	0.138214	0.42226
chr4	130792000	130796000	chr4	130944000	130948000	Loop10529	10.5933	-0.277831	0.339893	-0.817408	0.413696	0.711953
chr1	74856000	74857000	chr1	74883000	74884000	Loop1053	21.8552	-0.136482	0.262303	-0.52032	0.602841	0.832323
chr4	130852000	130856000	chr4	131904000	131908000	Loop10530	0.33284	0.0183294	1.55456	0.0117907	0.990593	NA
chr4	130896000	130900000	chr4	130944000	130948000	Loop10531	36.7948	-0.288401	0.200702	-1.43696	0.150728	0.441757
chr4	130896000	130900000	chr4	132112000	132116000	Loop10532	0.464343	-0.632442	1.32918	-0.475812	0.634208	NA
chr4	130956000	130960000	chr4	131784000	131788000	Loop10533	1.39628	-0.953659	0.994552	-0.958883	0.337618	NA
chr4	130960000	130961000	chr4	131136000	131137000	Loop10534	12.9975	0.172191	0.321841	0.535019	0.592637	0.82736
chr4	130960000	130961000	chr4	131179000	131180000	Loop10535	6.34089	0.153075	0.419851	0.364593	0.715415	0.889724
chr4	130960000	130961000	chr4	131209000	131210000	Loop10536	7.60793	0.260635	0.403645	0.645705	0.51847	0.783015
chr4	130960000	130964000	chr4	131360000	131364000	Loop10537	3.03876	0.343293	0.587883	0.583947	0.559256	NA
chr4	130960000	130964000	chr4	131428000	131432000	Loop10538	2.09172	-0.857133	0.857337	-0.999762	0.317426	NA
chr4	130961000	130962000	chr4	131218000	131219000	Loop10539	5.92437	-0.301276	0.462238	-0.651778	0.514545	0.780685
chr1	74880000	74881000	chr1	75051000	75052000	Loop1054	7.29993	0.219697	0.402226	0.546202	0.584927	0.823161
chr4	130961000	130962000	chr4	131252000	131253000	Loop10540	9.727	0.17981	0.341702	0.526219	0.598736	0.830365
chr4	130964000	130968000	chr4	131192000	131196000	Loop10541	4.73471	0.05658	0.490525	0.115346	0.908171	NA
chr4	130966000	130967000	chr4	131037000	131038000	Loop10542	8.85093	-0.731119	0.392498	-1.86273	0.0625002	0.275999
chr4	130970000	130971000	chr4	131136000	131137000	Loop10543	10.9925	-0.219654	0.358753	-0.612271	0.540358	0.79705
chr4	130971000	130972000	chr4	131037000	131038000	Loop10544	11.3015	0.0599801	0.320175	0.187336	0.851398	0.946878
chr4	130996000	1.31e+08	chr4	131832000	131836000	Loop10545	1.33403	0.901942	0.894325	1.00852	0.313206	NA
chr4	131140000	131144000	chr4	131836000	131840000	Loop10546	2.14604	0.553368	0.692417	0.799183	0.424184	NA
chr4	131250000	131251000	chr4	131838000	131839000	Loop10547	4.64987	0.403128	0.523297	0.770363	0.441085	NA
chr4	131252000	131256000	chr4	131696000	131700000	Loop10548	2.60459	0.114964	0.660267	0.174118	0.861773	NA
chr4	131258000	131259000	chr4	131837000	131838000	Loop10549	5.76648	0.553072	0.439824	1.25748	0.208579	0.517988
chr1	74883000	74884000	chr1	74899000	74900000	Loop1055	22.3795	0.0808156	0.252922	0.319528	0.749326	0.905034
chr4	131270000	131271000	chr4	131486000	131487000	Loop10550	8.5707	-0.146727	0.379204	-0.386934	0.698805	0.881962
chr4	131401000	131402000	chr4	131486000	131487000	Loop10551	11.4653	-0.32522	0.333581	-0.974936	0.329592	0.643828
chr4	131420000	131424000	chr4	131836000	131840000	Loop10552	3.53628	0.643001	0.548648	1.17197	0.241208	NA
chr4	131485000	131486000	chr4	131837000	131838000	Loop10553	6.17104	0.465299	0.42749	1.08844	0.2764	0.59135
chr4	131695000	131696000	chr4	131837000	131838000	Loop10554	6.80116	-0.361592	0.469018	-0.770955	0.440734	0.73171
chr4	131723000	131724000	chr4	131838000	131839000	Loop10555	11.8228	0.320708	0.309104	1.03754	0.299484	0.614533
chr4	131783000	131784000	chr4	131837000	131838000	Loop10556	14.4919	-0.404808	0.297997	-1.35843	0.174327	0.474466
chr4	131856000	131860000	chr4	132076000	132080000	Loop10557	4.86671	-0.304861	0.496135	-0.614472	0.538903	NA
chr4	131861000	131862000	chr4	132079000	132080000	Loop10558	6.55618	-0.179096	0.422029	-0.424369	0.671297	0.869196
chr4	131902000	131903000	chr4	132078000	132079000	Loop10559	8.42748	0.242752	0.365611	0.663962	0.506715	0.775583
chr1	74885000	74886000	chr1	74950000	74951000	Loop1056	18.7198	0.357281	0.282192	1.26609	0.205481	0.514487
chr4	131907000	131908000	chr4	132080000	132081000	Loop10560	11.6696	0.245038	0.330413	0.74161	0.458324	0.743594
chr4	131908000	131909000	chr4	132022000	132023000	Loop10561	5.87095	-0.399011	0.46757	-0.85337	0.393454	0.697025
chr4	131909000	131910000	chr4	132164000	132165000	Loop10562	3.39659	-0.293718	0.581592	-0.505025	0.613541	NA
chr4	131909000	131910000	chr4	132176000	132177000	Loop10563	3.44691	-0.347216	0.608398	-0.570705	0.568199	NA
chr4	131916000	131917000	chr4	131966000	131967000	Loop10564	10.7595	-0.503717	0.357278	-1.40988	0.158577	0.453186
chr4	131916000	131917000	chr4	132078000	132079000	Loop10565	10.8795	-0.192356	0.346088	-0.555801	0.578347	0.819858
chr4	131919000	131920000	chr4	132048000	132049000	Loop10566	6.26339	-0.0577493	0.45387	-0.127238	0.898752	0.965938
chr4	131920000	131921000	chr4	132179000	132180000	Loop10567	3.87422	-0.720795	0.599592	-1.20214	0.229308	NA
chr4	131978000	131979000	chr4	132022000	132023000	Loop10568	17.0629	-0.378111	0.271845	-1.39091	0.164253	0.461425
chr4	131978000	131979000	chr4	132080000	132081000	Loop10569	13.2563	-0.514391	0.342249	-1.50297	0.132846	0.413763
chr1	74894000	74895000	chr1	75052000	75053000	Loop1057	8.71818	0.0710264	0.373635	0.190096	0.849234	0.946138
chr4	132089000	132090000	chr4	132177000	132178000	Loop10570	14.1577	-0.324654	0.316487	-1.0258	0.304984	0.62046
chr4	132096000	132097000	chr4	132178000	132179000	Loop10571	12.2534	-0.507693	0.327168	-1.55178	0.120715	0.394103
chr4	132181000	132182000	chr4	132345000	132346000	Loop10572	6.05947	-0.314158	0.459914	-0.683079	0.494557	0.767001
chr4	132274000	132275000	chr4	132305000	132306000	Loop10573	6.8508	-0.29183	0.424302	-0.687788	0.491586	0.765285
chr4	132293000	132294000	chr4	132345000	132346000	Loop10574	11.8571	-0.711445	0.347952	-2.04466	0.0408879	0.215399
chr4	132314000	132315000	chr4	132342000	132343000	Loop10575	16.4474	-0.50607	0.313537	-1.61407	0.106513	0.368281
chr4	132354000	132355000	chr4	132514000	132515000	Loop10576	6.81029	0.424706	0.434539	0.977371	0.328386	0.642756
chr4	132420000	132424000	chr4	132512000	132516000	Loop10577	8.83284	0.257764	0.371651	0.693565	0.487955	0.763291
chr4	132460000	132464000	chr4	132508000	132512000	Loop10578	11.9271	0.0376821	0.320907	0.117424	0.906524	0.968536
chr4	132528000	132532000	chr4	133376000	133380000	Loop10579	0.233676	-0.624106	1.64788	-0.378733	0.704886	NA
chr1	74895000	74896000	chr1	75016000	75017000	Loop1058	10.8432	0.213692	0.357163	0.598306	0.549636	0.80346
chr4	132556000	132560000	chr4	132676000	132680000	Loop10580	4.26894	-0.74922	0.550803	-1.36023	0.173756	NA
chr4	132569000	132570000	chr4	132676000	132677000	Loop10581	8.45089	-0.897222	0.414339	-2.16543	0.0303546	0.180513
chr4	132599000	132600000	chr4	132677000	132678000	Loop10582	7.32159	-0.980099	0.458402	-2.13808	0.0325105	0.188042
chr4	132614000	132615000	chr4	132676000	132677000	Loop10583	5.67565	-1.40919	0.535085	-2.63358	0.00844894	NA
chr4	132777000	132778000	chr4	132822000	132823000	Loop10584	20.6603	-0.10479	0.249083	-0.420705	0.673971	0.870161
chr4	132780000	132784000	chr4	132928000	132932000	Loop10585	6.76099	-0.613318	0.449263	-1.36516	0.172202	0.471971
chr4	132824000	132825000	chr4	132931000	132932000	Loop10586	10.0425	-0.172058	0.356722	-0.482331	0.629571	0.848119
chr4	132943000	132944000	chr4	133057000	133058000	Loop10587	3.09424	-2.52052	0.885321	-2.84701	0.00441319	NA
chr4	132945000	132946000	chr4	133004000	133005000	Loop10588	35.669	-0.237707	0.195819	-1.21391	0.224782	0.537348
chr4	132946000	132947000	chr4	132993000	132994000	Loop10589	22.0276	-0.514126	0.256586	-2.00372	0.0451004	0.228345
chr1	74901000	74902000	chr1	74951000	74952000	Loop1059	14.5831	0.299702	0.288338	1.03941	0.298614	0.613987
chr4	132947000	132948000	chr4	133298000	133299000	Loop10590	4.31355	-0.519223	0.533544	-0.973159	0.330474	NA
chr4	133004000	133008000	chr4	133376000	133380000	Loop10591	1.42457	0.325958	0.866954	0.375981	0.706931	NA
chr4	133004000	133008000	chr4	133448000	133452000	Loop10592	2.25652	1.39158	0.718937	1.93561	0.052916	NA
chr4	133008000	133009000	chr4	133209000	133210000	Loop10593	8.73912	0.191838	0.366624	0.523255	0.600797	0.831347
chr4	133008000	133009000	chr4	133274000	133275000	Loop10594	4.26512	-0.212427	0.527073	-0.403031	0.686925	NA
chr4	133009000	133010000	chr4	133222000	133223000	Loop10595	6.65784	-0.399015	0.443839	-0.89901	0.368647	0.676439
chr4	133009000	133010000	chr4	133290000	133291000	Loop10596	5.71976	-0.362266	0.479857	-0.754946	0.450282	0.737615
chr4	133009000	133010000	chr4	133298000	133299000	Loop10597	11.8405	-0.339567	0.325975	-1.0417	0.297552	0.612869
chr4	133010000	133011000	chr4	133185000	133186000	Loop10598	5.37563	-0.718907	0.521741	-1.3779	0.168234	NA
chr4	133010000	133011000	chr4	133303000	133304000	Loop10599	9.61575	-0.0861492	0.359208	-0.239831	0.810461	0.931599
chr1	12240000	12244000	chr1	12840000	12844000	Loop106	2.92302	-0.358766	0.634032	-0.565848	0.571497	NA
chr1	74902000	74903000	chr1	75017000	75018000	Loop1060	7.96681	-0.590113	0.404274	-1.45969	0.144376	0.431879
chr4	133012000	133013000	chr4	133058000	133059000	Loop10600	13.7865	-0.305712	0.304494	-1.004	0.315378	0.629513
chr4	133012000	133013000	chr4	133064000	133065000	Loop10601	9.6216	-0.811559	0.391999	-2.07031	0.0384234	0.208081
chr4	133012000	133016000	chr4	133124000	133128000	Loop10602	3.80583	-0.0767023	0.567451	-0.13517	0.892478	NA
chr4	133012000	133016000	chr4	133516000	133520000	Loop10603	0.92722	-1.0432	1.13538	-0.918806	0.358197	NA
chr4	133013000	133014000	chr4	133249000	133250000	Loop10604	2.97524	-2.01189	0.825469	-2.43727	0.0147985	NA
chr4	133219000	133220000	chr4	133298000	133299000	Loop10605	13.2553	-0.620707	0.317864	-1.95274	0.0508502	0.244774
chr4	133312000	133316000	chr4	133448000	133452000	Loop10606	2.16377	-1.47414	0.88226	-1.67086	0.0947489	NA
chr4	133346000	133347000	chr4	133419000	133420000	Loop10607	4.78297	-1.21648	0.573807	-2.12002	0.0340041	NA
chr4	133587000	133588000	chr4	133820000	133821000	Loop10608	3.67399	0.0560368	0.576312	0.0972335	0.922541	NA
chr4	133592000	133596000	chr4	133648000	133652000	Loop10609	7.39862	-0.27337	0.406364	-0.672722	0.501124	0.771588
chr1	74927000	74928000	chr1	75015000	75016000	Loop1061	11.8169	-0.474059	0.361157	-1.31261	0.189314	0.49487
chr4	133644000	133648000	chr4	133832000	133836000	Loop10610	7.01747	0.0903585	0.400066	0.225859	0.821311	0.935742
chr4	133661000	133662000	chr4	133818000	133819000	Loop10611	8.50156	-0.46623	0.391915	-1.18962	0.234195	0.547606
chr4	133670000	133671000	chr4	133824000	133825000	Loop10612	14.7527	0.109688	0.286028	0.383488	0.701358	0.882891
chr4	133671000	133672000	chr4	133818000	133819000	Loop10613	12.7454	0.242835	0.32403	0.749421	0.453603	0.740161
chr4	133708000	133712000	chr4	133824000	133828000	Loop10614	5.65536	-0.905669	0.49582	-1.82661	0.0677588	NA
chr4	133738000	133739000	chr4	133752000	133753000	Loop10615	16.563	-0.87415	0.291978	-2.99389	0.00275444	0.0348612
chr4	133754000	133755000	chr4	133814000	133815000	Loop10616	13.9238	-0.747407	0.335206	-2.2297	0.0257676	0.163664
chr4	133759000	133760000	chr4	133806000	133807000	Loop10617	11.6988	-0.566815	0.336899	-1.68245	0.0924825	0.341503
chr4	133956000	133960000	chr4	134624000	134628000	Loop10618	0.635089	-0.23665	1.26121	-0.187637	0.851161	NA
chr4	133980000	133984000	chr4	134080000	134084000	Loop10619	4.21917	-0.500301	0.534208	-0.936527	0.349002	NA
chr1	74950000	74951000	chr1	75016000	75017000	Loop1062	23.5207	0.367185	0.232861	1.57684	0.114832	0.383011
chr4	134037000	134038000	chr4	134085000	134086000	Loop10620	11.2373	-0.752628	0.370987	-2.02872	0.0424873	0.220179
chr4	134088000	134089000	chr4	134123000	134124000	Loop10621	11.7893	-1.04576	0.356666	-2.93204	0.00336748	0.0403809
chr4	134190000	134191000	chr4	134294000	134295000	Loop10622	5.52457	-0.199886	0.466896	-0.428117	0.668566	NA
chr4	134298000	134299000	chr4	134376000	134377000	Loop10623	3.87221	-0.0541831	0.54657	-0.099133	0.921033	NA
chr4	134316000	134320000	chr4	134360000	134364000	Loop10624	7.99309	-1.25287	0.434399	-2.88414	0.0039248	0.0453764
chr4	134323000	134324000	chr4	134356000	134357000	Loop10625	8.08336	-1.33306	0.445967	-2.98914	0.00279759	0.0352318
chr4	134324000	134325000	chr4	134376000	134377000	Loop10626	8.65681	-0.836111	0.406614	-2.05628	0.0397556	0.21221
chr4	134400000	134401000	chr4	134470000	134471000	Loop10627	8.07712	-0.538086	0.423451	-1.27072	0.203829	0.512913
chr4	134410000	134411000	chr4	134476000	134477000	Loop10628	20.8022	-0.447053	0.267467	-1.67143	0.0946364	0.346066
chr4	134414000	134415000	chr4	134533000	134534000	Loop10629	4.27025	-1.09948	0.585212	-1.87878	0.0602748	NA
chr1	74951000	74952000	chr1	75052000	75053000	Loop1063	11.2214	0.389868	0.322459	1.20904	0.226646	0.539502
chr4	134544000	134548000	chr4	134792000	134796000	Loop10630	4.39333	0.252615	0.528875	0.477646	0.632902	NA
chr4	134794000	134795000	chr4	134879000	134880000	Loop10631	6.43413	-0.549139	0.445106	-1.23373	0.217304	0.528488
chr4	134828000	134829000	chr4	134879000	134880000	Loop10632	12.3868	-0.571637	0.338771	-1.68739	0.0915292	0.339873
chr4	134932000	134933000	chr4	135152000	135153000	Loop10633	4.14567	-0.452696	0.547417	-0.826966	0.408256	NA
chr4	134939000	134940000	chr4	135209000	135210000	Loop10634	4.19595	-0.737808	0.576217	-1.28043	0.200393	NA
chr4	134944000	134945000	chr4	135118000	135119000	Loop10635	6.58531	-0.291531	0.451387	-0.645857	0.518372	0.782955
chr4	134944000	134948000	chr4	135376000	135380000	Loop10636	3.20402	0.417742	0.576411	0.724729	0.468618	NA
chr4	134945000	134946000	chr4	135206000	135207000	Loop10637	7.1361	-0.413393	0.438042	-0.943729	0.345308	0.656657
chr4	134947000	134948000	chr4	135151000	135152000	Loop10638	9.27919	-0.063655	0.368813	-0.172594	0.86297	0.95168
chr4	134958000	134959000	chr4	135140000	135141000	Loop10639	5.48375	-1.21604	0.540448	-2.25007	0.0244446	NA
chr1	74963000	74964000	chr1	75015000	75016000	Loop1064	18.0998	-0.614575	0.27889	-2.20365	0.027549	0.169942
chr4	135012000	135016000	chr4	135320000	135324000	Loop10640	3.03863	-0.0221368	0.664944	-0.0332912	0.973442	NA
chr4	135013000	135014000	chr4	135205000	135206000	Loop10641	10.9365	0.0363965	0.339534	0.107195	0.914634	0.971473
chr4	135014000	135015000	chr4	135180000	135181000	Loop10642	9.73842	-0.26816	0.349337	-0.767627	0.442709	0.732883
chr4	135015000	135016000	chr4	135151000	135152000	Loop10643	14.2645	0.0349929	0.308793	0.113322	0.909776	0.970041
chr4	135016000	135017000	chr4	135065000	135066000	Loop10644	9.05914	-1.17344	0.405076	-2.89683	0.00376951	0.0440448
chr4	135016000	135020000	chr4	135132000	135136000	Loop10645	6.88589	-0.568921	0.441413	-1.28886	0.197446	0.504951
chr4	135016000	135020000	chr4	135372000	135376000	Loop10646	2.19052	0.483159	0.698672	0.691539	0.489227	NA
chr4	135023000	135024000	chr4	135118000	135119000	Loop10647	9.77522	-0.137498	0.378345	-0.36342	0.716291	0.889865
chr4	135204000	135208000	chr4	135372000	135376000	Loop10648	2.67063	-0.410611	0.672956	-0.61016	0.541756	NA
chr4	135210000	135211000	chr4	135317000	135318000	Loop10649	9.92973	-0.382641	0.35707	-1.07162	0.283893	0.59959
chr1	75288000	75292000	chr1	75468000	75472000	Loop1065	6.04647	0.658127	0.42472	1.54955	0.121249	0.394962
chr4	135220000	135221000	chr4	135317000	135318000	Loop10650	15.659	-1.23985	0.334645	-3.70498	0.000211407	0.00472693
chr4	135320000	135321000	chr4	135343000	135344000	Loop10651	25.1075	-1.16261	0.279043	-4.16643	3.09409933544447e-05	0.000978241
chr4	135360000	135361000	chr4	135411000	135412000	Loop10652	4.95204	-0.450312	0.504413	-0.892744	0.371994	NA
chr4	135383000	135384000	chr4	135412000	135413000	Loop10653	10.2261	-0.420428	0.372468	-1.12876	0.258999	0.573112
chr4	135506000	135507000	chr4	135724000	135725000	Loop10654	4.45278	-0.372152	0.52161	-0.713467	0.475557	NA
chr4	135508000	135509000	chr4	135673000	135674000	Loop10655	19.2747	-0.210931	0.278309	-0.7579	0.448511	0.736274
chr4	135509000	135510000	chr4	135666000	135667000	Loop10656	33.0225	0.122333	0.215238	0.56836	0.56979	0.815696
chr4	135510000	135511000	chr4	135682000	135683000	Loop10657	9.6765	-0.964166	0.384214	-2.50945	0.012092	0.100053
chr4	135512000	135516000	chr4	135804000	135808000	Loop10658	4.44487	0.656645	0.512561	1.28111	0.200156	NA
chr4	135515000	135516000	chr4	135631000	135632000	Loop10659	13.4801	-0.170929	0.314952	-0.542714	0.587327	0.824396
chr1	75321000	75322000	chr1	75467000	75468000	Loop1066	7.73623	-0.666374	0.420721	-1.58389	0.113219	0.380263
chr4	135515000	135516000	chr4	135701000	135702000	Loop10660	7.67095	-1.27539	0.453794	-2.81051	0.00494631	0.0536592
chr4	135515000	135516000	chr4	135710000	135711000	Loop10661	10.3149	-0.0136954	0.346794	-0.0394914	0.968499	0.989916
chr4	135517000	135518000	chr4	135667000	135668000	Loop10662	45.1223	-0.264166	0.204055	-1.29458	0.195464	0.502493
chr4	135517000	135518000	chr4	135684000	135685000	Loop10663	12.5523	-0.0799614	0.33122	-0.241415	0.809234	0.931213
chr4	135519000	135520000	chr4	135659000	135660000	Loop10664	22.9032	-0.227165	0.245159	-0.926601	0.354134	0.66421
chr4	135522000	135523000	chr4	135622000	135623000	Loop10665	13.3688	-0.953511	0.345561	-2.75931	0.00579228	0.0596358
chr4	135530000	135531000	chr4	135619000	135620000	Loop10666	16.4774	-0.216367	0.293162	-0.738045	0.460487	0.744961
chr4	135531000	135532000	chr4	135629000	135630000	Loop10667	18.7472	0.242007	0.255655	0.946614	0.343836	0.655422
chr4	135533000	135534000	chr4	135666000	135667000	Loop10668	19.9896	0.0395482	0.257277	0.153718	0.877832	0.958092
chr4	135857000	135858000	chr4	135872000	135873000	Loop10669	23.6044	0.23026	0.225484	1.02118	0.307169	0.621751
chr1	75342000	75343000	chr1	75457000	75458000	Loop1067	12.8517	-0.294823	0.32171	-0.916424	0.359444	0.668524
chr4	135888000	135892000	chr4	135936000	135940000	Loop10670	12.0416	-0.754192	0.345565	-2.18249	0.0290733	0.175696
chr4	135888000	135889000	chr4	135941000	135942000	Loop10671	8.64541	-1.06285	0.413899	-2.5679	0.0102318	0.0889933
chr4	136054000	136055000	chr4	136159000	136160000	Loop10672	5.98151	-0.118586	0.442056	-0.268261	0.788499	0.921745
chr4	136079000	136080000	chr4	136149000	136150000	Loop10673	6.99914	-0.77963	0.451864	-1.72536	0.0844621	0.325286
chr4	136083000	136084000	chr4	136157000	136158000	Loop10674	9.5747	-0.569407	0.366544	-1.55345	0.120317	0.3936
chr4	136092000	136093000	chr4	136149000	136150000	Loop10675	12.9497	-0.0231257	0.318728	-0.0725563	0.942159	0.981338
chr4	136164000	136165000	chr4	136199000	136200000	Loop10676	9.10335	-1.16689	0.413886	-2.81936	0.0048119	0.0526226
chr4	136204000	136208000	chr4	136620000	136624000	Loop10677	3.17169	-0.439747	0.617249	-0.712431	0.476198	NA
chr4	136328000	136332000	chr4	136624000	136628000	Loop10678	3.98016	-0.739765	0.61218	-1.20841	0.226889	NA
chr4	136370000	136371000	chr4	136635000	136636000	Loop10679	5.63116	-0.298881	0.469018	-0.637248	0.523963	NA
chr1	75343000	75344000	chr1	75468000	75469000	Loop1068	16.8365	-0.0858417	0.277493	-0.309347	0.757058	0.908461
chr4	136371000	136372000	chr4	136621000	136622000	Loop10680	15.2231	-0.352205	0.307363	-1.14589	0.251841	0.565741
chr4	136376000	136377000	chr4	136620000	136621000	Loop10681	8.28534	-0.385372	0.382156	-1.00841	0.313255	0.62747
chr4	136388000	136389000	chr4	136619000	136620000	Loop10682	6.69304	-0.186758	0.427413	-0.436949	0.662148	0.864765
chr4	136395000	136396000	chr4	136615000	136616000	Loop10683	4.58044	-1.36488	0.590621	-2.31093	0.0208366	NA
chr4	136454000	136455000	chr4	136538000	136539000	Loop10684	8.16787	-1.27077	0.451677	-2.81346	0.00490122	0.0533653
chr4	136454000	136455000	chr4	136620000	136621000	Loop10685	16.8041	-0.0629247	0.291705	-0.215713	0.829211	0.93883
chr4	136649000	136650000	chr4	136847000	136848000	Loop10686	11.6273	-0.471735	0.379905	-1.24172	0.214341	0.524991
chr4	136650000	136651000	chr4	136968000	136969000	Loop10687	4.22202	-1.51587	0.643574	-2.3554	0.0185029	NA
chr4	136650000	136651000	chr4	137071000	137072000	Loop10688	4.07558	-1.33912	0.62307	-2.14923	0.031616	NA
chr4	136651000	136652000	chr4	136840000	136841000	Loop10689	14.1402	-0.851705	0.330798	-2.5747	0.0100328	0.0876938
chr1	75368000	75372000	chr1	75464000	75468000	Loop1069	9.58522	-1.00456	0.397783	-2.52539	0.0115569	0.096949
chr4	136651000	136652000	chr4	136875000	136876000	Loop10690	8.94812	-0.145209	0.375598	-0.386607	0.699047	0.881991
chr4	136652000	136653000	chr4	136768000	136769000	Loop10691	9.55019	-0.841675	0.389374	-2.16161	0.0306481	0.181799
chr4	136665000	136666000	chr4	136768000	136769000	Loop10692	14.9792	0.190127	0.311289	0.610772	0.54135	0.797651
chr4	136667000	136668000	chr4	136840000	136841000	Loop10693	13.4611	-0.65492	0.356704	-1.83603	0.0663527	0.28511
chr4	136668000	136669000	chr4	137071000	137072000	Loop10694	3.89379	-0.867098	0.604826	-1.43363	0.151677	NA
chr4	136678000	136679000	chr4	136767000	136768000	Loop10695	15.1521	-0.712859	0.305968	-2.32985	0.0198143	0.138387
chr4	136679000	136680000	chr4	136841000	136842000	Loop10696	17.3476	-1.15707	0.305181	-3.79142	0.000149786	0.00356362
chr4	136681000	136682000	chr4	136752000	136753000	Loop10697	10.958	-0.763746	0.372882	-2.04822	0.040538	0.21425
chr4	136694000	136695000	chr4	136768000	136769000	Loop10698	12.4309	-0.488177	0.330319	-1.47789	0.139436	0.424239
chr4	136845000	136846000	chr4	137072000	137073000	Loop10699	9.16353	0.386408	0.37037	1.0433	0.296808	0.612164
chr1	12288000	12292000	chr1	12840000	12844000	Loop107	2.58645	-2.19781	0.903207	-2.43334	0.0149605	NA
chr1	75416000	75420000	chr1	75464000	75468000	Loop1070	9.19801	-0.142077	0.379376	-0.374503	0.70803	0.885899
chr4	136854000	136855000	chr4	137073000	137074000	Loop10700	7.96873	-0.660055	0.421039	-1.56768	0.116956	0.387156
chr4	136894000	136895000	chr4	137072000	137073000	Loop10701	16.7046	0.420493	0.276435	1.52113	0.128227	0.40642
chr4	136906000	136907000	chr4	137072000	137073000	Loop10702	11.9263	-0.388908	0.335987	-1.15751	0.247064	0.560467
chr4	136928000	136929000	chr4	136972000	136973000	Loop10703	12.4916	-0.806209	0.347779	-2.31816	0.0204404	0.141209
chr4	136928000	136929000	chr4	137071000	137072000	Loop10704	7.88	-0.302658	0.41565	-0.728157	0.466518	0.749228
chr4	137076000	137077000	chr4	137287000	137288000	Loop10705	17.0194	-0.474848	0.280209	-1.69462	0.0901472	0.337114
chr4	137076000	137077000	chr4	137308000	137309000	Loop10706	17.2215	-0.101693	0.290593	-0.349951	0.726375	0.89402
chr4	137080000	137084000	chr4	137292000	137296000	Loop10707	10.7219	-0.229861	0.33615	-0.683806	0.494097	0.766698
chr4	137080000	137084000	chr4	137412000	137416000	Loop10708	1.23717	0.178837	0.980918	0.182316	0.855334	NA
chr4	137165000	137166000	chr4	137287000	137288000	Loop10709	9.9112	-0.135035	0.36178	-0.37325	0.708962	0.886355
chr1	75477000	75478000	chr1	75596000	75597000	Loop1071	7.82881	-0.826245	0.426192	-1.93867	0.0525418	0.249926
chr4	137313000	137314000	chr4	137390000	137391000	Loop10710	9.80836	-0.680209	0.384554	-1.76882	0.0769234	0.309408
chr4	137442000	137443000	chr4	137547000	137548000	Loop10711	12.9414	-0.32288	0.32708	-0.987159	0.323565	0.638439
chr4	137444000	137445000	chr4	137518000	137519000	Loop10712	11.2203	-0.921521	0.360845	-2.55379	0.0106558	0.0916489
chr4	137444000	137448000	chr4	137576000	137580000	Loop10713	8.4782	-0.0440674	0.39088	-0.112739	0.910237	0.970291
chr4	137445000	137446000	chr4	137580000	137581000	Loop10714	6.25762	-0.745337	0.512624	-1.45397	0.145956	0.434124
chr4	137456000	137457000	chr4	137546000	137547000	Loop10715	15.2524	-0.138178	0.293808	-0.470299	0.638141	0.852821
chr4	137458000	137459000	chr4	137517000	137518000	Loop10716	19.2987	-0.807876	0.275221	-2.93537	0.00333151	0.040056
chr4	137459000	137460000	chr4	137497000	137498000	Loop10717	14.1946	-0.98504	0.317771	-3.09985	0.00193621	0.0266742
chr4	137677000	137678000	chr4	137723000	137724000	Loop10718	22.4701	-0.147336	0.241241	-0.610743	0.54137	0.797651
chr4	137679000	137680000	chr4	137834000	137835000	Loop10719	6.73515	-0.709868	0.447541	-1.58615	0.112705	0.379322
chr1	75478000	75479000	chr1	75559000	75560000	Loop1072	11.0309	0.0297525	0.336142	0.0885117	0.92947	0.977119
chr4	137680000	137681000	chr4	137799000	137800000	Loop10720	7.24013	-0.752612	0.429016	-1.75428	0.0793833	0.314338
chr4	137683000	137684000	chr4	137722000	137723000	Loop10721	18.1833	-0.904869	0.302708	-2.98924	0.00279669	0.0352314
chr4	137726000	137727000	chr4	137952000	137953000	Loop10722	5.77448	-0.529442	0.493368	-1.07312	0.283219	0.598883
chr4	137729000	137730000	chr4	137858000	137859000	Loop10723	8.24413	-0.683913	0.401345	-1.70405	0.0883714	0.333575
chr4	137730000	137731000	chr4	137851000	137852000	Loop10724	8.99173	-0.77959	0.404034	-1.92951	0.053667	0.252411
chr4	137731000	137732000	chr4	137798000	137799000	Loop10725	16.5613	-0.740916	0.304174	-2.43583	0.0148578	0.114758
chr4	137731000	137732000	chr4	137835000	137836000	Loop10726	14.4316	-0.547781	0.305741	-1.79165	0.0731891	0.30167
chr4	137736000	137740000	chr4	137816000	137820000	Loop10727	8.42724	-0.769364	0.411044	-1.87173	0.0612434	0.272891
chr4	137844000	137848000	chr4	138296000	138300000	Loop10728	1.52301	0.144164	0.887303	0.162475	0.870932	NA
chr4	137847000	137848000	chr4	137958000	137959000	Loop10729	15.6229	-0.361263	0.306553	-1.17847	0.23861	0.551924
chr1	75494000	75495000	chr1	75514000	75515000	Loop1073	47.1868	0.190279	0.293899	0.647429	0.517354	0.782348
chr4	137847000	137848000	chr4	137963000	137964000	Loop10730	14.9989	0.0404051	0.304718	0.132599	0.894511	0.964011
chr4	137854000	137855000	chr4	137948000	137949000	Loop10731	21.9946	-0.746032	0.268413	-2.77942	0.00544563	0.0572122
chr4	137857000	137858000	chr4	137910000	137911000	Loop10732	15.2208	-0.239266	0.290325	-0.824133	0.409864	0.70951
chr4	137857000	137858000	chr4	137953000	137954000	Loop10733	19.8847	-0.345964	0.277958	-1.24466	0.213256	0.523575
chr4	137965000	137966000	chr4	138130000	138131000	Loop10734	5.86636	-1.14412	0.532395	-2.14901	0.0316333	0.184762
chr4	138319000	138320000	chr4	138380000	138381000	Loop10735	11.6033	-0.244415	0.342332	-0.713973	0.475244	0.754562
chr4	138320000	138321000	chr4	138428000	138429000	Loop10736	12.7295	-0.066917	0.32031	-0.208913	0.834516	0.940671
chr4	138324000	138325000	chr4	138378000	138379000	Loop10737	9.20549	-0.0055054	0.366727	-0.0150123	0.988022	0.996607
chr4	138325000	138326000	chr4	138427000	138428000	Loop10738	10.3907	-0.00162609	0.348557	-0.0046652	0.996278	0.998687
chr4	138381000	138382000	chr4	138428000	138429000	Loop10739	15.6474	-0.38245	0.293571	-1.30275	0.192661	0.499523
chr1	75500000	75501000	chr1	75559000	75560000	Loop1074	13.1076	-0.414598	0.322387	-1.28602	0.198435	0.506014
chr4	138444000	138448000	chr4	138824000	138828000	Loop10740	5.87804	0.254025	0.434401	0.58477	0.558703	0.809299
chr4	138445000	138446000	chr4	138729000	138730000	Loop10741	7.74699	-0.272502	0.403042	-0.676113	0.498969	0.769917
chr4	138445000	138446000	chr4	138770000	138771000	Loop10742	5.09453	-0.814342	0.519315	-1.56811	0.116856	NA
chr4	138447000	138448000	chr4	138687000	138688000	Loop10743	6.83386	0.20375	0.417658	0.487839	0.625664	0.845913
chr4	138447000	138448000	chr4	138700000	138701000	Loop10744	9.947	-0.169978	0.35599	-0.477479	0.633021	0.84994
chr4	138447000	138448000	chr4	138749000	138750000	Loop10745	11.5542	-0.0490874	0.326646	-0.150277	0.880546	0.958933
chr4	138447000	138448000	chr4	138819000	138820000	Loop10746	5.68933	-0.0551891	0.456758	-0.120828	0.903827	NA
chr4	138447000	138448000	chr4	138859000	138860000	Loop10747	6.96494	0.075867	0.417311	0.1818	0.85574	0.948676
chr4	138448000	138452000	chr4	138556000	138560000	Loop10748	8.98317	-1.04053	0.439344	-2.36838	0.0178664	0.129202
chr4	138448000	138449000	chr4	138562000	138563000	Loop10749	8.19713	-0.152333	0.388511	-0.392093	0.69499	0.880223
chr1	75560000	75561000	chr1	75596000	75597000	Loop1075	10.2849	-0.688391	0.388178	-1.77339	0.0761642	0.307771
chr4	138448000	138449000	chr4	138705000	138706000	Loop10750	11.3973	-0.268929	0.336348	-0.799556	0.423968	0.719158
chr4	138448000	138449000	chr4	138781000	138782000	Loop10751	4.2173	-0.30881	0.61184	-0.504723	0.613754	NA
chr4	138448000	138449000	chr4	138790000	138791000	Loop10752	5.80638	-0.389779	0.463039	-0.841785	0.399908	0.701484
chr4	138448000	138449000	chr4	138853000	138854000	Loop10753	10.8828	0.457043	0.346034	1.3208	0.186567	0.49173
chr4	138448000	138449000	chr4	138884000	138885000	Loop10754	3.61773	0.027308	0.574697	0.0475172	0.962101	NA
chr4	138455000	138456000	chr4	138752000	138753000	Loop10755	8.67825	0.320301	0.368024	0.870326	0.384122	0.690213
chr4	138465000	138466000	chr4	138857000	138858000	Loop10756	4.28754	-0.404354	0.553902	-0.730011	0.465384	NA
chr4	138492000	138496000	chr4	139824000	139828000	Loop10757	0.774327	-0.131266	1.27507	-0.102948	0.918004	NA
chr4	138501000	138502000	chr4	138755000	138756000	Loop10758	4.10186	-0.618132	0.588785	-1.04984	0.293791	NA
chr4	138502000	138503000	chr4	138689000	138690000	Loop10759	4.11857	-0.577187	0.554288	-1.04131	0.29773	NA
chr1	75612000	75616000	chr1	77332000	77336000	Loop1076	0.573825	0.021967	1.34971	0.0162754	0.987015	NA
chr4	138506000	138507000	chr4	138741000	138742000	Loop10760	5.21034	-1.52541	0.58702	-2.59856	0.00936153	NA
chr4	138532000	138533000	chr4	138753000	138754000	Loop10761	6.44327	-0.654449	0.449809	-1.45495	0.145683	0.433837
chr4	138535000	138536000	chr4	138699000	138700000	Loop10762	7.99418	-0.170455	0.400295	-0.425825	0.670235	0.86884
chr4	138709000	138710000	chr4	138854000	138855000	Loop10763	7.64222	-0.761611	0.439988	-1.73098	0.0834553	0.322908
chr4	138747000	138748000	chr4	138852000	138853000	Loop10764	10.971	-0.677065	0.348488	-1.94287	0.0520324	0.248325
chr4	138750000	138751000	chr4	138884000	138885000	Loop10765	7.17873	-0.616749	0.467222	-1.32003	0.186824	0.491989
chr4	138751000	138752000	chr4	138856000	138857000	Loop10766	9.76564	-0.474232	0.363393	-1.30501	0.191889	0.498483
chr4	138858000	138859000	chr4	138884000	138885000	Loop10767	19.4883	0.268685	0.258997	1.0374	0.299547	0.614538
chr4	138866000	138867000	chr4	138884000	138885000	Loop10768	28.3922	-0.59552	0.225269	-2.64359	0.00820319	0.0764383
chr4	138922000	138923000	chr4	138997000	138998000	Loop10769	13.3854	0.280738	0.30031	0.934829	0.349876	0.660675
chr1	75648000	75652000	chr1	75952000	75956000	Loop1077	5.59688	-0.311832	0.476626	-0.65425	0.512951	NA
chr4	138924000	138928000	chr4	1.39e+08	139004000	Loop10770	8.84612	0.375737	0.37957	0.989903	0.322222	0.636789
chr4	138984000	138985000	chr4	139076000	139077000	Loop10771	6.3035	-0.160644	0.432255	-0.371643	0.710159	0.887087
chr4	139084000	139088000	chr4	139292000	139296000	Loop10772	6.3849	-0.282885	0.438965	-0.644437	0.519292	0.783703
chr4	139084000	139088000	chr4	139340000	139344000	Loop10773	4.17852	-0.761403	0.60303	-1.26263	0.206723	NA
chr4	139088000	139089000	chr4	139335000	139336000	Loop10774	4.93779	-1.32737	0.577195	-2.2997	0.0214654	NA
chr4	139120000	139121000	chr4	139338000	139339000	Loop10775	3.0583	-1.62256	0.762702	-2.12738	0.0333885	NA
chr4	139400000	139404000	chr4	140712000	140716000	Loop10776	0.426991	-1.54203	1.39845	-1.10267	0.270171	NA
chr4	139408000	139412000	chr4	139460000	139464000	Loop10777	15.5915	-0.572911	0.35013	-1.63628	0.101781	0.359683
chr4	139470000	139471000	chr4	139636000	139637000	Loop10778	13.8217	-0.483642	0.31549	-1.53298	0.12528	0.401738
chr4	139474000	139475000	chr4	139635000	139636000	Loop10779	12.2271	-1.08029	0.369662	-2.92238	0.00347368	0.0413494
chr1	75652000	75656000	chr1	75808000	75812000	Loop1078	7.48999	-0.121596	0.398083	-0.305455	0.76002	0.909521
chr4	139486000	139487000	chr4	139667000	139668000	Loop10780	8.24267	-0.317952	0.401133	-0.792635	0.427991	0.722272
chr4	139497000	139498000	chr4	139669000	139670000	Loop10781	10.214	0.0842127	0.338648	0.248673	0.803613	0.928051
chr4	139505000	139506000	chr4	139638000	139639000	Loop10782	12.0344	-0.301143	0.322378	-0.93413	0.350237	0.660816
chr4	139645000	139646000	chr4	139841000	139842000	Loop10783	7.63532	0.218823	0.381626	0.573395	0.566377	0.813851
chr4	139646000	139647000	chr4	139669000	139670000	Loop10784	21.6234	-0.108517	0.245737	-0.441599	0.65878	0.863279
chr4	139646000	139647000	chr4	139858000	139859000	Loop10785	12.214	-0.343812	0.334376	-1.02822	0.303847	0.619537
chr4	139669000	139670000	chr4	139859000	139860000	Loop10786	10.0152	-0.156554	0.350277	-0.446945	0.654915	0.861494
chr4	139686000	139687000	chr4	139858000	139859000	Loop10787	16.2521	-0.300627	0.284496	-1.0567	0.290648	0.60634
chr4	139702000	139703000	chr4	139753000	139754000	Loop10788	13.4634	-0.406669	0.312275	-1.30228	0.192821	0.4996
chr4	139703000	139704000	chr4	139826000	139827000	Loop10789	9.48765	0.252653	0.353324	0.715076	0.474562	0.754456
chr1	75652000	75656000	chr1	75992000	75996000	Loop1079	4.87536	-0.638078	0.517413	-1.23321	0.217497	NA
chr4	139703000	139704000	chr4	139858000	139859000	Loop10790	11.6009	-1.52126	0.401147	-3.79227	0.000149275	0.0035601
chr4	139705000	139706000	chr4	139812000	139813000	Loop10791	9.03614	-1.37328	0.432204	-3.17738	0.00148612	0.0217026
chr4	139822000	139823000	chr4	139833000	139834000	Loop10792	117.501	1.25112	0.190823	6.55642	5.51142764062435e-11	1.77708548218766e-08
chr4	139828000	139832000	chr4	140244000	140248000	Loop10793	2.04428	-2.25394	1.02208	-2.20525	0.0274368	NA
chr4	139872000	139876000	chr4	140144000	140148000	Loop10794	4.92609	0.104323	0.479064	0.217765	0.827612	NA
chr4	139875000	139876000	chr4	139947000	139948000	Loop10795	17.0273	-0.515907	0.280039	-1.84227	0.0654358	0.282755
chr4	139876000	139880000	chr4	140068000	140072000	Loop10796	8.74371	0.144316	0.386285	0.3736	0.708702	0.886241
chr4	139884000	139888000	chr4	140280000	140284000	Loop10797	3.00795	-0.0737707	0.627911	-0.117486	0.906475	NA
chr4	139884000	139888000	chr4	140352000	140356000	Loop10798	2.35214	-0.729607	0.747858	-0.975596	0.329265	NA
chr4	140100000	140104000	chr4	140540000	140544000	Loop10799	2.92849	-1.85126	0.811966	-2.27998	0.022609	NA
chr1	12344000	12348000	chr1	12836000	12840000	Loop108	3.85836	-0.0978983	0.551566	-0.177492	0.859122	NA
chr1	75652000	75656000	chr1	76332000	76336000	Loop1080	2.12557	-0.0849211	0.752128	-0.112908	0.910104	NA
chr4	140123000	140124000	chr4	140531000	140532000	Loop10800	2.93473	-0.878689	0.682541	-1.28738	0.197962	NA
chr4	140141000	140142000	chr4	140526000	140527000	Loop10801	7.10445	0.806139	0.417073	1.93285	0.0532546	0.25152
chr4	140141000	140142000	chr4	140549000	140550000	Loop10802	7.05649	0.25456	0.409712	0.621315	0.534392	0.793723
chr4	140142000	140143000	chr4	140489000	140490000	Loop10803	4.16219	-0.843772	0.573973	-1.47006	0.141547	NA
chr4	140142000	140143000	chr4	140496000	140497000	Loop10804	5.99309	0.330346	0.428811	0.770377	0.441076	0.732099
chr4	140143000	140144000	chr4	140519000	140520000	Loop10805	5.97655	0.80735	0.427019	1.89067	0.0586689	0.265745
chr4	140143000	140144000	chr4	140545000	140546000	Loop10806	6.15745	0.763936	0.445768	1.71375	0.0865743	0.329485
chr4	140149000	140150000	chr4	140460000	140461000	Loop10807	4.05498	-2.53734	0.795524	-3.18953	0.00142506	NA
chr4	140250000	140251000	chr4	140527000	140528000	Loop10808	4.77724	0.235237	0.472076	0.498303	0.618271	NA
chr4	140251000	140252000	chr4	140539000	140540000	Loop10809	4.02307	-0.288834	0.550016	-0.525137	0.599488	NA
chr1	75652000	75656000	chr1	77516000	77520000	Loop1081	2.05503	0.453209	0.729884	0.620933	0.534644	NA
chr4	140266000	140267000	chr4	140470000	140471000	Loop10810	6.69072	-1.27008	0.483319	-2.62784	0.008593	0.0789837
chr4	140278000	140279000	chr4	140506000	140507000	Loop10811	5.67181	-1.67925	0.567432	-2.95939	0.00308251	NA
chr4	140301000	140302000	chr4	140537000	140538000	Loop10812	6.64705	-1.05762	0.474119	-2.23071	0.0257004	0.163477
chr4	140303000	140304000	chr4	140544000	140545000	Loop10813	7.33338	0.126837	0.426683	0.297263	0.766265	0.912399
chr4	140310000	140311000	chr4	140479000	140480000	Loop10814	11.0263	-0.726348	0.353893	-2.05245	0.0401257	0.21318
chr4	140556000	140560000	chr4	140676000	140680000	Loop10815	7.22957	-0.4596	0.418726	-1.09762	0.272373	0.587053
chr4	140593000	140594000	chr4	140662000	140663000	Loop10816	10.7939	-0.624644	0.346482	-1.80282	0.0714169	0.297402
chr4	140593000	140594000	chr4	140669000	140670000	Loop10817	14.616	-0.401256	0.296337	-1.35405	0.175719	0.476532
chr4	140620000	140624000	chr4	140672000	140676000	Loop10818	3.62093	-2.00282	0.755156	-2.65219	0.00799712	NA
chr4	140706000	140707000	chr4	140719000	140720000	Loop10819	24.7756	-1.1998	0.267139	-4.49128	7.07958618248398e-06	0.00028762
chr1	75656000	75660000	chr1	75924000	75928000	Loop1082	6.40148	-0.0620736	0.460337	-0.134844	0.892735	0.963201
chr4	140747000	140748000	chr4	140788000	140789000	Loop10820	4.0996	-0.684918	0.597491	-1.14632	0.251661	NA
chr4	140762000	140763000	chr4	140902000	140903000	Loop10821	7.20826	-1.07172	0.471034	-2.27525	0.0228911	0.151638
chr4	140763000	140764000	chr4	140958000	140959000	Loop10822	5.10527	-1.48231	0.588443	-2.51904	0.0117674	NA
chr4	140775000	140776000	chr4	140904000	140905000	Loop10823	7.46871	-0.805152	0.423808	-1.8998	0.0574589	0.262378
chr4	140780000	140781000	chr4	140902000	140903000	Loop10824	7.63339	-0.164501	0.404716	-0.406461	0.684404	0.874905
chr4	140789000	140790000	chr4	140883000	140884000	Loop10825	8.32191	-0.137663	0.405579	-0.339424	0.734291	0.898226
chr4	140790000	140791000	chr4	140903000	140904000	Loop10826	13.4229	0.360476	0.310961	1.15923	0.246362	0.55972
chr4	140790000	140791000	chr4	140958000	140959000	Loop10827	7.73759	-0.3077	0.43528	-0.706901	0.479628	0.757973
chr4	140796000	140797000	chr4	140923000	140924000	Loop10828	3.25522	-1.12028	0.664012	-1.68713	0.0915781	NA
chr4	140797000	140798000	chr4	140902000	140903000	Loop10829	7.88836	-0.25545	0.394383	-0.647721	0.517166	0.782179
chr1	75832000	75836000	chr1	77804000	77808000	Loop1083	0.612937	-0.281936	1.27203	-0.221643	0.824592	NA
chr4	140978000	140979000	chr4	141039000	141040000	Loop10830	4.49064	-1.66578	0.645763	-2.57955	0.00989296	NA
chr4	140981000	140982000	chr4	141031000	141032000	Loop10831	9.71013	-0.737152	0.373649	-1.97285	0.0485131	0.238364
chr4	140983000	140984000	chr4	141056000	141057000	Loop10832	6.77795	-0.333621	0.46958	-0.710466	0.477415	0.756228
chr4	140983000	140984000	chr4	141063000	141064000	Loop10833	7.88	0.205627	0.374426	0.549179	0.582883	0.82223
chr4	141148000	141152000	chr4	141364000	141368000	Loop10834	2.98281	-1.32331	0.707947	-1.86923	0.0615909	NA
chr4	141257000	141258000	chr4	141362000	141363000	Loop10835	11.07	-0.822102	0.36899	-2.22798	0.0258818	0.164066
chr4	141272000	141273000	chr4	141303000	141304000	Loop10836	14.2075	-0.958362	0.337964	-2.83569	0.00457264	0.0506607
chr4	141272000	141273000	chr4	141362000	141363000	Loop10837	15.6787	-0.836451	0.314238	-2.66184	0.0077716	0.0734784
chr4	141273000	141274000	chr4	141314000	141315000	Loop10838	14.5731	-0.900152	0.323079	-2.78617	0.00533346	0.056369
chr4	141273000	141274000	chr4	141328000	141329000	Loop10839	11.0679	-0.323657	0.335177	-0.965629	0.33423	0.647541
chr1	75928000	75932000	chr1	77516000	77520000	Loop1084	1.27811	-0.917451	1.02318	-0.896667	0.369896	NA
chr4	141291000	141292000	chr4	141340000	141341000	Loop10840	3.55612	-0.422946	0.579282	-0.730121	0.465316	NA
chr4	141312000	141316000	chr4	141360000	141364000	Loop10841	11.6904	-0.422435	0.334735	-1.262	0.206949	0.516221
chr4	141384000	141388000	chr4	141772000	141776000	Loop10842	2.3087	-0.21044	0.730056	-0.288251	0.773154	NA
chr4	141386000	141387000	chr4	141561000	141562000	Loop10843	5.96591	-0.0642062	0.458083	-0.140163	0.888531	0.962007
chr4	141386000	141387000	chr4	141575000	141576000	Loop10844	7.8754	-0.0640741	0.395225	-0.162121	0.871211	0.955013
chr4	141387000	141388000	chr4	141566000	141567000	Loop10845	5.11107	0.588177	0.463111	1.27005	0.204065	NA
chr4	141388000	141392000	chr4	141632000	141636000	Loop10846	1.96388	-0.835584	0.808249	-1.03382	0.30122	NA
chr4	141388000	141392000	chr4	141824000	141828000	Loop10847	1.22521	-0.34829	1.01633	-0.342693	0.73183	NA
chr4	141391000	141392000	chr4	141449000	141450000	Loop10848	3.43697	-0.784719	0.609433	-1.28762	0.197877	NA
chr4	141396000	141400000	chr4	141580000	141584000	Loop10849	6.50422	-0.568109	0.44107	-1.28803	0.197737	0.505167
chr1	76004000	76008000	chr1	77920000	77924000	Loop1085	0.62079	-0.334357	1.35367	-0.247	0.804908	NA
chr4	141400000	141404000	chr4	141468000	141472000	Loop10850	5.87311	-0.225335	0.487114	-0.462592	0.643657	0.854594
chr4	141404000	141405000	chr4	141573000	141574000	Loop10851	10.7057	0.199888	0.333339	0.599653	0.548737	0.802966
chr4	141461000	141462000	chr4	141574000	141575000	Loop10852	6.55755	-0.382134	0.433033	-0.882458	0.377529	0.684665
chr4	141480000	141484000	chr4	141580000	141584000	Loop10853	6.70371	-1.25635	0.487789	-2.5756	0.0100066	0.0875404
chr4	141489000	141490000	chr4	141575000	141576000	Loop10854	11.2476	-0.157304	0.321742	-0.488913	0.624904	0.845703
chr4	141620000	141624000	chr4	141772000	141776000	Loop10855	6.96827	-0.663743	0.444138	-1.49445	0.135057	0.417188
chr4	141828000	141832000	chr4	142688000	142692000	Loop10856	12.2646	1.1769	0.603931	1.94874	0.0513262	0.246478
chr4	141975000	141976000	chr4	142099000	142100000	Loop10857	10.6239	-1.20711	0.384132	-3.14243	0.00167552	0.0237514
chr4	141976000	141977000	chr4	142143000	142144000	Loop10858	13.4716	-0.563149	0.346967	-1.62306	0.104576	0.364874
chr4	141981000	141982000	chr4	142097000	142098000	Loop10859	9.26693	-1.37869	0.418704	-3.29277	0.000992062	0.0160066
chr1	76192000	76196000	chr1	77520000	77524000	Loop1086	1.39152	-0.715439	1.00112	-0.714637	0.474834	NA
chr4	142005000	142006000	chr4	142098000	142099000	Loop10860	13.8297	-1.06123	0.328468	-3.23084	0.00123427	0.0188231
chr4	142005000	142006000	chr4	142141000	142142000	Loop10861	8.77995	-0.999556	0.405764	-2.4634	0.0137628	0.108994
chr4	142007000	142008000	chr4	142083000	142084000	Loop10862	9.3624	-0.480258	0.379679	-1.2649	0.205906	0.514999
chr4	142114000	142115000	chr4	142143000	142144000	Loop10863	25.6257	-0.834177	0.251751	-3.3135	0.000921352	0.0150995
chr4	142148000	142152000	chr4	142340000	142344000	Loop10864	7.02558	-0.386316	0.438509	-0.880976	0.378331	0.685385
chr4	142153000	142154000	chr4	142186000	142187000	Loop10865	22.3081	-1.07643	0.261557	-4.11548	3.86371465009797e-05	0.00117581
chr4	142153000	142154000	chr4	142248000	142249000	Loop10866	11.063	-0.245813	0.331496	-0.741527	0.458374	0.743615
chr4	142251000	142252000	chr4	142389000	142390000	Loop10867	4.35208	0.0837898	0.582494	0.143847	0.885622	NA
chr4	142254000	142255000	chr4	142333000	142334000	Loop10868	8.62771	-0.0157224	0.377999	-0.0415938	0.966822	0.989489
chr4	142320000	142324000	chr4	142960000	142964000	Loop10869	1.08446	-1.4196	1.1362	-1.24943	0.211509	NA
chr1	76420000	76424000	chr1	77524000	77528000	Loop1087	1.30921	-1.00033	1.00079	-0.999538	0.317534	NA
chr4	142394000	142395000	chr4	142881000	142882000	Loop10870	3.28659	-2.15566	0.808071	-2.66766	0.00763817	NA
chr4	142618000	142619000	chr4	142880000	142881000	Loop10871	13.082	-0.138782	0.316365	-0.438679	0.660894	0.864433
chr4	142652000	142653000	chr4	142881000	142882000	Loop10872	5.3459	-0.0427519	0.498244	-0.0858053	0.931621	NA
chr4	142694000	142695000	chr4	142720000	142721000	Loop10873	14.1152	-0.0721668	0.32083	-0.224938	0.822028	0.93606
chr4	142903000	142904000	chr4	143009000	143010000	Loop10874	9.3859	-0.0910256	0.350431	-0.259753	0.795054	0.924737
chr4	142903000	142904000	chr4	143026000	143027000	Loop10875	9.82436	-0.0167977	0.35518	-0.0472936	0.962279	0.987785
chr4	142904000	142905000	chr4	142968000	142969000	Loop10876	10.512	0.26283	0.334556	0.78561	0.432096	0.725469
chr4	142905000	142906000	chr4	143022000	143023000	Loop10877	20.3724	0.327644	0.252013	1.3001	0.193565	0.500587
chr4	143028000	143032000	chr4	143376000	143380000	Loop10878	2.28726	-0.598856	0.749425	-0.799087	0.42424	NA
chr4	143324000	143328000	chr4	143380000	143384000	Loop10879	9.76757	-0.302368	0.375568	-0.805096	0.420764	0.717366
chr1	76456000	76457000	chr1	76478000	76479000	Loop1088	31.2029	0.811229	0.217344	3.73247	0.000189611	0.00432579
chr4	143460000	143464000	chr4	144360000	144364000	Loop10880	0.903807	-0.968073	1.162	-0.833107	0.404784	NA
chr4	144539000	144540000	chr4	144551000	144552000	Loop10881	116.439	1.16044	0.156144	7.43186	1.07081925380489e-13	7.57878001913384e-11
chr4	144581000	144582000	chr4	144620000	144621000	Loop10882	14.6514	0.875788	0.293418	2.98478	0.00283784	0.0356283
chr4	144884000	144888000	chr4	145160000	145164000	Loop10883	3.77021	-0.95077	0.596455	-1.59403	0.110929	NA
chr4	144890000	144891000	chr4	145123000	145124000	Loop10884	8.55499	-0.0363295	0.384282	-0.0945386	0.924681	0.975412
chr4	145157000	145158000	chr4	145285000	145286000	Loop10885	14.811	-0.034607	0.290305	-0.119209	0.90511	0.968013
chr4	145157000	145158000	chr4	145292000	145293000	Loop10886	12.2492	-0.573887	0.345801	-1.65959	0.0969971	0.350855
chr4	145195000	145196000	chr4	145296000	145297000	Loop10887	11.0827	-0.589611	0.370242	-1.5925	0.111272	0.376774
chr4	145196000	145197000	chr4	145284000	145285000	Loop10888	10.2428	-0.369921	0.356145	-1.03868	0.298953	0.614304
chr4	145214000	145215000	chr4	145273000	145274000	Loop10889	16.6401	-0.351389	0.293369	-1.19777	0.231007	0.544091
chr1	76568000	76572000	chr1	77528000	77532000	Loop1089	1.20215	0.0699448	0.964219	0.0725404	0.942172	NA
chr4	145216000	145217000	chr4	145285000	145286000	Loop10890	22.7403	-0.413879	0.250004	-1.65549	0.0978248	0.352709
chr4	145408000	145409000	chr4	145432000	145433000	Loop10891	103.276	0.641793	0.153262	4.18756	2.81972236477123e-05	0.00090846
chr4	145427000	145428000	chr4	145437000	145438000	Loop10892	138.318	0.882849	0.342412	2.57832	0.0099281	0.0870136
chr4	145432000	145436000	chr4	145576000	145580000	Loop10893	35.3907	0.119279	0.206914	0.576466	0.5643	0.812483
chr4	145432000	145433000	chr4	145582000	145583000	Loop10894	85.3034	0.540844	0.167905	3.22113	0.00127686	0.0193203
chr4	145448000	145449000	chr4	146060000	146061000	Loop10895	27.7977	0.820891	0.227586	3.60695	0.000309813	0.00635053
chr4	145485000	145486000	chr4	145554000	145555000	Loop10896	22.6419	0.426112	0.286293	1.48838	0.136651	0.420043
chr4	145561000	145562000	chr4	147522000	147523000	Loop10897	420.005	0.8125	0.406451	1.99901	0.045607	0.229783
chr4	145568000	145572000	chr4	147404000	147408000	Loop10898	2.92579	0.654667	0.60416	1.0836	0.278543	NA
chr4	145584000	145588000	chr4	147448000	147452000	Loop10899	17.3621	0.38394	0.520873	0.737108	0.461057	0.745497
chr1	12396000	12400000	chr1	12836000	12840000	Loop109	3.95333	-0.0747899	0.569702	-0.131279	0.895555	NA
chr1	76584000	76588000	chr1	77524000	77528000	Loop1090	1.1666	-1.45844	1.08108	-1.34906	0.177319	NA
chr4	146059000	146060000	chr4	147811000	147812000	Loop10900	9.18097	0.270261	0.359489	0.751792	0.452176	0.738992
chr4	146447000	146448000	chr4	147480000	147481000	Loop10901	7.34503	0.63275	0.411547	1.53749	0.124173	0.399555
chr4	147234000	147235000	chr4	147555000	147556000	Loop10902	29.2318	0.595285	0.224941	2.64641	0.00813521	0.0760141
chr4	147238000	147239000	chr4	147496000	147497000	Loop10903	10.1631	0.0754042	0.351862	0.214301	0.830312	0.939059
chr4	147449000	147450000	chr4	147463000	147464000	Loop10904	57.5782	0.624796	0.196755	3.1755	0.0014958	0.0218048
chr4	147461000	147462000	chr4	147473000	147474000	Loop10905	50.7382	0.678919	0.178648	3.80031	0.000144513	0.00347404
chr4	147462000	147463000	chr4	147486000	147487000	Loop10906	22.6345	0.615824	0.259268	2.37524	0.0175375	0.127619
chr4	147473000	147474000	chr4	147490000	147491000	Loop10907	36.0231	0.738475	0.201793	3.65956	0.000252645	0.00542218
chr4	147490000	147491000	chr4	147515000	147516000	Loop10908	14.2652	0.365746	0.28298	1.29248	0.196191	0.503389
chr4	147494000	147495000	chr4	147558000	147559000	Loop10909	7.88324	-0.115292	0.42322	-0.272416	0.785302	0.920737
chr1	76600000	76604000	chr1	77528000	77532000	Loop1091	1.34284	-0.917627	1.00076	-0.916934	0.359177	NA
chr4	147825000	147826000	chr4	147847000	147848000	Loop10910	15.2422	-0.160523	0.294403	-0.545251	0.585581	0.823589
chr4	147848000	147849000	chr4	147901000	147902000	Loop10911	5.76615	-0.688032	0.471967	-1.4578	0.144896	0.432687
chr4	147901000	147902000	chr4	147995000	147996000	Loop10912	3.62456	-1.3663	0.673452	-2.02879	0.0424794	NA
chr4	147956000	147960000	chr4	148064000	148068000	Loop10913	6.3835	-0.542719	0.446845	-1.21456	0.224535	0.537096
chr4	147958000	147959000	chr4	148016000	148017000	Loop10914	11.3469	-0.424952	0.34267	-1.24012	0.214931	0.52574
chr4	147958000	147959000	chr4	148059000	148060000	Loop10915	6.49872	-1.27669	0.505905	-2.52357	0.0116169	0.0973049
chr4	147973000	147974000	chr4	148015000	148016000	Loop10916	9.86675	-0.631413	0.370748	-1.70308	0.0885533	0.333863
chr4	148028000	148032000	chr4	148596000	148600000	Loop10917	0.791131	-0.53465	1.21666	-0.439442	0.660342	NA
chr4	148095000	148096000	chr4	148166000	148167000	Loop10918	4.31433	-1.35181	0.625139	-2.16242	0.0305855	NA
chr4	148116000	148117000	chr4	148166000	148167000	Loop10919	13.9638	-0.584779	0.33343	-1.75383	0.0794598	0.31449
chr1	76636000	76640000	chr1	77524000	77528000	Loop1092	1.62846	0.364031	0.80979	0.449538	0.653044	NA
chr4	148117000	148118000	chr4	148151000	148152000	Loop10920	12.4937	-0.319453	0.342533	-0.932619	0.351017	0.661629
chr4	148169000	148170000	chr4	148430000	148431000	Loop10921	8.11103	-0.195983	0.39114	-0.501056	0.616332	0.840936
chr4	148170000	148171000	chr4	148413000	148414000	Loop10922	3.88923	-1.40743	0.652522	-2.1569	0.0310132	NA
chr4	148171000	148172000	chr4	148250000	148251000	Loop10923	6.49463	-0.457757	0.436034	-1.04982	0.293801	0.608984
chr4	148171000	148172000	chr4	148288000	148289000	Loop10924	6.47369	-0.60341	0.447964	-1.347	0.177979	0.479939
chr4	148171000	148172000	chr4	148349000	148350000	Loop10925	5.12457	-0.177381	0.49343	-0.359486	0.719231	NA
chr4	148171000	148172000	chr4	148436000	148437000	Loop10926	5.50679	0.250467	0.480478	0.521288	0.602166	NA
chr4	148172000	148173000	chr4	148278000	148279000	Loop10927	8.10732	-0.444752	0.412423	-1.07839	0.280861	0.596878
chr4	148172000	148173000	chr4	148380000	148381000	Loop10928	8.19853	-0.464507	0.412408	-1.12633	0.260026	0.574343
chr4	148172000	148173000	chr4	148389000	148390000	Loop10929	9.70084	0.040426	0.39294	0.102881	0.918058	0.972871
chr1	76708000	76712000	chr1	77520000	77524000	Loop1093	1.42351	0.396072	0.928144	0.426735	0.669572	NA
chr4	148179000	148180000	chr4	148391000	148392000	Loop10930	7.17494	0.148865	0.40068	0.371531	0.710242	0.887101
chr4	148272000	148273000	chr4	148388000	148389000	Loop10931	5.52912	-0.817798	0.507836	-1.61036	0.10732	NA
chr4	148289000	148290000	chr4	148406000	148407000	Loop10932	3.80838	-1.69963	0.686443	-2.476	0.0132864	NA
chr4	148351000	148352000	chr4	148389000	148390000	Loop10933	7.21004	-1.4034	0.494606	-2.83741	0.00454807	0.0504986
chr4	148468000	148469000	chr4	148590000	148591000	Loop10934	2.77849	-2.32422	0.912083	-2.54826	0.0108262	NA
chr4	148481000	148482000	chr4	148606000	148607000	Loop10935	5.80221	-0.737222	0.489986	-1.50458	0.132433	0.413165
chr4	148493000	148494000	chr4	148607000	148608000	Loop10936	4.22519	-1.25133	0.635089	-1.97032	0.0488021	NA
chr4	148558000	148559000	chr4	148589000	148590000	Loop10937	9.45229	-0.71751	0.404584	-1.77345	0.0761539	0.307771
chr4	148652000	148656000	chr4	149128000	149132000	Loop10938	1.40972	-1.16485	1.01183	-1.15123	0.249638	NA
chr4	148660000	148664000	chr4	149072000	149076000	Loop10939	3.89784	0.913665	0.538653	1.6962	0.0898471	NA
chr1	76788000	76792000	chr1	77524000	77528000	Loop1094	2.03096	-1.30573	0.884518	-1.47621	0.139889	NA
chr4	148680000	148681000	chr4	149067000	149068000	Loop10940	6.46079	-0.464466	0.430608	-1.07863	0.280754	0.596762
chr4	148684000	148688000	chr4	149132000	149136000	Loop10941	1.86419	-0.0789663	0.78639	-0.100416	0.920014	NA
chr4	148686000	148687000	chr4	149082000	149083000	Loop10942	4.44513	-0.296013	0.520585	-0.568616	0.569616	NA
chr4	148700000	148701000	chr4	149063000	149064000	Loop10943	6.68853	-0.369204	0.430289	-0.858037	0.390872	0.694875
chr4	148701000	148702000	chr4	148903000	148904000	Loop10944	5.28555	-0.483906	0.482034	-1.00388	0.315435	NA
chr4	148701000	148702000	chr4	148945000	148946000	Loop10945	5.7149	-0.349217	0.464654	-0.751564	0.452313	0.739051
chr4	148703000	148704000	chr4	149047000	149048000	Loop10946	5.22366	-1.20354	0.536076	-2.24509	0.0247624	NA
chr4	148704000	148705000	chr4	148989000	148990000	Loop10947	3.92529	-0.901914	0.593341	-1.52006	0.128496	NA
chr4	148705000	148706000	chr4	149077000	149078000	Loop10948	7.42583	-0.329673	0.429979	-0.766718	0.443249	0.733252
chr4	148705000	148706000	chr4	149086000	149087000	Loop10949	6.15525	0.10259	0.475949	0.215549	0.829339	0.93883
chr1	76860000	76864000	chr1	77520000	77524000	Loop1095	2.88674	-0.0264732	0.684433	-0.038679	0.969146	NA
chr4	148706000	148707000	chr4	149051000	149052000	Loop10950	5.41233	-0.815546	0.492739	-1.65513	0.0978988	NA
chr4	148710000	148711000	chr4	148900000	148901000	Loop10951	5.49307	-0.366858	0.477072	-0.768977	0.441907	NA
chr4	148710000	148711000	chr4	149061000	149062000	Loop10952	6.88658	-1.08948	0.459023	-2.37347	0.0176217	0.127956
chr4	148724000	148725000	chr4	149057000	149058000	Loop10953	5.07628	-0.330112	0.501518	-0.658226	0.510393	NA
chr4	148725000	148726000	chr4	149046000	149047000	Loop10954	4.95929	-0.431933	0.512509	-0.842781	0.399351	NA
chr4	148731000	148732000	chr4	149069000	149070000	Loop10955	7.17519	0.404344	0.421219	0.959939	0.337086	0.650079
chr4	148735000	148736000	chr4	149056000	149057000	Loop10956	7.1148	0.0189244	0.404604	0.0467727	0.962694	0.987838
chr4	148741000	148742000	chr4	148907000	148908000	Loop10957	6.25332	-0.0424366	0.436622	-0.0971931	0.922573	0.974548
chr4	148741000	148742000	chr4	149050000	149051000	Loop10958	6.27073	-0.324782	0.446403	-0.727552	0.466888	0.749489
chr4	148742000	148743000	chr4	148900000	148901000	Loop10959	8.44322	0.214668	0.390898	0.549165	0.582892	0.82223
chr1	76908000	76912000	chr1	77520000	77524000	Loop1096	3.3088	-0.492783	0.635249	-0.775733	0.437907	NA
chr4	148742000	148743000	chr4	149073000	149074000	Loop10960	8.11791	0.0965858	0.379686	0.254383	0.799199	0.926144
chr4	148744000	148748000	chr4	148800000	148804000	Loop10961	8.02386	-0.626772	0.424547	-1.47633	0.139855	0.42494
chr4	148745000	148746000	chr4	148919000	148920000	Loop10962	5.38752	-0.368437	0.467343	-0.788366	0.430483	NA
chr4	148750000	148751000	chr4	149065000	149066000	Loop10963	8.9573	0.0796999	0.369524	0.215683	0.829235	0.93883
chr4	148759000	148760000	chr4	1.49e+08	149001000	Loop10964	2.99671	-0.841885	0.686244	-1.2268	0.219897	NA
chr4	148802000	148803000	chr4	149073000	149074000	Loop10965	3.57928	-2.75067	0.882813	-3.1158	0.00183444	NA
chr4	148806000	148807000	chr4	148902000	148903000	Loop10966	7.92279	-0.673131	0.426372	-1.57874	0.114396	0.382483
chr4	148806000	148807000	chr4	148921000	148922000	Loop10967	6.6803	-0.4767	0.438203	-1.08785	0.276661	0.591698
chr4	148808000	148809000	chr4	148951000	148952000	Loop10968	5.08915	-0.717678	0.508927	-1.41018	0.158487	NA
chr4	148815000	148816000	chr4	148891000	148892000	Loop10969	5.49789	-1.69182	0.576747	-2.93338	0.00335292	NA
chr1	76956000	76960000	chr1	77520000	77524000	Loop1097	3.40271	-0.029166	0.571541	-0.0510305	0.959301	NA
chr4	148826000	148827000	chr4	148902000	148903000	Loop10970	5.66045	-1.33504	0.559113	-2.38778	0.0169505	NA
chr4	148866000	148867000	chr4	148901000	148902000	Loop10971	9.2702	-0.187552	0.366653	-0.511525	0.608983	0.836354
chr4	148892000	148893000	chr4	149058000	149059000	Loop10972	4.42205	-1.38059	0.599132	-2.30431	0.0212052	NA
chr4	148995000	148996000	chr4	149050000	149051000	Loop10973	6.55012	-0.762417	0.465901	-1.63644	0.101748	0.359642
chr4	149142000	149143000	chr4	149326000	149327000	Loop10974	4.02534	-0.237786	0.577416	-0.411811	0.680478	NA
chr4	149143000	149144000	chr4	149225000	149226000	Loop10975	5.173	-0.238529	0.489092	-0.487697	0.625764	NA
chr4	149143000	149144000	chr4	149246000	149247000	Loop10976	4.54152	-0.823158	0.550091	-1.4964	0.134548	NA
chr4	149145000	149146000	chr4	149214000	149215000	Loop10977	6.12409	-0.930142	0.530346	-1.75384	0.0794579	0.31449
chr4	149146000	149147000	chr4	149183000	149184000	Loop10978	10.6033	-1.16506	0.37994	-3.06644	0.00216627	0.0291711
chr4	149273000	149274000	chr4	149307000	149308000	Loop10979	14.2506	-0.308893	0.30656	-1.00761	0.313642	0.627943
chr1	77016000	77020000	chr1	77520000	77524000	Loop1098	3.09059	-0.736081	0.695159	-1.05887	0.289661	NA
chr4	149346000	149347000	chr4	149447000	149448000	Loop10980	4.86854	-0.651811	0.529386	-1.23126	0.218226	NA
chr4	149453000	149454000	chr4	149535000	149536000	Loop10981	7.72206	-0.503976	0.410049	-1.22906	0.219048	0.530413
chr4	149454000	149455000	chr4	149545000	149546000	Loop10982	9.71175	-0.185877	0.358622	-0.51831	0.604242	0.833287
chr4	149459000	149460000	chr4	149526000	149527000	Loop10983	6.42212	-1.07589	0.492247	-2.18567	0.0288398	0.174981
chr4	149460000	149461000	chr4	149543000	149544000	Loop10984	8.93268	-0.162828	0.369408	-0.440782	0.659371	0.863385
chr4	149548000	149549000	chr4	149611000	149612000	Loop10985	7.5023	-0.713953	0.422803	-1.68862	0.0912929	0.339244
chr4	149550000	149551000	chr4	149587000	149588000	Loop10986	14.098	-0.729595	0.312278	-2.33636	0.0194724	0.136917
chr4	149550000	149551000	chr4	149591000	149592000	Loop10987	15.8568	-0.765061	0.301585	-2.5368	0.011187	0.0947077
chr4	149619000	149620000	chr4	149723000	149724000	Loop10988	4.79232	-0.87001	0.530752	-1.6392	0.101171	NA
chr4	149650000	149651000	chr4	149711000	149712000	Loop10989	6.71457	-0.740048	0.449293	-1.64714	0.0995291	0.355823
chr1	77036000	77040000	chr1	77516000	77520000	Loop1099	3.54178	0.262029	0.569397	0.460187	0.645382	NA
chr4	149776000	149777000	chr4	149979000	149980000	Loop10990	3.88542	-0.404269	0.568341	-0.711314	0.47689	NA
chr4	149784000	149788000	chr4	150880000	150884000	Loop10991	3.68279	0.796517	0.578596	1.37664	0.168624	NA
chr4	149804000	149808000	chr4	150028000	150032000	Loop10992	5.05182	-0.488372	0.490835	-0.994981	0.319746	NA
chr4	149805000	149806000	chr4	149973000	149974000	Loop10993	7.82261	-0.364889	0.401274	-0.909326	0.363178	0.671651
chr4	149806000	149807000	chr4	149980000	149981000	Loop10994	11.281	-0.271188	0.345059	-0.785919	0.431915	0.725372
chr4	149806000	149807000	chr4	150098000	150099000	Loop10995	7.6531	-0.23406	0.406155	-0.576282	0.564424	0.812515
chr4	149807000	149808000	chr4	149841000	149842000	Loop10996	11.6815	-0.488463	0.344889	-1.41629	0.15669	0.450293
chr4	149807000	149808000	chr4	149967000	149968000	Loop10997	9.69257	-0.585408	0.367831	-1.59152	0.111494	0.377031
chr4	149807000	149808000	chr4	150019000	150020000	Loop10998	5.24337	-0.655568	0.523742	-1.2517	0.21068	NA
chr4	149807000	149808000	chr4	150075000	150076000	Loop10999	4.64232	-0.485113	0.523018	-0.927526	0.353653	NA
chr1	4588000	4592000	chr1	4752000	4756000	Loop11	5.96692	0.0451904	0.464775	0.0972307	0.922543	0.974548
chr1	12508000	12512000	chr1	12836000	12840000	Loop110	4.57874	0.246057	0.50779	0.484564	0.627985	NA
chr1	77040000	77041000	chr1	77519000	77520000	Loop1100	3.5692	0.137135	0.57054	0.24036	0.810051	NA
chr4	149826000	149827000	chr4	149957000	149958000	Loop11000	8.05741	-0.376026	0.40876	-0.91992	0.357615	0.667131
chr4	149840000	149841000	chr4	149979000	149980000	Loop11001	5.72912	-1.08071	0.553394	-1.95288	0.0508341	0.244725
chr4	149841000	149842000	chr4	149957000	149958000	Loop11002	11.0914	-0.634423	0.360805	-1.75835	0.0786877	0.312907
chr4	149861000	149862000	chr4	149956000	149957000	Loop11003	7.6728	-0.314158	0.408959	-0.76819	0.442374	0.732668
chr4	150035000	150036000	chr4	150073000	150074000	Loop11004	16.0025	-0.529905	0.294043	-1.80213	0.0715243	0.297612
chr4	150035000	150036000	chr4	150098000	150099000	Loop11005	13.3576	-0.840171	0.325775	-2.57899	0.00990887	0.0869101
chr4	150192000	150196000	chr4	150504000	150508000	Loop11006	7.44457	0.355027	0.489019	0.725999	0.467839	0.750018
chr4	150215000	150216000	chr4	150252000	150253000	Loop11007	9.04542	0.102659	0.367548	0.279308	0.780009	0.91872
chr4	150244000	150248000	chr4	151948000	151952000	Loop11008	0.141754	-0.118818	2.27745	-0.0521713	0.958392	NA
chr4	150260000	150264000	chr4	150624000	150628000	Loop11009	3.28538	-0.591155	0.607119	-0.973706	0.330203	NA
chr1	77084000	77088000	chr1	77520000	77524000	Loop1101	3.3684	0.0203439	0.580732	0.0350315	0.972055	NA
chr4	150344000	150348000	chr4	150624000	150628000	Loop11010	5.4386	0.283257	0.441995	0.64086	0.521614	NA
chr4	150348000	150349000	chr4	150465000	150466000	Loop11011	12.4308	-0.737679	0.345426	-2.13556	0.0327152	0.188896
chr4	150655000	150656000	chr4	150903000	150904000	Loop11012	10.1342	0.100018	0.341063	0.293255	0.769327	0.913956
chr4	150656000	150660000	chr4	150856000	150860000	Loop11013	8.48063	-0.153782	0.37195	-0.413449	0.679277	0.872494
chr4	150656000	150657000	chr4	150878000	150879000	Loop11014	9.26898	0.364323	0.371471	0.980757	0.326713	0.640897
chr4	150656000	150657000	chr4	150898000	150899000	Loop11015	14.0697	0.130457	0.305581	0.426913	0.669443	0.868566
chr4	150656000	150660000	chr4	150964000	150968000	Loop11016	6.09795	0.882717	0.470384	1.87659	0.0605747	0.271213
chr4	150658000	150659000	chr4	150889000	150890000	Loop11017	8.78038	-0.0572574	0.368122	-0.155539	0.876396	0.957522
chr4	150663000	150664000	chr4	150774000	150775000	Loop11018	8.19101	0.26044	0.378526	0.688039	0.491428	0.765245
chr4	150664000	150665000	chr4	150900000	150901000	Loop11019	8.77016	0.0335181	0.359125	0.0933326	0.925639	0.975733
chr1	77116000	77120000	chr1	77524000	77528000	Loop1102	1.27096	-0.975336	0.993116	-0.982097	0.326052	NA
chr4	150677000	150678000	chr4	150898000	150899000	Loop11020	6.22827	-0.167391	0.433307	-0.386311	0.699266	0.881997
chr4	150718000	150719000	chr4	150800000	150801000	Loop11021	3.41264	-1.56589	0.704748	-2.22192	0.0262889	NA
chr4	150760000	150764000	chr4	150852000	150856000	Loop11022	9.14442	-0.0741726	0.413029	-0.179582	0.857481	0.948958
chr4	150836000	150840000	chr4	151552000	151556000	Loop11023	8.39726	-0.248025	0.441312	-0.562017	0.574105	0.81819
chr4	150967000	150968000	chr4	150990000	150991000	Loop11024	11.1169	-0.37257	0.34676	-1.07443	0.282629	0.598503
chr4	150967000	150968000	chr4	151142000	151143000	Loop11025	10.313	1.37241	0.35047	3.9159	9.00660450698406e-05	0.00236683
chr4	151048000	151049000	chr4	151054000	151055000	Loop11026	177.951	0.220042	0.15461	1.4232	0.154678	0.447649
chr4	151072000	151076000	chr4	151136000	151140000	Loop11027	13.7141	-0.658617	0.321699	-2.04731	0.0406276	0.2145
chr4	151074000	151075000	chr4	151140000	151141000	Loop11028	19.6913	-0.237167	0.260575	-0.910167	0.362735	0.671298
chr4	151156000	151160000	chr4	151228000	151232000	Loop11029	9.71625	-0.261431	0.386817	-0.675852	0.499135	0.770074
chr1	77140000	77144000	chr1	77516000	77520000	Loop1103	5.69845	0.0318121	0.470382	0.0676303	0.94608	0.9824
chr4	151156000	151160000	chr4	151500000	151504000	Loop11030	4.99599	1.29798	0.479335	2.70788	0.0067714	NA
chr4	151156000	151160000	chr4	151884000	151888000	Loop11031	2.17282	0.313222	0.736172	0.425474	0.670491	NA
chr4	151157000	151158000	chr4	151285000	151286000	Loop11032	11.9264	-0.68219	0.369122	-1.84814	0.0645817	0.280832
chr4	151240000	151244000	chr4	151408000	151412000	Loop11033	5.40414	0.252781	0.449522	0.562334	0.573889	NA
chr4	151335000	151336000	chr4	151407000	151408000	Loop11034	15.3252	0.458496	0.274545	1.67002	0.0949153	0.346587
chr4	151456000	151460000	chr4	152836000	152840000	Loop11035	0.590685	-0.0455302	1.29779	-0.0350827	0.972014	NA
chr4	151483000	151484000	chr4	151692000	151693000	Loop11036	4.38738	-0.753045	0.569532	-1.32222	0.186096	NA
chr4	151491000	151492000	chr4	151652000	151653000	Loop11037	4.52551	0.13508	0.489281	0.276078	0.782488	NA
chr4	151496000	151500000	chr4	151884000	151888000	Loop11038	5.4736	0.436488	0.463011	0.942717	0.345826	NA
chr4	151501000	151502000	chr4	151695000	151696000	Loop11039	8.53239	-0.0421715	0.387122	-0.108936	0.913253	0.971331
chr1	77200000	77204000	chr1	77516000	77520000	Loop1104	5.21613	0.234345	0.464133	0.50491	0.613622	NA
chr4	151511000	151512000	chr4	151878000	151879000	Loop11040	8.57948	1.0651	0.356282	2.98947	0.00279458	0.0352266
chr4	151512000	151513000	chr4	151639000	151640000	Loop11041	6.08987	-0.748927	0.467644	-1.60149	0.109268	0.372894
chr4	151512000	151513000	chr4	151693000	151694000	Loop11042	7.50339	0.226194	0.409497	0.55237	0.580695	0.82138
chr4	151608000	151612000	chr4	151880000	151884000	Loop11043	4.57452	-0.144823	0.501952	-0.288519	0.772949	NA
chr4	151981000	151982000	chr4	152035000	152036000	Loop11044	10.1649	-0.186966	0.360633	-0.518438	0.604153	0.833217
chr4	152010000	152011000	chr4	152026000	152027000	Loop11045	26.0689	-0.101046	0.237614	-0.425253	0.670652	0.868888
chr4	152171000	152172000	chr4	152434000	152435000	Loop11046	6.47425	-0.250863	0.458697	-0.546903	0.584446	0.822854
chr4	152172000	152173000	chr4	152212000	152213000	Loop11047	15.1112	-0.613562	0.317022	-1.93539	0.0529421	0.250862
chr4	152173000	152174000	chr4	152283000	152284000	Loop11048	14.9683	0.083682	0.303859	0.275398	0.783011	0.919723
chr4	152216000	152220000	chr4	152280000	152284000	Loop11049	8.37705	-0.882956	0.404176	-2.18458	0.0289196	0.175282
chr1	77252000	77256000	chr1	77516000	77520000	Loop1105	4.90459	0.236066	0.511139	0.461844	0.644193	NA
chr4	152276000	152280000	chr4	152432000	152436000	Loop11050	2.78972	-0.513784	0.682738	-0.752534	0.45173	NA
chr4	152332000	152333000	chr4	152433000	152434000	Loop11051	13.2722	0.385765	0.327499	1.17791	0.238833	0.552185
chr4	152342000	152343000	chr4	152432000	152433000	Loop11052	10.8206	0.356943	0.323801	1.10235	0.270308	0.584916
chr4	152692000	152693000	chr4	153160000	153161000	Loop11053	5.41169	-0.260345	0.472842	-0.550595	0.581911	NA
chr4	152699000	152700000	chr4	152886000	152887000	Loop11054	4.34812	-1.03798	0.558534	-1.8584	0.0631122	NA
chr4	152700000	152701000	chr4	153160000	153161000	Loop11055	11.1933	0.977315	0.319844	3.0556	0.00224612	0.0300175
chr4	152706000	152707000	chr4	153147000	153148000	Loop11056	5.77764	-0.262552	0.47591	-0.551685	0.581164	0.82138
chr4	152720000	152724000	chr4	153476000	153480000	Loop11057	2.64661	0.115043	0.645933	0.178104	0.858642	NA
chr4	152728000	152732000	chr4	153160000	153164000	Loop11058	3.73533	0.254128	0.54576	0.465641	0.641473	NA
chr4	152890000	152891000	chr4	153163000	153164000	Loop11059	7.42775	0.0617826	0.405163	0.152488	0.878802	0.958318
chr1	77376000	77380000	chr1	77508000	77512000	Loop1106	7.31758	-1.01594	0.456068	-2.22762	0.025906	0.164169
chr4	153168000	153169000	chr4	153481000	153482000	Loop11060	7.58203	-0.0167661	0.4016	-0.0417484	0.966699	0.989421
chr4	153172000	153176000	chr4	153376000	153380000	Loop11061	4.98194	-0.0201122	0.498322	-0.04036	0.967806	NA
chr4	153175000	153176000	chr4	153343000	153344000	Loop11062	8.44755	0.257481	0.37775	0.681619	0.49548	0.767612
chr4	153176000	153177000	chr4	153479000	153480000	Loop11063	7.64282	-0.92906	0.439381	-2.11447	0.0344748	0.194664
chr4	153233000	153234000	chr4	153481000	153482000	Loop11064	6.1065	0.0376929	0.458082	0.0822843	0.934421	0.978775
chr4	153344000	153345000	chr4	153478000	153479000	Loop11065	12.4128	0.332822	0.309938	1.07383	0.282897	0.598575
chr4	153488000	153492000	chr4	153760000	153764000	Loop11066	5.23438	0.311151	0.484375	0.642376	0.520629	NA
chr4	153500000	153504000	chr4	153640000	153644000	Loop11067	2.77376	-0.632002	0.69918	-0.903919	0.366039	NA
chr4	154027000	154028000	chr4	154270000	154271000	Loop11068	4.14067	-0.670808	0.57132	-1.17414	0.24034	NA
chr4	154028000	154029000	chr4	154207000	154208000	Loop11069	6.35371	-0.362729	0.448344	-0.809041	0.418491	0.715846
chr1	77416000	77420000	chr1	77504000	77508000	Loop1107	6.75655	-0.719154	0.44333	-1.62216	0.104768	0.365137
chr4	154040000	154044000	chr4	154272000	154276000	Loop11070	4.52577	-0.380104	0.533586	-0.712357	0.476244	NA
chr4	154065000	154066000	chr4	154106000	154107000	Loop11071	14.1761	-0.662006	0.322844	-2.05054	0.0403117	0.213586
chr4	154070000	154071000	chr4	154159000	154160000	Loop11072	9.11877	-0.51014	0.379026	-1.34592	0.178327	0.48043
chr4	154164000	154165000	chr4	154301000	154302000	Loop11073	8.63853	0.051322	0.373201	0.137518	0.890621	0.962373
chr4	154165000	154166000	chr4	154273000	154274000	Loop11074	12.0603	-0.153436	0.323968	-0.473616	0.635774	0.851338
chr4	154166000	154167000	chr4	154207000	154208000	Loop11075	18.7468	-0.348317	0.266154	-1.30871	0.190633	0.49666
chr4	154208000	154212000	chr4	154820000	154824000	Loop11076	1.37395	-0.397737	0.941273	-0.422553	0.672622	NA
chr4	154300000	154304000	chr4	154824000	154828000	Loop11077	2.17192	-0.731049	0.782761	-0.933936	0.350337	NA
chr4	154328000	154329000	chr4	154635000	154636000	Loop11078	7.68671	0.528891	0.383881	1.37775	0.168282	0.466929
chr4	154328000	154332000	chr4	154760000	154764000	Loop11079	5.0832	-0.0990877	0.481766	-0.205676	0.837044	NA
chr1	77436000	77440000	chr1	77504000	77508000	Loop1108	10.0313	-0.595475	0.379294	-1.56996	0.116425	0.386041
chr4	154331000	154332000	chr4	154825000	154826000	Loop11080	4.1686	0.339724	0.536088	0.633709	0.526271	NA
chr4	154332000	154336000	chr4	154416000	154420000	Loop11081	8.41898	-0.226391	0.376386	-0.601486	0.547516	0.802142
chr4	154348000	154352000	chr4	154416000	154420000	Loop11082	9.0607	-0.350322	0.371706	-0.942473	0.345951	0.656988
chr4	154356000	154357000	chr4	154423000	154424000	Loop11083	8.56603	-1.09535	0.428794	-2.55449	0.0106344	0.0915152
chr4	154357000	154358000	chr4	154639000	154640000	Loop11084	6.10325	0.375728	0.443886	0.846452	0.397301	0.700145
chr4	154360000	154361000	chr4	154780000	154781000	Loop11085	4.13585	-0.777886	0.563106	-1.38142	0.167149	NA
chr4	154432000	154436000	chr4	154820000	154824000	Loop11086	3.07191	-0.659475	0.674335	-0.977962	0.328093	NA
chr4	154449000	154450000	chr4	154796000	154797000	Loop11087	3.55853	-1.09425	0.662029	-1.65287	0.0983574	NA
chr4	154639000	154640000	chr4	154675000	154676000	Loop11088	12.1295	0.137457	0.340916	0.403198	0.686802	0.875847
chr4	154826000	154827000	chr4	155065000	155066000	Loop11089	4.32667	0.228095	0.514849	0.443033	0.657742	NA
chr1	77532000	77536000	chr1	77920000	77924000	Loop1109	4.01743	0.240352	0.534782	0.449439	0.653115	NA
chr4	154856000	154857000	chr4	155065000	155066000	Loop11090	7.83848	0.635989	0.375735	1.69265	0.0905213	0.33758
chr4	154866000	154867000	chr4	154943000	154944000	Loop11091	3.95086	-1.09416	0.630711	-1.7348	0.082776	NA
chr4	154886000	154887000	chr4	155064000	155065000	Loop11092	10.5082	-0.272747	0.339071	-0.804396	0.421168	0.717404
chr4	154890000	154891000	chr4	155064000	155065000	Loop11093	9.84418	-0.100897	0.368195	-0.274032	0.78406	0.920104
chr4	154944000	154945000	chr4	155065000	155066000	Loop11094	11.5815	0.114737	0.336853	0.340614	0.733394	0.897809
chr4	154945000	154946000	chr4	155055000	155056000	Loop11095	10.1049	-0.298556	0.351608	-0.849116	0.395817	0.699198
chr4	154984000	154988000	chr4	155056000	155060000	Loop11096	10.7595	0.166584	0.36338	0.458428	0.646645	0.85669
chr4	155068000	155069000	chr4	155249000	155250000	Loop11097	13.2433	0.0927385	0.296408	0.312874	0.754376	0.906893
chr4	155079000	155080000	chr4	155249000	155250000	Loop11098	13.9318	0.291212	0.28712	1.01425	0.310463	0.624755
chr4	155087000	155088000	chr4	155249000	155250000	Loop11099	15.357	-0.154304	0.304522	-0.506709	0.612359	0.838288
chr1	12588000	12592000	chr1	12832000	12836000	Loop111	5.88743	1.74155	0.454288	3.83358	0.000126291	0.00311351
chr1	77944000	77948000	chr1	78184000	78188000	Loop1110	10.8035	0.924911	0.339166	2.72701	0.00639104	0.0641524
chr4	155088000	155092000	chr4	155292000	155296000	Loop11100	6.90806	-0.0184451	0.44024	-0.0418977	0.96658	0.989349
chr4	155095000	155096000	chr4	155239000	155240000	Loop11101	16.0394	-0.274654	0.282667	-0.971652	0.331224	0.645371
chr4	155096000	155097000	chr4	155247000	155248000	Loop11102	32.26	-0.38003	0.238749	-1.59175	0.11144	0.376975
chr4	155107000	155108000	chr4	155240000	155241000	Loop11103	12.6872	-0.574415	0.340284	-1.68804	0.0914031	0.339527
chr4	155107000	155108000	chr4	155248000	155249000	Loop11104	17.0661	-0.1593	0.281669	-0.565557	0.571695	0.816561
chr4	155114000	155115000	chr4	155248000	155249000	Loop11105	11.1526	-0.553774	0.341154	-1.62324	0.104538	0.364785
chr4	155119000	155120000	chr4	155247000	155248000	Loop11106	13.1061	-0.322676	0.308246	-1.04681	0.295186	0.610647
chr4	155189000	155190000	chr4	155219000	155220000	Loop11107	18.2869	-1.29671	0.300026	-4.32198	1.54633819743034e-05	0.000551563
chr4	155481000	155482000	chr4	155568000	155569000	Loop11108	13.333	-0.187065	0.31157	-0.600394	0.548244	0.802648
chr4	155481000	155482000	chr4	155580000	155581000	Loop11109	11.8391	-0.731465	0.338646	-2.15997	0.0307748	0.182106
chr1	77976000	77980000	chr1	78224000	78228000	Loop1111	4.39855	-0.289802	0.533982	-0.542719	0.587323	NA
chr4	155481000	155482000	chr4	155700000	155701000	Loop11110	8.89184	0.138923	0.372061	0.373388	0.70886	0.886282
chr4	155650000	155651000	chr4	155700000	155701000	Loop11111	16.4821	-0.489885	0.302922	-1.6172	0.105836	0.366907
chr4	155654000	155655000	chr4	155700000	155701000	Loop11112	16.949	-0.274367	0.282983	-0.969552	0.33227	0.645998
chr4	155836000	155840000	chr4	156236000	156240000	Loop11113	1.09725	0.395631	1.03988	0.380457	0.703606	NA
chr4	155907000	155908000	chr4	155940000	155941000	Loop11114	12.8064	-0.403721	0.318364	-1.26811	0.204758	0.513877
chr4	155988000	155992000	chr4	156240000	156244000	Loop11115	2.10079	0.159686	0.722037	0.22116	0.824968	NA
chr4	156128000	156132000	chr4	156184000	156188000	Loop11116	9.93252	0.262616	0.349098	0.752271	0.451888	0.738881
chr4	156164000	156165000	chr4	156242000	156243000	Loop11117	16.0097	0.725142	0.274119	2.64536	0.00816049	0.0761452
chr5	3088000	3092000	chr5	3604000	3608000	Loop11118	0.939858	-0.0909636	1.10287	-0.0824792	0.934266	NA
chr5	3204000	3208000	chr5	3628000	3632000	Loop11119	1.53717	-0.620932	0.912433	-0.680524	0.496173	NA
chr1	77978000	77979000	chr1	78196000	78197000	Loop1112	11.8043	1.02624	0.31148	3.29473	0.000985155	0.0159204
chr5	3220000	3224000	chr5	3532000	3536000	Loop11120	2.19494	-1.39956	0.865153	-1.6177	0.105726	NA
chr5	3288000	3292000	chr5	3340000	3344000	Loop11121	9.98677	0.376442	0.35128	1.07163	0.283886	0.59959
chr5	3816000	3820000	chr5	4092000	4096000	Loop11122	3.44825	-0.0964959	0.600123	-0.160794	0.872256	NA
chr5	3821000	3822000	chr5	4102000	4103000	Loop11123	8.00739	0.0888508	0.392913	0.226134	0.821097	0.935721
chr5	4104000	4108000	chr5	4188000	4192000	Loop11124	8.84481	0.461603	0.391893	1.17788	0.238845	0.552185
chr5	4112000	4116000	chr5	4920000	4924000	Loop11125	2.25907	0.137138	0.757779	0.180974	0.856388	NA
chr5	4196000	4200000	chr5	5360000	5364000	Loop11126	1.17926	-0.0542704	1.07348	-0.0505557	0.95968	NA
chr5	4200000	4204000	chr5	4752000	4756000	Loop11127	3.96379	0.239001	0.590716	0.404596	0.685775	NA
chr5	4200000	4204000	chr5	4912000	4916000	Loop11128	2.91937	-0.19434	0.635808	-0.305658	0.759865	NA
chr5	4204000	4208000	chr5	4484000	4488000	Loop11129	1.46973	0.203251	0.856022	0.237437	0.812318	NA
chr1	77981000	77982000	chr1	78181000	78182000	Loop1113	11.5583	0.244391	0.34688	0.704541	0.481096	0.758792
chr5	4204000	4208000	chr5	4620000	4624000	Loop11130	1.91498	0.838415	0.806502	1.03957	0.29854	NA
chr5	4204000	4208000	chr5	4696000	4700000	Loop11131	1.02986	0.487013	1.02616	0.474598	0.635073	NA
chr5	4263000	4264000	chr5	4749000	4750000	Loop11132	3.64966	-0.580473	0.583542	-0.994741	0.319862	NA
chr5	4263000	4264000	chr5	4918000	4919000	Loop11133	5.22807	0.501971	0.45941	1.09264	0.274551	NA
chr5	4264000	4268000	chr5	4352000	4356000	Loop11134	5.42013	0.235242	0.493929	0.476267	0.633884	NA
chr5	4264000	4268000	chr5	4700000	4704000	Loop11135	2.62537	-0.0232716	0.671886	-0.0346363	0.97237	NA
chr5	4331000	4332000	chr5	4393000	4394000	Loop11136	4.02157	-0.0153636	0.539274	-0.0284894	0.977272	NA
chr5	4332000	4333000	chr5	4362000	4363000	Loop11137	10.6176	0.467805	0.347306	1.34696	0.177995	0.479949
chr5	4484000	4488000	chr5	4916000	4920000	Loop11138	3.24652	0.0229137	0.614415	0.0372935	0.970251	NA
chr5	4757000	4758000	chr5	4912000	4913000	Loop11139	5.41395	0.332804	0.479102	0.694641	0.48728	NA
chr1	78194000	78195000	chr1	78217000	78218000	Loop1114	47.2536	0.834148	0.195867	4.25874	2.05579722504252e-05	0.000703038
chr5	4773000	4774000	chr5	4894000	4895000	Loop11140	6.36988	-0.127159	0.459794	-0.276556	0.782121	0.919458
chr5	4954000	4955000	chr5	5375000	5376000	Loop11141	7.08433	0.115127	0.420973	0.273477	0.784486	0.920303
chr5	4961000	4962000	chr5	5264000	5265000	Loop11142	7.94228	0.129215	0.396484	0.325903	0.744498	0.903157
chr5	4961000	4962000	chr5	5274000	5275000	Loop11143	8.19334	0.241013	0.382544	0.630028	0.528676	0.789507
chr5	4961000	4962000	chr5	5360000	5361000	Loop11144	11.3016	0.045326	0.336262	0.134794	0.892775	0.963201
chr5	4961000	4962000	chr5	5376000	5377000	Loop11145	8.72159	-0.0949801	0.370524	-0.25634	0.797688	0.925564
chr5	4961000	4962000	chr5	5380000	5381000	Loop11146	6.76706	0.110954	0.418794	0.264937	0.791058	0.92311
chr5	4962000	4963000	chr5	5482000	5483000	Loop11147	12.3731	0.451942	0.332191	1.36049	0.173676	0.473671
chr5	4963000	4964000	chr5	5320000	5321000	Loop11148	6.88949	0.458735	0.419476	1.09359	0.274134	0.588975
chr5	4964000	4968000	chr5	5436000	5440000	Loop11149	4.48331	-0.371571	0.523248	-0.710125	0.477627	NA
chr1	78201000	78202000	chr1	78312000	78313000	Loop1115	10.3567	0.467434	0.33426	1.39841	0.161989	0.457912
chr5	4965000	4966000	chr5	5336000	5337000	Loop11150	5.27685	-0.302525	0.509259	-0.594049	0.55248	NA
chr5	5494000	5495000	chr5	5751000	5752000	Loop11151	19.7427	0.576988	0.246097	2.34456	0.0190498	0.13484
chr5	5496000	5500000	chr5	5620000	5624000	Loop11152	7.91063	-0.313652	0.394795	-0.794467	0.426923	0.72149
chr5	5496000	5500000	chr5	5648000	5652000	Loop11153	6.94539	-0.206627	0.422415	-0.489156	0.624731	0.845666
chr5	5500000	5504000	chr5	5564000	5568000	Loop11154	7.97769	-0.496323	0.393644	-1.26084	0.207365	0.516618
chr5	5576000	5577000	chr5	5750000	5751000	Loop11155	6.04093	-0.259836	0.453453	-0.573016	0.566634	0.814054
chr5	5584000	5588000	chr5	5748000	5752000	Loop11156	8.15835	0.233109	0.391616	0.59525	0.551676	0.804629
chr5	5648000	5652000	chr5	5748000	5752000	Loop11157	13.4186	-0.939595	0.33748	-2.78415	0.00536681	0.0565825
chr5	5688000	5692000	chr5	5744000	5748000	Loop11158	5.08748	-0.435195	0.497261	-0.875184	0.381474	NA
chr5	5828000	5832000	chr5	6952000	6956000	Loop11159	1.12536	0.103131	1.02216	0.100895	0.919634	NA
chr1	78202000	78203000	chr1	78216000	78217000	Loop1116	46.0121	0.935715	0.211049	4.43364	9.26547102758241e-06	0.000363348
chr5	5832000	5836000	chr5	6796000	6800000	Loop11160	2.17045	0.697499	0.771854	0.903667	0.366172	NA
chr5	5836000	5840000	chr5	6916000	6920000	Loop11161	1.56465	0.650343	0.878719	0.740104	0.459237	NA
chr5	5864000	5865000	chr5	5939000	5940000	Loop11162	5.40489	0.694192	0.459902	1.50943	0.131188	NA
chr5	7264000	7268000	chr5	7920000	7924000	Loop11163	2.82141	0.944172	0.749902	1.25906	0.208008	NA
chr5	7364000	7368000	chr5	7920000	7924000	Loop11164	1.63204	-0.44831	0.841901	-0.532497	0.594382	NA
chr5	7600000	7604000	chr5	7860000	7864000	Loop11165	4.00798	0.228937	0.534377	0.428419	0.668346	NA
chr5	7636000	7640000	chr5	7788000	7792000	Loop11166	2.36054	-1.02502	0.793363	-1.29199	0.196361	NA
chr5	8420000	8424000	chr5	9108000	9112000	Loop11167	2.31858	-0.43014	0.723394	-0.594614	0.552102	NA
chr5	8420000	8424000	chr5	9160000	9164000	Loop11168	1.59952	0.0294158	0.83103	0.0353968	0.971763	NA
chr5	8484000	8488000	chr5	9424000	9428000	Loop11169	1.84824	0.514581	0.784946	0.655563	0.512105	NA
chr1	78217000	78218000	chr1	78311000	78312000	Loop1117	15.6696	0.308885	0.332034	0.930282	0.352225	0.662524
chr5	8488000	8492000	chr5	8840000	8844000	Loop11170	8.51944	-0.664046	0.391235	-1.69731	0.0896385	0.336244
chr5	8488000	8492000	chr5	9e+06	9004000	Loop11171	3.69358	-1.13668	0.638108	-1.78133	0.0748593	NA
chr5	8488000	8492000	chr5	9064000	9068000	Loop11172	4.3469	0.283967	0.519744	0.546359	0.584819	NA
chr5	8488000	8492000	chr5	9104000	9108000	Loop11173	4.37625	0.167747	0.508026	0.330193	0.741254	NA
chr5	8940000	8944000	chr5	9104000	9108000	Loop11174	5.76729	-0.551581	0.48281	-1.14244	0.253271	0.567048
chr5	8940000	8944000	chr5	9424000	9428000	Loop11175	2.46623	0.86581	0.672334	1.28777	0.197827	NA
chr5	9172000	9176000	chr5	9424000	9428000	Loop11176	5.42798	0.614648	0.471542	1.30348	0.19241	NA
chr5	9448000	9452000	chr5	9704000	9708000	Loop11177	4.67205	0.124977	0.573517	0.217913	0.827497	NA
chr5	9948000	9952000	chr5	10500000	10504000	Loop11178	3.08541	0.78262	0.64133	1.22031	0.222348	NA
chr5	9952000	9956000	chr5	10340000	10344000	Loop11179	5.12609	0.538764	0.490253	1.09895	0.27179	NA
chr1	78264000	78268000	chr1	78452000	78456000	Loop1118	8.09779	-0.871209	0.427998	-2.03554	0.0417963	0.218176
chr5	9952000	9956000	chr5	10548000	10552000	Loop11180	2.07229	0.385872	0.746992	0.516568	0.605458	NA
chr5	9960000	9964000	chr5	10660000	10664000	Loop11181	3.22811	1.14312	0.65636	1.7416	0.0815779	NA
chr5	10648000	10652000	chr5	12016000	12020000	Loop11182	1.17542	0.506894	0.966727	0.52434	0.600042	NA
chr5	10688000	10692000	chr5	10796000	10800000	Loop11183	5.76327	0.967263	0.487796	1.98293	0.0473757	0.234838
chr5	10764000	10765000	chr5	10811000	10812000	Loop11184	10.4673	0.74685	0.358322	2.0843	0.0371332	0.203464
chr5	10796000	10800000	chr5	12016000	12020000	Loop11185	0.641675	0.212975	1.31202	0.162327	0.871049	NA
chr5	11977000	11978000	chr5	12535000	12536000	Loop11186	5.21122	0.421917	0.466719	0.904006	0.365992	NA
chr5	11984000	11985000	chr5	12555000	12556000	Loop11187	5.03689	0.104277	0.481561	0.21654	0.828567	NA
chr5	12016000	12020000	chr5	13628000	13632000	Loop11188	0.910974	-0.0507281	1.13184	-0.044819	0.964252	NA
chr5	12020000	12024000	chr5	12380000	12384000	Loop11189	4.42581	-0.336413	0.533007	-0.63116	0.527936	NA
chr1	78266000	78267000	chr1	78418000	78419000	Loop1119	11.897	0.0458684	0.313079	0.146507	0.883521	0.960233
chr5	12150000	12151000	chr5	12190000	12191000	Loop11190	14.0919	0.358527	0.368436	0.973107	0.3305	0.644733
chr5	12158000	12159000	chr5	12183000	12184000	Loop11191	21.6746	0.613303	0.251869	2.43501	0.0148913	0.114872
chr5	12557000	12558000	chr5	13403000	13404000	Loop11192	3.14445	-0.00333793	0.595419	-0.00560601	0.995527	NA
chr5	12560000	12564000	chr5	13488000	13492000	Loop11193	2.22478	-0.288416	0.748087	-0.385538	0.699839	NA
chr5	12560000	12564000	chr5	13584000	13588000	Loop11194	5.12743	-0.350283	0.545889	-0.641675	0.521084	NA
chr5	12560000	12564000	chr5	13660000	13664000	Loop11195	4.50526	1.65654	0.527949	3.13769	0.00170285	NA
chr5	12560000	12564000	chr5	14252000	14256000	Loop11196	1.02003	0.250253	0.990149	0.252743	0.800467	NA
chr5	12562000	12563000	chr5	13618000	13619000	Loop11197	7.89498	-0.366413	0.424519	-0.863125	0.388069	0.692734
chr5	12563000	12564000	chr5	13628000	13629000	Loop11198	8.52385	0.401517	0.421244	0.95317	0.340504	0.653194
chr5	12564000	12565000	chr5	13126000	13127000	Loop11199	6.03866	0.161645	0.439291	0.367968	0.712897	0.888289
chr1	12700000	12701000	chr1	12836000	12837000	Loop112	21.5823	0.0192849	0.239955	0.080369	0.935944	0.979247
chr1	78268000	78269000	chr1	78413000	78414000	Loop1120	10.6782	-0.448166	0.347338	-1.29029	0.196952	0.504233
chr5	12564000	12568000	chr5	13164000	13168000	Loop11200	3.30767	-0.995738	0.675242	-1.47464	0.14031	NA
chr5	12564000	12568000	chr5	13276000	13280000	Loop11201	2.78489	0.413359	0.68378	0.604521	0.545498	NA
chr5	12564000	12568000	chr5	13324000	13328000	Loop11202	2.64051	-0.437169	0.734666	-0.595058	0.551805	NA
chr5	12564000	12568000	chr5	13360000	13364000	Loop11203	1.98848	-1.21544	0.862469	-1.40926	0.158759	NA
chr5	12564000	12568000	chr5	13516000	13520000	Loop11204	1.9419	-0.123601	0.751313	-0.164514	0.869327	NA
chr5	12566000	12567000	chr5	12875000	12876000	Loop11205	7.19256	0.902503	0.414939	2.17503	0.029628	0.177799
chr5	12568000	12572000	chr5	13220000	13224000	Loop11206	3.88897	-0.0528724	0.546405	-0.0967642	0.922914	NA
chr5	13404000	13405000	chr5	13627000	13628000	Loop11207	9.42356	0.509066	0.353898	1.43845	0.150306	0.441174
chr5	13636000	13640000	chr5	14256000	14260000	Loop11208	3.19106	0.366498	0.631976	0.579923	0.561966	NA
chr5	13644000	13648000	chr5	14216000	14220000	Loop11209	2.2099	-1.33342	0.844064	-1.57976	0.114161	NA
chr1	78512000	78516000	chr1	80084000	80088000	Loop1121	0.318272	-0.995895	1.46399	-0.680261	0.496339	NA
chr5	13940000	13944000	chr5	14028000	14032000	Loop11210	5.86032	-0.0675742	0.441468	-0.153067	0.878345	0.958231
chr5	14412000	14416000	chr5	14808000	14812000	Loop11211	4.77837	0.807009	0.522649	1.54407	0.12257	NA
chr5	15752000	15756000	chr5	16724000	16728000	Loop11212	1.5809	0.0453434	0.985597	0.046006	0.963305	NA
chr5	15752000	15756000	chr5	16888000	16892000	Loop11213	1.47595	0.276123	0.871767	0.316739	0.751442	NA
chr5	15828000	15832000	chr5	16888000	16892000	Loop11214	2.1547	0.977409	0.744672	1.31254	0.189339	NA
chr5	15837000	15838000	chr5	16281000	16282000	Loop11215	9.75134	0.292551	0.358707	0.815571	0.414745	0.712713
chr5	15838000	15839000	chr5	16118000	16119000	Loop11216	5.89416	-0.335702	0.494176	-0.679317	0.496937	0.768961
chr5	15840000	15844000	chr5	16200000	16204000	Loop11217	5.11403	-0.442498	0.494619	-0.894624	0.370988	NA
chr5	15848000	15852000	chr5	15924000	15928000	Loop11218	4.57547	-0.452312	0.52829	-0.856181	0.391898	NA
chr5	15849000	15850000	chr5	16056000	16057000	Loop11219	5.72349	0.230825	0.488643	0.47238	0.636655	0.851854
chr1	78524000	78528000	chr1	79744000	79748000	Loop1122	0.859402	0.858564	1.27605	0.67283	0.501055	NA
chr5	16308000	16309000	chr5	16869000	16870000	Loop11220	8.25851	-0.224457	0.379446	-0.591539	0.55416	0.806276
chr5	16310000	16311000	chr5	16877000	16878000	Loop11221	5.88164	-0.179226	0.467067	-0.383726	0.701182	0.882795
chr5	16621000	16622000	chr5	16871000	16872000	Loop11222	4.97139	-0.0774352	0.50253	-0.154091	0.877538	NA
chr5	16644000	16648000	chr5	16876000	16880000	Loop11223	4.5099	-0.0692264	0.535244	-0.129336	0.897092	NA
chr5	16724000	16728000	chr5	16872000	16876000	Loop11224	4.23814	-0.160474	0.552968	-0.290205	0.77166	NA
chr5	16888000	16892000	chr5	17772000	17776000	Loop11225	1.97313	-0.223825	0.786639	-0.284534	0.776001	NA
chr5	16930000	16931000	chr5	17119000	17120000	Loop11226	5.01089	-0.0203172	0.512573	-0.0396377	0.968382	NA
chr5	16933000	16934000	chr5	17280000	17281000	Loop11227	6.18762	-0.695069	0.462824	-1.5018	0.133149	0.414008
chr5	16937000	16938000	chr5	17453000	17454000	Loop11228	4.62762	0.920168	0.509352	1.80655	0.0708327	NA
chr5	16950000	16951000	chr5	17194000	17195000	Loop11229	5.3707	-0.0512041	0.498386	-0.10274	0.91817	NA
chr1	78540000	78544000	chr1	78688000	78692000	Loop1123	5.30394	-0.0263538	0.464283	-0.0567624	0.954734	NA
chr5	16988000	16992000	chr5	17760000	17764000	Loop11230	2.55141	-0.829527	0.721724	-1.14937	0.250404	NA
chr5	17080000	17084000	chr5	17760000	17764000	Loop11231	2.3276	-0.0731534	0.708195	-0.103296	0.917728	NA
chr5	17116000	17120000	chr5	17764000	17768000	Loop11232	2.0975	-1.68808	0.921997	-1.83089	0.0671168	NA
chr5	17288000	17292000	chr5	17764000	17768000	Loop11233	3.04018	0.0976608	0.648238	0.150656	0.880247	NA
chr5	17336000	17340000	chr5	17760000	17764000	Loop11234	2.29047	-0.934021	0.814774	-1.14636	0.251648	NA
chr5	17816000	17820000	chr5	18040000	18044000	Loop11235	3.78116	0.266402	0.579801	0.459472	0.645895	NA
chr5	17888000	17892000	chr5	19296000	19300000	Loop11236	0.57054	0.0150735	1.35072	0.0111596	0.991096	NA
chr5	17905000	17906000	chr5	17926000	17927000	Loop11237	36.6522	0.707597	0.194236	3.64297	0.000269506	0.00568792
chr5	18024000	18028000	chr5	18444000	18448000	Loop11238	5.86867	-0.228964	0.459157	-0.498662	0.618018	0.841766
chr5	18088000	18092000	chr5	18444000	18448000	Loop11239	11.1713	0.451336	0.345455	1.3065	0.191384	0.497575
chr1	78540000	78544000	chr1	79684000	79688000	Loop1124	0.787054	-0.351538	1.27127	-0.276526	0.782144	NA
chr5	18244000	18248000	chr5	18436000	18440000	Loop11240	3.69044	0.242548	0.564694	0.429522	0.667544	NA
chr5	18356000	18360000	chr5	18440000	18444000	Loop11241	9.42722	0.000123455	0.390145	0.000316433	0.999748	0.999881
chr5	18468000	18472000	chr5	19128000	19132000	Loop11242	2.47041	-1.61838	0.846328	-1.91224	0.0558451	NA
chr5	18472000	18476000	chr5	18912000	18916000	Loop11243	6.32955	0.0118992	0.436839	0.0272394	0.978269	0.993624
chr5	18472000	18476000	chr5	18956000	18960000	Loop11244	3.63072	-0.0191567	0.564766	-0.0339196	0.972941	NA
chr5	18472000	18476000	chr5	19084000	19088000	Loop11245	2.1611	1.40982	0.730177	1.93079	0.0535085	NA
chr5	18472000	18476000	chr5	19224000	19228000	Loop11246	3.75451	0.433884	0.539485	0.804256	0.421249	NA
chr5	18472000	18476000	chr5	19264000	19268000	Loop11247	4.60834	-0.0830204	0.524312	-0.158341	0.874188	NA
chr5	18472000	18476000	chr5	19392000	19396000	Loop11248	3.80774	0.650894	0.544344	1.19574	0.231798	NA
chr5	18476000	18480000	chr5	18592000	18596000	Loop11249	7.30088	0.468366	0.420968	1.11259	0.265883	0.58016
chr1	78556000	78560000	chr1	78684000	78688000	Loop1125	9.10555	-0.431107	0.370121	-1.16477	0.244112	0.557543
chr5	18476000	18480000	chr5	18796000	18800000	Loop11250	4.22839	0.0783857	0.527637	0.14856	0.881901	NA
chr5	18476000	18480000	chr5	19020000	19024000	Loop11251	2.86734	-0.229875	0.648961	-0.35422	0.723174	NA
chr5	18476000	18480000	chr5	19184000	19188000	Loop11252	3.49499	0.676444	0.584866	1.15658	0.247444	NA
chr5	18576000	18580000	chr5	19264000	19268000	Loop11253	1.24092	0.691629	0.926635	0.746387	0.455434	NA
chr5	18684000	18688000	chr5	18796000	18800000	Loop11254	3.83147	-0.363781	0.562565	-0.646647	0.51786	NA
chr5	18916000	18920000	chr5	19264000	19268000	Loop11255	4.61636	-0.216145	0.537241	-0.402325	0.687445	NA
chr5	18956000	18960000	chr5	19268000	19272000	Loop11256	5.22586	0.711821	0.451493	1.57659	0.114889	NA
chr5	19460000	19464000	chr5	20744000	20748000	Loop11257	0.842692	-0.880909	1.15272	-0.764197	0.44475	NA
chr5	19512000	19516000	chr5	20968000	20972000	Loop11258	0.328217	-1.03663	1.54197	-0.672276	0.501408	NA
chr5	19520000	19524000	chr5	20384000	20388000	Loop11259	1.17687	-0.550952	1.08808	-0.506351	0.61261	NA
chr1	78560000	78564000	chr1	79736000	79740000	Loop1126	0.997015	0.344304	1.07291	0.320906	0.748282	NA
chr5	19520000	19524000	chr5	20692000	20696000	Loop11260	1.92994	0.67043	0.768173	0.872759	0.382795	NA
chr5	19524000	19528000	chr5	20768000	20772000	Loop11261	1.50888	0.045203	0.871843	0.0518476	0.95865	NA
chr5	20416000	20420000	chr5	20696000	20700000	Loop11262	8.20328	0.473018	0.366295	1.29136	0.19658	0.503942
chr5	20468000	20472000	chr5	20692000	20696000	Loop11263	6.81615	1.24334	0.450941	2.75722	0.00582956	0.0599588
chr5	20472000	20473000	chr5	20701000	20702000	Loop11264	8.74278	0.78788	0.390666	2.01676	0.0437207	0.224103
chr5	20704000	20708000	chr5	20768000	20772000	Loop11265	7.6204	-0.338426	0.427585	-0.791481	0.428663	0.722611
chr5	20914000	20915000	chr5	20967000	20968000	Loop11266	14.0664	-0.603841	0.310837	-1.94263	0.052061	0.248366
chr5	21261000	21262000	chr5	21421000	21422000	Loop11267	7.44261	-0.592882	0.460684	-1.28696	0.198108	0.505593
chr5	21262000	21263000	chr5	21640000	21641000	Loop11268	9.08836	-0.0703603	0.365737	-0.19238	0.847445	0.94513
chr5	21263000	21264000	chr5	21587000	21588000	Loop11269	8.97261	-0.0864246	0.37402	-0.231069	0.817261	0.93445
chr1	78712000	78716000	chr1	79736000	79740000	Loop1127	2.00909	0.067219	0.744807	0.0902502	0.928088	NA
chr5	21264000	21268000	chr5	21636000	21640000	Loop11270	4.98297	-0.031721	0.473714	-0.0669625	0.946612	NA
chr5	21264000	21268000	chr5	21732000	21736000	Loop11271	3.12077	-0.128055	0.626375	-0.204438	0.838011	NA
chr5	21275000	21276000	chr5	21598000	21599000	Loop11272	4.62153	-0.205816	0.513463	-0.40084	0.688538	NA
chr5	21312000	21316000	chr5	21552000	21556000	Loop11273	3.89351	-0.477855	0.578001	-0.826736	0.408387	NA
chr5	21316000	21317000	chr5	21586000	21587000	Loop11274	6.84394	-0.537857	0.439143	-1.22479	0.220656	0.532644
chr5	21326000	21327000	chr5	21586000	21587000	Loop11275	11.5626	-0.0174563	0.322827	-0.0540731	0.956877	0.985947
chr5	21327000	21328000	chr5	21421000	21422000	Loop11276	13.4634	-0.62584	0.328473	-1.9053	0.0567406	0.260917
chr5	21327000	21328000	chr5	21640000	21641000	Loop11277	5.94297	-0.249978	0.455215	-0.549144	0.582907	0.82223
chr5	21427000	21428000	chr5	21590000	21591000	Loop11278	6.88849	-0.498437	0.426312	-1.16918	0.24233	0.555688
chr5	21432000	21433000	chr5	21587000	21588000	Loop11279	9.75232	-0.12417	0.381247	-0.325695	0.744655	0.903224
chr1	78724000	78728000	chr1	79224000	79228000	Loop1128	1.62351	-0.0669574	0.869952	-0.0769668	0.93865	NA
chr5	21660000	21664000	chr5	21732000	21736000	Loop11280	12.7304	-0.113091	0.318791	-0.35475	0.722777	0.892422
chr5	21752000	21756000	chr5	23500000	23504000	Loop11281	0.674814	0.000594626	1.27704	0.000465629	0.999628	NA
chr5	21844000	21848000	chr5	23208000	23212000	Loop11282	0.667853	-0.274213	1.2735	-0.215323	0.829516	NA
chr5	21917000	21918000	chr5	22329000	22330000	Loop11283	8.51249	-0.274315	0.377285	-0.727077	0.467179	0.749621
chr5	21924000	21928000	chr5	22332000	22336000	Loop11284	6.06958	0.00383653	0.464024	0.00826796	0.993403	0.997874
chr5	21932000	21936000	chr5	22476000	22480000	Loop11285	2.16356	-0.716285	0.783114	-0.914662	0.360369	NA
chr5	21932000	21936000	chr5	23256000	23260000	Loop11286	1.10013	-1.14992	1.14551	-1.00385	0.315453	NA
chr5	21966000	21967000	chr5	22320000	22321000	Loop11287	5.00805	-0.158173	0.494679	-0.319749	0.749158	NA
chr5	21976000	21980000	chr5	23256000	23260000	Loop11288	0.544435	-1.00508	1.25879	-0.79845	0.424609	NA
chr5	21984000	21985000	chr5	22344000	22345000	Loop11289	6.9659	-0.00649852	0.403626	-0.0161004	0.987154	0.996236
chr1	78724000	78728000	chr1	79400000	79404000	Loop1129	1.81939	-2.19463	1.03222	-2.12612	0.0334931	NA
chr5	21987000	21988000	chr5	22321000	22322000	Loop11290	9.59681	-0.32226	0.369904	-0.8712	0.383645	0.689539
chr5	21996000	2.2e+07	chr5	22992000	22996000	Loop11291	0.78398	-1.41382	1.19247	-1.18562	0.235773	NA
chr5	22060000	22064000	chr5	23212000	23216000	Loop11292	0.658144	-1.24019	1.23876	-1.00116	0.316751	NA
chr5	22144000	22148000	chr5	23208000	23212000	Loop11293	0.741182	-0.571368	1.19846	-0.47675	0.63354	NA
chr5	22344000	22348000	chr5	23216000	23220000	Loop11294	0.780919	-0.851603	1.20567	-0.70633	0.479983	NA
chr5	22388000	22392000	chr5	23208000	23212000	Loop11295	1.44313	0.156708	0.969836	0.161582	0.871635	NA
chr5	22540000	22544000	chr5	23220000	23224000	Loop11296	3.03652	0.563801	0.618819	0.911093	0.362247	NA
chr5	22584000	22588000	chr5	22720000	22724000	Loop11297	6.14288	-0.0767057	0.463536	-0.16548	0.868567	0.95389
chr5	22584000	22588000	chr5	22860000	22864000	Loop11298	4.95124	-0.175004	0.493364	-0.354716	0.722802	NA
chr5	22584000	22588000	chr5	23152000	23156000	Loop11299	2.83857	-0.289396	0.647902	-0.446666	0.655116	NA
chr1	12864000	12868000	chr1	12936000	12940000	Loop113	9.30288	0.121278	0.349049	0.347451	0.728252	0.894911
chr1	78724000	78728000	chr1	79448000	79452000	Loop1130	1.75937	-1.6344	0.949413	-1.72148	0.0851631	NA
chr5	22584000	22588000	chr5	23216000	23220000	Loop11300	3.40078	0.00844685	0.575293	0.0146827	0.988285	NA
chr5	22612000	22613000	chr5	22717000	22718000	Loop11301	4.46367	-0.0518662	0.504449	-0.102818	0.918108	NA
chr5	22624000	22628000	chr5	23212000	23216000	Loop11302	3.12918	-0.9272	0.669819	-1.38425	0.166281	NA
chr5	22640000	22644000	chr5	22860000	22864000	Loop11303	4.34218	-0.736316	0.565758	-1.30147	0.193098	NA
chr5	22645000	22646000	chr5	22713000	22714000	Loop11304	7.2261	-0.696324	0.448556	-1.55237	0.120574	0.394002
chr5	22744000	22748000	chr5	23216000	23220000	Loop11305	2.58273	-0.682756	0.694992	-0.982394	0.325906	NA
chr5	23861000	23862000	chr5	24049000	24050000	Loop11306	6.21974	-0.436636	0.462715	-0.943639	0.345354	0.656714
chr5	23880000	23884000	chr5	23952000	23956000	Loop11307	4.27386	-0.545752	0.579476	-0.941802	0.346294	NA
chr5	23888000	23892000	chr5	24052000	24056000	Loop11308	5.14291	0.0566974	0.465613	0.121769	0.903082	NA
chr5	23912000	23916000	chr5	24508000	24512000	Loop11309	0.845821	-0.59235	1.26446	-0.468459	0.639456	NA
chr1	78724000	78728000	chr1	79776000	79780000	Loop1131	2.86186	-0.107744	0.613227	-0.1757	0.86053	NA
chr5	23922000	23923000	chr5	24015000	24016000	Loop11310	3.58083	-1.22625	0.661691	-1.8532	0.0638535	NA
chr5	23952000	23956000	chr5	24048000	24052000	Loop11311	6.14326	0.300719	0.459384	0.654613	0.512717	0.779415
chr5	24052000	24056000	chr5	24468000	24472000	Loop11312	1.01441	1.28448	1.03898	1.23628	0.216354	NA
chr5	24056000	24060000	chr5	24264000	24268000	Loop11313	3.20491	-1.08296	0.67342	-1.60815	0.107803	NA
chr5	24056000	24060000	chr5	24328000	24332000	Loop11314	3.3025	-1.01892	0.667267	-1.52701	0.126759	NA
chr5	24056000	24060000	chr5	24652000	24656000	Loop11315	0.882085	0.512676	1.10636	0.463388	0.643086	NA
chr5	24060000	24064000	chr5	24360000	24364000	Loop11316	3.63142	-1.10142	0.621894	-1.77107	0.0765486	NA
chr5	24060000	24064000	chr5	24504000	24508000	Loop11317	2.11177	-0.190393	0.742958	-0.256263	0.797748	NA
chr5	24064000	24068000	chr5	24140000	24144000	Loop11318	5.66648	-0.773833	0.510996	-1.51436	0.129934	NA
chr5	24164000	24168000	chr5	24352000	24356000	Loop11319	3.41445	-0.383138	0.598815	-0.639827	0.522285	NA
chr1	78724000	78728000	chr1	80176000	80180000	Loop1132	1.48284	0.28072	0.837705	0.335106	0.737545	NA
chr5	24264000	24268000	chr5	24360000	24364000	Loop11320	8.70628	-0.288746	0.385771	-0.748489	0.454165	0.740573
chr5	24268000	24269000	chr5	24358000	24359000	Loop11321	4.85991	-0.462982	0.505089	-0.916633	0.359335	NA
chr5	24269000	24270000	chr5	24310000	24311000	Loop11322	8.77001	-0.313236	0.377884	-0.828921	0.407149	0.707466
chr5	24332000	24336000	chr5	24388000	24392000	Loop11323	9.02065	-0.619446	0.391349	-1.58285	0.113456	0.38064
chr5	24397000	24398000	chr5	24472000	24473000	Loop11324	7.87908	-0.422275	0.399581	-1.05679	0.290606	0.60634
chr5	24426000	24427000	chr5	24471000	24472000	Loop11325	10.7039	-0.105311	0.342772	-0.307233	0.758666	0.908877
chr5	24528000	24529000	chr5	24599000	24600000	Loop11326	9.55449	-0.462248	0.372307	-1.24158	0.214393	0.525027
chr5	24530000	24531000	chr5	24652000	24653000	Loop11327	5.7013	0.157284	0.43727	0.359695	0.719075	0.891105
chr5	24600000	24604000	chr5	24648000	24652000	Loop11328	9.14515	-0.794853	0.395755	-2.00845	0.0445956	0.226672
chr5	24672000	24676000	chr5	24904000	24908000	Loop11329	2.25561	-1.02857	0.783094	-1.31346	0.189027	NA
chr1	78728000	78732000	chr1	79060000	79064000	Loop1133	3.94659	0.0644398	0.540122	0.119306	0.905033	NA
chr5	24672000	24676000	chr5	25840000	25844000	Loop11330	0.270266	-0.878469	1.72849	-0.508228	0.611293	NA
chr5	24673000	24674000	chr5	24780000	24781000	Loop11331	6.90507	-0.257621	0.422831	-0.609277	0.542341	0.798495
chr5	24673000	24674000	chr5	25010000	25011000	Loop11332	3.76074	-0.924644	0.596403	-1.55037	0.121053	NA
chr5	24788000	24792000	chr5	25008000	25012000	Loop11333	2.92487	-0.163317	0.63858	-0.25575	0.798144	NA
chr5	24910000	24911000	chr5	25010000	25011000	Loop11334	6.73292	-0.345908	0.439286	-0.787432	0.431029	0.724539
chr5	25188000	25192000	chr5	25736000	25740000	Loop11335	3.18618	-1.26328	0.708526	-1.78296	0.0745922	NA
chr5	25188000	25192000	chr5	25828000	25832000	Loop11336	2.93432	0.098952	0.617458	0.160257	0.872679	NA
chr5	25192000	25196000	chr5	25620000	25624000	Loop11337	2.01913	-0.949904	0.8708	-1.09084	0.275343	NA
chr5	25420000	25421000	chr5	25733000	25734000	Loop11338	5.31827	-0.847375	0.49824	-1.70074	0.0889924	NA
chr5	25422000	25423000	chr5	25594000	25595000	Loop11339	5.23623	-0.455012	0.498106	-0.913483	0.360989	NA
chr1	78728000	78732000	chr1	79428000	79432000	Loop1134	1.83357	-0.750896	0.830729	-0.903899	0.366049	NA
chr5	25424000	25428000	chr5	25828000	25832000	Loop11340	2.65516	-0.252494	0.689548	-0.366173	0.714236	NA
chr5	25436000	25437000	chr5	25594000	25595000	Loop11341	6.5531	-0.355191	0.441346	-0.804791	0.42094	0.717366
chr5	25628000	25632000	chr5	25732000	25736000	Loop11342	7.12022	-0.81578	0.456559	-1.7868	0.0739701	0.302911
chr5	25628000	25632000	chr5	25832000	25836000	Loop11343	4.3941	0.429625	0.545422	0.787693	0.430876	NA
chr5	25900000	25904000	chr5	27588000	27592000	Loop11344	0.137833	-0.11536	2.30008	-0.0501548	0.959999	NA
chr5	26133000	26134000	chr5	26163000	26164000	Loop11345	16.154	0.796634	0.288259	2.76361	0.00571665	0.0590067
chr5	26156000	26160000	chr5	27564000	27568000	Loop11346	0.445826	0.59217	1.43352	0.413087	0.679543	NA
chr5	26164000	26168000	chr5	27372000	27376000	Loop11347	1.51322	1.48252	0.887295	1.67083	0.0947562	NA
chr5	26168000	26172000	chr5	27688000	27692000	Loop11348	0.335324	1.41057	1.68679	0.836247	0.403016	NA
chr5	26176000	26180000	chr5	27048000	27052000	Loop11349	2.76011	0.928488	0.669335	1.38718	0.165387	NA
chr1	78728000	78732000	chr1	79520000	79524000	Loop1135	2.83889	1.32275	0.624287	2.11882	0.0341061	NA
chr5	26176000	26180000	chr5	27496000	27500000	Loop11350	0.953134	-1.00328	1.1408	-0.879451	0.379157	NA
chr5	26180000	26184000	chr5	27628000	27632000	Loop11351	1.13798	0.306957	0.985053	0.311615	0.755333	NA
chr5	26204000	26208000	chr5	27496000	27500000	Loop11352	0.823981	0.883579	1.094	0.807658	0.419287	NA
chr5	26224000	26228000	chr5	26872000	26876000	Loop11353	1.64633	-0.454728	0.916535	-0.496138	0.619797	NA
chr5	26224000	26228000	chr5	27388000	27392000	Loop11354	1.2867	0.613629	0.940916	0.652161	0.514297	NA
chr5	26232000	26236000	chr5	27044000	27048000	Loop11355	0.974384	-0.805851	1.15891	-0.695353	0.486834	NA
chr5	26232000	26236000	chr5	27496000	27500000	Loop11356	0.857469	0.0313043	1.10734	0.0282699	0.977447	NA
chr5	26276000	26280000	chr5	27496000	27500000	Loop11357	1.16194	1.1971	0.964778	1.2408	0.21468	NA
chr5	26280000	26284000	chr5	26572000	26576000	Loop11358	3.11921	-0.0223908	0.617146	-0.0362812	0.971058	NA
chr5	26280000	26284000	chr5	26880000	26884000	Loop11359	4.44434	-1.18347	0.572982	-2.06546	0.0388796	NA
chr1	78728000	78732000	chr1	79536000	79540000	Loop1136	2.53399	0.241182	0.683317	0.352957	0.724121	NA
chr5	26280000	26284000	chr5	26936000	26940000	Loop11360	1.94928	0.138016	0.813391	0.16968	0.865262	NA
chr5	26280000	26284000	chr5	27412000	27416000	Loop11361	1.76951	1.89011	0.88959	2.12469	0.0336123	NA
chr5	26280000	26284000	chr5	27564000	27568000	Loop11362	0.352032	1.38806	1.5751	0.881257	0.378179	NA
chr5	26281000	26282000	chr5	26878000	26879000	Loop11363	4.45286	-0.321886	0.524565	-0.613625	0.539463	NA
chr5	26282000	26283000	chr5	26873000	26874000	Loop11364	5.84927	-0.859353	0.479823	-1.79098	0.0732969	0.301808
chr5	26283000	26284000	chr5	27030000	27031000	Loop11365	4.70529	-0.275567	0.515502	-0.53456	0.592954	NA
chr5	26284000	26288000	chr5	26416000	26420000	Loop11366	5.33147	1.09428	0.477757	2.29046	0.0219946	NA
chr5	26284000	26288000	chr5	26532000	26536000	Loop11367	3.65944	-0.658672	0.612365	-1.07562	0.282097	NA
chr5	26284000	26288000	chr5	26684000	26688000	Loop11368	5.44772	0.418841	0.520076	0.805345	0.420621	NA
chr5	26360000	26364000	chr5	27028000	27032000	Loop11369	1.92604	-0.780527	0.840937	-0.928163	0.353323	NA
chr1	78728000	78732000	chr1	79580000	79584000	Loop1137	2.84054	1.11615	0.69879	1.59725	0.110209	NA
chr5	26408000	26412000	chr5	27032000	27036000	Loop11370	2.2178	0.624763	0.747676	0.835607	0.403376	NA
chr5	26528000	26532000	chr5	27036000	27040000	Loop11371	2.336	0.116581	0.668493	0.174394	0.861556	NA
chr5	26696000	26700000	chr5	26756000	26760000	Loop11372	11.2512	0.709765	0.327773	2.16542	0.0303558	0.180513
chr5	26903000	26904000	chr5	27028000	27029000	Loop11373	10.8694	0.344197	0.330584	1.04118	0.297793	0.612972
chr5	26903000	26904000	chr5	27049000	27050000	Loop11374	6.5092	-0.665309	0.505795	-1.31537	0.188384	0.493837
chr5	26906000	26907000	chr5	26990000	26991000	Loop11375	12.1765	0.437438	0.31598	1.38439	0.16624	0.464091
chr5	27068000	27072000	chr5	27648000	27652000	Loop11376	3.80341	0.499777	0.562404	0.888644	0.374194	NA
chr5	27072000	27076000	chr5	27412000	27416000	Loop11377	6.1398	0.0821125	0.428953	0.191425	0.848192	0.945522
chr5	27072000	27076000	chr5	27512000	27516000	Loop11378	1.41953	0.381914	0.912033	0.418751	0.675398	NA
chr5	27075000	27076000	chr5	27384000	27385000	Loop11379	5.14283	0.322928	0.462681	0.697949	0.485209	NA
chr1	78728000	78732000	chr1	79632000	79636000	Loop1138	1.89237	-0.749166	0.819122	-0.914596	0.360404	NA
chr5	27075000	27076000	chr5	27557000	27558000	Loop11380	4.51511	0.026155	0.493594	0.0529889	0.957741	NA
chr5	27075000	27076000	chr5	27615000	27616000	Loop11381	8.56262	0.535627	0.354675	1.51019	0.130994	0.411084
chr5	27076000	27077000	chr5	27545000	27546000	Loop11382	7.96299	-0.284482	0.435375	-0.653419	0.513486	0.779982
chr5	27083000	27084000	chr5	27553000	27554000	Loop11383	4.10228	-0.35262	0.52853	-0.667171	0.504663	NA
chr5	27084000	27085000	chr5	27615000	27616000	Loop11384	4.98785	0.184735	0.472942	0.390607	0.696087	NA
chr5	27111000	27112000	chr5	27532000	27533000	Loop11385	3.87637	0.660594	0.541547	1.21983	0.22253	NA
chr5	27794000	27795000	chr5	27840000	27841000	Loop11386	12.9498	0.17062	0.302909	0.563272	0.573249	0.81765
chr5	27794000	27795000	chr5	27854000	27855000	Loop11387	11.6421	0.0478457	0.335033	0.142809	0.886441	0.961378
chr5	27836000	27840000	chr5	29492000	29496000	Loop11388	0.337954	-1.16867	1.49085	-0.783895	0.433102	NA
chr5	27854000	27855000	chr5	28081000	28082000	Loop11389	8.13855	-0.363269	0.400104	-0.907936	0.363912	0.672163
chr1	78728000	78732000	chr1	80104000	80108000	Loop1139	1.26912	1.2497	1.03956	1.20214	0.22931	NA
chr5	27855000	27856000	chr5	28093000	28094000	Loop11390	14.7325	-0.071888	0.317577	-0.226364	0.820918	0.935721
chr5	27884000	27888000	chr5	29320000	29324000	Loop11391	0.675614	-2.17214	1.21101	-1.79366	0.0728675	NA
chr5	27995000	27996000	chr5	28093000	28094000	Loop11392	14.6468	0.0352805	0.306111	0.115254	0.908244	0.969374
chr5	28116000	28120000	chr5	28160000	28164000	Loop11393	21.1175	0.727519	0.257408	2.82632	0.0047086	0.0517436
chr5	28121000	28122000	chr5	28159000	28160000	Loop11394	26.1898	0.594556	0.227911	2.60872	0.00908825	0.0821641
chr5	28122000	28123000	chr5	28167000	28168000	Loop11395	21.8897	1.00993	0.280431	3.60136	0.000316557	0.00646875
chr5	28122000	28123000	chr5	28459000	28460000	Loop11396	9.26567	1.15461	0.373622	3.09031	0.00199947	0.027305
chr5	28159000	28160000	chr5	28460000	28461000	Loop11397	13.3584	1.12179	0.310486	3.61302	0.000302649	0.00623199
chr5	28163000	28164000	chr5	28461000	28462000	Loop11398	14.1298	0.685724	0.319647	2.14526	0.0319324	0.185782
chr5	28165000	28166000	chr5	28210000	28211000	Loop11399	8.40338	-0.490053	0.396619	-1.23558	0.216616	0.527637
chr1	12864000	12868000	chr1	12988000	12992000	Loop114	7.81285	-0.130707	0.399815	-0.326918	0.74373	0.902548
chr1	78728000	78732000	chr1	80152000	80156000	Loop1140	0.548753	-0.0504463	1.30822	-0.0385609	0.96924	NA
chr5	28168000	28172000	chr5	28320000	28324000	Loop11400	6.33205	0.0964261	0.48372	0.199343	0.841995	0.942965
chr5	28200000	28204000	chr5	29468000	29472000	Loop11401	0.889931	-0.371307	1.11581	-0.332768	0.739309	NA
chr5	28408000	28412000	chr5	29468000	29472000	Loop11402	1.63099	-0.75628	1.07129	-0.705951	0.480219	NA
chr5	28412000	28416000	chr5	29328000	29332000	Loop11403	1.63714	-0.485766	0.896858	-0.541631	0.588073	NA
chr5	28412000	28416000	chr5	29372000	29376000	Loop11404	1.41596	0.425352	0.93694	0.45398	0.649843	NA
chr5	28452000	28453000	chr5	29240000	29241000	Loop11405	2.28121	-1.17695	0.790576	-1.48873	0.136559	NA
chr5	28452000	28453000	chr5	29274000	29275000	Loop11406	5.07756	-0.950941	0.512187	-1.85663	0.0633643	NA
chr5	28452000	28453000	chr5	29301000	29302000	Loop11407	4.09017	0.076169	0.54147	0.140671	0.88813	NA
chr5	28456000	28460000	chr5	29424000	29428000	Loop11408	1.85522	0.996726	0.776196	1.28412	0.199101	NA
chr5	28460000	28464000	chr5	29232000	29236000	Loop11409	2.02068	-0.0994379	0.751065	-0.132396	0.894671	NA
chr1	78729000	78730000	chr1	79683000	79684000	Loop1141	5.00638	-1.2317	0.554221	-2.22239	0.0262569	NA
chr5	28460000	28464000	chr5	29376000	29380000	Loop11410	3.13603	-0.177309	0.690335	-0.256844	0.797299	NA
chr5	28460000	28461000	chr5	29476000	29477000	Loop11411	8.9527	1.27146	0.385204	3.30076	0.000964249	0.0156448
chr5	28464000	28468000	chr5	29088000	29092000	Loop11412	3.53864	0.788828	0.573014	1.37663	0.168626	NA
chr5	28464000	28468000	chr5	29148000	29152000	Loop11413	2.06174	0.0505086	0.838862	0.0602109	0.951988	NA
chr5	28466000	28467000	chr5	29253000	29254000	Loop11414	4.1564	-0.768893	0.575779	-1.3354	0.181747	NA
chr5	28468000	28469000	chr5	29276000	29277000	Loop11415	7.92095	0.278327	0.375694	0.740833	0.458794	0.743911
chr5	28469000	28470000	chr5	29270000	29271000	Loop11416	7.97508	-0.255461	0.406929	-0.627777	0.53015	0.790574
chr5	28469000	28470000	chr5	29292000	29293000	Loop11417	7.51316	-0.52955	0.424597	-1.24718	0.212331	0.522907
chr5	28469000	28470000	chr5	29334000	29335000	Loop11418	5.17279	0.153246	0.502217	0.305138	0.760261	NA
chr5	28470000	28471000	chr5	28914000	28915000	Loop11419	6.41399	-0.238435	0.435446	-0.547564	0.583991	0.822637
chr1	78756000	78760000	chr1	79680000	79684000	Loop1142	2.5413	-0.125044	0.662154	-0.188844	0.850215	NA
chr5	28471000	28472000	chr5	28886000	28887000	Loop11420	4.83083	0.14913	0.495152	0.301181	0.763277	NA
chr5	28471000	28472000	chr5	29023000	29024000	Loop11421	4.61968	-0.206882	0.515076	-0.401653	0.687939	NA
chr5	28471000	28472000	chr5	29036000	29037000	Loop11422	5.65868	0.0014675	0.467412	0.00313963	0.997495	NA
chr5	28472000	28476000	chr5	29072000	29076000	Loop11423	1.58505	0.407324	0.878819	0.46349	0.643013	NA
chr5	28473000	28474000	chr5	28939000	28940000	Loop11424	6.19317	0.0217242	0.445655	0.0487466	0.961121	0.987544
chr5	28477000	28478000	chr5	29274000	29275000	Loop11425	5.39077	-0.283671	0.471698	-0.601383	0.547585	NA
chr5	28480000	28481000	chr5	28891000	28892000	Loop11426	3.7476	0.387744	0.536663	0.722509	0.469981	NA
chr5	28480000	28481000	chr5	28944000	28945000	Loop11427	5.06411	-0.159134	0.499177	-0.318793	0.749883	NA
chr5	28495000	28496000	chr5	28899000	28900000	Loop11428	5.80317	0.0248761	0.440038	0.0565317	0.954918	0.985473
chr5	28495000	28496000	chr5	29014000	29015000	Loop11429	4.32598	-0.492182	0.57299	-0.858971	0.390357	NA
chr1	78844000	78848000	chr1	79680000	79684000	Loop1143	2.03817	-0.476753	0.774225	-0.615781	0.538039	NA
chr5	28497000	28498000	chr5	28823000	28824000	Loop11430	4.33234	-0.654061	0.555686	-1.17703	0.239182	NA
chr5	28497000	28498000	chr5	28872000	28873000	Loop11431	4.83167	-0.320872	0.4986	-0.643546	0.51987	NA
chr5	28512000	28516000	chr5	29020000	29024000	Loop11432	1.58838	0.454464	0.817644	0.555822	0.578332	NA
chr5	28512000	28516000	chr5	29152000	29156000	Loop11433	0.578779	1.21617	1.41633	0.85868	0.390517	NA
chr5	28512000	28516000	chr5	29204000	29208000	Loop11434	0.669096	-0.129183	1.26297	-0.102285	0.91853	NA
chr5	28512000	28516000	chr5	29276000	29280000	Loop11435	2.09718	0.568003	0.748462	0.758893	0.447916	NA
chr5	28523000	28524000	chr5	28750000	28751000	Loop11436	4.14492	-1.17195	0.611631	-1.91611	0.0553505	NA
chr5	28568000	28572000	chr5	29088000	29092000	Loop11437	2.58086	0.511514	0.688679	0.742748	0.457634	NA
chr5	28577000	28578000	chr5	28596000	28597000	Loop11438	33.4313	0.824579	0.21066	3.91427	9.06794913894563e-05	0.00237987
chr5	28620000	28624000	chr5	29268000	29272000	Loop11439	2.36127	-0.4802	0.724406	-0.662888	0.507403	NA
chr1	78848000	78852000	chr1	79632000	79636000	Loop1144	1.53887	-0.161736	0.900867	-0.179533	0.857519	NA
chr5	28809000	28810000	chr5	28885000	28886000	Loop11440	8.54392	0.27589	0.382478	0.721323	0.470711	0.751771
chr5	28908000	28912000	chr5	29272000	29276000	Loop11441	2.6072	0.0974017	0.651998	0.149389	0.881246	NA
chr5	29036000	29037000	chr5	29274000	29275000	Loop11442	5.26156	-0.111039	0.495068	-0.22429	0.822532	NA
chr5	29073000	29074000	chr5	29121000	29122000	Loop11443	8.67825	0.823177	0.384351	2.14173	0.0322149	0.186944
chr5	29388000	29392000	chr5	29536000	29540000	Loop11444	4.24861	-0.244206	0.557974	-0.437665	0.661629	NA
chr5	29390000	29391000	chr5	29686000	29687000	Loop11445	4.88103	-1.28729	0.559857	-2.29932	0.0214869	NA
chr5	29560000	29561000	chr5	29687000	29688000	Loop11446	11.3974	-0.29038	0.342965	-0.846675	0.397176	0.700047
chr5	29813000	29814000	chr5	30060000	30061000	Loop11447	4.97089	-0.0725382	0.49479	-0.146604	0.883445	NA
chr5	29824000	29828000	chr5	30100000	30104000	Loop11448	4.48852	-0.697035	0.547748	-1.27255	0.203179	NA
chr5	29826000	29827000	chr5	30024000	30025000	Loop11449	6.75897	-1.5164	0.50909	-2.97864	0.00289527	0.0361779
chr1	78896000	78900000	chr1	79684000	79688000	Loop1145	1.4311	-1.79978	1.06563	-1.68895	0.0912298	NA
chr5	29827000	29828000	chr5	30015000	30016000	Loop11450	9.74977	-0.232409	0.364742	-0.637186	0.524003	0.78637
chr5	30103000	30104000	chr5	30209000	30210000	Loop11451	6.12913	-1.18225	0.508954	-2.3229	0.0201844	0.14006
chr5	30110000	30111000	chr5	30206000	30207000	Loop11452	5.23308	-0.497754	0.49848	-0.998545	0.318015	NA
chr5	30184000	30188000	chr5	31028000	31032000	Loop11453	0.271371	-0.869746	1.69618	-0.512769	0.608113	NA
chr5	30202000	30203000	chr5	30344000	30345000	Loop11454	7.90948	-0.902758	0.424664	-2.12582	0.0335185	0.19148
chr5	30212000	30216000	chr5	30476000	30480000	Loop11455	6.08276	0.852196	0.434986	1.95913	0.0500973	0.242963
chr5	30212000	30213000	chr5	30482000	30483000	Loop11456	5.9156	-0.189537	0.457277	-0.41449	0.678515	0.872004
chr5	30214000	30215000	chr5	30344000	30345000	Loop11457	15.6319	-0.287895	0.279797	-1.02894	0.303506	0.619054
chr5	30219000	30220000	chr5	30351000	30352000	Loop11458	11.0805	-0.020448	0.334165	-0.0611913	0.951207	0.984227
chr5	30239000	30240000	chr5	30343000	30344000	Loop11459	12.7107	-0.0802195	0.314869	-0.254771	0.7989	0.926108
chr1	78928000	78932000	chr1	79532000	79536000	Loop1146	1.96121	0.791665	0.809486	0.977986	0.328081	NA
chr5	30247000	30248000	chr5	30350000	30351000	Loop11460	10.3571	-0.987573	0.380644	-2.59448	0.00947337	0.08455
chr5	30248000	30249000	chr5	30343000	30344000	Loop11461	13.4693	-0.299821	0.3261	-0.919414	0.357879	0.667317
chr5	30256000	30257000	chr5	30343000	30344000	Loop11462	11.2554	-0.633245	0.355172	-1.78292	0.0745989	0.304076
chr5	30286000	30287000	chr5	30352000	30353000	Loop11463	9.27365	-1.17853	0.418715	-2.81463	0.00488333	0.0532461
chr5	30391000	30392000	chr5	30637000	30638000	Loop11464	8.83872	0.209066	0.373971	0.559043	0.576133	0.818791
chr5	30392000	30393000	chr5	30685000	30686000	Loop11465	4.21952	-0.607765	0.549276	-1.10648	0.268518	NA
chr5	30424000	30425000	chr5	30639000	30640000	Loop11466	9.42054	0.202517	0.356215	0.568523	0.56968	0.815661
chr5	30424000	30425000	chr5	30681000	30682000	Loop11467	6.61391	0.150414	0.414647	0.362753	0.71679	0.890064
chr5	30467000	30468000	chr5	30638000	30639000	Loop11468	6.94238	-0.00134571	0.412581	-0.00326168	0.997398	0.999024
chr5	30485000	30486000	chr5	30641000	30642000	Loop11469	7.51229	-1.03714	0.439446	-2.3601	0.0182698	0.131013
chr1	78968000	78972000	chr1	79416000	79420000	Loop1147	2.44653	-1.06893	0.774548	-1.38007	0.167564	NA
chr5	30515000	30516000	chr5	30684000	30685000	Loop11470	7.00785	-0.111269	0.419545	-0.265214	0.790844	0.923
chr5	30516000	30517000	chr5	30637000	30638000	Loop11471	20.6992	-0.761908	0.282844	-2.69374	0.00706557	0.0687223
chr5	30517000	30518000	chr5	30586000	30587000	Loop11472	10.6132	-0.73803	0.365101	-2.02144	0.0432341	0.222676
chr5	30687000	30688000	chr5	30799000	30800000	Loop11473	6.02316	-0.340918	0.452074	-0.754119	0.450778	0.737993
chr5	30700000	30701000	chr5	30796000	30797000	Loop11474	8.3818	-0.398025	0.427852	-0.930288	0.352222	0.662524
chr5	30708000	30712000	chr5	30932000	30936000	Loop11475	3.93081	-0.840836	0.598515	-1.40487	0.16006	NA
chr5	30710000	30711000	chr5	30775000	30776000	Loop11476	15.2259	-0.620484	0.309425	-2.00528	0.044933	0.227816
chr5	30710000	30711000	chr5	30857000	30858000	Loop11477	7.44802	0.421587	0.399669	1.05484	0.291498	0.607244
chr5	30710000	30711000	chr5	3.1e+07	31001000	Loop11478	6.16063	0.5588	0.447835	1.24778	0.212111	0.522617
chr5	30711000	30712000	chr5	30796000	30797000	Loop11479	15.0255	-0.0826578	0.288132	-0.286875	0.774208	0.916458
chr1	78968000	78972000	chr1	79472000	79476000	Loop1148	1.57599	-0.216862	0.888918	-0.243961	0.807261	NA
chr5	30800000	30801000	chr5	3.1e+07	31001000	Loop11480	8.42588	0.125884	0.394177	0.31936	0.749454	0.905034
chr5	30804000	30808000	chr5	30916000	30920000	Loop11481	7.77268	-0.00132919	0.41532	-0.00320039	0.997446	0.999024
chr5	30804000	30808000	chr5	31120000	31124000	Loop11482	2.64172	0.336637	0.635194	0.529974	0.59613	NA
chr5	30805000	30806000	chr5	30855000	30856000	Loop11483	13.4825	-0.633759	0.323949	-1.95636	0.0504231	0.24399
chr5	30805000	30806000	chr5	30944000	30945000	Loop11484	12.3198	-0.649849	0.378432	-1.71722	0.0859395	0.328145
chr5	30806000	30807000	chr5	30992000	30993000	Loop11485	10.0782	-0.189164	0.347171	-0.544872	0.585841	0.823669
chr5	30806000	30807000	chr5	3.1e+07	31001000	Loop11486	11.3496	-0.126318	0.331999	-0.380477	0.703591	0.883967
chr5	30806000	30807000	chr5	31022000	31023000	Loop11487	5.82865	-0.296062	0.468394	-0.632078	0.527336	0.788288
chr5	30808000	30812000	chr5	30860000	30864000	Loop11488	11.377	-0.490349	0.348834	-1.40568	0.15982	0.454559
chr5	30930000	30931000	chr5	31001000	31002000	Loop11489	8.36104	-0.585048	0.40083	-1.45959	0.144403	0.431879
chr1	78968000	78972000	chr1	79676000	79680000	Loop1149	3.46852	0.0538476	0.613812	0.0877265	0.930094	NA
chr5	31012000	31016000	chr5	31124000	31128000	Loop11490	4.28885	0.640098	0.545538	1.17333	0.240662	NA
chr5	31088000	31092000	chr5	31132000	31136000	Loop11491	10.8553	-0.984085	0.407798	-2.41317	0.0158146	0.119624
chr5	31158000	31159000	chr5	31197000	31198000	Loop11492	12.8807	0.0386812	0.317267	0.12192	0.902962	0.967362
chr5	31181000	31182000	chr5	31193000	31194000	Loop11493	37.7857	0.0789446	0.197785	0.399144	0.689787	0.877459
chr5	31184000	31188000	chr5	31324000	31328000	Loop11494	6.76089	0.0422758	0.431202	0.0980417	0.921899	0.974373
chr5	31224000	31228000	chr5	31324000	31328000	Loop11495	8.65879	-0.187329	0.390398	-0.479841	0.63134	0.848926
chr5	31360000	31364000	chr5	31464000	31468000	Loop11496	4.70651	-0.750883	0.531748	-1.4121	0.15792	NA
chr5	31363000	31364000	chr5	31432000	31433000	Loop11497	4.18768	0.0960816	0.579281	0.165863	0.868264	NA
chr5	31563000	31564000	chr5	31596000	31597000	Loop11498	7.23505	-0.570104	0.452031	-1.26121	0.207235	0.516555
chr5	31563000	31564000	chr5	32198000	32199000	Loop11499	6.27698	-0.254611	0.468952	-0.542936	0.587174	0.824296
chr1	12864000	12865000	chr1	13048000	13049000	Loop115	7.50905	-0.0245645	0.391911	-0.0626788	0.950022	0.983716
chr1	79004000	79008000	chr1	79464000	79468000	Loop1150	1.90708	-0.0476373	0.820512	-0.058058	0.953702	NA
chr5	31564000	31565000	chr5	32189000	32190000	Loop11500	4.63114	-1.08114	0.569805	-1.89738	0.0577776	NA
chr5	31588000	31592000	chr5	31928000	31932000	Loop11501	3.19015	-0.245301	0.641687	-0.382276	0.702257	NA
chr5	31589000	31590000	chr5	32198000	32199000	Loop11502	8.67247	0.000281446	0.414038	0.000679758	0.999458	0.999785
chr5	31590000	31591000	chr5	32141000	32142000	Loop11503	6.71465	-0.187242	0.421456	-0.444275	0.656844	0.862324
chr5	31592000	31596000	chr5	31972000	31976000	Loop11504	3.13764	0.270521	0.621424	0.435325	0.663326	NA
chr5	31595000	31596000	chr5	32215000	32216000	Loop11505	6.70383	-0.222769	0.429605	-0.518544	0.604079	0.833172
chr5	31596000	31600000	chr5	32008000	32012000	Loop11506	2.51595	-0.76729	0.743597	-1.03186	0.302137	NA
chr5	31597000	31598000	chr5	32115000	32116000	Loop11507	3.37594	-0.782477	0.65123	-1.20154	0.229543	NA
chr5	31597000	31598000	chr5	32147000	32148000	Loop11508	7.43035	-0.75953	0.417209	-1.8205	0.0686829	0.290665
chr5	31597000	31598000	chr5	32156000	32157000	Loop11509	5.9341	-0.801305	0.490857	-1.63246	0.102582	0.361201
chr1	79012000	79016000	chr1	79680000	79684000	Loop1151	1.55943	0.0573312	0.854783	0.067071	0.946525	NA
chr5	31597000	31598000	chr5	32183000	32184000	Loop11510	7.19206	0.0653151	0.424957	0.153698	0.877848	0.958092
chr5	31598000	31599000	chr5	32137000	32138000	Loop11511	11.1054	-0.49506	0.357197	-1.38596	0.165759	0.463443
chr5	31598000	31599000	chr5	32197000	32198000	Loop11512	16.6525	0.301887	0.306023	0.986484	0.323896	0.638534
chr5	31599000	31600000	chr5	32121000	32122000	Loop11513	5.71404	-0.457658	0.483885	-0.945798	0.344251	0.655845
chr5	31600000	31601000	chr5	31697000	31698000	Loop11514	8.16044	0.0964995	0.379455	0.254311	0.799256	0.926144
chr5	31600000	31604000	chr5	31700000	31704000	Loop11515	7.94477	0.00268942	0.397254	0.00677003	0.994598	0.998208
chr5	31606000	31607000	chr5	32188000	32189000	Loop11516	8.31052	-0.154267	0.396644	-0.388931	0.697327	0.881356
chr5	31612000	31616000	chr5	32848000	32852000	Loop11517	0.388261	-1.28432	1.40548	-0.913796	0.360824	NA
chr5	31613000	31614000	chr5	31695000	31696000	Loop11518	6.99969	-0.837662	0.436344	-1.91973	0.0548922	0.255511
chr5	31629000	31630000	chr5	32130000	32131000	Loop11519	3.69841	-0.190235	0.566571	-0.335766	0.737047	NA
chr1	79068000	79072000	chr1	79520000	79524000	Loop1152	2.28206	0.0205251	0.699433	0.0293453	0.976589	NA
chr5	31698000	31699000	chr5	32133000	32134000	Loop11520	5.80741	0.32975	0.462377	0.713162	0.475745	0.755024
chr5	31708000	31709000	chr5	32137000	32138000	Loop11521	8.89805	0.259856	0.380368	0.683171	0.494499	0.76697
chr5	31711000	31712000	chr5	32196000	32197000	Loop11522	6.83624	0.527339	0.420985	1.25263	0.21034	0.520241
chr5	31728000	31729000	chr5	32140000	32141000	Loop11523	4.09322	-0.543584	0.566616	-0.959352	0.337382	NA
chr5	31925000	31926000	chr5	32196000	32197000	Loop11524	8.54566	0.189273	0.373476	0.506788	0.612303	0.838288
chr5	31927000	31928000	chr5	32140000	32141000	Loop11525	9.36473	0.236851	0.35032	0.676098	0.498978	0.769917
chr5	31952000	31953000	chr5	32096000	32097000	Loop11526	4.72366	-0.769538	0.53259	-1.4449	0.148487	NA
chr5	32139000	32140000	chr5	32196000	32197000	Loop11527	13.963	0.0975768	0.299823	0.325448	0.744842	0.903267
chr5	32140000	32144000	chr5	32192000	32196000	Loop11528	12.6029	-0.0840453	0.310203	-0.270937	0.78644	0.921089
chr5	32214000	32215000	chr5	32575000	32576000	Loop11529	7.92245	0.307174	0.381704	0.804744	0.420968	0.717366
chr1	79224000	79228000	chr1	79680000	79684000	Loop1153	2.6629	-0.22723	0.6893	-0.329653	0.741662	NA
chr5	32215000	32216000	chr5	32520000	32521000	Loop11530	7.47931	0.781455	0.418024	1.8694	0.0615669	0.273812
chr5	32216000	32217000	chr5	32302000	32303000	Loop11531	8.75681	-0.329396	0.383364	-0.859226	0.390216	0.694345
chr5	32217000	32218000	chr5	32510000	32511000	Loop11532	5.33461	-0.55482	0.493928	-1.12328	0.261319	NA
chr5	32220000	32221000	chr5	32568000	32569000	Loop11533	4.31771	-0.558452	0.550986	-1.01355	0.310797	NA
chr5	32231000	32232000	chr5	32303000	32304000	Loop11534	9.76517	0.0859611	0.38181	0.225141	0.82187	0.935997
chr5	32254000	32255000	chr5	32515000	32516000	Loop11535	4.13261	-0.245755	0.555491	-0.442411	0.658192	NA
chr5	32276000	32277000	chr5	32520000	32521000	Loop11536	3.18509	-0.573762	0.628752	-0.91254	0.361484	NA
chr5	32304000	32305000	chr5	32508000	32509000	Loop11537	7.46658	-0.244683	0.403534	-0.606349	0.544283	0.799994
chr5	32318000	32319000	chr5	32548000	32549000	Loop11538	5.80669	-1.2194	0.530958	-2.29661	0.0216413	0.146488
chr5	32321000	32322000	chr5	32510000	32511000	Loop11539	12.7825	0.0957591	0.307645	0.311265	0.755599	0.907568
chr1	79772000	79776000	chr1	81244000	81248000	Loop1154	2.17476	0.627045	0.867836	0.722538	0.469964	NA
chr5	32321000	32322000	chr5	32519000	32520000	Loop11540	9.55714	-0.0945772	0.361035	-0.261962	0.793351	0.924253
chr5	32322000	32323000	chr5	32476000	32477000	Loop11541	7.29504	-0.547158	0.426942	-1.28157	0.199992	0.508198
chr5	32323000	32324000	chr5	32460000	32461000	Loop11542	8.52663	-1.25182	0.430413	-2.90841	0.00363272	0.0427787
chr5	32324000	32325000	chr5	32484000	32485000	Loop11543	7.45339	-0.422779	0.401405	-1.05325	0.292228	0.608089
chr5	32335000	32336000	chr5	32461000	32462000	Loop11544	7.39262	-0.418807	0.425554	-0.984145	0.325044	0.639369
chr5	32339000	32340000	chr5	32515000	32516000	Loop11545	5.71198	-0.658445	0.471802	-1.3956	0.162836	0.459208
chr5	32342000	32343000	chr5	32519000	32520000	Loop11546	6.57344	-0.632013	0.452461	-1.39684	0.162463	0.458621
chr5	32355000	32356000	chr5	32510000	32511000	Loop11547	5.3358	-1.35466	0.537689	-2.51941	0.0117553	NA
chr5	32585000	32586000	chr5	32722000	32723000	Loop11548	4.13499	-0.502313	0.535366	-0.938261	0.34811	NA
chr5	32587000	32588000	chr5	32708000	32709000	Loop11549	5.94433	0.562476	0.473657	1.18752	0.235024	0.548283
chr1	79784000	79788000	chr1	80176000	80180000	Loop1155	7.80768	-0.105138	0.405743	-0.259126	0.795538	0.924997
chr5	32592000	32596000	chr5	32756000	32760000	Loop11550	3.57414	0.446576	0.57647	0.774673	0.438533	NA
chr5	32611000	32612000	chr5	32658000	32659000	Loop11551	9.4144	-0.800911	0.390189	-2.05262	0.0401092	0.213176
chr5	32656000	32657000	chr5	32685000	32686000	Loop11552	13.0576	-0.656465	0.344474	-1.90571	0.0566885	0.260913
chr5	32897000	32898000	chr5	33031000	33032000	Loop11553	7.49247	-0.635933	0.433179	-1.46806	0.142088	0.428234
chr5	32912000	32913000	chr5	33033000	33034000	Loop11554	6.96101	-0.352464	0.439482	-0.801998	0.422554	0.718109
chr5	32924000	32925000	chr5	33022000	33023000	Loop11555	8.46105	-0.877097	0.40264	-2.17837	0.0293788	0.176838
chr5	32933000	32934000	chr5	33021000	33022000	Loop11556	10.9973	-0.360375	0.352347	-1.02278	0.30641	0.621246
chr5	32934000	32935000	chr5	33032000	33033000	Loop11557	8.0388	-0.685781	0.4111	-1.66816	0.0952839	0.347245
chr5	32958000	32959000	chr5	33019000	33020000	Loop11558	6.70919	-0.977004	0.472298	-2.06862	0.0385822	0.208663
chr5	33040000	33041000	chr5	33142000	33143000	Loop11559	19.2111	0.0568287	0.262662	0.216357	0.82871	0.938691
chr1	79786000	79787000	chr1	80180000	80181000	Loop1156	7.57168	0.522128	0.38148	1.36869	0.171096	0.47056
chr5	33046000	33047000	chr5	33143000	33144000	Loop11560	22.7001	-0.259101	0.242038	-1.0705	0.284396	0.600146
chr5	33048000	33052000	chr5	33200000	33204000	Loop11561	7.06479	0.247845	0.412851	0.600325	0.54829	0.802677
chr5	33058000	33059000	chr5	33129000	33130000	Loop11562	8.76699	-0.560693	0.386188	-1.45187	0.146538	0.434848
chr5	33059000	33060000	chr5	33142000	33143000	Loop11563	19.9251	-0.590561	0.269298	-2.19296	0.0283103	0.173113
chr5	33069000	33070000	chr5	33142000	33143000	Loop11564	14.3016	-0.613257	0.339934	-1.80405	0.0712241	0.297025
chr5	33074000	33075000	chr5	33143000	33144000	Loop11565	15.0644	-0.312219	0.309265	-1.00955	0.312709	0.626946
chr5	33077000	33078000	chr5	33131000	33132000	Loop11566	9.27349	-1.15927	0.412265	-2.81196	0.00492412	0.0535042
chr5	33204000	33208000	chr5	33588000	33592000	Loop11567	3.37546	0.754708	0.573533	1.31589	0.18821	NA
chr5	33280000	33284000	chr5	33592000	33596000	Loop11568	2.90517	0.39743	0.625101	0.635785	0.524916	NA
chr5	33392000	33396000	chr5	33540000	33544000	Loop11569	7.57647	-0.0893125	0.402897	-0.221676	0.824566	0.937298
chr1	79792000	79796000	chr1	80104000	80108000	Loop1157	4.40466	-0.116358	0.55485	-0.209711	0.833893	NA
chr5	33393000	33394000	chr5	33590000	33591000	Loop11570	20.6526	-0.641677	0.280284	-2.28938	0.0220573	0.148217
chr5	33393000	33394000	chr5	33617000	33618000	Loop11571	7.1199	-1.12641	0.473971	-2.37653	0.0174761	0.127355
chr5	33394000	33395000	chr5	33494000	33495000	Loop11572	14.9523	0.646793	0.27822	2.32475	0.0200854	0.139604
chr5	33394000	33395000	chr5	33598000	33599000	Loop11573	12.1543	-1.05646	0.355467	-2.97202	0.00295848	0.0367454
chr5	33408000	33409000	chr5	33585000	33586000	Loop11574	9.38918	-0.918862	0.41799	-2.19829	0.0279287	0.171581
chr5	33428000	33432000	chr5	35276000	35280000	Loop11575	0.364475	-0.0769889	1.54421	-0.0498565	0.960237	NA
chr5	33433000	33434000	chr5	33629000	33630000	Loop11576	4.1317	-1.83774	0.714261	-2.57292	0.0100844	NA
chr5	33434000	33435000	chr5	33596000	33597000	Loop11577	6.54689	-0.527628	0.436408	-1.20903	0.226653	0.539502
chr5	33444000	33448000	chr5	33588000	33592000	Loop11578	7.23811	-0.36198	0.416096	-0.869944	0.384331	0.690345
chr5	33678000	33679000	chr5	33738000	33739000	Loop11579	17.7962	-0.374562	0.273881	-1.36761	0.171434	0.470948
chr1	80180000	80184000	chr1	80716000	80720000	Loop1158	3.92786	-0.0360487	0.551875	-0.0653205	0.947919	NA
chr5	33694000	33695000	chr5	33720000	33721000	Loop11580	18.2556	-0.368002	0.282152	-1.30427	0.192141	0.498717
chr5	33720000	33724000	chr5	35392000	35396000	Loop11581	0.66593	0.394887	1.3667	0.288935	0.772631	NA
chr5	33996000	3.4e+07	chr5	35392000	35396000	Loop11582	0.631996	-0.171767	1.36258	-0.12606	0.899685	NA
chr5	34092000	34096000	chr5	34248000	34252000	Loop11583	3.83428	-1.31755	0.648094	-2.03296	0.0420563	NA
chr5	34340000	34344000	chr5	34648000	34652000	Loop11584	1.95729	-0.154314	0.753176	-0.204884	0.837662	NA
chr5	34389000	34390000	chr5	34480000	34481000	Loop11585	5.70436	-0.8065	0.495361	-1.62811	0.103502	0.362982
chr5	34464000	34465000	chr5	34642000	34643000	Loop11586	4.05398	-1.66097	0.680347	-2.44136	0.0146321	NA
chr5	34516000	34517000	chr5	34636000	34637000	Loop11587	12.2224	-0.228958	0.324855	-0.7048	0.480935	0.758792
chr5	34518000	34519000	chr5	34645000	34646000	Loop11588	12.5972	-0.165474	0.340353	-0.486183	0.626838	0.846565
chr5	34536000	34540000	chr5	34640000	34644000	Loop11589	9.93485	-1.09206	0.387399	-2.81896	0.00481795	0.0526746
chr1	80180000	80184000	chr1	80732000	80736000	Loop1159	1.44457	0.591366	0.909155	0.650457	0.515397	NA
chr5	34546000	34547000	chr5	34615000	34616000	Loop11590	10.4779	-1.21684	0.395361	-3.07778	0.00208549	0.0282423
chr5	34547000	34548000	chr5	34643000	34644000	Loop11591	15.9386	-0.689667	0.304482	-2.26505	0.0235097	0.154127
chr5	34548000	34549000	chr5	34648000	34649000	Loop11592	12.0708	-0.844881	0.361378	-2.33794	0.0193903	0.136434
chr5	34668000	34669000	chr5	35043000	35044000	Loop11593	5.78216	-0.141547	0.492812	-0.287223	0.773942	0.916383
chr5	34671000	34672000	chr5	34749000	34750000	Loop11594	8.75691	-0.819664	0.41908	-1.95586	0.0504811	0.244201
chr5	34676000	34680000	chr5	34912000	34916000	Loop11595	1.82908	0.029683	0.765472	0.0387774	0.969068	NA
chr5	34812000	34816000	chr5	35040000	35044000	Loop11596	4.84002	0.852691	0.498545	1.71036	0.0871997	NA
chr5	34820000	34821000	chr5	35043000	35044000	Loop11597	6.30919	0.0827869	0.435316	0.190176	0.849171	0.946138
chr5	34885000	34886000	chr5	35055000	35056000	Loop11598	5.72972	-0.963355	0.50692	-1.90041	0.0573794	0.26228
chr5	34914000	34915000	chr5	35044000	35045000	Loop11599	13.0519	-0.326468	0.313039	-1.0429	0.296996	0.612303
chr1	12992000	12996000	chr1	13132000	13136000	Loop116	5.2345	-0.535439	0.502652	-1.06523	0.286773	NA
chr1	80182000	80183000	chr1	80408000	80409000	Loop1160	20.1906	0.286768	0.244455	1.17309	0.240759	0.554084
chr5	34920000	34921000	chr5	35042000	35043000	Loop11600	14.3786	-0.39619	0.29433	-1.34607	0.178279	0.480398
chr5	34933000	34934000	chr5	35044000	35045000	Loop11601	17.1463	-0.183314	0.277306	-0.661054	0.508578	0.776877
chr5	34985000	34986000	chr5	35043000	35044000	Loop11602	22.7981	-0.818816	0.259206	-3.15894	0.00158344	0.0226914
chr5	34987000	34988000	chr5	35024000	35025000	Loop11603	18.8985	-0.235213	0.290848	-0.808716	0.418679	0.715943
chr5	35052000	35056000	chr5	35348000	35352000	Loop11604	3.34156	-0.621651	0.631698	-0.984096	0.325068	NA
chr5	35177000	35178000	chr5	35348000	35349000	Loop11605	9.08748	0.151528	0.362318	0.418218	0.675788	0.87115
chr5	35279000	35280000	chr5	35392000	35393000	Loop11606	6.70569	-0.278567	0.436219	-0.638594	0.523087	0.785781
chr5	35279000	35280000	chr5	35398000	35399000	Loop11607	6.06566	-0.840191	0.484419	-1.73443	0.0828417	0.321723
chr5	35280000	35284000	chr5	35392000	35396000	Loop11608	7.47179	-0.140253	0.402889	-0.348117	0.727753	0.894686
chr5	35361000	35362000	chr5	35510000	35511000	Loop11609	12.6004	0.352296	0.319315	1.10328	0.269903	0.584479
chr1	80182000	80183000	chr1	80514000	80515000	Loop1161	17.0539	0.612992	0.276875	2.21397	0.0268309	0.16711
chr5	35363000	35364000	chr5	35535000	35536000	Loop11610	3.96129	-0.796704	0.571739	-1.39348	0.163476	NA
chr5	35380000	35381000	chr5	35511000	35512000	Loop11611	10.0908	0.0758115	0.348435	0.217577	0.827759	0.938309
chr5	35389000	35390000	chr5	35399000	35400000	Loop11612	96.7131	0.915518	0.166509	5.49831	3.83450071662305e-08	3.82762311091511e-06
chr5	35439000	35440000	chr5	35510000	35511000	Loop11613	14.3683	-0.0475372	0.287862	-0.165139	0.868835	0.95394
chr5	35452000	35456000	chr5	35508000	35512000	Loop11614	10.7142	-0.225853	0.391246	-0.577267	0.563759	0.812337
chr5	35460000	35461000	chr5	35512000	35513000	Loop11615	13.244	-0.645377	0.325645	-1.98184	0.0474966	0.235237
chr5	35524000	35525000	chr5	35561000	35562000	Loop11616	11.9393	0.130691	0.327532	0.399016	0.689881	0.877459
chr5	35594000	35595000	chr5	35678000	35679000	Loop11617	11.5017	-0.427492	0.352657	-1.2122	0.225435	0.53799
chr5	35595000	35596000	chr5	35695000	35696000	Loop11618	12.2456	-0.46549	0.330786	-1.40722	0.159361	0.454121
chr5	35596000	35597000	chr5	35856000	35857000	Loop11619	7.22008	-0.250353	0.416236	-0.601469	0.547527	0.802142
chr1	80232000	80236000	chr1	80404000	80408000	Loop1162	7.81707	-0.280139	0.413985	-0.67669	0.498602	0.769727
chr5	35597000	35598000	chr5	35669000	35670000	Loop11620	10.2753	-0.756916	0.379416	-1.99495	0.0460481	0.231048
chr5	35597000	35598000	chr5	35712000	35713000	Loop11621	13.4664	0.26901	0.305957	0.879241	0.379271	0.686261
chr5	35700000	35701000	chr5	35756000	35757000	Loop11622	10.448	-0.5207	0.372163	-1.39912	0.161778	0.457714
chr5	35700000	35704000	chr5	35860000	35864000	Loop11623	6.21063	-0.851747	0.489236	-1.74097	0.0816884	0.319418
chr5	35701000	35702000	chr5	35858000	35859000	Loop11624	10.3169	-0.6151	0.356749	-1.72418	0.0846747	0.325734
chr5	35746000	35747000	chr5	35857000	35858000	Loop11625	10.6181	-0.884894	0.377595	-2.3435	0.0191037	0.135119
chr5	35796000	35797000	chr5	35859000	35860000	Loop11626	13.3707	-0.504909	0.313396	-1.61109	0.107161	0.369273
chr5	35861000	35862000	chr5	35976000	35977000	Loop11627	7.20099	-1.23174	0.46069	-2.67368	0.00750243	0.0716336
chr5	35871000	35872000	chr5	35973000	35974000	Loop11628	14.0797	-0.372215	0.311491	-1.19495	0.232108	0.545362
chr5	35888000	35889000	chr5	35977000	35978000	Loop11629	15.0664	-0.372043	0.299595	-1.24182	0.214302	0.524955
chr1	80524000	80528000	chr1	81292000	81296000	Loop1163	0.754118	-0.604685	1.2006	-0.503652	0.614506	NA
chr5	35889000	35890000	chr5	35973000	35974000	Loop11630	19.3468	-0.169824	0.267047	-0.635934	0.524819	0.786587
chr5	35982000	35983000	chr5	36398000	36399000	Loop11631	6.04667	-0.292993	0.450473	-0.650411	0.515427	0.781482
chr5	35983000	35984000	chr5	36223000	36224000	Loop11632	4.41168	-0.847407	0.563202	-1.50462	0.132421	NA
chr5	35984000	35985000	chr5	36409000	36410000	Loop11633	4.16886	0.103278	0.580296	0.177975	0.858743	NA
chr5	35984000	35988000	chr5	36448000	36452000	Loop11634	2.71118	0.975608	0.64643	1.50923	0.131241	NA
chr5	36001000	36002000	chr5	36397000	36398000	Loop11635	3.30329	-0.764508	0.645429	-1.18449	0.236217	NA
chr5	36022000	36023000	chr5	36400000	36401000	Loop11636	6.73643	-0.343923	0.450069	-0.764155	0.444775	0.734003
chr5	36033000	36034000	chr5	36396000	36397000	Loop11637	9.71262	0.640312	0.343402	1.86461	0.0622357	0.2754
chr5	36034000	36035000	chr5	36102000	36103000	Loop11638	11.2895	0.120388	0.336736	0.357515	0.720707	0.891763
chr5	36034000	36035000	chr5	36403000	36404000	Loop11639	7.85804	-0.533785	0.408896	-1.30543	0.191747	0.498215
chr1	80604000	80608000	chr1	82356000	82360000	Loop1164	0.247918	-0.798929	1.72236	-0.463857	0.64275	NA
chr5	36035000	36036000	chr5	36225000	36226000	Loop11640	8.6405	-0.150987	0.381531	-0.395739	0.692297	0.878568
chr5	36035000	36036000	chr5	36390000	36391000	Loop11641	4.99458	-0.669301	0.515714	-1.29781	0.194351	NA
chr5	36035000	36036000	chr5	36436000	36437000	Loop11642	3.86057	-0.996149	0.614966	-1.61984	0.105266	NA
chr5	36038000	36039000	chr5	36414000	36415000	Loop11643	6.02939	-0.78752	0.499023	-1.57812	0.114538	0.382666
chr5	36042000	36043000	chr5	36400000	36401000	Loop11644	5.34233	-0.827944	0.495352	-1.67143	0.0946377	NA
chr5	36042000	36043000	chr5	36439000	36440000	Loop11645	4.83741	-0.328339	0.527016	-0.623015	0.533275	NA
chr5	36148000	36149000	chr5	36398000	36399000	Loop11646	4.39036	-0.401353	0.531598	-0.754993	0.450253	NA
chr5	36221000	36222000	chr5	36397000	36398000	Loop11647	7.10746	0.3718	0.389354	0.954914	0.339621	0.652582
chr5	36252000	36253000	chr5	36396000	36397000	Loop11648	6.44971	0.129124	0.433737	0.297701	0.765931	0.912376
chr5	36256000	36257000	chr5	36395000	36396000	Loop11649	6.51692	-0.713225	0.451111	-1.58104	0.113869	0.381352
chr1	80668000	80672000	chr1	81296000	81300000	Loop1165	2.06945	0.185011	0.748398	0.247209	0.804746	NA
chr5	36289000	36290000	chr5	36396000	36397000	Loop11650	10.9072	0.315496	0.320012	0.985888	0.324188	0.63876
chr5	36293000	36294000	chr5	36396000	36397000	Loop11651	9.1539	-0.376728	0.403609	-0.933399	0.350614	0.661147
chr5	36317000	36318000	chr5	36396000	36397000	Loop11652	10.5137	-0.575678	0.367484	-1.56654	0.117222	0.387722
chr5	36323000	36324000	chr5	36395000	36396000	Loop11653	15.1013	-0.524324	0.293088	-1.78896	0.0736206	0.302258
chr5	36461000	36462000	chr5	36743000	36744000	Loop11654	10.3401	0.2521	0.348744	0.72288	0.469753	0.751454
chr5	36462000	36463000	chr5	36584000	36585000	Loop11655	16.6087	-0.775373	0.295208	-2.62653	0.00862593	0.0791968
chr5	36462000	36463000	chr5	36751000	36752000	Loop11656	9.88931	0.274739	0.344089	0.798453	0.424608	0.719582
chr5	36474000	36475000	chr5	36584000	36585000	Loop11657	11.3209	-0.204936	0.335913	-0.610085	0.541805	0.798016
chr5	36529000	36530000	chr5	36584000	36585000	Loop11658	12.063	-0.306617	0.325976	-0.940611	0.346904	0.658207
chr5	36596000	36600000	chr5	36740000	36744000	Loop11659	9.90342	0.0621484	0.348347	0.178409	0.858401	0.949293
chr1	80736000	80740000	chr1	81288000	81292000	Loop1166	2.58359	0.0970385	0.658564	0.147349	0.882857	NA
chr5	36601000	36602000	chr5	36743000	36744000	Loop11660	10.5016	-0.118618	0.349539	-0.339356	0.734341	0.898226
chr5	36836000	36837000	chr5	36920000	36921000	Loop11661	12.4024	-0.440512	0.324169	-1.3589	0.17418	0.47429
chr5	36948000	36949000	chr5	37002000	37003000	Loop11662	10.1061	-0.618509	0.374517	-1.65149	0.0986394	0.354113
chr5	36949000	36950000	chr5	37163000	37164000	Loop11663	10.5447	0.0965099	0.348374	0.27703	0.781757	0.919317
chr5	36950000	36951000	chr5	37149000	37150000	Loop11664	8.06365	-0.394847	0.432457	-0.913032	0.361226	0.670115
chr5	36951000	36952000	chr5	37108000	37109000	Loop11665	12.172	-0.352079	0.32766	-1.07453	0.282586	0.598461
chr5	36952000	36953000	chr5	37180000	37181000	Loop11666	6.51527	0.728828	0.440706	1.65377	0.0981733	0.353432
chr5	36958000	36959000	chr5	37002000	37003000	Loop11667	13.6277	-0.444106	0.318205	-1.39566	0.162817	0.459199
chr5	36958000	36959000	chr5	37109000	37110000	Loop11668	14.9868	-0.572575	0.32804	-1.74544	0.080908	0.317436
chr5	36960000	36961000	chr5	37149000	37150000	Loop11669	8.44564	-0.276132	0.393636	-0.70149	0.482997	0.759712
chr1	80760000	80764000	chr1	81288000	81292000	Loop1167	2.98468	-0.131239	0.65548	-0.200218	0.84131	NA
chr5	37288000	37289000	chr5	37708000	37709000	Loop11670	7.55572	0.558449	0.42808	1.30454	0.192049	0.498688
chr5	37292000	37293000	chr5	37718000	37719000	Loop11671	7.63024	0.126558	0.385489	0.328304	0.742682	0.902128
chr5	37296000	37297000	chr5	37752000	37753000	Loop11672	8.93571	0.126212	0.361826	0.348818	0.727226	0.894403
chr5	37297000	37298000	chr5	37354000	37355000	Loop11673	11.5914	-0.376957	0.332324	-1.13431	0.256665	0.570679
chr5	37297000	37298000	chr5	37735000	37736000	Loop11674	4.96228	-0.441747	0.511881	-0.862988	0.388144	NA
chr5	37299000	37300000	chr5	37708000	37709000	Loop11675	8.10432	-0.128279	0.407393	-0.314877	0.752855	0.906356
chr5	37305000	37306000	chr5	37745000	37746000	Loop11676	5.3897	-0.596272	0.506233	-1.17786	0.238853	NA
chr5	37312000	37313000	chr5	37709000	37710000	Loop11677	5.87367	-0.209588	0.468535	-0.447326	0.65464	0.861336
chr5	37314000	37315000	chr5	37720000	37721000	Loop11678	6.5746	0.198941	0.41294	0.481769	0.62997	0.848292
chr5	37405000	37406000	chr5	37722000	37723000	Loop11679	7.38997	-0.0713442	0.396598	-0.179891	0.857238	0.948862
chr1	80780000	80784000	chr1	82272000	82276000	Loop1168	0.498737	-0.902775	1.3387	-0.674367	0.500078	NA
chr5	37472000	37476000	chr5	37704000	37708000	Loop11680	5.08058	-0.247771	0.485204	-0.510654	0.609593	NA
chr5	37775000	37776000	chr5	38088000	38089000	Loop11681	8.13753	0.261382	0.369348	0.707686	0.47914	0.757619
chr5	37818000	37819000	chr5	38088000	38089000	Loop11682	10.718	0.529181	0.32549	1.6258	0.103993	0.363943
chr5	37824000	37828000	chr5	37952000	37956000	Loop11683	5.17071	0.552426	0.467096	1.18268	0.236935	NA
chr5	37828000	37829000	chr5	38159000	38160000	Loop11684	4.5592	-0.489682	0.528249	-0.926992	0.353931	NA
chr5	38096000	38097000	chr5	38197000	38198000	Loop11685	15.7018	0.266817	0.285032	0.936092	0.349226	0.660183
chr5	38100000	38104000	chr5	38192000	38196000	Loop11686	11.3795	-0.546978	0.344394	-1.58823	0.112234	0.378639
chr5	38236000	38237000	chr5	38631000	38632000	Loop11687	5.2912	-0.300117	0.506982	-0.591968	0.553872	NA
chr5	38307000	38308000	chr5	38484000	38485000	Loop11688	7.44271	-0.564085	0.431927	-1.30597	0.191562	0.497831
chr5	38307000	38308000	chr5	38621000	38622000	Loop11689	7.8118	-0.183746	0.420182	-0.437301	0.661893	0.86471
chr1	80830000	80831000	chr1	81301000	81302000	Loop1169	8.9322	-0.535631	0.421045	-1.27215	0.203321	0.512471
chr5	38307000	38308000	chr5	38633000	38634000	Loop11690	11.6432	0.0806024	0.313152	0.257391	0.796877	0.925264
chr5	38308000	38309000	chr5	38514000	38515000	Loop11691	11.4115	-0.148998	0.371221	-0.401373	0.688146	0.87668
chr5	38308000	38312000	chr5	38520000	38524000	Loop11692	8.3125	-0.209782	0.393622	-0.532953	0.594066	0.828033
chr5	38312000	38316000	chr5	38432000	38436000	Loop11693	6.84979	-0.544043	0.468771	-1.16057	0.245815	0.559051
chr5	38582000	38583000	chr5	38631000	38632000	Loop11694	18.1292	0.136805	0.27013	0.506443	0.612546	0.838445
chr5	38676000	38680000	chr5	38752000	38756000	Loop11695	9.57627	-0.223977	0.358319	-0.625078	0.53192	0.791674
chr5	38683000	38684000	chr5	38753000	38754000	Loop11696	12.0487	-0.437393	0.33153	-1.31932	0.187063	0.49212
chr5	38781000	38782000	chr5	39640000	39641000	Loop11697	7.34245	-0.0146975	0.409597	-0.0358827	0.971376	0.991386
chr5	38784000	38788000	chr5	39044000	39048000	Loop11698	6.61241	-0.468046	0.468516	-0.998997	0.317796	0.631937
chr5	38784000	38788000	chr5	39160000	39164000	Loop11699	6.30229	0.402197	0.425266	0.945754	0.344274	0.655858
chr1	13048000	13052000	chr1	13224000	13228000	Loop117	5.83195	-1.16361	0.514184	-2.26302	0.0236347	0.154631
chr1	80831000	80832000	chr1	81286000	81287000	Loop1170	7.58008	-0.760698	0.436062	-1.74447	0.0810766	0.317842
chr5	38784000	38788000	chr5	39244000	39248000	Loop11700	2.76083	-0.0834352	0.68074	-0.122565	0.902451	NA
chr5	38784000	38788000	chr5	39564000	39568000	Loop11701	1.5116	-0.133173	0.872343	-0.152661	0.878666	NA
chr5	38784000	38788000	chr5	40108000	40112000	Loop11702	0.840066	-0.774438	1.16573	-0.664336	0.506475	NA
chr5	38792000	38796000	chr5	39540000	39544000	Loop11703	2.63527	0.4672	0.662778	0.704911	0.480866	NA
chr5	40008000	40012000	chr5	40952000	40956000	Loop11704	1.72544	-0.071037	0.86953	-0.0816959	0.934889	NA
chr5	40096000	40100000	chr5	40948000	40952000	Loop11705	1.62774	0.3161	0.835038	0.378545	0.705026	NA
chr5	40280000	40284000	chr5	40952000	40956000	Loop11706	3.64962	0.93864	0.576956	1.62688	0.103762	NA
chr5	41052000	41056000	chr5	41768000	41772000	Loop11707	6.42341	0.370054	0.459795	0.804822	0.420922	0.717366
chr5	41116000	41120000	chr5	41608000	41612000	Loop11708	4.04064	0.941576	0.541603	1.7385	0.0821229	NA
chr5	41126000	41127000	chr5	41768000	41769000	Loop11709	6.67326	-0.0383668	0.417986	-0.0917897	0.926865	0.976047
chr1	80900000	80904000	chr1	81288000	81292000	Loop1171	4.50197	0.551857	0.497493	1.10928	0.267311	NA
chr5	41172000	41176000	chr5	41768000	41772000	Loop11710	7.87795	0.494079	0.418902	1.17946	0.238214	0.551448
chr5	41707000	41708000	chr5	41763000	41764000	Loop11711	7.99246	-0.446381	0.399426	-1.11756	0.263756	0.578364
chr5	41884000	41888000	chr5	43388000	43392000	Loop11712	1.58999	0.329173	0.8488	0.38781	0.698157	NA
chr5	41886000	41887000	chr5	41969000	41970000	Loop11713	8.79524	-0.0262756	0.391548	-0.0671069	0.946497	0.982622
chr5	41980000	41984000	chr5	43376000	43380000	Loop11714	0.581754	-1.05808	1.25798	-0.841095	0.400295	NA
chr5	42164000	42168000	chr5	43372000	43376000	Loop11715	1.40398	0.288343	0.924568	0.311868	0.755141	NA
chr5	42256000	42260000	chr5	43384000	43388000	Loop11716	1.61327	-0.78063	0.931544	-0.837996	0.402033	NA
chr5	42404000	42408000	chr5	43376000	43380000	Loop11717	1.13709	0.377944	0.9729	0.388471	0.697667	NA
chr5	42768000	42772000	chr5	43376000	43380000	Loop11718	2.32487	0.468453	0.76911	0.609085	0.542468	NA
chr5	42784000	42788000	chr5	43380000	43384000	Loop11719	2.62558	0.746475	0.639217	1.1678	0.242889	NA
chr1	80976000	80977000	chr1	81007000	81008000	Loop1172	28.3621	0.964351	0.254071	3.79559	0.000147292	0.00352208
chr5	42804000	42808000	chr5	43376000	43380000	Loop11720	1.62668	0.659831	0.82454	0.800241	0.423571	NA
chr5	42848000	42852000	chr5	43388000	43392000	Loop11721	2.40985	-0.466291	0.720288	-0.647368	0.517394	NA
chr5	42972000	42976000	chr5	43360000	43364000	Loop11722	3.93295	-0.70816	0.570052	-1.24227	0.214136	NA
chr5	42976000	42980000	chr5	43376000	43380000	Loop11723	3.15676	-0.142676	0.655087	-0.217797	0.827587	NA
chr5	43032000	43036000	chr5	43376000	43380000	Loop11724	2.67054	0.501402	0.652009	0.769011	0.441887	NA
chr5	43664000	43668000	chr5	45304000	45308000	Loop11725	0.190915	-0.479063	1.85676	-0.258009	0.7964	NA
chr5	43668000	43672000	chr5	45448000	45452000	Loop11726	0.993158	-0.591088	1.07814	-0.548247	0.583522	NA
chr5	43672000	43676000	chr5	44104000	44108000	Loop11727	3.9686	-0.208539	0.547362	-0.380988	0.703212	NA
chr5	43672000	43676000	chr5	44264000	44268000	Loop11728	1.85931	-0.267348	0.797831	-0.335093	0.737555	NA
chr5	43672000	43676000	chr5	44652000	44656000	Loop11729	1.89982	-1.38236	0.945363	-1.46225	0.143672	NA
chr1	8.1e+07	81004000	chr1	82532000	82536000	Loop1173	0.56027	0.612841	1.39808	0.438344	0.661137	NA
chr5	43672000	43676000	chr5	45528000	45532000	Loop11730	0.975575	1.72232	1.05838	1.62731	0.103671	NA
chr5	43676000	43680000	chr5	45380000	45384000	Loop11731	1.30409	0.566458	0.933501	0.606811	0.543977	NA
chr5	43839000	43840000	chr5	43990000	43991000	Loop11732	10.3526	-0.17995	0.343342	-0.524114	0.6002	0.831021
chr5	43841000	43842000	chr5	43892000	43893000	Loop11733	15.4676	-0.479443	0.294311	-1.62904	0.103305	0.362653
chr5	43892000	43896000	chr5	44160000	44164000	Loop11734	7.05224	0.417255	0.391898	1.0647	0.28701	0.60254
chr5	43893000	43894000	chr5	44036000	44037000	Loop11735	11.3034	0.0765246	0.337013	0.227067	0.820371	0.935638
chr5	43893000	43894000	chr5	44047000	44048000	Loop11736	10.8014	-0.375254	0.36002	-1.04232	0.297265	0.612517
chr5	43893000	43894000	chr5	44103000	44104000	Loop11737	12.4187	-0.18006	0.323907	-0.555901	0.578279	0.819858
chr5	43894000	43895000	chr5	43990000	43991000	Loop11738	26.9183	0.0130561	0.240991	0.0541765	0.956795	0.985947
chr5	43924000	43925000	chr5	43991000	43992000	Loop11739	18.2198	-0.334829	0.269153	-1.24401	0.213497	0.52387
chr1	81060000	81064000	chr1	81288000	81292000	Loop1174	4.4298	-0.402138	0.51712	-0.777649	0.436776	NA
chr5	44048000	44052000	chr5	44160000	44164000	Loop11740	7.29911	-0.210798	0.430597	-0.489548	0.624454	0.8456
chr5	44048000	44049000	chr5	44273000	44274000	Loop11741	5.93811	-0.49477	0.474283	-1.0432	0.296857	0.612199
chr5	44049000	44050000	chr5	44103000	44104000	Loop11742	18.7832	-0.0407064	0.2778	-0.146531	0.883502	0.960233
chr5	44176000	44180000	chr5	45436000	45440000	Loop11743	1.494	0.03033	0.895282	0.0338775	0.972975	NA
chr5	44236000	44240000	chr5	45428000	45432000	Loop11744	1.98409	1.04049	0.796263	1.30672	0.191308	NA
chr5	44252000	44256000	chr5	45432000	45436000	Loop11745	3.13521	0.171693	0.696342	0.246564	0.805246	NA
chr5	44286000	44287000	chr5	44656000	44657000	Loop11746	4.16836	-1.23038	0.612469	-2.00889	0.0445489	NA
chr5	44288000	44292000	chr5	45428000	45432000	Loop11747	2.55379	-0.115927	0.677276	-0.171166	0.864093	NA
chr5	44292000	44296000	chr5	45056000	45060000	Loop11748	1.90752	-0.246434	0.776569	-0.317337	0.750988	NA
chr5	44292000	44296000	chr5	45276000	45280000	Loop11749	3.22159	0.608695	0.586349	1.03811	0.299219	NA
chr1	81312000	81316000	chr1	82528000	82532000	Loop1175	1.15399	-1.15473	1.113	-1.03749	0.299506	NA
chr5	44292000	44296000	chr5	45384000	45388000	Loop11750	2.16193	0.313061	0.772183	0.405424	0.685166	NA
chr5	44300000	44304000	chr5	44480000	44484000	Loop11751	4.93296	0.527121	0.522337	1.00916	0.312899	NA
chr5	44304000	44305000	chr5	44633000	44634000	Loop11752	5.24529	-0.710852	0.52581	-1.35192	0.176402	NA
chr5	44304000	44305000	chr5	44653000	44654000	Loop11753	8.30038	-0.384004	0.385526	-0.996053	0.319224	0.633784
chr5	44305000	44306000	chr5	44397000	44398000	Loop11754	7.709	0.242344	0.393499	0.61587	0.53798	0.795623
chr5	44305000	44306000	chr5	44830000	44831000	Loop11755	6.25217	0.0605214	0.45826	0.132068	0.894931	0.964258
chr5	44306000	44307000	chr5	44437000	44438000	Loop11756	9.4527	-0.121203	0.357078	-0.339431	0.734285	0.898226
chr5	44306000	44307000	chr5	44475000	44476000	Loop11757	5.90576	-0.290592	0.457151	-0.635659	0.524999	0.786617
chr5	44308000	44309000	chr5	44645000	44646000	Loop11758	5.00895	0.672303	0.469565	1.43176	0.152213	NA
chr5	44476000	44480000	chr5	44652000	44656000	Loop11759	5.15804	-0.68801	0.510157	-1.34863	0.177457	NA
chr1	81316000	81320000	chr1	81588000	81592000	Loop1176	5.23142	0.935844	0.506544	1.84751	0.0646735	NA
chr5	44480000	44484000	chr5	45380000	45384000	Loop11760	1.65616	0.0405373	0.830302	0.0488223	0.961061	NA
chr5	44488000	44489000	chr5	44654000	44655000	Loop11761	6.64898	-0.463924	0.445197	-1.04206	0.297382	0.612696
chr5	45278000	45279000	chr5	45404000	45405000	Loop11762	6.65121	-0.675298	0.442748	-1.52524	0.127199	0.404657
chr5	45474000	45475000	chr5	45668000	45669000	Loop11763	13.3743	-0.0425689	0.313007	-0.136	0.891822	0.962863
chr5	45475000	45476000	chr5	45534000	45535000	Loop11764	20.9719	0.0833977	0.25493	0.32714	0.743562	0.90248
chr5	45536000	45537000	chr5	45666000	45667000	Loop11765	8.14847	-0.270206	0.388899	-0.694797	0.487182	0.762547
chr5	45543000	45544000	chr5	45666000	45667000	Loop11766	7.92757	-0.0753739	0.40602	-0.185641	0.852726	0.947499
chr5	45628000	45632000	chr5	46356000	46360000	Loop11767	1.57421	0.589502	0.90584	0.650779	0.515189	NA
chr5	45704000	45705000	chr5	46348000	46349000	Loop11768	4.77957	-0.414485	0.512736	-0.80838	0.418872	NA
chr5	45739000	45740000	chr5	46347000	46348000	Loop11769	5.97892	-0.46454	0.465149	-0.99869	0.317945	0.63214
chr1	81316000	81320000	chr1	82116000	82120000	Loop1177	2.87939	0.171446	0.628522	0.272776	0.785025	NA
chr5	45758000	45759000	chr5	46345000	46346000	Loop11770	11.667	0.498862	0.343665	1.4516	0.146614	0.434848
chr5	45892000	45896000	chr5	46348000	46352000	Loop11771	3.33578	-0.243667	0.625633	-0.389472	0.696927	NA
chr5	45932000	45936000	chr5	46340000	46344000	Loop11772	4.6758	-0.270585	0.525996	-0.514425	0.606955	NA
chr5	46257000	46258000	chr5	46273000	46274000	Loop11773	44.115	1.15111	0.20569	5.59635	2.18917011217364e-08	2.43003863790378e-06
chr5	46428000	46432000	chr5	48336000	48340000	Loop11774	0.450426	-0.603228	1.39358	-0.432864	0.665114	NA
chr5	46440000	46444000	chr5	48100000	48104000	Loop11775	1.36984	-1.08002	1.02802	-1.05059	0.293448	NA
chr5	46440000	46444000	chr5	48132000	48136000	Loop11776	2.10987	0.999681	0.721331	1.38588	0.165782	NA
chr5	46444000	46448000	chr5	48240000	48244000	Loop11777	2.6236	1.14833	0.676628	1.69713	0.0896713	NA
chr5	46980000	46984000	chr5	48232000	48236000	Loop11778	1.49836	-1.08623	0.972481	-1.11697	0.264007	NA
chr5	47016000	47020000	chr5	48132000	48136000	Loop11779	2.01344	-0.317277	0.778141	-0.407736	0.683467	NA
chr1	81316000	81320000	chr1	82156000	82160000	Loop1178	3.98184	1.13246	0.535806	2.11356	0.0345528	NA
chr5	47016000	47020000	chr5	48236000	48240000	Loop11780	2.61677	0.770698	0.69428	1.11007	0.26697	NA
chr5	48138000	48139000	chr5	48345000	48346000	Loop11781	11.3151	0.517821	0.321162	1.61233	0.106889	0.368766
chr5	48140000	48144000	chr5	48236000	48240000	Loop11782	9.15517	-0.311411	0.372284	-0.836488	0.40288	0.703902
chr5	48244000	48248000	chr5	48340000	48344000	Loop11783	9.23714	0.195036	0.378807	0.514869	0.606645	0.835151
chr5	48428000	48432000	chr5	49064000	49068000	Loop11784	2.56625	-0.161046	0.690907	-0.233094	0.815688	NA
chr5	48432000	48436000	chr5	48656000	48660000	Loop11785	4.02591	0.389697	0.554549	0.702728	0.482225	NA
chr5	48432000	48433000	chr5	48736000	48737000	Loop11786	6.50422	-0.592719	0.464825	-1.27514	0.202259	0.510795
chr5	48432000	48436000	chr5	48812000	48816000	Loop11787	2.80512	-0.48561	0.665287	-0.729925	0.465436	NA
chr5	49090000	49091000	chr5	49350000	49351000	Loop11788	27.7634	0.540639	0.224541	2.40775	0.0160513	0.12065
chr5	49368000	49372000	chr5	49856000	49860000	Loop11789	5.22184	-0.122657	0.484984	-0.252908	0.800339	NA
chr1	81316000	81320000	chr1	82384000	82388000	Loop1179	2.01421	0.348002	0.734832	0.47358	0.635799	NA
chr5	49368000	49372000	chr5	5e+07	50004000	Loop11790	5.06125	0.785182	0.464674	1.68975	0.0910764	NA
chr5	49368000	49372000	chr5	50068000	50072000	Loop11791	2.82376	-0.0117946	0.628103	-0.0187781	0.985018	NA
chr5	49368000	49372000	chr5	50220000	50224000	Loop11792	3.51278	0.0999827	0.559148	0.178813	0.858085	NA
chr5	49368000	49372000	chr5	50296000	50300000	Loop11793	3.03881	0.294855	0.623975	0.472543	0.636539	NA
chr5	49370000	49371000	chr5	49961000	49962000	Loop11794	28.3356	0.53734	0.216503	2.4819	0.0130683	0.105238
chr5	49371000	49372000	chr5	49954000	49955000	Loop11795	15.029	0.301005	0.294178	1.02321	0.30621	0.62112
chr5	49372000	49376000	chr5	49524000	49528000	Loop11796	5.79752	0.0125425	0.46341	0.0270656	0.978407	0.993655
chr5	49372000	49376000	chr5	49816000	49820000	Loop11797	4.52176	0.252673	0.500078	0.505267	0.613371	NA
[truncated: 68,846 more rows]

## Sheet: Fig_2j_GOenrichment
Cluster	ID	Description	GeneRatio	BgRatio	pvalue	p.adjust	qvalue	geneID	Count
Down	GO:0007492	endoderm development	0.0225734	79/28891	3.64113219791728e-07	0.000771658	0.000607367	Mesp1/Myh9/Notch1/Wnt8a/Fn1/Nanog/Leo1/Bptf/Grb2/Pou5f1	10
Down	GO:0016055	Wnt signaling pathway	0.0519187	460/28891	8.75710356069481e-07	0.000771658	0.000607367	Macf1/Wnt6/Rbpj/Tcf7l1/Mesp1/Cdh1/Col1a1/Notum/Ubr5/Notch1/Rapgef1/Wnt8a/Csnk1a1/Ddb1/Tlr2/Vcp/Plpp3/Apoe/Leo1/Ror2/D1Pas1/Lrp4/Tmem131l	23
Down	GO:0031589	cell-substrate adhesion	0.0451467	368/28891	1.27992933964666e-06	0.000794778	0.000625565	Macf1/Rcc2/Pxn/Lims1/Col1a1/Dmtn/Myh9/Notch1/Ephb3/Meltf/Ppard/Spry4/Sorbs1/Fmn1/Fn1/Sned1/Lypd3/Axl/Itga6/Efna1	20
Down	GO:0019827	stem cell population maintenance	0.0316027	213/28891	5.96188453215643e-06	0.0018515	0.0014573	Ski/Rbpj/Tcf7l1/Sinhcaf/Cnot1/Rif1/Tcf15/Arid1a/Nanog/Leo1/Igf2bp1/Fancc/Pou5f1/Zfp36l2	14
Down	GO:0048863	stem cell differentiation	0.0316027	284/28891	0.000140199	0.011471	0.00902879	Rbpj/Tcf7l1/Chd2/Prdm4/Notch1/Hspa9/Tcf15/Fn1/Nanog/Sema4b/Pou5f1/Zfp36l2/Bvht/Sema4a	14
Down	GO:0007498	mesoderm development	0.0180587	123/28891	0.00063615	0.0279838	0.0220259	Macf1/Tcf7l1/Mesp1/Nf2/Tcf15/Nanog/Pofut2/Pou5f1	8
Down	GO:0048562	embryonic organ morphogenesis	0.0316027	335/28891	0.000738002	0.0298928	0.0235284	Rbpj/Gli2/Mesp1/Rarg/Notch1/Ndst1/Arid1a/Ephb2/Hspg2/Abr/Naglu/Ror2/Spry2/Efna1	14
Up	GO:0007389	pattern specification process	0.114068	498/28891	3.61777614123447e-47	1.49775932247107e-43	1.24223008133756e-43	Wnt6/Pax3/Gsx2/Tbx3/Tbx5/Uncx/Hoxa4/Hoxa5/Hoxa6/Hoxa2/Hoxa9/Hoxa10/Dbx1/Sox1/Irx3/Foxc2/Zic1/Ap1b1/Hoxb9/Hoxb8/Hoxb6/Hoxb5/Hoxb4/Hoxb3/Nkx2-1/Barx1/Irx1/Foxd1/Gata4/Bmi1/Wnt1/Hoxc11/Hoxc9/Hoxc8/Hoxc6/Hoxc5/Lmx1b/Six3/Lhx2/Cfap53/Dmrt3/Sox17/Satb2/Dlx1/Hoxd13/Hoxd11/Hoxd10/Hoxd9/Hoxd8/Hoxd3/Pax6/Meis2/Nkx2-2/Pax1/Pitx2/Sema3c/Msx1/Cdx2/Hoxa7/Nr2f2/Lhx1/Nr2f1/Isl1/Zic2/Hoxc13/Hoxc10/Tbx1/Tra2b/Sim2…	90
Up	GO:0003002	regionalization	0.102662	455/28891	5.90225686240077e-42	1.22176717051696e-38	1.01332430974481e-38	Pax3/Gsx2/Tbx3/Hoxa4/Hoxa5/Hoxa6/Hoxa2/Hoxa9/Hoxa10/Dbx1/Sox1/Irx3/Foxc2/Ap1b1/Hoxb9/Hoxb8/Hoxb6/Hoxb5/Hoxb4/Hoxb3/Nkx2-1/Barx1/Irx1/Foxd1/Gata4/Bmi1/Wnt1/Hoxc11/Hoxc9/Hoxc8/Hoxc6/Hoxc5/Lmx1b/Six3/Lhx2/Cfap53/Dmrt3/Sox17/Dlx1/Hoxd13/Hoxd11/Hoxd10/Hoxd9/Hoxd8/Hoxd3/Pax6/Nkx2-2/Pax1/Pitx2/Sema3c/Msx1/Cdx2/Hoxa7/Nr2f2/Lhx1/Nr2f1/Isl1/Zic2/Hoxc13/Hoxc10/Tbx1/Tra2b/Six2/Pax2/Pax7/Hoxb7/Hoxb2/Osr1/Foxa…	81
Up	GO:0048706	embryonic skeletal system development	0.0557668	148/28891	3.12817992075831e-33	3.23766621798485e-30	2.68529550039832e-30	Hoxa4/Hoxa5/Hoxa6/Hoxa2/Hoxa9/Foxc2/Hoxb9/Hoxb8/Hoxb6/Hoxb5/Hoxb4/Hoxb3/Bmi1/Hoxc11/Hoxc9/Hoxc6/Hoxc5/Ndst1/Satb2/Dlx1/Etl4/Hoxd11/Hoxd10/Hoxd9/Dlx1as/Hoxd3/Sulf2/Tbx15/Hoxa7/Lhx1/Tbx1/Six2/Pax7/Pdgfra/Irx5/Hoxb7/Hoxb2/Osr1/Tfap2a/Dlx2/Gnas/Hoxa3/Nog/Hoxc4	44
Up	GO:0048562	embryonic organ morphogenesis	0.0697085	335/28891	6.72827519626679e-27	4.64250988542408e-24	3.85046205091619e-24	Tbx3/Hoxa4/Hoxa5/Hoxa2/Hoxa9/Hmx3/Foxc2/Hoxb9/Hoxb8/Hoxb6/Hoxb5/Hoxb4/Hoxb3/Sox9/Gata4/Bmi1/Wnt1/Hoxc11/Hoxc9/Six3/Ndst1/Sox17/Satb2/Gata3/Hoxd11/Hoxd10/Hoxd9/Dlx1as/Hoxd3/Pax6/Tbx15/Pitx2/Msx1/Dlx6/Hoxa7/Hmx2/Lhx1/Tbx1/Six2/Pax2/Pdgfra/Dlx5/Irx5/Hoxb7/Hoxb2/Osr1/Tfap2a/Dlx2/Gnas/Foxe1/Hoxa3/Foxf1/Bcr/Nog/Hoxc4	55
Up	GO:0048663	neuron fate commitment	0.0316857	90/28891	1.21038029378294e-18	5.56774935140153e-16	4.61784855943855e-16	Pax3/Gsx2/Dbx1/Sox1/Nfix/Sox9/Nkx2-1/Wnt1/Olig2/Dmrt3/Dlx1/Hoxd10/Pax6/Nkx2-2/Isl1/Hoxc10/Tbx1/Pou3f2/Fev/Pax7/Foxa1/Dlx2/Tbr1/Foxa2/Nfia	25
Up	GO:0060173	limb development	0.0418251	211/28891	5.42433005665639e-16	1.49711509563716e-13	1.24169576454829e-13	Tbx3/Tbx5/Hoxa9/Hoxa10/Hoxa13/Tfap2b/Sox9/Hoxc11/Lmx1b/Evx2/Hoxd13/Hoxd11/Hoxd10/Hoxd9/Frem2/Pitx2/Sema3c/Msx1/Dlx6/Pitx1/Hoxc13/Hotair/Hoxc10/Dlx5/Osr1/Tfap2a/Sall3/En1/Gnas/Nfia/Hottip/Nog/Sp8	33
Up	GO:0021953	central nervous system neuron differentiation	0.0392902	212/28891	2.79254291402222e-14	6.80066333179529e-12	5.64041794770308e-12	Pax3/Phox2b/Gsx2/Prdm8/Lhx5/Dbx1/Sox1/Nfix/Nr2e1/Nkx2-1/Abt1/Otp/Wnt1/Olig2/Lmx1b/Dmrt3/Dlx1/Hoxd10/Pax6/Nkx2-2/Lhx1/Isl1/Hoxc10/Pax7/Lhx4/Tfap2a/Arhgef28/Skor2/Lmx1a/Dlx2/Tbr1	31
Up	GO:0048863	stem cell differentiation	0.0329531	284/28891	8.92823958169873e-08	6.05949374889061e-06	5.02569758679918e-06	Wnt10a/Pax3/Phox2b/Tbx3/Tbx5/Foxc2/Hoxb4/Sox9/Sox17/Pax6/Pitx2/Sema3c/Msx1/Cdx2/Hoxa7/Isl1/Zic2/Tbx1/Pax2/Pdgfra/Osr1/Foxa1/Tfap2a/Wnt7b/Nog/Foxc1	26
Up	GO:0007498	mesoderm development	0.0190114	123/28891	1.39777200610132e-06	6.57588193779485e-05	5.45398598552931e-05	Tbx3/Irx3/Fendrr/Foxc2/Lhx2/Lhx1/Zic2/Tbx1/Six2/Pax2/Osr1/Foxa2/Foxf1/Nog/Foxc1	15
Up	GO:0007492	endoderm development	0.0101394	79/28891	0.00141228	0.014851	0.0123173	Nkx2-1/Pax9/Gata4/Sox17/Lhx1/Foxa2/Col12a1/Nog	8

## Sheet: Fig_2k_loopQuant
V1	V5	cond	type
DMSO_all	2.6633	DMSO	all
DMSO_all	2.91199	DMSO	all
DMSO_all	2.69743	DMSO	all
DMSO_all	2.90091	DMSO	all
DMSO_all	3.4767	DMSO	all
DMSO_all	2.91135	DMSO	all
DMSO_all	2.69528	DMSO	all
DMSO_all	2.90906	DMSO	all
DMSO_all	2.65695	DMSO	all
TSA_all	2.50179	TSA	all
TSA_all	2.84256	TSA	all
TSA_all	2.56603	TSA	all
TSA_all	2.81987	TSA	all
TSA_all	3.42481	TSA	all
TSA_all	2.85333	TSA	all
TSA_all	2.52113	TSA	all
TSA_all	2.80769	TSA	all
TSA_all	2.49585	TSA	all

## Sheet: Fig_2l_loopQuant
V1	V5	cond	type
DMSO_activeMarks	1.92537	DMSO	activeMarks
DMSO_activeMarks	2.22154	DMSO	activeMarks
DMSO_activeMarks	1.99031	DMSO	activeMarks
DMSO_activeMarks	2.14773	DMSO	activeMarks
DMSO_activeMarks	2.70458	DMSO	activeMarks
DMSO_activeMarks	2.20355	DMSO	activeMarks
DMSO_activeMarks	1.92822	DMSO	activeMarks
DMSO_activeMarks	2.15898	DMSO	activeMarks
DMSO_activeMarks	2.00361	DMSO	activeMarks
DMSO_CTCF	2.73465	DMSO	CTCF
DMSO_CTCF	3.02295	DMSO	CTCF
DMSO_CTCF	2.75935	DMSO	CTCF
DMSO_CTCF	3.01446	DMSO	CTCF
DMSO_CTCF	3.56674	DMSO	CTCF
DMSO_CTCF	3.01644	DMSO	CTCF
DMSO_CTCF	2.78622	DMSO	CTCF
DMSO_CTCF	3.02524	DMSO	CTCF
DMSO_CTCF	2.72965	DMSO	CTCF
DMSO_repressiveMarks	2.25055	DMSO	repressiveMarks
DMSO_repressiveMarks	2.55688	DMSO	repressiveMarks
DMSO_repressiveMarks	2.37459	DMSO	repressiveMarks
DMSO_repressiveMarks	2.55786	DMSO	repressiveMarks
DMSO_repressiveMarks	3.1659	DMSO	repressiveMarks
DMSO_repressiveMarks	2.59178	DMSO	repressiveMarks
DMSO_repressiveMarks	2.36216	DMSO	repressiveMarks
DMSO_repressiveMarks	2.60187	DMSO	repressiveMarks
DMSO_repressiveMarks	2.38872	DMSO	repressiveMarks
TSA_repressiveMarks	2.48379	TSA	repressiveMarks
TSA_repressiveMarks	2.80464	TSA	repressiveMarks
TSA_repressiveMarks	2.4606	TSA	repressiveMarks
TSA_repressiveMarks	2.82846	TSA	repressiveMarks
TSA_repressiveMarks	3.5733	TSA	repressiveMarks
TSA_repressiveMarks	2.93136	TSA	repressiveMarks
TSA_repressiveMarks	2.49552	TSA	repressiveMarks
TSA_repressiveMarks	2.74868	TSA	repressiveMarks
TSA_repressiveMarks	2.37525	TSA	repressiveMarks
TSA_activeMarks	2.03582	TSA	activeMarks
TSA_activeMarks	2.35997	TSA	activeMarks
TSA_activeMarks	2.14402	TSA	activeMarks
TSA_activeMarks	2.40854	TSA	activeMarks
TSA_activeMarks	3.04767	TSA	activeMarks
TSA_activeMarks	2.54005	TSA	activeMarks
TSA_activeMarks	2.09146	TSA	activeMarks
TSA_activeMarks	2.33224	TSA	activeMarks
TSA_activeMarks	2.02825	TSA	activeMarks
TSA_CTCF	2.5344	TSA	CTCF
TSA_CTCF	2.91039	TSA	CTCF
TSA_CTCF	2.60941	TSA	CTCF
TSA_CTCF	2.87968	TSA	CTCF
TSA_CTCF	3.47133	TSA	CTCF
TSA_CTCF	2.921	TSA	CTCF
TSA_CTCF	2.55932	TSA	CTCF
TSA_CTCF	2.88616	TSA	CTCF
TSA_CTCF	2.53319	TSA	CTCF
