# Supplementary material for: Transient histone deacetylase inhibition induces cellular memory of gene expression and 3D genome folding
Source: Nat Genet. 2026 Feb 4;58(2):404–17. doi: 10.1038/s41588-025-02489-4 (PMC12900649; doi:10.1038/s41588-025-02489-4)
Supplement: Supplementary file 7 — Statistical source data. [file 41588_2025_2489_MOESM7_ESM.xlsx]

## Sheet: Fig3a_K27ac_diffPeaks_DEGs_freq
pos	value	Lower	Upper	type	peaks
-10000	4.49225507149081e-05	3.9622261755109e-05	5.01233182834244e-05	genesUP	H3K27ac_up
-9999	4.47665696360369e-05	3.94374032638407e-05	5.00498627970957e-05	genesUP	H3K27ac_up
-9998	4.49225507149081e-05	3.96472912034919e-05	5.02111039989546e-05	genesUP	H3K27ac_up
-9997	4.47665696360369e-05	3.9387072250278e-05	4.99541405655975e-05	genesUP	H3K27ac_up
-9996	4.46105885571657e-05	3.93038452781766e-05	4.9866331144758e-05	genesUP	H3K27ac_up
-9995	4.44546074782945e-05	3.91419406053348e-05	4.95941698322734e-05	genesUP	H3K27ac_up
-9994	4.42986263994232e-05	3.88181065344002e-05	4.93880198707404e-05	genesUP	H3K27ac_up
-9993	4.4142645320552e-05	3.86780116822059e-05	4.91169508755688e-05	genesUP	H3K27ac_up
-9992	4.4142645320552e-05	3.86780116822059e-05	4.91169508755688e-05	genesUP	H3K27ac_up
-9991	4.39866642416808e-05	3.85037898822998e-05	4.90407241329264e-05	genesUP	H3K27ac_up
-9990	4.39866642416808e-05	3.85037898822998e-05	4.90407241329264e-05	genesUP	H3K27ac_up
-9989	4.39866642416808e-05	3.84634493099392e-05	4.90717643069723e-05	genesUP	H3K27ac_up
-9988	4.38306831628096e-05	3.81906379400784e-05	4.88945335445578e-05	genesUP	H3K27ac_up
-9987	4.4142645320552e-05	3.86046790471065e-05	4.92892711707595e-05	genesUP	H3K27ac_up
-9986	4.4142645320552e-05	3.86046790471065e-05	4.92892711707595e-05	genesUP	H3K27ac_up
-9985	4.4142645320552e-05	3.86046790471065e-05	4.92892711707595e-05	genesUP	H3K27ac_up
-9984	4.4142645320552e-05	3.86793773301933e-05	4.93190986462623e-05	genesUP	H3K27ac_up
-9983	4.42986263994232e-05	3.86806467906986e-05	4.9442635132228e-05	genesUP	H3K27ac_up
-9982	4.44546074782945e-05	3.86806467906986e-05	4.97246558818808e-05	genesUP	H3K27ac_up
-9981	4.46105885571657e-05	3.91570282365846e-05	4.98044880602858e-05	genesUP	H3K27ac_up
-9980	4.47665696360369e-05	3.93151291456408e-05	4.99024193758479e-05	genesUP	H3K27ac_up
-9979	4.47665696360369e-05	3.94713565711409e-05	5.00915496541369e-05	genesUP	H3K27ac_up
-9978	4.47665696360369e-05	3.94713565711409e-05	5.00915496541369e-05	genesUP	H3K27ac_up
-9977	4.47665696360369e-05	3.94713565711409e-05	5.00915496541369e-05	genesUP	H3K27ac_up
-9976	4.46105885571657e-05	3.94279566534622e-05	4.97322917997427e-05	genesUP	H3K27ac_up
-9975	4.49225507149081e-05	3.95712669781431e-05	4.99734531375368e-05	genesUP	H3K27ac_up
-9974	4.47665696360369e-05	3.94069474356165e-05	4.98044880602858e-05	genesUP	H3K27ac_up
-9973	4.49225507149081e-05	3.95642393671779e-05	5.00341824902937e-05	genesUP	H3K27ac_up
-9972	4.47665696360369e-05	3.93708228969686e-05	4.99305925250162e-05	genesUP	H3K27ac_up
-9971	4.47665696360369e-05	3.93708228969686e-05	4.99305925250162e-05	genesUP	H3K27ac_up
-9970	4.47665696360369e-05	3.93708228969686e-05	4.99305925250162e-05	genesUP	H3K27ac_up
-9969	4.47665696360369e-05	3.94230050719469e-05	4.99886858342617e-05	genesUP	H3K27ac_up
-9968	4.50785317937793e-05	3.97524496452263e-05	5.03897830009237e-05	genesUP	H3K27ac_up
-9967	4.50785317937793e-05	3.97524496452263e-05	5.03897830009237e-05	genesUP	H3K27ac_up
-9966	4.49225507149081e-05	3.96552650328737e-05	5.02262282082828e-05	genesUP	H3K27ac_up
-9965	4.49225507149081e-05	3.96552650328737e-05	5.02262282082828e-05	genesUP	H3K27ac_up
-9964	4.52345128726505e-05	4.00310603468775e-05	5.04271702650179e-05	genesUP	H3K27ac_up
-9963	4.55464750303929e-05	4.02479420916279e-05	5.08796871346821e-05	genesUP	H3K27ac_up
-9962	4.60144182670065e-05	4.07681972993793e-05	5.14105233628243e-05	genesUP	H3K27ac_up
-9961	4.60144182670065e-05	4.07920200942417e-05	5.13169271440929e-05	genesUP	H3K27ac_up
-9960	4.60144182670065e-05	4.07419533124548e-05	5.12615186676226e-05	genesUP	H3K27ac_up
-9959	4.57024561092641e-05	4.04741375726919e-05	5.08070593691067e-05	genesUP	H3K27ac_up
-9958	4.57024561092641e-05	4.04741375726919e-05	5.08070593691067e-05	genesUP	H3K27ac_up
-9957	4.57024561092641e-05	4.04741375726919e-05	5.08070593691067e-05	genesUP	H3K27ac_up
-9956	4.57024561092641e-05	4.04741375726919e-05	5.08070593691067e-05	genesUP	H3K27ac_up
-9955	4.58584371881353e-05	4.05022224303299e-05	5.08507413809935e-05	genesUP	H3K27ac_up
-9954	4.58584371881353e-05	4.05022224303299e-05	5.08507413809935e-05	genesUP	H3K27ac_up
-9953	4.58584371881353e-05	4.05022224303299e-05	5.08507413809935e-05	genesUP	H3K27ac_up
-9952	4.55464750303929e-05	4.01990950907381e-05	5.04001164003752e-05	genesUP	H3K27ac_up
-9951	4.58584371881353e-05	4.04203941597385e-05	5.07142538473409e-05	genesUP	H3K27ac_up
-9950	4.58584371881353e-05	4.04203941597385e-05	5.07142538473409e-05	genesUP	H3K27ac_up
-9949	4.58584371881353e-05	4.04203941597385e-05	5.07142538473409e-05	genesUP	H3K27ac_up
-9948	4.57024561092641e-05	4.02653731850269e-05	5.06602620786617e-05	genesUP	H3K27ac_up
-9947	4.57024561092641e-05	4.02653731850269e-05	5.06602620786617e-05	genesUP	H3K27ac_up
-9946	4.58584371881353e-05	4.04208803189587e-05	5.08893942547803e-05	genesUP	H3K27ac_up
-9945	4.57024561092641e-05	4.01764661990246e-05	5.06553365802117e-05	genesUP	H3K27ac_up
-9944	4.57024561092641e-05	4.00872567937916e-05	5.06776489029968e-05	genesUP	H3K27ac_up
-9943	4.60144182670065e-05	4.05846853070816e-05	5.10489558115306e-05	genesUP	H3K27ac_up
-9942	4.60144182670065e-05	4.06126506165825e-05	5.10870700504172e-05	genesUP	H3K27ac_up
-9941	4.60144182670065e-05	4.07865581469483e-05	5.10390155545284e-05	genesUP	H3K27ac_up
-9940	4.57024561092641e-05	4.05043876683157e-05	5.07580478445805e-05	genesUP	H3K27ac_up
-9939	4.57024561092641e-05	4.05300629242298e-05	5.06903812084914e-05	genesUP	H3K27ac_up
-9938	4.60144182670065e-05	4.08502045333101e-05	5.09267039253089e-05	genesUP	H3K27ac_up
-9937	4.60144182670065e-05	4.10051016949563e-05	5.10316464695805e-05	genesUP	H3K27ac_up
-9936	4.60144182670065e-05	4.0916027293896e-05	5.09316746562311e-05	genesUP	H3K27ac_up
-9935	4.58584371881353e-05	4.0661358191032e-05	5.07876004548229e-05	genesUP	H3K27ac_up
-9934	4.57024561092641e-05	4.06297014625647e-05	5.06833166349068e-05	genesUP	H3K27ac_up
-9933	4.58584371881353e-05	4.08337909578512e-05	5.08287562393759e-05	genesUP	H3K27ac_up
-9932	4.60144182670065e-05	4.102392289099e-05	5.11633945351107e-05	genesUP	H3K27ac_up
-9931	4.58584371881353e-05	4.102392289099e-05	5.10412404125639e-05	genesUP	H3K27ac_up
-9930	4.60144182670065e-05	4.1097795352527e-05	5.13352781735909e-05	genesUP	H3K27ac_up
-9929	4.60144182670065e-05	4.10987926575786e-05	5.13167599892286e-05	genesUP	H3K27ac_up
-9928	4.60144182670065e-05	4.09191833972979e-05	5.13081892288609e-05	genesUP	H3K27ac_up
-9927	4.60144182670065e-05	4.09191833972979e-05	5.13081892288609e-05	genesUP	H3K27ac_up
-9926	4.60144182670065e-05	4.09191833972979e-05	5.13081892288609e-05	genesUP	H3K27ac_up
-9925	4.6326380424749e-05	4.1410778593994e-05	5.17277993479593e-05	genesUP	H3K27ac_up
-9924	4.61703993458778e-05	4.12603527534745e-05	5.14948825543792e-05	genesUP	H3K27ac_up
-9923	4.57024561092641e-05	4.07663773877733e-05	5.08441838997326e-05	genesUP	H3K27ac_up
-9922	4.58584371881353e-05	4.09973213436264e-05	5.09936520334585e-05	genesUP	H3K27ac_up
-9921	4.60144182670065e-05	4.10610956921273e-05	5.11978623818463e-05	genesUP	H3K27ac_up
-9920	4.57024561092641e-05	4.07812052906039e-05	5.09015562657094e-05	genesUP	H3K27ac_up
-9919	4.53904939515217e-05	4.05485428115562e-05	5.06121507646974e-05	genesUP	H3K27ac_up
-9918	4.55464750303929e-05	4.07767929709462e-05	5.06946887321571e-05	genesUP	H3K27ac_up
-9917	4.52345128726505e-05	4.04181025333282e-05	5.03935283269549e-05	genesUP	H3K27ac_up
-9916	4.53904939515217e-05	4.04972029204523e-05	5.05617352500902e-05	genesUP	H3K27ac_up
-9915	4.55464750303929e-05	4.07313368078579e-05	5.07179605717288e-05	genesUP	H3K27ac_up
-9914	4.53904939515217e-05	4.03383292599979e-05	5.04122334320341e-05	genesUP	H3K27ac_up
-9913	4.53904939515217e-05	4.03383292599979e-05	5.04122334320341e-05	genesUP	H3K27ac_up
-9912	4.53904939515217e-05	4.03383292599979e-05	5.04122334320341e-05	genesUP	H3K27ac_up
-9911	4.57024561092641e-05	4.0478302392171e-05	5.04860425349596e-05	genesUP	H3K27ac_up
-9910	4.55464750303929e-05	4.03753702390629e-05	5.03276956508172e-05	genesUP	H3K27ac_up
-9909	4.53904939515217e-05	4.01793228288386e-05	5.02169149843834e-05	genesUP	H3K27ac_up
-9908	4.53904939515217e-05	4.01793228288386e-05	5.02169149843834e-05	genesUP	H3K27ac_up
-9907	4.53904939515217e-05	4.00703484711366e-05	5.03817010900075e-05	genesUP	H3K27ac_up
-9906	4.53904939515217e-05	4.00703484711366e-05	5.03817010900075e-05	genesUP	H3K27ac_up
-9905	4.55464750303929e-05	4.02154894295161e-05	5.05940494008937e-05	genesUP	H3K27ac_up
-9904	4.53904939515217e-05	4.0131524884234e-05	5.04618664546452e-05	genesUP	H3K27ac_up
-9903	4.52345128726505e-05	3.99970548930831e-05	5.0306119953242e-05	genesUP	H3K27ac_up
-9902	4.57024561092641e-05	4.04522492174922e-05	5.08700726005005e-05	genesUP	H3K27ac_up
-9901	4.57024561092641e-05	4.04522492174922e-05	5.08700726005005e-05	genesUP	H3K27ac_up
-9900	4.57024561092641e-05	4.04522492174922e-05	5.08700726005005e-05	genesUP	H3K27ac_up
-9899	4.53904939515217e-05	4.01542465133745e-05	5.05203135676432e-05	genesUP	H3K27ac_up
-9898	4.52345128726505e-05	3.99986098989815e-05	5.04012462128475e-05	genesUP	H3K27ac_up
-9897	4.49225507149081e-05	3.9643868484655e-05	5.01373248607035e-05	genesUP	H3K27ac_up
-9896	4.49225507149081e-05	3.9643868484655e-05	5.01373248607035e-05	genesUP	H3K27ac_up
-9895	4.47665696360369e-05	3.95115228993558e-05	5.00145857033243e-05	genesUP	H3K27ac_up
-9894	4.46105885571657e-05	3.94234818810945e-05	4.99174054238195e-05	genesUP	H3K27ac_up
-9893	4.47665696360369e-05	3.94773671532004e-05	5.00420216842395e-05	genesUP	H3K27ac_up
-9892	4.47665696360369e-05	3.94773671532004e-05	5.00420216842395e-05	genesUP	H3K27ac_up
-9891	4.47665696360369e-05	3.94773671532004e-05	5.00420216842395e-05	genesUP	H3K27ac_up
-9890	4.50785317937793e-05	3.97492906997516e-05	5.04543502775207e-05	genesUP	H3K27ac_up
-9889	4.50785317937793e-05	3.95973066140636e-05	5.03055229759295e-05	genesUP	H3K27ac_up
-9888	4.49225507149081e-05	3.94917495600506e-05	5.00510289486549e-05	genesUP	H3K27ac_up
-9887	4.50785317937793e-05	3.9654633022871e-05	5.01613156497425e-05	genesUP	H3K27ac_up
-9886	4.53904939515217e-05	3.99094146830291e-05	5.05674249665546e-05	genesUP	H3K27ac_up
-9885	4.53904939515217e-05	3.98554933618207e-05	5.04726825099308e-05	genesUP	H3K27ac_up
-9884	4.55464750303929e-05	3.99846520034215e-05	5.05984404565107e-05	genesUP	H3K27ac_up
-9883	4.55464750303929e-05	3.99846520034215e-05	5.05984404565107e-05	genesUP	H3K27ac_up
-9882	4.57024561092641e-05	4.02446311212905e-05	5.08296783391353e-05	genesUP	H3K27ac_up
-9881	4.58584371881353e-05	4.04457902889705e-05	5.09729033229133e-05	genesUP	H3K27ac_up
-9880	4.60144182670065e-05	4.06473060583596e-05	5.11727456444247e-05	genesUP	H3K27ac_up
-9879	4.60144182670065e-05	4.07782305986589e-05	5.11317253570055e-05	genesUP	H3K27ac_up
-9878	4.61703993458778e-05	4.08608153564804e-05	5.12912515035275e-05	genesUP	H3K27ac_up
-9877	4.60144182670065e-05	4.07782305986589e-05	5.10642893783444e-05	genesUP	H3K27ac_up
-9876	4.57024561092641e-05	4.04361915565439e-05	5.07524772319522e-05	genesUP	H3K27ac_up
-9875	4.57024561092641e-05	4.04361915565439e-05	5.07524772319522e-05	genesUP	H3K27ac_up
-9874	4.60144182670065e-05	4.08958737680669e-05	5.10588227270315e-05	genesUP	H3K27ac_up
-9873	4.60144182670065e-05	4.09107298591412e-05	5.10397065775779e-05	genesUP	H3K27ac_up
-9872	4.60144182670065e-05	4.10897985599851e-05	5.11206999197424e-05	genesUP	H3K27ac_up
-9871	4.60144182670065e-05	4.10897985599851e-05	5.11206999197424e-05	genesUP	H3K27ac_up
-9870	4.58584371881353e-05	4.08319349350774e-05	5.08833667643563e-05	genesUP	H3K27ac_up
-9869	4.58584371881353e-05	4.08319349350774e-05	5.08833667643563e-05	genesUP	H3K27ac_up
-9868	4.60144182670065e-05	4.10489308915279e-05	5.11988564643053e-05	genesUP	H3K27ac_up
-9867	4.60144182670065e-05	4.10489308915279e-05	5.11988564643053e-05	genesUP	H3K27ac_up
-9866	4.60144182670065e-05	4.10489308915279e-05	5.11988564643053e-05	genesUP	H3K27ac_up
-9865	4.61703993458778e-05	4.11706918127693e-05	5.12642202717598e-05	genesUP	H3K27ac_up
-9864	4.58584371881353e-05	4.09155809428092e-05	5.08640616572669e-05	genesUP	H3K27ac_up
-9863	4.55464750303929e-05	4.03512420326216e-05	5.043535155085e-05	genesUP	H3K27ac_up
-9862	4.55464750303929e-05	4.03512420326216e-05	5.043535155085e-05	genesUP	H3K27ac_up
-9861	4.57024561092641e-05	4.05488956199641e-05	5.06632957907024e-05	genesUP	H3K27ac_up
-9860	4.57024561092641e-05	4.05488956199641e-05	5.06632957907024e-05	genesUP	H3K27ac_up
-9859	4.58584371881353e-05	4.06223057876617e-05	5.07818434864162e-05	genesUP	H3K27ac_up
-9858	4.58584371881353e-05	4.06223057876617e-05	5.07818434864162e-05	genesUP	H3K27ac_up
-9857	4.57024561092641e-05	4.05904735106888e-05	5.05613085290931e-05	genesUP	H3K27ac_up
-9856	4.58584371881353e-05	4.08226072463564e-05	5.07967649239238e-05	genesUP	H3K27ac_up
-9855	4.58584371881353e-05	4.08045120213138e-05	5.08796899293673e-05	genesUP	H3K27ac_up
-9854	4.57024561092641e-05	4.05414538890565e-05	5.06409466266112e-05	genesUP	H3K27ac_up
-9853	4.53904939515217e-05	4.02794938698686e-05	5.02564167401167e-05	genesUP	H3K27ac_up
-9852	4.52345128726505e-05	4.02032949825844e-05	4.97387752472064e-05	genesUP	H3K27ac_up
-9851	4.52345128726505e-05	4.02498469374043e-05	4.98915452467498e-05	genesUP	H3K27ac_up
-9850	4.53904939515217e-05	4.03886484912707e-05	5.00826305588649e-05	genesUP	H3K27ac_up
-9849	4.53904939515217e-05	4.03886484912707e-05	5.00826305588649e-05	genesUP	H3K27ac_up
-9848	4.55464750303929e-05	4.0454559675729e-05	5.01411785029942e-05	genesUP	H3K27ac_up
-9847	4.57024561092641e-05	4.07607197093003e-05	5.03612059280405e-05	genesUP	H3K27ac_up
-9846	4.55464750303929e-05	4.04489320816175e-05	5.0180863916289e-05	genesUP	H3K27ac_up
-9845	4.58584371881353e-05	4.08475984924651e-05	5.05881421269425e-05	genesUP	H3K27ac_up
-9844	4.58584371881353e-05	4.08475984924651e-05	5.05881421269425e-05	genesUP	H3K27ac_up
-9843	4.60144182670065e-05	4.09890478198248e-05	5.08565539207702e-05	genesUP	H3K27ac_up
-9842	4.60144182670065e-05	4.10764832651209e-05	5.10063923563128e-05	genesUP	H3K27ac_up
-9841	4.60144182670065e-05	4.10764832651209e-05	5.10063923563128e-05	genesUP	H3K27ac_up
-9840	4.61703993458778e-05	4.11729298082136e-05	5.11850574130491e-05	genesUP	H3K27ac_up
-9839	4.60144182670065e-05	4.10492728907061e-05	5.09560807241484e-05	genesUP	H3K27ac_up
-9838	4.60144182670065e-05	4.11289255765949e-05	5.07290359994502e-05	genesUP	H3K27ac_up
-9837	4.6326380424749e-05	4.1405784630666e-05	5.10269686659884e-05	genesUP	H3K27ac_up
-9836	4.6326380424749e-05	4.1405784630666e-05	5.10269686659884e-05	genesUP	H3K27ac_up
-9835	4.6326380424749e-05	4.1405784630666e-05	5.10269686659884e-05	genesUP	H3K27ac_up
-9834	4.61703993458778e-05	4.1327728856785e-05	5.08793295341273e-05	genesUP	H3K27ac_up
-9833	4.6326380424749e-05	4.14222381201594e-05	5.11969536097926e-05	genesUP	H3K27ac_up
-9832	4.64823615036202e-05	4.15758491889517e-05	5.13710161520569e-05	genesUP	H3K27ac_up
-9831	4.6326380424749e-05	4.13325837955853e-05	5.13710161520569e-05	genesUP	H3K27ac_up
-9830	4.64823615036202e-05	4.1389135898122e-05	5.14572028611439e-05	genesUP	H3K27ac_up
-9829	4.6326380424749e-05	4.13325837955853e-05	5.13483377398342e-05	genesUP	H3K27ac_up
-9828	4.6326380424749e-05	4.13325837955853e-05	5.13483377398342e-05	genesUP	H3K27ac_up
-9827	4.60144182670065e-05	4.09986703197967e-05	5.11969536097926e-05	genesUP	H3K27ac_up
-9826	4.60144182670065e-05	4.09986703197967e-05	5.11969536097926e-05	genesUP	H3K27ac_up
-9825	4.61703993458778e-05	4.10554726854079e-05	5.14119348664311e-05	genesUP	H3K27ac_up
-9824	4.61703993458778e-05	4.10554726854079e-05	5.14119348664311e-05	genesUP	H3K27ac_up
-9823	4.60144182670065e-05	4.10208743917856e-05	5.1190024231938e-05	genesUP	H3K27ac_up
-9822	4.58584371881353e-05	4.10186342759518e-05	5.11047924120787e-05	genesUP	H3K27ac_up
-9821	4.60144182670065e-05	4.11090655549852e-05	5.13448469758103e-05	genesUP	H3K27ac_up
-9820	4.58584371881353e-05	4.10098680890848e-05	5.12444709177484e-05	genesUP	H3K27ac_up
-9819	4.60144182670065e-05	4.12030981541229e-05	5.12719265333809e-05	genesUP	H3K27ac_up
-9818	4.58584371881353e-05	4.09927519285792e-05	5.09768795098273e-05	genesUP	H3K27ac_up
-9817	4.60144182670065e-05	4.10545320521203e-05	5.1178839085223e-05	genesUP	H3K27ac_up
-9816	4.58584371881353e-05	4.0876303699076e-05	5.1178839085223e-05	genesUP	H3K27ac_up
-9815	4.58584371881353e-05	4.09432038090335e-05	5.11556200338096e-05	genesUP	H3K27ac_up
-9814	4.58584371881353e-05	4.09432038090335e-05	5.11556200338096e-05	genesUP	H3K27ac_up
-9813	4.60144182670065e-05	4.11861883503215e-05	5.13600432128476e-05	genesUP	H3K27ac_up
-9812	4.60144182670065e-05	4.11687960536728e-05	5.14574350970882e-05	genesUP	H3K27ac_up
-9811	4.60144182670065e-05	4.11687960536728e-05	5.14574350970882e-05	genesUP	H3K27ac_up
-9810	4.58584371881353e-05	4.10274095071911e-05	5.13679307756035e-05	genesUP	H3K27ac_up
-9809	4.58584371881353e-05	4.10752371582762e-05	5.13219519865273e-05	genesUP	H3K27ac_up
-9808	4.58584371881353e-05	4.10752371582762e-05	5.13219519865273e-05	genesUP	H3K27ac_up
-9807	4.60144182670065e-05	4.12208103576176e-05	5.13992832114034e-05	genesUP	H3K27ac_up
-9806	4.64823615036202e-05	4.16505258528396e-05	5.20055586305781e-05	genesUP	H3K27ac_up
-9805	4.64823615036202e-05	4.16505258528396e-05	5.20055586305781e-05	genesUP	H3K27ac_up
-9804	4.64823615036202e-05	4.16505258528396e-05	5.20055586305781e-05	genesUP	H3K27ac_up
-9803	4.64823615036202e-05	4.1681669817896e-05	5.18337125028406e-05	genesUP	H3K27ac_up
-9802	4.6326380424749e-05	4.14895071172563e-05	5.17488726272265e-05	genesUP	H3K27ac_up
-9801	4.6326380424749e-05	4.14895071172563e-05	5.17488726272265e-05	genesUP	H3K27ac_up
-9800	4.61703993458778e-05	4.12609544698148e-05	5.15856621109539e-05	genesUP	H3K27ac_up
-9799	4.61703993458778e-05	4.12611833264462e-05	5.15699625221124e-05	genesUP	H3K27ac_up
-9798	4.64823615036202e-05	4.16199574636108e-05	5.19067691188456e-05	genesUP	H3K27ac_up
-9797	4.67943236613626e-05	4.21937842937643e-05	5.20631473653087e-05	genesUP	H3K27ac_up
-9796	4.66383425824914e-05	4.20428053680029e-05	5.19067691188456e-05	genesUP	H3K27ac_up
-9795	4.69503047402338e-05	4.22815473827066e-05	5.22398100407279e-05	genesUP	H3K27ac_up
-9794	4.66383425824914e-05	4.19814457086368e-05	5.18620299361193e-05	genesUP	H3K27ac_up
-9793	4.64823615036202e-05	4.19021390491861e-05	5.17099450557767e-05	genesUP	H3K27ac_up
-9792	4.64823615036202e-05	4.17677697849106e-05	5.16782289339701e-05	genesUP	H3K27ac_up
-9791	4.64823615036202e-05	4.17226609756203e-05	5.16782289339701e-05	genesUP	H3K27ac_up
-9790	4.66383425824914e-05	4.1871036323724e-05	5.20141130535288e-05	genesUP	H3K27ac_up
-9789	4.66383425824914e-05	4.1871036323724e-05	5.20883670255953e-05	genesUP	H3K27ac_up
-9788	4.6326380424749e-05	4.16359226886117e-05	5.15834067108215e-05	genesUP	H3K27ac_up
-9787	4.6326380424749e-05	4.16359226886117e-05	5.15834067108215e-05	genesUP	H3K27ac_up
-9786	4.61703993458778e-05	4.15112757870621e-05	5.13099342856543e-05	genesUP	H3K27ac_up
-9785	4.55464750303929e-05	4.08380366378642e-05	5.08014402347664e-05	genesUP	H3K27ac_up
-9784	4.55464750303929e-05	4.07621024779147e-05	5.07832214515908e-05	genesUP	H3K27ac_up
-9783	4.53904939515217e-05	4.06892445239077e-05	5.0762711428389e-05	genesUP	H3K27ac_up
-9782	4.53904939515217e-05	4.07331236386152e-05	5.07892456471566e-05	genesUP	H3K27ac_up
-9781	4.52345128726505e-05	4.05751631524961e-05	5.07390947770156e-05	genesUP	H3K27ac_up
-9780	4.53904939515217e-05	4.07397797533954e-05	5.08568626403051e-05	genesUP	H3K27ac_up
-9779	4.55464750303929e-05	4.08700027218409e-05	5.11532120731602e-05	genesUP	H3K27ac_up
-9778	4.55464750303929e-05	4.08700027218409e-05	5.11532120731602e-05	genesUP	H3K27ac_up
-9777	4.55464750303929e-05	4.09281358667655e-05	5.09698643770537e-05	genesUP	H3K27ac_up
-9776	4.55464750303929e-05	4.09281358667655e-05	5.09698643770537e-05	genesUP	H3K27ac_up
-9775	4.55464750303929e-05	4.08806464058254e-05	5.10410881052411e-05	genesUP	H3K27ac_up
-9774	4.58584371881353e-05	4.11920076586532e-05	5.14547468715905e-05	genesUP	H3K27ac_up
-9773	4.58584371881353e-05	4.11920076586532e-05	5.14547468715905e-05	genesUP	H3K27ac_up
-9772	4.55464750303929e-05	4.08513509583023e-05	5.11286484863814e-05	genesUP	H3K27ac_up
-9771	4.53904939515217e-05	4.07402630124776e-05	5.08181643509483e-05	genesUP	H3K27ac_up
-9770	4.55464750303929e-05	4.09054909320399e-05	5.1057140858418e-05	genesUP	H3K27ac_up
-9769	4.57024561092641e-05	4.10114703546708e-05	5.11400087614325e-05	genesUP	H3K27ac_up
-9768	4.53904939515217e-05	4.07285638166176e-05	5.0734381003071e-05	genesUP	H3K27ac_up
-9767	4.52345128726505e-05	4.04252097391827e-05	5.06392954498027e-05	genesUP	H3K27ac_up
-9766	4.53904939515217e-05	4.05803733626516e-05	5.07198655830088e-05	genesUP	H3K27ac_up
-9765	4.57024561092641e-05	4.09208508278682e-05	5.09145377125386e-05	genesUP	H3K27ac_up
-9764	4.57024561092641e-05	4.09208508278682e-05	5.09145377125386e-05	genesUP	H3K27ac_up
-9763	4.57024561092641e-05	4.09208508278682e-05	5.09145377125386e-05	genesUP	H3K27ac_up
-9762	4.55464750303929e-05	4.07170031663021e-05	5.08007123254979e-05	genesUP	H3K27ac_up
-9761	4.53904939515217e-05	4.07044560421958e-05	5.06672946526637e-05	genesUP	H3K27ac_up
-9760	4.53904939515217e-05	4.07044560421958e-05	5.06672946526637e-05	genesUP	H3K27ac_up
-9759	4.52345128726505e-05	4.04663087325707e-05	5.03532245947265e-05	genesUP	H3K27ac_up
-9758	4.52345128726505e-05	4.04633232632305e-05	5.04175939371729e-05	genesUP	H3K27ac_up
-9757	4.50785317937793e-05	4.03164941448e-05	5.03331357632141e-05	genesUP	H3K27ac_up
-9756	4.49225507149081e-05	4.02081860677489e-05	5.02689932721671e-05	genesUP	H3K27ac_up
-9755	4.47665696360369e-05	3.99222978541889e-05	5.01548090656489e-05	genesUP	H3K27ac_up
-9754	4.47665696360369e-05	3.99222978541889e-05	5.01548090656489e-05	genesUP	H3K27ac_up
-9753	4.47665696360369e-05	3.98154656005326e-05	5.00689664425614e-05	genesUP	H3K27ac_up
-9752	4.47665696360369e-05	3.98154656005326e-05	5.00689664425614e-05	genesUP	H3K27ac_up
-9751	4.46105885571657e-05	3.95093978728007e-05	5.00689664425614e-05	genesUP	H3K27ac_up
-9750	4.46105885571657e-05	3.95093978728007e-05	5.00689664425614e-05	genesUP	H3K27ac_up
-9749	4.46105885571657e-05	3.93598671579173e-05	4.99527657912436e-05	genesUP	H3K27ac_up
-9748	4.47665696360369e-05	3.96658311518957e-05	5.02689932721671e-05	genesUP	H3K27ac_up
-9747	4.46105885571657e-05	3.94254957193921e-05	5.00756204312442e-05	genesUP	H3K27ac_up
-9746	4.46105885571657e-05	3.9439006086559e-05	4.993258631752e-05	genesUP	H3K27ac_up
-9745	4.44546074782945e-05	3.93124436653637e-05	4.97661059045436e-05	genesUP	H3K27ac_up
-9744	4.44546074782945e-05	3.93124436653637e-05	4.97661059045436e-05	genesUP	H3K27ac_up
-9743	4.4142645320552e-05	3.8947346298244e-05	4.94458035740741e-05	genesUP	H3K27ac_up
-9742	4.4142645320552e-05	3.8947346298244e-05	4.94458035740741e-05	genesUP	H3K27ac_up
-9741	4.4142645320552e-05	3.8947346298244e-05	4.94458035740741e-05	genesUP	H3K27ac_up
-9740	4.4142645320552e-05	3.8947346298244e-05	4.94458035740741e-05	genesUP	H3K27ac_up
-9739	4.39866642416808e-05	3.88581880097814e-05	4.92960716439542e-05	genesUP	H3K27ac_up
-9738	4.4142645320552e-05	3.89414288284021e-05	4.94777864115159e-05	genesUP	H3K27ac_up
-9737	4.42986263994232e-05	3.90145386032941e-05	4.95776955872919e-05	genesUP	H3K27ac_up
-9736	4.4142645320552e-05	3.89616939308207e-05	4.93495251639653e-05	genesUP	H3K27ac_up
-9735	4.42986263994232e-05	3.91040980531028e-05	4.95247186040557e-05	genesUP	H3K27ac_up
-9734	4.42986263994232e-05	3.91820913226048e-05	4.95087626434925e-05	genesUP	H3K27ac_up
-9733	4.44546074782945e-05	3.93091265045106e-05	4.98030477811418e-05	genesUP	H3K27ac_up
-9732	4.47665696360369e-05	3.98465983009872e-05	5.01428471539057e-05	genesUP	H3K27ac_up
-9731	4.44546074782945e-05	3.9565215060476e-05	4.96536288103105e-05	genesUP	H3K27ac_up
-9730	4.44546074782945e-05	3.9565215060476e-05	4.96536288103105e-05	genesUP	H3K27ac_up
-9729	4.42986263994232e-05	3.94053938290698e-05	4.95664345024217e-05	genesUP	H3K27ac_up
-9728	4.42986263994232e-05	3.94053938290698e-05	4.95664345024217e-05	genesUP	H3K27ac_up
-9727	4.42986263994232e-05	3.94053938290698e-05	4.95664345024217e-05	genesUP	H3K27ac_up
-9726	4.42986263994232e-05	3.93435065799441e-05	4.96094080469008e-05	genesUP	H3K27ac_up
-9725	4.42986263994232e-05	3.91867153137128e-05	4.97625171421793e-05	genesUP	H3K27ac_up
-9724	4.4142645320552e-05	3.89684629461861e-05	4.95263826531002e-05	genesUP	H3K27ac_up
-9723	4.38306831628096e-05	3.86748128447458e-05	4.91091197846317e-05	genesUP	H3K27ac_up
-9722	4.38306831628096e-05	3.86748128447458e-05	4.91091197846317e-05	genesUP	H3K27ac_up
-9721	4.36747020839384e-05	3.86343880105885e-05	4.90598226254611e-05	genesUP	H3K27ac_up
-9720	4.36747020839384e-05	3.87004048314275e-05	4.9024229134087e-05	genesUP	H3K27ac_up
-9719	4.36747020839384e-05	3.87004048314275e-05	4.9024229134087e-05	genesUP	H3K27ac_up
-9718	4.38306831628096e-05	3.88177234416665e-05	4.92808940329583e-05	genesUP	H3K27ac_up
-9717	4.36747020839384e-05	3.84413764364035e-05	4.90247055059272e-05	genesUP	H3K27ac_up
-9716	4.36747020839384e-05	3.84413764364035e-05	4.90247055059272e-05	genesUP	H3K27ac_up
-9715	4.38306831628096e-05	3.85970541645868e-05	4.90986438725146e-05	genesUP	H3K27ac_up
-9714	4.38306831628096e-05	3.85801866355228e-05	4.92542955895267e-05	genesUP	H3K27ac_up
-9713	4.38306831628096e-05	3.85801866355228e-05	4.92542955895267e-05	genesUP	H3K27ac_up
-9712	4.36747020839384e-05	3.84828166362419e-05	4.90826870970536e-05	genesUP	H3K27ac_up
-9711	4.35187210050672e-05	3.83970543303007e-05	4.88618028135602e-05	genesUP	H3K27ac_up
-9710	4.3362739926196e-05	3.8261516936055e-05	4.85418635349724e-05	genesUP	H3K27ac_up
-9709	4.3362739926196e-05	3.83401734499583e-05	4.87543547738914e-05	genesUP	H3K27ac_up
-9708	4.3362739926196e-05	3.83672599590296e-05	4.86873579266215e-05	genesUP	H3K27ac_up
-9707	4.35187210050672e-05	3.83756064627893e-05	4.87648034973242e-05	genesUP	H3K27ac_up
-9706	4.35187210050672e-05	3.83756064627893e-05	4.87648034973242e-05	genesUP	H3K27ac_up
-9705	4.32067588473248e-05	3.80741121604441e-05	4.85468035506184e-05	genesUP	H3K27ac_up
-9704	4.3362739926196e-05	3.82159381010293e-05	4.86420916436101e-05	genesUP	H3K27ac_up
-9703	4.35187210050672e-05	3.82769003104119e-05	4.86699379310296e-05	genesUP	H3K27ac_up
-9702	4.3362739926196e-05	3.81537541953255e-05	4.84409825375648e-05	genesUP	H3K27ac_up
-9701	4.3362739926196e-05	3.81537541953255e-05	4.84409825375648e-05	genesUP	H3K27ac_up
-9700	4.35187210050672e-05	3.8208632938498e-05	4.88004793282432e-05	genesUP	H3K27ac_up
-9699	4.35187210050672e-05	3.8230725019597e-05	4.88774719525361e-05	genesUP	H3K27ac_up
-9698	4.35187210050672e-05	3.8230725019597e-05	4.88774719525361e-05	genesUP	H3K27ac_up
-9697	4.3362739926196e-05	3.81674499858465e-05	4.86839362229413e-05	genesUP	H3K27ac_up
-9696	4.3362739926196e-05	3.81179612622387e-05	4.86110435649265e-05	genesUP	H3K27ac_up
-9695	4.32067588473248e-05	3.79509392389591e-05	4.8455035315572e-05	genesUP	H3K27ac_up
-9694	4.30507777684536e-05	3.78314038261224e-05	4.8282773288547e-05	genesUP	H3K27ac_up
-9693	4.28947966895824e-05	3.77792359980084e-05	4.82486067382186e-05	genesUP	H3K27ac_up
-9692	4.3362739926196e-05	3.825947343444e-05	4.85296284565996e-05	genesUP	H3K27ac_up
-9691	4.258283453184e-05	3.75817611707844e-05	4.77365762547694e-05	genesUP	H3K27ac_up
-9690	4.27388156107112e-05	3.7875982740126e-05	4.79533583510444e-05	genesUP	H3K27ac_up
-9689	4.27388156107112e-05	3.7741519966958e-05	4.79513103525308e-05	genesUP	H3K27ac_up
-9688	4.258283453184e-05	3.75636460063036e-05	4.76546986037932e-05	genesUP	H3K27ac_up
-9687	4.258283453184e-05	3.75636460063036e-05	4.76546986037932e-05	genesUP	H3K27ac_up
-9686	4.22708723740975e-05	3.72527022664106e-05	4.74720754179737e-05	genesUP	H3K27ac_up
-9685	4.21148912952263e-05	3.71949515100789e-05	4.70860075499049e-05	genesUP	H3K27ac_up
-9684	4.19589102163551e-05	3.70050519165458e-05	4.70688185662018e-05	genesUP	H3K27ac_up
-9683	4.18029291374839e-05	3.68744076087981e-05	4.69753949012851e-05	genesUP	H3K27ac_up
-9682	4.21148912952263e-05	3.73234914506685e-05	4.72986211820609e-05	genesUP	H3K27ac_up
-9681	4.19589102163551e-05	3.69765050803114e-05	4.71996694070583e-05	genesUP	H3K27ac_up
-9680	4.21148912952263e-05	3.71625117324245e-05	4.73105082947732e-05	genesUP	H3K27ac_up
-9679	4.22708723740975e-05	3.72759825112719e-05	4.75663631478808e-05	genesUP	H3K27ac_up
-9678	4.21148912952263e-05	3.71884292210421e-05	4.74435330759444e-05	genesUP	H3K27ac_up
-9677	4.19589102163551e-05	3.70354378013289e-05	4.71897471997901e-05	genesUP	H3K27ac_up
-9676	4.18029291374839e-05	3.6953309625073e-05	4.71315279637649e-05	genesUP	H3K27ac_up
-9675	4.19589102163551e-05	3.71271491841431e-05	4.73238609617183e-05	genesUP	H3K27ac_up
-9674	4.19589102163551e-05	3.72238418449505e-05	4.71686653151556e-05	genesUP	H3K27ac_up
-9673	4.22708723740975e-05	3.76727088702328e-05	4.74926877990883e-05	genesUP	H3K27ac_up
-9672	4.24268534529687e-05	3.78175097175791e-05	4.76114501310049e-05	genesUP	H3K27ac_up
-9671	4.22708723740975e-05	3.76023646714398e-05	4.75068341277212e-05	genesUP	H3K27ac_up
-9670	4.22708723740975e-05	3.76023646714398e-05	4.75068341277212e-05	genesUP	H3K27ac_up
-9669	4.19589102163551e-05	3.72828410896006e-05	4.70489745202272e-05	genesUP	H3K27ac_up
-9668	4.21148912952263e-05	3.72828410896006e-05	4.73108777039583e-05	genesUP	H3K27ac_up
-9667	4.19589102163551e-05	3.72103654043402e-05	4.71683652931011e-05	genesUP	H3K27ac_up
-9666	4.18029291374839e-05	3.71412247437894e-05	4.71180574346874e-05	genesUP	H3K27ac_up
-9665	4.16469480586127e-05	3.70677443855539e-05	4.70157905057181e-05	genesUP	H3K27ac_up
-9664	4.14909669797415e-05	3.69462318860753e-05	4.66767787998285e-05	genesUP	H3K27ac_up
-9663	4.13349859008703e-05	3.67196246209883e-05	4.64955057173061e-05	genesUP	H3K27ac_up
-9662	4.13349859008703e-05	3.67196246209883e-05	4.64955057173061e-05	genesUP	H3K27ac_up
-9661	4.11790048219991e-05	3.64999896540043e-05	4.62997552427824e-05	genesUP	H3K27ac_up
-9660	4.13349859008703e-05	3.65634128983812e-05	4.67865759209187e-05	genesUP	H3K27ac_up
-9659	4.13349859008703e-05	3.65487881327492e-05	4.66860708781311e-05	genesUP	H3K27ac_up
-9658	4.16469480586127e-05	3.68814201283651e-05	4.70361521952816e-05	genesUP	H3K27ac_up
-9657	4.16469480586127e-05	3.68341717334108e-05	4.71070934020203e-05	genesUP	H3K27ac_up
-9656	4.14909669797415e-05	3.67991924736976e-05	4.68763322469533e-05	genesUP	H3K27ac_up
-9655	4.14909669797415e-05	3.6772294308883e-05	4.67599203199703e-05	genesUP	H3K27ac_up
-9654	4.14909669797415e-05	3.6772294308883e-05	4.67599203199703e-05	genesUP	H3K27ac_up
-9653	4.13349859008703e-05	3.66713826935487e-05	4.66589291250173e-05	genesUP	H3K27ac_up
-9652	4.13349859008703e-05	3.66713826935487e-05	4.66589291250173e-05	genesUP	H3K27ac_up
-9651	4.14909669797415e-05	3.66713826935487e-05	4.68148133758713e-05	genesUP	H3K27ac_up
-9650	4.14909669797415e-05	3.66713826935487e-05	4.68148133758713e-05	genesUP	H3K27ac_up
-9649	4.13349859008703e-05	3.63986353408907e-05	4.66767969853393e-05	genesUP	H3K27ac_up
-9648	4.14909669797415e-05	3.65769971186189e-05	4.68108701199423e-05	genesUP	H3K27ac_up
-9647	4.16469480586127e-05	3.66950914999477e-05	4.69612578555325e-05	genesUP	H3K27ac_up
-9646	4.18029291374839e-05	3.68274311305425e-05	4.70844189518517e-05	genesUP	H3K27ac_up
-9645	4.18029291374839e-05	3.68274311305425e-05	4.70844189518517e-05	genesUP	H3K27ac_up
-9644	4.19589102163551e-05	3.69370571708648e-05	4.72141000890647e-05	genesUP	H3K27ac_up
-9643	4.21148912952263e-05	3.69692075537907e-05	4.73694096288314e-05	genesUP	H3K27ac_up
-9642	4.19589102163551e-05	3.70074634156922e-05	4.73787913062569e-05	genesUP	H3K27ac_up
-9641	4.22708723740975e-05	3.70986173416246e-05	4.76433331145233e-05	genesUP	H3K27ac_up
-9640	4.21148912952263e-05	3.69960610739057e-05	4.74749517536883e-05	genesUP	H3K27ac_up
-9639	4.22708723740975e-05	3.71528712985602e-05	4.76574847611842e-05	genesUP	H3K27ac_up
-9638	4.21148912952263e-05	3.71599214904113e-05	4.73658969023266e-05	genesUP	H3K27ac_up
-9637	4.19589102163551e-05	3.68875810145915e-05	4.72285520720434e-05	genesUP	H3K27ac_up
-9636	4.19589102163551e-05	3.69160155085415e-05	4.71451610122658e-05	genesUP	H3K27ac_up
-9635	4.21148912952263e-05	3.7091585620724e-05	4.74462303877807e-05	genesUP	H3K27ac_up
-9634	4.21148912952263e-05	3.71950451330039e-05	4.75247191685981e-05	genesUP	H3K27ac_up
-9633	4.21148912952263e-05	3.71950451330039e-05	4.75247191685981e-05	genesUP	H3K27ac_up
-9632	4.19589102163551e-05	3.70125097095186e-05	4.73747355048425e-05	genesUP	H3K27ac_up
-9631	4.19589102163551e-05	3.70125097095186e-05	4.73747355048425e-05	genesUP	H3K27ac_up
-9630	4.16469480586127e-05	3.64291236751419e-05	4.69354828271301e-05	genesUP	H3K27ac_up
-9629	4.14909669797415e-05	3.62817366193095e-05	4.67697975024509e-05	genesUP	H3K27ac_up
-9628	4.13349859008703e-05	3.61249884413747e-05	4.65206146459443e-05	genesUP	H3K27ac_up
-9627	4.14909669797415e-05	3.62817366193095e-05	4.66134329650754e-05	genesUP	H3K27ac_up
-9626	4.13349859008703e-05	3.62630421442327e-05	4.63933278455277e-05	genesUP	H3K27ac_up
-9625	4.13349859008703e-05	3.62630421442327e-05	4.63933278455277e-05	genesUP	H3K27ac_up
-9624	4.13349859008703e-05	3.61391055300886e-05	4.65998046577033e-05	genesUP	H3K27ac_up
-9623	4.14909669797415e-05	3.64189904260377e-05	4.6779956580758e-05	genesUP	H3K27ac_up
-9622	4.14909669797415e-05	3.64189904260377e-05	4.6779956580758e-05	genesUP	H3K27ac_up
-9621	4.16469480586127e-05	3.66069131608071e-05	4.67994729393586e-05	genesUP	H3K27ac_up
-9620	4.18029291374839e-05	3.67226642736064e-05	4.71561242593773e-05	genesUP	H3K27ac_up
-9619	4.18029291374839e-05	3.67226642736064e-05	4.71561242593773e-05	genesUP	H3K27ac_up
-9618	4.16469480586127e-05	3.66223636970946e-05	4.70202508406917e-05	genesUP	H3K27ac_up
-9617	4.14909669797415e-05	3.64694595252465e-05	4.70132693684883e-05	genesUP	H3K27ac_up
-9616	4.13349859008703e-05	3.63881872287637e-05	4.68907677433386e-05	genesUP	H3K27ac_up
-9615	4.13349859008703e-05	3.63881872287637e-05	4.68907677433386e-05	genesUP	H3K27ac_up
-9614	4.13349859008703e-05	3.61384359142117e-05	4.69070078762662e-05	genesUP	H3K27ac_up
-9613	4.10230237431279e-05	3.59584742694938e-05	4.64213909284389e-05	genesUP	H3K27ac_up
-9612	4.11790048219991e-05	3.61633920551292e-05	4.66769525126334e-05	genesUP	H3K27ac_up
-9611	4.11790048219991e-05	3.60581973219856e-05	4.66137333645161e-05	genesUP	H3K27ac_up
-9610	4.11790048219991e-05	3.60581973219856e-05	4.66137333645161e-05	genesUP	H3K27ac_up
-9609	4.11790048219991e-05	3.60581973219856e-05	4.66137333645161e-05	genesUP	H3K27ac_up
-9608	4.10230237431279e-05	3.60370409173207e-05	4.64511661488103e-05	genesUP	H3K27ac_up
-9607	4.08670426642567e-05	3.59161971213936e-05	4.63357465844711e-05	genesUP	H3K27ac_up
-9606	4.11790048219991e-05	3.6155517176115e-05	4.65271783649208e-05	genesUP	H3K27ac_up
-9605	4.08670426642567e-05	3.5918705574403e-05	4.61438825755775e-05	genesUP	H3K27ac_up
-9604	4.08670426642567e-05	3.5918705574403e-05	4.61438825755775e-05	genesUP	H3K27ac_up
-9603	4.08670426642567e-05	3.58204941794142e-05	4.6206831654756e-05	genesUP	H3K27ac_up
-9602	4.08670426642567e-05	3.58204941794142e-05	4.6206831654756e-05	genesUP	H3K27ac_up
-9601	4.08670426642567e-05	3.58204941794142e-05	4.6206831654756e-05	genesUP	H3K27ac_up
-9600	4.08670426642567e-05	3.58204941794142e-05	4.6206831654756e-05	genesUP	H3K27ac_up
-9599	4.10230237431279e-05	3.61224259635633e-05	4.63345628261239e-05	genesUP	H3K27ac_up
-9598	4.08670426642567e-05	3.59687594428852e-05	4.61241367294052e-05	genesUP	H3K27ac_up
-9597	4.10230237431279e-05	3.61424157820115e-05	4.64166346784254e-05	genesUP	H3K27ac_up
-9596	4.10230237431279e-05	3.61424157820115e-05	4.64166346784254e-05	genesUP	H3K27ac_up
-9595	4.13349859008703e-05	3.63943119285619e-05	4.67614018810703e-05	genesUP	H3K27ac_up
-9594	4.13349859008703e-05	3.63943119285619e-05	4.67614018810703e-05	genesUP	H3K27ac_up
-9593	4.13349859008703e-05	3.63943119285619e-05	4.67614018810703e-05	genesUP	H3K27ac_up
-9592	4.13349859008703e-05	3.63943119285619e-05	4.67614018810703e-05	genesUP	H3K27ac_up
-9591	4.13349859008703e-05	3.63943119285619e-05	4.67614018810703e-05	genesUP	H3K27ac_up
-9590	4.13349859008703e-05	3.63943119285619e-05	4.67614018810703e-05	genesUP	H3K27ac_up
-9589	4.11790048219991e-05	3.62421038540749e-05	4.66047295537909e-05	genesUP	H3K27ac_up
-9588	4.11790048219991e-05	3.62421038540749e-05	4.66047295537909e-05	genesUP	H3K27ac_up
-9587	4.08670426642567e-05	3.59407414185063e-05	4.63164581022016e-05	genesUP	H3K27ac_up
-9586	4.08670426642567e-05	3.59407414185063e-05	4.63164581022016e-05	genesUP	H3K27ac_up
-9585	4.13349859008703e-05	3.6419811929542e-05	4.67704988982432e-05	genesUP	H3K27ac_up
-9584	4.11790048219991e-05	3.63141991876127e-05	4.64418875571077e-05	genesUP	H3K27ac_up
-9583	4.10230237431279e-05	3.61302790201471e-05	4.62968243296634e-05	genesUP	H3K27ac_up
-9582	4.10230237431279e-05	3.61342800854413e-05	4.62522530875832e-05	genesUP	H3K27ac_up
-9581	4.08670426642567e-05	3.60963111053032e-05	4.61262676564002e-05	genesUP	H3K27ac_up
-9580	4.05550805065142e-05	3.58328908132056e-05	4.58654977226881e-05	genesUP	H3K27ac_up
-9579	4.05550805065142e-05	3.5663301188556e-05	4.57635067355728e-05	genesUP	H3K27ac_up
-9578	4.07110615853854e-05	3.57924284077743e-05	4.59407283094338e-05	genesUP	H3K27ac_up
-9577	4.07110615853854e-05	3.57924284077743e-05	4.59407283094338e-05	genesUP	H3K27ac_up
-9576	4.07110615853854e-05	3.59420886982961e-05	4.58223641729676e-05	genesUP	H3K27ac_up
-9575	4.05550805065142e-05	3.56616875236615e-05	4.57305863376087e-05	genesUP	H3K27ac_up
-9574	4.07110615853854e-05	3.58101012019304e-05	4.58518198904621e-05	genesUP	H3K27ac_up
-9573	4.05550805065142e-05	3.5663301188556e-05	4.56785303812652e-05	genesUP	H3K27ac_up
-9572	4.07110615853854e-05	3.57187364607229e-05	4.59637276018673e-05	genesUP	H3K27ac_up
-9571	4.10230237431279e-05	3.59531966738484e-05	4.6252655682541e-05	genesUP	H3K27ac_up
-9570	4.10230237431279e-05	3.59531966738484e-05	4.6252655682541e-05	genesUP	H3K27ac_up
-9569	4.10230237431279e-05	3.58609185385454e-05	4.62455202435108e-05	genesUP	H3K27ac_up
-9568	4.08670426642567e-05	3.57707442111402e-05	4.6128754038363e-05	genesUP	H3K27ac_up
-9567	4.08670426642567e-05	3.57707442111402e-05	4.6128754038363e-05	genesUP	H3K27ac_up
-9566	4.10230237431279e-05	3.59255537140302e-05	4.62804124659914e-05	genesUP	H3K27ac_up
-9565	4.10230237431279e-05	3.59255537140302e-05	4.62804124659914e-05	genesUP	H3K27ac_up
-9564	4.07110615853854e-05	3.56159347082501e-05	4.60955108004959e-05	genesUP	H3K27ac_up
-9563	4.02431183487718e-05	3.5195793065438e-05	4.55112275953104e-05	genesUP	H3K27ac_up
-9562	3.97751751121582e-05	3.45326923384744e-05	4.4754299929897e-05	genesUP	H3K27ac_up
-9561	3.9619194033287e-05	3.4499522177146e-05	4.45982789671867e-05	genesUP	H3K27ac_up
-9560	3.94632129544158e-05	3.43300069070291e-05	4.43828739233304e-05	genesUP	H3K27ac_up
-9559	3.94632129544158e-05	3.43300069070291e-05	4.43828739233304e-05	genesUP	H3K27ac_up
-9558	3.97751751121582e-05	3.46146958009526e-05	4.4754299929897e-05	genesUP	H3K27ac_up
-9557	4.00871372699006e-05	3.50242556199249e-05	4.51778853555752e-05	genesUP	H3K27ac_up
-9556	4.00871372699006e-05	3.50242556199249e-05	4.51778853555752e-05	genesUP	H3K27ac_up
-9555	3.97751751121582e-05	3.47149435158882e-05	4.4666674166491e-05	genesUP	H3K27ac_up
-9554	3.99311561910294e-05	3.48318446572514e-05	4.4969520892575e-05	genesUP	H3K27ac_up
-9553	4.00871372699006e-05	3.50405891152968e-05	4.50355879963918e-05	genesUP	H3K27ac_up
-9552	4.00871372699006e-05	3.50405891152968e-05	4.50355879963918e-05	genesUP	H3K27ac_up
-9551	3.99311561910294e-05	3.48542524508606e-05	4.49659653420394e-05	genesUP	H3K27ac_up
-9550	4.00871372699006e-05	3.49675886076146e-05	4.51471424405557e-05	genesUP	H3K27ac_up
-9549	4.00871372699006e-05	3.49675886076146e-05	4.51471424405557e-05	genesUP	H3K27ac_up
-9548	4.00871372699006e-05	3.49675886076146e-05	4.51471424405557e-05	genesUP	H3K27ac_up
-9547	4.00871372699006e-05	3.49675886076146e-05	4.51471424405557e-05	genesUP	H3K27ac_up
-9546	4.00871372699006e-05	3.51235925040234e-05	4.5116408906904e-05	genesUP	H3K27ac_up
-9545	4.00871372699006e-05	3.51235925040234e-05	4.5116408906904e-05	genesUP	H3K27ac_up
-9544	3.99311561910294e-05	3.51100039445235e-05	4.50080026199198e-05	genesUP	H3K27ac_up
-9543	3.9619194033287e-05	3.47525141373498e-05	4.46071375356413e-05	genesUP	H3K27ac_up
-9542	3.94632129544158e-05	3.45008094191803e-05	4.44338091652357e-05	genesUP	H3K27ac_up
-9541	3.93072318755446e-05	3.45286656977517e-05	4.43042218065388e-05	genesUP	H3K27ac_up
-9540	3.93072318755446e-05	3.45286656977517e-05	4.43042218065388e-05	genesUP	H3K27ac_up
-9539	3.91512507966734e-05	3.43728029317077e-05	4.42009776623986e-05	genesUP	H3K27ac_up
-9538	3.88392886389309e-05	3.41973943712981e-05	4.38021449976365e-05	genesUP	H3K27ac_up
-9537	3.93072318755446e-05	3.45986478120917e-05	4.44441109642379e-05	genesUP	H3K27ac_up
-9536	3.91512507966734e-05	3.43728029317077e-05	4.42664013946478e-05	genesUP	H3K27ac_up
-9535	3.93072318755446e-05	3.45008134853831e-05	4.42982762333143e-05	genesUP	H3K27ac_up
-9534	3.93072318755446e-05	3.45008134853831e-05	4.42982762333143e-05	genesUP	H3K27ac_up
-9533	3.89952697178022e-05	3.43937077650097e-05	4.39488747116251e-05	genesUP	H3K27ac_up
-9532	3.86833075600597e-05	3.40547748351382e-05	4.35906051073613e-05	genesUP	H3K27ac_up
-9531	3.86833075600597e-05	3.40547748351382e-05	4.35906051073613e-05	genesUP	H3K27ac_up
-9530	3.86833075600597e-05	3.40576830262069e-05	4.36355854906356e-05	genesUP	H3K27ac_up
-9529	3.85273264811885e-05	3.37575794275116e-05	4.35283833182588e-05	genesUP	H3K27ac_up
-9528	3.83713454023173e-05	3.35794455698439e-05	4.34004025357113e-05	genesUP	H3K27ac_up
-9527	3.88392886389309e-05	3.41353349546397e-05	4.39907172605175e-05	genesUP	H3K27ac_up
-9526	3.88392886389309e-05	3.41353349546397e-05	4.39907172605175e-05	genesUP	H3K27ac_up
-9525	3.85273264811885e-05	3.39344053080633e-05	4.36527456272117e-05	genesUP	H3K27ac_up
-9524	3.85273264811885e-05	3.39344053080633e-05	4.36527456272117e-05	genesUP	H3K27ac_up
-9523	3.85273264811885e-05	3.39344053080633e-05	4.36527456272117e-05	genesUP	H3K27ac_up
-9522	3.82153643234461e-05	3.37387383040416e-05	4.33583266242845e-05	genesUP	H3K27ac_up
-9521	3.82153643234461e-05	3.36327686263137e-05	4.34485365771833e-05	genesUP	H3K27ac_up
-9520	3.85273264811885e-05	3.39333359491307e-05	4.38660950566209e-05	genesUP	H3K27ac_up
-9519	3.85273264811885e-05	3.39507828917603e-05	4.36707164694821e-05	genesUP	H3K27ac_up
-9518	3.85273264811885e-05	3.41734925707403e-05	4.36615368447009e-05	genesUP	H3K27ac_up
-9517	3.85273264811885e-05	3.41734925707403e-05	4.36615368447009e-05	genesUP	H3K27ac_up
-9516	3.83713454023173e-05	3.39722523978467e-05	4.34923338111993e-05	genesUP	H3K27ac_up
-9515	3.82153643234461e-05	3.39722523978467e-05	4.34821987298254e-05	genesUP	H3K27ac_up
-9514	3.80593832445749e-05	3.36747256898451e-05	4.31719377205003e-05	genesUP	H3K27ac_up
-9513	3.80593832445749e-05	3.36747256898451e-05	4.31719377205003e-05	genesUP	H3K27ac_up
-9512	3.80593832445749e-05	3.36747256898451e-05	4.31719377205003e-05	genesUP	H3K27ac_up
-9511	3.77474210868325e-05	3.32278271931676e-05	4.29180162692015e-05	genesUP	H3K27ac_up
-9510	3.79034021657037e-05	3.34740213859691e-05	4.31692747646467e-05	genesUP	H3K27ac_up
-9509	3.79034021657037e-05	3.34740213859691e-05	4.31692747646467e-05	genesUP	H3K27ac_up
-9508	3.82153643234461e-05	3.38078612785091e-05	4.33028845636928e-05	genesUP	H3K27ac_up
-9507	3.77474210868325e-05	3.3245416007362e-05	4.27633179521557e-05	genesUP	H3K27ac_up
-9506	3.79034021657037e-05	3.34555423235906e-05	4.29337371826513e-05	genesUP	H3K27ac_up
-9505	3.77474210868325e-05	3.34405344740521e-05	4.2918694529135e-05	genesUP	H3K27ac_up
-9504	3.77474210868325e-05	3.34405344740521e-05	4.2918694529135e-05	genesUP	H3K27ac_up
-9503	3.77474210868325e-05	3.34405344740521e-05	4.2918694529135e-05	genesUP	H3K27ac_up
-9502	3.72794778502189e-05	3.28594043159306e-05	4.23703228741016e-05	genesUP	H3K27ac_up
-9501	3.75914400079613e-05	3.33463655489136e-05	4.2603100303116e-05	genesUP	H3K27ac_up
-9500	3.77474210868325e-05	3.34154615860446e-05	4.26784652609463e-05	genesUP	H3K27ac_up
-9499	3.77474210868325e-05	3.34154615860446e-05	4.26784652609463e-05	genesUP	H3K27ac_up
-9498	3.77474210868325e-05	3.34154615860446e-05	4.26784652609463e-05	genesUP	H3K27ac_up
-9497	3.77474210868325e-05	3.34154615860446e-05	4.26784652609463e-05	genesUP	H3K27ac_up
-9496	3.77474210868325e-05	3.34154615860446e-05	4.26784652609463e-05	genesUP	H3K27ac_up
-9495	3.79034021657037e-05	3.34949956666093e-05	4.28342658687988e-05	genesUP	H3K27ac_up
-9494	3.75914400079613e-05	3.33086184644469e-05	4.23368243711778e-05	genesUP	H3K27ac_up
-9493	3.74354589290901e-05	3.31431146802216e-05	4.22138277753768e-05	genesUP	H3K27ac_up
-9492	3.75914400079613e-05	3.31984433594055e-05	4.24535327982469e-05	genesUP	H3K27ac_up
-9491	3.79034021657037e-05	3.34373724441262e-05	4.2679857267848e-05	genesUP	H3K27ac_up
-9490	3.77474210868325e-05	3.309801869568e-05	4.25273952120089e-05	genesUP	H3K27ac_up
-9489	3.79034021657037e-05	3.3201071988725e-05	4.26268622019501e-05	genesUP	H3K27ac_up
-9488	3.79034021657037e-05	3.3201071988725e-05	4.26268622019501e-05	genesUP	H3K27ac_up
-9487	3.79034021657037e-05	3.32121542272653e-05	4.27521657909765e-05	genesUP	H3K27ac_up
-9486	3.75914400079613e-05	3.31386448701461e-05	4.23611412515663e-05	genesUP	H3K27ac_up
-9485	3.74354589290901e-05	3.28710653456981e-05	4.20768500018432e-05	genesUP	H3K27ac_up
-9484	3.72794778502189e-05	3.26710096610384e-05	4.18232179992259e-05	genesUP	H3K27ac_up
-9483	3.74354589290901e-05	3.29096553405967e-05	4.19944268741154e-05	genesUP	H3K27ac_up
-9482	3.74354589290901e-05	3.30046547072272e-05	4.1993638871749e-05	genesUP	H3K27ac_up
-9481	3.71234967713476e-05	3.27761507026674e-05	4.17065381208884e-05	genesUP	H3K27ac_up
-9480	3.69675156924764e-05	3.2699298709108e-05	4.15540136219747e-05	genesUP	H3K27ac_up
-9479	3.69675156924764e-05	3.27313983728591e-05	4.16153137138698e-05	genesUP	H3K27ac_up
-9478	3.68115346136052e-05	3.24903375325025e-05	4.15006742138253e-05	genesUP	H3K27ac_up
-9477	3.68115346136052e-05	3.24903375325025e-05	4.15006742138253e-05	genesUP	H3K27ac_up
-9476	3.69675156924764e-05	3.27404083479269e-05	4.16284047124173e-05	genesUP	H3K27ac_up
-9475	3.71234967713476e-05	3.28229044345336e-05	4.1742709978623e-05	genesUP	H3K27ac_up
-9474	3.68115346136052e-05	3.24574184009286e-05	4.14236635495033e-05	genesUP	H3K27ac_up
-9473	3.69675156924764e-05	3.25841037218989e-05	4.13659303160194e-05	genesUP	H3K27ac_up
-9472	3.68115346136052e-05	3.23872806635993e-05	4.11816558477099e-05	genesUP	H3K27ac_up
-9471	3.68115346136052e-05	3.23872806635993e-05	4.11816558477099e-05	genesUP	H3K27ac_up
-9470	3.68115346136052e-05	3.23872806635993e-05	4.11816558477099e-05	genesUP	H3K27ac_up
-9469	3.69675156924764e-05	3.25377482524338e-05	4.1453011130664e-05	genesUP	H3K27ac_up
-9468	3.68115346136052e-05	3.23844805552638e-05	4.12495337991099e-05	genesUP	H3K27ac_up
-9467	3.68115346136052e-05	3.23844805552638e-05	4.12495337991099e-05	genesUP	H3K27ac_up
-9466	3.69675156924764e-05	3.25882739149063e-05	4.13877847997063e-05	genesUP	H3K27ac_up
-9465	3.68115346136052e-05	3.25134207043723e-05	4.1248875720924e-05	genesUP	H3K27ac_up
-9464	3.6655553534734e-05	3.23659048325804e-05	4.10385009414814e-05	genesUP	H3K27ac_up
-9463	3.68115346136052e-05	3.26379205612504e-05	4.11927447420358e-05	genesUP	H3K27ac_up
-9462	3.69675156924764e-05	3.27657032061804e-05	4.1324648150291e-05	genesUP	H3K27ac_up
-9461	3.68115346136052e-05	3.25533583317345e-05	4.1214689703435e-05	genesUP	H3K27ac_up
-9460	3.69675156924764e-05	3.25533583317345e-05	4.13850727380664e-05	genesUP	H3K27ac_up
-9459	3.69675156924764e-05	3.25104008640354e-05	4.14545208587966e-05	genesUP	H3K27ac_up
-9458	3.69675156924764e-05	3.25104008640354e-05	4.14545208587966e-05	genesUP	H3K27ac_up
-9457	3.71234967713476e-05	3.28150173300126e-05	4.16750376547037e-05	genesUP	H3K27ac_up
-9456	3.68115346136052e-05	3.25862822091502e-05	4.1316156970705e-05	genesUP	H3K27ac_up
-9455	3.6655553534734e-05	3.24027044125476e-05	4.12321208388313e-05	genesUP	H3K27ac_up
-9454	3.6655553534734e-05	3.23474170594814e-05	4.12318951960549e-05	genesUP	H3K27ac_up
-9453	3.64995724558628e-05	3.22474676093489e-05	4.11541050450797e-05	genesUP	H3K27ac_up
-9452	3.63435913769916e-05	3.19617317141734e-05	4.10178483863934e-05	genesUP	H3K27ac_up
-9451	3.63435913769916e-05	3.18354943714397e-05	4.09979416447007e-05	genesUP	H3K27ac_up
-9450	3.61876102981204e-05	3.18748672064727e-05	4.09343749582878e-05	genesUP	H3K27ac_up
-9449	3.64995724558628e-05	3.22634993229832e-05	4.11124230443877e-05	genesUP	H3K27ac_up
-9448	3.63435913769916e-05	3.19621492104731e-05	4.0958093490195e-05	genesUP	H3K27ac_up
-9447	3.61876102981204e-05	3.17835113767125e-05	4.081365187653e-05	genesUP	H3K27ac_up
-9446	3.61876102981204e-05	3.17835113767125e-05	4.081365187653e-05	genesUP	H3K27ac_up
-9445	3.5875648140378e-05	3.13366316369475e-05	4.05733748173499e-05	genesUP	H3K27ac_up
-9444	3.60316292192492e-05	3.1515425553798e-05	4.08557215997802e-05	genesUP	H3K27ac_up
-9443	3.60316292192492e-05	3.14605719755365e-05	4.08132529414943e-05	genesUP	H3K27ac_up
-9442	3.5875648140378e-05	3.13642620928016e-05	4.0623925551633e-05	genesUP	H3K27ac_up
-9441	3.5875648140378e-05	3.13642620928016e-05	4.0623925551633e-05	genesUP	H3K27ac_up
-9440	3.5875648140378e-05	3.12722035634773e-05	4.05502833147069e-05	genesUP	H3K27ac_up
-9439	3.60316292192492e-05	3.14802109134455e-05	4.08366627634933e-05	genesUP	H3K27ac_up
-9438	3.5875648140378e-05	3.13410943547268e-05	4.0688391955048e-05	genesUP	H3K27ac_up
-9437	3.55636859826356e-05	3.10270434963189e-05	4.03936283233161e-05	genesUP	H3K27ac_up
-9436	3.57196670615068e-05	3.10729242124498e-05	4.05906938768667e-05	genesUP	H3K27ac_up
-9435	3.5875648140378e-05	3.13244024771468e-05	4.07071312943189e-05	genesUP	H3K27ac_up
-9434	3.57196670615068e-05	3.12083663241234e-05	4.06366559025233e-05	genesUP	H3K27ac_up
-9433	3.57196670615068e-05	3.1106287645804e-05	4.0607275436221e-05	genesUP	H3K27ac_up
-9432	3.55636859826356e-05	3.10643720126037e-05	4.04608494561559e-05	genesUP	H3K27ac_up
-9431	3.60316292192492e-05	3.1575827664535e-05	4.07744237904166e-05	genesUP	H3K27ac_up
-9430	3.60316292192492e-05	3.15210272677512e-05	4.06417623021006e-05	genesUP	H3K27ac_up
-9429	3.60316292192492e-05	3.15210272677512e-05	4.06417623021006e-05	genesUP	H3K27ac_up
-9428	3.61876102981204e-05	3.1702430923473e-05	4.07736083351123e-05	genesUP	H3K27ac_up
-9427	3.61876102981204e-05	3.16594040555475e-05	4.08991984571019e-05	genesUP	H3K27ac_up
-9426	3.61876102981204e-05	3.16594040555475e-05	4.08991984571019e-05	genesUP	H3K27ac_up
-9425	3.60316292192492e-05	3.13769388562482e-05	4.07823269479037e-05	genesUP	H3K27ac_up
-9424	3.63435913769916e-05	3.18118505493165e-05	4.10076006078049e-05	genesUP	H3K27ac_up
-9423	3.61876102981204e-05	3.16798023606468e-05	4.0963752518469e-05	genesUP	H3K27ac_up
-9422	3.61876102981204e-05	3.16798023606468e-05	4.0963752518469e-05	genesUP	H3K27ac_up
-9421	3.63435913769916e-05	3.18345582736968e-05	4.11564374968025e-05	genesUP	H3K27ac_up
-9420	3.63435913769916e-05	3.17524193972783e-05	4.12037335162237e-05	genesUP	H3K27ac_up
-9419	3.61876102981204e-05	3.14864626371946e-05	4.10699402360929e-05	genesUP	H3K27ac_up
-9418	3.63435913769916e-05	3.16442944344672e-05	4.12255081915327e-05	genesUP	H3K27ac_up
-9417	3.61876102981204e-05	3.14327919534141e-05	4.12255081915327e-05	genesUP	H3K27ac_up
-9416	3.61876102981204e-05	3.14327919534141e-05	4.12255081915327e-05	genesUP	H3K27ac_up
-9415	3.5875648140378e-05	3.12699787931562e-05	4.08449336257805e-05	genesUP	H3K27ac_up
-9414	3.60316292192492e-05	3.13507940939437e-05	4.10359351984134e-05	genesUP	H3K27ac_up
-9413	3.60316292192492e-05	3.1413662438029e-05	4.09554035461123e-05	genesUP	H3K27ac_up
-9412	3.60316292192492e-05	3.14021985446935e-05	4.10335811783946e-05	genesUP	H3K27ac_up
-9411	3.61876102981204e-05	3.15547831021349e-05	4.12880715570636e-05	genesUP	H3K27ac_up
-9410	3.61876102981204e-05	3.15305058150833e-05	4.12259310567381e-05	genesUP	H3K27ac_up
-9409	3.63435913769916e-05	3.17857644946423e-05	4.15133444370781e-05	genesUP	H3K27ac_up
-9408	3.63435913769916e-05	3.17857644946423e-05	4.15133444370781e-05	genesUP	H3K27ac_up
-9407	3.63435913769916e-05	3.18141280695678e-05	4.14813167867749e-05	genesUP	H3K27ac_up
-9406	3.5875648140378e-05	3.13749069092107e-05	4.11031195377368e-05	genesUP	H3K27ac_up
-9405	3.5875648140378e-05	3.13749069092107e-05	4.11031195377368e-05	genesUP	H3K27ac_up
-9404	3.60316292192492e-05	3.15412477895773e-05	4.13382413626503e-05	genesUP	H3K27ac_up
-9403	3.60316292192492e-05	3.15044123355995e-05	4.13382413626503e-05	genesUP	H3K27ac_up
-9402	3.60316292192492e-05	3.15044123355995e-05	4.13382413626503e-05	genesUP	H3K27ac_up
-9401	3.61876102981204e-05	3.17853205652388e-05	4.14813482939548e-05	genesUP	H3K27ac_up
-9400	3.61876102981204e-05	3.17853205652388e-05	4.14813482939548e-05	genesUP	H3K27ac_up
-9399	3.63435913769916e-05	3.19733841429003e-05	4.16246892982289e-05	genesUP	H3K27ac_up
-9398	3.60316292192492e-05	3.15994449323762e-05	4.1297083282228e-05	genesUP	H3K27ac_up
-9397	3.57196670615068e-05	3.13210858814569e-05	4.08868569378109e-05	genesUP	H3K27ac_up
-9396	3.57196670615068e-05	3.13210858814569e-05	4.08868569378109e-05	genesUP	H3K27ac_up
-9395	3.54077049037644e-05	3.09378652387108e-05	4.05868033251009e-05	genesUP	H3K27ac_up
-9394	3.55636859826356e-05	3.10779281256497e-05	4.06115874604717e-05	genesUP	H3K27ac_up
-9393	3.54077049037644e-05	3.07197201697101e-05	4.05198857049296e-05	genesUP	H3K27ac_up
-9392	3.54077049037644e-05	3.08997896548609e-05	4.03551698674318e-05	genesUP	H3K27ac_up
-9391	3.54077049037644e-05	3.08838265954806e-05	4.01920760743234e-05	genesUP	H3K27ac_up
-9390	3.50957427460219e-05	3.04162599649458e-05	3.97127916208077e-05	genesUP	H3K27ac_up
-9389	3.50957427460219e-05	3.03959827898339e-05	3.98288197491359e-05	genesUP	H3K27ac_up
-9388	3.52517238248931e-05	3.05898834437713e-05	3.99686217111517e-05	genesUP	H3K27ac_up
-9387	3.52517238248931e-05	3.05898834437713e-05	3.99686217111517e-05	genesUP	H3K27ac_up
-9386	3.52517238248931e-05	3.05898834437713e-05	3.99686217111517e-05	genesUP	H3K27ac_up
-9385	3.52517238248931e-05	3.05898834437713e-05	3.99686217111517e-05	genesUP	H3K27ac_up
-9384	3.50957427460219e-05	3.04674448585193e-05	3.97637765776825e-05	genesUP	H3K27ac_up
-9383	3.50957427460219e-05	3.04674448585193e-05	3.97637765776825e-05	genesUP	H3K27ac_up
-9382	3.49397616671507e-05	3.03461045955078e-05	3.96785961568755e-05	genesUP	H3K27ac_up
-9381	3.47837805882795e-05	3.01966680388089e-05	3.94453196279831e-05	genesUP	H3K27ac_up
-9380	3.47837805882795e-05	3.01393237718724e-05	3.94361484228674e-05	genesUP	H3K27ac_up
-9379	3.46277995094083e-05	3.00293089547031e-05	3.92108264750707e-05	genesUP	H3K27ac_up
-9378	3.47837805882795e-05	3.01498245636748e-05	3.94163910451798e-05	genesUP	H3K27ac_up
-9377	3.46277995094083e-05	3.01088610785482e-05	3.91581133274156e-05	genesUP	H3K27ac_up
-9376	3.46277995094083e-05	3.01088610785482e-05	3.91581133274156e-05	genesUP	H3K27ac_up
-9375	3.44718184305371e-05	2.9964080920068e-05	3.90976813754809e-05	genesUP	H3K27ac_up
-9374	3.41598562727947e-05	2.9768490771981e-05	3.87318285648622e-05	genesUP	H3K27ac_up
-9373	3.43158373516659e-05	2.98667731999511e-05	3.89859987286719e-05	genesUP	H3K27ac_up
-9372	3.44718184305371e-05	3.00075773837234e-05	3.9093420380073e-05	genesUP	H3K27ac_up
-9371	3.46277995094083e-05	3.02273768245424e-05	3.92507278509229e-05	genesUP	H3K27ac_up
-9370	3.44718184305371e-05	3.00908280118043e-05	3.90171592717927e-05	genesUP	H3K27ac_up
-9369	3.43158373516659e-05	2.98671219141389e-05	3.899775093152e-05	genesUP	H3K27ac_up
-9368	3.43158373516659e-05	2.99651117055285e-05	3.88732114835217e-05	genesUP	H3K27ac_up
-9367	3.43158373516659e-05	2.99651117055285e-05	3.88732114835217e-05	genesUP	H3K27ac_up
-9366	3.43158373516659e-05	3.00255888919008e-05	3.89068874042189e-05	genesUP	H3K27ac_up
-9365	3.40038751939235e-05	2.95714526763307e-05	3.85822976918865e-05	genesUP	H3K27ac_up
-9364	3.40038751939235e-05	2.95714526763307e-05	3.85822976918865e-05	genesUP	H3K27ac_up
-9363	3.43158373516659e-05	2.9813070792142e-05	3.90251334888963e-05	genesUP	H3K27ac_up
-9362	3.44718184305371e-05	2.9969981691048e-05	3.92054154317173e-05	genesUP	H3K27ac_up
-9361	3.46277995094083e-05	2.99719985985011e-05	3.94132686082808e-05	genesUP	H3K27ac_up
-9360	3.46277995094083e-05	2.99719985985011e-05	3.94132686082808e-05	genesUP	H3K27ac_up
-9359	3.47837805882795e-05	3.02557190998135e-05	3.95689406338438e-05	genesUP	H3K27ac_up
-9358	3.47837805882795e-05	3.01600181557457e-05	3.97131259731492e-05	genesUP	H3K27ac_up
-9357	3.49397616671507e-05	3.03172606480805e-05	3.98691500030768e-05	genesUP	H3K27ac_up
-9356	3.50957427460219e-05	3.04724558993389e-05	3.99792258339269e-05	genesUP	H3K27ac_up
-9355	3.52517238248931e-05	3.0681314699184e-05	4.01027737868426e-05	genesUP	H3K27ac_up
-9354	3.52517238248931e-05	3.0681314699184e-05	4.01027737868426e-05	genesUP	H3K27ac_up
-9353	3.55636859826356e-05	3.09408307930686e-05	4.01436956079738e-05	genesUP	H3K27ac_up
-9352	3.57196670615068e-05	3.11134758915222e-05	4.03691691355808e-05	genesUP	H3K27ac_up
-9351	3.57196670615068e-05	3.11134758915222e-05	4.03691691355808e-05	genesUP	H3K27ac_up
-9350	3.60316292192492e-05	3.14932877256324e-05	4.06604537621327e-05	genesUP	H3K27ac_up
-9349	3.5875648140378e-05	3.12634833455081e-05	4.05749880009047e-05	genesUP	H3K27ac_up
-9348	3.57196670615068e-05	3.12240282204867e-05	4.04538753717338e-05	genesUP	H3K27ac_up
-9347	3.57196670615068e-05	3.12240282204867e-05	4.04538753717338e-05	genesUP	H3K27ac_up
-9346	3.55636859826356e-05	3.10974708896708e-05	4.02980386351699e-05	genesUP	H3K27ac_up
-9345	3.55636859826356e-05	3.10974708896708e-05	4.02980386351699e-05	genesUP	H3K27ac_up
-9344	3.55636859826356e-05	3.10974708896708e-05	4.02980386351699e-05	genesUP	H3K27ac_up
-9343	3.57196670615068e-05	3.12634833455081e-05	4.04035377751794e-05	genesUP	H3K27ac_up
-9342	3.57196670615068e-05	3.12634833455081e-05	4.04035377751794e-05	genesUP	H3K27ac_up
-9341	3.57196670615068e-05	3.12634833455081e-05	4.04035377751794e-05	genesUP	H3K27ac_up
-9340	3.5875648140378e-05	3.13405813084459e-05	4.05459593717513e-05	genesUP	H3K27ac_up
-9339	3.60316292192492e-05	3.13805668078637e-05	4.07092192540836e-05	genesUP	H3K27ac_up
-9338	3.60316292192492e-05	3.16326183352493e-05	4.06988328332121e-05	genesUP	H3K27ac_up
-9337	3.60316292192492e-05	3.15971543430245e-05	4.08565953687266e-05	genesUP	H3K27ac_up
-9336	3.60316292192492e-05	3.15971543430245e-05	4.08565953687266e-05	genesUP	H3K27ac_up
-9335	3.5875648140378e-05	3.13992057259534e-05	4.07543058747845e-05	genesUP	H3K27ac_up
-9334	3.5875648140378e-05	3.13251692371247e-05	4.07092192540836e-05	genesUP	H3K27ac_up
-9333	3.57196670615068e-05	3.1147821010952e-05	4.06468177249443e-05	genesUP	H3K27ac_up
-9332	3.57196670615068e-05	3.11213549116539e-05	4.05939805445202e-05	genesUP	H3K27ac_up
-9331	3.57196670615068e-05	3.10847794834645e-05	4.05939805445202e-05	genesUP	H3K27ac_up
-9330	3.57196670615068e-05	3.10847794834645e-05	4.05939805445202e-05	genesUP	H3K27ac_up
-9329	3.57196670615068e-05	3.10847794834645e-05	4.05939805445202e-05	genesUP	H3K27ac_up
-9328	3.61876102981204e-05	3.14572740298237e-05	4.09849266787914e-05	genesUP	H3K27ac_up
-9327	3.61876102981204e-05	3.14572740298237e-05	4.09849266787914e-05	genesUP	H3K27ac_up
-9326	3.63435913769916e-05	3.16808864720954e-05	4.11219521950779e-05	genesUP	H3K27ac_up
-9325	3.63435913769916e-05	3.16808864720954e-05	4.13434400707067e-05	genesUP	H3K27ac_up
-9324	3.63435913769916e-05	3.16808864720954e-05	4.13434400707067e-05	genesUP	H3K27ac_up
-9323	3.63435913769916e-05	3.16808864720954e-05	4.13434400707067e-05	genesUP	H3K27ac_up
-9322	3.64995724558628e-05	3.17657240913958e-05	4.15140494370137e-05	genesUP	H3K27ac_up
-9321	3.63435913769916e-05	3.16966579909039e-05	4.11303538962642e-05	genesUP	H3K27ac_up
-9320	3.61876102981204e-05	3.15401040971087e-05	4.09650351197929e-05	genesUP	H3K27ac_up
-9319	3.61876102981204e-05	3.15401040971087e-05	4.09650351197929e-05	genesUP	H3K27ac_up
-9318	3.5875648140378e-05	3.14619295361945e-05	4.07323093141526e-05	genesUP	H3K27ac_up
-9317	3.57196670615068e-05	3.1140061086866e-05	4.05494609374194e-05	genesUP	H3K27ac_up
-9316	3.5875648140378e-05	3.1226934002101e-05	4.08360597463431e-05	genesUP	H3K27ac_up
-9315	3.57196670615068e-05	3.1226934002101e-05	4.07471596219341e-05	genesUP	H3K27ac_up
-9314	3.54077049037644e-05	3.0702063118487e-05	4.04745102194992e-05	genesUP	H3K27ac_up
-9313	3.55636859826356e-05	3.08268152701919e-05	4.06238547515684e-05	genesUP	H3K27ac_up
-9312	3.55636859826356e-05	3.08268152701919e-05	4.06238547515684e-05	genesUP	H3K27ac_up
-9311	3.57196670615068e-05	3.10716724324232e-05	4.07786322696089e-05	genesUP	H3K27ac_up
-9310	3.57196670615068e-05	3.10716724324232e-05	4.07786322696089e-05	genesUP	H3K27ac_up
-9309	3.57196670615068e-05	3.09773737373499e-05	4.0863700526562e-05	genesUP	H3K27ac_up
-9308	3.55636859826356e-05	3.08740213438756e-05	4.05500798953295e-05	genesUP	H3K27ac_up
-9307	3.54077049037644e-05	3.07530809383554e-05	4.0360317146905e-05	genesUP	H3K27ac_up
-9306	3.54077049037644e-05	3.07530809383554e-05	4.0360317146905e-05	genesUP	H3K27ac_up
-9305	3.54077049037644e-05	3.07530809383554e-05	4.0360317146905e-05	genesUP	H3K27ac_up
-9304	3.49397616671507e-05	3.05180923234537e-05	3.98206881999983e-05	genesUP	H3K27ac_up
-9303	3.47837805882795e-05	3.03413450913962e-05	3.97380557069137e-05	genesUP	H3K27ac_up
-9302	3.47837805882795e-05	3.03413450913962e-05	3.97380557069137e-05	genesUP	H3K27ac_up
-9301	3.47837805882795e-05	3.03413450913962e-05	3.97380557069137e-05	genesUP	H3K27ac_up
-9300	3.47837805882795e-05	3.02558094807648e-05	3.9666170389246e-05	genesUP	H3K27ac_up
-9299	3.46277995094083e-05	3.00919875384354e-05	3.9556541582513e-05	genesUP	H3K27ac_up
-9298	3.46277995094083e-05	3.00919875384354e-05	3.9556541582513e-05	genesUP	H3K27ac_up
-9297	3.49397616671507e-05	3.04210980362626e-05	3.97917711431335e-05	genesUP	H3K27ac_up
-9296	3.47837805882795e-05	3.0258747624432e-05	3.95001545057672e-05	genesUP	H3K27ac_up
-9295	3.50957427460219e-05	3.05930112469631e-05	3.99119891035783e-05	genesUP	H3K27ac_up
-9294	3.52517238248931e-05	3.0791807839099e-05	4.01311710902697e-05	genesUP	H3K27ac_up
-9293	3.50957427460219e-05	3.05806958897107e-05	3.99539560281916e-05	genesUP	H3K27ac_up
-9292	3.47837805882795e-05	3.04477210175094e-05	3.96187589779998e-05	genesUP	H3K27ac_up
-9291	3.47837805882795e-05	3.04477210175094e-05	3.96187589779998e-05	genesUP	H3K27ac_up
-9290	3.46277995094083e-05	3.00795058024842e-05	3.95856204792166e-05	genesUP	H3K27ac_up
-9289	3.47837805882795e-05	3.02461741517945e-05	3.96204240566003e-05	genesUP	H3K27ac_up
-9288	3.46277995094083e-05	3.00552707030144e-05	3.94713794751983e-05	genesUP	H3K27ac_up
-9287	3.47837805882795e-05	3.03945764945006e-05	3.95711974840175e-05	genesUP	H3K27ac_up
-9286	3.49397616671507e-05	3.06982880734349e-05	3.97471480599915e-05	genesUP	H3K27ac_up
-9285	3.47837805882795e-05	3.04900146779116e-05	3.95189484524851e-05	genesUP	H3K27ac_up
-9284	3.47837805882795e-05	3.04900146779116e-05	3.95189484524851e-05	genesUP	H3K27ac_up
-9283	3.47837805882795e-05	3.04900146779116e-05	3.95189484524851e-05	genesUP	H3K27ac_up
-9282	3.46277995094083e-05	3.01195356278223e-05	3.93891823311265e-05	genesUP	H3K27ac_up
-9281	3.46277995094083e-05	3.01195356278223e-05	3.93891823311265e-05	genesUP	H3K27ac_up
-9280	3.46277995094083e-05	3.00950792378614e-05	3.94439366910431e-05	genesUP	H3K27ac_up
-9279	3.49397616671507e-05	3.03858756646992e-05	3.95991897301207e-05	genesUP	H3K27ac_up
-9278	3.50957427460219e-05	3.04405463810237e-05	3.9836503959805e-05	genesUP	H3K27ac_up
-9277	3.55636859826356e-05	3.08405308131396e-05	4.04100064766553e-05	genesUP	H3K27ac_up
-9276	3.57196670615068e-05	3.09824140283654e-05	4.06411084187996e-05	genesUP	H3K27ac_up
-9275	3.54077049037644e-05	3.079375870886e-05	4.02659219820928e-05	genesUP	H3K27ac_up
-9274	3.55636859826356e-05	3.08731297090973e-05	4.02976884150223e-05	genesUP	H3K27ac_up
-9273	3.52517238248931e-05	3.05764382007826e-05	4.00285288102261e-05	genesUP	H3K27ac_up
-9272	3.50957427460219e-05	3.05138474944084e-05	3.98604943363203e-05	genesUP	H3K27ac_up
-9271	3.50957427460219e-05	3.05138474944084e-05	3.98604943363203e-05	genesUP	H3K27ac_up
-9270	3.50957427460219e-05	3.05138474944084e-05	3.98604943363203e-05	genesUP	H3K27ac_up
-9269	3.50957427460219e-05	3.05138474944084e-05	3.98604943363203e-05	genesUP	H3K27ac_up
-9268	3.50957427460219e-05	3.04963831069442e-05	3.98344060794797e-05	genesUP	H3K27ac_up
-9267	3.52517238248931e-05	3.05931311790539e-05	3.99803249521652e-05	genesUP	H3K27ac_up
-9266	3.50957427460219e-05	3.03836099104951e-05	3.97330483301246e-05	genesUP	H3K27ac_up
-9265	3.50957427460219e-05	3.03836099104951e-05	3.97330483301246e-05	genesUP	H3K27ac_up
-9264	3.50957427460219e-05	3.03836099104951e-05	3.97330483301246e-05	genesUP	H3K27ac_up
-9263	3.50957427460219e-05	3.03836099104951e-05	3.97330483301246e-05	genesUP	H3K27ac_up
-9262	3.52517238248931e-05	3.04952552177388e-05	3.99012481606154e-05	genesUP	H3K27ac_up
-9261	3.52517238248931e-05	3.04952552177388e-05	3.99012481606154e-05	genesUP	H3K27ac_up
-9260	3.49397616671507e-05	3.02583442825087e-05	3.95732111304123e-05	genesUP	H3K27ac_up
-9259	3.50957427460219e-05	3.04106803177958e-05	3.97224283551728e-05	genesUP	H3K27ac_up
-9258	3.49397616671507e-05	3.03178597510104e-05	3.95880191929941e-05	genesUP	H3K27ac_up
-9257	3.47837805882795e-05	3.02164989968524e-05	3.94753550818647e-05	genesUP	H3K27ac_up
-9256	3.50957427460219e-05	3.04963831069442e-05	3.96660450678203e-05	genesUP	H3K27ac_up
-9255	3.50957427460219e-05	3.05114099920725e-05	3.96116524122987e-05	genesUP	H3K27ac_up
-9254	3.50957427460219e-05	3.05114099920725e-05	3.96116524122987e-05	genesUP	H3K27ac_up
-9253	3.50957427460219e-05	3.06357959846692e-05	3.95170950299914e-05	genesUP	H3K27ac_up
-9252	3.50957427460219e-05	3.06357959846692e-05	3.95170950299914e-05	genesUP	H3K27ac_up
-9251	3.50957427460219e-05	3.07123077250305e-05	3.97274504823029e-05	genesUP	H3K27ac_up
-9250	3.50957427460219e-05	3.07123077250305e-05	3.97274504823029e-05	genesUP	H3K27ac_up
-9249	3.50957427460219e-05	3.0612007785316e-05	3.98115409994491e-05	genesUP	H3K27ac_up
-9248	3.49397616671507e-05	3.05256985117343e-05	3.95871876562919e-05	genesUP	H3K27ac_up
-9247	3.49397616671507e-05	3.04476015046192e-05	3.96056330313823e-05	genesUP	H3K27ac_up
-9246	3.49397616671507e-05	3.01023148109279e-05	3.97274504823029e-05	genesUP	H3K27ac_up
-9245	3.50957427460219e-05	3.03118076685089e-05	3.97753556798421e-05	genesUP	H3K27ac_up
-9244	3.50957427460219e-05	3.02499401805667e-05	3.99002169341745e-05	genesUP	H3K27ac_up
-9243	3.47837805882795e-05	2.98705707832244e-05	3.93611879717125e-05	genesUP	H3K27ac_up
-9242	3.46277995094083e-05	2.97142753060819e-05	3.9134493125194e-05	genesUP	H3K27ac_up
-9241	3.44718184305371e-05	2.94914945085232e-05	3.9085472725034e-05	genesUP	H3K27ac_up
-9240	3.44718184305371e-05	2.94914945085232e-05	3.9085472725034e-05	genesUP	H3K27ac_up
-9239	3.46277995094083e-05	2.97569309675099e-05	3.91623896474902e-05	genesUP	H3K27ac_up
-9238	3.44718184305371e-05	2.95242748666225e-05	3.89792381147092e-05	genesUP	H3K27ac_up
-9237	3.46277995094083e-05	2.96956424214688e-05	3.92123698843464e-05	genesUP	H3K27ac_up
-9236	3.47837805882795e-05	2.98140715150153e-05	3.94867669067936e-05	genesUP	H3K27ac_up
-9235	3.46277995094083e-05	2.9720881556718e-05	3.93131157022279e-05	genesUP	H3K27ac_up
-9234	3.47837805882795e-05	2.98140715150153e-05	3.95528989973546e-05	genesUP	H3K27ac_up
-9233	3.49397616671507e-05	2.99437597253031e-05	3.96185164613964e-05	genesUP	H3K27ac_up
-9232	3.50957427460219e-05	3.01196013483192e-05	3.97454840410203e-05	genesUP	H3K27ac_up
-9231	3.50957427460219e-05	3.01196013483192e-05	3.97454840410203e-05	genesUP	H3K27ac_up
-9230	3.50957427460219e-05	3.01196013483192e-05	3.97454840410203e-05	genesUP	H3K27ac_up
-9229	3.50957427460219e-05	3.01196013483192e-05	3.97454840410203e-05	genesUP	H3K27ac_up
-9228	3.50957427460219e-05	3.01196013483192e-05	3.97454840410203e-05	genesUP	H3K27ac_up
-9227	3.49397616671507e-05	2.99542660217879e-05	3.96434602104255e-05	genesUP	H3K27ac_up
-9226	3.49397616671507e-05	2.99542660217879e-05	3.96434602104255e-05	genesUP	H3K27ac_up
-9225	3.50957427460219e-05	2.99942689466143e-05	3.98018566503512e-05	genesUP	H3K27ac_up
-9224	3.50957427460219e-05	3.01255020922314e-05	3.98147544904915e-05	genesUP	H3K27ac_up
-9223	3.49397616671507e-05	2.9969332672397e-05	3.9684974799144e-05	genesUP	H3K27ac_up
-9222	3.52517238248931e-05	3.02052250512098e-05	4.01050987653685e-05	genesUP	H3K27ac_up
-9221	3.50957427460219e-05	3.00521601757666e-05	3.98143195628963e-05	genesUP	H3K27ac_up
-9220	3.49397616671507e-05	2.98896003460791e-05	3.97248359490577e-05	genesUP	H3K27ac_up
-9219	3.50957427460219e-05	2.99687579957433e-05	3.99244843639719e-05	genesUP	H3K27ac_up
-9218	3.50957427460219e-05	2.99687579957433e-05	3.99244843639719e-05	genesUP	H3K27ac_up
-9217	3.49397616671507e-05	2.98876534251125e-05	3.9729315491032e-05	genesUP	H3K27ac_up
-9216	3.49397616671507e-05	2.98876534251125e-05	3.9729315491032e-05	genesUP	H3K27ac_up
-9215	3.50957427460219e-05	3.00098930117076e-05	3.97601086224152e-05	genesUP	H3K27ac_up
-9214	3.49397616671507e-05	3.00098930117076e-05	3.97601086224152e-05	genesUP	H3K27ac_up
-9213	3.49397616671507e-05	3.00098930117076e-05	3.97601086224152e-05	genesUP	H3K27ac_up
-9212	3.47837805882795e-05	2.99259710367145e-05	3.96772861560555e-05	genesUP	H3K27ac_up
-9211	3.46277995094083e-05	2.96573369717634e-05	3.94309175768839e-05	genesUP	H3K27ac_up
-9210	3.47837805882795e-05	2.97544824080995e-05	3.94856707083332e-05	genesUP	H3K27ac_up
-9209	3.49397616671507e-05	2.98104168115969e-05	3.97619374024336e-05	genesUP	H3K27ac_up
-9208	3.50957427460219e-05	2.98880013148237e-05	3.9788118630644e-05	genesUP	H3K27ac_up
-9207	3.50957427460219e-05	2.98880013148237e-05	3.9788118630644e-05	genesUP	H3K27ac_up
-9206	3.47837805882795e-05	2.96656980879249e-05	3.94843841212685e-05	genesUP	H3K27ac_up
-9205	3.46277995094083e-05	2.95220049700288e-05	3.93282761160241e-05	genesUP	H3K27ac_up
-9204	3.46277995094083e-05	2.95220049700288e-05	3.93282761160241e-05	genesUP	H3K27ac_up
-9203	3.44718184305371e-05	2.93206417476608e-05	3.90932908577908e-05	genesUP	H3K27ac_up
-9202	3.47837805882795e-05	2.97270751702199e-05	3.93894014875005e-05	genesUP	H3K27ac_up
-9201	3.49397616671507e-05	2.99159644130409e-05	3.95613046073493e-05	genesUP	H3K27ac_up
-9200	3.50957427460219e-05	3.00703256584693e-05	3.97008670478012e-05	genesUP	H3K27ac_up
-9199	3.49397616671507e-05	2.99454050180022e-05	3.94909590633724e-05	genesUP	H3K27ac_up
-9198	3.50957427460219e-05	2.99874235833308e-05	3.9632606161449e-05	genesUP	H3K27ac_up
-9197	3.52517238248931e-05	3.03350202913474e-05	3.9788118630644e-05	genesUP	H3K27ac_up
-9196	3.52517238248931e-05	3.03350202913474e-05	3.9788118630644e-05	genesUP	H3K27ac_up
-9195	3.50957427460219e-05	3.01051353435086e-05	3.96545401731166e-05	genesUP	H3K27ac_up
-9194	3.50957427460219e-05	3.01051353435086e-05	3.96545401731166e-05	genesUP	H3K27ac_up
-9193	3.52517238248931e-05	3.01890223823333e-05	3.97714829677655e-05	genesUP	H3K27ac_up
-9192	3.57196670615068e-05	3.05257638653651e-05	4.03614597364857e-05	genesUP	H3K27ac_up
-9191	3.5875648140378e-05	3.06810846623396e-05	4.0582291658639e-05	genesUP	H3K27ac_up
-9190	3.60316292192492e-05	3.095725703971e-05	4.05960917741234e-05	genesUP	H3K27ac_up
-9189	3.60316292192492e-05	3.095725703971e-05	4.05960917741234e-05	genesUP	H3K27ac_up
-9188	3.60316292192492e-05	3.095725703971e-05	4.05960917741234e-05	genesUP	H3K27ac_up
-9187	3.60316292192492e-05	3.095725703971e-05	4.05960917741234e-05	genesUP	H3K27ac_up
-9186	3.63435913769916e-05	3.14264786143435e-05	4.07662581479124e-05	genesUP	H3K27ac_up
-9185	3.60316292192492e-05	3.10165114799426e-05	4.05389699501785e-05	genesUP	H3K27ac_up
-9184	3.60316292192492e-05	3.10165114799426e-05	4.05389699501785e-05	genesUP	H3K27ac_up
-9183	3.60316292192492e-05	3.10165114799426e-05	4.05389699501785e-05	genesUP	H3K27ac_up
-9182	3.61876102981204e-05	3.11221929782916e-05	4.0947735191234e-05	genesUP	H3K27ac_up
-9181	3.63435913769916e-05	3.14070874361535e-05	4.10781198185162e-05	genesUP	H3K27ac_up
-9180	3.64995724558628e-05	3.1514633290778e-05	4.11720268472975e-05	genesUP	H3K27ac_up
-9179	3.63435913769916e-05	3.1514633290778e-05	4.11205363552325e-05	genesUP	H3K27ac_up
-9178	3.6655553534734e-05	3.19295188296566e-05	4.14341490346797e-05	genesUP	H3K27ac_up
-9177	3.69675156924764e-05	3.20619509305261e-05	4.1638247015422e-05	genesUP	H3K27ac_up
-9176	3.68115346136052e-05	3.1827382936106e-05	4.14916145439688e-05	genesUP	H3K27ac_up
-9175	3.6655553534734e-05	3.17075279589197e-05	4.1372284938788e-05	genesUP	H3K27ac_up
-9174	3.64995724558628e-05	3.15101238182942e-05	4.10717215049467e-05	genesUP	H3K27ac_up
-9173	3.6655553534734e-05	3.17135538068816e-05	4.12793892996889e-05	genesUP	H3K27ac_up
-9172	3.6655553534734e-05	3.17263861865077e-05	4.14193356642831e-05	genesUP	H3K27ac_up
-9171	3.63435913769916e-05	3.14018646765132e-05	4.10194834212601e-05	genesUP	H3K27ac_up
-9170	3.63435913769916e-05	3.14018646765132e-05	4.10194834212601e-05	genesUP	H3K27ac_up
-9169	3.63435913769916e-05	3.15088392069666e-05	4.1161413651063e-05	genesUP	H3K27ac_up
-9168	3.63435913769916e-05	3.14775242107086e-05	4.11579290077513e-05	genesUP	H3K27ac_up
-9167	3.64995724558628e-05	3.16412006815661e-05	4.13137919027616e-05	genesUP	H3K27ac_up
-9166	3.63435913769916e-05	3.1520416739754e-05	4.11233042178787e-05	genesUP	H3K27ac_up
-9165	3.63435913769916e-05	3.1520416739754e-05	4.11233042178787e-05	genesUP	H3K27ac_up
-9164	3.63435913769916e-05	3.1520416739754e-05	4.11233042178787e-05	genesUP	H3K27ac_up
-9163	3.64995724558628e-05	3.16631032753444e-05	4.13549131895656e-05	genesUP	H3K27ac_up
-9162	3.69675156924764e-05	3.21988271179777e-05	4.17819535953638e-05	genesUP	H3K27ac_up
-9161	3.71234967713476e-05	3.2385466390796e-05	4.21075944995429e-05	genesUP	H3K27ac_up
-9160	3.71234967713476e-05	3.2385466390796e-05	4.21075944995429e-05	genesUP	H3K27ac_up
-9159	3.74354589290901e-05	3.27416159268805e-05	4.23472446840971e-05	genesUP	H3K27ac_up
-9158	3.77474210868325e-05	3.29509702260923e-05	4.26367565918813e-05	genesUP	H3K27ac_up
-9157	3.74354589290901e-05	3.27248975490064e-05	4.24368508544766e-05	genesUP	H3K27ac_up
-9156	3.77474210868325e-05	3.2914261324325e-05	4.27340175881756e-05	genesUP	H3K27ac_up
-9155	3.77474210868325e-05	3.2914261324325e-05	4.27340175881756e-05	genesUP	H3K27ac_up
-9154	3.77474210868325e-05	3.2954236704299e-05	4.27173820338165e-05	genesUP	H3K27ac_up
-9153	3.75914400079613e-05	3.2773245828926e-05	4.26340196984686e-05	genesUP	H3K27ac_up
-9152	3.77474210868325e-05	3.29240347721921e-05	4.28238466775791e-05	genesUP	H3K27ac_up
-9151	3.75914400079613e-05	3.27085703163765e-05	4.26053123949094e-05	genesUP	H3K27ac_up
-9150	3.74354589290901e-05	3.2512980678196e-05	4.23848917956766e-05	genesUP	H3K27ac_up
-9149	3.74354589290901e-05	3.2512980678196e-05	4.23848917956766e-05	genesUP	H3K27ac_up
-9148	3.75914400079613e-05	3.26255951022202e-05	4.24983602683428e-05	genesUP	H3K27ac_up
-9147	3.75914400079613e-05	3.26255951022202e-05	4.24983602683428e-05	genesUP	H3K27ac_up
-9146	3.75914400079613e-05	3.26982391566921e-05	4.25516164663725e-05	genesUP	H3K27ac_up
-9145	3.75914400079613e-05	3.26982391566921e-05	4.25516164663725e-05	genesUP	H3K27ac_up
-9144	3.75914400079613e-05	3.26982391566921e-05	4.25516164663725e-05	genesUP	H3K27ac_up
-9143	3.79034021657037e-05	3.28658183195309e-05	4.30190629361343e-05	genesUP	H3K27ac_up
-9142	3.79034021657037e-05	3.29468608301902e-05	4.30213482536303e-05	genesUP	H3K27ac_up
-9141	3.77474210868325e-05	3.28071043689289e-05	4.28542110949381e-05	genesUP	H3K27ac_up
-9140	3.80593832445749e-05	3.30793368230043e-05	4.31703703372789e-05	genesUP	H3K27ac_up
-9139	3.82153643234461e-05	3.31954419053601e-05	4.3411654567379e-05	genesUP	H3K27ac_up
-9138	3.85273264811885e-05	3.35599927323582e-05	4.37184710266585e-05	genesUP	H3K27ac_up
-9137	3.79034021657037e-05	3.3250346806166e-05	4.29850909275032e-05	genesUP	H3K27ac_up
-9136	3.80593832445749e-05	3.33818356479829e-05	4.32762537032862e-05	genesUP	H3K27ac_up
-9135	3.79034021657037e-05	3.31538545622131e-05	4.30203190337115e-05	genesUP	H3K27ac_up
-9134	3.80593832445749e-05	3.32750725168576e-05	4.31758898734115e-05	genesUP	H3K27ac_up
-9133	3.82153643234461e-05	3.3491775936802e-05	4.33399818552449e-05	genesUP	H3K27ac_up
-9132	3.83713454023173e-05	3.36153497359128e-05	4.33528277556934e-05	genesUP	H3K27ac_up
-9131	3.85273264811885e-05	3.37489674956383e-05	4.3578886993989e-05	genesUP	H3K27ac_up
-9130	3.83713454023173e-05	3.34896786452848e-05	4.34564560326854e-05	genesUP	H3K27ac_up
-9129	3.85273264811885e-05	3.36994024537855e-05	4.35967958824795e-05	genesUP	H3K27ac_up
-9128	3.85273264811885e-05	3.36994024537855e-05	4.35967958824795e-05	genesUP	H3K27ac_up
-9127	3.83713454023173e-05	3.3563437097082e-05	4.36237591202304e-05	genesUP	H3K27ac_up
-9126	3.83713454023173e-05	3.3563437097082e-05	4.36237591202304e-05	genesUP	H3K27ac_up
-9125	3.85273264811885e-05	3.3675014100555e-05	4.37086863602246e-05	genesUP	H3K27ac_up
-9124	3.85273264811885e-05	3.3675014100555e-05	4.37086863602246e-05	genesUP	H3K27ac_up
-9123	3.85273264811885e-05	3.3675014100555e-05	4.37086863602246e-05	genesUP	H3K27ac_up
-9122	3.86833075600597e-05	3.3826669303562e-05	4.37525206866815e-05	genesUP	H3K27ac_up
-9121	3.86833075600597e-05	3.3902514633586e-05	4.38338947905329e-05	genesUP	H3K27ac_up
-9120	3.85273264811885e-05	3.37776621451043e-05	4.37445594888581e-05	genesUP	H3K27ac_up
-9119	3.85273264811885e-05	3.38777118402446e-05	4.37264067705701e-05	genesUP	H3K27ac_up
-9118	3.85273264811885e-05	3.37776621451043e-05	4.36304548161965e-05	genesUP	H3K27ac_up
-9117	3.86833075600597e-05	3.39891693811345e-05	4.37551225446119e-05	genesUP	H3K27ac_up
-9116	3.89952697178022e-05	3.42675089686357e-05	4.4078394464682e-05	genesUP	H3K27ac_up
-9115	3.91512507966734e-05	3.44225655703037e-05	4.41606737378951e-05	genesUP	H3K27ac_up
-9114	3.91512507966734e-05	3.43449039941054e-05	4.41551048384778e-05	genesUP	H3K27ac_up
-9113	3.91512507966734e-05	3.43449039941054e-05	4.41551048384778e-05	genesUP	H3K27ac_up
-9112	3.91512507966734e-05	3.43449039941054e-05	4.41551048384778e-05	genesUP	H3K27ac_up
-9111	3.93072318755446e-05	3.45841852929983e-05	4.43546653289335e-05	genesUP	H3K27ac_up
-9110	3.9619194033287e-05	3.47560867902422e-05	4.47196373299751e-05	genesUP	H3K27ac_up
-9109	3.99311561910294e-05	3.50557485306728e-05	4.49803545301915e-05	genesUP	H3K27ac_up
-9108	4.00871372699006e-05	3.52124114044423e-05	4.51736825541282e-05	genesUP	H3K27ac_up
-9107	4.02431183487718e-05	3.53475947569967e-05	4.52695412225895e-05	genesUP	H3K27ac_up
-9106	4.02431183487718e-05	3.533854728271e-05	4.52634660519935e-05	genesUP	H3K27ac_up
-9105	4.0399099427643e-05	3.5488163714217e-05	4.53847587566151e-05	genesUP	H3K27ac_up
-9104	4.0399099427643e-05	3.5488163714217e-05	4.53847587566151e-05	genesUP	H3K27ac_up
-9103	4.0399099427643e-05	3.5488163714217e-05	4.53847587566151e-05	genesUP	H3K27ac_up
-9102	4.05550805065142e-05	3.56584077801919e-05	4.57080565005321e-05	genesUP	H3K27ac_up
-9101	4.02431183487718e-05	3.53533145705966e-05	4.53432028327015e-05	genesUP	H3K27ac_up
-9100	4.00871372699006e-05	3.51765883326849e-05	4.50585519650816e-05	genesUP	H3K27ac_up
-9099	4.02431183487718e-05	3.52852758772601e-05	4.52946568911237e-05	genesUP	H3K27ac_up
-9098	4.02431183487718e-05	3.52852758772601e-05	4.52946568911237e-05	genesUP	H3K27ac_up
-9097	4.0399099427643e-05	3.54153682286256e-05	4.52946568911237e-05	genesUP	H3K27ac_up
-9096	4.0399099427643e-05	3.54153682286256e-05	4.52946568911237e-05	genesUP	H3K27ac_up
-9095	4.02431183487718e-05	3.5224634373637e-05	4.52002456811609e-05	genesUP	H3K27ac_up
-9094	4.02431183487718e-05	3.5224634373637e-05	4.52002456811609e-05	genesUP	H3K27ac_up
-9093	4.02431183487718e-05	3.5224634373637e-05	4.52002456811609e-05	genesUP	H3K27ac_up
-9092	4.00871372699006e-05	3.50562924764679e-05	4.51081565664004e-05	genesUP	H3K27ac_up
-9091	3.97751751121582e-05	3.4674334330805e-05	4.48046838153186e-05	genesUP	H3K27ac_up
-9090	3.99311561910294e-05	3.49749058020161e-05	4.4711387522705e-05	genesUP	H3K27ac_up
-9089	3.9619194033287e-05	3.4856457612108e-05	4.44407368833833e-05	genesUP	H3K27ac_up
-9088	3.9619194033287e-05	3.4856457612108e-05	4.44407368833833e-05	genesUP	H3K27ac_up
-9087	3.9619194033287e-05	3.47742539017091e-05	4.44727302050925e-05	genesUP	H3K27ac_up
-9086	3.97751751121582e-05	3.49290777958483e-05	4.46293243255329e-05	genesUP	H3K27ac_up
-9085	3.99311561910294e-05	3.52025841643655e-05	4.47859184459734e-05	genesUP	H3K27ac_up
-9084	4.0399099427643e-05	3.5440470693945e-05	4.5507969808896e-05	genesUP	H3K27ac_up
-9083	4.0399099427643e-05	3.55893481631905e-05	4.54294827587253e-05	genesUP	H3K27ac_up
-9082	4.05550805065142e-05	3.55963133858054e-05	4.54988440303135e-05	genesUP	H3K27ac_up
-9081	4.05550805065142e-05	3.55963133858054e-05	4.54988440303135e-05	genesUP	H3K27ac_up
-9080	4.07110615853854e-05	3.56858927271264e-05	4.56946528513331e-05	genesUP	H3K27ac_up
-9079	4.07110615853854e-05	3.55232334712539e-05	4.54655124152791e-05	genesUP	H3K27ac_up
-9078	4.08670426642567e-05	3.56049545114092e-05	4.56842735566507e-05	genesUP	H3K27ac_up
-9077	4.11790048219991e-05	3.59423786172296e-05	4.59474014985304e-05	genesUP	H3K27ac_up
-9076	4.13349859008703e-05	3.61281881886521e-05	4.60937456817132e-05	genesUP	H3K27ac_up
-9075	4.13349859008703e-05	3.62415638576579e-05	4.63623184332659e-05	genesUP	H3K27ac_up
-9074	4.13349859008703e-05	3.62415638576579e-05	4.63623184332659e-05	genesUP	H3K27ac_up
-9073	4.11790048219991e-05	3.6084989285153e-05	4.61824115641585e-05	genesUP	H3K27ac_up
-9072	4.16469480586127e-05	3.63801300012264e-05	4.67177472039081e-05	genesUP	H3K27ac_up
-9071	4.19589102163551e-05	3.64838077947078e-05	4.69953709328288e-05	genesUP	H3K27ac_up
-9070	4.22708723740975e-05	3.70302459679502e-05	4.74471529367826e-05	genesUP	H3K27ac_up
-9069	4.21148912952263e-05	3.69457847552274e-05	4.73671905244535e-05	genesUP	H3K27ac_up
-9068	4.22708723740975e-05	3.7212380453473e-05	4.74594417625955e-05	genesUP	H3K27ac_up
-9067	4.24268534529687e-05	3.73352151067377e-05	4.7641779715174e-05	genesUP	H3K27ac_up
-9066	4.24268534529687e-05	3.74379729357512e-05	4.75606818501438e-05	genesUP	H3K27ac_up
-9065	4.24268534529687e-05	3.74379729357512e-05	4.75606818501438e-05	genesUP	H3K27ac_up
-9064	4.258283453184e-05	3.75491105166235e-05	4.76488947811209e-05	genesUP	H3K27ac_up
-9063	4.258283453184e-05	3.73713829185642e-05	4.76803289331351e-05	genesUP	H3K27ac_up
-9062	4.24268534529687e-05	3.72156227603058e-05	4.75378053693146e-05	genesUP	H3K27ac_up
-9061	4.258283453184e-05	3.7318092014133e-05	4.76156328048842e-05	genesUP	H3K27ac_up
-9060	4.24268534529687e-05	3.71914773858125e-05	4.74594417625955e-05	genesUP	H3K27ac_up
-9059	4.24268534529687e-05	3.72158193451661e-05	4.74203681695009e-05	genesUP	H3K27ac_up
-9058	4.258283453184e-05	3.72424145866725e-05	4.75626210910229e-05	genesUP	H3K27ac_up
-9057	4.27388156107112e-05	3.75763190020484e-05	4.78046456705813e-05	genesUP	H3K27ac_up
-9056	4.30507777684536e-05	3.78068845153754e-05	4.81634882567911e-05	genesUP	H3K27ac_up
-9055	4.30507777684536e-05	3.78068845153754e-05	4.81634882567911e-05	genesUP	H3K27ac_up
-9054	4.30507777684536e-05	3.78810264900887e-05	4.82228082965266e-05	genesUP	H3K27ac_up
-9053	4.30507777684536e-05	3.78810264900887e-05	4.82228082965266e-05	genesUP	H3K27ac_up
-9052	4.30507777684536e-05	3.78810264900887e-05	4.82228082965266e-05	genesUP	H3K27ac_up
-9051	4.28947966895824e-05	3.76787386566953e-05	4.78825831633227e-05	genesUP	H3K27ac_up
-9050	4.28947966895824e-05	3.77858006056155e-05	4.78754681590404e-05	genesUP	H3K27ac_up
-9049	4.258283453184e-05	3.74495700315175e-05	4.7347222801325e-05	genesUP	H3K27ac_up
-9048	4.258283453184e-05	3.74495700315175e-05	4.7347222801325e-05	genesUP	H3K27ac_up
-9047	4.27388156107112e-05	3.76526999803897e-05	4.75741951264938e-05	genesUP	H3K27ac_up
-9046	4.27388156107112e-05	3.76526999803897e-05	4.75741951264938e-05	genesUP	H3K27ac_up
-9045	4.30507777684536e-05	3.78201256962085e-05	4.79116284573604e-05	genesUP	H3K27ac_up
-9044	4.3362739926196e-05	3.8355704728127e-05	4.80900430717076e-05	genesUP	H3K27ac_up
-9043	4.3362739926196e-05	3.81673057530286e-05	4.80978314220965e-05	genesUP	H3K27ac_up
-9042	4.3362739926196e-05	3.81673057530286e-05	4.80978314220965e-05	genesUP	H3K27ac_up
-9041	4.3362739926196e-05	3.81673057530286e-05	4.80978314220965e-05	genesUP	H3K27ac_up
-9040	4.35187210050672e-05	3.84111786233253e-05	4.81084141639789e-05	genesUP	H3K27ac_up
-9039	4.3362739926196e-05	3.82543983024138e-05	4.79514334336483e-05	genesUP	H3K27ac_up
-9038	4.36747020839384e-05	3.85982612331305e-05	4.8461292782443e-05	genesUP	H3K27ac_up
-9037	4.36747020839384e-05	3.85982612331305e-05	4.8461292782443e-05	genesUP	H3K27ac_up
-9036	4.36747020839384e-05	3.8619021613855e-05	4.83992530562345e-05	genesUP	H3K27ac_up
-9035	4.35187210050672e-05	3.8345056190858e-05	4.81669732319978e-05	genesUP	H3K27ac_up
-9034	4.35187210050672e-05	3.8345056190858e-05	4.81669732319978e-05	genesUP	H3K27ac_up
-9033	4.32067588473248e-05	3.79637722627576e-05	4.78625050544154e-05	genesUP	H3K27ac_up
-9032	4.32067588473248e-05	3.79637722627576e-05	4.78625050544154e-05	genesUP	H3K27ac_up
-9031	4.28947966895824e-05	3.75688450620926e-05	4.77920604363158e-05	genesUP	H3K27ac_up
-9030	4.32067588473248e-05	3.79986631341354e-05	4.83681067151903e-05	genesUP	H3K27ac_up
-9029	4.32067588473248e-05	3.79986631341354e-05	4.83681067151903e-05	genesUP	H3K27ac_up
-9028	4.30507777684536e-05	3.77489786745835e-05	4.80339638360582e-05	genesUP	H3K27ac_up
-9027	4.32067588473248e-05	3.80071501799082e-05	4.81686217572661e-05	genesUP	H3K27ac_up
-9026	4.3362739926196e-05	3.82350487304973e-05	4.83017073496802e-05	genesUP	H3K27ac_up
-9025	4.3362739926196e-05	3.82350487304973e-05	4.83017073496802e-05	genesUP	H3K27ac_up
-9024	4.30507777684536e-05	3.78395241628035e-05	4.79287466780078e-05	genesUP	H3K27ac_up
-9023	4.35187210050672e-05	3.82062665555909e-05	4.83689553207725e-05	genesUP	H3K27ac_up
-9022	4.35187210050672e-05	3.82062665555909e-05	4.83689553207725e-05	genesUP	H3K27ac_up
-9021	4.3362739926196e-05	3.80513677510838e-05	4.83295429547616e-05	genesUP	H3K27ac_up
-9020	4.32067588473248e-05	3.79214216112836e-05	4.83295429547616e-05	genesUP	H3K27ac_up
-9019	4.3362739926196e-05	3.83244187927512e-05	4.83422840354956e-05	genesUP	H3K27ac_up
-9018	4.3362739926196e-05	3.8206019075694e-05	4.84171185139075e-05	genesUP	H3K27ac_up
-9017	4.35187210050672e-05	3.82826680378039e-05	4.84982625730783e-05	genesUP	H3K27ac_up
-9016	4.38306831628096e-05	3.86727206368271e-05	4.89348541563205e-05	genesUP	H3K27ac_up
-9015	4.39866642416808e-05	3.88270576595871e-05	4.91362314852942e-05	genesUP	H3K27ac_up
-9014	4.39866642416808e-05	3.88270576595871e-05	4.90840993143558e-05	genesUP	H3K27ac_up
-9013	4.44546074782945e-05	3.91225677032644e-05	4.94038403700209e-05	genesUP	H3K27ac_up
-9012	4.46105885571657e-05	3.93821189405354e-05	4.98174643002107e-05	genesUP	H3K27ac_up
-9011	4.46105885571657e-05	3.94398797708222e-05	4.98174643002107e-05	genesUP	H3K27ac_up
-9010	4.44546074782945e-05	3.92761186706644e-05	4.96647546273889e-05	genesUP	H3K27ac_up
-9009	4.44546074782945e-05	3.91234732716163e-05	4.97651431812808e-05	genesUP	H3K27ac_up
-9008	4.44546074782945e-05	3.91234732716163e-05	4.97651431812808e-05	genesUP	H3K27ac_up
-9007	4.42986263994232e-05	3.89805710386023e-05	4.95500799165191e-05	genesUP	H3K27ac_up
-9006	4.46105885571657e-05	3.93506702732757e-05	4.99209190822948e-05	genesUP	H3K27ac_up
-9005	4.46105885571657e-05	3.93506702732757e-05	4.99209190822948e-05	genesUP	H3K27ac_up
-9004	4.44546074782945e-05	3.91132637274098e-05	4.97422096581868e-05	genesUP	H3K27ac_up
-9003	4.44546074782945e-05	3.92309283370043e-05	4.98557492858083e-05	genesUP	H3K27ac_up
-9002	4.44546074782945e-05	3.92309283370043e-05	4.98557492858083e-05	genesUP	H3K27ac_up
-9001	4.44546074782945e-05	3.92172822375554e-05	4.96484195445571e-05	genesUP	H3K27ac_up
-9000	4.44546074782945e-05	3.92172822375554e-05	4.96484195445571e-05	genesUP	H3K27ac_up
-8999	4.4142645320552e-05	3.88857647134491e-05	4.95056495652603e-05	genesUP	H3K27ac_up
-8998	4.42986263994232e-05	3.91836080395976e-05	4.95065803171749e-05	genesUP	H3K27ac_up
-8997	4.42986263994232e-05	3.91836080395976e-05	4.95065803171749e-05	genesUP	H3K27ac_up
-8996	4.42986263994232e-05	3.91836080395976e-05	4.95065803171749e-05	genesUP	H3K27ac_up
-8995	4.42986263994232e-05	3.91836080395976e-05	4.95065803171749e-05	genesUP	H3K27ac_up
-8994	4.42986263994232e-05	3.89805710386023e-05	4.94360020220777e-05	genesUP	H3K27ac_up
-8993	4.42986263994232e-05	3.89805710386023e-05	4.94360020220777e-05	genesUP	H3K27ac_up
-8992	4.42986263994232e-05	3.90860581717717e-05	4.93373525022816e-05	genesUP	H3K27ac_up
-8991	4.4142645320552e-05	3.89366595994469e-05	4.9280052488885e-05	genesUP	H3K27ac_up
-8990	4.42986263994232e-05	3.90123945043068e-05	4.95190160976838e-05	genesUP	H3K27ac_up
-8989	4.4142645320552e-05	3.89297532756331e-05	4.9389934908986e-05	genesUP	H3K27ac_up
-8988	4.4142645320552e-05	3.88591267475912e-05	4.92605880924544e-05	genesUP	H3K27ac_up
-8987	4.4142645320552e-05	3.88591267475912e-05	4.92605880924544e-05	genesUP	H3K27ac_up
-8986	4.42986263994232e-05	3.89406237787299e-05	4.94259158268997e-05	genesUP	H3K27ac_up
-8985	4.42986263994232e-05	3.89406237787299e-05	4.94259158268997e-05	genesUP	H3K27ac_up
-8984	4.42986263994232e-05	3.89406237787299e-05	4.94259158268997e-05	genesUP	H3K27ac_up
-8983	4.42986263994232e-05	3.89406237787299e-05	4.94259158268997e-05	genesUP	H3K27ac_up
-8982	4.42986263994232e-05	3.89406237787299e-05	4.94259158268997e-05	genesUP	H3K27ac_up
-8981	4.42986263994232e-05	3.89406237787299e-05	4.94259158268997e-05	genesUP	H3K27ac_up
-8980	4.42986263994232e-05	3.89278024564338e-05	4.94738622182998e-05	genesUP	H3K27ac_up
-8979	4.44546074782945e-05	3.90114918689457e-05	4.95557655733725e-05	genesUP	H3K27ac_up
-8978	4.44546074782945e-05	3.90094561647025e-05	4.96636905929451e-05	genesUP	H3K27ac_up
-8977	4.44546074782945e-05	3.90094561647025e-05	4.96636905929451e-05	genesUP	H3K27ac_up
-8976	4.50785317937793e-05	3.94617526818106e-05	5.00346527295654e-05	genesUP	H3K27ac_up
-8975	4.50785317937793e-05	3.94617526818106e-05	5.00346527295654e-05	genesUP	H3K27ac_up
-8974	4.55464750303929e-05	4.00841963793855e-05	5.06629542925411e-05	genesUP	H3K27ac_up
-8973	4.55464750303929e-05	4.01638286702172e-05	5.05632500735942e-05	genesUP	H3K27ac_up
-8972	4.53904939515217e-05	3.99026299243414e-05	5.0317300116534e-05	genesUP	H3K27ac_up
-8971	4.53904939515217e-05	3.98184647138988e-05	5.04499795362605e-05	genesUP	H3K27ac_up
-8970	4.55464750303929e-05	3.99827694753259e-05	5.04823270982956e-05	genesUP	H3K27ac_up
-8969	4.58584371881353e-05	4.05653682065266e-05	5.09440022303607e-05	genesUP	H3K27ac_up
-8968	4.58584371881353e-05	4.06397279802646e-05	5.08935009109629e-05	genesUP	H3K27ac_up
-8967	4.58584371881353e-05	4.06397279802646e-05	5.08935009109629e-05	genesUP	H3K27ac_up
-8966	4.57024561092641e-05	4.04173813193173e-05	5.07203465617121e-05	genesUP	H3K27ac_up
-8965	4.58584371881353e-05	4.06642727720474e-05	5.094963917994e-05	genesUP	H3K27ac_up
-8964	4.58584371881353e-05	4.06642727720474e-05	5.094963917994e-05	genesUP	H3K27ac_up
-8963	4.57024561092641e-05	4.0561535322575e-05	5.06814319711885e-05	genesUP	H3K27ac_up
-8962	4.57024561092641e-05	4.05699591309813e-05	5.08212144644383e-05	genesUP	H3K27ac_up
-8961	4.57024561092641e-05	4.0512662997948e-05	5.07848550279143e-05	genesUP	H3K27ac_up
-8960	4.57024561092641e-05	4.0512662997948e-05	5.07848550279143e-05	genesUP	H3K27ac_up
-8959	4.57024561092641e-05	4.05044367080266e-05	5.06705242343901e-05	genesUP	H3K27ac_up
-8958	4.55464750303929e-05	4.03608506768889e-05	5.05441678829744e-05	genesUP	H3K27ac_up
-8957	4.53904939515217e-05	4.02726775270875e-05	5.03567344842386e-05	genesUP	H3K27ac_up
-8956	4.52345128726505e-05	3.99666007667325e-05	5.02212204756416e-05	genesUP	H3K27ac_up
-8955	4.50785317937793e-05	3.98353161891718e-05	4.99770160553254e-05	genesUP	H3K27ac_up
-8954	4.50785317937793e-05	3.98353161891718e-05	4.99770160553254e-05	genesUP	H3K27ac_up
-8953	4.46105885571657e-05	3.9404591884476e-05	4.93782005561171e-05	genesUP	H3K27ac_up
-8952	4.46105885571657e-05	3.94414471852894e-05	4.94024338513491e-05	genesUP	H3K27ac_up
-8951	4.50785317937793e-05	3.98063129216931e-05	4.96792732305411e-05	genesUP	H3K27ac_up
-8950	4.47665696360369e-05	3.94549589566254e-05	4.93971400139162e-05	genesUP	H3K27ac_up
-8949	4.47665696360369e-05	3.94549589566254e-05	4.93971400139162e-05	genesUP	H3K27ac_up
-8948	4.49225507149081e-05	3.9684358732327e-05	4.95620473658196e-05	genesUP	H3K27ac_up
-8947	4.49225507149081e-05	3.9684358732327e-05	4.95620473658196e-05	genesUP	H3K27ac_up
-8946	4.49225507149081e-05	3.9684358732327e-05	4.95620473658196e-05	genesUP	H3K27ac_up
-8945	4.52345128726505e-05	4.01692772518992e-05	5.00304126545203e-05	genesUP	H3K27ac_up
-8944	4.52345128726505e-05	4.01692772518992e-05	5.00304126545203e-05	genesUP	H3K27ac_up
-8943	4.52345128726505e-05	3.99104814212811e-05	4.97991407125585e-05	genesUP	H3K27ac_up
-8942	4.53904939515217e-05	3.99811545286986e-05	4.99489074040235e-05	genesUP	H3K27ac_up
-8941	4.60144182670065e-05	4.0650603490936e-05	5.06577053276479e-05	genesUP	H3K27ac_up
-8940	4.60144182670065e-05	4.08322056924615e-05	5.0626788609343e-05	genesUP	H3K27ac_up
-8939	4.58584371881353e-05	4.06763151367855e-05	5.05519105732955e-05	genesUP	H3K27ac_up
-8938	4.57024561092641e-05	4.06457451146713e-05	5.03240075573381e-05	genesUP	H3K27ac_up
-8937	4.55464750303929e-05	4.03555680488313e-05	5.01663727114767e-05	genesUP	H3K27ac_up
-8936	4.55464750303929e-05	4.03555680488313e-05	5.01663727114767e-05	genesUP	H3K27ac_up
-8935	4.55464750303929e-05	4.03555680488313e-05	5.01663727114767e-05	genesUP	H3K27ac_up
-8934	4.53904939515217e-05	4.03073027058578e-05	4.99354008261292e-05	genesUP	H3K27ac_up
-8933	4.53904939515217e-05	4.03073027058578e-05	4.99354008261292e-05	genesUP	H3K27ac_up
-8932	4.50785317937793e-05	4.00519735682298e-05	4.96210306553456e-05	genesUP	H3K27ac_up
-8931	4.50785317937793e-05	4.00807224954842e-05	4.97713147437831e-05	genesUP	H3K27ac_up
-8930	4.50785317937793e-05	4.00807224954842e-05	4.97713147437831e-05	genesUP	H3K27ac_up
-8929	4.50785317937793e-05	4.00807224954842e-05	4.97713147437831e-05	genesUP	H3K27ac_up
-8928	4.49225507149081e-05	4.01201058381345e-05	4.94962847671036e-05	genesUP	H3K27ac_up
-8927	4.50785317937793e-05	4.01650876359707e-05	4.97116412589698e-05	genesUP	H3K27ac_up
-8926	4.47665696360369e-05	3.97947976693676e-05	4.9410402663967e-05	genesUP	H3K27ac_up
-8925	4.47665696360369e-05	3.98018820863968e-05	4.93494597082367e-05	genesUP	H3K27ac_up
-8924	4.47665696360369e-05	3.98018820863968e-05	4.93494597082367e-05	genesUP	H3K27ac_up
-8923	4.50785317937793e-05	4.02140664932262e-05	4.96479216029451e-05	genesUP	H3K27ac_up
-8922	4.50785317937793e-05	4.00034033001209e-05	4.97713147437831e-05	genesUP	H3K27ac_up
-8921	4.52345128726505e-05	4.00345509905655e-05	4.99273248275242e-05	genesUP	H3K27ac_up
-8920	4.52345128726505e-05	4.00345509905655e-05	4.99273248275242e-05	genesUP	H3K27ac_up
-8919	4.52345128726505e-05	4.00345509905655e-05	4.99273248275242e-05	genesUP	H3K27ac_up
-8918	4.52345128726505e-05	4.00345509905655e-05	4.99273248275242e-05	genesUP	H3K27ac_up
-8917	4.53904939515217e-05	4.04306089702788e-05	5.00840664985916e-05	genesUP	H3K27ac_up
-8916	4.52345128726505e-05	4.03375807607631e-05	4.99441289169318e-05	genesUP	H3K27ac_up
-8915	4.53904939515217e-05	4.03757265487201e-05	5.02958032106617e-05	genesUP	H3K27ac_up
-8914	4.57024561092641e-05	4.05118375516735e-05	5.06702859383374e-05	genesUP	H3K27ac_up
-8913	4.57024561092641e-05	4.05832220173958e-05	5.06428564161211e-05	genesUP	H3K27ac_up
-8912	4.58584371881353e-05	4.06403832540216e-05	5.07332908585223e-05	genesUP	H3K27ac_up
-8911	4.58584371881353e-05	4.06845863557626e-05	5.07162965330725e-05	genesUP	H3K27ac_up
-8910	4.60144182670065e-05	4.08839370464214e-05	5.08061588617095e-05	genesUP	H3K27ac_up
-8909	4.60144182670065e-05	4.11087130910944e-05	5.10336339100258e-05	genesUP	H3K27ac_up
-8908	4.60144182670065e-05	4.11087130910944e-05	5.10336339100258e-05	genesUP	H3K27ac_up
-8907	4.60144182670065e-05	4.11087130910944e-05	5.10336339100258e-05	genesUP	H3K27ac_up
-8906	4.60144182670065e-05	4.11087130910944e-05	5.10336339100258e-05	genesUP	H3K27ac_up
-8905	4.60144182670065e-05	4.11087130910944e-05	5.10336339100258e-05	genesUP	H3K27ac_up
-8904	4.61703993458778e-05	4.11333088625388e-05	5.12178833275593e-05	genesUP	H3K27ac_up
-8903	4.6326380424749e-05	4.13882230195186e-05	5.13641770381022e-05	genesUP	H3K27ac_up
-8902	4.6326380424749e-05	4.13882230195186e-05	5.13641770381022e-05	genesUP	H3K27ac_up
-8901	4.64823615036202e-05	4.15943742548638e-05	5.15030200680177e-05	genesUP	H3K27ac_up
-8900	4.64823615036202e-05	4.16390963386575e-05	5.15272975252898e-05	genesUP	H3K27ac_up
-8899	4.64823615036202e-05	4.16390963386575e-05	5.15272975252898e-05	genesUP	H3K27ac_up
-8898	4.64823615036202e-05	4.16390963386575e-05	5.15272975252898e-05	genesUP	H3K27ac_up
-8897	4.61703993458778e-05	4.12477696439526e-05	5.13521629117253e-05	genesUP	H3K27ac_up
-8896	4.61703993458778e-05	4.12477696439526e-05	5.13521629117253e-05	genesUP	H3K27ac_up
-8895	4.6326380424749e-05	4.1500090904947e-05	5.1383557315002e-05	genesUP	H3K27ac_up
-8894	4.6326380424749e-05	4.14132669907942e-05	5.14887423029716e-05	genesUP	H3K27ac_up
-8893	4.6326380424749e-05	4.14132669907942e-05	5.14887423029716e-05	genesUP	H3K27ac_up
-8892	4.6326380424749e-05	4.15772757624367e-05	5.16036927865035e-05	genesUP	H3K27ac_up
-8891	4.64823615036202e-05	4.17259031564048e-05	5.17600376075285e-05	genesUP	H3K27ac_up
-8890	4.64823615036202e-05	4.17259031564048e-05	5.17600376075285e-05	genesUP	H3K27ac_up
-8889	4.61703993458778e-05	4.1435137875752e-05	5.14797976031511e-05	genesUP	H3K27ac_up
-8888	4.61703993458778e-05	4.1435137875752e-05	5.14797976031511e-05	genesUP	H3K27ac_up
-8887	4.61703993458778e-05	4.13679509707491e-05	5.13813601379809e-05	genesUP	H3K27ac_up
-8886	4.61703993458778e-05	4.13274151294985e-05	5.13327729798547e-05	genesUP	H3K27ac_up
-8885	4.61703993458778e-05	4.13274151294985e-05	5.13327729798547e-05	genesUP	H3K27ac_up
-8884	4.6326380424749e-05	4.14421941400907e-05	5.16447116260885e-05	genesUP	H3K27ac_up
-8883	4.6326380424749e-05	4.14421941400907e-05	5.16447116260885e-05	genesUP	H3K27ac_up
-8882	4.61703993458778e-05	4.13274151294985e-05	5.14981340752946e-05	genesUP	H3K27ac_up
-8881	4.6326380424749e-05	4.14486178033975e-05	5.16998337224003e-05	genesUP	H3K27ac_up
-8880	4.6326380424749e-05	4.15484321602043e-05	5.16257738026432e-05	genesUP	H3K27ac_up
-8879	4.58584371881353e-05	4.09218187436267e-05	5.10304041590168e-05	genesUP	H3K27ac_up
-8878	4.57024561092641e-05	4.05261376103887e-05	5.09305905722879e-05	genesUP	H3K27ac_up
-8877	4.52345128726505e-05	4.00957789462324e-05	5.0397056688671e-05	genesUP	H3K27ac_up
-8876	4.50785317937793e-05	4.00738375567615e-05	5.02093530881241e-05	genesUP	H3K27ac_up
-8875	4.50785317937793e-05	4.00738375567615e-05	5.02093530881241e-05	genesUP	H3K27ac_up
-8874	4.47665696360369e-05	3.96285784339843e-05	4.9791171200537e-05	genesUP	H3K27ac_up
-8873	4.49225507149081e-05	3.98354560501995e-05	5.00691367249586e-05	genesUP	H3K27ac_up
-8872	4.52345128726505e-05	4.02233079226102e-05	5.03279507687005e-05	genesUP	H3K27ac_up
-8871	4.52345128726505e-05	4.02233079226102e-05	5.03279507687005e-05	genesUP	H3K27ac_up
-8870	4.55464750303929e-05	4.05623237262721e-05	5.06562635342962e-05	genesUP	H3K27ac_up
-8869	4.55464750303929e-05	4.05623237262721e-05	5.06562635342962e-05	genesUP	H3K27ac_up
-8868	4.55464750303929e-05	4.05756417741928e-05	5.05124093040354e-05	genesUP	H3K27ac_up
-8867	4.58584371881353e-05	4.0999308639323e-05	5.10383333822292e-05	genesUP	H3K27ac_up
-8866	4.61703993458778e-05	4.1282745010073e-05	5.1522497745642e-05	genesUP	H3K27ac_up
-8865	4.61703993458778e-05	4.1282745010073e-05	5.1522497745642e-05	genesUP	H3K27ac_up
-8864	4.61703993458778e-05	4.1282745010073e-05	5.1522497745642e-05	genesUP	H3K27ac_up
-8863	4.6326380424749e-05	4.1282745010073e-05	5.17275253623222e-05	genesUP	H3K27ac_up
-8862	4.6326380424749e-05	4.14686887816213e-05	5.17154115226515e-05	genesUP	H3K27ac_up
-8861	4.6326380424749e-05	4.14686887816213e-05	5.17154115226515e-05	genesUP	H3K27ac_up
-8860	4.6326380424749e-05	4.14686887816213e-05	5.17154115226515e-05	genesUP	H3K27ac_up
-8859	4.60144182670065e-05	4.10918526551648e-05	5.14019203442074e-05	genesUP	H3K27ac_up
-8858	4.60144182670065e-05	4.10378238216077e-05	5.1397190315646e-05	genesUP	H3K27ac_up
-8857	4.60144182670065e-05	4.10378238216077e-05	5.1397190315646e-05	genesUP	H3K27ac_up
-8856	4.57024561092641e-05	4.06472802908904e-05	5.10421947613332e-05	genesUP	H3K27ac_up
-8855	4.57024561092641e-05	4.07495590881105e-05	5.09746698080352e-05	genesUP	H3K27ac_up
-8854	4.58584371881353e-05	4.07563879330543e-05	5.10580815756323e-05	genesUP	H3K27ac_up
-8853	4.60144182670065e-05	4.10543203486643e-05	5.13263949107879e-05	genesUP	H3K27ac_up
-8852	4.60144182670065e-05	4.10543203486643e-05	5.13263949107879e-05	genesUP	H3K27ac_up
-8851	4.58584371881353e-05	4.08744197770163e-05	5.11352096522468e-05	genesUP	H3K27ac_up
-8850	4.58584371881353e-05	4.08744197770163e-05	5.11352096522468e-05	genesUP	H3K27ac_up
-8849	4.57024561092641e-05	4.07089340153136e-05	5.09838755204468e-05	genesUP	H3K27ac_up
-8848	4.58584371881353e-05	4.08651500416041e-05	5.1183590574316e-05	genesUP	H3K27ac_up
-8847	4.57024561092641e-05	4.0688177416902e-05	5.09207399654486e-05	genesUP	H3K27ac_up
-8846	4.58584371881353e-05	4.08814613315616e-05	5.10613237676447e-05	genesUP	H3K27ac_up
-8845	4.57024561092641e-05	4.07987554423281e-05	5.0831608386641e-05	genesUP	H3K27ac_up
-8844	4.55464750303929e-05	4.07707773284313e-05	5.05636096075009e-05	genesUP	H3K27ac_up
-8843	4.55464750303929e-05	4.07707773284313e-05	5.05636096075009e-05	genesUP	H3K27ac_up
-8842	4.55464750303929e-05	4.07707773284313e-05	5.05636096075009e-05	genesUP	H3K27ac_up
-8841	4.53904939515217e-05	4.06440304477749e-05	5.04833882436934e-05	genesUP	H3K27ac_up
-8840	4.55464750303929e-05	4.07212964235243e-05	5.06449658492293e-05	genesUP	H3K27ac_up
-8839	4.53904939515217e-05	4.05207855093653e-05	5.05911527277038e-05	genesUP	H3K27ac_up
-8838	4.53904939515217e-05	4.05207855093653e-05	5.05911527277038e-05	genesUP	H3K27ac_up
-8837	4.52345128726505e-05	4.04268629755815e-05	5.04480273296083e-05	genesUP	H3K27ac_up
-8836	4.50785317937793e-05	4.01766126956145e-05	5.02821669621372e-05	genesUP	H3K27ac_up
-8835	4.53904939515217e-05	4.03276798553821e-05	5.04547319920209e-05	genesUP	H3K27ac_up
-8834	4.52345128726505e-05	4.01136808113127e-05	5.03487095904823e-05	genesUP	H3K27ac_up
-8833	4.53904939515217e-05	4.02568643120043e-05	5.06114158486617e-05	genesUP	H3K27ac_up
-8832	4.53904939515217e-05	4.02853333390562e-05	5.07671128978495e-05	genesUP	H3K27ac_up
-8831	4.55464750303929e-05	4.04754463281001e-05	5.09910761772725e-05	genesUP	H3K27ac_up
-8830	4.55464750303929e-05	4.04754463281001e-05	5.09910761772725e-05	genesUP	H3K27ac_up
-8829	4.55464750303929e-05	4.04754463281001e-05	5.09910761772725e-05	genesUP	H3K27ac_up
-8828	4.55464750303929e-05	4.04754463281001e-05	5.09910761772725e-05	genesUP	H3K27ac_up
-8827	4.55464750303929e-05	4.04754463281001e-05	5.09910761772725e-05	genesUP	H3K27ac_up
-8826	4.57024561092641e-05	4.06317650073175e-05	5.10726903866223e-05	genesUP	H3K27ac_up
-8825	4.55464750303929e-05	4.05334408542625e-05	5.0919992303913e-05	genesUP	H3K27ac_up
-8824	4.53904939515217e-05	4.04504087115699e-05	5.077371440395e-05	genesUP	H3K27ac_up
-8823	4.55464750303929e-05	4.06403832540216e-05	5.09311978475462e-05	genesUP	H3K27ac_up
-8822	4.52345128726505e-05	4.03003169292428e-05	5.04633627525321e-05	genesUP	H3K27ac_up
-8821	4.53904939515217e-05	4.03003169292428e-05	5.06543288214115e-05	genesUP	H3K27ac_up
-8820	4.55464750303929e-05	4.05511771541507e-05	5.08317643396987e-05	genesUP	H3K27ac_up
-8819	4.58584371881353e-05	4.07071859675621e-05	5.10416297419005e-05	genesUP	H3K27ac_up
-8818	4.58584371881353e-05	4.07071859675621e-05	5.10416297419005e-05	genesUP	H3K27ac_up
-8817	4.60144182670065e-05	4.07108525662883e-05	5.12801122327328e-05	genesUP	H3K27ac_up
-8816	4.61703993458778e-05	4.08459950001033e-05	5.15100011642774e-05	genesUP	H3K27ac_up
-8815	4.60144182670065e-05	4.0662695750579e-05	5.14978716248113e-05	genesUP	H3K27ac_up
-8814	4.60144182670065e-05	4.0662695750579e-05	5.14978716248113e-05	genesUP	H3K27ac_up
-8813	4.60144182670065e-05	4.0662695750579e-05	5.14978716248113e-05	genesUP	H3K27ac_up
-8812	4.6326380424749e-05	4.07718763692482e-05	5.18347361916223e-05	genesUP	H3K27ac_up
-8811	4.6326380424749e-05	4.07718763692482e-05	5.18347361916223e-05	genesUP	H3K27ac_up
-8810	4.6326380424749e-05	4.10175179287359e-05	5.17170988404003e-05	genesUP	H3K27ac_up
-8809	4.6326380424749e-05	4.10175179287359e-05	5.17651404032922e-05	genesUP	H3K27ac_up
-8808	4.6326380424749e-05	4.0946681250273e-05	5.17359166249727e-05	genesUP	H3K27ac_up
-8807	4.6326380424749e-05	4.0946681250273e-05	5.17359166249727e-05	genesUP	H3K27ac_up
-8806	4.6326380424749e-05	4.0946681250273e-05	5.17359166249727e-05	genesUP	H3K27ac_up
-8805	4.64823615036202e-05	4.12128019539511e-05	5.18596712796347e-05	genesUP	H3K27ac_up
-8804	4.64823615036202e-05	4.12128019539511e-05	5.18596712796347e-05	genesUP	H3K27ac_up
-8803	4.64823615036202e-05	4.12128019539511e-05	5.18596712796347e-05	genesUP	H3K27ac_up
-8802	4.6326380424749e-05	4.10584394362899e-05	5.15924579791178e-05	genesUP	H3K27ac_up
-8801	4.61703993458778e-05	4.07780221619581e-05	5.14439647979035e-05	genesUP	H3K27ac_up
-8800	4.61703993458778e-05	4.08061653783458e-05	5.15716018608827e-05	genesUP	H3K27ac_up
-8799	4.6326380424749e-05	4.10368514451782e-05	5.17378069031789e-05	genesUP	H3K27ac_up
-8798	4.61703993458778e-05	4.0880500081406e-05	5.14953558638935e-05	genesUP	H3K27ac_up
-8797	4.60144182670065e-05	4.08934521426182e-05	5.14370602098793e-05	genesUP	H3K27ac_up
-8796	4.60144182670065e-05	4.08934521426182e-05	5.14370602098793e-05	genesUP	H3K27ac_up
-8795	4.60144182670065e-05	4.09760382823357e-05	5.14351378920433e-05	genesUP	H3K27ac_up
-8794	4.60144182670065e-05	4.09760382823357e-05	5.14351378920433e-05	genesUP	H3K27ac_up
-8793	4.60144182670065e-05	4.08764769230937e-05	5.14745735357025e-05	genesUP	H3K27ac_up
-8792	4.57024561092641e-05	4.07135085308488e-05	5.09866379447649e-05	genesUP	H3K27ac_up
-8791	4.55464750303929e-05	4.05639226866718e-05	5.08885958693437e-05	genesUP	H3K27ac_up
-8790	4.53904939515217e-05	4.048306266275e-05	5.08057733973184e-05	genesUP	H3K27ac_up
-8789	4.57024561092641e-05	4.081182783216e-05	5.11251759826526e-05	genesUP	H3K27ac_up
-8788	4.60144182670065e-05	4.11733490568192e-05	5.13424044430835e-05	genesUP	H3K27ac_up
-8787	4.61703993458778e-05	4.12886057462021e-05	5.15959971574834e-05	genesUP	H3K27ac_up
-8786	4.58584371881353e-05	4.10001360569173e-05	5.1198906218724e-05	genesUP	H3K27ac_up
-8785	4.60144182670065e-05	4.10684205163808e-05	5.15667184387925e-05	genesUP	H3K27ac_up
-8784	4.6326380424749e-05	4.14676601991028e-05	5.17247238583063e-05	genesUP	H3K27ac_up
-8783	4.64823615036202e-05	4.1659199685169e-05	5.19934180520722e-05	genesUP	H3K27ac_up
-8782	4.6326380424749e-05	4.15032107353497e-05	5.1701295192976e-05	genesUP	H3K27ac_up
-8781	4.61703993458778e-05	4.14709334525387e-05	5.14682689874312e-05	genesUP	H3K27ac_up
-8780	4.61703993458778e-05	4.14676601991028e-05	5.15027494611053e-05	genesUP	H3K27ac_up
-8779	4.6326380424749e-05	4.15437690151946e-05	5.17075151831102e-05	genesUP	H3K27ac_up
-8778	4.61703993458778e-05	4.13911418322203e-05	5.15867452073005e-05	genesUP	H3K27ac_up
-8777	4.61703993458778e-05	4.13701986249831e-05	5.16321293373637e-05	genesUP	H3K27ac_up
-8776	4.61703993458778e-05	4.13701986249831e-05	5.16321293373637e-05	genesUP	H3K27ac_up
-8775	4.61703993458778e-05	4.13701986249831e-05	5.16321293373637e-05	genesUP	H3K27ac_up
-8774	4.61703993458778e-05	4.13701986249831e-05	5.16321293373637e-05	genesUP	H3K27ac_up
-8773	4.60144182670065e-05	4.12849392298025e-05	5.15151779068098e-05	genesUP	H3K27ac_up
-8772	4.60144182670065e-05	4.12314098496668e-05	5.14357205874907e-05	genesUP	H3K27ac_up
-8771	4.61703993458778e-05	4.13754418379779e-05	5.16331497833651e-05	genesUP	H3K27ac_up
-8770	4.61703993458778e-05	4.13754418379779e-05	5.16331497833651e-05	genesUP	H3K27ac_up
-8769	4.60144182670065e-05	4.11714619374917e-05	5.15505939760969e-05	genesUP	H3K27ac_up
-8768	4.58584371881353e-05	4.09960613827014e-05	5.1240343183337e-05	genesUP	H3K27ac_up
-8767	4.58584371881353e-05	4.08298516661183e-05	5.11928012741338e-05	genesUP	H3K27ac_up
-8766	4.60144182670065e-05	4.09434792453061e-05	5.13953976871909e-05	genesUP	H3K27ac_up
-8765	4.61703993458778e-05	4.12832499924975e-05	5.13953976871909e-05	genesUP	H3K27ac_up
-8764	4.61703993458778e-05	4.12832499924975e-05	5.13953976871909e-05	genesUP	H3K27ac_up
-8763	4.61703993458778e-05	4.12035220457356e-05	5.13327729798547e-05	genesUP	H3K27ac_up
-8762	4.58584371881353e-05	4.09543666780303e-05	5.09756780538222e-05	genesUP	H3K27ac_up
-8761	4.61703993458778e-05	4.12265160246694e-05	5.12389570478198e-05	genesUP	H3K27ac_up
-8760	4.64823615036202e-05	4.15909583822665e-05	5.16651359072616e-05	genesUP	H3K27ac_up
-8759	4.6326380424749e-05	4.12572989091474e-05	5.14848137218417e-05	genesUP	H3K27ac_up
-8758	4.6326380424749e-05	4.13358068709508e-05	5.13119795109001e-05	genesUP	H3K27ac_up
-8757	4.6326380424749e-05	4.13358068709508e-05	5.13119795109001e-05	genesUP	H3K27ac_up
-8756	4.64823615036202e-05	4.14233243911814e-05	5.16031348276163e-05	genesUP	H3K27ac_up
-8755	4.67943236613626e-05	4.17359532545111e-05	5.22024471435846e-05	genesUP	H3K27ac_up
-8754	4.66383425824914e-05	4.14240490890755e-05	5.19753414739004e-05	genesUP	H3K27ac_up
-8753	4.66383425824914e-05	4.14240490890755e-05	5.19753414739004e-05	genesUP	H3K27ac_up
-8752	4.66383425824914e-05	4.15269958503376e-05	5.18302418085262e-05	genesUP	H3K27ac_up
-8751	4.67943236613626e-05	4.17823363273524e-05	5.19753414739004e-05	genesUP	H3K27ac_up
-8750	4.67943236613626e-05	4.17823363273524e-05	5.19753414739004e-05	genesUP	H3K27ac_up
-8749	4.7106285819105e-05	4.22166444801022e-05	5.22822722236899e-05	genesUP	H3K27ac_up
-8748	4.69503047402338e-05	4.20611691141892e-05	5.20477287863205e-05	genesUP	H3K27ac_up
-8747	4.69503047402338e-05	4.20611691141892e-05	5.20477287863205e-05	genesUP	H3K27ac_up
-8746	4.67943236613626e-05	4.20611691141892e-05	5.19717829878192e-05	genesUP	H3K27ac_up
-8745	4.67943236613626e-05	4.20611691141892e-05	5.19717829878192e-05	genesUP	H3K27ac_up
-8744	4.67943236613626e-05	4.20611691141892e-05	5.19717829878192e-05	genesUP	H3K27ac_up
-8743	4.64823615036202e-05	4.18283354854394e-05	5.15954472087034e-05	genesUP	H3K27ac_up
-8742	4.61703993458778e-05	4.13584535075624e-05	5.13462209670324e-05	genesUP	H3K27ac_up
-8741	4.6326380424749e-05	4.14719547677599e-05	5.16242911637833e-05	genesUP	H3K27ac_up
-8740	4.61703993458778e-05	4.14060573987378e-05	5.12989259106004e-05	genesUP	H3K27ac_up
-8739	4.60144182670065e-05	4.12849392298025e-05	5.09721997386085e-05	genesUP	H3K27ac_up
-8738	4.60144182670065e-05	4.1198842124469e-05	5.10448466625389e-05	genesUP	H3K27ac_up
-8737	4.60144182670065e-05	4.1198842124469e-05	5.10448466625389e-05	genesUP	H3K27ac_up
-8736	4.60144182670065e-05	4.11528533681143e-05	5.10555585010714e-05	genesUP	H3K27ac_up
-8735	4.60144182670065e-05	4.11528533681143e-05	5.10555585010714e-05	genesUP	H3K27ac_up
-8734	4.58584371881353e-05	4.09866466787935e-05	5.10555585010714e-05	genesUP	H3K27ac_up
-8733	4.57024561092641e-05	4.08410893274468e-05	5.09460918043648e-05	genesUP	H3K27ac_up
-8732	4.57024561092641e-05	4.07998359914807e-05	5.08986166956468e-05	genesUP	H3K27ac_up
-8731	4.57024561092641e-05	4.08807033851172e-05	5.07861641350104e-05	genesUP	H3K27ac_up
-8730	4.58584371881353e-05	4.10351321906171e-05	5.08662982887657e-05	genesUP	H3K27ac_up
-8729	4.58584371881353e-05	4.11096228673616e-05	5.09013091983024e-05	genesUP	H3K27ac_up
-8728	4.58584371881353e-05	4.11096228673616e-05	5.09013091983024e-05	genesUP	H3K27ac_up
-8727	4.57024561092641e-05	4.07947129825548e-05	5.09721533311451e-05	genesUP	H3K27ac_up
-8726	4.57024561092641e-05	4.07947129825548e-05	5.09721533311451e-05	genesUP	H3K27ac_up
-8725	4.57024561092641e-05	4.08599771468738e-05	5.08200777144726e-05	genesUP	H3K27ac_up
-8724	4.58584371881353e-05	4.09504179939386e-05	5.10734587208865e-05	genesUP	H3K27ac_up
-8723	4.61703993458778e-05	4.12577302103111e-05	5.13693830549274e-05	genesUP	H3K27ac_up
-8722	4.6326380424749e-05	4.15991693401762e-05	5.14454297695865e-05	genesUP	H3K27ac_up
-8721	4.6326380424749e-05	4.15534019845698e-05	5.14050842711888e-05	genesUP	H3K27ac_up
-8720	4.64823615036202e-05	4.18055312543132e-05	5.17153797062762e-05	genesUP	H3K27ac_up
-8719	4.6326380424749e-05	4.16498501743182e-05	5.16372256331823e-05	genesUP	H3K27ac_up
-8718	4.61703993458778e-05	4.14410462751262e-05	5.14082783781259e-05	genesUP	H3K27ac_up
-8717	4.60144182670065e-05	4.13222512677357e-05	5.13256512934085e-05	genesUP	H3K27ac_up
-8716	4.58584371881353e-05	4.11172770178682e-05	5.10455520564734e-05	genesUP	H3K27ac_up
-8715	4.60144182670065e-05	4.10642770501978e-05	5.1208691090307e-05	genesUP	H3K27ac_up
-8714	4.58584371881353e-05	4.10528553304792e-05	5.10769420315511e-05	genesUP	H3K27ac_up
-8713	4.60144182670065e-05	4.1126377107993e-05	5.11976210989773e-05	genesUP	H3K27ac_up
-8712	4.60144182670065e-05	4.1126377107993e-05	5.11976210989773e-05	genesUP	H3K27ac_up
-8711	4.66383425824914e-05	4.19852488111625e-05	5.18482794166739e-05	genesUP	H3K27ac_up
-8710	4.61703993458778e-05	4.13994393548296e-05	5.15385737644069e-05	genesUP	H3K27ac_up
-8709	4.58584371881353e-05	4.10718072798512e-05	5.12209060080171e-05	genesUP	H3K27ac_up
-8708	4.57024561092641e-05	4.08080713523035e-05	5.12651866114536e-05	genesUP	H3K27ac_up
-8707	4.55464750303929e-05	4.06517185885015e-05	5.10025645336192e-05	genesUP	H3K27ac_up
-8706	4.58584371881353e-05	4.11199840572467e-05	5.12665369869217e-05	genesUP	H3K27ac_up
-8705	4.58584371881353e-05	4.10001858987006e-05	5.13114409262212e-05	genesUP	H3K27ac_up
-8704	4.60144182670065e-05	4.10961683895464e-05	5.14306689550054e-05	genesUP	H3K27ac_up
-8703	4.61703993458778e-05	4.11887657073217e-05	5.1543328761101e-05	genesUP	H3K27ac_up
-8702	4.61703993458778e-05	4.13341088377004e-05	5.15580054026408e-05	genesUP	H3K27ac_up
-8701	4.6326380424749e-05	4.15193462763492e-05	5.16540598987991e-05	genesUP	H3K27ac_up
-8700	4.6326380424749e-05	4.15193462763492e-05	5.16540598987991e-05	genesUP	H3K27ac_up
-8699	4.64823615036202e-05	4.15053100925804e-05	5.18124952704947e-05	genesUP	H3K27ac_up
-8698	4.64823615036202e-05	4.15053100925804e-05	5.18124952704947e-05	genesUP	H3K27ac_up
-8697	4.66383425824914e-05	4.1608379100786e-05	5.20439001718961e-05	genesUP	H3K27ac_up
-8696	4.69503047402338e-05	4.19000771468944e-05	5.24403305696072e-05	genesUP	H3K27ac_up
-8695	4.69503047402338e-05	4.19000771468944e-05	5.24403305696072e-05	genesUP	H3K27ac_up
-8694	4.72622668979762e-05	4.20920711417549e-05	5.28862651637867e-05	genesUP	H3K27ac_up
-8693	4.72622668979762e-05	4.20920711417549e-05	5.28862651637867e-05	genesUP	H3K27ac_up
-8692	4.74182479768474e-05	4.23681761958414e-05	5.30420029450844e-05	genesUP	H3K27ac_up
-8691	4.75742290557186e-05	4.24724516610321e-05	5.31968854326333e-05	genesUP	H3K27ac_up
-8690	4.72622668979762e-05	4.22176731643702e-05	5.29275499547377e-05	genesUP	H3K27ac_up
-8689	4.75742290557186e-05	4.24085874944752e-05	5.30875017990649e-05	genesUP	H3K27ac_up
-8688	4.75742290557186e-05	4.24085874944752e-05	5.30875017990649e-05	genesUP	H3K27ac_up
-8687	4.75742290557186e-05	4.24149746518505e-05	5.31299105067592e-05	genesUP	H3K27ac_up
-8686	4.75742290557186e-05	4.222914877654e-05	5.304028934708e-05	genesUP	H3K27ac_up
-8685	4.75742290557186e-05	4.22922381948737e-05	5.30896723612278e-05	genesUP	H3K27ac_up
-8684	4.7106285819105e-05	4.17579538495645e-05	5.26173984330451e-05	genesUP	H3K27ac_up
-8683	4.7106285819105e-05	4.17579538495645e-05	5.26041520724866e-05	genesUP	H3K27ac_up
-8682	4.69503047402338e-05	4.17347565412404e-05	5.258513694333e-05	genesUP	H3K27ac_up
-8681	4.72622668979762e-05	4.20240971622401e-05	5.2956800982041e-05	genesUP	H3K27ac_up
-8680	4.75742290557186e-05	4.23748743623537e-05	5.31693733230106e-05	genesUP	H3K27ac_up
-8679	4.75742290557186e-05	4.2228163845827e-05	5.31693733230106e-05	genesUP	H3K27ac_up
-8678	4.75742290557186e-05	4.22264015167533e-05	5.31219786640084e-05	genesUP	H3K27ac_up
-8677	4.74182479768474e-05	4.20136687301571e-05	5.3088683929637e-05	genesUP	H3K27ac_up
-8676	4.7106285819105e-05	4.16682724919004e-05	5.27412964807678e-05	genesUP	H3K27ac_up
-8675	4.69503047402338e-05	4.15348543024926e-05	5.24532347634029e-05	genesUP	H3K27ac_up
-8674	4.69503047402338e-05	4.15348543024926e-05	5.24532347634029e-05	genesUP	H3K27ac_up
-8673	4.69503047402338e-05	4.1465581710382e-05	5.23889526317403e-05	genesUP	H3K27ac_up
-8672	4.64823615036202e-05	4.09963731780974e-05	5.18210235688987e-05	genesUP	H3K27ac_up
-8671	4.6326380424749e-05	4.09750948743495e-05	5.14430901047601e-05	genesUP	H3K27ac_up
-8670	4.60144182670065e-05	4.07595597324411e-05	5.12012959580621e-05	genesUP	H3K27ac_up
-8669	4.60144182670065e-05	4.07595597324411e-05	5.12012959580621e-05	genesUP	H3K27ac_up
-8668	4.60144182670065e-05	4.07875990105234e-05	5.12267199601848e-05	genesUP	H3K27ac_up
-8667	4.58584371881353e-05	4.05810399219953e-05	5.11675539633914e-05	genesUP	H3K27ac_up
-8666	4.58584371881353e-05	4.06562917150719e-05	5.12462864934691e-05	genesUP	H3K27ac_up
-8665	4.58584371881353e-05	4.06562917150719e-05	5.12462864934691e-05	genesUP	H3K27ac_up
-8664	4.57024561092641e-05	4.04718925893086e-05	5.10644865579706e-05	genesUP	H3K27ac_up
-8663	4.55464750303929e-05	4.03444262528529e-05	5.09714795618812e-05	genesUP	H3K27ac_up
-8662	4.57024561092641e-05	4.04879291301751e-05	5.10787588169758e-05	genesUP	H3K27ac_up
-8661	4.57024561092641e-05	4.05381643610048e-05	5.10714528546376e-05	genesUP	H3K27ac_up
-8660	4.57024561092641e-05	4.05381643610048e-05	5.10714528546376e-05	genesUP	H3K27ac_up
-8659	4.55464750303929e-05	4.04632593827275e-05	5.10265933600891e-05	genesUP	H3K27ac_up
-8658	4.55464750303929e-05	4.06048129855842e-05	5.09942698041752e-05	genesUP	H3K27ac_up
-8657	4.52345128726505e-05	4.01278005183346e-05	5.08040096845922e-05	genesUP	H3K27ac_up
-8656	4.49225507149081e-05	3.99229329682024e-05	5.02494320528152e-05	genesUP	H3K27ac_up
-8655	4.49225507149081e-05	3.99229329682024e-05	5.02494320528152e-05	genesUP	H3K27ac_up
-8654	4.47665696360369e-05	3.97812556118088e-05	5.02494320528152e-05	genesUP	H3K27ac_up
-8653	4.49225507149081e-05	3.9843807539883e-05	5.03597435204035e-05	genesUP	H3K27ac_up
-8652	4.50785317937793e-05	3.98516851191785e-05	5.04901358801633e-05	genesUP	H3K27ac_up
-8651	4.52345128726505e-05	4.02336172714569e-05	5.06383197711184e-05	genesUP	H3K27ac_up
-8650	4.53904939515217e-05	4.03251953696406e-05	5.06167786932601e-05	genesUP	H3K27ac_up
-8649	4.53904939515217e-05	4.03251953696406e-05	5.06167786932601e-05	genesUP	H3K27ac_up
-8648	4.55464750303929e-05	4.04743196012291e-05	5.0689145749394e-05	genesUP	H3K27ac_up
-8647	4.53904939515217e-05	4.02903642859385e-05	5.05983933615954e-05	genesUP	H3K27ac_up
-8646	4.57024561092641e-05	4.06558897048457e-05	5.0898326194841e-05	genesUP	H3K27ac_up
-8645	4.57024561092641e-05	4.07221667069424e-05	5.10318963504887e-05	genesUP	H3K27ac_up
-8644	4.55464750303929e-05	4.06493338065215e-05	5.10317532619023e-05	genesUP	H3K27ac_up
-8643	4.53904939515217e-05	4.03473263043296e-05	5.08885806823649e-05	genesUP	H3K27ac_up
-8642	4.55464750303929e-05	4.05159213202244e-05	5.09164382759993e-05	genesUP	H3K27ac_up
-8641	4.58584371881353e-05	4.08678410816321e-05	5.13697689922237e-05	genesUP	H3K27ac_up
-8640	4.57024561092641e-05	4.05993595756336e-05	5.11413332699863e-05	genesUP	H3K27ac_up
-8639	4.57024561092641e-05	4.05993595756336e-05	5.11413332699863e-05	genesUP	H3K27ac_up
-8638	4.53904939515217e-05	4.02078694052257e-05	5.07823820276288e-05	genesUP	H3K27ac_up
-8637	4.57024561092641e-05	4.05196147197524e-05	5.0939233982408e-05	genesUP	H3K27ac_up
-8636	4.55464750303929e-05	4.04372243219419e-05	5.07996176646735e-05	genesUP	H3K27ac_up
-8635	4.55464750303929e-05	4.04372243219419e-05	5.07996176646735e-05	genesUP	H3K27ac_up
-8634	4.60144182670065e-05	4.074701076e-05	5.13791272440996e-05	genesUP	H3K27ac_up
-8633	4.6326380424749e-05	4.10587870423092e-05	5.17188742636248e-05	genesUP	H3K27ac_up
-8632	4.6326380424749e-05	4.10587870423092e-05	5.17188742636248e-05	genesUP	H3K27ac_up
-8631	4.6326380424749e-05	4.09853350772207e-05	5.15652203161726e-05	genesUP	H3K27ac_up
-8630	4.58584371881353e-05	4.0644962095401e-05	5.09844256729227e-05	genesUP	H3K27ac_up
-8629	4.60144182670065e-05	4.07586412977818e-05	5.10535254623601e-05	genesUP	H3K27ac_up
-8628	4.60144182670065e-05	4.07586412977818e-05	5.10535254623601e-05	genesUP	H3K27ac_up
-8627	4.57024561092641e-05	4.04899608533069e-05	5.07586129093247e-05	genesUP	H3K27ac_up
-8626	4.55464750303929e-05	4.02371505507822e-05	5.06602912982917e-05	genesUP	H3K27ac_up
-8625	4.57024561092641e-05	4.05369581892263e-05	5.09072694943719e-05	genesUP	H3K27ac_up
-8624	4.57024561092641e-05	4.05369581892263e-05	5.09072694943719e-05	genesUP	H3K27ac_up
-8623	4.52345128726505e-05	4.00299890359921e-05	5.04124238694417e-05	genesUP	H3K27ac_up
-8622	4.57024561092641e-05	4.0300236157247e-05	5.09069503038027e-05	genesUP	H3K27ac_up
-8621	4.55464750303929e-05	4.00500571925485e-05	5.07180537002048e-05	genesUP	H3K27ac_up
-8620	4.55464750303929e-05	4.00500571925485e-05	5.07180537002048e-05	genesUP	H3K27ac_up
-8619	4.55464750303929e-05	4.01629290178134e-05	5.06386155250107e-05	genesUP	H3K27ac_up
-8618	4.58584371881353e-05	4.06863065036032e-05	5.12508761572564e-05	genesUP	H3K27ac_up
-8617	4.58584371881353e-05	4.05708085506475e-05	5.11677929629435e-05	genesUP	H3K27ac_up
-8616	4.58584371881353e-05	4.06076440029388e-05	5.12508761572564e-05	genesUP	H3K27ac_up
-8615	4.57024561092641e-05	4.04820873419732e-05	5.10983710869656e-05	genesUP	H3K27ac_up
-8614	4.57024561092641e-05	4.04478603125849e-05	5.10804786591772e-05	genesUP	H3K27ac_up
-8613	4.50785317937793e-05	3.99479177795354e-05	5.04093332026474e-05	genesUP	H3K27ac_up
-8612	4.49225507149081e-05	3.9645000508768e-05	5.01760990208829e-05	genesUP	H3K27ac_up
-8611	4.47665696360369e-05	3.94964716121974e-05	5.00359651455469e-05	genesUP	H3K27ac_up
-8610	4.47665696360369e-05	3.94964716121974e-05	5.00359651455469e-05	genesUP	H3K27ac_up
-8609	4.47665696360369e-05	3.93974047432869e-05	4.99648786200853e-05	genesUP	H3K27ac_up
-8608	4.47665696360369e-05	3.93974047432869e-05	4.99648786200853e-05	genesUP	H3K27ac_up
-8607	4.49225507149081e-05	3.96354604807787e-05	5.01212722334806e-05	genesUP	H3K27ac_up
-8606	4.46105885571657e-05	3.9377006640738e-05	4.9899719299224e-05	genesUP	H3K27ac_up
-8605	4.46105885571657e-05	3.9377006640738e-05	4.9899719299224e-05	genesUP	H3K27ac_up
-8604	4.46105885571657e-05	3.9377006640738e-05	4.9899719299224e-05	genesUP	H3K27ac_up
-8603	4.46105885571657e-05	3.940559862619e-05	4.99340634413165e-05	genesUP	H3K27ac_up
-8602	4.46105885571657e-05	3.940559862619e-05	4.99340634413165e-05	genesUP	H3K27ac_up
-8601	4.46105885571657e-05	3.93131792856268e-05	4.98752896009664e-05	genesUP	H3K27ac_up
-8600	4.46105885571657e-05	3.93131792856268e-05	4.98752896009664e-05	genesUP	H3K27ac_up
-8599	4.46105885571657e-05	3.93131792856268e-05	4.98752896009664e-05	genesUP	H3K27ac_up
-8598	4.44546074782945e-05	3.91930716753272e-05	4.96359427589924e-05	genesUP	H3K27ac_up
-8597	4.44546074782945e-05	3.91930716753272e-05	4.96359427589924e-05	genesUP	H3K27ac_up
-8596	4.46105885571657e-05	3.93514490082015e-05	4.98108473100495e-05	genesUP	H3K27ac_up
-8595	4.46105885571657e-05	3.93514490082015e-05	4.98108473100495e-05	genesUP	H3K27ac_up
-8594	4.44546074782945e-05	3.92807349556428e-05	4.9675116797276e-05	genesUP	H3K27ac_up
-8593	4.46105885571657e-05	3.95172817388269e-05	4.97424742459895e-05	genesUP	H3K27ac_up
-8592	4.46105885571657e-05	3.96882005006984e-05	4.9820321133305e-05	genesUP	H3K27ac_up
-8591	4.49225507149081e-05	4.00814467806924e-05	4.99818050780777e-05	genesUP	H3K27ac_up
-8590	4.49225507149081e-05	4.00389037528067e-05	4.99636287645074e-05	genesUP	H3K27ac_up
-8589	4.50785317937793e-05	4.00389037528067e-05	5.00774938959187e-05	genesUP	H3K27ac_up
-8588	4.49225507149081e-05	3.99205711733673e-05	4.99484936393671e-05	genesUP	H3K27ac_up
-8587	4.49225507149081e-05	3.99205711733673e-05	4.99484936393671e-05	genesUP	H3K27ac_up
-8586	4.47665696360369e-05	3.96858934582186e-05	4.96928286758046e-05	genesUP	H3K27ac_up
-8585	4.49225507149081e-05	3.97898418589075e-05	4.98326914004728e-05	genesUP	H3K27ac_up
-8584	4.49225507149081e-05	3.97898418589075e-05	4.98326914004728e-05	genesUP	H3K27ac_up
-8583	4.53904939515217e-05	4.01816733089155e-05	5.04537167531158e-05	genesUP	H3K27ac_up
-8582	4.53904939515217e-05	4.01816733089155e-05	5.04537167531158e-05	genesUP	H3K27ac_up
-8581	4.53904939515217e-05	4.01816733089155e-05	5.04537167531158e-05	genesUP	H3K27ac_up
-8580	4.55464750303929e-05	4.02892464777105e-05	5.05626248067563e-05	genesUP	H3K27ac_up
-8579	4.55464750303929e-05	4.05363887193904e-05	5.06467933897075e-05	genesUP	H3K27ac_up
-8578	4.53904939515217e-05	4.03425548481411e-05	5.05405724553743e-05	genesUP	H3K27ac_up
-8577	4.53904939515217e-05	4.03425548481411e-05	5.05405724553743e-05	genesUP	H3K27ac_up
-8576	4.49225507149081e-05	3.9815129546469e-05	5.00703700423311e-05	genesUP	H3K27ac_up
-8575	4.49225507149081e-05	3.9815129546469e-05	5.00703700423311e-05	genesUP	H3K27ac_up
-8574	4.46105885571657e-05	3.96432521384226e-05	4.98745346975548e-05	genesUP	H3K27ac_up
-8573	4.46105885571657e-05	3.96355028661175e-05	4.98682286136365e-05	genesUP	H3K27ac_up
-8572	4.46105885571657e-05	3.96355028661175e-05	4.98682286136365e-05	genesUP	H3K27ac_up
-8571	4.44546074782945e-05	3.94875321837757e-05	4.96936752505785e-05	genesUP	H3K27ac_up
-8570	4.42986263994232e-05	3.92861917753273e-05	4.95524548952256e-05	genesUP	H3K27ac_up
-8569	4.4142645320552e-05	3.92091649853345e-05	4.93075263950822e-05	genesUP	H3K27ac_up
-8568	4.4142645320552e-05	3.92170305147949e-05	4.93685811376397e-05	genesUP	H3K27ac_up
-8567	4.42986263994232e-05	3.94682577676097e-05	4.93803102133893e-05	genesUP	H3K27ac_up
-8566	4.42986263994232e-05	3.94682577676097e-05	4.93803102133893e-05	genesUP	H3K27ac_up
-8565	4.42986263994232e-05	3.96228596531708e-05	4.93893398307579e-05	genesUP	H3K27ac_up
-8564	4.42986263994232e-05	3.96228596531708e-05	4.93893398307579e-05	genesUP	H3K27ac_up
-8563	4.44546074782945e-05	3.97107880467499e-05	4.95500797873904e-05	genesUP	H3K27ac_up
-8562	4.44546074782945e-05	3.9686969519782e-05	4.95061866258692e-05	genesUP	H3K27ac_up
-8561	4.46105885571657e-05	3.96799034763936e-05	4.98234551321032e-05	genesUP	H3K27ac_up
-8560	4.46105885571657e-05	3.96799034763936e-05	4.98234551321032e-05	genesUP	H3K27ac_up
-8559	4.46105885571657e-05	3.96059189779936e-05	4.98039245752738e-05	genesUP	H3K27ac_up
-8558	4.46105885571657e-05	3.96059189779936e-05	4.98039245752738e-05	genesUP	H3K27ac_up
-8557	4.46105885571657e-05	3.96059189779936e-05	4.98039245752738e-05	genesUP	H3K27ac_up
-8556	4.46105885571657e-05	3.96059189779936e-05	4.98039245752738e-05	genesUP	H3K27ac_up
-8555	4.46105885571657e-05	3.96059189779936e-05	4.98039245752738e-05	genesUP	H3K27ac_up
-8554	4.46105885571657e-05	3.96059189779936e-05	4.98039245752738e-05	genesUP	H3K27ac_up
-8553	4.46105885571657e-05	3.96059189779936e-05	4.98039245752738e-05	genesUP	H3K27ac_up
-8552	4.44546074782945e-05	3.95225481336123e-05	4.9504322625856e-05	genesUP	H3K27ac_up
-8551	4.39866642416808e-05	3.90748546132442e-05	4.91054509703909e-05	genesUP	H3K27ac_up
-8550	4.39866642416808e-05	3.90748546132442e-05	4.91054509703909e-05	genesUP	H3K27ac_up
-8549	4.39866642416808e-05	3.90748546132442e-05	4.91054509703909e-05	genesUP	H3K27ac_up
-8548	4.39866642416808e-05	3.90393921279954e-05	4.93243738188941e-05	genesUP	H3K27ac_up
-8547	4.4142645320552e-05	3.91819479154677e-05	4.93792644769203e-05	genesUP	H3K27ac_up
-8546	4.42986263994232e-05	3.94417469860955e-05	4.95347738489674e-05	genesUP	H3K27ac_up
-8545	4.39866642416808e-05	3.92222606330574e-05	4.92864677225534e-05	genesUP	H3K27ac_up
-8544	4.4142645320552e-05	3.94039262935996e-05	4.94442638855893e-05	genesUP	H3K27ac_up
-8543	4.4142645320552e-05	3.93886297139006e-05	4.92985665994475e-05	genesUP	H3K27ac_up
-8542	4.39866642416808e-05	3.92066150459593e-05	4.92877223845767e-05	genesUP	H3K27ac_up
-8541	4.35187210050672e-05	3.83257076953395e-05	4.88299381915114e-05	genesUP	H3K27ac_up
-8540	4.3362739926196e-05	3.82808887536583e-05	4.86737287221994e-05	genesUP	H3K27ac_up
-8539	4.3362739926196e-05	3.82808887536583e-05	4.86737287221994e-05	genesUP	H3K27ac_up
-8538	4.35187210050672e-05	3.83731985313099e-05	4.88918441588417e-05	genesUP	H3K27ac_up
-8537	4.36747020839384e-05	3.86529036945256e-05	4.90656762047113e-05	genesUP	H3K27ac_up
-8536	4.38306831628096e-05	3.88513257217349e-05	4.92592094444779e-05	genesUP	H3K27ac_up
-8535	4.39866642416808e-05	3.89859039624524e-05	4.92710298953558e-05	genesUP	H3K27ac_up
-8534	4.42986263994232e-05	3.91583832542158e-05	4.96899817677941e-05	genesUP	H3K27ac_up
-8533	4.42986263994232e-05	3.91583832542158e-05	4.96899817677941e-05	genesUP	H3K27ac_up
-8532	4.44546074782945e-05	3.94387690680587e-05	4.97736123570954e-05	genesUP	H3K27ac_up
-8531	4.44546074782945e-05	3.94514903676568e-05	4.98457188580199e-05	genesUP	H3K27ac_up
-8530	4.44546074782945e-05	3.94514903676568e-05	4.98457188580199e-05	genesUP	H3K27ac_up
-8529	4.44546074782945e-05	3.94514903676568e-05	4.98457188580199e-05	genesUP	H3K27ac_up
-8528	4.44546074782945e-05	3.93159685540211e-05	4.9918662410257e-05	genesUP	H3K27ac_up
-8527	4.42986263994232e-05	3.90270760796916e-05	4.97591705824065e-05	genesUP	H3K27ac_up
-8526	4.42986263994232e-05	3.90270760796916e-05	4.97591705824065e-05	genesUP	H3K27ac_up
-8525	4.4142645320552e-05	3.88976792225891e-05	4.96533841217001e-05	genesUP	H3K27ac_up
-8524	4.44546074782945e-05	3.93176428093014e-05	4.99975873240701e-05	genesUP	H3K27ac_up
-8523	4.42986263994232e-05	3.93837102489508e-05	4.98815058462635e-05	genesUP	H3K27ac_up
-8522	4.42986263994232e-05	3.92546505009596e-05	4.99237820640525e-05	genesUP	H3K27ac_up
-8521	4.42986263994232e-05	3.93156786430968e-05	4.99149558408456e-05	genesUP	H3K27ac_up
-8520	4.44546074782945e-05	3.93887062605897e-05	4.99878130664311e-05	genesUP	H3K27ac_up
-8519	4.44546074782945e-05	3.93887062605897e-05	4.99878130664311e-05	genesUP	H3K27ac_up
-8518	4.46105885571657e-05	3.94031784203391e-05	5.01416839411696e-05	genesUP	H3K27ac_up
-8517	4.46105885571657e-05	3.9456048867183e-05	4.99884346451572e-05	genesUP	H3K27ac_up
-8516	4.49225507149081e-05	3.96435525025175e-05	5.05416139426384e-05	genesUP	H3K27ac_up
-8515	4.47665696360369e-05	3.96156494248342e-05	5.03129445015557e-05	genesUP	H3K27ac_up
-8514	4.44546074782945e-05	3.92082753574412e-05	4.997587451887e-05	genesUP	H3K27ac_up
-8513	4.44546074782945e-05	3.91696679822241e-05	4.99974613075771e-05	genesUP	H3K27ac_up
-8512	4.42986263994232e-05	3.91230268147704e-05	4.99974613075771e-05	genesUP	H3K27ac_up
-8511	4.42986263994232e-05	3.91050558025083e-05	4.98084950073914e-05	genesUP	H3K27ac_up
-8510	4.4142645320552e-05	3.8974232905674e-05	4.95786415567906e-05	genesUP	H3K27ac_up
-8509	4.4142645320552e-05	3.89286187777505e-05	4.95166649079623e-05	genesUP	H3K27ac_up
-8508	4.44546074782945e-05	3.92648716152169e-05	4.98671241895635e-05	genesUP	H3K27ac_up
-8507	4.44546074782945e-05	3.92648716152169e-05	4.98671241895635e-05	genesUP	H3K27ac_up
-8506	4.44546074782945e-05	3.92648716152169e-05	4.98671241895635e-05	genesUP	H3K27ac_up
-8505	4.44546074782945e-05	3.92648716152169e-05	4.98671241895635e-05	genesUP	H3K27ac_up
-8504	4.44546074782945e-05	3.93076186641279e-05	4.9766343208937e-05	genesUP	H3K27ac_up
-8503	4.42986263994232e-05	3.93076186641279e-05	4.95554208082611e-05	genesUP	H3K27ac_up
-8502	4.44546074782945e-05	3.93468527679488e-05	4.96853535502709e-05	genesUP	H3K27ac_up
-8501	4.46105885571657e-05	3.94092384396881e-05	5.01408037444573e-05	genesUP	H3K27ac_up
-8500	4.44546074782945e-05	3.93387721108305e-05	5.01010850146372e-05	genesUP	H3K27ac_up
-8499	4.46105885571657e-05	3.9494549252616e-05	5.02181392142938e-05	genesUP	H3K27ac_up
-8498	4.46105885571657e-05	3.9494549252616e-05	5.02181392142938e-05	genesUP	H3K27ac_up
-8497	4.46105885571657e-05	3.9494549252616e-05	5.02181392142938e-05	genesUP	H3K27ac_up
-8496	4.47665696360369e-05	3.96782855963149e-05	5.04785577558885e-05	genesUP	H3K27ac_up
-8495	4.42986263994232e-05	3.90898562687005e-05	5.00901732857733e-05	genesUP	H3K27ac_up
-8494	4.42986263994232e-05	3.92852248018672e-05	5.01064996517901e-05	genesUP	H3K27ac_up
-8493	4.42986263994232e-05	3.92852248018672e-05	5.01064996517901e-05	genesUP	H3K27ac_up
-8492	4.4142645320552e-05	3.91029215319184e-05	5.00048228035614e-05	genesUP	H3K27ac_up
-8491	4.4142645320552e-05	3.91090198940242e-05	4.99783038331746e-05	genesUP	H3K27ac_up
-8490	4.46105885571657e-05	3.95061708966591e-05	5.05734315246337e-05	genesUP	H3K27ac_up
-8489	4.49225507149081e-05	3.97056186860287e-05	5.08713519716436e-05	genesUP	H3K27ac_up
-8488	4.49225507149081e-05	3.97056186860287e-05	5.08713519716436e-05	genesUP	H3K27ac_up
-8487	4.49225507149081e-05	3.96626475483254e-05	5.08591639022764e-05	genesUP	H3K27ac_up
-8486	4.49225507149081e-05	3.96671085795348e-05	5.08988600034733e-05	genesUP	H3K27ac_up
-8485	4.52345128726505e-05	3.9977638731813e-05	5.12839619886195e-05	genesUP	H3K27ac_up
-8484	4.50785317937793e-05	3.98354869642814e-05	5.10546346921659e-05	genesUP	H3K27ac_up
-8483	4.50785317937793e-05	3.98354869642814e-05	5.10546346921659e-05	genesUP	H3K27ac_up
-8482	4.50785317937793e-05	3.98354869642814e-05	5.10546346921659e-05	genesUP	H3K27ac_up
-8481	4.50785317937793e-05	3.97071136492119e-05	5.11833471167087e-05	genesUP	H3K27ac_up
-8480	4.49225507149081e-05	3.9583987265795e-05	5.11275534634272e-05	genesUP	H3K27ac_up
-8479	4.49225507149081e-05	3.9583987265795e-05	5.11275534634272e-05	genesUP	H3K27ac_up
-8478	4.53904939515217e-05	3.99917045602197e-05	5.16624056674762e-05	genesUP	H3K27ac_up
-8477	4.58584371881353e-05	4.04751522641602e-05	5.21066959952625e-05	genesUP	H3K27ac_up
-8476	4.60144182670065e-05	4.06011361900352e-05	5.21889349315065e-05	genesUP	H3K27ac_up
-8475	4.6326380424749e-05	4.09054920325318e-05	5.25008895939121e-05	genesUP	H3K27ac_up
-8474	4.64823615036202e-05	4.11166394823273e-05	5.26810095258499e-05	genesUP	H3K27ac_up
-8473	4.6326380424749e-05	4.09744157799663e-05	5.25147489575666e-05	genesUP	H3K27ac_up
-8472	4.61703993458778e-05	4.05623236421905e-05	5.24178929630512e-05	genesUP	H3K27ac_up
-8471	4.64823615036202e-05	4.09119227657249e-05	5.28311749059061e-05	genesUP	H3K27ac_up
-8470	4.61703993458778e-05	4.06297408183478e-05	5.24341453444968e-05	genesUP	H3K27ac_up
-8469	4.61703993458778e-05	4.06297408183478e-05	5.24341453444968e-05	genesUP	H3K27ac_up
-8468	4.61703993458778e-05	4.07025085972162e-05	5.23644587578521e-05	genesUP	H3K27ac_up
-8467	4.60144182670065e-05	4.06090830594675e-05	5.20775734446309e-05	genesUP	H3K27ac_up
-8466	4.57024561092641e-05	4.02909920672047e-05	5.16156783702963e-05	genesUP	H3K27ac_up
-8465	4.58584371881353e-05	4.04940223226091e-05	5.16891387829477e-05	genesUP	H3K27ac_up
-8464	4.60144182670065e-05	4.06839316242806e-05	5.18636174227452e-05	genesUP	H3K27ac_up
-8463	4.6326380424749e-05	4.10306832600142e-05	5.241064925469e-05	genesUP	H3K27ac_up
-8462	4.61703993458778e-05	4.0961147163862e-05	5.23611206294104e-05	genesUP	H3K27ac_up
-8461	4.6326380424749e-05	4.10754500558035e-05	5.24059982514705e-05	genesUP	H3K27ac_up
-8460	4.6326380424749e-05	4.10754500558035e-05	5.24059982514705e-05	genesUP	H3K27ac_up
-8459	4.67943236613626e-05	4.15971848474636e-05	5.28767516906691e-05	genesUP	H3K27ac_up
-8458	4.66383425824914e-05	4.14789170494499e-05	5.26285072285037e-05	genesUP	H3K27ac_up
-8457	4.66383425824914e-05	4.14789170494499e-05	5.26285072285037e-05	genesUP	H3K27ac_up
-8456	4.66383425824914e-05	4.14789170494499e-05	5.26285072285037e-05	genesUP	H3K27ac_up
-8455	4.64823615036202e-05	4.12434071884779e-05	5.25852245926588e-05	genesUP	H3K27ac_up
-8454	4.6326380424749e-05	4.11041814864223e-05	5.23427489300073e-05	genesUP	H3K27ac_up
-8453	4.6326380424749e-05	4.12345272449385e-05	5.22996832123285e-05	genesUP	H3K27ac_up
-8452	4.6326380424749e-05	4.12345272449385e-05	5.22996832123285e-05	genesUP	H3K27ac_up
-8451	4.64823615036202e-05	4.12648568386176e-05	5.24302155738867e-05	genesUP	H3K27ac_up
-8450	4.64823615036202e-05	4.12648568386176e-05	5.24302155738867e-05	genesUP	H3K27ac_up
-8449	4.67943236613626e-05	4.17937128029467e-05	5.2627154218453e-05	genesUP	H3K27ac_up
-8448	4.67943236613626e-05	4.1587964887525e-05	5.26613290150006e-05	genesUP	H3K27ac_up
-8447	4.67943236613626e-05	4.1587964887525e-05	5.26613290150006e-05	genesUP	H3K27ac_up
-8446	4.66383425824914e-05	4.15158710890366e-05	5.25308574763366e-05	genesUP	H3K27ac_up
-8445	4.67943236613626e-05	4.1727127108216e-05	5.2630747040682e-05	genesUP	H3K27ac_up
-8444	4.67943236613626e-05	4.1727127108216e-05	5.2630747040682e-05	genesUP	H3K27ac_up
-8443	4.67943236613626e-05	4.1727127108216e-05	5.2630747040682e-05	genesUP	H3K27ac_up
-8442	4.69503047402338e-05	4.17697917730843e-05	5.27862779084091e-05	genesUP	H3K27ac_up
-8441	4.69503047402338e-05	4.17697917730843e-05	5.27862779084091e-05	genesUP	H3K27ac_up
-8440	4.67943236613626e-05	4.16605524956813e-05	5.26606937108765e-05	genesUP	H3K27ac_up
-8439	4.67943236613626e-05	4.15147725849961e-05	5.28772959206467e-05	genesUP	H3K27ac_up
-8438	4.67943236613626e-05	4.15147725849961e-05	5.28772959206467e-05	genesUP	H3K27ac_up
-8437	4.67943236613626e-05	4.15147725849961e-05	5.28772959206467e-05	genesUP	H3K27ac_up
-8436	4.66383425824914e-05	4.14402969833547e-05	5.28137632590894e-05	genesUP	H3K27ac_up
-8435	4.67943236613626e-05	4.12648568386176e-05	5.27937576527765e-05	genesUP	H3K27ac_up
-8434	4.66383425824914e-05	4.11658286458962e-05	5.25249589000247e-05	genesUP	H3K27ac_up
-8433	4.66383425824914e-05	4.13530846132024e-05	5.25671651527837e-05	genesUP	H3K27ac_up
-8432	4.64823615036202e-05	4.11964441411827e-05	5.2494104440671e-05	genesUP	H3K27ac_up
-8431	4.64823615036202e-05	4.11893791562944e-05	5.25408839385413e-05	genesUP	H3K27ac_up
-8430	4.66383425824914e-05	4.12671149465614e-05	5.27643987225981e-05	genesUP	H3K27ac_up
-8429	4.67943236613626e-05	4.14946997665153e-05	5.29998843388864e-05	genesUP	H3K27ac_up
-8428	4.67943236613626e-05	4.14946997665153e-05	5.29998843388864e-05	genesUP	H3K27ac_up
-8427	4.69503047402338e-05	4.1585351926074e-05	5.3099572844709e-05	genesUP	H3K27ac_up
-8426	4.7106285819105e-05	4.18222782789442e-05	5.3340529704577e-05	genesUP	H3K27ac_up
-8425	4.72622668979762e-05	4.18857874062656e-05	5.34229477066076e-05	genesUP	H3K27ac_up
-8424	4.72622668979762e-05	4.18857874062656e-05	5.34229477066076e-05	genesUP	H3K27ac_up
-8423	4.77302101345898e-05	4.23856287177703e-05	5.38968975838714e-05	genesUP	H3K27ac_up
-8422	4.80421722923322e-05	4.2618695099844e-05	5.42610719668323e-05	genesUP	H3K27ac_up
-8421	4.7886191213461e-05	4.24718678030062e-05	5.40690107210967e-05	genesUP	H3K27ac_up
-8420	4.77302101345898e-05	4.22880495126775e-05	5.38188408090192e-05	genesUP	H3K27ac_up
-8419	4.72622668979762e-05	4.19966225946631e-05	5.34299217441491e-05	genesUP	H3K27ac_up
-8418	4.74182479768474e-05	4.21255414309478e-05	5.35934545241284e-05	genesUP	H3K27ac_up
-8417	4.72622668979762e-05	4.20681134678863e-05	5.33706686508908e-05	genesUP	H3K27ac_up
-8416	4.7106285819105e-05	4.1969168486728e-05	5.31618509648307e-05	genesUP	H3K27ac_up
-8415	4.7106285819105e-05	4.1969168486728e-05	5.31618509648307e-05	genesUP	H3K27ac_up
-8414	4.72622668979762e-05	4.2136430493171e-05	5.33135361410886e-05	genesUP	H3K27ac_up
-8413	4.72622668979762e-05	4.2136430493171e-05	5.33135361410886e-05	genesUP	H3K27ac_up
-8412	4.72622668979762e-05	4.19960992070014e-05	5.32477452438e-05	genesUP	H3K27ac_up
-8411	4.72622668979762e-05	4.19960992070014e-05	5.32477452438e-05	genesUP	H3K27ac_up
-8410	4.72622668979762e-05	4.19902640029211e-05	5.32750058644435e-05	genesUP	H3K27ac_up
-8409	4.72622668979762e-05	4.20126040836575e-05	5.32725478624691e-05	genesUP	H3K27ac_up
-8408	4.72622668979762e-05	4.209133102308e-05	5.32725478624691e-05	genesUP	H3K27ac_up
-8407	4.72622668979762e-05	4.209133102308e-05	5.32725478624691e-05	genesUP	H3K27ac_up
-8406	4.72622668979762e-05	4.209133102308e-05	5.32725478624691e-05	genesUP	H3K27ac_up
-8405	4.7106285819105e-05	4.18954100014686e-05	5.30893831131649e-05	genesUP	H3K27ac_up
-8404	4.7106285819105e-05	4.18954100014686e-05	5.30893831131649e-05	genesUP	H3K27ac_up
-8403	4.7106285819105e-05	4.18954100014686e-05	5.30893831131649e-05	genesUP	H3K27ac_up
-8402	4.69503047402338e-05	4.17757793075279e-05	5.28608265331656e-05	genesUP	H3K27ac_up
-8401	4.69503047402338e-05	4.17757793075279e-05	5.28608265331656e-05	genesUP	H3K27ac_up
-8400	4.67943236613626e-05	4.16662039054463e-05	5.27049499845021e-05	genesUP	H3K27ac_up
-8399	4.69503047402338e-05	4.17957490288238e-05	5.27960480710414e-05	genesUP	H3K27ac_up
-8398	4.69503047402338e-05	4.17957490288238e-05	5.27960480710414e-05	genesUP	H3K27ac_up
-8397	4.67943236613626e-05	4.15791152060313e-05	5.26393832399701e-05	genesUP	H3K27ac_up
-8396	4.67943236613626e-05	4.15791152060313e-05	5.26393832399701e-05	genesUP	H3K27ac_up
-8395	4.66383425824914e-05	4.14109724528033e-05	5.24619518776463e-05	genesUP	H3K27ac_up
-8394	4.66383425824914e-05	4.14109724528033e-05	5.24619518776463e-05	genesUP	H3K27ac_up
-8393	4.66383425824914e-05	4.14231150762963e-05	5.2438766545649e-05	genesUP	H3K27ac_up
-8392	4.66383425824914e-05	4.13850581946088e-05	5.2386001975229e-05	genesUP	H3K27ac_up
-8391	4.66383425824914e-05	4.13850581946088e-05	5.2386001975229e-05	genesUP	H3K27ac_up
-8390	4.66383425824914e-05	4.13850581946088e-05	5.2386001975229e-05	genesUP	H3K27ac_up
-8389	4.6326380424749e-05	4.10413064632735e-05	5.18372104848677e-05	genesUP	H3K27ac_up
-8388	4.60144182670065e-05	4.09434936218122e-05	5.15433382290811e-05	genesUP	H3K27ac_up
-8387	4.60144182670065e-05	4.10985826128039e-05	5.14689409123225e-05	genesUP	H3K27ac_up
-8386	4.60144182670065e-05	4.10985826128039e-05	5.14689409123225e-05	genesUP	H3K27ac_up
-8385	4.57024561092641e-05	4.06387739104361e-05	5.11072530693115e-05	genesUP	H3K27ac_up
-8384	4.55464750303929e-05	4.03047709804995e-05	5.10345423277856e-05	genesUP	H3K27ac_up
-8383	4.55464750303929e-05	4.02886172412707e-05	5.09421759394279e-05	genesUP	H3K27ac_up
-8382	4.53904939515217e-05	4.02235436919042e-05	5.07502460575078e-05	genesUP	H3K27ac_up
-8381	4.52345128726505e-05	4.00666108521833e-05	5.05086671735693e-05	genesUP	H3K27ac_up
-8380	4.52345128726505e-05	4.01031499250941e-05	5.06317018781394e-05	genesUP	H3K27ac_up
-8379	4.50785317937793e-05	4.00672693070522e-05	5.05194586882062e-05	genesUP	H3K27ac_up
-8378	4.49225507149081e-05	3.99652839704751e-05	5.02133044522125e-05	genesUP	H3K27ac_up
-8377	4.46105885571657e-05	3.98406890152306e-05	4.98854429579494e-05	genesUP	H3K27ac_up
-8376	4.47665696360369e-05	3.98817686355183e-05	4.99673898552382e-05	genesUP	H3K27ac_up
-8375	4.50785317937793e-05	4.01821561403638e-05	5.0291211234663e-05	genesUP	H3K27ac_up
-8374	4.50785317937793e-05	4.01821561403638e-05	5.0291211234663e-05	genesUP	H3K27ac_up
-8373	4.50785317937793e-05	4.01821561403638e-05	5.0291211234663e-05	genesUP	H3K27ac_up
-8372	4.49225507149081e-05	4.00878602574847e-05	4.99883270394311e-05	genesUP	H3K27ac_up
-8371	4.47665696360369e-05	3.99153926046768e-05	4.99883270394311e-05	genesUP	H3K27ac_up
-8370	4.47665696360369e-05	3.99153926046768e-05	4.99883270394311e-05	genesUP	H3K27ac_up
-8369	4.47665696360369e-05	3.99153926046768e-05	4.99883270394311e-05	genesUP	H3K27ac_up
-8368	4.50785317937793e-05	4.02796267066154e-05	5.04466866640303e-05	genesUP	H3K27ac_up
-8367	4.50785317937793e-05	4.00526911754973e-05	5.03500426490998e-05	genesUP	H3K27ac_up
-8366	4.49225507149081e-05	3.98539009984234e-05	5.01448987749449e-05	genesUP	H3K27ac_up
-8365	4.50785317937793e-05	3.98539009984234e-05	5.04851283520248e-05	genesUP	H3K27ac_up
-8364	4.52345128726505e-05	4.00096233433069e-05	5.06065727806768e-05	genesUP	H3K27ac_up
-8363	4.50785317937793e-05	3.99372718167407e-05	5.03728234676159e-05	genesUP	H3K27ac_up
-8362	4.52345128726505e-05	4.03161404280989e-05	5.06047498230233e-05	genesUP	H3K27ac_up
-8361	4.50785317937793e-05	3.98447210756689e-05	5.0330735578683e-05	genesUP	H3K27ac_up
-8360	4.52345128726505e-05	4.0112349865297e-05	5.04566854801539e-05	genesUP	H3K27ac_up
-8359	4.50785317937793e-05	3.99464557897915e-05	5.0344775127095e-05	genesUP	H3K27ac_up
-8358	4.46105885571657e-05	3.96332279280234e-05	4.98362566220207e-05	genesUP	H3K27ac_up
-8357	4.46105885571657e-05	3.96332279280234e-05	4.98362566220207e-05	genesUP	H3K27ac_up
-8356	4.4142645320552e-05	3.92025697379993e-05	4.93099053186456e-05	genesUP	H3K27ac_up
-8355	4.39866642416808e-05	3.8851486375808e-05	4.91233908000838e-05	genesUP	H3K27ac_up
-8354	4.4142645320552e-05	3.91645829780278e-05	4.92505530263726e-05	genesUP	H3K27ac_up
-8353	4.42986263994232e-05	3.94107033455351e-05	4.94783449580332e-05	genesUP	H3K27ac_up
-8352	4.4142645320552e-05	3.93529095423715e-05	4.93413514430835e-05	genesUP	H3K27ac_up
-8351	4.4142645320552e-05	3.94241124711963e-05	4.95490428441155e-05	genesUP	H3K27ac_up
-8350	4.44546074782945e-05	3.98387841820076e-05	4.98517240491291e-05	genesUP	H3K27ac_up
-8349	4.42986263994232e-05	3.95941101626262e-05	4.97845246407905e-05	genesUP	H3K27ac_up
-8348	4.44546074782945e-05	3.97715370882825e-05	5.00128717021044e-05	genesUP	H3K27ac_up
-8347	4.46105885571657e-05	3.99309412580215e-05	5.01400736942603e-05	genesUP	H3K27ac_up
-8346	4.47665696360369e-05	4.00138168869063e-05	5.03806653793293e-05	genesUP	H3K27ac_up
-8345	4.49225507149081e-05	4.01719825461773e-05	5.03974288646514e-05	genesUP	H3K27ac_up
-8344	4.50785317937793e-05	4.02470597694857e-05	5.05529466163545e-05	genesUP	H3K27ac_up
-8343	4.50785317937793e-05	4.02470597694857e-05	5.05529466163545e-05	genesUP	H3K27ac_up
-8342	4.52345128726505e-05	4.0313733489511e-05	5.06348387810203e-05	genesUP	H3K27ac_up
-8341	4.50785317937793e-05	4.00753292899816e-05	5.03958826282136e-05	genesUP	H3K27ac_up
-8340	4.49225507149081e-05	4.00753292899816e-05	5.00846601600958e-05	genesUP	H3K27ac_up
-8339	4.49225507149081e-05	4.00753292899816e-05	5.00846601600958e-05	genesUP	H3K27ac_up
-8338	4.47665696360369e-05	3.99662420525234e-05	5.00436159205534e-05	genesUP	H3K27ac_up
-8337	4.47665696360369e-05	3.99662420525234e-05	5.00436159205534e-05	genesUP	H3K27ac_up
-8336	4.46105885571657e-05	3.98571590563138e-05	4.98885739406974e-05	genesUP	H3K27ac_up
-8335	4.47665696360369e-05	4.01047527544775e-05	5.0051720189863e-05	genesUP	H3K27ac_up
-8334	4.47665696360369e-05	4.01047527544775e-05	5.0051720189863e-05	genesUP	H3K27ac_up
-8333	4.49225507149081e-05	4.01836946991093e-05	5.02062696679544e-05	genesUP	H3K27ac_up
-8332	4.49225507149081e-05	4.01836946991093e-05	5.03608191460458e-05	genesUP	H3K27ac_up
-8331	4.47665696360369e-05	3.99915750804239e-05	5.00013238507729e-05	genesUP	H3K27ac_up
-8330	4.47665696360369e-05	3.99912433896448e-05	5.00145857033243e-05	genesUP	H3K27ac_up
-8329	4.49225507149081e-05	4.0128208608713e-05	5.05567272668515e-05	genesUP	H3K27ac_up
-8328	4.49225507149081e-05	4.0128208608713e-05	5.05567272668515e-05	genesUP	H3K27ac_up
-8327	4.47665696360369e-05	4.00314984775879e-05	4.9912716840714e-05	genesUP	H3K27ac_up
-8326	4.49225507149081e-05	4.00314984775879e-05	4.9912716840714e-05	genesUP	H3K27ac_up
-8325	4.47665696360369e-05	3.98172134854898e-05	4.9912716840714e-05	genesUP	H3K27ac_up
-8324	4.46105885571657e-05	3.96605927509188e-05	4.98397893734074e-05	genesUP	H3K27ac_up
-8323	4.42986263994232e-05	3.94247562960273e-05	4.93704177334168e-05	genesUP	H3K27ac_up
-8322	4.39866642416808e-05	3.90303792569087e-05	4.90528493953988e-05	genesUP	H3K27ac_up
-8321	4.38306831628096e-05	3.88388473807452e-05	4.88576608216289e-05	genesUP	H3K27ac_up
-8320	4.36747020839384e-05	3.87469587945273e-05	4.87841078286464e-05	genesUP	H3K27ac_up
-8319	4.38306831628096e-05	3.90008434421852e-05	4.90132584675576e-05	genesUP	H3K27ac_up
-8318	4.4142645320552e-05	3.92198349053553e-05	4.93564667323331e-05	genesUP	H3K27ac_up
-8317	4.42986263994232e-05	3.93011269649735e-05	4.94384136296219e-05	genesUP	H3K27ac_up
-8316	4.42986263994232e-05	3.93334810662819e-05	4.95574398696942e-05	genesUP	H3K27ac_up
-8315	4.4142645320552e-05	3.90483988224553e-05	4.93380767957319e-05	genesUP	H3K27ac_up
-8314	4.4142645320552e-05	3.90483988224553e-05	4.93380767957319e-05	genesUP	H3K27ac_up
-8313	4.39866642416808e-05	3.88762230975902e-05	4.90182820722664e-05	genesUP	H3K27ac_up
-8312	4.42986263994232e-05	3.90563474116031e-05	4.91830088737891e-05	genesUP	H3K27ac_up
-8311	4.35187210050672e-05	3.8640505914495e-05	4.8493353924171e-05	genesUP	H3K27ac_up
-8310	4.36747020839384e-05	3.89020029382005e-05	4.86027826041978e-05	genesUP	H3K27ac_up
-8309	4.36747020839384e-05	3.89020029382005e-05	4.86027826041978e-05	genesUP	H3K27ac_up
-8308	4.3362739926196e-05	3.84058046425644e-05	4.81418778278373e-05	genesUP	H3K27ac_up
-8307	4.3362739926196e-05	3.84058046425644e-05	4.81418778278373e-05	genesUP	H3K27ac_up
-8306	4.28947966895824e-05	3.80446313411113e-05	4.77378259424695e-05	genesUP	H3K27ac_up
-8305	4.27388156107112e-05	3.80446313411113e-05	4.75143226425432e-05	genesUP	H3K27ac_up
-8304	4.30507777684536e-05	3.8183589061782e-05	4.79941748677127e-05	genesUP	H3K27ac_up
-8303	4.30507777684536e-05	3.8280716667128e-05	4.78794818480772e-05	genesUP	H3K27ac_up
-8302	4.28947966895824e-05	3.82136085721561e-05	4.76605940959442e-05	genesUP	H3K27ac_up
-8301	4.28947966895824e-05	3.79073371176474e-05	4.78063261702836e-05	genesUP	H3K27ac_up
-8300	4.28947966895824e-05	3.79073371176474e-05	4.78063261702836e-05	genesUP	H3K27ac_up
-8299	4.258283453184e-05	3.76692262798517e-05	4.75369807198407e-05	genesUP	H3K27ac_up
-8298	4.258283453184e-05	3.76692262798517e-05	4.75369807198407e-05	genesUP	H3K27ac_up
-8297	4.22708723740975e-05	3.74213648041483e-05	4.71080798402556e-05	genesUP	H3K27ac_up
-8296	4.21148912952263e-05	3.73060708450391e-05	4.71494335574382e-05	genesUP	H3K27ac_up
-8295	4.21148912952263e-05	3.73060708450391e-05	4.71494335574382e-05	genesUP	H3K27ac_up
-8294	4.19589102163551e-05	3.7119674122503e-05	4.69174022916457e-05	genesUP	H3K27ac_up
-8293	4.19589102163551e-05	3.7119674122503e-05	4.69174022916457e-05	genesUP	H3K27ac_up
-8292	4.19589102163551e-05	3.707758478463e-05	4.6899903674879e-05	genesUP	H3K27ac_up
-8291	4.18029291374839e-05	3.68015748254081e-05	4.66683352508864e-05	genesUP	H3K27ac_up
-8290	4.22708723740975e-05	3.73234448676676e-05	4.74087186216011e-05	genesUP	H3K27ac_up
-8289	4.22708723740975e-05	3.73625130044847e-05	4.7493447723619e-05	genesUP	H3K27ac_up
-8288	4.22708723740975e-05	3.73625130044847e-05	4.7493447723619e-05	genesUP	H3K27ac_up
-8287	4.21148912952263e-05	3.71871790458308e-05	4.74119177805098e-05	genesUP	H3K27ac_up
-8286	4.19589102163551e-05	3.71871790458308e-05	4.72561964968537e-05	genesUP	H3K27ac_up
-8285	4.18029291374839e-05	3.69831852047123e-05	4.69447539295414e-05	genesUP	H3K27ac_up
-8284	4.18029291374839e-05	3.69831852047123e-05	4.69447539295414e-05	genesUP	H3K27ac_up
-8283	4.16469480586127e-05	3.68711558376312e-05	4.66934773586281e-05	genesUP	H3K27ac_up
-8282	4.14909669797415e-05	3.66538315451998e-05	4.6467467234756e-05	genesUP	H3K27ac_up
-8281	4.13349859008703e-05	3.66484752742218e-05	4.63360090232576e-05	genesUP	H3K27ac_up
-8280	4.10230237431279e-05	3.63046986250584e-05	4.59365924911221e-05	genesUP	H3K27ac_up
-8279	4.10230237431279e-05	3.61927266964292e-05	4.59837678751202e-05	genesUP	H3K27ac_up
-8278	4.08670426642567e-05	3.60988058412942e-05	4.57165088037986e-05	genesUP	H3K27ac_up
-8277	4.07110615853854e-05	3.59791937176979e-05	4.55601566697409e-05	genesUP	H3K27ac_up
-8276	4.08670426642567e-05	3.60598983271778e-05	4.57158563545898e-05	genesUP	H3K27ac_up
-8275	4.10230237431279e-05	3.64164502386819e-05	4.5903715065343e-05	genesUP	H3K27ac_up
-8274	4.10230237431279e-05	3.64164502386819e-05	4.5903715065343e-05	genesUP	H3K27ac_up
-8273	4.08670426642567e-05	3.6123963900022e-05	4.57989258712105e-05	genesUP	H3K27ac_up
-8272	4.08670426642567e-05	3.6123963900022e-05	4.57989258712105e-05	genesUP	H3K27ac_up
-8271	4.07110615853854e-05	3.60139106717272e-05	4.56426492039571e-05	genesUP	H3K27ac_up
-8270	4.07110615853854e-05	3.60139106717272e-05	4.56426492039571e-05	genesUP	H3K27ac_up
-8269	4.07110615853854e-05	3.60139106717272e-05	4.56426492039571e-05	genesUP	H3K27ac_up
-8268	4.05550805065142e-05	3.58580487651089e-05	4.54961072585946e-05	genesUP	H3K27ac_up
-8267	4.05550805065142e-05	3.58580487651089e-05	4.54961072585946e-05	genesUP	H3K27ac_up
-8266	4.0399099427643e-05	3.57120535441889e-05	4.53175245931331e-05	genesUP	H3K27ac_up
-8265	4.0399099427643e-05	3.57120535441889e-05	4.53175245931331e-05	genesUP	H3K27ac_up
-8264	4.0399099427643e-05	3.57120535441889e-05	4.53175245931331e-05	genesUP	H3K27ac_up
-8263	4.05550805065142e-05	3.57733855223622e-05	4.5413698149171e-05	genesUP	H3K27ac_up
-8262	4.05550805065142e-05	3.56913304375302e-05	4.55473018561547e-05	genesUP	H3K27ac_up
-8261	4.05550805065142e-05	3.57795254340059e-05	4.53770699017017e-05	genesUP	H3K27ac_up
-8260	4.07110615853854e-05	3.5934729163557e-05	4.56276841004795e-05	genesUP	H3K27ac_up
-8259	4.07110615853854e-05	3.5934729163557e-05	4.56276841004795e-05	genesUP	H3K27ac_up
-8258	4.08670426642567e-05	3.60183042112946e-05	4.58583524528337e-05	genesUP	H3K27ac_up
-8257	4.08670426642567e-05	3.60183042112946e-05	4.58583524528337e-05	genesUP	H3K27ac_up
-8256	4.08670426642567e-05	3.60183042112946e-05	4.58583524528337e-05	genesUP	H3K27ac_up
-8255	4.10230237431279e-05	3.62584860832001e-05	4.60861589903595e-05	genesUP	H3K27ac_up
-8254	4.10230237431279e-05	3.62584860832001e-05	4.60861589903595e-05	genesUP	H3K27ac_up
-8253	4.08670426642567e-05	3.6109803718434e-05	4.58583524528337e-05	genesUP	H3K27ac_up
-8252	4.07110615853854e-05	3.6063527217432e-05	4.56328033061302e-05	genesUP	H3K27ac_up
-8251	4.07110615853854e-05	3.5982766769735e-05	4.56204084393156e-05	genesUP	H3K27ac_up
-8250	4.05550805065142e-05	3.57519163759057e-05	4.51014899030082e-05	genesUP	H3K27ac_up
-8249	4.08670426642567e-05	3.59980577714407e-05	4.5489533279883e-05	genesUP	H3K27ac_up
-8248	4.07110615853854e-05	3.58723592441759e-05	4.54064560256321e-05	genesUP	H3K27ac_up
-8247	4.07110615853854e-05	3.58723592441759e-05	4.54064560256321e-05	genesUP	H3K27ac_up
-8246	4.05550805065142e-05	3.5698732200275e-05	4.51991779925969e-05	genesUP	H3K27ac_up
-8245	4.0399099427643e-05	3.55116001075008e-05	4.49456166708225e-05	genesUP	H3K27ac_up
-8244	4.00871372699006e-05	3.51996009097005e-05	4.45148807135204e-05	genesUP	H3K27ac_up
-8243	4.00871372699006e-05	3.51996009097005e-05	4.45148807135204e-05	genesUP	H3K27ac_up
-8242	3.99311561910294e-05	3.51005390359447e-05	4.43890510195225e-05	genesUP	H3K27ac_up
-8241	3.9619194033287e-05	3.48888738050452e-05	4.40794618769827e-05	genesUP	H3K27ac_up
-8240	3.94632129544158e-05	3.47009471647303e-05	4.38096695934689e-05	genesUP	H3K27ac_up
-8239	3.94632129544158e-05	3.47009471647303e-05	4.38096695934689e-05	genesUP	H3K27ac_up
-8238	3.97751751121582e-05	3.50704367027983e-05	4.43320808121296e-05	genesUP	H3K27ac_up
-8237	3.9619194033287e-05	3.48748479104591e-05	4.41739280658713e-05	genesUP	H3K27ac_up
-8236	3.9619194033287e-05	3.48748479104591e-05	4.41739280658713e-05	genesUP	H3K27ac_up
-8235	3.9619194033287e-05	3.48748479104591e-05	4.41739280658713e-05	genesUP	H3K27ac_up
-8234	3.93072318755446e-05	3.44300675906787e-05	4.36662260762519e-05	genesUP	H3K27ac_up
-8233	3.91512507966734e-05	3.41877459747054e-05	4.35518941178876e-05	genesUP	H3K27ac_up
-8232	3.91512507966734e-05	3.41877459747054e-05	4.35518941178876e-05	genesUP	H3K27ac_up
-8231	3.89952697178022e-05	3.40323471293658e-05	4.33255849811498e-05	genesUP	H3K27ac_up
-8230	3.91512507966734e-05	3.41822368779841e-05	4.35074832544848e-05	genesUP	H3K27ac_up
-8229	3.89952697178022e-05	3.40547659436913e-05	4.32232967184138e-05	genesUP	H3K27ac_up
-8228	3.89952697178022e-05	3.40547659436913e-05	4.32232967184138e-05	genesUP	H3K27ac_up
-8227	3.89952697178022e-05	3.40547659436913e-05	4.32232967184138e-05	genesUP	H3K27ac_up
-8226	3.94632129544158e-05	3.46539425107241e-05	4.39211259309873e-05	genesUP	H3K27ac_up
-8225	3.93072318755446e-05	3.45411581278793e-05	4.37056210285593e-05	genesUP	H3K27ac_up
-8224	3.9619194033287e-05	3.49357351161485e-05	4.41416784646491e-05	genesUP	H3K27ac_up
-8223	3.97751751121582e-05	3.50428647582086e-05	4.43214000681591e-05	genesUP	H3K27ac_up
-8222	3.93072318755446e-05	3.45275381551731e-05	4.38444043582426e-05	genesUP	H3K27ac_up
-8221	3.94632129544158e-05	3.47708181614388e-05	4.40173668183175e-05	genesUP	H3K27ac_up
-8220	3.94632129544158e-05	3.47708181614388e-05	4.40173668183175e-05	genesUP	H3K27ac_up
-8219	3.9619194033287e-05	3.48629715060994e-05	4.42030823592518e-05	genesUP	H3K27ac_up
-8218	3.91512507966734e-05	3.43747035877026e-05	4.36005659179253e-05	genesUP	H3K27ac_up
-8217	3.89952697178022e-05	3.41453426733731e-05	4.34556819703058e-05	genesUP	H3K27ac_up
-8216	3.88392886389309e-05	3.40723902202334e-05	4.33436092786447e-05	genesUP	H3K27ac_up
-8215	3.88392886389309e-05	3.40723902202334e-05	4.33436092786447e-05	genesUP	H3K27ac_up
-8214	3.86833075600597e-05	3.3848896241724e-05	4.32803506998015e-05	genesUP	H3K27ac_up
-8213	3.88392886389309e-05	3.4096147912992e-05	4.33631634819339e-05	genesUP	H3K27ac_up
-8212	3.86833075600597e-05	3.4096147912992e-05	4.30540706582422e-05	genesUP	H3K27ac_up
-8211	3.88392886389309e-05	3.42318673034474e-05	4.32865098048986e-05	genesUP	H3K27ac_up
-8210	3.88392886389309e-05	3.42318673034474e-05	4.32865098048986e-05	genesUP	H3K27ac_up
-8209	3.86833075600597e-05	3.40112334413776e-05	4.32259899746075e-05	genesUP	H3K27ac_up
-8208	3.88392886389309e-05	3.42235488482956e-05	4.33569887069667e-05	genesUP	H3K27ac_up
-8207	3.86833075600597e-05	3.39925716468046e-05	4.32006868436289e-05	genesUP	H3K27ac_up
-8206	3.86833075600597e-05	3.3983019180182e-05	4.32154072872991e-05	genesUP	H3K27ac_up
-8205	3.86833075600597e-05	3.3983019180182e-05	4.32154072872991e-05	genesUP	H3K27ac_up
-8204	3.91512507966734e-05	3.43442633193062e-05	4.37826619892997e-05	genesUP	H3K27ac_up
-8203	3.93072318755446e-05	3.44778464325515e-05	4.39795022794961e-05	genesUP	H3K27ac_up
-8202	3.93072318755446e-05	3.44778464325515e-05	4.39795022794961e-05	genesUP	H3K27ac_up
-8201	3.91512507966734e-05	3.43487647039663e-05	4.37472207800679e-05	genesUP	H3K27ac_up
-8200	3.93072318755446e-05	3.45278161318384e-05	4.39115521681624e-05	genesUP	H3K27ac_up
-8199	3.93072318755446e-05	3.45278161318384e-05	4.39115521681624e-05	genesUP	H3K27ac_up
-8198	3.94632129544158e-05	3.4741832643016e-05	4.40931350038789e-05	genesUP	H3K27ac_up
-8197	3.9619194033287e-05	3.48075117916308e-05	4.42189456165534e-05	genesUP	H3K27ac_up
-8196	3.94632129544158e-05	3.45998083068835e-05	4.40287515917023e-05	genesUP	H3K27ac_up
-8195	3.94632129544158e-05	3.45998083068835e-05	4.40287515917023e-05	genesUP	H3K27ac_up
-8194	3.94632129544158e-05	3.45998083068835e-05	4.40287515917023e-05	genesUP	H3K27ac_up
-8193	3.93072318755446e-05	3.44456222914765e-05	4.38628924010816e-05	genesUP	H3K27ac_up
-8192	3.91512507966734e-05	3.42470414226371e-05	4.38628924010816e-05	genesUP	H3K27ac_up
-8191	3.91512507966734e-05	3.42630869961633e-05	4.39307594735735e-05	genesUP	H3K27ac_up
-8190	3.91512507966734e-05	3.42576178573456e-05	4.39876172193688e-05	genesUP	H3K27ac_up
-8189	3.89952697178022e-05	3.41164900348712e-05	4.38666346410357e-05	genesUP	H3K27ac_up
-8188	3.91512507966734e-05	3.42072978196841e-05	4.41453546820342e-05	genesUP	H3K27ac_up
-8187	3.91512507966734e-05	3.42072978196841e-05	4.41453546820342e-05	genesUP	H3K27ac_up
-8186	3.91512507966734e-05	3.42072978196841e-05	4.41453546820342e-05	genesUP	H3K27ac_up
-8185	3.93072318755446e-05	3.43382755253451e-05	4.42297307926137e-05	genesUP	H3K27ac_up
-8184	3.94632129544158e-05	3.44943141727061e-05	4.43859852195426e-05	genesUP	H3K27ac_up
-8183	3.89952697178022e-05	3.41175408626915e-05	4.38627936302318e-05	genesUP	H3K27ac_up
-8182	3.91512507966734e-05	3.41271790291328e-05	4.39574303158457e-05	genesUP	H3K27ac_up
-8181	3.93072318755446e-05	3.43487647039663e-05	4.42410935030028e-05	genesUP	H3K27ac_up
-8180	3.89952697178022e-05	3.40444251413407e-05	4.39162329516751e-05	genesUP	H3K27ac_up
-8179	3.88392886389309e-05	3.39236312656892e-05	4.37346007834175e-05	genesUP	H3K27ac_up
-8178	3.89952697178022e-05	3.41041777032408e-05	4.38476666164782e-05	genesUP	H3K27ac_up
-8177	3.93072318755446e-05	3.44459607211089e-05	4.42338585735175e-05	genesUP	H3K27ac_up
-8176	3.94632129544158e-05	3.44160597803574e-05	4.45509336034401e-05	genesUP	H3K27ac_up
-8175	3.94632129544158e-05	3.44160597803574e-05	4.45509336034401e-05	genesUP	H3K27ac_up
-8174	3.94632129544158e-05	3.43631791440529e-05	4.44638141601531e-05	genesUP	H3K27ac_up
-8173	3.94632129544158e-05	3.45277133046209e-05	4.45474072371979e-05	genesUP	H3K27ac_up
-8172	3.94632129544158e-05	3.45277133046209e-05	4.45474072371979e-05	genesUP	H3K27ac_up
-8171	3.94632129544158e-05	3.45277133046209e-05	4.45474072371979e-05	genesUP	H3K27ac_up
-8170	3.9619194033287e-05	3.47170171356384e-05	4.47910457876072e-05	genesUP	H3K27ac_up
-8169	3.97751751121582e-05	3.47990994608521e-05	4.48185363716757e-05	genesUP	H3K27ac_up
-8168	3.97751751121582e-05	3.48356934843765e-05	4.48037052428793e-05	genesUP	H3K27ac_up
-8167	3.9619194033287e-05	3.46736241683067e-05	4.45982514077704e-05	genesUP	H3K27ac_up
-8166	3.9619194033287e-05	3.46736241683067e-05	4.45982514077704e-05	genesUP	H3K27ac_up
-8165	3.94632129544158e-05	3.43737394291258e-05	4.4522538365682e-05	genesUP	H3K27ac_up
-8164	3.97751751121582e-05	3.47603747383509e-05	4.488555323253e-05	genesUP	H3K27ac_up
-8163	3.94632129544158e-05	3.44676423419919e-05	4.45039447525456e-05	genesUP	H3K27ac_up
-8162	3.94632129544158e-05	3.45847709370907e-05	4.47452457906324e-05	genesUP	H3K27ac_up
-8161	3.91512507966734e-05	3.43560286156663e-05	4.44041498670303e-05	genesUP	H3K27ac_up
-8160	3.91512507966734e-05	3.43560286156663e-05	4.44041498670303e-05	genesUP	H3K27ac_up
-8159	3.91512507966734e-05	3.44605019740027e-05	4.45602199440087e-05	genesUP	H3K27ac_up
-8158	3.93072318755446e-05	3.47264160287713e-05	4.48037052428793e-05	genesUP	H3K27ac_up
-8157	3.93072318755446e-05	3.47264160287713e-05	4.48037052428793e-05	genesUP	H3K27ac_up
-8156	3.93072318755446e-05	3.47264160287713e-05	4.48037052428793e-05	genesUP	H3K27ac_up
-8155	3.93072318755446e-05	3.47264160287713e-05	4.48037052428793e-05	genesUP	H3K27ac_up
-8154	3.97751751121582e-05	3.50449170320045e-05	4.51322141560538e-05	genesUP	H3K27ac_up
-8153	3.97751751121582e-05	3.50449170320045e-05	4.51322141560538e-05	genesUP	H3K27ac_up
-8152	3.97751751121582e-05	3.50449170320045e-05	4.51322141560538e-05	genesUP	H3K27ac_up
-8151	3.97751751121582e-05	3.50449170320045e-05	4.51322141560538e-05	genesUP	H3K27ac_up
-8150	3.99311561910294e-05	3.52444007389017e-05	4.51765556987781e-05	genesUP	H3K27ac_up
-8149	4.02431183487718e-05	3.54292664534491e-05	4.53582390295375e-05	genesUP	H3K27ac_up
-8148	4.02431183487718e-05	3.56323497661901e-05	4.52459716614427e-05	genesUP	H3K27ac_up
-8147	4.00871372699006e-05	3.54764726006321e-05	4.51071282013022e-05	genesUP	H3K27ac_up
-8146	3.99311561910294e-05	3.54141593669385e-05	4.50279111306354e-05	genesUP	H3K27ac_up
-8145	3.99311561910294e-05	3.54141593669385e-05	4.50279111306354e-05	genesUP	H3K27ac_up
-8144	3.97751751121582e-05	3.50952438065463e-05	4.47971816709473e-05	genesUP	H3K27ac_up
-8143	3.97751751121582e-05	3.5111126523618e-05	4.49953599617436e-05	genesUP	H3K27ac_up
-8142	3.97751751121582e-05	3.5111126523618e-05	4.49953599617436e-05	genesUP	H3K27ac_up
-8141	3.97751751121582e-05	3.49656247061854e-05	4.51019032767458e-05	genesUP	H3K27ac_up
-8140	3.97751751121582e-05	3.49656247061854e-05	4.51019032767458e-05	genesUP	H3K27ac_up
-8139	3.99311561910294e-05	3.49847924273644e-05	4.52118575884698e-05	genesUP	H3K27ac_up
-8138	3.97751751121582e-05	3.47934780892072e-05	4.50289616632705e-05	genesUP	H3K27ac_up
-8137	3.97751751121582e-05	3.47686749148593e-05	4.50393299219328e-05	genesUP	H3K27ac_up
-8136	3.97751751121582e-05	3.47246078195468e-05	4.48142272497982e-05	genesUP	H3K27ac_up
-8135	3.9619194033287e-05	3.45070723509388e-05	4.46986594187237e-05	genesUP	H3K27ac_up
-8134	3.93072318755446e-05	3.42679784130743e-05	4.45180496272591e-05	genesUP	H3K27ac_up
-8133	3.9619194033287e-05	3.46448789828638e-05	4.49011666475686e-05	genesUP	H3K27ac_up
-8132	3.94632129544158e-05	3.44961750899336e-05	4.47315265694592e-05	genesUP	H3K27ac_up
-8131	3.93072318755446e-05	3.43745743801607e-05	4.43377422878637e-05	genesUP	H3K27ac_up
-8130	3.93072318755446e-05	3.43745743801607e-05	4.43377422878637e-05	genesUP	H3K27ac_up
-8129	3.94632129544158e-05	3.45903956503217e-05	4.44757507057778e-05	genesUP	H3K27ac_up
-8128	3.91512507966734e-05	3.43372123056878e-05	4.42415870313431e-05	genesUP	H3K27ac_up
-8127	3.93072318755446e-05	3.45653451974475e-05	4.42548675344213e-05	genesUP	H3K27ac_up
-8126	3.93072318755446e-05	3.45653451974475e-05	4.42548675344213e-05	genesUP	H3K27ac_up
-8125	3.93072318755446e-05	3.45653451974475e-05	4.42548675344213e-05	genesUP	H3K27ac_up
-8124	3.89952697178022e-05	3.43807397062075e-05	4.40509165336991e-05	genesUP	H3K27ac_up
-8123	3.89952697178022e-05	3.41601612927156e-05	4.38977150216633e-05	genesUP	H3K27ac_up
-8122	3.88392886389309e-05	3.404769977306e-05	4.38350250760196e-05	genesUP	H3K27ac_up
-8121	3.86833075600597e-05	3.404769977306e-05	4.37028805680319e-05	genesUP	H3K27ac_up
-8120	3.85273264811885e-05	3.37649840544236e-05	4.36543610160171e-05	genesUP	H3K27ac_up
-8119	3.88392886389309e-05	3.40952221861444e-05	4.39266294159391e-05	genesUP	H3K27ac_up
-8118	3.86833075600597e-05	3.38186659545817e-05	4.37484166643627e-05	genesUP	H3K27ac_up
-8117	3.85273264811885e-05	3.36388305159037e-05	4.36847677909779e-05	genesUP	H3K27ac_up
-8116	3.83713454023173e-05	3.3490700868169e-05	4.34163152730634e-05	genesUP	H3K27ac_up
-8115	3.83713454023173e-05	3.3490700868169e-05	4.34163152730634e-05	genesUP	H3K27ac_up
-8114	3.86833075600597e-05	3.38898503634503e-05	4.35902977034835e-05	genesUP	H3K27ac_up
-8113	3.85273264811885e-05	3.37997929126587e-05	4.3486837159873e-05	genesUP	H3K27ac_up
-8112	3.88392886389309e-05	3.39835338156839e-05	4.39544840933633e-05	genesUP	H3K27ac_up
-8111	3.86833075600597e-05	3.39535253609367e-05	4.38380992267677e-05	genesUP	H3K27ac_up
-8110	3.86833075600597e-05	3.39535253609367e-05	4.38380992267677e-05	genesUP	H3K27ac_up
-8109	3.86833075600597e-05	3.38336017107352e-05	4.38348832592658e-05	genesUP	H3K27ac_up
-8108	3.85273264811885e-05	3.37484623035954e-05	4.35732717274544e-05	genesUP	H3K27ac_up
-8107	3.85273264811885e-05	3.37484623035954e-05	4.35732717274544e-05	genesUP	H3K27ac_up
-8106	3.88392886389309e-05	3.40366031793714e-05	4.39962002323259e-05	genesUP	H3K27ac_up
-8105	3.88392886389309e-05	3.40366031793714e-05	4.39962002323259e-05	genesUP	H3K27ac_up
-8104	3.88392886389309e-05	3.40108932939005e-05	4.39182322927429e-05	genesUP	H3K27ac_up
-8103	3.88392886389309e-05	3.40108932939005e-05	4.39182322927429e-05	genesUP	H3K27ac_up
-8102	3.88392886389309e-05	3.39691956992671e-05	4.39196119303918e-05	genesUP	H3K27ac_up
-8101	3.85273264811885e-05	3.35726787777329e-05	4.36848348378511e-05	genesUP	H3K27ac_up
-8100	3.83713454023173e-05	3.35083684367643e-05	4.35186309843987e-05	genesUP	H3K27ac_up
-8099	3.86833075600597e-05	3.39169901375635e-05	4.36702047997839e-05	genesUP	H3K27ac_up
-8098	3.91512507966734e-05	3.43455576777794e-05	4.39519756707812e-05	genesUP	H3K27ac_up
-8097	3.93072318755446e-05	3.43622188044869e-05	4.40246307190136e-05	genesUP	H3K27ac_up
-8096	3.93072318755446e-05	3.4501256193767e-05	4.41437504386674e-05	genesUP	H3K27ac_up
-8095	3.94632129544158e-05	3.45342850102342e-05	4.41437504386674e-05	genesUP	H3K27ac_up
-8094	3.94632129544158e-05	3.46002550761013e-05	4.41873121841095e-05	genesUP	H3K27ac_up
-8093	3.94632129544158e-05	3.46002550761013e-05	4.41873121841095e-05	genesUP	H3K27ac_up
-8092	3.9619194033287e-05	3.47684956170891e-05	4.42314633258762e-05	genesUP	H3K27ac_up
-8091	3.94632129544158e-05	3.4689083368483e-05	4.40110958371646e-05	genesUP	H3K27ac_up
-8090	3.93072318755446e-05	3.44505541446336e-05	4.39874705751002e-05	genesUP	H3K27ac_up
-8089	3.91512507966734e-05	3.42188032138948e-05	4.39597987371889e-05	genesUP	H3K27ac_up
-8088	3.93072318755446e-05	3.42188032138948e-05	4.40446995050592e-05	genesUP	H3K27ac_up
-8087	3.91512507966734e-05	3.40636841269129e-05	4.37334359078586e-05	genesUP	H3K27ac_up
-8086	3.91512507966734e-05	3.40935769100816e-05	4.39225581528741e-05	genesUP	H3K27ac_up
-8085	3.91512507966734e-05	3.4162740894586e-05	4.38704417242172e-05	genesUP	H3K27ac_up
-8084	3.91512507966734e-05	3.4162740894586e-05	4.38704417242172e-05	genesUP	H3K27ac_up
-8083	3.91512507966734e-05	3.4162740894586e-05	4.38704417242172e-05	genesUP	H3K27ac_up
-8082	3.91512507966734e-05	3.4162740894586e-05	4.38704417242172e-05	genesUP	H3K27ac_up
-8081	3.89952697178022e-05	3.38742391271969e-05	4.38311907115331e-05	genesUP	H3K27ac_up
-8080	3.89952697178022e-05	3.38742391271969e-05	4.38311907115331e-05	genesUP	H3K27ac_up
-8079	3.91512507966734e-05	3.42215853971504e-05	4.40602994878226e-05	genesUP	H3K27ac_up
-8078	3.89952697178022e-05	3.40056943075234e-05	4.3800294357722e-05	genesUP	H3K27ac_up
-8077	3.85273264811885e-05	3.34632088176399e-05	4.3478872075542e-05	genesUP	H3K27ac_up
-8076	3.83713454023173e-05	3.34632088176399e-05	4.33233301477577e-05	genesUP	H3K27ac_up
-8075	3.80593832445749e-05	3.33903571082124e-05	4.30507295273974e-05	genesUP	H3K27ac_up
-8074	3.80593832445749e-05	3.33841885072716e-05	4.29758191647526e-05	genesUP	H3K27ac_up
-8073	3.80593832445749e-05	3.33841885072716e-05	4.29758191647526e-05	genesUP	H3K27ac_up
-8072	3.79034021657037e-05	3.32286202496996e-05	4.27667654029093e-05	genesUP	H3K27ac_up
-8071	3.77474210868325e-05	3.31766694440792e-05	4.2358036450677e-05	genesUP	H3K27ac_up
-8070	3.77474210868325e-05	3.31766694440792e-05	4.2358036450677e-05	genesUP	H3K27ac_up
-8069	3.79034021657037e-05	3.31766694440792e-05	4.25873569899823e-05	genesUP	H3K27ac_up
-8068	3.77474210868325e-05	3.29377752746853e-05	4.25040720942272e-05	genesUP	H3K27ac_up
-8067	3.75914400079613e-05	3.2873905516388e-05	4.23617837888483e-05	genesUP	H3K27ac_up
-8066	3.79034021657037e-05	3.32314979724464e-05	4.27538368742992e-05	genesUP	H3K27ac_up
-8065	3.80593832445749e-05	3.34511401794154e-05	4.29105432824334e-05	genesUP	H3K27ac_up
-8064	3.80593832445749e-05	3.33983915315653e-05	4.29105432824334e-05	genesUP	H3K27ac_up
-8063	3.77474210868325e-05	3.30823896204703e-05	4.25866026448425e-05	genesUP	H3K27ac_up
-8062	3.79034021657037e-05	3.31126021335736e-05	4.27627371290748e-05	genesUP	H3K27ac_up
-8061	3.80593832445749e-05	3.34932867447413e-05	4.30532518924476e-05	genesUP	H3K27ac_up
-8060	3.82153643234461e-05	3.35823618333045e-05	4.32302726992532e-05	genesUP	H3K27ac_up
-8059	3.77474210868325e-05	3.30793736977146e-05	4.27731431724885e-05	genesUP	H3K27ac_up
-8058	3.79034021657037e-05	3.30793736977146e-05	4.30158319248641e-05	genesUP	H3K27ac_up
-8057	3.80593832445749e-05	3.34231116792412e-05	4.31699928602154e-05	genesUP	H3K27ac_up
-8056	3.82153643234461e-05	3.35814223736505e-05	4.3250387068107e-05	genesUP	H3K27ac_up
-8055	3.82153643234461e-05	3.35814223736505e-05	4.3250387068107e-05	genesUP	H3K27ac_up
-8054	3.83713454023173e-05	3.36204164970236e-05	4.33225874154701e-05	genesUP	H3K27ac_up
-8053	3.80593832445749e-05	3.33077592754489e-05	4.30755411879344e-05	genesUP	H3K27ac_up
-8052	3.80593832445749e-05	3.33077592754489e-05	4.30755411879344e-05	genesUP	H3K27ac_up
-8051	3.79034021657037e-05	3.32055443385077e-05	4.29194703865288e-05	genesUP	H3K27ac_up
-8050	3.79034021657037e-05	3.32055443385077e-05	4.29194703865288e-05	genesUP	H3K27ac_up
-8049	3.75914400079613e-05	3.28937551897893e-05	4.26490994364379e-05	genesUP	H3K27ac_up
-8048	3.77474210868325e-05	3.28750385874278e-05	4.28506409035513e-05	genesUP	H3K27ac_up
-8047	3.77474210868325e-05	3.28750385874278e-05	4.28506409035513e-05	genesUP	H3K27ac_up
-8046	3.79034021657037e-05	3.30975965068395e-05	4.31120441886358e-05	genesUP	H3K27ac_up
-8045	3.79034021657037e-05	3.29634712774342e-05	4.30365641683395e-05	genesUP	H3K27ac_up
-8044	3.80593832445749e-05	3.31831638993823e-05	4.31912003591287e-05	genesUP	H3K27ac_up
-8043	3.83713454023173e-05	3.34683834050422e-05	4.34611879550375e-05	genesUP	H3K27ac_up
-8042	3.86833075600597e-05	3.36327767806812e-05	4.359701497463e-05	genesUP	H3K27ac_up
-8041	3.89952697178022e-05	3.38579849839225e-05	4.39082888555993e-05	genesUP	H3K27ac_up
-8040	3.91512507966734e-05	3.38579849839225e-05	4.39156575563553e-05	genesUP	H3K27ac_up
-8039	3.89952697178022e-05	3.37061406884067e-05	4.38304355969282e-05	genesUP	H3K27ac_up
-8038	3.89952697178022e-05	3.37061406884067e-05	4.38304355969282e-05	genesUP	H3K27ac_up
-8037	3.91512507966734e-05	3.39390342589238e-05	4.4029928693073e-05	genesUP	H3K27ac_up
-8036	3.91512507966734e-05	3.39390342589238e-05	4.4029928693073e-05	genesUP	H3K27ac_up
-8035	3.86833075600597e-05	3.35072678800074e-05	4.36225442837703e-05	genesUP	H3K27ac_up
-8034	3.88392886389309e-05	3.37822467644731e-05	4.37295903331698e-05	genesUP	H3K27ac_up
-8033	3.85273264811885e-05	3.35827680533241e-05	4.3344467398583e-05	genesUP	H3K27ac_up
-8032	3.86833075600597e-05	3.36142543202153e-05	4.35292064947438e-05	genesUP	H3K27ac_up
-8031	3.85273264811885e-05	3.35516616629627e-05	4.34196218277677e-05	genesUP	H3K27ac_up
-8030	3.83713454023173e-05	3.34067259596311e-05	4.31212350485192e-05	genesUP	H3K27ac_up
-8029	3.82153643234461e-05	3.34067259596311e-05	4.30382169414552e-05	genesUP	H3K27ac_up
-8028	3.82153643234461e-05	3.34067259596311e-05	4.30382169414552e-05	genesUP	H3K27ac_up
-8027	3.83713454023173e-05	3.32402273019274e-05	4.31759191666508e-05	genesUP	H3K27ac_up
-8026	3.83713454023173e-05	3.31056863787523e-05	4.32205287580353e-05	genesUP	H3K27ac_up
-8025	3.82153643234461e-05	3.30881746838246e-05	4.32205287580353e-05	genesUP	H3K27ac_up
-8024	3.83713454023173e-05	3.32298506326629e-05	4.33912568786107e-05	genesUP	H3K27ac_up
-8023	3.79034021657037e-05	3.3124508457164e-05	4.27151270132974e-05	genesUP	H3K27ac_up
-8022	3.79034021657037e-05	3.31776928827638e-05	4.29920088225815e-05	genesUP	H3K27ac_up
-8021	3.79034021657037e-05	3.31776928827638e-05	4.29920088225815e-05	genesUP	H3K27ac_up
-8020	3.82153643234461e-05	3.34161276374483e-05	4.33000936431285e-05	genesUP	H3K27ac_up
-8019	3.83713454023173e-05	3.35441649724011e-05	4.34564501798001e-05	genesUP	H3K27ac_up
-8018	3.85273264811885e-05	3.3390334732516e-05	4.35739025614041e-05	genesUP	H3K27ac_up
-8017	3.85273264811885e-05	3.3390334732516e-05	4.35739025614041e-05	genesUP	H3K27ac_up
-8016	3.85273264811885e-05	3.3390334732516e-05	4.35739025614041e-05	genesUP	H3K27ac_up
-8015	3.85273264811885e-05	3.3390334732516e-05	4.35739025614041e-05	genesUP	H3K27ac_up
-8014	3.85273264811885e-05	3.35463170843657e-05	4.38964520666997e-05	genesUP	H3K27ac_up
-8013	3.88392886389309e-05	3.37995795043931e-05	4.42101064498865e-05	genesUP	H3K27ac_up
-8012	3.85273264811885e-05	3.36435309517345e-05	4.37230706989873e-05	genesUP	H3K27ac_up
-8011	3.85273264811885e-05	3.36435309517345e-05	4.37230706989873e-05	genesUP	H3K27ac_up
-8010	3.83713454023173e-05	3.33072878382528e-05	4.34532046765903e-05	genesUP	H3K27ac_up
-8009	3.83713454023173e-05	3.33338675393311e-05	4.34293528950579e-05	genesUP	H3K27ac_up
-8008	3.86833075600597e-05	3.35990360066104e-05	4.40546809131707e-05	genesUP	H3K27ac_up
-8007	3.86833075600597e-05	3.35990360066104e-05	4.40546809131707e-05	genesUP	H3K27ac_up
-8006	3.86833075600597e-05	3.35990360066104e-05	4.40546809131707e-05	genesUP	H3K27ac_up
-8005	3.86833075600597e-05	3.35990360066104e-05	4.40546809131707e-05	genesUP	H3K27ac_up
-8004	3.86833075600597e-05	3.35990360066104e-05	4.40546809131707e-05	genesUP	H3K27ac_up
-8003	3.88392886389309e-05	3.38437102447336e-05	4.40967628560374e-05	genesUP	H3K27ac_up
-8002	3.88392886389309e-05	3.38437102447336e-05	4.40967628560374e-05	genesUP	H3K27ac_up
[truncated: 78,005 more rows]

## Sheet: Fig3d_upTSS_ctrTSS
chr	start	end	gene	mindist	type
chr1	5588493	5588494	Oprk1	456852	upTSS
chr1	5917398	5917399	Npbwr1	5917398	upTSS
chr1	9547948	9547949	Adhfe1	4360	upTSS
chr1	9908638	9908639	Mcmdc2	78033	upTSS
chr1	9967810	9967811	Tcf24	18861	upTSS
chr1	10009136	10009137	Ppp1r42	22066	upTSS
chr1	17145373	17145374	Gdap1	17145373	upTSS
chr1	19208914	19208915	Tfap2b	1592210	upTSS
chr1	19212054	19212055	Tfap2b	1589070	upTSS
chr1	20784270	20784271	Il17f	16854	upTSS
chr1	20890473	20890474	6720483E21Rik	77453	upTSS
chr1	20951626	20951627	Efhc1	100836	upTSS
chr1	23761926	23761927	B3gat2	339081	upTSS
chr1	24177610	24177611	Col9a1	76204	upTSS
chr1	24195203	24195204	Col9a1	93797	upTSS
chr1	33669824	33669825	1700001G17Rik	1525	upTSS
chr1	33907621	33907622	Bend6	21954	upTSS
chr1	33907767	33907768	Bend6	21808	upTSS
chr1	34459746	34459747	Ptpn18	3402	upTSS
chr1	34498412	34498413	Prss39	16694	upTSS
chr1	34579693	34579694	Amer3	33327	upTSS
chr1	36273425	36273426	Neurl3	279	upTSS
chr1	36307733	36307734	Arid5a	2701	upTSS
chr1	36471597	36471598	Cnnm4	2779	upTSS
chr1	36535739	36535740	Ankrd23	7418	upTSS
chr1	36536556	36536557	Ankrd23	6601	upTSS
chr1	36557557	36557558	Sema4c	14001	upTSS
chr1	36558381	36558382	Sema4c	14825	upTSS
chr1	37218278	37218279	Cnga3	30581	upTSS
chr1	37219205	37219206	Cnga3	29654	upTSS
chr1	37299838	37299839	Inpp4a	2950	upTSS
chr1	37299896	37299897	Inpp4a	2892	upTSS
chr1	37369217	37369218	Inpp4a	41742	upTSS
chr1	37855373	37855374	Tsga10	137065	upTSS
chr1	37865082	37865083	Tsga10	146774	upTSS
chr1	37865298	37865299	Tsga10	146990	upTSS
chr1	37916493	37916494	Lyg2	139375	upTSS
chr1	39194272	39194273	Npas2	145208	upTSS
chr1	39478747	39478748	Tbc1d8	61426	upTSS
chr1	39478755	39478756	Tbc1d8	61434	upTSS
chr1	39651182	39651183	Creg2	13605	upTSS
chr1	40085851	40085852	Gm16894	100754	upTSS
chr1	40324589	40324590	Il1rl2	339492	upTSS
chr1	40790657	40790658	Mfsd9	805560	upTSS
chr1	50927523	50927524	Tmeff2	870161	upTSS
chr1	52119438	52119439	Stat1	51307	upTSS
chr1	52119622	52119623	Stat1	51123	upTSS
chr1	53706784	53706785	Dnah7a	8892	upTSS
chr1	54250683	54250684	Ccdc150	534608	upTSS
chr1	55226782	55226783	Rftn2	1394	upTSS
chr1	55405946	55405947	Plcl1	180558	upTSS
chr1	58278326	58278327	Aox2	148285	upTSS
chr1	59161636	59161637	Mpp4	86637	upTSS
chr1	59163389	59163390	Mpp4	84884	upTSS
chr1	59256906	59256907	Cdk15	8234	upTSS
chr1	60043122	60043123	Ica1l	108714	upTSS
chr1	63686927	63686928	Dytn	157163	upTSS
chr1	63730318	63730319	Mdh1b	200554	upTSS
chr1	64690659	64690660	2810408I11Rik	32558	upTSS
chr1	64956824	64956825	Plekhm3	91590	upTSS
chr1	65063440	65063441	Crygd	11704	upTSS
chr1	65082290	65082291	Crygb	6747	upTSS
chr1	65103363	65103364	Cryga	27820	upTSS
chr1	72284373	72284374	Tmem169	1429	upTSS
chr1	72537159	72537160	Marchf4	73592	upTSS
chr1	74124548	74124549	Tns1	65620	upTSS
chr1	74125541	74125542	Rufy4	66613	upTSS
chr1	74194631	74194632	Cxcr1	73077	upTSS
chr1	74278600	74278601	Gpbar1	3457	upTSS
chr1	74285034	74285035	Pnkd	2578	upTSS
chr1	74332610	74332611	Pnkd	14895	upTSS
chr1	74375203	74375204	Slc11a1	15134	upTSS
chr1	74409384	74409385	Vil1	15207	upTSS
chr1	74601455	74601456	Stk36	6222	upTSS
chr1	74713535	74713536	Cyp27a1	21636	upTSS
chr1	74748955	74748956	Prkag3	13385	upTSS
chr1	74855029	74855030	Cdk5r2	28372	upTSS
chr1	74893143	74893144	Cryba2	2752	upTSS
chr1	74935599	74935600	Cfap65	19102	upTSS
chr1	75133890	75133891	Slc23a3	9906	upTSS
chr1	75192010	75192011	Atg9a	47815	upTSS
chr1	75263771	75263772	Ptprn	26252	upTSS
chr1	75264208	75264209	Ptprn	25815	upTSS
chr1	75278415	75278416	Resp18	11608	upTSS
chr1	75375297	75375298	Speg	1831	upTSS
chr1	75382114	75382115	Speg	4439	upTSS
chr1	75385610	75385611	Speg	943	upTSS
chr1	75400085	75400086	Speg	13133	upTSS
chr1	75450510	75450511	Asic4	7168	upTSS
chr1	75479532	75479533	Tmem198	2583	upTSS
chr1	78310346	78310347	Sgpp2	2200	upTSS
chr1	82586849	82586850	Col4a4	250174	upTSS
chr1	84696221	84696222	Dner	3426	upTSS
chr1	85928483	85928484	4933407L21Rik	158	upTSS
chr1	86154780	86154781	Armc9	1726	upTSS
chr1	86388141	86388142	Nmur1	2654	upTSS
chr1	86389361	86389362	Nmur1	1434	upTSS
chr1	86426329	86426330	Tex44	18752	upTSS
chr1	86670573	86670574	Nppc	71310	upTSS
chr1	87190597	87190598	Chrnd	7746	upTSS
chr1	87205811	87205812	Chrng	6289	upTSS
chr1	87394729	87394730	Kcnj13	52115	upTSS
chr1	87470201	87470202	Snorc	25487	upTSS
chr1	87510362	87510363	Ngef	5908	upTSS
chr1	87573870	87573871	Ngef	69416	upTSS
chr1	87803680	87803681	Sag	11825	upTSS
chr1	90014666	90014667	Asb18	113052	upTSS
chr1	90915100	90915101	Mlph	101343	upTSS
chr1	91459328	91459329	Per2	48481	upTSS
chr1	92902906	92902907	Ankmy1	2678	upTSS
chr1	93135240	93135241	Agxt	53433	upTSS
chr1	93512104	93512105	Farp2	99245	upTSS
chr1	95667594	95667595	St8sia4	1832636	upTSS
chr1	98047793	98047794	B230216N24Rik	2398185	upTSS
chr1	104768520	104768521	Cdh20	911578	upTSS
chr1	105356710	105356711	Rnf152	323388	upTSS
chr1	105780723	105780724	Tnfrsf11a	100226	upTSS
chr1	109982900	109982901	Cdh7	3229181	upTSS
chr1	109983302	109983303	Cdh7	3229583	upTSS
chr1	109983723	109983724	Cdh7	3230004	upTSS
chr1	118459265	118459266	2900060B14Rik	919	upTSS
chr1	119536165	119536166	3830432H09Rik	2446	upTSS
chr1	119997232	119997233	Cfap221	60571	upTSS
chr1	120006980	120006981	Sctr	50823	upTSS
chr1	120073780	120073781	Tmem37	7581	upTSS
chr1	120340582	120340583	C1ql2	13597	upTSS
chr1	121528465	121528466	Htr5b	978375	upTSS
chr1	125911387	125911388	Lypd1	1317650	upTSS
chr1	125912214	125912215	Lypd1	1316823	upTSS
chr1	125912928	125912929	Lypd1	1316109	upTSS
chr1	128328318	128328319	Lct	21071	upTSS
chr1	128592299	128592300	Cxcr4	7859	upTSS
chr1	130681571	130681572	C4bp-ps1	32779	upTSS
chr1	130714576	130714577	Pfkfb2	24174	upTSS
chr1	130715821	130715822	Pfkfb2	1072	upTSS
chr1	130716048	130716049	Pfkfb2	1299	upTSS
chr1	130729253	130729254	Pfkfb2	9497	upTSS
chr1	130731976	130731977	AA986860	6774	upTSS
chr1	131200185	131200186	Rassf5	28830	upTSS
chr1	131245178	131245179	Rassf5	14423	upTSS
chr1	131599114	131599115	Avpr1b	115850	upTSS
chr1	131688695	131688696	Rab7b	26269	upTSS
chr1	131962915	131962916	Slc45a3	14301	upTSS
chr1	131970609	131970610	Slc45a3	6607	upTSS
chr1	132068062	132068063	Mfsd4a	17430	upTSS
chr1	132139685	132139686	Cdk18	12035	upTSS
chr1	132298626	132298627	Klhdc8a	14441	upTSS
chr1	132316125	132316126	Nuak2	2659	upTSS
chr1	132542940	132542941	Cntn2	21623	upTSS
chr1	132642858	132642859	Nfasc	22575	upTSS
chr1	132707326	132707327	Nfasc	30371	upTSS
chr1	132741797	132741798	Nfasc	3701	upTSS
chr1	133246097	133246098	Plekha6	12654	upTSS
chr1	133363572	133363573	Etnk2	431	upTSS
chr1	133753747	133753748	Atp2b4	34053	upTSS
chr1	133907173	133907174	Optc	87168	upTSS
chr1	133907999	133908000	Optc	87994	upTSS
chr1	134037254	134037255	Fmod	14838	upTSS
chr1	134079155	134079156	Btg2	11112	upTSS
chr1	134111242	134111243	Chit1	5286	upTSS
chr1	134234856	134234857	Adora1	3930	upTSS
chr1	134235457	134235458	Adora1	3329	upTSS
chr1	134646612	134646613	Syt2	5139	upTSS
chr1	134709300	134709301	Syt2	57150	upTSS
chr1	135105276	135105277	Lgr6	3746	upTSS
chr1	135167681	135167682	Gpr37l1	8661	upTSS
chr1	135258472	135258473	Elf3	9712	upTSS
chr1	135324813	135324814	Lmod1	22571	upTSS
chr1	135375063	135375064	Shisa4	4986	upTSS
chr1	135919207	135919208	Pkp1	1154	upTSS
chr1	136006342	136006343	Igfn1	17798	upTSS
chr1	136050804	136050805	Ascl5	1576	upTSS
chr1	136131183	136131184	Gm15850	10524	upTSS
chr1	136131390	136131391	Kif21b	10731	upTSS
chr1	136260926	136260927	Gpr25	28029	upTSS
chr1	139377076	139377077	Crb1	248157	upTSS
chr1	144004149	144004150	Rgs2	208749	upTSS
chr1	151754727	151754728	2810414N06Rik	48867	upTSS
chr1	151755018	151755019	2810414N06Rik	49158	upTSS
chr1	152399867	152399868	Colgalt2	125328	upTSS
chr1	152625217	152625218	Rgl1	71123	upTSS
chr1	152766305	152766306	Rgl1	2788	upTSS
chr1	153414233	153414234	E330020D12Rik	637	upTSS
chr1	153425209	153425210	Shcbp1l	9940	upTSS
chr1	153549714	153549715	Npl	9711	upTSS
chr1	153653037	153653038	Rgs8	62203	upTSS
chr1	153665274	153665275	Rgs8	65532	upTSS
chr1	153665673	153665674	Rgs8	65133	upTSS
chr1	153737829	153737830	C230024C17Rik	6624	upTSS
chr1	153740353	153740354	Rgs16	9148	upTSS
chr1	153749426	153749427	Rnasel	18221	upTSS
chr1	155099636	155099637	Ier5	27093	upTSS
chr1	155146814	155146815	Mr1	59140	upTSS
chr1	155417444	155417445	Xpr1	138826	upTSS
chr1	156205026	156205027	Fam163a	69348	upTSS
chr1	156310719	156310720	Nphs2	35946	upTSS
chr1	156420915	156420916	Axdnd1	2025	upTSS
chr1	157108650	157108651	Tex35	69116	upTSS
chr1	157108658	157108659	Tex35	69124	upTSS
chr1	157108680	157108681	Tex35	69146	upTSS
chr1	157506796	157506797	Sec16b	467262	upTSS
chr1	157526170	157526171	Sec16b	486636	upTSS
chr1	158356260	158356261	Brinp2	956843	upTSS
chr1	160044380	160044381	4930523C07Rik	172259	upTSS
chr1	160579704	160579705	Gpr52	301851	upTSS
chr1	162478034	162478035	Dnm3	515016	upTSS
chr1	162812549	162812550	Fmo4	849531	upTSS
chr1	164115264	164115265	Selp	106812	upTSS
chr1	164275598	164275599	Ccdc181	38058	upTSS
chr1	165194433	165194434	Sft2d2	4226	upTSS
chr1	165194438	165194439	Sft2d2	4231	upTSS
chr1	165295766	165295767	Gpr161	3603	upTSS
chr1	165302623	165302624	Gpr161	10460	upTSS
chr1	165763758	165763759	Creg1	56894	upTSS
chr1	169655501	169655502	Rgs5	535813	upTSS
chr1	169747642	169747643	Rgs4	443672	upTSS
chr1	169969409	169969410	3110045C21Rik	221905	upTSS
chr1	170306332	170306333	Gm7694	90180	upTSS
chr1	170557110	170557111	Nos1ap	146575	upTSS
chr1	170589849	170589850	Nos1ap	170126	upTSS
chr1	170644532	170644533	Olfml2b	115443	upTSS
chr1	171121661	171121662	Cfap126	8183	upTSS
chr1	171150713	171150714	Mpz	7983	upTSS
chr1	171155518	171155519	Mpz	3178	upTSS
chr1	171196268	171196269	Pcp4l1	37173	upTSS
chr1	171213970	171213971	Nr1i3	23284	upTSS
chr1	171360798	171360799	Klhdc9	3856	upTSS
chr1	171370173	171370174	Nectin4	13231	upTSS
chr1	171437322	171437323	Gm26641	587	upTSS
chr1	171648999	171649000	Slamf7	143700	upTSS
chr1	171653037	171653038	Slamf7	147738	upTSS
chr1	172057596	172057597	Nhlh1	4827	upTSS
chr1	172298064	172298065	Atp1a2	23030	upTSS
chr1	172312367	172312368	Igsf8	8727	upTSS
chr1	172341210	172341211	Kcnj10	19717	upTSS
chr1	172475360	172475361	Slamf9	38420	upTSS
chr1	172521130	172521131	Cfap45	84190	upTSS
chr1	172550806	172550807	4933439K11Rik	113866	upTSS
chr1	172555938	172555939	Vsig8	118998	upTSS
chr1	172559906	172559907	Vsig8	122966	upTSS
chr1	172632974	172632975	Dusp23	196034	upTSS
chr1	173333503	173333504	Ackr1	896563	upTSS
chr1	173367695	173367696	Cadm3	930755	upTSS
chr1	174501825	174501826	Fmn2	1410166	upTSS
chr1	174921819	174921820	Grem2	990172	upTSS
chr1	175920329	175920330	Becn2	7939	upTSS
chr1	177808419	177808420	Catspere1	103882	upTSS
chr1	177991398	177991399	Catspere2	286861	upTSS
chr1	177991435	177991436	Catspere2	286898	upTSS
chr1	179546529	179546530	Cnst	5363	upTSS
chr1	179745200	179745201	Kif28	32070	upTSS
chr1	180245950	180245951	Psen2	19306	upTSS
chr1	180256300	180256301	Psen2	8956	upTSS
chr1	180483504	180483505	Stum	1847	upTSS
chr1	181017569	181017570	Ephx1	30093	upTSS
chr1	183418470	183418471	Hhipl2	23904	upTSS
chr1	183419248	183419249	Hhipl2	24682	upTSS
chr1	184034381	184034382	Dusp10	455491	upTSS
chr1	184732493	184732494	Hlx	19376	upTSS
chr1	185454848	185454849	Slc30a10	94563	upTSS
chr1	187215446	187215447	Spata17	743033	upTSS
chr1	187609006	187609007	Esrrg	1136593	upTSS
chr1	187651758	187651759	Esrrg	1179345	upTSS
chr1	187652241	187652242	Esrrg	1179828	upTSS
chr1	187997827	187997828	Esrrg	972454	upTSS
chr1	190169515	190169516	Prox1	266862	upTSS
chr1	190170827	190170828	Prox1	268174	upTSS
chr1	191098414	191098415	Batf3	27862	upTSS
chr1	191183333	191183334	Atf3	43790	upTSS
chr1	192092599	192092600	Traf5	97378	upTSS
chr1	193153112	193153113	Irf6	16405	upTSS
chr1	193370282	193370283	Camk1g	189114	upTSS
chr10	4482515	4482516	Ccdc170	21556	upTSS
chr10	4509872	4509873	Ccdc170	48913	upTSS
chr10	5069063	5069064	Syne1	5069063	upTSS
chr10	5194707	5194708	Syne1	5194707	upTSS
chr10	5488314	5488315	Syne1	5488314	upTSS
chr10	5550692	5550693	Syne1	5550692	upTSS
chr10	5922400	5922401	Rgs17	5922400	upTSS
chr10	7473477	7473478	Ulbp1	1584	upTSS
chr10	7832470	7832471	Zc3h12d	83678	upTSS
chr10	10472399	10472400	Adgb	730193	upTSS
chr10	11082331	11082332	Grm1	120261	upTSS
chr10	12964259	12964260	Stx11	904	upTSS
chr10	18234981	18234982	Ccdc28a	101035	upTSS
chr10	19591949	19591950	Ifngr1	665	upTSS
chr10	19712587	19712588	Il20ra	113139	upTSS
chr10	20548328	20548329	Pde7b	198617	upTSS
chr10	20725078	20725079	Pde7b	358747	upTSS
chr10	20952547	20952548	Ahi1	131278	upTSS
chr10	21040820	21040821	Ahi1	43005	upTSS
chr10	21377300	21377301	Aldh8a1	10490	upTSS
chr10	22402813	22402814	Gm10825	312130	upTSS
chr10	22645011	22645012	Slc2a12	69932	upTSS
chr10	22820143	22820144	Tcf21	100279	upTSS
chr10	24149289	24149290	Stx7	9957	upTSS
chr10	24149317	24149318	Stx7	9929	upTSS
chr10	24223517	24223518	Moxd1	63872	upTSS
chr10	24712159	24712160	Enpp1	80162	upTSS
chr10	26772512	26772513	Arhgap18	1289280	upTSS
chr10	30842783	30842784	Hey2	2620137	upTSS
chr10	34297421	34297422	Tspyl4	9001	upTSS
chr10	36506807	36506808	Hs3st5	2218387	upTSS
chr10	39732007	39732008	E130307A14Rik	44866	upTSS
chr10	39960153	39960154	Mfsd4b3-ps	267767	upTSS
chr10	39986646	39986647	Mfsd4b5	241274	upTSS
chr10	40025268	40025269	Mfsd4b1	202652	upTSS
chr10	40142254	40142255	Slc16a10	85666	upTSS
chr10	41072290	41072291	Gpr6	175301	upTSS
chr10	41303934	41303935	Ak9	363424	upTSS
chr10	41490439	41490440	Ppil6	176919	upTSS
chr10	41716463	41716464	Ccdc162	48706	upTSS
chr10	41810574	41810575	Sesn1	117366	upTSS
chr10	41887439	41887440	Sesn1	40501	upTSS
chr10	42018382	42018383	Armc2	30606	upTSS
chr10	42583590	42583591	Nr2e1	50239	upTSS
chr10	42678916	42678917	Ostm1	9535	upTSS
chr10	42860512	42860513	Scml4	4620	upTSS
chr10	43174530	43174531	Sobp	218746	upTSS
chr10	45289305	45289306	Popdc3	811218	upTSS
chr10	50895651	50895652	Sim1	203986	upTSS
chr10	53409882	53409883	Gm36229	1030497	upTSS
chr10	57794544	57794545	Smpdl3a	527183	upTSS
chr10	58675696	58675697	Edar	135416	upTSS
chr10	59403685	59403686	Pla2g12b	4718	upTSS
chr10	59441779	59441780	Oit3	2731	upTSS
chr10	59702563	59702564	Micu1	2689	upTSS
chr10	60106257	60106258	Spock2	10375	upTSS
chr10	60346851	60346852	Vsir	34141	upTSS
chr10	60399726	60399727	Gm17455	18335	upTSS
chr10	60696490	60696491	Cdh23	27233	upTSS
chr10	61475833	61475834	Lrrc20	4003	upTSS
chr10	61595295	61595296	Npffr1	8475	upTSS
chr10	61715263	61715264	Aifm2	8130	upTSS
chr10	61720649	61720650	Aifm2	13516	upTSS
chr10	62231218	62231219	Tspan15	2354	upTSS
chr10	62252438	62252439	Tacr2	4662	upTSS
chr10	62340421	62340422	Hk1	9116	upTSS
chr10	62340607	62340608	Hk1os	8930	upTSS
chr10	62379908	62379909	Hk1	5656	upTSS
chr10	62422457	62422458	Hkdc1	82	upTSS
chr10	62726094	62726095	Stox1	70883	upTSS
chr10	63024512	63024513	Pbld2	21795	upTSS
chr10	63057467	63057468	Gm16143	8205	upTSS
chr10	63060713	63060714	Pbld1	4959	upTSS
chr10	63061589	63061590	Pbld1	4083	upTSS
chr10	63382443	63382444	Dnajc12	22123	upTSS
chr10	63386563	63386564	Dnajc12	18003	upTSS
chr10	67979570	67979571	Rtkn2	3864	upTSS
chr10	68723746	68723747	Tmem26	376006	upTSS
chr10	69533708	69533709	Ank3	2514	upTSS
chr10	69925532	69925533	Ank3	17225	upTSS
chr10	70245276	70245277	Slc16a9	1463	upTSS
chr10	70592812	70592813	Phyhipl	24457	upTSS
chr10	70599291	70599292	Phyhipl	30936	upTSS
chr10	71182040	71182041	C730027H18Rik	21364	upTSS
chr10	73821867	73821868	Pcdh15	1103010	upTSS
chr10	74967177	74967178	Gnaz	938	upTSS
chr10	74967231	74967232	Gnaz	992	upTSS
chr10	75032553	75032554	Rsph14	2947	upTSS
chr10	75032586	75032587	Rsph14	2914	upTSS
chr10	75037058	75037059	Rab36	1159	upTSS
chr10	75037226	75037227	Rab36	1327	upTSS
chr10	75316877	75316878	Adora2a	127662	upTSS
chr10	75317600	75317601	Adora2a	126939	upTSS
chr10	75324858	75324859	Adora2a	119681	upTSS
chr10	75517381	75517382	Gucd1	18477	upTSS
chr10	75517972	75517973	Gucd1	17886	upTSS
chr10	75560330	75560331	Lrrc75b	24073	upTSS
chr10	75589381	75589382	Ggt5	53124	upTSS
chr10	75781414	75781415	Gstt3	463	upTSS
chr10	75781422	75781423	Gstt3	455	upTSS
chr10	75797731	75797732	Gstt1	15455	upTSS
chr10	75798584	75798585	Gstt1	16308	upTSS
chr10	75893398	75893399	Derl3	111122	upTSS
chr10	76078617	76078618	Gm16222	68528	upTSS
chr10	76147451	76147452	Slc5a4a	52541	upTSS
chr10	76253836	76253837	S100b	28381	upTSS
chr10	76345291	76345292	Dip2a	12808	upTSS
chr10	76562272	76562273	Spatc1l	10701	upTSS
chr10	76570532	76570533	Gm15343	18961	upTSS
chr10	76575648	76575649	Ftcd	24077	upTSS
chr10	76623404	76623405	Col6a2	71833	upTSS
chr10	76623630	76623631	Col6a2	72059	upTSS
chr10	77029575	77029576	Gm3137	36497	upTSS
chr10	77259223	77259224	Gm10941	5205	upTSS
chr10	77418273	77418274	Adarb1	66462	upTSS
chr10	77686569	77686570	Tspear	10274	upTSS
chr10	77902536	77902537	Lrrc3	14802	upTSS
chr10	77969872	77969873	Trpm2	12676	upTSS
chr10	77978650	77978651	Cfap410	3898	upTSS
chr10	78780496	78780497	Slc1a6	24537	upTSS
chr10	79587136	79587137	Theg	6520	upTSS
chr10	79614018	79614019	C2cd4c	5982	upTSS
chr10	79614025	79614026	C2cd4c	5989	upTSS
chr10	79755109	79755110	Fgf22	6788	upTSS
chr10	79777274	79777275	Fstl3	23482	upTSS
chr10	79788985	79788986	Prss57	11771	upTSS
chr10	79821021	79821022	Misp	19866	upTSS
chr10	79874634	79874635	Plppr3	13090	upTSS
chr10	79879667	79879668	Prtn3	8057	upTSS
chr10	79886312	79886313	Elane	1412	upTSS
chr10	79916971	79916972	Kiss1r	9357	upTSS
chr10	79970724	79970725	Grin3b	11288	upTSS
chr10	79996494	79996495	Abca7	1938	upTSS
chr10	80016672	80016673	Arhgap45	10179	upTSS
chr10	80016915	80016916	Arhgap45	9936	upTSS
chr10	80019675	80019676	Arhgap45	7176	upTSS
chr10	80261012	80261013	Gamt	4254	upTSS
chr10	80295956	80295957	Apc2	10654	upTSS
chr10	80299103	80299104	Apc2	13801	upTSS
chr10	80301042	80301043	Apc2	15740	upTSS
chr10	80301820	80301821	Apc2	16518	upTSS
chr10	80329473	80329474	Pcsk4	5041	upTSS
chr10	80330145	80330146	Reep6	4369	upTSS
chr10	80348448	80348449	Adamtsl5	13535	upTSS
chr10	80356459	80356460	Plk5	10306	upTSS
chr10	80494906	80494907	Onecut3	7328	upTSS
chr10	80539124	80539125	Atp8b3	8042	upTSS
chr10	80676293	80676294	Mknk2	8719	upTSS
chr10	80701820	80701821	Mob3a	13968	upTSS
chr10	80702693	80702694	Izumo4	13095	upTSS
chr10	80813498	80813499	Jsrp1	8411	upTSS
chr10	80843798	80843799	Lingo3	1841	upTSS
chr10	80844039	80844040	Lingo3	1600	upTSS
chr10	80879816	80879817	Tmprss9	1213	upTSS
chr10	80930091	80930092	Gadd45b	48663	upTSS
chr10	81001365	81001366	Gng7	19755	upTSS
chr10	81014925	81014926	Gng7	6195	upTSS
chr10	81098872	81098873	Creb3l3	14092	upTSS
chr10	81202037	81202038	Nmrk2	615	upTSS
chr10	81233163	81233164	Zfr2	10406	upTSS
chr10	81252935	81252936	Matk	7142	upTSS
chr10	81257299	81257300	Matk	2778	upTSS
chr10	81285781	81285782	Tjp3	25305	upTSS
chr10	81291267	81291268	Tjp3	20327	upTSS
chr10	81291581	81291582	Tjp3	20013	upTSS
chr10	81343359	81343360	Gipc3	31366	upTSS
chr10	81393064	81393065	Smim24	12447	upTSS
chr10	81473131	81473132	Celf5	4129	upTSS
chr10	81474844	81474845	Celf5	5842	upTSS
chr10	81482699	81482700	Celf5	13697	upTSS
chr10	81482709	81482710	Celf5	13707	upTSS
chr10	81575287	81575288	Tle2	6217	upTSS
chr10	82690650	82690651	Glt8d2	14000	upTSS
chr10	82699007	82699008	Hcfc2	5643	upTSS
chr10	82699114	82699115	Hcfc2	5536	upTSS
chr10	82859008	82859009	Gm38560	1361	upTSS
chr10	82985497	82985498	Chst11	88283	upTSS
chr10	83337817	83337818	Slc41a2	11549	upTSS
chr10	83534140	83534141	Aldh1l2	112513	upTSS
chr10	84440668	84440669	Nuak1	42093	upTSS
chr10	84576947	84576948	Tcp11l2	93787	upTSS
chr10	86300412	86300413	Timp3	242815	upTSS
chr10	86779005	86779006	Nt5dc3	45953	upTSS
chr10	88357075	88357076	Dram1	50040	upTSS
chr10	88731101	88731102	Gm4925	7124	upTSS
chr10	88885992	88885993	Slc5a8	147368	upTSS
chr10	89599815	89599816	Slc17a8	136692	upTSS
chr10	89621249	89621250	Slc17a8	122959	upTSS
chr10	89686363	89686364	1500026H17Rik	57845	upTSS
chr10	91083039	91083040	Ikbip	42223	upTSS
chr10	93081622	93081623	Cfap54	840	upTSS
chr10	93336211	93336212	Gm17745	3665	upTSS
chr10	93540632	93540633	Ccdc38	41584	upTSS
chr10	93554881	93554882	Ccdc38	27335	upTSS
chr10	93683322	93683323	Gm15915	100707	upTSS
chr10	94036001	94036002	Fgd6	108397	upTSS
chr10	94688613	94688614	Cep83os	14530	upTSS
chr10	95940663	95940664	Eea1	82493	upTSS
chr10	103236322	103236323	Lrriq1	2390682	upTSS
chr10	105574479	105574480	Tmtc2	52525	upTSS
chr10	105574551	105574552	Gm15663	52453	upTSS
chr10	106470310	106470311	Ppfia2	679731	upTSS
chr10	106632528	106632529	Ppfia2	841949	upTSS
chr10	107123637	107123638	Acss3	1146998	upTSS
chr10	107271831	107271832	Lin7a	998804	upTSS
chr10	107272394	107272395	Lin7a	998241	upTSS
chr10	111164802	111164803	Osbpl8	61115	upTSS
chr10	115185022	115185023	Tph2	15144	upTSS
chr10	115362249	115362250	Tmem19	4200	upTSS
chr10	115362267	115362268	Tmem19	4218	upTSS
chr10	115362501	115362502	Tmem19	4452	upTSS
chr10	115587780	115587781	Lgr5	216145	upTSS
chr10	116018363	116018364	Ptprr	200968	upTSS
chr10	116143898	116143899	Ptprr	273742	upTSS
chr10	116177258	116177259	Ptprr	240382	upTSS
chr10	116177351	116177352	Ptprr	240289	upTSS
chr10	116301374	116301375	Ptprb	116266	upTSS
chr10	116473523	116473524	Kcnmb4	1334	upTSS
chr10	116896879	116896880	Myrfl	3133	upTSS
chr10	116986314	116986315	Best3	3438	upTSS
chr10	117629500	117629501	Cpm	11432	upTSS
chr10	118141787	118141788	Mdm1	3882	upTSS
chr10	120389523	120389524	9230105E05Rik	3752	upTSS
chr10	120765732	120765733	4921513I03Rik	84933	upTSS
chr10	120898971	120898972	Msrb3	3815	upTSS
chr10	121034004	121034005	Wif1	70649	upTSS
chr10	121311396	121311397	Tbc1d30	4379	upTSS
chr10	121351644	121351645	Tbc1d30	15095	upTSS
chr10	121641701	121641702	D930020B18Rik	18363	upTSS
chr10	125308816	125308817	Slc16a7	693309	upTSS
chr10	125328963	125328964	Slc16a7	673162	upTSS
chr10	127000709	127000710	Avil	17665	upTSS
chr10	127078907	127078908	Agap2	14903	upTSS
chr10	127121160	127121161	Os9	11301	upTSS
chr10	127180582	127180583	Slc26a10	26835	upTSS
chr10	127290793	127290794	Ddit3	5628	upTSS
chr10	127501686	127501687	Stac3	10284	upTSS
chr10	127501717	127501718	Stac3	10315	upTSS
chr10	127514939	127514940	Ndufa4l2	8668	upTSS
chr10	127534559	127534560	Nxph4	10553	upTSS
chr10	127677065	127677066	Nemp1	3932	upTSS
chr10	127705256	127705257	Myo1a	1868	upTSS
chr10	127724478	127724479	Tac2	21090	upTSS
chr10	127725392	127725393	Tac2	22004	upTSS
chr10	127751798	127751799	Gpr182	4510	upTSS
chr10	128007508	128007509	Hsd17b6	25445	upTSS
chr10	128007611	128007612	Hsd17b6	25342	upTSS
chr10	128225810	128225811	Mip	32793	upTSS
chr10	128268699	128268700	Apof	569	upTSS
chr10	128270498	128270499	Stat2	831	upTSS
chr10	128400466	128400467	Slc39a5	271	upTSS
chr10	128400517	128400518	Slc39a5	220	upTSS
chr10	128401224	128401225	Slc39a5	88	upTSS
chr10	128498685	128498686	Myl6b	11489	upTSS
chr10	128589635	128589636	Erbb3	16850	upTSS
chr10	128673918	128673919	Suox	1194	upTSS
chr10	128706258	128706259	Pmel	15018	upTSS
chr10	128803967	128803968	Tmem198b	30110	upTSS
chr10	128804447	128804448	Tmem198b	30590	upTSS
chr10	128891718	128891719	Gdf11	23886	upTSS
chr10	128933813	128933814	Itga7	65981	upTSS
chr11	3488227	3488228	Pla2g3	16674	upTSS
chr11	3504821	3504822	Inpp5j	80	upTSS
chr11	3514684	3514685	Selenom	1375	upTSS
chr11	3539292	3539293	Smtn	1585	upTSS
chr11	3722227	3722228	Osbp2	48734	upTSS
chr11	3774668	3774669	Osbp2	3308	upTSS
chr11	3863903	3863904	Osbp2	1199	upTSS
chr11	3895126	3895127	4921536K21Rik	5263	upTSS
chr11	3895240	3895241	Dusp18	5149	upTSS
chr11	3931961	3931962	Tcn2	1331	upTSS
chr11	3932044	3932045	Tcn2	1248	upTSS
chr11	3932078	3932079	Tcn2	1214	upTSS
chr11	4118729	4118730	Sec14l2	64953	upTSS
chr11	4160293	4160294	Ccdc157	23389	upTSS
chr11	4627766	4627767	Gm11961	22694	upTSS
chr11	4630011	4630012	Gm11961	24939	upTSS
chr11	5150074	5150075	Emid1	11683	upTSS
chr11	5152230	5152231	Emid1	13839	upTSS
chr11	5261610	5261611	Kremen1	35723	upTSS
chr11	5569684	5569685	Ankrd36	7335	upTSS
chr11	6230245	6230246	Npc1l1	26270	upTSS
chr11	6606054	6606055	Nacad	22261	upTSS
chr11	9048592	9048593	Gm11992	516185	upTSS
chr11	16951282	16951283	Eldr	16951282	upTSS
chr11	19018969	19018970	Meis1	805054	upTSS
chr11	21572281	21572282	Wdpcp	881412	upTSS
chr11	22001651	22001652	Otx1	922718	upTSS
chr11	23008347	23008348	Fam161a	18473	upTSS
chr11	23013387	23013388	Fam161a	23513	upTSS
chr11	23770969	23770970	Rel	84279	upTSS
chr11	29547950	29547951	Clhc1	129296	upTSS
chr11	30026033	30026034	Eml6	238249	upTSS
chr11	31870940	31870941	Cpeb4	1318	upTSS
chr11	32101228	32101229	Gm12108	32047	upTSS
chr11	32200279	32200280	Il9r	537	upTSS
chr11	32527574	32527575	Efcab9	25257	upTSS
chr11	33578957	33578958	Gabrp	102751	upTSS
chr11	35798884	35798885	Fbll1	7782	upTSS
chr11	36944241	36944242	Tenm2	897623	upTSS
chr11	42419707	42419708	Gabrb2	1108114	upTSS
chr11	42420440	42420441	Gabrb2	1107381	upTSS
chr11	42420774	42420775	Gabrb2	1107047	upTSS
chr11	42421201	42421202	Gabrb2	1106620	upTSS
chr11	43528749	43528750	Ccnjl	529	upTSS
chr11	45980310	45980311	Sox30	37691	upTSS
chr11	46166359	46166360	Nipal4	1666	upTSS
chr11	46389515	46389516	Itk	26038	upTSS
chr11	49187089	49187090	Btnl9	21458	upTSS
chr11	49609679	49609680	Flt4	3557	upTSS
chr11	50174851	50174852	Mrnip	1053	upTSS
chr11	50931635	50931636	Zfp354b	4601	upTSS
chr11	51263057	51263058	BC049762	37088	upTSS
chr11	51263662	51263663	BC049762	37693	upTSS
chr11	51289920	51289921	Col23a1	63951	upTSS
chr11	52004221	52004222	Cdkl3	116969	upTSS
chr11	52764706	52764707	Fstl4	344370	upTSS
chr11	53457205	53457206	Shroom1	14843	upTSS
chr11	53480195	53480196	Sowaha	3438	upTSS
chr11	53567369	53567370	Kif3a	23455	upTSS
chr11	53980333	53980334	Slc22a21	50215	upTSS
chr11	54028104	54028105	Slc22a4	63963	upTSS
chr11	54069017	54069018	Pdlim4	23050	upTSS
chr11	55078131	55078132	Ccdc69	61554	upTSS
chr11	55097985	55097986	Gm2a	63850	upTSS
chr11	55185077	55185078	Slc36a2	9375	upTSS
chr11	55608198	55608199	Glra1	143096	upTSS
chr11	57645442	57645443	Galnt10	28520	upTSS
chr11	57801467	57801468	2010001A14Rik	6069	upTSS
chr11	57832147	57832148	Hand1	8992	upTSS
chr11	58183843	58183844	Gm12250	2192	upTSS
chr11	58199556	58199557	Igtp	666	upTSS
chr11	58214977	58214978	Irgm2	9819	upTSS
chr11	58323113	58323114	Zfp672	97918	upTSS
chr11	58323365	58323366	Zfp672	98170	upTSS
chr11	58330339	58330340	Zfp672	105144	upTSS
chr11	58917908	58917909	Btnl10	10464	upTSS
chr11	58918057	58918058	Btnl10	10315	upTSS
chr11	58961711	58961712	H3f4	8295	upTSS
chr11	58963781	58963782	Trim17	6225	upTSS
chr11	59136375	59136376	Obscn	554	upTSS
chr11	59182826	59182827	Gjc2	40415	upTSS
chr11	59183213	59183214	Gjc2	40802	upTSS
chr11	59202431	59202432	2610507I01Rik	30966	upTSS
chr11	59290751	59290752	Wnt3a	6729	upTSS
chr11	59306930	59306931	Wnt9a	5242	upTSS
chr11	59375653	59375654	Prss38	8161	upTSS
chr11	59472474	59472475	Zfp867	1898	upTSS
chr11	59541569	59541570	Nlrp3	58720	upTSS
chr11	59542686	59542687	Nlrp3	59837	upTSS
chr11	59921499	59921500	1810063I02Rik	20478	upTSS
chr11	59948147	59948148	Med9os	3116	upTSS
chr11	59964944	59964945	Rasd1	2568	upTSS
chr11	60352905	60352906	Tom1l2	2655	upTSS
chr11	60913792	60913793	Natd1	14831	upTSS
chr11	61126755	61126756	Tnfrsf13b	17027	upTSS
chr11	61142484	61142485	Tnfrsf13b	1298	upTSS
chr11	61453992	61453993	Rnf112	31870	upTSS
chr11	61454005	61454006	Rnf112	31857	upTSS
chr11	61684410	61684411	Fam83g	57572	upTSS
chr11	61720799	61720800	Slc5a10	21183	upTSS
chr11	61855092	61855093	Ulk2	27691	upTSS
chr11	61956763	61956764	Specc1	5070	upTSS
chr11	62077024	62077025	Specc1	817	upTSS
chr11	62248984	62248985	Adora2b	11595	upTSS
chr11	62648049	62648050	Lrrc75a	49513	upTSS
chr11	62648523	62648524	Lrrc75a	49987	upTSS
chr11	62729093	62729094	Zfp287	28019	upTSS
chr11	63061659	63061660	Tekt3	29748	upTSS
chr11	64435332	64435333	Hs3st3a1	465867	upTSS
chr11	66168035	66168036	Gm12296	818927	upTSS
chr11	66168551	66168552	Dnah9	818411	upTSS
chr11	67078300	67078301	Myh3	3212	upTSS
chr11	67922153	67922154	Usp43	9809	upTSS
chr11	67965642	67965643	Cfap52	33281	upTSS
chr11	68432125	68432126	Pik3r5	24038	upTSS
chr11	68503019	68503020	Pik3r6	2335	upTSS
chr11	68556186	68556187	Mfsd6l	55502	upTSS
chr11	68888553	68888554	Rnf222	9312	upTSS
chr11	68927081	68927082	Odf4	28817	upTSS
chr11	68968131	68968132	Slc25a35	25200	upTSS
chr11	69059775	69059776	Borcs6	8726	upTSS
chr11	69073426	69073427	Snord118	22377	upTSS
chr11	69098949	69098950	Per1	47900	upTSS
chr11	69100152	69100153	Per1	49103	upTSS
chr11	69120453	69120454	Hes7	31929	upTSS
chr11	69126377	69126378	Aloxe3	26005	upTSS
chr11	69157072	69157073	Alox12b	4291	upTSS
chr11	69197843	69197844	Alox8	20059	upTSS
chr11	69237022	69237023	Gucy2e	4601	upTSS
chr11	69326258	69326259	Kcnab3	19366	upTSS
chr11	69340769	69340770	Rnf227	33877	upTSS
chr11	69549108	69549109	Dnah2	8897	upTSS
chr11	69605960	69605961	Atp1b2	3398	upTSS
chr11	69617905	69617906	Shbg	13559	upTSS
chr11	69622052	69622053	Sat2	9412	upTSS
chr11	69761844	69761845	Slc35g3	2335	upTSS
chr11	69802280	69802281	Fgf11	33251	upTSS
chr11	69805624	69805625	Tmem102	29907	upTSS
chr11	69858730	69858731	Tnk1	7006	upTSS
chr11	69878055	69878056	Tmem95	11920	upTSS
chr11	69948190	69948191	Slc2a4	3100	upTSS
chr11	69948197	69948198	Slc2a4	3093	upTSS
chr11	70017203	70017204	Dlg4	16715	upTSS
chr11	70018605	70018606	Dlg4	18117	upTSS
chr11	70023982	70023983	Dlg4	20357	upTSS
chr11	70029835	70029836	Dlg4	14504	upTSS
chr11	70352031	70352032	Alox15	12330	upTSS
chr11	70540064	70540065	Pld2	7671	upTSS
chr11	70540272	70540273	Pld2	7879	upTSS
chr11	70687530	70687531	Camta2	14748	upTSS
chr11	70688105	70688106	Camta2	15323	upTSS
chr11	71033617	71033618	6330403K07Rik	46522	upTSS
chr11	72037509	72037510	Aipl1	5588	upTSS
chr11	72135889	72135890	Pitpnm3	15462	upTSS
chr11	72266604	72266605	Slc13a5	1475	upTSS
chr11	72266844	72266845	1700051A21Rik	1235	upTSS
chr11	72267161	72267162	Slc13a5	918	upTSS
chr11	72314444	72314445	Fbxo39	39201	upTSS
chr11	72361296	72361297	Tekt1	2155	upTSS
chr11	72361882	72361883	Tekt1	1569	upTSS
chr11	72362442	72362443	Tekt1	1009	upTSS
chr11	72411713	72411714	Smtnl2	717	upTSS
chr11	72435526	72435527	Ggt6	3874	upTSS
chr11	72475027	72475028	Spns2	22307	upTSS
chr11	72489920	72489921	Spns2	7414	upTSS
chr11	72961169	72961170	Atp2a3	4450	upTSS
chr11	73018988	73018989	Camkk1	10329	upTSS
chr11	73199482	73199483	Shpk	75478	upTSS
chr11	74522801	74522802	Rap1gap2	61745	upTSS
chr11	74559027	74559028	Rap1gap2	25519	upTSS
chr11	74590186	74590187	Rap1gap2	5241	upTSS
chr11	74610915	74610916	Rap1gap2	12462	upTSS
chr11	74619605	74619606	Ccdc92b	3772	upTSS
chr11	74925948	74925949	Srr	66096	upTSS
chr11	75439501	75439502	Serpinf2	3041	upTSS
chr11	75468050	75468051	Tlcd2	9006	upTSS
chr11	75631020	75631021	Inpp5k	33564	upTSS
chr11	75796060	75796061	Doc2b	106611	upTSS
chr11	76027782	76027783	Rflnb	21726	upTSS
chr11	76679873	76679874	Trarg1	35949	upTSS
chr11	76847008	76847009	Cpd	65676	upTSS
chr11	77188968	77188969	Efcab5	88015	upTSS
chr11	77462580	77462581	Coro6	15985	upTSS
chr11	77463911	77463912	Coro6	14654	upTSS
chr11	77515117	77515118	Abhd15	36153	upTSS
chr11	77930839	77930840	Sez6	29628	upTSS
chr11	78193392	78193393	Proca1	8326	upTSS
chr11	78194702	78194703	Proca1	7016	upTSS
chr11	78323073	78323074	Aldoc	23171	upTSS
chr11	78324198	78324199	Aldoc	22046	upTSS
chr11	78386608	78386609	Foxn1	2398	upTSS
chr11	78497754	78497755	Sarm1	2883	upTSS
chr11	78499120	78499121	Vtn	4249	upTSS
chr11	78826595	78826596	Lyrm9	2645	upTSS
chr11	78920787	78920788	Nos2	55247	upTSS
chr11	78924740	78924741	Nos2	51294	upTSS
chr11	78925291	78925292	Nos2	50743	upTSS
chr11	79059836	79059837	Ksr1	4792	upTSS
chr11	79146473	79146474	Ksr1	68055	upTSS
chr11	80154162	80154163	Adap2	1792	upTSS
chr11	80300912	80300913	Rhbdl3	11284	upTSS
chr11	80477023	80477024	Cdk5r1	1167	upTSS
chr11	80509106	80509107	C030013C21Rik	33250	upTSS
chr11	81152903	81152904	Asic2	677047	upTSS
chr11	81968396	81968397	Asic2	776533	upTSS
chr11	82388900	82388901	Tmem132e	356029	upTSS
chr11	82764321	82764322	Cct6b	18993	upTSS
chr11	82829043	82829044	Rffl	10462	upTSS
chr11	82870744	82870745	Rffl	4402	upTSS
chr11	82871210	82871211	Rffl	3936	upTSS
chr11	82892145	82892146	Fndc8	16600	upTSS
chr11	82952102	82952103	Slfn5	39757	upTSS
chr11	83409137	83409138	Rasl10b	117	upTSS
chr11	83409688	83409689	Rasl10b	668	upTSS
chr11	83410072	83410073	Rasl10b	1052	upTSS
chr11	83429521	83429522	Gas2l2	9835	upTSS
chr11	83463040	83463041	Mmp28	13717	upTSS
chr11	83850869	83850870	Hnf1b	8347	upTSS
chr11	83852960	83852961	Hnf1b	6256	upTSS
chr11	84525534	84525535	Lhx1	15119	upTSS
chr11	84829003	84829004	Dhrs11	53824	upTSS
chr11	85832615	85832616	Tbx2	47926	upTSS
chr11	87074137	87074138	Gdpd1	7940	upTSS
chr11	87566689	87566690	Septin4	13899	upTSS
chr11	87578389	87578390	Septin4	2199	upTSS
chr11	87578420	87578421	Septin4	2168	upTSS
chr11	87581061	87581062	Septin4	74	upTSS
chr11	87663087	87663088	Rnf43	26816	upTSS
chr11	87699897	87699898	Rnf43	9595	upTSS
chr11	87760541	87760542	Tspoap1	4996	upTSS
chr11	87986585	87986586	Dynll2	1698	upTSS
chr11	87987533	87987534	Dynll2	750	upTSS
chr11	87998298	87998299	Dynll2	9616	upTSS
chr11	90002894	90002895	Pctp	798009	upTSS
chr11	90030348	90030349	Tmem100	825463	upTSS
chr11	90249476	90249477	Mmd	1044591	upTSS
chr11	90390917	90390918	Hlf	1186032	upTSS
chr11	94242579	94242580	Wfikkn2	1302	upTSS
chr11	94392990	94392991	Abcc3	1627	upTSS
chr11	94474198	94474199	Cacna1g	13077	upTSS
chr11	94485310	94485311	Spata20	4115	upTSS
chr11	94499974	94499975	Epn3	4461	upTSS
chr11	94521502	94521503	Mycbpap	5208	upTSS
chr11	94601786	94601787	Acsf2	1345	upTSS
chr11	94704499	94704500	Gm11541	17189	upTSS
chr11	94761182	94761183	Gm11545	108	upTSS
chr11	94976327	94976328	Sgca	4769	upTSS
chr11	95009879	95009880	Samd14	2375	upTSS
chr11	95040875	95040876	Pdk2	2078	upTSS
chr11	95041371	95041372	Pdk2	1582	upTSS
chr11	95120117	95120118	Dlx3	10623	upTSS
chr11	95145801	95145802	Dlx4	6881	upTSS
chr11	95337018	95337019	Fam117a	13079	upTSS
chr11	95514565	95514566	Nxph3	57264	upTSS
chr11	95824500	95824501	Phospho1	2876	upTSS
chr11	95842439	95842440	Abi3	20815	upTSS
chr11	95842476	95842477	Abi3	20852	upTSS
chr11	95914871	95914872	B4galnt2	997	upTSS
chr11	96194316	96194317	Hoxb13	14816	upTSS
chr11	96318267	96318268	Hoxb4	42221	upTSS
chr11	96849876	96849877	Copz2	14393	upTSS
chr11	96929281	96929282	Prr15l	11355	upTSS
chr11	97041369	97041370	Lrrc46	6219	upTSS
chr11	97115331	97115332	Tbx21	1719	upTSS
chr11	97352356	97352357	Gpr179	7830	upTSS
chr11	97575126	97575127	Srcin1	11961	upTSS
chr11	97884154	97884155	Fbxo47	13929	upTSS
chr11	97986446	97986447	Plxdc1	14460	upTSS
chr11	97996173	97996174	Arl5c	12127	upTSS
chr11	98053462	98053463	Stac2	35653	upTSS
chr11	98149616	98149617	Fbxl20	5099	upTSS
chr11	98262606	98262607	Mir5119	2871	upTSS
chr11	98329645	98329646	Neurod2	4287	upTSS
chr11	98348406	98348407	Ppp1r1b	6730	upTSS
chr11	98349996	98349997	Ppp1r1b	5140	upTSS
chr11	98383811	98383812	Tcap	6001	upTSS
chr11	98386623	98386624	Pnmt	4111	upTSS
chr11	98546031	98546032	Ikzf3	56985	upTSS
chr11	98551097	98551098	Zpbp2	62051	upTSS
chr11	98626349	98626350	Gsdma3	63577	upTSS
chr11	98664351	98664352	Gsdma	25575	upTSS
chr11	98701313	98701314	Csf3	10331	upTSS
chr11	98836785	98836786	Rapgefl1	11428	upTSS
chr11	99089306	99089307	Tns4	253	upTSS
chr11	99155077	99155078	Ccr7	45819	upTSS
chr11	99244147	99244148	Krt222	1345	upTSS
chr11	99351118	99351119	Krt27	18529	upTSS
chr11	99389364	99389365	Krt10	1173	upTSS
chr11	99422259	99422260	Krt12	34068	upTSS
chr11	99438153	99438154	Krt20	49962	upTSS
chr11	100334407	100334408	Gast	1602	upTSS
chr11	100356128	100356129	Hap1	23323	upTSS
chr11	100356141	100356142	Hap1	23336	upTSS
chr11	100398116	100398117	Gm12348	15927	upTSS
chr11	100441924	100441925	Klhl10	4719	upTSS
chr11	100650693	100650694	Zfp385c	5030	upTSS
chr11	100650747	100650748	Zfp385c	5084	upTSS
chr11	100692466	100692467	Zfp385c	46803	upTSS
chr11	100704271	100704272	Dhx58	35245	upTSS
chr11	100759778	100759779	Kcnh4	3871	upTSS
chr11	100770957	100770958	Ghdc	3532	upTSS
chr11	100813370	100813371	Stat5b	13198	upTSS
chr11	100822570	100822571	Stat5b	16608	upTSS
chr11	100850581	100850582	Stat5b	9162	upTSS
chr11	100859351	100859352	Stat5a	17932	upTSS
chr11	100859656	100859657	Stat5a	18237	upTSS
chr11	100860484	100860485	Stat5a	19065	upTSS
chr11	101009441	101009442	Atp6v0a1	22619	upTSS
chr11	101010398	101010399	Atp6v0a1	23576	upTSS
chr11	101070094	101070095	Naglu	2219	upTSS
chr11	101155884	101155885	Tubg2	9294	upTSS
chr11	101171302	101171303	Plekhh3	1569	upTSS
chr11	101171372	101171373	Plekhh3	1639	upTSS
chr11	101176117	101176118	Cntnap1	6384	upTSS
chr11	101260567	101260568	Wnk4	22435	upTSS
chr11	101325063	101325064	Aoc2	4777	upTSS
chr11	101330606	101330607	Aoc3	367	upTSS
chr11	101468175	101468176	Rnd2	27483	upTSS
chr11	101665541	101665542	Arl4d	2285	upTSS
chr11	101967015	101967016	Sost	678	upTSS
chr11	102026955	102026956	Mpp3	2702	upTSS
chr11	102041511	102041512	Cd300lg	8531	upTSS
chr11	102082484	102082485	Mpp2	2252	upTSS
chr11	102088515	102088516	Mpp2	3380	upTSS
chr11	102107776	102107777	Pyy	747	upTSS
chr11	102107832	102107833	Pyy	803	upTSS
chr11	102145513	102145514	Nags	14849	upTSS
chr11	102365281	102365282	Slc4a1	2535	upTSS
chr11	102447663	102447664	Fam171a2	6467	upTSS
chr11	102469883	102469884	Itga2b	2497	upTSS
chr11	102665585	102665586	Meioc	8839	upTSS
chr11	102761435	102761436	Adam11	3797	upTSS
chr11	102881224	102881225	Ccdc103	6799	upTSS
chr11	102885169	102885170	Fam187a	2854	upTSS
chr11	102897200	102897201	Gfap	4020	upTSS
chr11	102964154	102964155	2410004I01Rik	7952	upTSS
chr11	103080948	103080949	Plcd3	23277	upTSS
chr11	103101658	103101659	Plcd3	20493	upTSS
chr11	103101688	103101689	Acbd4	20463	upTSS
chr11	103171138	103171139	Fmnl1	952	upTSS
chr11	103208548	103208549	Efcab15	6767	upTSS
chr11	103267401	103267402	Map3k14	1941	upTSS
chr11	103344753	103344754	Arhgap27os3	29026	upTSS
chr11	103649509	103649510	Rprml	3624	upTSS
chr11	103697724	103697725	C130046K22Rik	21836	upTSS
chr11	103749821	103749822	Wnt9b	9617	upTSS
chr11	103966725	103966726	Arf2	4195	upTSS
chr11	103966871	103966872	Arf2	4049	upTSS
chr11	104132781	104132782	Crhr1	82060	upTSS
chr11	104231436	104231437	Mapt	5985	upTSS
chr11	104562198	104562199	Gm11665	15239	upTSS
chr11	105967948	105967949	Ace	603	upTSS
chr11	105975189	105975190	Ace	6239	upTSS
chr11	106314562	106314563	Cd79b	51020	upTSS
chr11	106349390	106349391	Scn4a	16192	upTSS
chr11	106487796	106487797	Ern1	905	upTSS
chr11	106612930	106612931	Tex2	16762	upTSS
chr11	107911362	107911363	Cacng5	45499	upTSS
chr11	107915055	107915056	Cacng5	49192	upTSS
chr11	109298181	109298182	Rgs9	82508	upTSS
chr11	109611389	109611390	Wipi1	1220	upTSS
chr11	109722238	109722239	Fam20a	36341	upTSS
chr11	109995845	109995846	Abca8b	309948	upTSS
chr11	110251776	110251777	Abca6	153714	upTSS
chr11	110337716	110337717	Abca5	67774	upTSS
chr11	111066164	111066165	Kcnj2	627593	upTSS
chr11	112782210	112782211	Sox9	2914	upTSS
chr11	112799008	112799009	Gm11681	12934	upTSS
chr11	113201838	113201839	2610035D17Rik	2397	upTSS
chr11	113619327	113619328	Sstr2	6239	upTSS
chr11	114067029	114067030	Sdk2	3322	upTSS
chr11	114448860	114448861	4932435O22Rik	63794	upTSS
chr11	114675468	114675469	Ttyh2	5254	upTSS
chr11	114765389	114765390	Kif19a	12295	upTSS
chr11	114795892	114795893	Btbd17	42798	upTSS
chr11	114890041	114890042	Cd300a	136947	upTSS
chr11	115091431	115091432	Rab37	7923	upTSS
chr11	115133992	115133993	Cd300lf	50484	upTSS
chr11	115154178	115154179	Rab37	45789	upTSS
chr11	115187487	115187488	Tmem104	12480	upTSS
chr11	115267243	115267244	Grin2c	3563	upTSS
chr11	115276969	115276970	Fdxr	5764	upTSS
chr11	115297546	115297547	Fads6	4227	upTSS
chr11	115307163	115307164	Otop2	4991	upTSS
chr11	115321918	115321919	Ush1g	4701	upTSS
chr11	115322530	115322531	Otop2	4089	upTSS
chr11	115334731	115334732	Otop3	666	upTSS
chr11	115334734	115334735	Otop3	663	upTSS
chr11	115367719	115367720	Hid1	18701	upTSS
chr11	115367756	115367757	Hid1	18664	upTSS
chr11	115381916	115381917	Cdr2l	4504	upTSS
chr11	115462473	115462474	Slc16a5	199	upTSS
chr11	115462474	115462475	Slc16a5	198	upTSS
chr11	115463800	115463801	Slc16a5	729	upTSS
chr11	115475667	115475668	Armc7	7524	upTSS
chr11	115491529	115491530	Gm11694	9245	upTSS
chr11	116131128	116131129	Trim65	3817	upTSS
chr11	116199045	116199046	Acox1	6963	upTSS
chr11	116238091	116238092	Evpl	8652	upTSS
chr11	116335354	116335355	Foxj1	1738	upTSS
chr11	116413032	116413033	Rnf157	4346	upTSS
chr11	116454347	116454348	Qrich2	6293	upTSS
chr11	116531100	116531101	Sphk1	18556	upTSS
chr11	116531837	116531838	Sphk1	17819	upTSS
chr11	116531911	116531912	Sphk1	17745	upTSS
chr11	116532444	116532445	Sphk1	17212	upTSS
chr11	116532451	116532452	Sphk1	17205	upTSS
chr11	116624252	116624253	Rhbdf2	68692	upTSS
chr11	116627019	116627020	Rhbdf2	71459	upTSS
chr11	116654313	116654314	Cygb	98753	upTSS
chr11	116775507	116775508	St6galnac1	46946	upTSS
chr11	116828046	116828047	Mxra7	5194	upTSS
chr11	116828127	116828128	Mxra7	5275	upTSS
chr11	116853762	116853763	Mfsd11	2607	upTSS
chr11	116854000	116854001	Mfsd11	2369	upTSS
chr11	117797660	117797661	6030468B19Rik	48930	upTSS
chr11	117825919	117825920	Afmid	41708	upTSS
chr11	117832104	117832105	Afmid	35523	upTSS
chr11	117860752	117860753	Tmem235	6875	upTSS
chr11	117873526	117873527	Tha1	5500	upTSS
chr11	118129219	118129220	Dnah17	5025	upTSS
chr11	118212742	118212743	Cyth1	6549	upTSS
chr11	118248592	118248593	Cyth1	15203	upTSS
chr11	118428457	118428458	C1qtnf1	5933	upTSS
chr11	118433801	118433802	C1qtnf1	1153	upTSS
chr11	118443534	118443535	C1qtnf1	8181	upTSS
chr11	118476832	118476833	Engase	6255	upTSS
chr11	118761041	118761042	Rbfox3	13237	upTSS
chr11	118909572	118909573	Rbfox3	6857	upTSS
chr11	118911597	118911598	Rbfox3	4832	upTSS
chr11	119040913	119040914	Cbx8	9353	upTSS
chr11	119086237	119086238	Cbx4	18981	upTSS
chr11	119228499	119228500	Tbc1d16	1218	upTSS
chr11	119307768	119307769	Card14	21282	upTSS
chr11	119355510	119355511	Sgsh	2557	upTSS
chr11	119355557	119355558	Slc26a11	2604	upTSS
chr11	119547820	119547821	Nptx1	2956	upTSS
chr11	119548630	119548631	Gm11762	3766	upTSS
chr11	119943092	119943093	Baiap2	6561	upTSS
chr11	120041781	120041782	Aatk	649	upTSS
chr11	120047145	120047146	Aatk	1394	upTSS
chr11	120086827	120086828	Cep131	9679	upTSS
chr11	120491837	120491838	Slc25a10	2670	upTSS
chr11	120530727	120530728	Gcgr	33328	upTSS
chr11	120625014	120625015	Sirt7	50048	upTSS
chr11	120648337	120648338	Myadml2	26725	upTSS
chr11	120932872	120932873	Ccdc57	15678	upTSS
chr11	121039478	121039479	Cd7	205	upTSS
chr11	121160271	121160272	Uts2r	15534	upTSS
chr11	121237236	121237237	Narf	11083	upTSS
chr11	121388251	121388252	Rab40b	47595	upTSS
chr11	121434953	121434954	Fn3k	94297	upTSS
chr11	121830218	121830219	Ptchd3	124734	upTSS
chr12	4038915	4038916	Efr3b	14998	upTSS
chr12	4874359	4874360	Mfsd2b	8327	upTSS
chr12	5375682	5375683	Klhl29	343064	upTSS
chr12	5375720	5375721	2810032G03Rik	343102	upTSS
chr12	8947929	8947930	Matn3	84096	upTSS
chr12	11436649	11436650	Vsnl1	788342	upTSS
chr12	11456055	11456056	Rad51ap2	768936	upTSS
chr12	16653470	16653471	Ntsr2	69423	upTSS
chr12	17011727	17011728	2410004P03Rik	41911	upTSS
chr12	17324730	17324731	Atp6v1c2	26053	upTSS
chr12	17690809	17690810	Hpcal1	253934	upTSS
chr12	24572287	24572288	Grhl1	30695	upTSS
chr12	24580719	24580720	Grhl1	22263	upTSS
chr12	24681795	24681796	Cys1	1625	upTSS
chr12	24831599	24831600	Mboat2	8033	upTSS
chr12	24974932	24974933	Kidins220	25427	upTSS
chr12	26456452	26456453	Rsad2	1366820	upTSS
chr12	28910229	28910230	Gm31508	86678	upTSS
chr12	30373375	30373376	Sntg2	418781	upTSS
chr12	30373376	30373377	Sntg2	418782	upTSS
chr12	31073968	31073969	Fam110c	38571	upTSS
chr12	31559984	31559985	Slc26a4	69139	upTSS
chr12	32208470	32208471	Pik3cg	302415	upTSS
chr12	32208659	32208660	Pik3cg	302604	upTSS
chr12	32953789	32953790	4933406C10Rik	77267	upTSS
chr12	33092875	33092876	Cdhr3	52883	upTSS
chr12	33394854	33394855	Efcab10	55004	upTSS
chr12	36314169	36314170	Sostdc1	107276	upTSS
chr12	40134228	40134229	Scin	80959	upTSS
chr12	40199315	40199316	Lsmem1	15872	upTSS
chr12	41486057	41486058	Lrrn3	904726	upTSS
chr12	52699383	52699384	Akap6	226687	upTSS
chr12	53248432	53248433	Npas3	775736	upTSS
chr12	55598917	55598918	Insm2	26985	upTSS
chr12	56695471	56695472	Pax9	355688	upTSS
chr12	64965536	64965537	Klhl28	114699	upTSS
chr12	69168814	69168815	Lrr1	2041	upTSS
chr12	69241832	69241833	Klhdc1	29662	upTSS
chr12	69893105	69893106	Atl1	7789	upTSS
chr12	70154131	70154132	Abhd12b	268815	upTSS
chr12	70227683	70227684	Pygl	342367	upTSS
chr12	70347614	70347615	Trim9	462298	upTSS
chr12	72185029	72185030	Ccdc175	52369	upTSS
chr12	72441866	72441867	Lrrc9	45311	upTSS
chr12	72442249	72442250	Lrrc9	45694	upTSS
chr12	72536357	72536358	Pcnx4	139802	upTSS
chr12	72939882	72939883	Six6	21707	upTSS
chr12	73546395	73546396	Tmem30b	6169	upTSS
chr12	73548483	73548484	2210039B01Rik	4081	upTSS
chr12	74284276	74284277	1700086L19Rik	303101	upTSS
chr12	74297474	74297475	Dbpht2	316299	upTSS
chr12	75177332	75177333	Kcnh5	272510	upTSS
chr12	75308313	75308314	Rhoj	141529	upTSS
chr12	75818318	75818319	Syne2	2401	upTSS
chr12	76177259	76177260	Esr2	1327	upTSS
chr12	76324891	76324892	Akap5	6019	upTSS
chr12	76404176	76404177	Hspa2	4309	upTSS
chr12	76404370	76404371	Hspa2	4503	upTSS
chr12	76417599	76417600	Ppp1r36	2544	upTSS
chr12	76710547	76710548	Sptb	105219	upTSS
chr12	78906938	78906939	Plek2	31635	upTSS
chr12	78981025	78981026	Tmem229b	9339	upTSS
chr12	78983482	78983483	Tmem229b	6882	upTSS
chr12	79007277	79007278	Tmem229b	16514	upTSS
chr12	79208913	79208914	Rdh12	91384	upTSS
chr12	80518471	80518472	Galnt16	100554	upTSS
chr12	80518802	80518803	Galnt16	100223	upTSS
chr12	80518990	80518991	Galnt16	100035	upTSS
chr12	80692466	80692467	Plekhd1os	17162	upTSS
chr12	81333180	81333181	Slc8a3	200415	upTSS
chr12	81568474	81568475	Adam21	34480	upTSS
chr12	81781170	81781171	Map3k9	247176	upTSS
chr12	83487736	83487737	Dpf3	6680	upTSS
chr12	83763634	83763635	Papln	26531	upTSS
chr12	84114328	84114329	Dnal1	6435	upTSS
chr12	84148489	84148490	Pnma1	40596	upTSS
chr12	84361828	84361829	Fam161b	1106	upTSS
chr12	84400934	84400935	Entpd5	8743	upTSS
chr12	84409029	84409030	Entpd5	648	upTSS
chr12	84409068	84409069	Bbof1	609	upTSS
chr12	84448317	84448318	Aldh6a1	4880	upTSS
chr12	84451024	84451025	Aldh6a1	5971	upTSS
chr12	84569828	84569829	Vsx2	2742	upTSS
chr12	84698807	84698808	Syndig1l	7476	upTSS
chr12	85095615	85095616	Prox2	31054	upTSS
chr12	85097080	85097081	Prox2	29589	upTSS
chr12	85106431	85106432	Prox2	20238	upTSS
chr12	85175982	85175983	Pgf	25033	upTSS
chr12	85177313	85177314	Pgf	23702	upTSS
chr12	85288591	85288592	Zc2hc1c	65379	upTSS
chr12	85473890	85473891	Fos	3508	upTSS
chr12	85686720	85686721	Batf	42922	upTSS
chr12	85746539	85746540	Flvcr2	16498	upTSS
chr12	86734369	86734370	Lrrc74a	9785	upTSS
chr12	86988676	86988677	Zdhhc22	11511	upTSS
chr12	87021340	87021341	Tmem63c	4963	upTSS
chr12	87026292	87026293	Tmem63c	9915	upTSS
chr12	87102539	87102540	Ngb	50577	upTSS
chr12	87155485	87155486	Gm6566	2120	upTSS
chr12	91400993	91400994	Tshr	156705	upTSS
chr12	98574712	98574713	Kcnk10	171141	upTSS
chr12	98575127	98575128	Kcnk10	170726	upTSS
chr12	98578213	98578214	Kcnk10	167640	upTSS
chr12	99883442	99883443	Efcab11	4006	upTSS
chr12	100276609	100276610	Gm10432	25158	upTSS
chr12	100725120	100725121	Rps6ka5	1532	upTSS
chr12	100899524	100899525	Gpr68	17449	upTSS
chr12	100908198	100908199	Gpr68	8775	upTSS
chr12	101818484	101818485	Fbln5	120172	upTSS
chr12	101819119	101819120	Fbln5	119537	upTSS
chr12	102554941	102554942	Chga	2281	upTSS
chr12	102743661	102743662	Moap1	35257	upTSS
chr12	102948859	102948860	Unc79	169542	upTSS
chr12	103242146	103242147	Prima1	312036	upTSS
chr12	103314959	103314960	Fam181a	239223	upTSS
chr12	103338390	103338391	Asb2	215792	upTSS
chr12	103356001	103356002	Asb2	198181	upTSS
chr12	103532565	103532566	Ppp4r4	21617	upTSS
chr12	104865076	104865077	Clmn	7596	upTSS
chr12	104998677	104998678	Syne3	31002	upTSS
chr12	105009809	105009810	Syne3	19870	upTSS
chr12	105453856	105453857	D430019H16Rik	52709	upTSS
chr12	105563172	105563173	Bdkrb2	43217	upTSS
chr12	105685352	105685353	Gskip	1522	upTSS
chr12	108306270	108306271	Hhipl1	4857	upTSS
chr12	108334316	108334317	Cyp46a1	4556	upTSS
chr12	108371153	108371154	Eml1	2158	upTSS
chr12	108410633	108410634	Eml1	16773	upTSS
chr12	108410636	108410637	Eml1	16770	upTSS
chr12	108422816	108422817	Eml1	4590	upTSS
chr12	108424037	108424038	Eml1	3369	upTSS
chr12	108495296	108495297	Eml1	629	upTSS
chr12	108555618	108555619	Gm16596	27645	upTSS
chr12	108702306	108702307	Degs2	3219	upTSS
chr12	108835876	108835877	Slc25a29	3393	upTSS
chr12	110841029	110841030	4921507G05Rik	19327	upTSS
chr12	111406809	111406810	Lbhd2	30661	upTSS
chr12	111417430	111417431	Exoc3l4	20040	upTSS
chr12	111417445	111417446	Exoc3l4	20025	upTSS
chr12	111442661	111442662	Tnfaip2	4792	upTSS
chr12	111485823	111485824	Gm266	1208	upTSS
chr12	111574402	111574403	2810029C07Rik	4427	upTSS
chr12	111908055	111908056	Ppp1r13b	26334	upTSS
chr12	111944482	111944483	5033406O09Rik	9694	upTSS
chr12	111971559	111971560	Tdrd9	12749	upTSS
chr12	112106683	112106684	Aspg	11227	upTSS
chr12	112511160	112511161	Tmem179	11187	upTSS
chr12	112620047	112620048	Adssl1	691	upTSS
chr12	112678840	112678841	Zbtb42	2639	upTSS
chr12	112808975	112808976	Clba1	31555	upTSS
chr12	112860916	112860917	Gpr132	1219	upTSS
chr12	113185903	113185904	Tmem121	6806	upTSS
chr12	117151269	117151270	Gm10421	246817	upTSS
chr12	118199043	118199044	Dnah11	800558	upTSS
chr13	12459316	12459317	Lgals8	13939	upTSS
chr13	12461738	12461739	Lgals8	11517	upTSS
chr13	12520450	12520451	Edaradd	46796	upTSS
chr13	13784059	13784060	Gng4	176899	upTSS
chr13	13784307	13784308	Gng4	176651	upTSS
chr13	17694765	17694766	Sugct	72609	upTSS
chr13	21468501	21468502	Nkapl	19653	upTSS
chr13	21478849	21478850	Zkscan4	30001	upTSS
chr13	21506524	21506525	Zfp389	57676	upTSS
chr13	21981181	21981182	Pom121l2	532333	upTSS
chr13	21981194	21981195	Pom121l2	532346	upTSS
chr13	22009741	22009742	Prss16	560893	upTSS
chr13	23465901	23465902	Btn1a1	5344	upTSS
chr13	23695811	23695812	H1f6	224167	upTSS
chr13	23934156	23934157	H2bc1	218613	upTSS
chr13	23934437	23934438	H2ac1	218332	upTSS
chr13	24582189	24582190	Ripor2	104715	upTSS
chr13	24614606	24614607	Ripor2	72298	upTSS
chr13	24638648	24638649	Ripor2	48256	upTSS
chr13	24845131	24845132	D130043K22Rik	28634	upTSS
chr13	24943152	24943153	Gpld1	126655	upTSS
chr13	25056004	25056005	Dcdc2a	239507	upTSS
chr13	30336356	30336357	Agtr1a	267368	upTSS
chr13	30749233	30749234	Irf4	680245	upTSS
chr13	32783964	32783965	Mylk4	1123141	upTSS
chr13	34078008	34078009	Tubb2a	7580	upTSS
chr13	34113272	34113273	4930447K03Rik	42844	upTSS
chr13	34963809	34963810	Eci3	112136	upTSS
chr13	35967906	35967907	Ppp1r3g	93213	upTSS
chr13	36730689	36730690	Nrn1	811465	upTSS
chr13	36734477	36734478	Nrn1	807677	upTSS
chr13	38036937	38036938	Cage1	2054	upTSS
chr13	38960619	38960620	5033403F01Rik	193437	upTSS
chr13	41070465	41070466	Mak	13959	upTSS
chr13	41079706	41079707	Mak	4718	upTSS
chr13	41220162	41220163	Elovl2	127842	upTSS
chr13	41220403	41220404	Elovl2	128083	upTSS
chr13	41359001	41359002	Nedd9	266681	upTSS
chr13	41487360	41487361	Nedd9	395040	upTSS
chr13	42680799	42680800	Phactr1	276899	upTSS
chr13	42709581	42709582	Phactr1	248117	upTSS
chr13	42866247	42866248	Phactr1	91451	upTSS
chr13	43122839	43122840	Phactr1	53347	upTSS
chr13	43560191	43560192	Mcur1	12645	upTSS
chr13	43615797	43615798	Rnf182	68251	upTSS
chr13	43716791	43716792	Gm20751	19633	upTSS
chr13	44121167	44121168	Gm5083	355915	upTSS
chr13	45389742	45389743	Mylip	122713	upTSS
chr13	46418300	46418301	Rbm24	24376	upTSS
chr13	47043217	47043218	Tpmt	8185	upTSS
chr13	47043499	47043500	Kdm1b	7903	upTSS
chr13	47122720	47122721	Rnf144b	30528	upTSS
chr13	47148670	47148671	A930002C04Rik	4578	upTSS
chr13	47194003	47194004	Rnf144b	40356	upTSS
chr13	48261116	48261117	Id4	57940	upTSS
chr13	48273884	48273885	A330048O09Rik	45172	upTSS
chr13	48593391	48593392	Ptpdc1	9688	upTSS
chr13	48625672	48625673	Ptpdc1	5665	upTSS
chr13	48663036	48663037	Barx1	31300	upTSS
chr13	49148328	49148329	Wnk2	10343	upTSS
chr13	49187529	49187530	Ninj1	7201	upTSS
chr13	49216026	49216027	Card19	35698	upTSS
chr13	49248294	49248295	Susd3	41960	upTSS
chr13	49248706	49248707	Susd3	41548	upTSS
chr13	51171025	51171026	Nxnl2	1774	upTSS
chr13	51408618	51408619	S1pr3	4701	upTSS
chr13	51569451	51569452	Shc3	107449	upTSS
chr13	52096741	52096742	4921525O09Rik	158167	upTSS
chr13	52530836	52530837	Diras2	97776	upTSS
chr13	52573225	52573226	Gm2848	55387	upTSS
chr13	52981039	52981040	Nfil3	41369	upTSS
chr13	53393689	53393690	Gm2762	1169	upTSS
chr13	54054780	54054781	Drd1	15895	upTSS
chr13	54055658	54055659	Drd1	15017	upTSS
chr13	54192129	54192130	Hrh2	584	upTSS
chr13	54192133	54192134	Hrh2	588	upTSS
chr13	54701463	54701464	Cdhr2	3766	upTSS
chr13	54749874	54749875	Gprin1	2146	upTSS
chr13	54766595	54766596	Sncb	18867	upTSS
chr13	54949411	54949412	Unc5a	1074	upTSS
chr13	55020819	55020820	Hk3	15053	upTSS
chr13	55021385	55021386	Hk3	15619	upTSS
chr13	55105309	55105310	Zfp346	55660	upTSS
chr13	55152818	55152819	Fgfr4	8151	upTSS
chr13	55369732	55369733	Rgs14	47	upTSS
chr13	55399648	55399649	Slc34a1	5340	upTSS
chr13	55415232	55415233	Pfn3	3474	upTSS
chr13	55426804	55426805	F12	7699	upTSS
chr13	55528538	55528539	Dok3	686	upTSS
chr13	55784579	55784580	Catsper3	53181	upTSS
chr13	56178885	56178886	Tifab	18942	upTSS
chr13	56296551	56296552	Cxcl14	6576	upTSS
chr13	56362900	56362901	Gm10782	67723	upTSS
chr13	56438355	56438356	Slc25a48	1261	upTSS
chr13	56522472	56522473	Fbxl21	85378	upTSS
chr13	56895789	56895790	Trpc7	86393	upTSS
chr13	57908332	57908333	Spock1	102847	upTSS
chr13	58113647	58113648	Klhl3	3656	upTSS
chr13	58157649	58157650	Idnk	2977	upTSS
chr13	58354947	58354948	Kif27	10295	upTSS
chr13	58610877	58610878	Slc28a3	13368	upTSS
chr13	58806569	58806570	Ntrk2	75321	upTSS
chr13	58807697	58807698	Ntrk2	76449	upTSS
chr13	59694101	59694102	4921517D22Rik	33412	upTSS
chr13	59706197	59706198	Spata31d1a	21316	upTSS
chr13	59731752	59731753	Spata31d1d	3840	upTSS
chr13	64161866	64161867	Habp4	62124	upTSS
chr13	64312710	64312711	Prxl2c	21099	upTSS
chr13	64432553	64432554	Cdk20	5507	upTSS
chr13	67061170	67061171	Zfp712	132322	upTSS
chr13	67268994	67268995	Zfp458	33532	upTSS
chr13	67269068	67269069	Zfp458	33458	upTSS
chr13	67306412	67306413	Zfp457	3487	upTSS
chr13	67830985	67830986	4930525G20Rik	36435	upTSS
chr13	69611463	69611464	Srd5a1	7145	upTSS
chr13	69739897	69739898	Ube2ql1	92017	upTSS
chr13	70841811	70841812	Adamts16	1193931	upTSS
chr13	73536747	73536748	Slc6a3	19498	upTSS
chr13	74009419	74009420	Tppp	1091	upTSS
chr13	81633144	81633145	Adgrv1	27367	upTSS
chr13	81711417	81711418	Mblac2	50507	upTSS
chr13	83504034	83504035	Mef2c	158115	upTSS
chr13	83523656	83523657	Mef2c	138493	upTSS
chr13	83524743	83524744	Mef2c	137406	upTSS
chr13	83573607	83573608	Mef2c	88542	upTSS
chr13	84222175	84222176	A230107N01Rik	559627	upTSS
chr13	90905355	90905356	Atp6ap1l	953003	upTSS
chr13	92425969	92425970	Ankrd34b	66645	upTSS
chr13	93674302	93674303	Bhmt2	232268	upTSS
chr13	93674436	93674437	Dmgdh	232402	upTSS
chr13	95223050	95223051	Pde8b	122313	upTSS
chr13	95223092	95223093	Pde8b	122271	upTSS
chr13	95250289	95250290	Pde8b	95074	upTSS
chr13	95250304	95250305	Pde8b	95059	upTSS
chr13	95250336	95250337	Pde8b	95027	upTSS
chr13	96924689	96924690	Gcnt4	42692	upTSS
chr13	98317116	98317117	Gm9828	34529	upTSS
chr13	98694831	98694832	Tmem171	76501	upTSS
chr13	98694842	98694843	Tmem171	76490	upTSS
chr13	99900683	99900684	Cartpt	61410	upTSS
chr13	100452864	100452865	Naip1	35277	upTSS
chr13	101692630	101692631	Pik3r1	52399	upTSS
chr13	101768217	101768218	Pik3r1	22789	upTSS
chr13	104109741	104109742	Sgtb	8795	upTSS
chr13	104287835	104287836	Adamts6	48787	upTSS
chr13	105054930	105054931	Rgs7bp	815882	upTSS
chr13	107469822	107469823	AI197445	252113	upTSS
chr13	110280206	110280207	Rab3c	241689	upTSS
chr13	110280996	110280997	Rab3c	242479	upTSS
chr13	112660766	112660767	Slc38a9	74057	upTSS
chr13	112993868	112993869	Mcidas	14134	upTSS
chr13	113035379	113035380	Cdc20b	3391	upTSS
chr13	113209659	113209660	Esm1	18744	upTSS
chr13	116309688	116309689	Isl1	1943525	upTSS
chr13	119755882	119755883	Nim1k	31059	upTSS
chr14	8098211	8098212	Pxk	4537	upTSS
chr14	13284638	13284639	Gm5087	70603	upTSS
chr14	13284780	13284781	Synpr	70461	upTSS
chr14	13453958	13453959	Synpr	98318	upTSS
chr14	20452225	20452226	Cfap70	5363	upTSS
chr14	20794239	20794240	Gm30108	1425	upTSS
chr14	20836662	20836663	Plau	40599	upTSS
chr14	25769072	25769073	Zcchc24	24441	upTSS
chr14	30009000	30009001	Chdh	52363	upTSS
chr14	30021303	30021304	Chdh	64666	upTSS
chr14	30022633	30022634	Chdh	65996	upTSS
chr14	30353486	30353487	Cacna1d	145499	upTSS
chr14	30491156	30491157	Cacna1d	7829	upTSS
chr14	30879257	30879258	Mustn1	34591	upTSS
chr14	30886476	30886477	Itih4	41810	upTSS
chr14	30923587	30923588	Itih3	78921	upTSS
chr14	31168641	31168642	Stab1	81018	upTSS
chr14	31217873	31217874	Sema3g	31786	upTSS
chr14	31323896	31323897	Dnah1	59378	upTSS
chr14	31577383	31577384	Colq	25889	upTSS
chr14	31640965	31640966	Hacl1	37294	upTSS
chr14	32465909	32465910	Chat	28207	upTSS
chr14	32856756	32856757	Vstm4	285443	upTSS
chr14	32991382	32991383	Lrrc18	323122	upTSS
chr14	33185066	33185067	Wdfy4	129438	upTSS
chr14	33923587	33923588	Gdf10	250704	upTSS
chr14	33954003	33954004	Rbp3	220288	upTSS
chr14	33978764	33978765	Zfp488	195527	upTSS
chr14	34152419	34152420	Npy4r	21872	upTSS
chr14	34201633	34201634	Gprin2	26410	upTSS
chr14	34220046	34220047	Syt15	7997	upTSS
chr14	34522801	34522802	9230112D13Rik	79705	upTSS
chr14	34588607	34588608	Ldb3	13899	upTSS
chr14	34588681	34588682	Ldb3	13825	upTSS
chr14	34600142	34600143	Opn4	2364	upTSS
chr14	44859375	44859376	Ptgdr	435673	upTSS
chr14	45219425	45219426	Txndc16	75623	upTSS
chr14	45219717	45219718	Gpr137c	75331	upTSS
chr14	46832134	46832135	Cgrrf1	42681	upTSS
chr14	47189413	47189414	Gch1	2879	upTSS
chr14	48446123	48446124	Tmem260	174763	upTSS
chr14	48446352	48446353	Tmem260	174534	upTSS
chr14	49783383	49783384	Armh4	603966	upTSS
chr14	50895352	50895353	Klhl33	31173	upTSS
chr14	50897483	50897484	Klhl33	33304	upTSS
chr14	51091077	51091078	Rnase4	10629	upTSS
chr14	51988829	51988830	Gm16617	144789	upTSS
chr14	54476100	54476101	Rem2	17475	upTSS
chr14	54625310	54625311	Psmb11	6243	upTSS
chr14	54641364	54641365	Cdh24	3805	upTSS
chr14	54712174	54712175	Cebpe	5416	upTSS
chr14	54781886	54781887	Slc7a8	3616	upTSS
chr14	54860490	54860491	Homez	6215	upTSS
chr14	54864158	54864159	Homez	2547	upTSS
chr14	54913132	54913133	Slc22a17	4230	upTSS
chr14	54932695	54932696	Il25	1318	upTSS
chr14	54936470	54936471	Cmtm5	5093	upTSS
chr14	54936497	54936498	Cmtm5	5120	upTSS
chr14	55490651	55490652	Carmil3	3285	upTSS
chr14	55491069	55491070	Carmil3	2867	upTSS
chr14	55491070	55491071	Carmil3	2866	upTSS
chr14	55510445	55510446	Cpne6	7870	upTSS
chr14	55511360	55511361	Cpne6	6955	upTSS
chr14	55524252	55524253	Nrl	1652	upTSS
chr14	55524981	55524982	Nrl	2381	upTSS
chr14	55585254	55585255	Emc9	681	upTSS
chr14	55618166	55618167	Rec8	7221	upTSS
chr14	55650184	55650185	Tssk4	4291	upTSS
chr14	55784072	55784073	Adcy4	629	upTSS
chr14	55884256	55884257	Cbln3	1134	upTSS
chr14	56571846	56571847	Cenpj	74699	upTSS
chr14	56575619	56575620	Parp4	70926	upTSS
chr14	57057723	57057724	Gja3	221948	upTSS
chr14	57058030	57058031	Gja3	222255	upTSS
chr14	57104702	57104703	Gjb2	241308	upTSS
chr14	57133611	57133612	Gjb6	212399	upTSS
chr14	58072686	58072687	Fgf9	4904	upTSS
chr14	59341330	59341331	Phf11b	72726	upTSS
chr14	59393512	59393513	Phf11c	20544	upTSS
chr14	60086914	60086915	Atp8a2	130534	upTSS
chr14	60377692	60377693	Amer2	4737	upTSS
chr14	61258490	61258491	Sgcg	18446	upTSS
chr14	61607457	61607458	Kcnrg	46429	upTSS
chr14	62456289	62456290	Gucy1b2	117846	upTSS
chr14	63417187	63417188	Blk	35654	upTSS
chr14	65266618	65266619	Fbxo16	10111	upTSS
chr14	65666403	65666404	Scara5	1092	upTSS
chr14	66077769	66077770	Adam2	89807	upTSS
chr14	67745181	67745182	Gnrh1	21225	upTSS
chr14	69029289	69029290	Stc1	157846	upTSS
chr14	69190692	69190693	Nkx3-1	3158	upTSS
chr14	70077317	70077318	Egr3	8794	upTSS
chr14	70077795	70077796	Egr3	9272	upTSS
chr14	70100093	70100094	Bin3	1702	upTSS
chr14	70289497	70289498	Ppp3cc	3638	upTSS
chr14	70457517	70457518	Phyhip	49464	upTSS
chr14	70530821	70530822	Lgi3	23441	upTSS
chr14	70577824	70577825	Nudt18	5688	upTSS
chr14	70578099	70578100	Nudt18	5963	upTSS
chr14	70653084	70653085	Npm2	80948	upTSS
chr14	75016027	75016028	Rubcnl	26054	upTSS
chr14	75016036	75016037	Rubcnl	26063	upTSS
chr14	75130883	75130884	Lrrc63	140910	upTSS
chr14	75131123	75131124	Lcp1	141150	upTSS
chr14	75136425	75136426	Lcp1	146452	upTSS
chr14	75787037	75787038	Slc25a30	25426	upTSS
chr14	79301635	79301636	Rgcc	26764	upTSS
chr14	79771312	79771313	Pcdh8	8068	upTSS
chr14	88471396	88471397	Pcdh20	8382572	upTSS
chr14	93890669	93890670	Pcdh9	5178498	upTSS
chr14	93890679	93890680	Pcdh9	5178488	upTSS
chr14	98169765	98169766	Dach1	899402	upTSS
chr14	108914239	108914240	Slitrk1	3096185	upTSS
chr14	118787871	118787872	Cldn10	48128	upTSS
chr14	118854950	118854951	Cldn10	4689	upTSS
chr14	120275669	120275670	Mbnl2	680713	upTSS
chr14	120306452	120306453	Mbnl2	649930	upTSS
chr14	121915888	121915889	Gpr18	11290	upTSS
chr15	3996039	3996040	Gm2093	3996039	upTSS
chr15	5108533	5108534	Card6	20617	upTSS
chr15	5244187	5244188	Ptger4	47568	upTSS
chr15	6579847	6579848	Fyb	188132	upTSS
chr15	6874313	6874314	Osmr	8261	upTSS
chr15	9748868	9748869	Spef2	593156	upTSS
chr15	11000721	11000722	Slc45a2	79088	upTSS
chr15	11037968	11037969	Rxfp3	116335	upTSS
chr15	13173675	13173676	Cdh6	243339	upTSS
chr15	25843298	25843299	Retreg1	12136	upTSS
chr15	25933552	25933553	Retreg1	4983	upTSS
chr15	25940702	25940703	Retreg1	12133	upTSS
chr15	25940826	25940827	Retreg1	12257	upTSS
chr15	25942679	25942680	Retreg1	14110	upTSS
chr15	27681542	27681543	Otulinl	90409	upTSS
chr15	28203766	28203767	Dnah5	14303	upTSS
chr15	31224385	31224386	Dap	1868	upTSS
chr15	31453689	31453690	Ropn1l	80054	upTSS
chr15	31568833	31568834	Cmbl	195198	upTSS
chr15	34453312	34453313	Erich5	39984	upTSS
chr15	36164861	36164862	Fbxo43	355249	upTSS
chr15	36555573	36555574	Snx31	5843	upTSS
chr15	37960856	37960857	Rrm2b	2031	upTSS
chr15	37961055	37961056	Rrm2b	1832	upTSS
chr15	40134365	40134366	9330182O14Rik	121916	upTSS
chr15	43870029	43870030	Tmem74	883151	upTSS
chr15	44457453	44457454	Pkhd1l1	295727	upTSS
chr15	64922296	64922297	Adcy8	807801	upTSS
chr15	66670770	66670771	Tg	2256349	upTSS
chr15	67176882	67176883	St3gal1	1750237	upTSS
chr15	72810324	72810325	Peg13	244170	upTSS
chr15	73512560	73512561	Dennd3	1266	upTSS
chr15	73707505	73707506	Gpr20	20157	upTSS
chr15	73833110	73833111	Gm6569	37866	upTSS
chr15	73834566	73834567	Gm6569	39322	upTSS
chr15	74636318	74636319	Mroh4	60000	upTSS
chr15	74672570	74672571	Arc	38609	upTSS
chr15	74752979	74752980	Lynx1	32462	upTSS
chr15	75704288	75704289	Rhpn1	2855	upTSS
chr15	75969123	75969124	Zfp707	2366	upTSS
chr15	75993769	75993770	Mapk15	27012	upTSS
chr15	76091690	76091691	Nrbp2	32568	upTSS
chr15	76126556	76126557	BC024139	11794	upTSS
chr15	76246807	76246808	Grina	17388	upTSS
chr15	76268089	76268090	Spatc1	3495	upTSS
chr15	76294372	76294373	Smpd5	20728	upTSS
chr15	76380513	76380514	Mroh1	5611	upTSS
chr15	76390031	76390032	Mroh1	3508	upTSS
chr15	76433214	76433215	Mir6954	4978	upTSS
chr15	76457438	76457439	Scx	29202	upTSS
chr15	76522129	76522130	Scrt1	6912	upTSS
chr15	76659858	76659859	Kifc2	21911	upTSS
chr15	76660581	76660582	Kifc2	21188	upTSS
chr15	76722173	76722174	Lrrc24	40005	upTSS
chr15	76871435	76871436	Zfp251	9363	upTSS
chr15	77755273	77755274	Apol8	660	upTSS
chr15	77757010	77757011	Apol8	678	upTSS
chr15	78119280	78119281	Cacng2	41072	upTSS
chr15	78204237	78204238	Pvalb	27535	upTSS
chr15	78206400	78206401	Pvalb	29698	upTSS
chr15	78325800	78325801	Csf2rb	82419	upTSS
chr15	78325990	78325991	Csf2rb	82229	upTSS
chr15	78541406	78541407	Sstr3	5331	upTSS
chr15	78544345	78544346	Sstr3	8270	upTSS
chr15	78597047	78597048	Cyth4	308	upTSS
chr15	78718113	78718114	Elfn2	31899	upTSS
chr15	78718771	78718772	Elfn2	31241	upTSS
chr15	78947724	78947725	Triobp	4876	upTSS
chr15	78983056	78983057	Triobp	10633	upTSS
chr15	79023529	79023530	Gm17753	614	upTSS
chr15	79025954	79025955	Gm17753	3039	upTSS
chr15	79028212	79028213	H1f0	5297	upTSS
chr15	79041885	79041886	Galr3	1866	upTSS
chr15	79062859	79062860	Ankrd54	2500	upTSS
chr15	79141251	79141252	1700088E04Rik	3204	upTSS
chr15	79164490	79164491	Sox10	19636	upTSS
chr15	79254748	79254749	Slc16a8	5390	upTSS
chr15	79285509	79285510	Baiap2l2	12271	upTSS
chr15	79346621	79346622	Maff	3530	upTSS
chr15	79347520	79347521	Maff	4429	upTSS
chr15	79348061	79348062	Maff	4970	upTSS
chr15	79348402	79348403	Maff	5311	upTSS
chr15	79375300	79375301	Mir1943	15976	upTSS
chr15	79505241	79505242	Kcnj4	1509	upTSS
chr15	79605109	79605110	Dmc1	2057	upTSS
chr15	79658956	79658957	Fam227a	5330	upTSS
chr15	79804709	79804710	Nptxr	2835	upTSS
chr15	80287238	80287239	Cacna1i	14121	upTSS
chr15	80572597	80572598	Grap2	2729	upTSS
chr15	80623483	80623484	Grap2	51596	upTSS
chr15	80671847	80671848	Fam83f	3232	upTSS
chr15	81235499	81235500	Mchr1	4623	upTSS
chr15	81802613	81802614	Gm17597	15037	upTSS
chr15	81858326	81858327	Tob2	3683	upTSS
chr15	81936759	81936760	Csdc2	1487	upTSS
chr15	82070117	82070118	Mei1	10217	upTSS
chr15	82082476	82082477	Mei1	1743	upTSS
chr15	82127922	82127923	Ccdc134	2729	upTSS
chr15	82127975	82127976	Ccdc134	2676	upTSS
chr15	82224380	82224381	Tnfrsf13c	25248	upTSS
chr15	82298984	82298985	Wbp2nl	4298	upTSS
chr15	82338826	82338827	Naga	4455	upTSS
chr15	82380260	82380261	Cyp2d22	45889	upTSS
chr15	82794245	82794246	Cyp2d26	20342	upTSS
chr15	83350247	83350248	Arfgap3	24534	upTSS
chr15	83510907	83510908	Ttll1	14840	upTSS
chr15	83518474	83518475	Ttll1	7273	upTSS
chr15	83526862	83526863	Bik	716	upTSS
chr15	83725039	83725040	Scube1	9703	upTSS
chr15	83919373	83919374	Efcab6	135311	upTSS
chr15	83936095	83936096	Efcab6	118589	upTSS
chr15	84065349	84065350	Efcab6	584	upTSS
chr15	84123175	84123176	Pnpla5	2305	upTSS
chr15	84167816	84167817	Pnpla3	8783	upTSS
chr15	84168270	84168271	Mir6392	8329	upTSS
chr15	84324720	84324721	Parvg	10368	upTSS
chr15	84326119	84326120	Parvg	11767	upTSS
chr15	84444325	84444326	Shisal1	37865	upTSS
chr15	84446574	84446575	Shisal1	40114	upTSS
chr15	84447060	84447061	Shisal1	40600	upTSS
chr15	84482860	84482861	Shisal1	27954	upTSS
chr15	84720266	84720267	Gm20556	15624	upTSS
chr15	84951623	84951624	Mir1249	3176	upTSS
chr15	84960962	84960963	5031439G07Rik	10	upTSS
chr15	84987971	84987972	5031439G07Rik	758	upTSS
chr15	85017141	85017142	Upk3a	9916	upTSS
chr15	85132098	85132099	Ribc2	31253	upTSS
chr15	85132099	85132100	Ribc2	31252	upTSS
chr15	85735564	85735565	Ppara	18745	upTSS
chr15	85735776	85735777	Ppara	18957	upTSS
chr15	85832304	85832305	Ttc38	486	upTSS
chr15	88978553	88978554	Mlc1	91166	upTSS
chr15	88978989	88978990	Mlc1	90730	upTSS
chr15	89059726	89059727	Panx2	9993	upTSS
chr15	89075854	89075855	1810021B22Rik	5736	upTSS
chr15	89379254	89379255	Odf3b	7459	upTSS
chr15	89384059	89384060	Klhdc7b	2654	upTSS
chr15	89425862	89425863	Cpt1b	23201	upTSS
chr15	89476252	89476253	C230037L18Rik	28104	upTSS
chr15	89568326	89568327	Acr	4732	upTSS
chr15	89591923	89591924	Rabl2	18466	upTSS
chr15	91049951	91049952	Kif21a	1476494	upTSS
chr15	91192007	91192008	Abcd2	1618550	upTSS
chr15	91573261	91573262	Slc2a13	1682496	upTSS
chr15	92051165	92051166	Cntn1	1204592	upTSS
chr15	92128128	92128129	Cntn1	1127629	upTSS
chr15	92161357	92161358	Cntn1	1094400	upTSS
chr15	92396810	92396811	Pdzrn4	858947	upTSS
chr15	92597109	92597110	Pdzrn4	658648	upTSS
chr15	93275179	93275180	Gxylt1	9539	upTSS
chr15	94404350	94404351	Adamts20	127477	upTSS
chr15	94543660	94543661	Irak4	11434	upTSS
chr15	95654771	95654772	Dbx2	109822	upTSS
chr15	95751591	95751592	Gm6961	13002	upTSS
chr15	97908296	97908297	Vdr	44944	upTSS
chr15	98167806	98167807	Ccdc184	12119	upTSS
chr15	98296161	98296162	Zfp641	92444	upTSS
chr15	98604732	98604733	Adcy6	3157	upTSS
chr15	98607633	98607634	Adcy6	6058	upTSS
chr15	98677461	98677462	Rnd1	6393	upTSS
chr15	98708194	98708195	Ccdc65	1442	upTSS
chr15	98789857	98789858	Wnt1	21589	upTSS
chr15	98807925	98807926	Ddn	15484	upTSS
chr15	98898540	98898541	Dhh	9867	upTSS
chr15	98918098	98918099	Lmbr1l	2055	upTSS
chr15	99087728	99087729	C1ql4	3856	upTSS
chr15	99457748	99457749	Nckap5l	12067	upTSS
chr15	99528165	99528166	Faim2	11027	upTSS
chr15	99591028	99591029	Aqp5	908	upTSS
chr15	99670377	99670378	Asic1	822	upTSS
chr15	99692224	99692225	Asic1	20626	upTSS
chr15	99717587	99717588	Gpd1	45989	upTSS
chr15	100423193	100423194	Gm5475	15446	upTSS
chr15	100495239	100495240	Csrnp2	37975	upTSS
chr15	100615110	100615111	C330013E15Rik	52422	upTSS
chr15	100669503	100669504	Bin2	1572	upTSS
chr15	100687920	100687921	Cela1	11877	upTSS
chr15	100732737	100732738	I730030J21Rik	1689	upTSS
chr15	100761747	100761748	Slc4a8	8738	upTSS
chr15	100781254	100781255	Slc4a8	2060	upTSS
chr15	100870645	100870646	Scn8a	4914	upTSS
chr15	100936271	100936272	Scn8a	9511	upTSS
chr15	101128522	101128523	Acvrl1	8926	upTSS
chr15	101221247	101221248	AU021063	9862	upTSS
chr15	101293225	101293226	Smim41	5264	upTSS
chr15	101370162	101370163	Krt80	41943	upTSS
chr15	102102934	102102935	Tns2	14637	upTSS
chr15	102144186	102144187	Igfbp6	6777	upTSS
chr15	102366333	102366334	Sp7	2992	upTSS
chr15	102366968	102366969	Sp7	3627	upTSS
chr15	102966796	102966797	Hoxc10	3275	upTSS
chr15	103014008	103014009	Hoxc5	43538	upTSS
chr15	103034395	103034396	Hoxc4	40498	upTSS
chr15	103146828	103146829	D930007P13Rik	2189	upTSS
chr15	103251676	103251677	Nfe2	6357	upTSS
chr15	103251687	103251688	Nfe2	6368	upTSS
chr15	103252810	103252811	Nfe2	7491	upTSS
chr15	103253152	103253153	Nfe2	7833	upTSS
chr15	103255439	103255440	Nfe2	10120	upTSS
chr15	103258403	103258404	Nfe2	13084	upTSS
chr15	103310438	103310439	Gpr84	18305	upTSS
chr15	103334338	103334339	Zfp385a	13503	upTSS
chr15	103340086	103340087	Zfp385a	7755	upTSS
chr16	3847223	3847224	Zfp174	40664	upTSS
chr16	4523066	4523067	Srl	10636	upTSS
chr16	4639945	4639946	Vasn	17860	upTSS
chr16	4997813	4997814	Septin12	78604	upTSS
chr16	4997852	4997853	Septin12	78643	upTSS
chr16	5132481	5132482	Ppl	11385	upTSS
chr16	5147109	5147110	Sec14l5	19920	upTSS
chr16	8425136	8425137	Tmem114	1284	upTSS
chr16	8513429	8513430	Abat	89577	upTSS
chr16	8672153	8672154	Carhsp1	3661	upTSS
chr16	10395455	10395456	Tekt5	3676	upTSS
chr16	10447362	10447363	Tvp23a	12701	upTSS
chr16	10480072	10480073	Ciita	45411	upTSS
chr16	10488178	10488179	Ciita	53517	upTSS
chr16	10489781	10489782	Ciita	55120	upTSS
chr16	10543054	10543055	Dexi	108390	upTSS
chr16	10545339	10545340	Clec16a	106105	upTSS
chr16	10914797	10914798	Gm21859	26239	upTSS
chr16	11178176	11178177	4930509G22Rik	4237	upTSS
chr16	11203383	11203384	2610020C07Rik	2200	upTSS
chr16	11313809	11313810	Tnfrsf17	628	upTSS
chr16	11322904	11322905	Snx29	8068	upTSS
chr16	11405648	11405649	Snx29	2176	upTSS
chr16	13903161	13903162	Mpv17l	56183	upTSS
chr16	13940629	13940630	Mpv17l	93651	upTSS
chr16	13940665	13940666	Mpv17l	93687	upTSS
chr16	14291408	14291409	Myh11	99340	upTSS
chr16	14705852	14705853	Snai2	513784	upTSS
chr16	16274317	16274318	Gm5481	29212	upTSS
chr16	16829363	16829364	Spag6l	375	upTSS
chr16	17406000	17406001	Snap29	24945	upTSS
chr16	17489677	17489678	Aifm3	17360	upTSS
chr16	17491921	17491922	Aifm3	15168	upTSS
chr16	17561247	17561248	Lrrc74b	31466	upTSS
chr16	17561885	17561886	P2rx6	32104	upTSS
chr16	17576650	17576651	Slc7a4	46869	upTSS
chr16	17576671	17576672	Slc7a4	46890	upTSS
chr16	17576890	17576891	Slc7a4	47109	upTSS
chr16	18629938	18629939	Septin5	3458	upTSS
chr16	20325404	20325405	Cyp2ab1	3350	upTSS
chr16	20589582	20589583	Vwa5b2	32198	upTSS
chr16	20621278	20621279	Camk2n2	5143	upTSS
chr16	20695057	20695058	Fam131a	28112	upTSS
chr16	21694665	21694666	2510009E07Rik	8584	upTSS
chr16	21787834	21787835	Ehhadh	84186	upTSS
chr16	21794347	21794348	1300002E11Rik	90699	upTSS
chr16	21891969	21891970	Map3k13	15735	upTSS
chr16	22657231	22657232	Dgkg	54649	upTSS
chr16	22811410	22811411	Crygs	208828	upTSS
chr16	22894386	22894387	Gm30505	222556	upTSS
chr16	22951072	22951073	Hrg	165870	upTSS
chr16	23981283	23981284	Bcl6	727668	upTSS
chr16	23988852	23988853	Bcl6	735237	upTSS
chr16	25683765	25683766	Trp63	159380	upTSS
chr16	25801916	25801917	Trp63	277531	upTSS
chr16	26371839	26371840	Cldn1	847454	upTSS
chr16	30039479	30039480	9030404E10Rik	12386	upTSS
chr16	30267532	30267533	Cpn2	3883	upTSS
chr16	30283254	30283255	Lrrc15	19605	upTSS
chr16	31429776	31429777	Gm15743	96689	upTSS
chr16	31618133	31618134	Gm536	46428	upTSS
chr16	31878810	31878811	Meltf	10458	upTSS
chr16	31933851	31933852	Pigz	3442	upTSS
chr16	32430921	32430922	Pcyt1a	25973	upTSS
chr16	32431020	32431021	Pcyt1a	25874	upTSS
chr16	32431230	32431231	Pcyt1a	25664	upTSS
chr16	32735886	32735887	Muc4	17985	upTSS
chr16	34514027	34514028	Kalrn	184906	upTSS
chr16	34784950	34784951	Mylk	67476	upTSS
chr16	36562134	36562135	Casr	83683	upTSS
chr16	36666077	36666078	Cd86	19861	upTSS
chr16	36784962	36784963	Slc15a2	13509	upTSS
chr16	36808705	36808706	Eaf2	37252	upTSS
chr16	36828259	36828260	Eaf2	56806	upTSS
chr16	36874826	36874827	Eaf2	13140	upTSS
chr16	37384958	37384959	Stxbp5l	130764	upTSS
chr16	37916496	37916497	Gpr156	21796	upTSS
chr16	38294824	38294825	Nr1i2	6930	upTSS
chr16	38362190	38362191	Popdc2	10208	upTSS
chr16	38713035	38713036	Arhgap31	36738	upTSS
chr16	38742259	38742260	B4galt4	65962	upTSS
chr16	38800203	38800204	Upk1b	123906	upTSS
chr16	42875587	42875588	4932412D23Rik	878951	upTSS
chr16	42875762	42875763	4932412D23Rik	878776	upTSS
chr16	44016436	44016437	Gramd1c	106777	upTSS
chr16	44027945	44027946	Gramd1c	95268	upTSS
chr16	44042008	44042009	Gramd1c	81205	upTSS
chr16	44332838	44332839	Sidt1	5771	upTSS
chr16	44394799	44394800	Cfap44	2456	upTSS
chr16	44558870	44558871	Boc	7862	upTSS
chr16	45693658	45693659	Tmprss7	17725	upTSS
chr16	46010413	46010414	Plcxd2	252372	upTSS
chr16	50526245	50526246	G730013B05Rik	1930596	upTSS
chr16	50528502	50528503	G730013B05Rik	1932853	upTSS
chr16	50732773	50732774	Dubr	2137124	upTSS
chr16	52453081	52453082	Alcam	3436354	upTSS
chr16	55822138	55822139	Nfkbiz	67297	upTSS
chr16	55838641	55838642	Nfkbiz	50794	upTSS
chr16	55895279	55895280	Nxpe3	5445	upTSS
chr16	56057530	56057531	Senp7	8851	upTSS
chr16	56075404	56075405	Senp7	1332	upTSS
chr16	56075480	56075481	Senp7	1408	upTSS
chr16	56204313	56204314	Impg2	78972	upTSS
chr16	57292851	57292852	Tmem30c	110906	upTSS
chr16	63864175	63864176	Epha3	890114	upTSS
chr16	67620908	67620909	Cadm2	2790403	upTSS
chr16	75592891	75592892	Rbm11	700693	upTSS
chr16	78930948	78930949	Chodl	478898	upTSS
chr16	84972211	84972212	Gm10791	15231	upTSS
chr16	87553330	87553331	Map3k7cl	71099	upTSS
chr16	90738207	90738208	Mrap	13266	upTSS
chr16	90826719	90826720	Eva1c	22451	upTSS
chr16	90830859	90830860	Eva1c	18311	upTSS
chr16	91011095	91011096	Synj1	3339	upTSS
chr16	91011308	91011309	Synj1	3126	upTSS
chr16	91069152	91069153	4932438H23Rik	12906	upTSS
chr16	91225550	91225551	Olig2	4621	upTSS
chr16	91269769	91269770	Olig1	39199	upTSS
chr16	91465104	91465105	A930006K02Rik	68652	upTSS
chr16	91597680	91597681	Tmem50b	658	upTSS
chr16	91618999	91619000	Dnajc28	8463	upTSS
chr16	92058322	92058323	Slc5a3	68474	upTSS
chr16	92292389	92292390	Kcne2	22054	upTSS
chr16	92295616	92295617	Kcne2	18827	upTSS
chr16	92333221	92333222	Smim34	13028	upTSS
chr16	92358874	92358875	Kcne1	25386	upTSS
chr16	92359468	92359469	Kcne1	25980	upTSS
chr16	92478742	92478743	2410124H12Rik	9468	upTSS
chr16	92498147	92498148	Clic6	9538	upTSS
chr16	93711907	93711908	Dop1b	18026	upTSS
chr16	93730099	93730100	Dop1b	21741	upTSS
chr16	94328422	94328423	Ripply3	16740	upTSS
chr16	96200470	96200471	Sh3bgr	71221	upTSS
chr16	96235801	96235802	B3galt5	106552	upTSS
chr16	96273513	96273514	B3galt5	144264	upTSS
chr16	96281032	96281033	B3galt5	151783	upTSS
chr16	97356728	97356729	Bace2	84612	upTSS
chr17	3326573	3326574	Tiam2	3326573	upTSS
chr17	3397207	3397208	Tiam2	3397207	upTSS
chr17	3482315	3482316	Tiam2	3482315	upTSS
chr17	3483490	3483491	Tiam2	3483490	upTSS
chr17	3532554	3532555	Cldn20	3532554	upTSS
chr17	5492600	5492601	Zdhhc14	43551	upTSS
chr17	6079739	6079740	Serac1	3709	upTSS
chr17	6450994	6450995	Tmem181b-ps	271217	upTSS
chr17	6601671	6601672	Dynlt1f	421894	upTSS
chr17	6620925	6620926	Tmem181c-ps	441148	upTSS
chr17	6655939	6655940	Dynlt1f	476162	upTSS
chr17	6673610	6673611	Sytl3	492276	upTSS
chr17	6689072	6689073	Sytl3	476814	upTSS
chr17	6705830	6705831	Sytl3	460056	upTSS
chr17	6948356	6948357	Rsph3b	217530	upTSS
chr17	7025543	7025544	Gm1604b	140343	upTSS
chr17	7945614	7945615	Rsph3a	241706	upTSS
chr17	8101228	8101229	Gm1604b	86092	upTSS
chr17	8372396	8372397	T2	30227	upTSS
chr17	12318853	12318854	4732491K20Rik	806	upTSS
chr17	12675838	12675839	Slc22a1	237493	upTSS
chr17	12868143	12868144	Mas1	45188	upTSS
chr17	13061111	13061112	Tcp10b	94598	upTSS
chr17	13554094	13554095	2700054A10Rik	587581	upTSS
chr17	14279506	14279507	Smoc2	60181	upTSS
chr17	15563331	15563332	Prdm9	60060	upTSS
chr17	15564354	15564355	Prdm9	59037	upTSS
chr17	15631788	15631789	4933401D09Rik	7998	upTSS
chr17	21091208	21091209	Gm5092	1272471	upTSS
chr17	21679877	21679878	Gm10509	683802	upTSS
chr17	23660506	23660507	Bicdl2	46775	upTSS
chr17	23679365	23679366	Cldn6	27916	upTSS
chr17	23684026	23684027	Cldn9	23255	upTSS
chr17	23740330	23740331	Paqr4	3498	upTSS
chr17	23745829	23745830	Kremen2	1602	upTSS
chr17	23749236	23749237	9530082P21Rik	5009	upTSS
chr17	24351059	24351060	Abca17	91489	upTSS
chr17	24443101	24443102	Dnase1l2	154	upTSS
chr17	24473884	24473885	Bricd5	12802	upTSS
chr17	24488783	24488784	Caskin1	1698	upTSS
chr17	24533747	24533748	Rab26	4701	upTSS
chr17	24689949	24689950	Syngr3	37754	upTSS
chr17	24736593	24736594	Msrb1	8491	upTSS
chr17	24752988	24752989	Hs3st6	24886	upTSS
chr17	24804382	24804383	Meiob	609	upTSS
chr17	24850490	24850491	Hagh	6698	upTSS
chr17	24850667	24850668	Hagh	6521	upTSS
chr17	25162461	25162462	Ccdc154	17350	upTSS
chr17	25256364	25256365	Baiap3	2276	upTSS
chr17	25433783	25433784	Cacna1h	3427	upTSS
chr17	25471590	25471591	Tekt4	17125	upTSS
chr17	25497288	25497289	Sstr5	42823	upTSS
chr17	25570686	25570687	Sox8	2399	upTSS
chr17	25570811	25570812	Cerox1	2524	upTSS
chr17	25570829	25570830	Cerox1	2542	upTSS
chr17	25736040	25736041	Mslnl	14830	upTSS
chr17	25809085	25809086	Fbxl16	5953	upTSS
chr17	25837127	25837128	Rhbdl1	33995	upTSS
chr17	25944931	25944932	Nhlrc4	17045	upTSS
chr17	26414859	26414860	Neurl1b	1399	upTSS
chr17	26841565	26841566	Nkx2-5	45748	upTSS
chr17	26933127	26933128	Phf1	3938	upTSS
chr17	27167764	27167765	Ip6k3	7773	upTSS
chr17	28232754	28232755	Ppard	15072	upTSS
chr17	28350346	28350347	Tead3	35447	upTSS
chr17	28350600	28350601	Tead3	35193	upTSS
chr17	28350805	28350806	Tead3	34988	upTSS
chr17	28530861	28530862	Armc12	4656	upTSS
chr17	28689987	28689988	Slc26a8	4692	upTSS
chr17	28769317	28769318	Mapk13	1765	upTSS
chr17	28858411	28858412	Pnpla1	3216	upTSS
chr17	29318882	29318883	Pi16	8918	upTSS
chr17	29360914	29360915	Fgd2	13859	upTSS
chr17	29549593	29549594	Tmem217	4984	upTSS
chr17	30901867	30901868	Glp1r	30823	upTSS
chr17	30954683	30954684	Umodl1	57209	upTSS
chr17	31057694	31057695	Abcg1	37679	upTSS
chr17	31197749	31197750	Tmprss3	34663	upTSS
chr17	31198974	31198975	Tmprss3	33438	upTSS
chr17	31208066	31208067	Ubash3a	24346	upTSS
chr17	31277296	31277297	Rsph1	44485	upTSS
chr17	31386234	31386235	Pde9a	4963	upTSS
chr17	31637205	31637206	Cbs	2829	upTSS
chr17	31677931	31677932	Cryaa	17544	upTSS
chr17	32091423	32091424	Pdxk-ps	3182	upTSS
chr17	32189470	32189471	Ephx3	9264	upTSS
chr17	32403014	32403015	A530088E08Rik	25329	upTSS
chr17	32403581	32403582	Rasal3	25896	upTSS
chr17	32403582	32403583	Rasal3	25897	upTSS
chr17	32452723	32452724	Cyp4f39	75038	upTSS
chr17	32809931	32809932	Zfp811	5734	upTSS
chr17	32917087	32917088	Cyp4f14	112890	upTSS
chr17	32917329	32917330	Cyp4f14	113132	upTSS
chr17	32917342	32917343	Cyp4f14	113145	upTSS
chr17	32917356	32917357	Cyp4f14	113159	upTSS
chr17	33638056	33638057	Pram1	24290	upTSS
chr17	33638095	33638096	Pram1	24251	upTSS
chr17	33718677	33718678	Marchf2	42891	upTSS
chr17	33978791	33978792	H2-K2	6287	upTSS
chr17	34000333	34000334	H2-K1	3743	upTSS
chr17	34000347	34000348	H2-K1	3729	upTSS
chr17	34039138	34039139	Col11a2	3558	upTSS
chr17	34187330	34187331	Psmb9	3264	upTSS
chr17	34187556	34187557	Tap1	3038	upTSS
chr17	34204479	34204480	Tap2	1909	upTSS
chr17	34914466	34914467	Slc44a4	8158	upTSS
chr17	34931253	34931254	Neu1	1159	upTSS
chr17	34959238	34959239	Hspa1b	4063	upTSS
chr17	34972156	34972157	Hspa1a	7072	upTSS
chr17	35263094	35263095	H2-D1	22721	upTSS
chr17	35379617	35379618	H2-Q4	51085	upTSS
chr17	35394099	35394100	H2-Q5	65567	upTSS
chr17	35516824	35516825	Tcf19	54335	upTSS
chr17	35517049	35517050	Cchcr1	54110	upTSS
chr17	35517253	35517254	Cchcr1	53906	upTSS
chr17	35821713	35821714	Ier3	22808	upTSS
chr17	35910068	35910069	Atat1	15469	upTSS
chr17	35910075	35910076	Atat1	15462	upTSS
chr17	36042742	36042743	H2-T22	4389	upTSS
chr17	36042961	36042962	Gm6034	4608	upTSS
chr17	36058371	36058372	Gm11127	20018	upTSS
chr17	36084249	36084250	H2-Bl	24597	upTSS
chr17	43158291	43158292	E130008D07Rik	144628	upTSS
chr17	43630299	43630300	Tdrd6	47178	upTSS
chr17	44078802	44078803	Enpp5	88145	upTSS
chr17	44188572	44188573	Clic5	21226	upTSS
chr17	45523434	45523435	Tcte1	30702	upTSS
chr17	45549677	45549678	Tmem151b	4459	upTSS
chr17	45555700	45555701	Nfkbie	1165	upTSS
chr17	45659309	45659310	Capn11	5978	upTSS
chr17	46144200	46144201	Rsph9	5171	upTSS
chr17	46153551	46153552	Mad2l1bp	3781	upTSS
chr17	46254165	46254166	Lrrc73	39885	upTSS
chr17	46325766	46325767	Abcc10	491	upTSS
chr17	46328023	46328024	Abcc10	2748	upTSS
chr17	46428942	46428943	Crip3	19188	upTSS
chr17	46487675	46487676	Ttbk1	11856	upTSS
chr17	46546388	46546389	Cul9	6749	upTSS
chr17	46729165	46729166	Gnmt	772	upTSS
chr17	46910478	46910479	Prph2	4243	upTSS
chr17	47630690	47630691	Usp49	7773	upTSS
chr17	47694736	47694737	Prickle4	9160	upTSS
chr17	47726842	47726843	Pgc	36370	upTSS
chr17	48932582	48932583	Lrfn2	288601	upTSS
chr17	49564337	49564338	Daam2	920356	upTSS
chr17	49615172	49615173	Kif6	971191	upTSS
chr17	55970482	55970483	Shd	3802	upTSS
chr17	56005606	56005607	Stap2	12889	upTSS
chr17	56008136	56008137	Stap2	15419	upTSS
chr17	56109782	56109783	Plin4	3305	upTSS
chr17	56117298	56117299	Plin5	977	upTSS
chr17	56117548	56117549	Plin5	727	upTSS
chr17	56133852	56133853	Sema6b	7612	upTSS
chr17	56140343	56140344	Sema6b	5342	upTSS
chr17	56162491	56162492	Tnfaip8l1	14964	upTSS
chr17	56241716	56241717	A230051N06Rik	3846	upTSS
chr17	56242988	56242989	Mir7b	5118	upTSS
chr17	56716921	56716922	Vmac	19015	upTSS
chr17	56717699	56717700	Vmac	18778	upTSS
chr17	56757548	56757549	Nrtn	11380	upTSS
chr17	56982126	56982127	Acer1	6335	upTSS
chr17	57000105	57000106	Pspn	5611	upTSS
chr17	57041654	57041655	Slc25a41	5172	upTSS
chr17	57059863	57059864	Slc25a23	1277	upTSS
chr17	57062201	57062202	Crb3	2717	upTSS
chr17	57062231	57062232	Crb3	2687	upTSS
chr17	57078510	57078511	Dennd1c	12053	upTSS
chr17	57087600	57087601	Tubb4a	2963	upTSS
chr17	57105942	57105943	Gm11110	8168	upTSS
chr17	57228136	57228137	C3	3195	upTSS
chr17	57279100	57279101	Vav1	7213	upTSS
chr17	66077046	66077047	Ankrd12	1577	upTSS
chr17	68837136	68837137	Tmem200c	840304	upTSS
chr17	69439326	69439327	Akain1	1442494	upTSS
chr17	69969073	69969074	Dlgap1	1005366	upTSS
chr17	70424792	70424793	Dlgap1	549647	upTSS
chr17	70521894	70521895	Dlgap1	452545	upTSS
chr17	70522110	70522111	Dlgap1	452329	upTSS
chr17	70561747	70561748	Dlgap1	412692	upTSS
chr17	71311011	71311012	Emilin2	91277	upTSS
chr17	71311556	71311557	Emilin2	90732	upTSS
chr17	71552061	71552062	Spdya	35162	upTSS
chr17	71673261	71673262	Togaram2	11539	upTSS
chr17	72604307	72604308	Alk	807393	upTSS
chr17	72918305	72918306	Lbh	1121391	upTSS
chr17	73107985	73107986	Lclat1	1033797	upTSS
chr17	78508063	78508064	Vit	291173	upTSS
chr17	78835516	78835517	Gpatch11	72053	upTSS
chr17	79051906	79051907	Qpct	143938	upTSS
chr17	80215914	80215915	Ttc39d	6448	upTSS
chr17	80307407	80307408	Arhgef33	11584	upTSS
chr17	80563834	80563835	Cdkl4	14443	upTSS
chr17	80577484	80577485	Cdkl4	793	upTSS
chr17	80577813	80577814	Cdkl4	464	upTSS
chr17	83846790	83846791	Haao	50287	upTSS
chr17	83854418	83854419	C430042M11Rik	49535	upTSS
chr17	84511895	84511896	Plekhh2	89814	upTSS
chr17	84676302	84676303	Abcg8	423	upTSS
chr17	84683011	84683012	Abcg5	7132	upTSS
chr17	84683121	84683122	Abcg8	7242	upTSS
chr17	85028347	85028348	Slc3a1	23875	upTSS
chr17	87282814	87282815	4833418N02Rik	1911	upTSS
chr17	87282886	87282887	Ttc7	1983	upTSS
chr17	87427741	87427742	Stpg4	7798	upTSS
chr17	88626555	88626556	Ston1	15287	upTSS
chr18	10706696	10706697	Abhd3	76538	upTSS
chr18	10706860	10706861	4930563E18Rik	76702	upTSS
chr18	12121537	12121538	Tmem241	1850	upTSS
chr18	12305720	12305721	Ankrd29	89974	upTSS
chr18	12741355	12741356	Cabyr	57963	upTSS
chr18	15402999	15403000	Aqp4	718205	upTSS
chr18	15403758	15403759	Aqp4	718964	upTSS
chr18	15410982	15410983	Aqp4	726188	upTSS
chr18	20665260	20665261	Gm16090	99336	upTSS
chr18	21300139	21300140	Garem1	386061	upTSS
chr18	32815383	32815384	Tslp	51036	upTSS
chr18	32816860	32816861	Tslp	49559	upTSS
chr18	34409423	34409424	Pkd2l2	1273	upTSS
chr18	34579115	34579116	Nme5	12269	upTSS
chr18	34597468	34597469	Brd8dc	1386	upTSS
chr18	34720387	34720388	Gfra3	795	upTSS
chr18	34840589	34840590	Reep2	8994	upTSS
chr18	34861207	34861208	Egr1	11225	upTSS
chr18	35703144	35703145	Dnajc18	5057	upTSS
chr18	35964830	35964831	Psd2	10842	upTSS
chr18	36197391	36197392	Nrg2	78665	upTSS
chr18	36528152	36528153	Slc4a9	11891	upTSS
chr18	36695925	36695926	E230025N22Rik	6586	upTSS
chr18	36930285	36930286	Pcdha1	129124	upTSS
chr18	36939205	36939206	Pcdha2	138044	upTSS
chr18	36946088	36946089	Pcdha3	144927	upTSS
chr18	36960276	36960277	Pcdha5	159115	upTSS
chr18	36997880	36997881	Pcdha9	196719	upTSS
chr18	37005320	37005321	Pcdha10	204159	upTSS
chr18	37010858	37010859	Pcdha11	209697	upTSS
chr18	37020230	37020231	Pcdha12	219069	upTSS
chr18	37090136	37090137	Pcdhac1	288975	upTSS
chr18	37294840	37294841	Pcdhb2	386571	upTSS
chr18	37300799	37300800	Pcdhb3	380612	upTSS
chr18	37307455	37307456	Pcdhb4	373956	upTSS
chr18	37320381	37320382	Pcdhb5	361030	upTSS
chr18	37333860	37333861	Pcdhb6	347551	upTSS
chr18	37341702	37341703	Pcdhb7	339709	upTSS
chr18	37355271	37355272	Pcdhb8	326140	upTSS
chr18	37411674	37411675	Pcdhb10	269737	upTSS
chr18	37421418	37421419	Pcdhb11	259993	upTSS
[truncated: 7,721 more rows]

## Sheet: Fig3e_loops_ridgePlot
V9	cat
6421409	downTSS_metaSet
6349409	downTSS_metaSet
6325409	downTSS_metaSet
6217409	downTSS_metaSet
5557409	downTSS_metaSet
5441409	downTSS_metaSet
5405409	downTSS_metaSet
5209409	downTSS_metaSet
5209409	downTSS_metaSet
5209409	downTSS_metaSet
5205409	downTSS_metaSet
5141409	downTSS_metaSet
5081409	downTSS_metaSet
5049409	downTSS_metaSet
5050409	downTSS_metaSet
5039409	downTSS_metaSet
5025409	downTSS_metaSet
4953409	downTSS_metaSet
4881409	downTSS_metaSet
4829409	downTSS_metaSet
4789409	downTSS_metaSet
4779409	downTSS_metaSet
4777409	downTSS_metaSet
4776409	downTSS_metaSet
4769409	downTSS_metaSet
4765409	downTSS_metaSet
4761409	downTSS_metaSet
4761409	downTSS_metaSet
4753409	downTSS_metaSet
4749409	downTSS_metaSet
4737409	downTSS_metaSet
4701409	downTSS_metaSet
4690409	downTSS_metaSet
4677409	downTSS_metaSet
4665409	downTSS_metaSet
4625409	downTSS_metaSet
4625409	downTSS_metaSet
4625409	downTSS_metaSet
4621409	downTSS_metaSet
4621409	downTSS_metaSet
4621409	downTSS_metaSet
4561409	downTSS_metaSet
4561409	downTSS_metaSet
4557409	downTSS_metaSet
4521409	downTSS_metaSet
4521409	downTSS_metaSet
4521409	downTSS_metaSet
4489409	downTSS_metaSet
4485409	downTSS_metaSet
4481409	downTSS_metaSet
4481409	downTSS_metaSet
4440409	downTSS_metaSet
4413409	downTSS_metaSet
4413409	downTSS_metaSet
4413409	downTSS_metaSet
4377409	downTSS_metaSet
4369409	downTSS_metaSet
4369409	downTSS_metaSet
4369409	downTSS_metaSet
4369409	downTSS_metaSet
4369409	downTSS_metaSet
4369409	downTSS_metaSet
4369409	downTSS_metaSet
4369409	downTSS_metaSet
4369409	downTSS_metaSet
4365409	downTSS_metaSet
4365409	downTSS_metaSet
4321409	downTSS_metaSet
4321409	downTSS_metaSet
4245409	downTSS_metaSet
4198409	downTSS_metaSet
4175409	downTSS_metaSet
4149409	downTSS_metaSet
4137409	downTSS_metaSet
4129409	downTSS_metaSet
4085409	downTSS_metaSet
4037409	downTSS_metaSet
4009409	downTSS_metaSet
4005409	downTSS_metaSet
3957409	downTSS_metaSet
3957409	downTSS_metaSet
3933409	downTSS_metaSet
3913409	downTSS_metaSet
3901409	downTSS_metaSet
3821409	downTSS_metaSet
3789409	downTSS_metaSet
3761409	downTSS_metaSet
3749409	downTSS_metaSet
3705409	downTSS_metaSet
3701409	downTSS_metaSet
3697409	downTSS_metaSet
3697409	downTSS_metaSet
3665409	downTSS_metaSet
3653409	downTSS_metaSet
3649409	downTSS_metaSet
3649409	downTSS_metaSet
3649409	downTSS_metaSet
3645409	downTSS_metaSet
3645409	downTSS_metaSet
3645409	downTSS_metaSet
3645409	downTSS_metaSet
3645409	downTSS_metaSet
3641409	downTSS_metaSet
3641409	downTSS_metaSet
3641409	downTSS_metaSet
3641409	downTSS_metaSet
3641409	downTSS_metaSet
3637409	downTSS_metaSet
3637409	downTSS_metaSet
3637409	downTSS_metaSet
3637409	downTSS_metaSet
3637409	downTSS_metaSet
3637409	downTSS_metaSet
3637409	downTSS_metaSet
3640409	downTSS_metaSet
3637409	downTSS_metaSet
3633409	downTSS_metaSet
3633409	downTSS_metaSet
3629409	downTSS_metaSet
3629409	downTSS_metaSet
3629409	downTSS_metaSet
3619409	downTSS_metaSet
3617409	downTSS_metaSet
3583409	downTSS_metaSet
3413409	downTSS_metaSet
3413409	downTSS_metaSet
3413409	downTSS_metaSet
3413409	downTSS_metaSet
3416409	downTSS_metaSet
3411409	downTSS_metaSet
3411409	downTSS_metaSet
3410409	downTSS_metaSet
3389409	downTSS_metaSet
3353409	downTSS_metaSet
3269409	downTSS_metaSet
3145409	downTSS_metaSet
3139409	downTSS_metaSet
3138409	downTSS_metaSet
3137409	downTSS_metaSet
3133409	downTSS_metaSet
3133409	downTSS_metaSet
3135409	downTSS_metaSet
3129409	downTSS_metaSet
3129409	downTSS_metaSet
3125409	downTSS_metaSet
3085409	downTSS_metaSet
2719409	downTSS_metaSet
2685409	downTSS_metaSet
2686409	downTSS_metaSet
2641409	downTSS_metaSet
2572409	downTSS_metaSet
2565409	downTSS_metaSet
2553409	downTSS_metaSet
2549409	downTSS_metaSet
2511409	downTSS_metaSet
2511409	downTSS_metaSet
2505409	downTSS_metaSet
2493409	downTSS_metaSet
2480409	downTSS_metaSet
2477409	downTSS_metaSet
2479409	downTSS_metaSet
2473409	downTSS_metaSet
2473409	downTSS_metaSet
2413409	downTSS_metaSet
2411409	downTSS_metaSet
2410409	downTSS_metaSet
2341409	downTSS_metaSet
2333409	downTSS_metaSet
2325409	downTSS_metaSet
2321409	downTSS_metaSet
2193409	downTSS_metaSet
2189409	downTSS_metaSet
2153409	downTSS_metaSet
2153409	downTSS_metaSet
2141409	downTSS_metaSet
2141409	downTSS_metaSet
2045409	downTSS_metaSet
2041409	downTSS_metaSet
2001409	downTSS_metaSet
2001409	downTSS_metaSet
1997409	downTSS_metaSet
1997409	downTSS_metaSet
1956409	downTSS_metaSet
1777409	downTSS_metaSet
1773409	downTSS_metaSet
1773409	downTSS_metaSet
1677409	downTSS_metaSet
1449409	downTSS_metaSet
1449409	downTSS_metaSet
1010409	downTSS_metaSet
965409	downTSS_metaSet
965409	downTSS_metaSet
958409	downTSS_metaSet
383409	downTSS_metaSet
373409	downTSS_metaSet
359409	downTSS_metaSet
351409	downTSS_metaSet
101409	downTSS_metaSet
1592	downTSS_metaSet
22592	downTSS_metaSet
26592	downTSS_metaSet
154592	downTSS_metaSet
155592	downTSS_metaSet
159592	downTSS_metaSet
166544	downTSS_metaSet
169544	downTSS_metaSet
7544	downTSS_metaSet
151882	downTSS_metaSet
247882	downTSS_metaSet
251882	downTSS_metaSet
455882	downTSS_metaSet
459882	downTSS_metaSet
459882	downTSS_metaSet
511882	downTSS_metaSet
531882	downTSS_metaSet
543882	downTSS_metaSet
566882	downTSS_metaSet
601882	downTSS_metaSet
615882	downTSS_metaSet
615882	downTSS_metaSet
638882	downTSS_metaSet
683882	downTSS_metaSet
811882	downTSS_metaSet
811882	downTSS_metaSet
815882	downTSS_metaSet
859882	downTSS_metaSet
887882	downTSS_metaSet
888882	downTSS_metaSet
891882	downTSS_metaSet
891882	downTSS_metaSet
891882	downTSS_metaSet
895882	downTSS_metaSet
895882	downTSS_metaSet
923882	downTSS_metaSet
927882	downTSS_metaSet
1055882	downTSS_metaSet
1055882	downTSS_metaSet
1103882	downTSS_metaSet
1107882	downTSS_metaSet
1159882	downTSS_metaSet
1201882	downTSS_metaSet
1207882	downTSS_metaSet
1211882	downTSS_metaSet
1271882	downTSS_metaSet
1287882	downTSS_metaSet
1291882	downTSS_metaSet
1291882	downTSS_metaSet
1331882	downTSS_metaSet
1331882	downTSS_metaSet
1335882	downTSS_metaSet
1335882	downTSS_metaSet
1423882	downTSS_metaSet
1427882	downTSS_metaSet
1427882	downTSS_metaSet
1431882	downTSS_metaSet
1435882	downTSS_metaSet
1435882	downTSS_metaSet
1439882	downTSS_metaSet
1443882	downTSS_metaSet
1447882	downTSS_metaSet
1451882	downTSS_metaSet
1517882	downTSS_metaSet
1527882	downTSS_metaSet
1531882	downTSS_metaSet
1535882	downTSS_metaSet
1535882	downTSS_metaSet
1539882	downTSS_metaSet
1547882	downTSS_metaSet
1587882	downTSS_metaSet
1587164	downTSS_metaSet
1563164	downTSS_metaSet
1563164	downTSS_metaSet
1559164	downTSS_metaSet
1559164	downTSS_metaSet
1559164	downTSS_metaSet
1555164	downTSS_metaSet
1555164	downTSS_metaSet
1551164	downTSS_metaSet
1531164	downTSS_metaSet
1531164	downTSS_metaSet
1527164	downTSS_metaSet
1523164	downTSS_metaSet
1523164	downTSS_metaSet
1523164	downTSS_metaSet
1469164	downTSS_metaSet
1468164	downTSS_metaSet
1463164	downTSS_metaSet
1379164	downTSS_metaSet
1379164	downTSS_metaSet
1375164	downTSS_metaSet
1375164	downTSS_metaSet
1310164	downTSS_metaSet
1295164	downTSS_metaSet
1258164	downTSS_metaSet
1251164	downTSS_metaSet
1223164	downTSS_metaSet
1207164	downTSS_metaSet
1199164	downTSS_metaSet
1202164	downTSS_metaSet
1155164	downTSS_metaSet
1151164	downTSS_metaSet
1127164	downTSS_metaSet
1099164	downTSS_metaSet
1099164	downTSS_metaSet
1095164	downTSS_metaSet
1063164	downTSS_metaSet
1031164	downTSS_metaSet
1011164	downTSS_metaSet
1007164	downTSS_metaSet
951164	downTSS_metaSet
943164	downTSS_metaSet
883164	downTSS_metaSet
883164	downTSS_metaSet
835164	downTSS_metaSet
779164	downTSS_metaSet
771164	downTSS_metaSet
727164	downTSS_metaSet
723164	downTSS_metaSet
615164	downTSS_metaSet
535164	downTSS_metaSet
531164	downTSS_metaSet
531164	downTSS_metaSet
531164	downTSS_metaSet
531164	downTSS_metaSet
527164	downTSS_metaSet
483164	downTSS_metaSet
439164	downTSS_metaSet
426164	downTSS_metaSet
423164	downTSS_metaSet
419164	downTSS_metaSet
295164	downTSS_metaSet
291164	downTSS_metaSet
291164	downTSS_metaSet
291164	downTSS_metaSet
287164	downTSS_metaSet
287164	downTSS_metaSet
287164	downTSS_metaSet
287164	downTSS_metaSet
287164	downTSS_metaSet
287164	downTSS_metaSet
290164	downTSS_metaSet
287164	downTSS_metaSet
287164	downTSS_metaSet
287164	downTSS_metaSet
287164	downTSS_metaSet
287164	downTSS_metaSet
287164	downTSS_metaSet
287164	downTSS_metaSet
287164	downTSS_metaSet
290164	downTSS_metaSet
287164	downTSS_metaSet
287164	downTSS_metaSet
288164	downTSS_metaSet
283164	downTSS_metaSet
283164	downTSS_metaSet
283164	downTSS_metaSet
283164	downTSS_metaSet
283164	downTSS_metaSet
283164	downTSS_metaSet
283164	downTSS_metaSet
283164	downTSS_metaSet
283164	downTSS_metaSet
263164	downTSS_metaSet
259164	downTSS_metaSet
259164	downTSS_metaSet
259164	downTSS_metaSet
259164	downTSS_metaSet
262164	downTSS_metaSet
187164	downTSS_metaSet
179164	downTSS_metaSet
135164	downTSS_metaSet
131164	downTSS_metaSet
131164	downTSS_metaSet
127164	downTSS_metaSet
83164	downTSS_metaSet
75164	downTSS_metaSet
75164	downTSS_metaSet
78164	downTSS_metaSet
75164	downTSS_metaSet
75164	downTSS_metaSet
75164	downTSS_metaSet
76164	downTSS_metaSet
75164	downTSS_metaSet
75164	downTSS_metaSet
74164	downTSS_metaSet
71164	downTSS_metaSet
837	downTSS_metaSet
837	downTSS_metaSet
4837	downTSS_metaSet
4837	downTSS_metaSet
5837	downTSS_metaSet
12837	downTSS_metaSet
16837	downTSS_metaSet
16837	downTSS_metaSet
20837	downTSS_metaSet
20837	downTSS_metaSet
20837	downTSS_metaSet
20837	downTSS_metaSet
23837	downTSS_metaSet
25837	downTSS_metaSet
73837	downTSS_metaSet
96837	downTSS_metaSet
100837	downTSS_metaSet
104837	downTSS_metaSet
236837	downTSS_metaSet
236837	downTSS_metaSet
240837	downTSS_metaSet
244837	downTSS_metaSet
246837	downTSS_metaSet
324837	downTSS_metaSet
368837	downTSS_metaSet
368837	downTSS_metaSet
380837	downTSS_metaSet
384837	downTSS_metaSet
400837	downTSS_metaSet
400837	downTSS_metaSet
403837	downTSS_metaSet
404837	downTSS_metaSet
404837	downTSS_metaSet
404837	downTSS_metaSet
404837	downTSS_metaSet
404837	downTSS_metaSet
404837	downTSS_metaSet
448837	downTSS_metaSet
448837	downTSS_metaSet
576837	downTSS_metaSet
531200	downTSS_metaSet
526200	downTSS_metaSet
528200	downTSS_metaSet
527200	downTSS_metaSet
522200	downTSS_metaSet
522200	downTSS_metaSet
522200	downTSS_metaSet
518200	downTSS_metaSet
518200	downTSS_metaSet
518200	downTSS_metaSet
518200	downTSS_metaSet
518200	downTSS_metaSet
518200	downTSS_metaSet
518200	downTSS_metaSet
518200	downTSS_metaSet
518200	downTSS_metaSet
518200	downTSS_metaSet
518200	downTSS_metaSet
518200	downTSS_metaSet
518200	downTSS_metaSet
518200	downTSS_metaSet
514200	downTSS_metaSet
514200	downTSS_metaSet
514200	downTSS_metaSet
514200	downTSS_metaSet
514200	downTSS_metaSet
514200	downTSS_metaSet
517200	downTSS_metaSet
514200	downTSS_metaSet
516200	downTSS_metaSet
510200	downTSS_metaSet
506200	downTSS_metaSet
507200	downTSS_metaSet
470200	downTSS_metaSet
470200	downTSS_metaSet
466200	downTSS_metaSet
466200	downTSS_metaSet
466200	downTSS_metaSet
466200	downTSS_metaSet
442200	downTSS_metaSet
398200	downTSS_metaSet
394200	downTSS_metaSet
354200	downTSS_metaSet
314200	downTSS_metaSet
250200	downTSS_metaSet
242200	downTSS_metaSet
174200	downTSS_metaSet
174200	downTSS_metaSet
170200	downTSS_metaSet
170200	downTSS_metaSet
5801	downTSS_metaSet
13801	downTSS_metaSet
109801	downTSS_metaSet
153801	downTSS_metaSet
181801	downTSS_metaSet
189801	downTSS_metaSet
193801	downTSS_metaSet
197801	downTSS_metaSet
212801	downTSS_metaSet
183967	downTSS_metaSet
123967	downTSS_metaSet
119967	downTSS_metaSet
119967	downTSS_metaSet
119967	downTSS_metaSet
75967	downTSS_metaSet
75967	downTSS_metaSet
71967	downTSS_metaSet
63967	downTSS_metaSet
31967	downTSS_metaSet
31967	downTSS_metaSet
31967	downTSS_metaSet
31967	downTSS_metaSet
23967	downTSS_metaSet
23967	downTSS_metaSet
25967	downTSS_metaSet
15967	downTSS_metaSet
17967	downTSS_metaSet
14967	downTSS_metaSet
11967	downTSS_metaSet
14967	downTSS_metaSet
13967	downTSS_metaSet
12967	downTSS_metaSet
34	downTSS_metaSet
8034	downTSS_metaSet
36034	downTSS_metaSet
44034	downTSS_metaSet
80034	downTSS_metaSet
88034	downTSS_metaSet
95034	downTSS_metaSet
96034	downTSS_metaSet
104034	downTSS_metaSet
104034	downTSS_metaSet
105034	downTSS_metaSet
160034	downTSS_metaSet
160034	downTSS_metaSet
168034	downTSS_metaSet
188034	downTSS_metaSet
192034	downTSS_metaSet
196034	downTSS_metaSet
196034	downTSS_metaSet
223034	downTSS_metaSet
252034	downTSS_metaSet
252034	downTSS_metaSet
254034	downTSS_metaSet
260034	downTSS_metaSet
280034	downTSS_metaSet
288034	downTSS_metaSet
300034	downTSS_metaSet
300034	downTSS_metaSet
304034	downTSS_metaSet
308034	downTSS_metaSet
344034	downTSS_metaSet
360034	downTSS_metaSet
372034	downTSS_metaSet
521034	downTSS_metaSet
513647	downTSS_metaSet
513647	downTSS_metaSet
509647	downTSS_metaSet
477647	downTSS_metaSet
477647	downTSS_metaSet
478647	downTSS_metaSet
473647	downTSS_metaSet
441647	downTSS_metaSet
249647	downTSS_metaSet
233647	downTSS_metaSet
209647	downTSS_metaSet
201647	downTSS_metaSet
189647	downTSS_metaSet
189647	downTSS_metaSet
185647	downTSS_metaSet
185647	downTSS_metaSet
181647	downTSS_metaSet
184647	downTSS_metaSet
177647	downTSS_metaSet
165647	downTSS_metaSet
163647	downTSS_metaSet
157647	downTSS_metaSet
157647	downTSS_metaSet
17647	downTSS_metaSet
94354	downTSS_metaSet
94354	downTSS_metaSet
98354	downTSS_metaSet
98354	downTSS_metaSet
98354	downTSS_metaSet
102354	downTSS_metaSet
106354	downTSS_metaSet
106354	downTSS_metaSet
250354	downTSS_metaSet
250354	downTSS_metaSet
298354	downTSS_metaSet
302354	downTSS_metaSet
306354	downTSS_metaSet
310354	downTSS_metaSet
354354	downTSS_metaSet
626354	downTSS_metaSet
626354	downTSS_metaSet
626354	downTSS_metaSet
630354	downTSS_metaSet
634354	downTSS_metaSet
702354	downTSS_metaSet
714354	downTSS_metaSet
734354	downTSS_metaSet
738354	downTSS_metaSet
754354	downTSS_metaSet
770354	downTSS_metaSet
818354	downTSS_metaSet
922354	downTSS_metaSet
931046	downTSS_metaSet
927046	downTSS_metaSet
928046	downTSS_metaSet
923046	downTSS_metaSet
855046	downTSS_metaSet
631046	downTSS_metaSet
627046	downTSS_metaSet
611046	downTSS_metaSet
607046	downTSS_metaSet
607046	downTSS_metaSet
603046	downTSS_metaSet
603046	downTSS_metaSet
603046	downTSS_metaSet
603046	downTSS_metaSet
603046	downTSS_metaSet
603046	downTSS_metaSet
603046	downTSS_metaSet
604046	downTSS_metaSet
599046	downTSS_metaSet
599046	downTSS_metaSet
599046	downTSS_metaSet
595046	downTSS_metaSet
579046	downTSS_metaSet
567046	downTSS_metaSet
567046	downTSS_metaSet
563046	downTSS_metaSet
563046	downTSS_metaSet
563046	downTSS_metaSet
563046	downTSS_metaSet
563046	downTSS_metaSet
563046	downTSS_metaSet
563046	downTSS_metaSet
563046	downTSS_metaSet
563046	downTSS_metaSet
563046	downTSS_metaSet
563046	downTSS_metaSet
563046	downTSS_metaSet
563046	downTSS_metaSet
563046	downTSS_metaSet
564046	downTSS_metaSet
562046	downTSS_metaSet
559046	downTSS_metaSet
559046	downTSS_metaSet
559046	downTSS_metaSet
559046	downTSS_metaSet
559046	downTSS_metaSet
559046	downTSS_metaSet
559046	downTSS_metaSet
559046	downTSS_metaSet
559046	downTSS_metaSet
561046	downTSS_metaSet
555046	downTSS_metaSet
523046	downTSS_metaSet
519046	downTSS_metaSet
483046	downTSS_metaSet
363046	downTSS_metaSet
315046	downTSS_metaSet
315046	downTSS_metaSet
288046	downTSS_metaSet
279046	downTSS_metaSet
267046	downTSS_metaSet
227046	downTSS_metaSet
227046	downTSS_metaSet
223046	downTSS_metaSet
183046	downTSS_metaSet
151046	downTSS_metaSet
147046	downTSS_metaSet
123046	downTSS_metaSet
95046	downTSS_metaSet
97046	downTSS_metaSet
96046	downTSS_metaSet
95046	downTSS_metaSet
583	downTSS_metaSet
583	downTSS_metaSet
16583	downTSS_metaSet
64583	downTSS_metaSet
64583	downTSS_metaSet
104583	downTSS_metaSet
128583	downTSS_metaSet
148583	downTSS_metaSet
152583	downTSS_metaSet
208583	downTSS_metaSet
248583	downTSS_metaSet
252583	downTSS_metaSet
276583	downTSS_metaSet
284583	downTSS_metaSet
284583	downTSS_metaSet
288583	downTSS_metaSet
324583	downTSS_metaSet
332583	downTSS_metaSet
336583	downTSS_metaSet
372583	downTSS_metaSet
372583	downTSS_metaSet
376583	downTSS_metaSet
376583	downTSS_metaSet
378583	downTSS_metaSet
380583	downTSS_metaSet
404583	downTSS_metaSet
476583	downTSS_metaSet
560583	downTSS_metaSet
564583	downTSS_metaSet
620583	downTSS_metaSet
628583	downTSS_metaSet
628583	downTSS_metaSet
632583	downTSS_metaSet
632583	downTSS_metaSet
632583	downTSS_metaSet
632583	downTSS_metaSet
632583	downTSS_metaSet
634583	downTSS_metaSet
636583	downTSS_metaSet
636583	downTSS_metaSet
684583	downTSS_metaSet
684583	downTSS_metaSet
685583	downTSS_metaSet
688583	downTSS_metaSet
688583	downTSS_metaSet
692583	downTSS_metaSet
692583	downTSS_metaSet
904583	downTSS_metaSet
952583	downTSS_metaSet
1012583	downTSS_metaSet
1060583	downTSS_metaSet
1060583	downTSS_metaSet
1064583	downTSS_metaSet
1120583	downTSS_metaSet
1184583	downTSS_metaSet
1244583	downTSS_metaSet
1244583	downTSS_metaSet
1248583	downTSS_metaSet
1248583	downTSS_metaSet
1248583	downTSS_metaSet
1248583	downTSS_metaSet
1280583	downTSS_metaSet
1356583	downTSS_metaSet
1372583	downTSS_metaSet
1376583	downTSS_metaSet
1376583	downTSS_metaSet
1376583	downTSS_metaSet
1377583	downTSS_metaSet
1377583	downTSS_metaSet
1378583	downTSS_metaSet
1384583	downTSS_metaSet
1420583	downTSS_metaSet
1420583	downTSS_metaSet
1424583	downTSS_metaSet
1444583	downTSS_metaSet
1448583	downTSS_metaSet
1472583	downTSS_metaSet
1476583	downTSS_metaSet
1476583	downTSS_metaSet
1476583	downTSS_metaSet
1476583	downTSS_metaSet
1482583	downTSS_metaSet
1482583	downTSS_metaSet
1482583	downTSS_metaSet
1482583	downTSS_metaSet
1483583	downTSS_metaSet
1507583	downTSS_metaSet
1508583	downTSS_metaSet
1508583	downTSS_metaSet
1508583	downTSS_metaSet
1512583	downTSS_metaSet
1513583	downTSS_metaSet
1513583	downTSS_metaSet
1516583	downTSS_metaSet
1524583	downTSS_metaSet
1532583	downTSS_metaSet
1560583	downTSS_metaSet
1576583	downTSS_metaSet
1628583	downTSS_metaSet
1740586	downTSS_metaSet
1668586	downTSS_metaSet
1640586	downTSS_metaSet
1568586	downTSS_metaSet
940586	downTSS_metaSet
936586	downTSS_metaSet
936586	downTSS_metaSet
928586	downTSS_metaSet
840586	downTSS_metaSet
840586	downTSS_metaSet
776586	downTSS_metaSet
728586	downTSS_metaSet
728586	downTSS_metaSet
728586	downTSS_metaSet
728586	downTSS_metaSet
728586	downTSS_metaSet
728586	downTSS_metaSet
728586	downTSS_metaSet
728586	downTSS_metaSet
728586	downTSS_metaSet
728586	downTSS_metaSet
725586	downTSS_metaSet
692586	downTSS_metaSet
684586	downTSS_metaSet
624586	downTSS_metaSet
300586	downTSS_metaSet
300586	downTSS_metaSet
299586	downTSS_metaSet
296586	downTSS_metaSet
296586	downTSS_metaSet
286586	downTSS_metaSet
140586	downTSS_metaSet
139586	downTSS_metaSet
79586	downTSS_metaSet
76586	downTSS_metaSet
78586	downTSS_metaSet
72586	downTSS_metaSet
73586	downTSS_metaSet
26586	downTSS_metaSet
20586	downTSS_metaSet
22586	downTSS_metaSet
27415	downTSS_metaSet
27415	downTSS_metaSet
30415	downTSS_metaSet
35415	downTSS_metaSet
103415	downTSS_metaSet
163415	downTSS_metaSet
167415	downTSS_metaSet
167415	downTSS_metaSet
167415	downTSS_metaSet
170415	downTSS_metaSet
171415	downTSS_metaSet
171415	downTSS_metaSet
171415	downTSS_metaSet
171415	downTSS_metaSet
171415	downTSS_metaSet
175415	downTSS_metaSet
175415	downTSS_metaSet
180415	downTSS_metaSet
203415	downTSS_metaSet
215415	downTSS_metaSet
215415	downTSS_metaSet
215415	downTSS_metaSet
219415	downTSS_metaSet
220415	downTSS_metaSet
223415	downTSS_metaSet
283415	downTSS_metaSet
423415	downTSS_metaSet
723415	downTSS_metaSet
727415	downTSS_metaSet
727415	downTSS_metaSet
727415	downTSS_metaSet
727415	downTSS_metaSet
727415	downTSS_metaSet
787415	downTSS_metaSet
787415	downTSS_metaSet
787415	downTSS_metaSet
883415	downTSS_metaSet
899415	downTSS_metaSet
902415	downTSS_metaSet
925415	downTSS_metaSet
926415	downTSS_metaSet
939415	downTSS_metaSet
1019415	downTSS_metaSet
1019415	downTSS_metaSet
1023415	downTSS_metaSet
1023415	downTSS_metaSet
1023415	downTSS_metaSet
1023415	downTSS_metaSet
1025415	downTSS_metaSet
1027415	downTSS_metaSet
1027415	downTSS_metaSet
1028415	downTSS_metaSet
1029415	downTSS_metaSet
1035415	downTSS_metaSet
1039415	downTSS_metaSet
1115415	downTSS_metaSet
1139415	downTSS_metaSet
1143415	downTSS_metaSet
1143415	downTSS_metaSet
1143415	downTSS_metaSet
1243415	downTSS_metaSet
1243415	downTSS_metaSet
1243415	downTSS_metaSet
1243415	downTSS_metaSet
1291415	downTSS_metaSet
1323415	downTSS_metaSet
1359415	downTSS_metaSet
1363415	downTSS_metaSet
1363415	downTSS_metaSet
1363415	downTSS_metaSet
1363415	downTSS_metaSet
1367415	downTSS_metaSet
1493415	downTSS_metaSet
1815415	downTSS_metaSet
1821415	downTSS_metaSet
1871415	downTSS_metaSet
1899415	downTSS_metaSet
1899415	downTSS_metaSet
1903415	downTSS_metaSet
1923415	downTSS_metaSet
2039415	downTSS_metaSet
2081415	downTSS_metaSet
2083415	downTSS_metaSet
2083415	downTSS_metaSet
2211415	downTSS_metaSet
2251415	downTSS_metaSet
2254415	downTSS_metaSet
2255415	downTSS_metaSet
2261415	downTSS_metaSet
2463415	downTSS_metaSet
2464415	downTSS_metaSet
2465415	downTSS_metaSet
2466415	downTSS_metaSet
2467415	downTSS_metaSet
2467415	downTSS_metaSet
2515415	downTSS_metaSet
2515415	downTSS_metaSet
2519415	downTSS_metaSet
2523415	downTSS_metaSet
2551415	downTSS_metaSet
2552415	downTSS_metaSet
2575415	downTSS_metaSet
2583415	downTSS_metaSet
2583415	downTSS_metaSet
2583415	downTSS_metaSet
2585415	downTSS_metaSet
2586415	downTSS_metaSet
2587415	downTSS_metaSet
2587415	downTSS_metaSet
2663415	downTSS_metaSet
2667415	downTSS_metaSet
2751415	downTSS_metaSet
2751415	downTSS_metaSet
2787415	downTSS_metaSet
2887415	downTSS_metaSet
2891415	downTSS_metaSet
2891415	downTSS_metaSet
2895415	downTSS_metaSet
2927415	downTSS_metaSet
2927415	downTSS_metaSet
2929415	downTSS_metaSet
2931415	downTSS_metaSet
2931415	downTSS_metaSet
2931415	downTSS_metaSet
2931415	downTSS_metaSet
3003415	downTSS_metaSet
3003415	downTSS_metaSet
3007415	downTSS_metaSet
3007415	downTSS_metaSet
3007415	downTSS_metaSet
3007415	downTSS_metaSet
3007415	downTSS_metaSet
3008415	downTSS_metaSet
3063415	downTSS_metaSet
3119415	downTSS_metaSet
3119415	downTSS_metaSet
3123415	downTSS_metaSet
3123415	downTSS_metaSet
3127415	downTSS_metaSet
3127415	downTSS_metaSet
3127415	downTSS_metaSet
3131415	downTSS_metaSet
3131415	downTSS_metaSet
3147415	downTSS_metaSet
3155415	downTSS_metaSet
3343415	downTSS_metaSet
3431415	downTSS_metaSet
3623415	downTSS_metaSet
3667415	downTSS_metaSet
4259415	downTSS_metaSet
4259415	downTSS_metaSet
4319415	downTSS_metaSet
4335415	downTSS_metaSet
4375415	downTSS_metaSet
4379415	downTSS_metaSet
4383415	downTSS_metaSet
4447415	downTSS_metaSet
4451415	downTSS_metaSet
4583415	downTSS_metaSet
4887415	downTSS_metaSet
5591415	downTSS_metaSet
6199415	downTSS_metaSet
7839415	downTSS_metaSet
7769667	downTSS_metaSet
7725667	downTSS_metaSet
7541667	downTSS_metaSet
7541667	downTSS_metaSet
7417667	downTSS_metaSet
7341667	downTSS_metaSet
7253667	downTSS_metaSet
7193667	downTSS_metaSet
7185667	downTSS_metaSet
7169667	downTSS_metaSet
6973667	downTSS_metaSet
6973667	downTSS_metaSet
6917667	downTSS_metaSet
6917667	downTSS_metaSet
6913667	downTSS_metaSet
6913667	downTSS_metaSet
6909667	downTSS_metaSet
6873667	downTSS_metaSet
6789667	downTSS_metaSet
6237667	downTSS_metaSet
6033667	downTSS_metaSet
5949667	downTSS_metaSet
5846667	downTSS_metaSet
5838667	downTSS_metaSet
5781667	downTSS_metaSet
5429667	downTSS_metaSet
5429667	downTSS_metaSet
5429667	downTSS_metaSet
5421667	downTSS_metaSet
5341667	downTSS_metaSet
5165667	downTSS_metaSet
4833667	downTSS_metaSet
4589667	downTSS_metaSet
4589667	downTSS_metaSet
4467667	downTSS_metaSet
4457667	downTSS_metaSet
4456667	downTSS_metaSet
4453667	downTSS_metaSet
4453667	downTSS_metaSet
4453667	downTSS_metaSet
4389667	downTSS_metaSet
4388667	downTSS_metaSet
4387667	downTSS_metaSet
4387667	downTSS_metaSet
4253667	downTSS_metaSet
4249667	downTSS_metaSet
4237667	downTSS_metaSet
4236667	downTSS_metaSet
4161667	downTSS_metaSet
4163667	downTSS_metaSet
4121667	downTSS_metaSet
4121667	downTSS_metaSet
4117667	downTSS_metaSet
4115667	downTSS_metaSet
4065667	downTSS_metaSet
4061667	downTSS_metaSet
4040667	downTSS_metaSet
4017667	downTSS_metaSet
4010667	downTSS_metaSet
3966667	downTSS_metaSet
3964667	downTSS_metaSet
3961667	downTSS_metaSet
3961667	downTSS_metaSet
3963667	downTSS_metaSet
3963667	downTSS_metaSet
3960667	downTSS_metaSet
3833667	downTSS_metaSet
3786667	downTSS_metaSet
3754667	downTSS_metaSet
3689667	downTSS_metaSet
3625667	downTSS_metaSet
3627667	downTSS_metaSet
3613667	downTSS_metaSet
3609667	downTSS_metaSet
3595667	downTSS_metaSet
3589667	downTSS_metaSet
3577667	downTSS_metaSet
3569667	downTSS_metaSet
3572667	downTSS_metaSet
3525667	downTSS_metaSet
3525667	downTSS_metaSet
3389667	downTSS_metaSet
3245667	downTSS_metaSet
3241667	downTSS_metaSet
3233667	downTSS_metaSet
3233667	downTSS_metaSet
3229667	downTSS_metaSet
3227667	downTSS_metaSet
3206667	downTSS_metaSet
3161667	downTSS_metaSet
3153667	downTSS_metaSet
3149667	downTSS_metaSet
3149667	downTSS_metaSet
3137667	downTSS_metaSet
3133667	downTSS_metaSet
3104667	downTSS_metaSet
3097667	downTSS_metaSet
3097667	downTSS_metaSet
3097667	downTSS_metaSet
3096667	downTSS_metaSet
3095667	downTSS_metaSet
3074667	downTSS_metaSet
3054667	downTSS_metaSet
2978667	downTSS_metaSet
2951667	downTSS_metaSet
2862667	downTSS_metaSet
2861667	downTSS_metaSet
2829667	downTSS_metaSet
2745667	downTSS_metaSet
2741667	downTSS_metaSet
2744667	downTSS_metaSet
2741667	downTSS_metaSet
2741667	downTSS_metaSet
2737667	downTSS_metaSet
2737667	downTSS_metaSet
2669667	downTSS_metaSet
2657667	downTSS_metaSet
2657667	downTSS_metaSet
2653667	downTSS_metaSet
2653667	downTSS_metaSet
2653667	downTSS_metaSet
2653667	downTSS_metaSet
2653667	downTSS_metaSet
2641667	downTSS_metaSet
2461667	downTSS_metaSet
2419667	downTSS_metaSet
2402667	downTSS_metaSet
2365667	downTSS_metaSet
2361667	downTSS_metaSet
2353667	downTSS_metaSet
2299667	downTSS_metaSet
2297667	downTSS_metaSet
2293667	downTSS_metaSet
2289667	downTSS_metaSet
2289667	downTSS_metaSet
2289667	downTSS_metaSet
2288667	downTSS_metaSet
2285667	downTSS_metaSet
2288667	downTSS_metaSet
2287667	downTSS_metaSet
2280667	downTSS_metaSet
2280667	downTSS_metaSet
2250667	downTSS_metaSet
2248667	downTSS_metaSet
2185667	downTSS_metaSet
2153667	downTSS_metaSet
2149667	downTSS_metaSet
2146667	downTSS_metaSet
2141667	downTSS_metaSet
2120667	downTSS_metaSet
2119667	downTSS_metaSet
2118667	downTSS_metaSet
2117667	downTSS_metaSet
2113667	downTSS_metaSet
2112667	downTSS_metaSet
2108667	downTSS_metaSet
2107667	downTSS_metaSet
2086667	downTSS_metaSet
2086667	downTSS_metaSet
2079667	downTSS_metaSet
2077667	downTSS_metaSet
2070667	downTSS_metaSet
2065667	downTSS_metaSet
2065667	downTSS_metaSet
2065667	downTSS_metaSet
2065667	downTSS_metaSet
2065667	downTSS_metaSet
2064667	downTSS_metaSet
2063667	downTSS_metaSet
2062667	downTSS_metaSet
2057667	downTSS_metaSet
2026667	downTSS_metaSet
2026667	downTSS_metaSet
2001667	downTSS_metaSet
1997667	downTSS_metaSet
1997667	downTSS_metaSet
1997667	downTSS_metaSet
1999667	downTSS_metaSet
1993667	downTSS_metaSet
1993667	downTSS_metaSet
1995667	downTSS_metaSet
1994667	downTSS_metaSet
1991667	downTSS_metaSet
1985667	downTSS_metaSet
1982667	downTSS_metaSet
1905667	downTSS_metaSet
1871667	downTSS_metaSet
1861667	downTSS_metaSet
1851667	downTSS_metaSet
1848667	downTSS_metaSet
1701667	downTSS_metaSet
1673667	downTSS_metaSet
1621667	downTSS_metaSet
1614667	downTSS_metaSet
1584667	downTSS_metaSet
1581667	downTSS_metaSet
1583667	downTSS_metaSet
1582667	downTSS_metaSet
1582667	downTSS_metaSet
1582667	downTSS_metaSet
1582667	downTSS_metaSet
1581667	downTSS_metaSet
1581667	downTSS_metaSet
1580667	downTSS_metaSet
1577667	downTSS_metaSet
1576667	downTSS_metaSet
1514667	downTSS_metaSet
1513667	downTSS_metaSet
1513667	downTSS_metaSet
1495667	downTSS_metaSet
1449667	downTSS_metaSet
1445667	downTSS_metaSet
1445667	downTSS_metaSet
1421667	downTSS_metaSet
1392667	downTSS_metaSet
1389667	downTSS_metaSet
1389667	downTSS_metaSet
1390667	downTSS_metaSet
1385667	downTSS_metaSet
1385667	downTSS_metaSet
1383667	downTSS_metaSet
1382667	downTSS_metaSet
1357667	downTSS_metaSet
1357667	downTSS_metaSet
1351667	downTSS_metaSet
1345667	downTSS_metaSet
1345667	downTSS_metaSet
1347667	downTSS_metaSet
1346667	downTSS_metaSet
1345667	downTSS_metaSet
1345667	downTSS_metaSet
1344667	downTSS_metaSet
1341667	downTSS_metaSet
1341667	downTSS_metaSet
1343667	downTSS_metaSet
1342667	downTSS_metaSet
1342667	downTSS_metaSet
1341667	downTSS_metaSet
1340667	downTSS_metaSet
1336667	downTSS_metaSet
1326667	downTSS_metaSet
1305667	downTSS_metaSet
1306667	downTSS_metaSet
1273667	downTSS_metaSet
1263667	downTSS_metaSet
1198667	downTSS_metaSet
1193667	downTSS_metaSet
1189667	downTSS_metaSet
1144667	downTSS_metaSet
1125667	downTSS_metaSet
1089667	downTSS_metaSet
1085667	downTSS_metaSet
1041667	downTSS_metaSet
1029667	downTSS_metaSet
998667	downTSS_metaSet
995667	downTSS_metaSet
988667	downTSS_metaSet
987667	downTSS_metaSet
981667	downTSS_metaSet
977667	downTSS_metaSet
976667	downTSS_metaSet
959667	downTSS_metaSet
943667	downTSS_metaSet
942667	downTSS_metaSet
935667	downTSS_metaSet
921667	downTSS_metaSet
889667	downTSS_metaSet
881667	downTSS_metaSet
877667	downTSS_metaSet
880667	downTSS_metaSet
877667	downTSS_metaSet
877667	downTSS_metaSet
877667	downTSS_metaSet
877667	downTSS_metaSet
877667	downTSS_metaSet
879667	downTSS_metaSet
879667	downTSS_metaSet
878667	downTSS_metaSet
878667	downTSS_metaSet
877667	downTSS_metaSet
877667	downTSS_metaSet
868667	downTSS_metaSet
865667	downTSS_metaSet
861667	downTSS_metaSet
861667	downTSS_metaSet
859667	downTSS_metaSet
857667	downTSS_metaSet
855667	downTSS_metaSet
855667	downTSS_metaSet
855667	downTSS_metaSet
855667	downTSS_metaSet
855667	downTSS_metaSet
855667	downTSS_metaSet
843667	downTSS_metaSet
842667	downTSS_metaSet
817667	downTSS_metaSet
729667	downTSS_metaSet
727667	downTSS_metaSet
721667	downTSS_metaSet
709667	downTSS_metaSet
701667	downTSS_metaSet
703667	downTSS_metaSet
697667	downTSS_metaSet
680667	downTSS_metaSet
673667	downTSS_metaSet
665667	downTSS_metaSet
660667	downTSS_metaSet
649667	downTSS_metaSet
651667	downTSS_metaSet
651667	downTSS_metaSet
593667	downTSS_metaSet
589667	downTSS_metaSet
589667	downTSS_metaSet
589667	downTSS_metaSet
585667	downTSS_metaSet
500667	downTSS_metaSet
496667	downTSS_metaSet
496667	downTSS_metaSet
493667	downTSS_metaSet
493667	downTSS_metaSet
493667	downTSS_metaSet
493667	downTSS_metaSet
493667	downTSS_metaSet
493667	downTSS_metaSet
493667	downTSS_metaSet
489667	downTSS_metaSet
489667	downTSS_metaSet
489667	downTSS_metaSet
486667	downTSS_metaSet
485667	downTSS_metaSet
481667	downTSS_metaSet
481667	downTSS_metaSet
450667	downTSS_metaSet
449667	downTSS_metaSet
446667	downTSS_metaSet
441667	downTSS_metaSet
440667	downTSS_metaSet
434667	downTSS_metaSet
421667	downTSS_metaSet
409667	downTSS_metaSet
409667	downTSS_metaSet
405667	downTSS_metaSet
261667	downTSS_metaSet
261667	downTSS_metaSet
262667	downTSS_metaSet
262667	downTSS_metaSet
261667	downTSS_metaSet
261667	downTSS_metaSet
261667	downTSS_metaSet
257667	downTSS_metaSet
257667	downTSS_metaSet
257667	downTSS_metaSet
260667	downTSS_metaSet
225667	downTSS_metaSet
225667	downTSS_metaSet
225667	downTSS_metaSet
224667	downTSS_metaSet
197667	downTSS_metaSet
197667	downTSS_metaSet
159667	downTSS_metaSet
145667	downTSS_metaSet
141667	downTSS_metaSet
141667	downTSS_metaSet
137667	downTSS_metaSet
105667	downTSS_metaSet
80667	downTSS_metaSet
61667	downTSS_metaSet
53667	downTSS_metaSet
13667	downTSS_metaSet
0	downTSS_metaSet
2334	downTSS_metaSet
18334	downTSS_metaSet
35334	downTSS_metaSet
42334	downTSS_metaSet
45334	downTSS_metaSet
50334	downTSS_metaSet
54334	downTSS_metaSet
54334	downTSS_metaSet
54334	downTSS_metaSet
55334	downTSS_metaSet
55334	downTSS_metaSet
55334	downTSS_metaSet
55334	downTSS_metaSet
56334	downTSS_metaSet
58334	downTSS_metaSet
62334	downTSS_metaSet
63334	downTSS_metaSet
72334	downTSS_metaSet
74334	downTSS_metaSet
77334	downTSS_metaSet
82334	downTSS_metaSet
98334	downTSS_metaSet
118334	downTSS_metaSet
120334	downTSS_metaSet
122334	downTSS_metaSet
124334	downTSS_metaSet
130334	downTSS_metaSet
177334	downTSS_metaSet
178334	downTSS_metaSet
190334	downTSS_metaSet
258334	downTSS_metaSet
262334	downTSS_metaSet
277334	downTSS_metaSet
295334	downTSS_metaSet
341334	downTSS_metaSet
366334	downTSS_metaSet
494334	downTSS_metaSet
502334	downTSS_metaSet
506334	downTSS_metaSet
518334	downTSS_metaSet
522334	downTSS_metaSet
563334	downTSS_metaSet
570334	downTSS_metaSet
591334	downTSS_metaSet
594334	downTSS_metaSet
634334	downTSS_metaSet
637334	downTSS_metaSet
638334	downTSS_metaSet
638334	downTSS_metaSet
638334	downTSS_metaSet
638334	downTSS_metaSet
639334	downTSS_metaSet
639334	downTSS_metaSet
641334	downTSS_metaSet
642334	downTSS_metaSet
642334	downTSS_metaSet
646334	downTSS_metaSet
646334	downTSS_metaSet
646334	downTSS_metaSet
647334	downTSS_metaSet
647334	downTSS_metaSet
648334	downTSS_metaSet
650334	downTSS_metaSet
650334	downTSS_metaSet
650334	downTSS_metaSet
654334	downTSS_metaSet
654334	downTSS_metaSet
654334	downTSS_metaSet
654334	downTSS_metaSet
655334	downTSS_metaSet
657334	downTSS_metaSet
659334	downTSS_metaSet
661334	downTSS_metaSet
662334	downTSS_metaSet
662334	downTSS_metaSet
666334	downTSS_metaSet
666334	downTSS_metaSet
672334	downTSS_metaSet
694334	downTSS_metaSet
702334	downTSS_metaSet
705334	downTSS_metaSet
705334	downTSS_metaSet
720334	downTSS_metaSet
722334	downTSS_metaSet
726334	downTSS_metaSet
732334	downTSS_metaSet
732334	downTSS_metaSet
744334	downTSS_metaSet
779334	downTSS_metaSet
785334	downTSS_metaSet
799334	downTSS_metaSet
802334	downTSS_metaSet
802334	downTSS_metaSet
805334	downTSS_metaSet
805334	downTSS_metaSet
805334	downTSS_metaSet
806334	downTSS_metaSet
806334	downTSS_metaSet
806334	downTSS_metaSet
806334	downTSS_metaSet
862334	downTSS_metaSet
867334	downTSS_metaSet
868334	downTSS_metaSet
870334	downTSS_metaSet
871334	downTSS_metaSet
871334	downTSS_metaSet
871334	downTSS_metaSet
871334	downTSS_metaSet
871334	downTSS_metaSet
871334	downTSS_metaSet
872334	downTSS_metaSet
873334	downTSS_metaSet
874334	downTSS_metaSet
874334	downTSS_metaSet
874334	downTSS_metaSet
876334	downTSS_metaSet
878334	downTSS_metaSet
878334	downTSS_metaSet
878334	downTSS_metaSet
878334	downTSS_metaSet
879334	downTSS_metaSet
880334	downTSS_metaSet
880334	downTSS_metaSet
880334	downTSS_metaSet
881334	downTSS_metaSet
882334	downTSS_metaSet
882334	downTSS_metaSet
882334	downTSS_metaSet
883334	downTSS_metaSet
887334	downTSS_metaSet
888334	downTSS_metaSet
892334	downTSS_metaSet
958334	downTSS_metaSet
1048334	downTSS_metaSet
1048334	downTSS_metaSet
1049334	downTSS_metaSet
1050334	downTSS_metaSet
1050334	downTSS_metaSet
1058334	downTSS_metaSet
1061334	downTSS_metaSet
1062334	downTSS_metaSet
1062334	downTSS_metaSet
1065334	downTSS_metaSet
1067334	downTSS_metaSet
1070334	downTSS_metaSet
1085334	downTSS_metaSet
1087334	downTSS_metaSet
1090334	downTSS_metaSet
1096334	downTSS_metaSet
1098334	downTSS_metaSet
1099334	downTSS_metaSet
1126334	downTSS_metaSet
1158334	downTSS_metaSet
1158334	downTSS_metaSet
1160334	downTSS_metaSet
1185334	downTSS_metaSet
1206334	downTSS_metaSet
1210334	downTSS_metaSet
1210334	downTSS_metaSet
1210334	downTSS_metaSet
1210334	downTSS_metaSet
1213334	downTSS_metaSet
1214334	downTSS_metaSet
1214334	downTSS_metaSet
1222334	downTSS_metaSet
1223334	downTSS_metaSet
1233334	downTSS_metaSet
1234334	downTSS_metaSet
1242334	downTSS_metaSet
1250334	downTSS_metaSet
1261334	downTSS_metaSet
1261334	downTSS_metaSet
1262334	downTSS_metaSet
1262334	downTSS_metaSet
1262334	downTSS_metaSet
1262334	downTSS_metaSet
1294334	downTSS_metaSet
1294334	downTSS_metaSet
1298334	downTSS_metaSet
1300334	downTSS_metaSet
1302334	downTSS_metaSet
1329334	downTSS_metaSet
1348334	downTSS_metaSet
1366334	downTSS_metaSet
1366334	downTSS_metaSet
1370334	downTSS_metaSet
1378334	downTSS_metaSet
1382334	downTSS_metaSet
1382334	downTSS_metaSet
1386334	downTSS_metaSet
1390334	downTSS_metaSet
1397334	downTSS_metaSet
1398334	downTSS_metaSet
1400334	downTSS_metaSet
1406334	downTSS_metaSet
1446334	downTSS_metaSet
1482334	downTSS_metaSet
1490334	downTSS_metaSet
1498334	downTSS_metaSet
1546334	downTSS_metaSet
1550334	downTSS_metaSet
1554334	downTSS_metaSet
1574334	downTSS_metaSet
1626334	downTSS_metaSet
1631334	downTSS_metaSet
1773334	downTSS_metaSet
1802334	downTSS_metaSet
1804334	downTSS_metaSet
1805334	downTSS_metaSet
1806334	downTSS_metaSet
1814334	downTSS_metaSet
1850334	downTSS_metaSet
1870334	downTSS_metaSet
1870334	downTSS_metaSet
1870334	downTSS_metaSet
1898334	downTSS_metaSet
1914334	downTSS_metaSet
1982334	downTSS_metaSet
1985334	downTSS_metaSet
1986334	downTSS_metaSet
1986334	downTSS_metaSet
1986334	downTSS_metaSet
1986334	downTSS_metaSet
1986334	downTSS_metaSet
1987334	downTSS_metaSet
1988334	downTSS_metaSet
1988334	downTSS_metaSet
1990334	downTSS_metaSet
1999334	downTSS_metaSet
2029334	downTSS_metaSet
2061334	downTSS_metaSet
2082334	downTSS_metaSet
2114334	downTSS_metaSet
2162334	downTSS_metaSet
2166334	downTSS_metaSet
2166334	downTSS_metaSet
2190334	downTSS_metaSet
2232334	downTSS_metaSet
2239334	downTSS_metaSet
2242334	downTSS_metaSet
2242334	downTSS_metaSet
2242334	downTSS_metaSet
2242334	downTSS_metaSet
2246334	downTSS_metaSet
2246334	downTSS_metaSet
2246334	downTSS_metaSet
2246334	downTSS_metaSet
2248334	downTSS_metaSet
2248334	downTSS_metaSet
2248334	downTSS_metaSet
2249334	downTSS_metaSet
2250334	downTSS_metaSet
2250334	downTSS_metaSet
2250334	downTSS_metaSet
2250334	downTSS_metaSet
2251334	downTSS_metaSet
2252334	downTSS_metaSet
2254334	downTSS_metaSet
2254334	downTSS_metaSet
2346334	downTSS_metaSet
2350334	downTSS_metaSet
2406334	downTSS_metaSet
2410334	downTSS_metaSet
2414334	downTSS_metaSet
2414334	downTSS_metaSet
2414334	downTSS_metaSet
2419334	downTSS_metaSet
2446334	downTSS_metaSet
2448334	downTSS_metaSet
2450334	downTSS_metaSet
2525334	downTSS_metaSet
2526334	downTSS_metaSet
2530334	downTSS_metaSet
2530334	downTSS_metaSet
2530334	downTSS_metaSet
2534334	downTSS_metaSet
2550334	downTSS_metaSet
2550334	downTSS_metaSet
2590334	downTSS_metaSet
2638334	downTSS_metaSet
2666334	downTSS_metaSet
2718334	downTSS_metaSet
2738334	downTSS_metaSet
2750334	downTSS_metaSet
2750334	downTSS_metaSet
2754334	downTSS_metaSet
2756334	downTSS_metaSet
2757334	downTSS_metaSet
2758334	downTSS_metaSet
2758334	downTSS_metaSet
2802334	downTSS_metaSet
2854334	downTSS_metaSet
2919334	downTSS_metaSet
2928334	downTSS_metaSet
2928334	downTSS_metaSet
2998334	downTSS_metaSet
2998334	downTSS_metaSet
3014334	downTSS_metaSet
3022334	downTSS_metaSet
3090334	downTSS_metaSet
3122334	downTSS_metaSet
3134334	downTSS_metaSet
3138334	downTSS_metaSet
3138334	downTSS_metaSet
3150334	downTSS_metaSet
3234334	downTSS_metaSet
3358334	downTSS_metaSet
3462334	downTSS_metaSet
3485334	downTSS_metaSet
3529334	downTSS_metaSet
3570334	downTSS_metaSet
3674334	downTSS_metaSet
3678334	downTSS_metaSet
3678334	downTSS_metaSet
3762334	downTSS_metaSet
4026334	downTSS_metaSet
4030334	downTSS_metaSet
4034334	downTSS_metaSet
4102334	downTSS_metaSet
4106334	downTSS_metaSet
4274334	downTSS_metaSet
4330334	downTSS_metaSet
4349619	downTSS_metaSet
4349619	downTSS_metaSet
4341619	downTSS_metaSet
4337619	downTSS_metaSet
4189619	downTSS_metaSet
4177619	downTSS_metaSet
4165619	downTSS_metaSet
4165619	downTSS_metaSet
4165619	downTSS_metaSet
4165619	downTSS_metaSet
4165619	downTSS_metaSet
4165619	downTSS_metaSet
4165619	downTSS_metaSet
4165619	downTSS_metaSet
4161619	downTSS_metaSet
4161619	downTSS_metaSet
4164619	downTSS_metaSet
4161619	downTSS_metaSet
4157619	downTSS_metaSet
4156619	downTSS_metaSet
4139619	downTSS_metaSet
4139619	downTSS_metaSet
4139619	downTSS_metaSet
4129619	downTSS_metaSet
4085619	downTSS_metaSet
4069619	downTSS_metaSet
3937619	downTSS_metaSet
3937619	downTSS_metaSet
3937619	downTSS_metaSet
3785619	downTSS_metaSet
3749619	downTSS_metaSet
3741619	downTSS_metaSet
3743619	downTSS_metaSet
3740619	downTSS_metaSet
3737619	downTSS_metaSet
3717619	downTSS_metaSet
3714619	downTSS_metaSet
3713619	downTSS_metaSet
3713619	downTSS_metaSet
3712619	downTSS_metaSet
3712619	downTSS_metaSet
3709619	downTSS_metaSet
3710619	downTSS_metaSet
3615619	downTSS_metaSet
3599619	downTSS_metaSet
3589619	downTSS_metaSet
3588619	downTSS_metaSet
3588619	downTSS_metaSet
3578619	downTSS_metaSet
3572619	downTSS_metaSet
3561619	downTSS_metaSet
3557619	downTSS_metaSet
3557619	downTSS_metaSet
3557619	downTSS_metaSet
3553619	downTSS_metaSet
3556619	downTSS_metaSet
3556619	downTSS_metaSet
3497619	downTSS_metaSet
3253619	downTSS_metaSet
3241619	downTSS_metaSet
3197619	downTSS_metaSet
3157619	downTSS_metaSet
3155619	downTSS_metaSet
3117619	downTSS_metaSet
3117619	downTSS_metaSet
3113619	downTSS_metaSet
3115619	downTSS_metaSet
3114619	downTSS_metaSet
3113619	downTSS_metaSet
3101619	downTSS_metaSet
3093619	downTSS_metaSet
3092619	downTSS_metaSet
2957619	downTSS_metaSet
2952619	downTSS_metaSet
2951619	downTSS_metaSet
2951619	downTSS_metaSet
2809619	downTSS_metaSet
2789619	downTSS_metaSet
2789619	downTSS_metaSet
2788619	downTSS_metaSet
2785619	downTSS_metaSet
2788619	downTSS_metaSet
2786619	downTSS_metaSet
2753619	downTSS_metaSet
2677619	downTSS_metaSet
2665619	downTSS_metaSet
2625619	downTSS_metaSet
2625619	downTSS_metaSet
2624619	downTSS_metaSet
2621619	downTSS_metaSet
2624619	downTSS_metaSet
2621619	downTSS_metaSet
2621619	downTSS_metaSet
2615619	downTSS_metaSet
2612619	downTSS_metaSet
2517619	downTSS_metaSet
2414619	downTSS_metaSet
2401619	downTSS_metaSet
2173619	downTSS_metaSet
2114619	downTSS_metaSet
2112619	downTSS_metaSet
2110619	downTSS_metaSet
2105619	downTSS_metaSet
2107619	downTSS_metaSet
2106619	downTSS_metaSet
2101619	downTSS_metaSet
2101619	downTSS_metaSet
2097619	downTSS_metaSet
2097619	downTSS_metaSet
1821619	downTSS_metaSet
1709619	downTSS_metaSet
1537619	downTSS_metaSet
1540619	downTSS_metaSet
1537619	downTSS_metaSet
1532619	downTSS_metaSet
1521619	downTSS_metaSet
1429619	downTSS_metaSet
1420619	downTSS_metaSet
1419619	downTSS_metaSet
1418619	downTSS_metaSet
1269619	downTSS_metaSet
1227619	downTSS_metaSet
1226619	downTSS_metaSet
1221619	downTSS_metaSet
1177619	downTSS_metaSet
1173619	downTSS_metaSet
1097619	downTSS_metaSet
1093619	downTSS_metaSet
1089619	downTSS_metaSet
1089619	downTSS_metaSet
1089619	downTSS_metaSet
1089619	downTSS_metaSet
1081619	downTSS_metaSet
1041619	downTSS_metaSet
1035619	downTSS_metaSet
1029619	downTSS_metaSet
1029619	downTSS_metaSet
1025619	downTSS_metaSet
1027619	downTSS_metaSet
1026619	downTSS_metaSet
1016619	downTSS_metaSet
990619	downTSS_metaSet
921619	downTSS_metaSet
834619	downTSS_metaSet
834619	downTSS_metaSet
833619	downTSS_metaSet
832619	downTSS_metaSet
829619	downTSS_metaSet
832619	downTSS_metaSet
609619	downTSS_metaSet
485619	downTSS_metaSet
429619	downTSS_metaSet
421619	downTSS_metaSet
197619	downTSS_metaSet
181619	downTSS_metaSet
49619	downTSS_metaSet
2619	downTSS_metaSet
1619	downTSS_metaSet
619	downTSS_metaSet
5382	downTSS_metaSet
9777	downTSS_metaSet
11777	downTSS_metaSet
9777	downTSS_metaSet
5777	downTSS_metaSet
777	downTSS_metaSet
18224	downTSS_metaSet
698224	downTSS_metaSet
730224	downTSS_metaSet
858224	downTSS_metaSet
1277224	downTSS_metaSet
1333224	downTSS_metaSet
1390224	downTSS_metaSet
2954224	downTSS_metaSet
2891981	downTSS_metaSet
2595981	downTSS_metaSet
2543981	downTSS_metaSet
2099981	downTSS_metaSet
2095981	downTSS_metaSet
2015981	downTSS_metaSet
1987981	downTSS_metaSet
1983981	downTSS_metaSet
1984981	downTSS_metaSet
1983981	downTSS_metaSet
1982981	downTSS_metaSet
1795981	downTSS_metaSet
1615981	downTSS_metaSet
1615981	downTSS_metaSet
1611981	downTSS_metaSet
1611981	downTSS_metaSet
1611981	downTSS_metaSet
1611981	downTSS_metaSet
1613981	downTSS_metaSet
1612981	downTSS_metaSet
1607981	downTSS_metaSet
1595981	downTSS_metaSet
1598981	downTSS_metaSet
1597981	downTSS_metaSet
1597981	downTSS_metaSet
1587981	downTSS_metaSet
1531981	downTSS_metaSet
1487981	downTSS_metaSet
1484981	downTSS_metaSet
1479981	downTSS_metaSet
1471981	downTSS_metaSet
1468981	downTSS_metaSet
1463981	downTSS_metaSet
1407981	downTSS_metaSet
1351981	downTSS_metaSet
1349981	downTSS_metaSet
1349981	downTSS_metaSet
1349981	downTSS_metaSet
1349981	downTSS_metaSet
1349981	downTSS_metaSet
1348981	downTSS_metaSet
1343981	downTSS_metaSet
1343981	downTSS_metaSet
1343981	downTSS_metaSet
1335981	downTSS_metaSet
1331981	downTSS_metaSet
1330981	downTSS_metaSet
1315981	downTSS_metaSet
1315981	downTSS_metaSet
1307981	downTSS_metaSet
1309981	downTSS_metaSet
1303981	downTSS_metaSet
1302981	downTSS_metaSet
1302981	downTSS_metaSet
1302981	downTSS_metaSet
1300981	downTSS_metaSet
1299981	downTSS_metaSet
1267981	downTSS_metaSet
1267981	downTSS_metaSet
1263981	downTSS_metaSet
1262981	downTSS_metaSet
1209981	downTSS_metaSet
1032981	downTSS_metaSet
1003981	downTSS_metaSet
999981	downTSS_metaSet
1002981	downTSS_metaSet
1002981	downTSS_metaSet
1000981	downTSS_metaSet
984981	downTSS_metaSet
962981	downTSS_metaSet
947981	downTSS_metaSet
947981	downTSS_metaSet
943981	downTSS_metaSet
942981	downTSS_metaSet
941981	downTSS_metaSet
940981	downTSS_metaSet
940981	downTSS_metaSet
862981	downTSS_metaSet
860981	downTSS_metaSet
856981	downTSS_metaSet
851981	downTSS_metaSet
847981	downTSS_metaSet
848981	downTSS_metaSet
848981	downTSS_metaSet
848981	downTSS_metaSet
843981	downTSS_metaSet
845981	downTSS_metaSet
619981	downTSS_metaSet
515981	downTSS_metaSet
513981	downTSS_metaSet
447981	downTSS_metaSet
315981	downTSS_metaSet
315981	downTSS_metaSet
299981	downTSS_metaSet
298981	downTSS_metaSet
295981	downTSS_metaSet
295981	downTSS_metaSet
296981	downTSS_metaSet
197981	downTSS_metaSet
91981	downTSS_metaSet
19981	downTSS_metaSet
0	downTSS_metaSet
35343	downTSS_metaSet
40343	downTSS_metaSet
59343	downTSS_metaSet
59343	downTSS_metaSet
59343	downTSS_metaSet
59343	downTSS_metaSet
59343	downTSS_metaSet
59343	downTSS_metaSet
60343	downTSS_metaSet
61343	downTSS_metaSet
63343	downTSS_metaSet
279343	downTSS_metaSet
279343	downTSS_metaSet
351343	downTSS_metaSet
351343	downTSS_metaSet
360343	downTSS_metaSet
533343	downTSS_metaSet
543343	downTSS_metaSet
587343	downTSS_metaSet
584035	downTSS_metaSet
575035	downTSS_metaSet
506035	downTSS_metaSet
495035	downTSS_metaSet
492035	downTSS_metaSet
487035	downTSS_metaSet
487035	downTSS_metaSet
479035	downTSS_metaSet
480035	downTSS_metaSet
480035	downTSS_metaSet
479035	downTSS_metaSet
479035	downTSS_metaSet
479035	downTSS_metaSet
479035	downTSS_metaSet
478035	downTSS_metaSet
471035	downTSS_metaSet
445035	downTSS_metaSet
327035	downTSS_metaSet
306035	downTSS_metaSet
304035	downTSS_metaSet
297035	downTSS_metaSet
288035	downTSS_metaSet
285035	downTSS_metaSet
284035	downTSS_metaSet
283035	downTSS_metaSet
279035	downTSS_metaSet
279035	downTSS_metaSet
280035	downTSS_metaSet
271035	downTSS_metaSet
271035	downTSS_metaSet
267035	downTSS_metaSet
268035	downTSS_metaSet
268035	downTSS_metaSet
263035	downTSS_metaSet
263035	downTSS_metaSet
263035	downTSS_metaSet
261035	downTSS_metaSet
132966	downTSS_metaSet
136966	downTSS_metaSet
137966	downTSS_metaSet
168966	downTSS_metaSet
172966	downTSS_metaSet
172966	downTSS_metaSet
176966	downTSS_metaSet
184966	downTSS_metaSet
[truncated: 281,640+ more rows]

## Sheet: Fig3f_loopQuant
V1	V5	cond	type
DMSO_bivalent_up	2.98749	DMSO	bivalent_up
DMSO_bivalent_up	3.38811	DMSO	bivalent_up
DMSO_bivalent_up	3.10849	DMSO	bivalent_up
DMSO_bivalent_up	3.23796	DMSO	bivalent_up
DMSO_bivalent_up	4.00227	DMSO	bivalent_up
DMSO_bivalent_up	3.38788	DMSO	bivalent_up
DMSO_bivalent_up	2.96953	DMSO	bivalent_up
DMSO_bivalent_up	3.27197	DMSO	bivalent_up
DMSO_bivalent_up	3.04501	DMSO	bivalent_up
DMSO_downTSS	2.28227	DMSO	downTSS
DMSO_downTSS	2.59687	DMSO	downTSS
DMSO_downTSS	2.38181	DMSO	downTSS
DMSO_downTSS	2.57605	DMSO	downTSS
DMSO_downTSS	3.18225	DMSO	downTSS
DMSO_downTSS	2.56195	DMSO	downTSS
DMSO_downTSS	2.38408	DMSO	downTSS
DMSO_downTSS	2.61214	DMSO	downTSS
DMSO_downTSS	2.351	DMSO	downTSS
DMSO_upTSS	2.27268	DMSO	upTSS
DMSO_upTSS	2.53353	DMSO	upTSS
DMSO_upTSS	2.33596	DMSO	upTSS
DMSO_upTSS	2.49826	DMSO	upTSS
DMSO_upTSS	3.08206	DMSO	upTSS
DMSO_upTSS	2.56748	DMSO	upTSS
DMSO_upTSS	2.30615	DMSO	upTSS
DMSO_upTSS	2.54047	DMSO	upTSS
DMSO_upTSS	2.29418	DMSO	upTSS
TSA_bivalent_up	3.11255	TSA	bivalent_up
TSA_bivalent_up	3.55621	TSA	bivalent_up
TSA_bivalent_up	3.08824	TSA	bivalent_up
TSA_bivalent_up	3.62716	TSA	bivalent_up
TSA_bivalent_up	4.47693	TSA	bivalent_up
TSA_bivalent_up	3.70549	TSA	bivalent_up
TSA_bivalent_up	3.0642	TSA	bivalent_up
TSA_bivalent_up	3.61912	TSA	bivalent_up
TSA_bivalent_up	3.05173	TSA	bivalent_up
TSA_downTSS	2.54711	TSA	downTSS
TSA_downTSS	3.02359	TSA	downTSS
TSA_downTSS	2.58112	TSA	downTSS
TSA_downTSS	2.97059	TSA	downTSS
TSA_downTSS	3.64009	TSA	downTSS
TSA_downTSS	3.00089	TSA	downTSS
TSA_downTSS	2.61034	TSA	downTSS
TSA_downTSS	2.96564	TSA	downTSS
TSA_downTSS	2.5818	TSA	downTSS
TSA_upTSS	2.24843	TSA	upTSS
TSA_upTSS	2.54848	TSA	upTSS
TSA_upTSS	2.24519	TSA	upTSS
TSA_upTSS	2.57553	TSA	upTSS
TSA_upTSS	3.18435	TSA	upTSS
TSA_upTSS	2.62386	TSA	upTSS
TSA_upTSS	2.22398	TSA	upTSS
TSA_upTSS	2.55894	TSA	upTSS
TSA_upTSS	2.20029	TSA	upTSS
