# Supplementary material for: Transient histone deacetylase inhibition induces cellular memory of gene expression and 3D genome folding
Source: Nat Genet. 2026 Feb 4;58(2):404–17. doi: 10.1038/s41588-025-02489-4 (PMC12900649; doi:10.1038/s41588-025-02489-4)
Supplement: Supplementary file 8 — Statistical source data. [file 41588_2025_2489_MOESM8_ESM.xlsx]

## Sheet: Fig_4c_K27ac_peaksFrequency_gen
pos	value	Lower	Upper	peaks
1	0.000480658	0.000457531	0.000504977	DMSO_peaks
2	0.000513328	0.000488266	0.000540365	DMSO_peaks
3	0.000508747	0.000484367	0.000534739	DMSO_peaks
4	0.000509558	0.000485764	0.000534968	DMSO_peaks
5	0.000508481	0.000485847	0.000533361	DMSO_peaks
6	0.000510279	0.00048676	0.000534766	DMSO_peaks
7	0.000513265	0.000488851	0.000538377	DMSO_peaks
8	0.000514276	0.000489539	0.000541121	DMSO_peaks
9	0.000516599	0.000491528	0.000544648	DMSO_peaks
10	0.000515551	0.000489509	0.000542503	DMSO_peaks
11	0.000514879	0.000488458	0.000540733	DMSO_peaks
12	0.000512393	0.000486082	0.000538223	DMSO_peaks
13	0.000512938	0.000486116	0.000537037	DMSO_peaks
14	0.000517621	0.000491175	0.000544078	DMSO_peaks
15	0.000514851	0.000487642	0.000539912	DMSO_peaks
16	0.00051236	0.000484152	0.000537892	DMSO_peaks
17	0.000513443	0.00048514	0.000540405	DMSO_peaks
18	0.00051334	0.000485588	0.000540637	DMSO_peaks
19	0.00051441	0.000486819	0.000543766	DMSO_peaks
20	0.000511802	0.000484155	0.000540103	DMSO_peaks
21	0.000512494	0.000485234	0.000541213	DMSO_peaks
22	0.000510844	0.000483201	0.000539242	DMSO_peaks
23	0.00051352	0.000486587	0.000541676	DMSO_peaks
24	0.000517214	0.00048975	0.000546395	DMSO_peaks
25	0.000516777	0.00049086	0.000544378	DMSO_peaks
26	0.000511051	0.000484438	0.000537957	DMSO_peaks
27	0.000507731	0.000481691	0.000535114	DMSO_peaks
28	0.000506652	0.000480329	0.000535121	DMSO_peaks
29	0.000504288	0.000478335	0.000532003	DMSO_peaks
30	0.00050329	0.000477008	0.000530775	DMSO_peaks
31	0.000505018	0.000478066	0.000532969	DMSO_peaks
32	0.000500666	0.000474642	0.00052836	DMSO_peaks
33	0.000498878	0.000473382	0.000526368	DMSO_peaks
34	0.000500435	0.00047411	0.000529488	DMSO_peaks
35	0.000500249	0.00047407	0.000527565	DMSO_peaks
36	0.000502174	0.000475881	0.000528813	DMSO_peaks
37	0.000504792	0.000478055	0.000532334	DMSO_peaks
38	0.000507692	0.000480735	0.000535809	DMSO_peaks
39	0.000511379	0.000485304	0.000540682	DMSO_peaks
40	0.000509227	0.000482211	0.000540335	DMSO_peaks
41	0.000503175	0.000476858	0.000532846	DMSO_peaks
42	0.000501539	0.000475055	0.000529207	DMSO_peaks
43	0.00050187	0.00047566	0.000530608	DMSO_peaks
44	0.000501295	0.000474458	0.0005289	DMSO_peaks
45	0.000503151	0.000476319	0.00053198	DMSO_peaks
46	0.000506516	0.000479788	0.00053491	DMSO_peaks
47	0.000507118	0.000480763	0.000536247	DMSO_peaks
48	0.000508774	0.000483586	0.00053733	DMSO_peaks
49	0.000512617	0.000489314	0.000541691	DMSO_peaks
50	0.000516659	0.000492969	0.000542342	DMSO_peaks
51	0.000519282	0.000495502	0.000546221	DMSO_peaks
52	0.000520805	0.000495396	0.000547781	DMSO_peaks
53	0.00052308	0.000498834	0.000552069	DMSO_peaks
54	0.00052131	0.000496911	0.000547915	DMSO_peaks
55	0.000518492	0.00049494	0.00054519	DMSO_peaks
56	0.000518079	0.000493647	0.000544382	DMSO_peaks
57	0.000522106	0.000496521	0.000547598	DMSO_peaks
58	0.000521732	0.000497133	0.000548146	DMSO_peaks
59	0.000525364	0.000500504	0.000551643	DMSO_peaks
60	0.000528332	0.000504193	0.000553772	DMSO_peaks
61	0.000526923	0.000502968	0.000552555	DMSO_peaks
62	0.000529487	0.000505388	0.000555936	DMSO_peaks
63	0.000529609	0.000504328	0.000554998	DMSO_peaks
64	0.000531782	0.000507171	0.000556568	DMSO_peaks
65	0.000532235	0.00050763	0.000556964	DMSO_peaks
66	0.000536347	0.000511162	0.000562458	DMSO_peaks
67	0.000537734	0.000512621	0.000563745	DMSO_peaks
68	0.000538575	0.000512491	0.000563853	DMSO_peaks
69	0.000541194	0.000515998	0.000566548	DMSO_peaks
70	0.00054723	0.00052243	0.000574669	DMSO_peaks
71	0.000545211	0.000521544	0.000571752	DMSO_peaks
72	0.000549338	0.000526069	0.000575913	DMSO_peaks
73	0.000552646	0.000528895	0.000580995	DMSO_peaks
74	0.000551626	0.000527502	0.00057914	DMSO_peaks
75	0.000549073	0.000524746	0.000577049	DMSO_peaks
76	0.000549321	0.00052495	0.000578183	DMSO_peaks
77	0.000547376	0.000523352	0.000576116	DMSO_peaks
78	0.000544581	0.000520457	0.000571743	DMSO_peaks
79	0.000546381	0.000521989	0.000573811	DMSO_peaks
80	0.00054693	0.000522518	0.000573556	DMSO_peaks
81	0.000546158	0.000521686	0.000573011	DMSO_peaks
82	0.000548406	0.000523122	0.000575097	DMSO_peaks
83	0.000547342	0.000522523	0.000572335	DMSO_peaks
84	0.00055182	0.000527096	0.000576857	DMSO_peaks
85	0.000553539	0.00052757	0.00057851	DMSO_peaks
86	0.000555027	0.000528682	0.000580579	DMSO_peaks
87	0.000556673	0.00053062	0.000580409	DMSO_peaks
88	0.000557734	0.000532118	0.000582827	DMSO_peaks
89	0.000558261	0.00053227	0.000584071	DMSO_peaks
90	0.000559079	0.00053264	0.000583828	DMSO_peaks
91	0.000564986	0.000538304	0.000589221	DMSO_peaks
92	0.000564331	0.000537481	0.000589165	DMSO_peaks
93	0.000564123	0.000537056	0.000590301	DMSO_peaks
94	0.000560069	0.000534101	0.0005868	DMSO_peaks
95	0.000556999	0.000531635	0.000583978	DMSO_peaks
96	0.00055771	0.000532383	0.00058387	DMSO_peaks
97	0.000556437	0.000530213	0.000583852	DMSO_peaks
98	0.00055842	0.000531611	0.000583629	DMSO_peaks
99	0.000560814	0.000534771	0.000584876	DMSO_peaks
100	0.00056009	0.000534467	0.000584749	DMSO_peaks
101	0.00056686	0.000540781	0.000589554	DMSO_peaks
102	0.000570588	0.00054595	0.00059469	DMSO_peaks
103	0.000569827	0.000545517	0.00059412	DMSO_peaks
104	0.000565009	0.000541727	0.000590072	DMSO_peaks
105	0.000566314	0.000541076	0.000593074	DMSO_peaks
106	0.000571156	0.000544757	0.000598215	DMSO_peaks
107	0.000574176	0.000547316	0.000600051	DMSO_peaks
108	0.000578229	0.000551354	0.000605019	DMSO_peaks
109	0.000579694	0.000553622	0.00060762	DMSO_peaks
110	0.000578912	0.000554156	0.000607153	DMSO_peaks
111	0.000580707	0.000554233	0.000606842	DMSO_peaks
112	0.000586813	0.000560517	0.000612747	DMSO_peaks
113	0.000588887	0.000563021	0.00061401	DMSO_peaks
114	0.00059445	0.000568238	0.000620865	DMSO_peaks
115	0.000597642	0.000571316	0.000624412	DMSO_peaks
116	0.000594111	0.000568185	0.000621101	DMSO_peaks
117	0.000592022	0.00056616	0.000618507	DMSO_peaks
118	0.000592867	0.000567943	0.000620703	DMSO_peaks
119	0.000592492	0.000567982	0.000620709	DMSO_peaks
120	0.000596027	0.000570245	0.00062401	DMSO_peaks
121	0.00059342	0.00056613	0.000621765	DMSO_peaks
122	0.000595681	0.00056952	0.000623565	DMSO_peaks
123	0.00059238	0.000567185	0.000619801	DMSO_peaks
124	0.000591039	0.000565381	0.000618921	DMSO_peaks
125	0.000593702	0.000568101	0.000620871	DMSO_peaks
126	0.000591709	0.000566138	0.000619142	DMSO_peaks
127	0.000590286	0.000564527	0.000618846	DMSO_peaks
128	0.000591731	0.0005672	0.000618927	DMSO_peaks
129	0.000591038	0.000565708	0.00061732	DMSO_peaks
130	0.000591622	0.000566331	0.00061739	DMSO_peaks
131	0.000592833	0.000567099	0.00061953	DMSO_peaks
132	0.000595492	0.000570777	0.0006217	DMSO_peaks
133	0.00059714	0.000571877	0.000622933	DMSO_peaks
134	0.000601958	0.000577889	0.00062963	DMSO_peaks
135	0.000603685	0.00058084	0.000630385	DMSO_peaks
136	0.000606307	0.000581865	0.000632168	DMSO_peaks
137	0.000608176	0.000583015	0.000634358	DMSO_peaks
138	0.000608454	0.000583082	0.00063397	DMSO_peaks
139	0.00060866	0.000582637	0.000634769	DMSO_peaks
140	0.000607404	0.000582986	0.000633374	DMSO_peaks
141	0.000608286	0.000584718	0.00063421	DMSO_peaks
142	0.00061271	0.000589166	0.000638413	DMSO_peaks
143	0.000611798	0.000587499	0.000636428	DMSO_peaks
144	0.000609635	0.000584774	0.000634307	DMSO_peaks
145	0.000613524	0.000588665	0.000639596	DMSO_peaks
146	0.000615266	0.000590514	0.000640375	DMSO_peaks
147	0.000615392	0.000590105	0.000640663	DMSO_peaks
148	0.000613314	0.000587781	0.000639458	DMSO_peaks
149	0.000613803	0.000587175	0.000641625	DMSO_peaks
150	0.000612361	0.000585191	0.000641092	DMSO_peaks
151	0.000615862	0.000588846	0.000644787	DMSO_peaks
152	0.000618504	0.000590998	0.000647028	DMSO_peaks
153	0.000617432	0.000588711	0.000645832	DMSO_peaks
154	0.000620441	0.000592532	0.000648249	DMSO_peaks
155	0.000622433	0.000594776	0.000648696	DMSO_peaks
156	0.000619994	0.0005945	0.000646808	DMSO_peaks
157	0.000622468	0.000597384	0.000649294	DMSO_peaks
158	0.000625694	0.00060155	0.000652336	DMSO_peaks
159	0.000628609	0.000603982	0.000654905	DMSO_peaks
160	0.000629377	0.000603435	0.000655982	DMSO_peaks
161	0.000631221	0.000606182	0.000659236	DMSO_peaks
162	0.000628568	0.000602863	0.000657576	DMSO_peaks
163	0.000629463	0.000602636	0.000657505	DMSO_peaks
164	0.000628942	0.000603598	0.000656262	DMSO_peaks
165	0.000626101	0.000600393	0.000654325	DMSO_peaks
166	0.000624976	0.000600097	0.000651167	DMSO_peaks
167	0.000625289	0.000600396	0.000651496	DMSO_peaks
168	0.000625117	0.000599617	0.000651273	DMSO_peaks
169	0.000626309	0.000599495	0.000651453	DMSO_peaks
170	0.000627907	0.000601588	0.000653249	DMSO_peaks
171	0.000630389	0.000603768	0.00065675	DMSO_peaks
172	0.000628037	0.000602083	0.000653508	DMSO_peaks
173	0.000631966	0.000605079	0.000658787	DMSO_peaks
174	0.000634559	0.000607606	0.000662146	DMSO_peaks
175	0.000634504	0.000608949	0.000661938	DMSO_peaks
176	0.000638381	0.000612103	0.000665367	DMSO_peaks
177	0.000640079	0.00061383	0.000666198	DMSO_peaks
178	0.000644239	0.000618474	0.00067051	DMSO_peaks
179	0.000650434	0.00062447	0.00067685	DMSO_peaks
180	0.00065429	0.000629424	0.000681056	DMSO_peaks
181	0.000657192	0.000632738	0.00068386	DMSO_peaks
182	0.000657959	0.000633604	0.000684134	DMSO_peaks
183	0.000654795	0.000629677	0.000680838	DMSO_peaks
184	0.000654915	0.000630427	0.000681384	DMSO_peaks
185	0.000655476	0.000631181	0.000680206	DMSO_peaks
186	0.00065666	0.000631715	0.000681326	DMSO_peaks
187	0.000659231	0.000633378	0.000685453	DMSO_peaks
188	0.000656436	0.000631228	0.000682719	DMSO_peaks
189	0.000654076	0.000628267	0.000679493	DMSO_peaks
190	0.00065691	0.0006317	0.000682494	DMSO_peaks
191	0.000662853	0.000637291	0.000688433	DMSO_peaks
192	0.000665083	0.000638934	0.000690694	DMSO_peaks
193	0.000667349	0.00064236	0.000691653	DMSO_peaks
194	0.000668723	0.000642612	0.000693276	DMSO_peaks
195	0.000668795	0.000643078	0.000694012	DMSO_peaks
196	0.000667052	0.00064177	0.000691663	DMSO_peaks
197	0.00067234	0.000647316	0.000696887	DMSO_peaks
198	0.000675912	0.000649718	0.000699988	DMSO_peaks
199	0.000678854	0.000651606	0.00070516	DMSO_peaks
200	0.000678435	0.000652727	0.000705576	DMSO_peaks
201	0.000680469	0.00065407	0.000707988	DMSO_peaks
202	0.000682873	0.000654429	0.000710918	DMSO_peaks
203	0.000684675	0.000656914	0.000713921	DMSO_peaks
204	0.000684885	0.000657515	0.00071317	DMSO_peaks
205	0.000684385	0.000656683	0.000710952	DMSO_peaks
206	0.000683728	0.000656189	0.00071157	DMSO_peaks
207	0.000683192	0.000655515	0.000710845	DMSO_peaks
208	0.000682271	0.000655988	0.000709936	DMSO_peaks
209	0.000683883	0.00065588	0.000712293	DMSO_peaks
210	0.000684852	0.000658096	0.000711774	DMSO_peaks
211	0.000684676	0.000657901	0.00071086	DMSO_peaks
212	0.000684109	0.00065726	0.000709976	DMSO_peaks
213	0.000685143	0.000657603	0.000711042	DMSO_peaks
214	0.000683335	0.000657482	0.000709478	DMSO_peaks
215	0.000683681	0.000655855	0.00070958	DMSO_peaks
216	0.000685444	0.000657593	0.000712393	DMSO_peaks
217	0.000687501	0.000660297	0.000712363	DMSO_peaks
218	0.000687405	0.000660728	0.000711947	DMSO_peaks
219	0.000690771	0.000663469	0.000716637	DMSO_peaks
220	0.000696407	0.000667927	0.000722198	DMSO_peaks
221	0.00069999	0.000671162	0.000726644	DMSO_peaks
222	0.000702791	0.000675118	0.000728994	DMSO_peaks
223	0.000706256	0.000677777	0.000731668	DMSO_peaks
224	0.000706435	0.000678818	0.000731488	DMSO_peaks
225	0.000707017	0.000678789	0.000731715	DMSO_peaks
226	0.000703668	0.000673755	0.000729421	DMSO_peaks
227	0.000705834	0.000677059	0.000730158	DMSO_peaks
228	0.000705788	0.000677953	0.000729852	DMSO_peaks
229	0.000707053	0.00067791	0.000731332	DMSO_peaks
230	0.000709168	0.000680045	0.000734711	DMSO_peaks
231	0.00071225	0.000683628	0.000737989	DMSO_peaks
232	0.000716348	0.000687524	0.000743265	DMSO_peaks
233	0.000720282	0.00069127	0.000748599	DMSO_peaks
234	0.000722555	0.000692847	0.000750547	DMSO_peaks
235	0.000721701	0.000692019	0.000749495	DMSO_peaks
236	0.000719357	0.000689254	0.00074606	DMSO_peaks
237	0.00072001	0.00069075	0.000748015	DMSO_peaks
238	0.000722827	0.000693654	0.000749846	DMSO_peaks
239	0.000728089	0.000700822	0.000756293	DMSO_peaks
240	0.00073327	0.000705322	0.000760647	DMSO_peaks
241	0.000735739	0.000707769	0.000762389	DMSO_peaks
242	0.000740755	0.000713176	0.000767816	DMSO_peaks
243	0.000741071	0.000712131	0.000768487	DMSO_peaks
244	0.00074441	0.000715336	0.000770099	DMSO_peaks
245	0.000745578	0.00071646	0.00077141	DMSO_peaks
246	0.000746112	0.000715662	0.00077047	DMSO_peaks
247	0.000750317	0.000719818	0.00077493	DMSO_peaks
248	0.000754417	0.000725019	0.000780706	DMSO_peaks
249	0.000757577	0.000728684	0.000783622	DMSO_peaks
250	0.000763113	0.000734965	0.000790611	DMSO_peaks
251	0.000765814	0.000738328	0.00079481	DMSO_peaks
252	0.000764881	0.000736027	0.000793309	DMSO_peaks
253	0.000762414	0.000733834	0.000790393	DMSO_peaks
254	0.000762591	0.000734037	0.000790954	DMSO_peaks
255	0.000768147	0.000740385	0.000796026	DMSO_peaks
256	0.000772166	0.000746267	0.000800013	DMSO_peaks
257	0.000774284	0.000747448	0.000800757	DMSO_peaks
258	0.000773714	0.000748017	0.000800928	DMSO_peaks
259	0.000775281	0.000749037	0.00080195	DMSO_peaks
260	0.000776842	0.000749566	0.00080319	DMSO_peaks
261	0.000778933	0.000750868	0.000805287	DMSO_peaks
262	0.000783099	0.0007557	0.000810312	DMSO_peaks
263	0.000783461	0.000757838	0.000810108	DMSO_peaks
264	0.000787102	0.00075918	0.000813707	DMSO_peaks
265	0.000790986	0.00076307	0.000816224	DMSO_peaks
266	0.0007934	0.000766534	0.000817353	DMSO_peaks
267	0.000797311	0.000769452	0.000822106	DMSO_peaks
268	0.000801005	0.000772582	0.000826037	DMSO_peaks
269	0.000806296	0.000777498	0.00083248	DMSO_peaks
270	0.000806438	0.00077724	0.000833221	DMSO_peaks
271	0.000811977	0.000783357	0.00083787	DMSO_peaks
272	0.000818561	0.00079033	0.000845673	DMSO_peaks
273	0.00082145	0.000794043	0.000848154	DMSO_peaks
274	0.000821438	0.000794549	0.000847706	DMSO_peaks
275	0.000822337	0.000794114	0.000849104	DMSO_peaks
276	0.000828505	0.000800288	0.00085595	DMSO_peaks
277	0.000833536	0.000804491	0.00086176	DMSO_peaks
278	0.0008437	0.000814291	0.000871485	DMSO_peaks
279	0.000849231	0.000820903	0.00087698	DMSO_peaks
280	0.000853253	0.000824866	0.000882401	DMSO_peaks
281	0.000857796	0.000829757	0.000887701	DMSO_peaks
282	0.000865956	0.000838003	0.000896676	DMSO_peaks
283	0.000875597	0.000847933	0.000906443	DMSO_peaks
284	0.000879458	0.000850826	0.000910306	DMSO_peaks
285	0.000888586	0.000860143	0.000919142	DMSO_peaks
286	0.000894275	0.000865866	0.000924722	DMSO_peaks
287	0.000894492	0.000866235	0.000925724	DMSO_peaks
288	0.000898912	0.0008691	0.000930715	DMSO_peaks
289	0.000908811	0.000879448	0.000940819	DMSO_peaks
290	0.000914687	0.000882389	0.000947259	DMSO_peaks
291	0.000918759	0.000888006	0.000951448	DMSO_peaks
292	0.000922907	0.000893491	0.000954175	DMSO_peaks
293	0.000929495	0.000899856	0.000960715	DMSO_peaks
294	0.000935574	0.000905534	0.000967371	DMSO_peaks
295	0.000937187	0.000909892	0.000967521	DMSO_peaks
296	0.000941531	0.000914299	0.000971589	DMSO_peaks
297	0.000949691	0.000920042	0.000979151	DMSO_peaks
298	0.0009575	0.000926227	0.000986971	DMSO_peaks
299	0.000963264	0.000932237	0.000993168	DMSO_peaks
300	0.000967909	0.000936271	0.000998884	DMSO_peaks
301	0.000971426	0.000938879	0.00100195	DMSO_peaks
302	0.000978707	0.000945985	0.00100956	DMSO_peaks
303	0.000984177	0.000953042	0.00101679	DMSO_peaks
304	0.000991455	0.000961316	0.0010237	DMSO_peaks
305	0.00099313	0.000961869	0.0010263	DMSO_peaks
306	0.00100157	0.000971676	0.0010332	DMSO_peaks
307	0.00100658	0.000976521	0.00103892	DMSO_peaks
308	0.00101613	0.000986801	0.00104919	DMSO_peaks
309	0.00102077	0.000989911	0.0010514	DMSO_peaks
310	0.00101922	0.000990948	0.00105125	DMSO_peaks
311	0.00102147	0.000992762	0.00105263	DMSO_peaks
312	0.00102636	0.000998965	0.00105607	DMSO_peaks
313	0.00103024	0.00100264	0.00105911	DMSO_peaks
314	0.00103551	0.00100777	0.0010647	DMSO_peaks
315	0.00104452	0.00101664	0.00107376	DMSO_peaks
316	0.00104955	0.00102126	0.00107979	DMSO_peaks
317	0.00105949	0.00103084	0.00109072	DMSO_peaks
318	0.00107244	0.001044	0.00110567	DMSO_peaks
319	0.00108117	0.001052	0.00111443	DMSO_peaks
320	0.00108811	0.00105677	0.00112157	DMSO_peaks
321	0.00109885	0.0010679	0.0011328	DMSO_peaks
322	0.00110725	0.00107569	0.00114058	DMSO_peaks
323	0.001116	0.00108594	0.00114921	DMSO_peaks
324	0.00112607	0.0010951	0.00116061	DMSO_peaks
325	0.00113349	0.0011019	0.00116881	DMSO_peaks
326	0.0011419	0.00111129	0.00117731	DMSO_peaks
327	0.00115081	0.00111854	0.00118626	DMSO_peaks
328	0.00116021	0.00112659	0.00119642	DMSO_peaks
329	0.00117367	0.00114008	0.00120838	DMSO_peaks
330	0.00118361	0.00114912	0.00122016	DMSO_peaks
331	0.00119736	0.00116225	0.00123146	DMSO_peaks
332	0.001208	0.00117381	0.00124439	DMSO_peaks
333	0.0012164	0.00118185	0.00125167	DMSO_peaks
334	0.00122228	0.00118846	0.00125943	DMSO_peaks
335	0.00122879	0.00119564	0.00126709	DMSO_peaks
336	0.00124015	0.00120531	0.00127671	DMSO_peaks
337	0.00124723	0.00121192	0.00128443	DMSO_peaks
338	0.0012557	0.00122095	0.00129342	DMSO_peaks
339	0.001262	0.00122864	0.00129951	DMSO_peaks
340	0.00127384	0.00124094	0.00131254	DMSO_peaks
341	0.00128498	0.00125064	0.00132307	DMSO_peaks
342	0.00129444	0.00125904	0.00133263	DMSO_peaks
343	0.00131061	0.00127302	0.0013469	DMSO_peaks
344	0.00132526	0.00128828	0.00136232	DMSO_peaks
345	0.00133828	0.0013008	0.00137584	DMSO_peaks
346	0.00135078	0.00131424	0.0013896	DMSO_peaks
347	0.00136013	0.00132329	0.00140003	DMSO_peaks
348	0.00137646	0.00133661	0.00141662	DMSO_peaks
349	0.00139611	0.00135749	0.00143662	DMSO_peaks
350	0.00141545	0.00137714	0.00145708	DMSO_peaks
351	0.00142266	0.00138319	0.00146592	DMSO_peaks
352	0.00143598	0.00139715	0.00148069	DMSO_peaks
353	0.00144525	0.00140753	0.00148577	DMSO_peaks
354	0.00146255	0.00142428	0.00150469	DMSO_peaks
355	0.00147587	0.00143852	0.00151798	DMSO_peaks
356	0.00148995	0.00145179	0.00153338	DMSO_peaks
357	0.00150772	0.00146952	0.00155307	DMSO_peaks
358	0.00152769	0.00148858	0.00157485	DMSO_peaks
359	0.00154867	0.00150892	0.00159533	DMSO_peaks
360	0.00156553	0.00152576	0.00161023	DMSO_peaks
361	0.00158157	0.0015423	0.00162897	DMSO_peaks
362	0.00160024	0.00156028	0.00164714	DMSO_peaks
363	0.00161836	0.00157995	0.00166661	DMSO_peaks
364	0.00164536	0.00160494	0.0016931	DMSO_peaks
365	0.00167088	0.0016282	0.00172177	DMSO_peaks
366	0.00169683	0.00165431	0.00174593	DMSO_peaks
367	0.00171947	0.00167781	0.00176752	DMSO_peaks
368	0.00174391	0.00170098	0.00179391	DMSO_peaks
369	0.00176536	0.00172218	0.00181522	DMSO_peaks
370	0.00178422	0.0017389	0.00183218	DMSO_peaks
371	0.00180788	0.00176388	0.00185537	DMSO_peaks
372	0.00183548	0.00179175	0.00188329	DMSO_peaks
373	0.00185756	0.0018139	0.00190708	DMSO_peaks
374	0.00188012	0.00183519	0.00192985	DMSO_peaks
375	0.00190216	0.00185831	0.00195314	DMSO_peaks
376	0.00193272	0.00188835	0.00198703	DMSO_peaks
377	0.00196733	0.00192174	0.00202	DMSO_peaks
378	0.0019996	0.001952	0.00205307	DMSO_peaks
379	0.00203321	0.0019826	0.00208886	DMSO_peaks
380	0.00206478	0.00201465	0.00212203	DMSO_peaks
381	0.00210509	0.00205239	0.00216457	DMSO_peaks
382	0.00214239	0.00208893	0.00220211	DMSO_peaks
383	0.00218081	0.00212503	0.00224053	DMSO_peaks
384	0.00221432	0.00215723	0.00227424	DMSO_peaks
385	0.00225323	0.00219531	0.00231368	DMSO_peaks
386	0.00230242	0.00224303	0.00236185	DMSO_peaks
387	0.00234774	0.00228705	0.00241224	DMSO_peaks
388	0.00239105	0.00232937	0.00245449	DMSO_peaks
389	0.00244324	0.00238219	0.00250779	DMSO_peaks
390	0.00249108	0.00242823	0.00255537	DMSO_peaks
391	0.00253717	0.00247265	0.00260122	DMSO_peaks
392	0.0025915	0.00252427	0.00265996	DMSO_peaks
393	0.00264574	0.00258151	0.0027142	DMSO_peaks
394	0.00270702	0.0026432	0.00277762	DMSO_peaks
395	0.00276845	0.00269955	0.00284397	DMSO_peaks
396	0.00283089	0.0027605	0.00290308	DMSO_peaks
397	0.00289182	0.00282243	0.00296766	DMSO_peaks
398	0.00293415	0.00286589	0.00301367	DMSO_peaks
399	0.00297744	0.00290884	0.00305417	DMSO_peaks
400	0.00300957	0.00293772	0.00308847	DMSO_peaks
401	0.00300393	0.00293267	0.003086	DMSO_peaks
402	0.00298404	0.00291054	0.00306729	DMSO_peaks
403	0.0029487	0.00287577	0.00303133	DMSO_peaks
404	0.0029061	0.00283724	0.00298482	DMSO_peaks
405	0.0028513	0.00278416	0.00292667	DMSO_peaks
406	0.00279806	0.00273365	0.0028758	DMSO_peaks
407	0.00273872	0.00267589	0.00281286	DMSO_peaks
408	0.002678	0.00261487	0.00275258	DMSO_peaks
409	0.00262251	0.00256187	0.00269319	DMSO_peaks
410	0.00256434	0.00250551	0.00263499	DMSO_peaks
411	0.00250831	0.00244984	0.00257874	DMSO_peaks
412	0.00244806	0.00239081	0.00251488	DMSO_peaks
413	0.00239427	0.00233972	0.00245869	DMSO_peaks
414	0.00234359	0.00228959	0.00240621	DMSO_peaks
415	0.00229452	0.0022437	0.00235638	DMSO_peaks
416	0.00224689	0.00219551	0.00230817	DMSO_peaks
417	0.00219365	0.00214411	0.00225253	DMSO_peaks
418	0.00214723	0.00209783	0.00220703	DMSO_peaks
419	0.00210181	0.00205183	0.00215735	DMSO_peaks
420	0.00206423	0.00201282	0.00212101	DMSO_peaks
421	0.00202376	0.00197678	0.0020826	DMSO_peaks
422	0.00197964	0.00193385	0.00203295	DMSO_peaks
423	0.00194636	0.00189959	0.00199684	DMSO_peaks
424	0.00190773	0.00185923	0.00195848	DMSO_peaks
425	0.00187384	0.00182858	0.00192204	DMSO_peaks
426	0.0018426	0.00179848	0.00188781	DMSO_peaks
427	0.00181281	0.00176936	0.00185809	DMSO_peaks
428	0.00178638	0.00174029	0.00183201	DMSO_peaks
429	0.00176038	0.00171671	0.00180715	DMSO_peaks
430	0.00173844	0.00169395	0.00178532	DMSO_peaks
431	0.00171285	0.00166822	0.00175855	DMSO_peaks
432	0.00168727	0.00164486	0.00173393	DMSO_peaks
433	0.00166783	0.00162534	0.00171516	DMSO_peaks
434	0.00164221	0.00160076	0.00168997	DMSO_peaks
435	0.00161587	0.00157437	0.00166256	DMSO_peaks
436	0.00159665	0.00155606	0.00164241	DMSO_peaks
437	0.00157538	0.00153572	0.00161999	DMSO_peaks
438	0.00155094	0.00151139	0.00159553	DMSO_peaks
439	0.0015294	0.0014922	0.00157343	DMSO_peaks
440	0.0015085	0.00147232	0.00155354	DMSO_peaks
441	0.00149353	0.00145777	0.00153779	DMSO_peaks
442	0.00147357	0.00143921	0.00151803	DMSO_peaks
443	0.00146378	0.00142925	0.00150827	DMSO_peaks
444	0.00145101	0.00141655	0.00149394	DMSO_peaks
445	0.00143571	0.00140185	0.00147786	DMSO_peaks
446	0.00141254	0.00137861	0.00145477	DMSO_peaks
447	0.00139993	0.00136565	0.00144185	DMSO_peaks
448	0.00138033	0.0013466	0.00142242	DMSO_peaks
449	0.00136318	0.001329	0.00140614	DMSO_peaks
450	0.00134741	0.00131151	0.00138813	DMSO_peaks
451	0.00132948	0.00129425	0.00136939	DMSO_peaks
452	0.00131384	0.00127907	0.00135291	DMSO_peaks
453	0.00129882	0.00126606	0.00133493	DMSO_peaks
454	0.00128546	0.00125252	0.00132106	DMSO_peaks
455	0.00127695	0.00124438	0.00131392	DMSO_peaks
456	0.00127008	0.00123782	0.00130657	DMSO_peaks
457	0.00125847	0.00122668	0.00129448	DMSO_peaks
458	0.00124452	0.00121297	0.00128277	DMSO_peaks
459	0.0012275	0.00119658	0.00126757	DMSO_peaks
460	0.0012158	0.00118524	0.0012551	DMSO_peaks
461	0.00120202	0.00117226	0.00123969	DMSO_peaks
462	0.00119157	0.00116049	0.00122961	DMSO_peaks
463	0.00118024	0.00115014	0.0012179	DMSO_peaks
464	0.00117257	0.00114212	0.00121109	DMSO_peaks
465	0.00115969	0.00112979	0.0011977	DMSO_peaks
466	0.00114845	0.00111885	0.00118656	DMSO_peaks
467	0.00114077	0.00111038	0.00117957	DMSO_peaks
468	0.00112926	0.00109933	0.00116591	DMSO_peaks
469	0.00111888	0.00109016	0.00115599	DMSO_peaks
470	0.00110876	0.00107784	0.0011448	DMSO_peaks
471	0.00110059	0.00106884	0.00113693	DMSO_peaks
472	0.00109033	0.00105826	0.00112503	DMSO_peaks
473	0.00108436	0.00105472	0.00111731	DMSO_peaks
474	0.00107591	0.0010454	0.00110967	DMSO_peaks
475	0.00107151	0.00104189	0.00110468	DMSO_peaks
476	0.00106373	0.00103512	0.00109642	DMSO_peaks
477	0.00105519	0.00102578	0.00108696	DMSO_peaks
478	0.0010451	0.0010168	0.00107629	DMSO_peaks
479	0.00103599	0.00100837	0.00106668	DMSO_peaks
480	0.00102582	0.000999907	0.00105629	DMSO_peaks
481	0.00101752	0.000992445	0.0010473	DMSO_peaks
482	0.00101089	0.000985791	0.00104057	DMSO_peaks
483	0.00100441	0.000978985	0.00103403	DMSO_peaks
484	0.000993753	0.000966942	0.00102304	DMSO_peaks
485	0.00098643	0.00096068	0.0010148	DMSO_peaks
486	0.000975825	0.000951064	0.00100454	DMSO_peaks
487	0.000965066	0.000940017	0.000993367	DMSO_peaks
488	0.000959579	0.000934127	0.000986314	DMSO_peaks
489	0.000953786	0.000928089	0.000980692	DMSO_peaks
490	0.000946909	0.000921654	0.000973767	DMSO_peaks
491	0.000940357	0.00091541	0.000968576	DMSO_peaks
492	0.0009362	0.000911386	0.000965113	DMSO_peaks
493	0.000929799	0.00090451	0.000958636	DMSO_peaks
494	0.000923519	0.000897284	0.000952238	DMSO_peaks
495	0.000919107	0.000892858	0.000946629	DMSO_peaks
496	0.000916393	0.000887867	0.000943228	DMSO_peaks
497	0.000909884	0.000881645	0.000937851	DMSO_peaks
498	0.00090511	0.000876387	0.000932284	DMSO_peaks
499	0.000899348	0.000869638	0.000925842	DMSO_peaks
500	0.000896109	0.000866872	0.000924064	DMSO_peaks
501	0.000884914	0.000856347	0.000913456	DMSO_peaks
502	0.000879457	0.000849403	0.00090827	DMSO_peaks
503	0.000873249	0.000845068	0.000901574	DMSO_peaks
504	0.000866571	0.000838436	0.000894887	DMSO_peaks
505	0.000863909	0.000835201	0.000893326	DMSO_peaks
506	0.000860214	0.000832663	0.000887991	DMSO_peaks
507	0.000853272	0.000826112	0.00088218	DMSO_peaks
508	0.000847366	0.000820203	0.000877009	DMSO_peaks
509	0.000841419	0.000813714	0.000871101	DMSO_peaks
510	0.000838641	0.000810717	0.000867049	DMSO_peaks
511	0.000834195	0.000807674	0.000862512	DMSO_peaks
512	0.000830976	0.000805301	0.000859518	DMSO_peaks
513	0.00082686	0.000800775	0.000853887	DMSO_peaks
514	0.00082084	0.000795919	0.000848259	DMSO_peaks
515	0.000813655	0.00078738	0.000840667	DMSO_peaks
516	0.000813079	0.000786958	0.000839867	DMSO_peaks
517	0.000810991	0.000784889	0.00083853	DMSO_peaks
518	0.000806777	0.000780703	0.000834437	DMSO_peaks
519	0.000805028	0.000777332	0.000832826	DMSO_peaks
520	0.000800264	0.000772735	0.000827026	DMSO_peaks
521	0.000797187	0.000770486	0.000823494	DMSO_peaks
522	0.000793029	0.000765902	0.000820383	DMSO_peaks
523	0.000788147	0.000761912	0.00081501	DMSO_peaks
524	0.000785802	0.000758741	0.000812687	DMSO_peaks
525	0.000782997	0.000755908	0.00080856	DMSO_peaks
526	0.000780378	0.000754127	0.000805904	DMSO_peaks
527	0.000777	0.000750055	0.000802345	DMSO_peaks
528	0.00077575	0.000747985	0.000801706	DMSO_peaks
529	0.000774169	0.000747002	0.000799021	DMSO_peaks
530	0.000774116	0.000747447	0.000799573	DMSO_peaks
531	0.000775599	0.000749908	0.000799726	DMSO_peaks
532	0.00077103	0.000744577	0.000794993	DMSO_peaks
533	0.000762347	0.000735641	0.000786579	DMSO_peaks
534	0.000759708	0.000734428	0.000784703	DMSO_peaks
535	0.000754397	0.000730566	0.000780328	DMSO_peaks
536	0.000751816	0.000726738	0.00077747	DMSO_peaks
537	0.000748976	0.000724472	0.000774036	DMSO_peaks
538	0.000742227	0.000717482	0.000766754	DMSO_peaks
539	0.000742048	0.000717021	0.000766787	DMSO_peaks
540	0.000739033	0.00071461	0.000764017	DMSO_peaks
541	0.000735696	0.00071185	0.000760706	DMSO_peaks
542	0.00073083	0.000706697	0.000754882	DMSO_peaks
543	0.000726216	0.000700421	0.000750883	DMSO_peaks
544	0.000725702	0.000700668	0.00075	DMSO_peaks
545	0.000727114	0.000702138	0.000751146	DMSO_peaks
546	0.000725908	0.000700844	0.00075063	DMSO_peaks
547	0.000721335	0.000695655	0.000747804	DMSO_peaks
548	0.000717593	0.000691942	0.000742865	DMSO_peaks
549	0.00071356	0.000689024	0.000738167	DMSO_peaks
550	0.000710748	0.000686284	0.000734979	DMSO_peaks
551	0.000707821	0.00068367	0.000733978	DMSO_peaks
552	0.000706759	0.000682871	0.000733557	DMSO_peaks
553	0.000706305	0.000681742	0.000732601	DMSO_peaks
554	0.000703501	0.00067833	0.000730379	DMSO_peaks
555	0.000701347	0.000676	0.000727272	DMSO_peaks
556	0.000699739	0.000675304	0.000725277	DMSO_peaks
557	0.000694699	0.000671497	0.000720614	DMSO_peaks
558	0.000688935	0.00066514	0.000714915	DMSO_peaks
559	0.000685341	0.000661686	0.000709877	DMSO_peaks
560	0.000683646	0.000661395	0.000707435	DMSO_peaks
561	0.000679826	0.000656933	0.000703143	DMSO_peaks
562	0.000674893	0.000651735	0.000698275	DMSO_peaks
563	0.000670497	0.000647452	0.000692825	DMSO_peaks
564	0.000667747	0.000646104	0.00069046	DMSO_peaks
565	0.000663625	0.000641588	0.000685103	DMSO_peaks
566	0.000659026	0.000637188	0.000680345	DMSO_peaks
567	0.000656285	0.000634515	0.000678055	DMSO_peaks
568	0.000655568	0.000633457	0.000676251	DMSO_peaks
569	0.000652709	0.000630567	0.000673729	DMSO_peaks
570	0.000653266	0.000630393	0.000676534	DMSO_peaks
571	0.000653561	0.000629717	0.000677228	DMSO_peaks
572	0.000652115	0.000628951	0.000675617	DMSO_peaks
573	0.000648369	0.000625024	0.000671558	DMSO_peaks
574	0.000646987	0.000623846	0.000670132	DMSO_peaks
575	0.000644897	0.000622155	0.000667556	DMSO_peaks
576	0.000638244	0.00061529	0.000661092	DMSO_peaks
577	0.000639444	0.000615949	0.000662113	DMSO_peaks
578	0.000637928	0.000614304	0.000660793	DMSO_peaks
579	0.000636008	0.000612795	0.000660219	DMSO_peaks
580	0.000630584	0.000605617	0.000654692	DMSO_peaks
581	0.000628232	0.000603063	0.000651863	DMSO_peaks
582	0.000626285	0.000600823	0.000650506	DMSO_peaks
583	0.000622081	0.000597896	0.000645642	DMSO_peaks
584	0.000618361	0.000595592	0.000641346	DMSO_peaks
585	0.000618042	0.000594398	0.000641136	DMSO_peaks
586	0.000616996	0.000593423	0.000639496	DMSO_peaks
587	0.000616005	0.000593575	0.000637848	DMSO_peaks
588	0.000614238	0.00059229	0.000636153	DMSO_peaks
589	0.000611944	0.000589621	0.000634352	DMSO_peaks
590	0.000608184	0.000584468	0.000631056	DMSO_peaks
591	0.000608128	0.000583818	0.000631034	DMSO_peaks
592	0.000607161	0.000582837	0.000630039	DMSO_peaks
593	0.000606193	0.000582245	0.000629005	DMSO_peaks
594	0.000600766	0.000578322	0.000623616	DMSO_peaks
595	0.00060003	0.000577593	0.000622995	DMSO_peaks
596	0.000597593	0.000576297	0.000620984	DMSO_peaks
597	0.000599438	0.000577266	0.000622294	DMSO_peaks
598	0.000598739	0.000575443	0.000621758	DMSO_peaks
599	0.000597384	0.000575199	0.00061868	DMSO_peaks
600	0.000596371	0.000573638	0.000618188	DMSO_peaks
601	0.000598265	0.000575179	0.000620579	DMSO_peaks
602	0.000595756	0.000573853	0.000617886	DMSO_peaks
603	0.000594121	0.000570921	0.000616448	DMSO_peaks
604	0.000590316	0.000568079	0.000612578	DMSO_peaks
605	0.000587362	0.00056564	0.000609146	DMSO_peaks
606	0.000583635	0.000561787	0.000605103	DMSO_peaks
607	0.000582696	0.000559828	0.000604316	DMSO_peaks
608	0.000581267	0.000558861	0.000603362	DMSO_peaks
609	0.00057549	0.000551523	0.000597382	DMSO_peaks
610	0.000573396	0.00055051	0.000595709	DMSO_peaks
611	0.000571322	0.000548783	0.000593577	DMSO_peaks
612	0.000573634	0.000550304	0.0005964	DMSO_peaks
613	0.000572396	0.000549333	0.000595983	DMSO_peaks
614	0.00056875	0.000545742	0.000592387	DMSO_peaks
615	0.000565764	0.000542954	0.000590327	DMSO_peaks
616	0.000566451	0.000544048	0.000589516	DMSO_peaks
617	0.000566918	0.000543524	0.000590932	DMSO_peaks
618	0.000566186	0.000542714	0.000590583	DMSO_peaks
619	0.000565772	0.000541208	0.000591402	DMSO_peaks
620	0.000563748	0.000539542	0.000588596	DMSO_peaks
621	0.0005599	0.000536647	0.000584785	DMSO_peaks
622	0.000561415	0.000537601	0.000585436	DMSO_peaks
623	0.000560582	0.000537117	0.000584454	DMSO_peaks
624	0.000560548	0.000536686	0.00058375	DMSO_peaks
625	0.000561952	0.000537797	0.000585211	DMSO_peaks
626	0.000565102	0.000540503	0.000588384	DMSO_peaks
627	0.000565422	0.00054111	0.000589207	DMSO_peaks
628	0.000565835	0.000541307	0.000590534	DMSO_peaks
629	0.000560944	0.000537	0.000585761	DMSO_peaks
630	0.000557387	0.000532967	0.000583057	DMSO_peaks
631	0.000554492	0.000531189	0.000581006	DMSO_peaks
632	0.000550209	0.000526861	0.00057557	DMSO_peaks
633	0.000547941	0.000525288	0.00057206	DMSO_peaks
634	0.000545947	0.000522743	0.000569795	DMSO_peaks
635	0.000544567	0.000522017	0.000568436	DMSO_peaks
636	0.000541852	0.000519367	0.000565496	DMSO_peaks
637	0.000541514	0.000519616	0.000564304	DMSO_peaks
638	0.000539422	0.000516969	0.000562231	DMSO_peaks
639	0.000537786	0.000516358	0.000560835	DMSO_peaks
640	0.000536365	0.000514558	0.00055914	DMSO_peaks
641	0.000536326	0.000514695	0.000558754	DMSO_peaks
642	0.000536176	0.000514277	0.000558576	DMSO_peaks
643	0.000537007	0.000515116	0.000559488	DMSO_peaks
644	0.000533991	0.000512276	0.000555909	DMSO_peaks
645	0.000534339	0.000511961	0.000555898	DMSO_peaks
646	0.000532394	0.000510453	0.000553024	DMSO_peaks
647	0.000530755	0.000508619	0.000552646	DMSO_peaks
648	0.000530112	0.000509158	0.000551823	DMSO_peaks
649	0.000530714	0.000509442	0.00055202	DMSO_peaks
650	0.000531105	0.00050935	0.000551833	DMSO_peaks
651	0.000530007	0.000508723	0.00055128	DMSO_peaks
652	0.000528896	0.00050637	0.000550781	DMSO_peaks
653	0.000526425	0.000504335	0.000549377	DMSO_peaks
654	0.000523253	0.000501085	0.000546416	DMSO_peaks
655	0.000523158	0.000500843	0.000546365	DMSO_peaks
656	0.000521921	0.000499043	0.000546207	DMSO_peaks
657	0.000523383	0.000499876	0.000546846	DMSO_peaks
658	0.000525081	0.000501639	0.000548955	DMSO_peaks
659	0.000523304	0.000500987	0.000547028	DMSO_peaks
660	0.000522193	0.000500309	0.000544589	DMSO_peaks
661	0.000519045	0.000496369	0.000540927	DMSO_peaks
662	0.000515197	0.000491501	0.000536391	DMSO_peaks
663	0.000513786	0.000490386	0.000534321	DMSO_peaks
664	0.000513758	0.000491514	0.000534415	DMSO_peaks
665	0.000514269	0.000491603	0.000535126	DMSO_peaks
666	0.000511909	0.000489383	0.000534098	DMSO_peaks
667	0.000511297	0.000488939	0.000533038	DMSO_peaks
668	0.000510634	0.000488475	0.000530648	DMSO_peaks
669	0.000510621	0.000488063	0.000531313	DMSO_peaks
670	0.000509184	0.000486579	0.000530101	DMSO_peaks
671	0.000507353	0.000484638	0.00052771	DMSO_peaks
672	0.00050563	0.000483182	0.000526079	DMSO_peaks
673	0.000503691	0.000481133	0.000523881	DMSO_peaks
674	0.000503751	0.000480779	0.000524646	DMSO_peaks
675	0.000505789	0.000483461	0.000527458	DMSO_peaks
676	0.000505896	0.000483428	0.000528865	DMSO_peaks
677	0.000504008	0.000481007	0.000527036	DMSO_peaks
678	0.000502008	0.000479332	0.000524215	DMSO_peaks
679	0.000502619	0.000479218	0.000524719	DMSO_peaks
680	0.000500795	0.00047741	0.000522459	DMSO_peaks
681	0.00049973	0.000476862	0.00052107	DMSO_peaks
682	0.000503091	0.000480657	0.000524044	DMSO_peaks
683	0.000503394	0.000480489	0.000524275	DMSO_peaks
684	0.000503982	0.000479933	0.000525666	DMSO_peaks
685	0.000500474	0.000477444	0.00052273	DMSO_peaks
686	0.000502052	0.000479739	0.000524238	DMSO_peaks
687	0.000503737	0.000480534	0.000524581	DMSO_peaks
688	0.000503548	0.00048015	0.000524717	DMSO_peaks
689	0.000501155	0.000479231	0.00052283	DMSO_peaks
690	0.000499843	0.000478443	0.000522299	DMSO_peaks
691	0.000498532	0.000477021	0.000520362	DMSO_peaks
692	0.000499443	0.00047888	0.000522438	DMSO_peaks
693	0.00049722	0.000476806	0.000521513	DMSO_peaks
694	0.000494257	0.000473763	0.000517705	DMSO_peaks
695	0.00049238	0.000471087	0.000515368	DMSO_peaks
696	0.000492754	0.000472724	0.000515926	DMSO_peaks
697	0.000494201	0.000473658	0.000517665	DMSO_peaks
698	0.000492598	0.000470063	0.000516041	DMSO_peaks
699	0.000487019	0.00046456	0.000510058	DMSO_peaks
700	0.0004877	0.000466281	0.000509579	DMSO_peaks
701	0.000484745	0.0004642	0.000507285	DMSO_peaks
702	0.000481751	0.000460886	0.000505145	DMSO_peaks
703	0.000481783	0.000461503	0.000505218	DMSO_peaks
704	0.000479903	0.000459323	0.000502549	DMSO_peaks
705	0.000478546	0.000457863	0.000500499	DMSO_peaks
706	0.000477477	0.000456181	0.000499451	DMSO_peaks
707	0.00047811	0.000457498	0.000501218	DMSO_peaks
708	0.000479939	0.000458784	0.000503259	DMSO_peaks
709	0.000479998	0.000458963	0.000503839	DMSO_peaks
710	0.000475332	0.000454627	0.000500337	DMSO_peaks
711	0.000473402	0.000452086	0.000497684	DMSO_peaks
712	0.000471889	0.000450006	0.00049703	DMSO_peaks
713	0.000467565	0.000445576	0.00049231	DMSO_peaks
714	0.000465343	0.000442974	0.000488683	DMSO_peaks
715	0.00046262	0.000439501	0.000484701	DMSO_peaks
716	0.0004611	0.000439493	0.000483646	DMSO_peaks
717	0.000460461	0.000439124	0.00048328	DMSO_peaks
718	0.000460233	0.000438363	0.000483478	DMSO_peaks
719	0.000461795	0.000439944	0.000484152	DMSO_peaks
720	0.000461364	0.000440173	0.000483211	DMSO_peaks
721	0.000459846	0.000438596	0.00048276	DMSO_peaks
722	0.000459658	0.000438348	0.000481945	DMSO_peaks
723	0.000457556	0.00043745	0.000481797	DMSO_peaks
724	0.00045458	0.000434268	0.000479327	DMSO_peaks
725	0.000449635	0.000429931	0.000474617	DMSO_peaks
726	0.000444642	0.000424363	0.000468854	DMSO_peaks
727	0.000440782	0.000419536	0.000465252	DMSO_peaks
728	0.000439812	0.000418495	0.000463777	DMSO_peaks
729	0.000437685	0.000417152	0.000461864	DMSO_peaks
730	0.000439166	0.000418398	0.000463492	DMSO_peaks
731	0.000438908	0.000417756	0.000463543	DMSO_peaks
732	0.000435336	0.000414182	0.000459536	DMSO_peaks
733	0.000434652	0.000414072	0.000458489	DMSO_peaks
734	0.000435802	0.000414782	0.000459226	DMSO_peaks
735	0.000435204	0.000413331	0.000458398	DMSO_peaks
736	0.000433005	0.000411602	0.000456148	DMSO_peaks
737	0.000430189	0.000408599	0.000452107	DMSO_peaks
738	0.000427196	0.000406366	0.00044859	DMSO_peaks
739	0.000428365	0.000407971	0.000449078	DMSO_peaks
740	0.000427034	0.000405376	0.000448678	DMSO_peaks
741	0.000424482	0.000402966	0.00044654	DMSO_peaks
742	0.00042481	0.000402611	0.000446134	DMSO_peaks
743	0.000423562	0.000402186	0.000443854	DMSO_peaks
744	0.000423708	0.000402717	0.0004442	DMSO_peaks
745	0.000426752	0.000406059	0.000447901	DMSO_peaks
746	0.000428571	0.000407325	0.000451889	DMSO_peaks
747	0.000426889	0.000404606	0.000448621	DMSO_peaks
748	0.000424645	0.000401381	0.000444573	DMSO_peaks
749	0.000423116	0.00039944	0.000442801	DMSO_peaks
750	0.000419395	0.000397602	0.000438562	DMSO_peaks
751	0.000417137	0.000395178	0.00043765	DMSO_peaks
752	0.000414655	0.00039265	0.000435425	DMSO_peaks
753	0.000414	0.000391506	0.000433736	DMSO_peaks
754	0.000412833	0.000389218	0.000433606	DMSO_peaks
755	0.000411769	0.000388129	0.00043238	DMSO_peaks
756	0.000409581	0.00038658	0.000429668	DMSO_peaks
757	0.000410143	0.00038824	0.000430457	DMSO_peaks
758	0.000410074	0.000388648	0.000431014	DMSO_peaks
759	0.000409968	0.00038866	0.000430496	DMSO_peaks
760	0.000406408	0.000384931	0.000426809	DMSO_peaks
761	0.000406291	0.000386201	0.00042677	DMSO_peaks
762	0.000411521	0.000390093	0.000431334	DMSO_peaks
763	0.000412856	0.000391909	0.000432431	DMSO_peaks
764	0.000415758	0.000394625	0.000435126	DMSO_peaks
765	0.000416807	0.00039661	0.000435088	DMSO_peaks
766	0.000413494	0.000393107	0.000432543	DMSO_peaks
767	0.0004111	0.000390766	0.00043054	DMSO_peaks
768	0.000411786	0.000391513	0.000430425	DMSO_peaks
769	0.00041159	0.00039115	0.000430727	DMSO_peaks
770	0.000406682	0.000386521	0.000426041	DMSO_peaks
771	0.000404733	0.000384248	0.000423919	DMSO_peaks
772	0.000402416	0.000380527	0.000421528	DMSO_peaks
773	0.000398454	0.000377828	0.000418571	DMSO_peaks
774	0.000395176	0.000373846	0.000415524	DMSO_peaks
775	0.000393261	0.000370898	0.000413051	DMSO_peaks
776	0.000390573	0.000367739	0.000410647	DMSO_peaks
777	0.000390821	0.000368279	0.000410539	DMSO_peaks
778	0.000389953	0.000367682	0.000410178	DMSO_peaks
779	0.000389694	0.000367695	0.000410426	DMSO_peaks
780	0.000391153	0.000370429	0.000412055	DMSO_peaks
781	0.000393419	0.000371897	0.000415201	DMSO_peaks
782	0.000392941	0.000371514	0.000414767	DMSO_peaks
783	0.000395749	0.000373097	0.000417077	DMSO_peaks
784	0.000394295	0.000372141	0.000416541	DMSO_peaks
785	0.000392545	0.000370907	0.000414462	DMSO_peaks
786	0.000393108	0.000371434	0.000415021	DMSO_peaks
787	0.000390615	0.00036912	0.000411761	DMSO_peaks
788	0.000391316	0.000370311	0.000413172	DMSO_peaks
789	0.000389344	0.000367855	0.000410063	DMSO_peaks
790	0.000389821	0.000368287	0.000410867	DMSO_peaks
791	0.000388511	0.000367275	0.000408943	DMSO_peaks
792	0.000388981	0.000367228	0.000409312	DMSO_peaks
793	0.000385397	0.000364485	0.000405853	DMSO_peaks
794	0.000383046	0.000362609	0.000403081	DMSO_peaks
795	0.00038091	0.000360891	0.000400715	DMSO_peaks
796	0.000382544	0.000361863	0.000403624	DMSO_peaks
797	0.00038368	0.000362817	0.000404547	DMSO_peaks
798	0.000381348	0.0003605	0.000403802	DMSO_peaks
799	0.000380652	0.000361333	0.0004017	DMSO_peaks
800	0.00038181	0.000362378	0.00040306	DMSO_peaks
801	0.000380732	0.000359528	0.000401859	DMSO_peaks
802	0.000380602	0.000360351	0.000400989	DMSO_peaks
803	0.000379634	0.000359072	0.000400902	DMSO_peaks
804	0.000378164	0.000357714	0.000399894	DMSO_peaks
805	0.000376792	0.00035588	0.000398356	DMSO_peaks
806	0.000377401	0.000356949	0.000399639	DMSO_peaks
807	0.00037884	0.000357244	0.000400617	DMSO_peaks
808	0.000379725	0.000358609	0.000400158	DMSO_peaks
809	0.000377748	0.000357229	0.000398055	DMSO_peaks
810	0.000377237	0.000356852	0.000398279	DMSO_peaks
811	0.000377786	0.000357176	0.000399058	DMSO_peaks
812	0.000380677	0.000360266	0.000402454	DMSO_peaks
813	0.000379228	0.000358965	0.000400083	DMSO_peaks
814	0.000379261	0.000359706	0.000398819	DMSO_peaks
815	0.000379798	0.000359766	0.000399933	DMSO_peaks
816	0.000381542	0.00036138	0.00040177	DMSO_peaks
817	0.000384661	0.000363973	0.000405468	DMSO_peaks
818	0.000383457	0.000363244	0.000404161	DMSO_peaks
819	0.000381107	0.000361102	0.00040202	DMSO_peaks
820	0.000378914	0.000359374	0.000398438	DMSO_peaks
821	0.000377106	0.000356992	0.0003961	DMSO_peaks
822	0.000377267	0.000356544	0.000396151	DMSO_peaks
823	0.000376772	0.000355888	0.000396573	DMSO_peaks
824	0.000376646	0.000355428	0.000396753	DMSO_peaks
825	0.000377	0.000355977	0.000398043	DMSO_peaks
826	0.000374019	0.000353034	0.000395951	DMSO_peaks
827	0.000369097	0.000348682	0.00039126	DMSO_peaks
828	0.000367099	0.000345407	0.000388194	DMSO_peaks
829	0.000367689	0.000346716	0.000388705	DMSO_peaks
830	0.000364934	0.000344801	0.000386018	DMSO_peaks
831	0.000363279	0.000343542	0.000385119	DMSO_peaks
832	0.000365552	0.000345652	0.000386432	DMSO_peaks
833	0.000365698	0.000345532	0.000387141	DMSO_peaks
834	0.000369059	0.000348234	0.000390681	DMSO_peaks
835	0.000366531	0.000346911	0.000387155	DMSO_peaks
836	0.000366134	0.000346214	0.000387663	DMSO_peaks
837	0.000367101	0.000346239	0.000388566	DMSO_peaks
838	0.000368194	0.000347886	0.000390215	DMSO_peaks
839	0.000367579	0.000347134	0.000390431	DMSO_peaks
840	0.000367867	0.000346041	0.000388722	DMSO_peaks
841	0.000367694	0.000345761	0.000388383	DMSO_peaks
842	0.000367511	0.000347121	0.000388075	DMSO_peaks
843	0.000369278	0.000348578	0.000388931	DMSO_peaks
844	0.000367178	0.000346494	0.000388043	DMSO_peaks
845	0.000364667	0.000344873	0.000384883	DMSO_peaks
846	0.000366137	0.0003461	0.000387016	DMSO_peaks
847	0.000364586	0.000345344	0.000384819	DMSO_peaks
848	0.000362232	0.000342707	0.000383988	DMSO_peaks
849	0.000359214	0.000338601	0.00037959	DMSO_peaks
850	0.000355021	0.00033426	0.000375079	DMSO_peaks
851	0.000356891	0.000336607	0.000376714	DMSO_peaks
852	0.00035776	0.000338053	0.000377966	DMSO_peaks
853	0.000354899	0.000334986	0.000375529	DMSO_peaks
854	0.000354517	0.000334679	0.000374306	DMSO_peaks
855	0.000357201	0.000337037	0.000376897	DMSO_peaks
856	0.000356849	0.000336212	0.000376491	DMSO_peaks
857	0.000358599	0.000338604	0.000377607	DMSO_peaks
858	0.000358249	0.000338423	0.000377425	DMSO_peaks
859	0.000355619	0.000336518	0.00037473	DMSO_peaks
860	0.000352992	0.000334394	0.000371391	DMSO_peaks
861	0.000352382	0.000333331	0.000371072	DMSO_peaks
862	0.000350436	0.00033162	0.000368592	DMSO_peaks
863	0.000351952	0.000333043	0.000370278	DMSO_peaks
864	0.000352038	0.00033313	0.000370742	DMSO_peaks
865	0.000353074	0.00033364	0.000371845	DMSO_peaks
866	0.000351231	0.000330777	0.000370686	DMSO_peaks
867	0.000349625	0.000329465	0.000369973	DMSO_peaks
868	0.000351574	0.000331664	0.000372583	DMSO_peaks
869	0.000350513	0.000330353	0.000369745	DMSO_peaks
870	0.000347107	0.000327228	0.000365957	DMSO_peaks
871	0.000345298	0.000324576	0.00036375	DMSO_peaks
872	0.000345723	0.000323882	0.000364422	DMSO_peaks
873	0.00034585	0.000324515	0.000363582	DMSO_peaks
874	0.00034404	0.000323244	0.000361951	DMSO_peaks
875	0.000345978	0.000324646	0.000364349	DMSO_peaks
876	0.000347822	0.000325943	0.00036628	DMSO_peaks
877	0.000344928	0.00032392	0.000363855	DMSO_peaks
878	0.000342804	0.000321472	0.00036092	DMSO_peaks
879	0.000340141	0.000318527	0.000358602	DMSO_peaks
880	0.000335912	0.00031533	0.000354468	DMSO_peaks
881	0.000335528	0.000314867	0.000353719	DMSO_peaks
882	0.000335846	0.000314875	0.000354048	DMSO_peaks
883	0.000335957	0.000315509	0.000354158	DMSO_peaks
884	0.000337513	0.000317507	0.00035638	DMSO_peaks
885	0.000339123	0.000318294	0.000358285	DMSO_peaks
886	0.000339724	0.000318649	0.000358373	DMSO_peaks
887	0.000339327	0.000319298	0.000357823	DMSO_peaks
888	0.000339745	0.000320265	0.000358871	DMSO_peaks
889	0.000337814	0.000317973	0.000356608	DMSO_peaks
890	0.000335873	0.00031568	0.000354209	DMSO_peaks
891	0.000336712	0.000315889	0.000355213	DMSO_peaks
892	0.000335806	0.000315121	0.000353961	DMSO_peaks
893	0.000335646	0.000315372	0.000354666	DMSO_peaks
894	0.000335891	0.000315593	0.000354519	DMSO_peaks
895	0.000333862	0.000312974	0.0003526	DMSO_peaks
896	0.000335582	0.000314413	0.000354809	DMSO_peaks
897	0.000336117	0.000315471	0.000356271	DMSO_peaks
898	0.000334964	0.000315118	0.00035364	DMSO_peaks
899	0.000332276	0.000312296	0.000350857	DMSO_peaks
900	0.000330689	0.000311137	0.000349638	DMSO_peaks
901	0.000330251	0.000310655	0.000350132	DMSO_peaks
902	0.000329605	0.000309754	0.000349182	DMSO_peaks
903	0.000326588	0.00030791	0.000346493	DMSO_peaks
904	0.000324032	0.000305639	0.000343645	DMSO_peaks
905	0.000324593	0.00030603	0.000344042	DMSO_peaks
906	0.000325483	0.000307863	0.00034472	DMSO_peaks
907	0.000324105	0.000306613	0.000344184	DMSO_peaks
908	0.000324755	0.000306199	0.000344251	DMSO_peaks
909	0.000325904	0.000307108	0.000345841	DMSO_peaks
910	0.000328463	0.000308525	0.000347802	DMSO_peaks
911	0.00032919	0.000309423	0.000348877	DMSO_peaks
912	0.000330326	0.000310202	0.000350597	DMSO_peaks
913	0.000330406	0.000310283	0.000350362	DMSO_peaks
914	0.000328705	0.000308842	0.000349085	DMSO_peaks
915	0.000330306	0.000311371	0.000349296	DMSO_peaks
916	0.000329815	0.000310919	0.00034916	DMSO_peaks
917	0.000329024	0.000311046	0.000348317	DMSO_peaks
918	0.000328937	0.000309406	0.000348035	DMSO_peaks
919	0.000326346	0.000307345	0.000345841	DMSO_peaks
920	0.00032521	0.000306747	0.000344961	DMSO_peaks
921	0.000325913	0.000307359	0.000345023	DMSO_peaks
922	0.000326139	0.000307323	0.000345476	DMSO_peaks
923	0.000324303	0.000304998	0.000344285	DMSO_peaks
924	0.000326026	0.000305889	0.000345192	DMSO_peaks
925	0.000327959	0.000308592	0.00034784	DMSO_peaks
926	0.000328251	0.000308578	0.000347957	DMSO_peaks
927	0.000328031	0.000309164	0.000348783	DMSO_peaks
928	0.000328127	0.000308726	0.000349272	DMSO_peaks
929	0.000325874	0.000306029	0.000346454	DMSO_peaks
930	0.000323573	0.000304631	0.000344307	DMSO_peaks
931	0.000325565	0.000306359	0.000345673	DMSO_peaks
932	0.000325112	0.000304573	0.000345366	DMSO_peaks
933	0.000327492	0.000307429	0.000348314	DMSO_peaks
934	0.000329144	0.000309836	0.000349888	DMSO_peaks
935	0.000326741	0.000306045	0.000346978	DMSO_peaks
936	0.000326408	0.000305247	0.00034571	DMSO_peaks
937	0.00032403	0.000304299	0.000342149	DMSO_peaks
938	0.000323705	0.000304844	0.000342491	DMSO_peaks
939	0.000323698	0.000305523	0.000342869	DMSO_peaks
940	0.000325364	0.000307099	0.000344265	DMSO_peaks
941	0.000328402	0.000309998	0.000346871	DMSO_peaks
942	0.000327431	0.000308129	0.000344671	DMSO_peaks
943	0.000326968	0.000307299	0.000344661	DMSO_peaks
944	0.000325654	0.000306358	0.000343531	DMSO_peaks
945	0.000326178	0.00030665	0.000344442	DMSO_peaks
946	0.000324877	0.000305767	0.000341779	DMSO_peaks
947	0.000326171	0.000306767	0.000342516	DMSO_peaks
948	0.00032588	0.000305606	0.000342885	DMSO_peaks
949	0.000328368	0.00030838	0.000344672	DMSO_peaks
950	0.000329902	0.000309246	0.000346972	DMSO_peaks
951	0.000331998	0.000311707	0.000349269	DMSO_peaks
952	0.000332574	0.000312723	0.000349759	DMSO_peaks
953	0.000332169	0.000311879	0.000349776	DMSO_peaks
954	0.000332562	0.000311318	0.000350831	DMSO_peaks
955	0.000336597	0.000316859	0.000354741	DMSO_peaks
956	0.000335959	0.000316104	0.000354147	DMSO_peaks
957	0.000334416	0.000315582	0.000353033	DMSO_peaks
958	0.000332597	0.000313431	0.000350812	DMSO_peaks
959	0.000331164	0.000312433	0.000349713	DMSO_peaks
960	0.000333163	0.000313499	0.000351762	DMSO_peaks
961	0.000334148	0.00031423	0.000352754	DMSO_peaks
962	0.000334282	0.000314715	0.000352468	DMSO_peaks
963	0.000332718	0.00031297	0.000351903	DMSO_peaks
964	0.000330447	0.000311169	0.000349735	DMSO_peaks
965	0.000330421	0.000311071	0.000349614	DMSO_peaks
966	0.000328914	0.000310341	0.000348998	DMSO_peaks
967	0.000330286	0.000311229	0.000350024	DMSO_peaks
968	0.000330015	0.000310445	0.00034951	DMSO_peaks
969	0.000328452	0.000309642	0.000348423	DMSO_peaks
970	0.000327512	0.000309691	0.000347065	DMSO_peaks
971	0.000326225	0.000307478	0.000344579	DMSO_peaks
972	0.000322943	0.000304687	0.00034077	DMSO_peaks
973	0.000320579	0.00030238	0.000339599	DMSO_peaks
974	0.000318109	0.000299335	0.000336525	DMSO_peaks
975	0.00031861	0.000299327	0.000337344	DMSO_peaks
976	0.000317943	0.000298287	0.000337051	DMSO_peaks
977	0.000316747	0.000296829	0.000335041	DMSO_peaks
978	0.000313124	0.000291801	0.000331256	DMSO_peaks
979	0.000313814	0.000293276	0.000331693	DMSO_peaks
980	0.000312407	0.000291021	0.00033056	DMSO_peaks
981	0.000313057	0.000292094	0.00033178	DMSO_peaks
982	0.000313344	0.000292996	0.000331766	DMSO_peaks
983	0.000313814	0.000293986	0.000331913	DMSO_peaks
984	0.000313911	0.000293722	0.000332706	DMSO_peaks
985	0.000310151	0.000290267	0.000328246	DMSO_peaks
986	0.000305036	0.000284425	0.000322492	DMSO_peaks
987	0.000303503	0.000283297	0.000320396	DMSO_peaks
988	0.000307152	0.000286554	0.000324285	DMSO_peaks
989	0.000305134	0.000284864	0.000322297	DMSO_peaks
990	0.000305734	0.000286826	0.000321959	DMSO_peaks
991	0.000302971	0.000284474	0.000319636	DMSO_peaks
992	0.000302229	0.000283289	0.000319299	DMSO_peaks
993	0.000305207	0.00028591	0.000323425	DMSO_peaks
994	0.000305851	0.000286384	0.000323431	DMSO_peaks
995	0.000307733	0.000288064	0.00032584	DMSO_peaks
996	0.000307725	0.000287904	0.000326267	DMSO_peaks
997	0.000307865	0.000288491	0.000326439	DMSO_peaks
998	0.000306889	0.000287641	0.000326458	DMSO_peaks
999	0.000306403	0.000286908	0.000325695	DMSO_peaks
1000	0.000303299	0.000284094	0.000321664	DMSO_peaks
1001	0.000305288	0.00028497	0.000324015	DMSO_peaks
1002	0.000306143	0.000286775	0.000324861	DMSO_peaks
1003	0.000302276	0.000282925	0.000319929	DMSO_peaks
1004	0.000302342	0.000283486	0.000320424	DMSO_peaks
1005	0.000302835	0.000283622	0.00032077	DMSO_peaks
1006	0.000302486	0.000283394	0.000320624	DMSO_peaks
1007	0.000302453	0.000283822	0.000320298	DMSO_peaks
1008	0.000303622	0.000284925	0.000322168	DMSO_peaks
1009	0.000306224	0.000286839	0.000325095	DMSO_peaks
1010	0.000308689	0.000289285	0.000328169	DMSO_peaks
1011	0.000312975	0.000293106	0.000332312	DMSO_peaks
1012	0.000310405	0.000290534	0.000328714	DMSO_peaks
1013	0.000308875	0.000288115	0.000326235	DMSO_peaks
1014	0.000311188	0.000290898	0.00032842	DMSO_peaks
1015	0.000311856	0.000291975	0.000329332	DMSO_peaks
1016	0.000310968	0.000290805	0.000329391	DMSO_peaks
1017	0.0003098	0.00029031	0.000328582	DMSO_peaks
1018	0.000308815	0.000288581	0.000326581	DMSO_peaks
1019	0.000305627	0.000285979	0.000323524	DMSO_peaks
1020	0.000304253	0.000284528	0.000321917	DMSO_peaks
1021	0.000305254	0.00028474	0.000323478	DMSO_peaks
1022	0.000304861	0.000286078	0.000323282	DMSO_peaks
1023	0.000304686	0.000285292	0.000323507	DMSO_peaks
1024	0.000303972	0.00028487	0.000322208	DMSO_peaks
1025	0.000303759	0.000284481	0.00032145	DMSO_peaks
1026	0.000300592	0.000282392	0.000318325	DMSO_peaks
1027	0.00030153	0.00028323	0.000320494	DMSO_peaks
1028	0.000303216	0.000285382	0.000322344	DMSO_peaks
1029	0.000302904	0.000284787	0.000321846	DMSO_peaks
1030	0.000302596	0.000284089	0.000321944	DMSO_peaks
1031	0.000302055	0.000283831	0.000320989	DMSO_peaks
1032	0.000300451	0.000282028	0.000318708	DMSO_peaks
1033	0.000299346	0.000281311	0.000318104	DMSO_peaks
1034	0.000298733	0.000281542	0.000317003	DMSO_peaks
1035	0.000295998	0.000278241	0.000313694	DMSO_peaks
1036	0.00029549	0.000277863	0.000312986	DMSO_peaks
1037	0.000296164	0.000278665	0.000313589	DMSO_peaks
1038	0.000297021	0.000278854	0.000314907	DMSO_peaks
1039	0.000296734	0.000278638	0.000314156	DMSO_peaks
1040	0.000298339	0.000279339	0.000316065	DMSO_peaks
1041	0.000299388	0.00028037	0.000316931	DMSO_peaks
1042	0.000301606	0.000282862	0.000318966	DMSO_peaks
1043	0.000303702	0.000285248	0.000321857	DMSO_peaks
1044	0.000302064	0.000282425	0.000320611	DMSO_peaks
1045	0.000301675	0.000281406	0.000320553	DMSO_peaks
1046	0.000301184	0.000280555	0.000320307	DMSO_peaks
1047	0.000299744	0.000279974	0.000318705	DMSO_peaks
1048	0.000299784	0.000279831	0.00031886	DMSO_peaks
1049	0.000301087	0.000280758	0.000320235	DMSO_peaks
1050	0.000301881	0.00028264	0.000321241	DMSO_peaks
1051	0.000300915	0.000280895	0.000320331	DMSO_peaks
1052	0.000300805	0.000279474	0.000319743	DMSO_peaks
1053	0.000299853	0.000278495	0.000318612	DMSO_peaks
1054	0.000300449	0.000279577	0.000319279	DMSO_peaks
1055	0.000300639	0.000280918	0.000318164	DMSO_peaks
1056	0.000300462	0.000281658	0.000317317	DMSO_peaks
1057	0.000299343	0.0002805	0.000317271	DMSO_peaks
1058	0.000302185	0.000283339	0.000320535	DMSO_peaks
1059	0.000302263	0.000284402	0.000321077	DMSO_peaks
1060	0.000300908	0.00028229	0.000319249	DMSO_peaks
1061	0.000300263	0.00028106	0.000318524	DMSO_peaks
1062	0.000300648	0.000281066	0.00031767	DMSO_peaks
1063	0.000303171	0.000284094	0.000320445	DMSO_peaks
1064	0.000304945	0.00028507	0.000322813	DMSO_peaks
1065	0.000301743	0.000281594	0.000319886	DMSO_peaks
1066	0.000300059	0.000280977	0.000317356	DMSO_peaks
1067	0.000299349	0.000280067	0.000315792	DMSO_peaks
1068	0.000298209	0.00027912	0.00031558	DMSO_peaks
1069	0.000300895	0.00028122	0.00031844	DMSO_peaks
1070	0.000301156	0.000281264	0.0003189	DMSO_peaks
1071	0.000303874	0.000284211	0.00032195	DMSO_peaks
1072	0.000304744	0.000285717	0.000322753	DMSO_peaks
1073	0.00030616	0.000287137	0.000324137	DMSO_peaks
1074	0.00030779	0.000288415	0.000325254	DMSO_peaks
1075	0.000309965	0.000290047	0.000327169	DMSO_peaks
1076	0.000311512	0.000290995	0.000328919	DMSO_peaks
1077	0.000310471	0.000289584	0.000327543	DMSO_peaks
1078	0.000312671	0.000292285	0.000329819	DMSO_peaks
1079	0.000312372	0.000291198	0.000329894	DMSO_peaks
1080	0.000309724	0.000289219	0.000327025	DMSO_peaks
1081	0.000307465	0.000287703	0.000323871	DMSO_peaks
1082	0.000305885	0.000284753	0.000323498	DMSO_peaks
1083	0.000303687	0.000283653	0.000322005	DMSO_peaks
1084	0.000304341	0.000284667	0.000321798	DMSO_peaks
1085	0.000306145	0.000285822	0.00032456	DMSO_peaks
1086	0.000306549	0.000286382	0.00032425	DMSO_peaks
1087	0.000307615	0.000288107	0.000325152	DMSO_peaks
1088	0.000307137	0.000287801	0.000325173	DMSO_peaks
1089	0.000306425	0.000286552	0.000324207	DMSO_peaks
1090	0.000307597	0.000287727	0.00032571	DMSO_peaks
1091	0.00030671	0.000287198	0.000323903	DMSO_peaks
1092	0.000305925	0.000285184	0.000322785	DMSO_peaks
1093	0.0003058	0.000285229	0.000323482	DMSO_peaks
1094	0.000306568	0.000286354	0.000324963	DMSO_peaks
1095	0.000308973	0.000289231	0.00032672	DMSO_peaks
1096	0.000312044	0.000292881	0.000329792	DMSO_peaks
1097	0.000314238	0.000295721	0.00033265	DMSO_peaks
1098	0.000317487	0.000298054	0.000334764	DMSO_peaks
1099	0.000315245	0.000296056	0.000332621	DMSO_peaks
1100	0.000313699	0.000295046	0.000331023	DMSO_peaks
1101	0.000313523	0.000295108	0.00033122	DMSO_peaks
1102	0.000311566	0.000292149	0.000330342	DMSO_peaks
1103	0.000311661	0.000292321	0.000330797	DMSO_peaks
1104	0.000307716	0.000289052	0.000325969	DMSO_peaks
1105	0.00030764	0.000289286	0.000327337	DMSO_peaks
1106	0.000310126	0.000291314	0.000330749	DMSO_peaks
1107	0.000311374	0.000292341	0.000331858	DMSO_peaks
1108	0.000311285	0.000292617	0.000331087	DMSO_peaks
1109	0.000313144	0.00029422	0.000332622	DMSO_peaks
1110	0.000313233	0.000293701	0.000332773	DMSO_peaks
1111	0.000313253	0.000293832	0.000332655	DMSO_peaks
1112	0.000314851	0.000295814	0.00033532	DMSO_peaks
1113	0.000316251	0.000297883	0.000335326	DMSO_peaks
1114	0.000316963	0.000297982	0.000335184	DMSO_peaks
1115	0.000314412	0.000294757	0.000332329	DMSO_peaks
1116	0.000314193	0.000294893	0.00033303	DMSO_peaks
1117	0.000315632	0.00029617	0.000334441	DMSO_peaks
1118	0.000315923	0.000296355	0.000334482	DMSO_peaks
1119	0.000316229	0.00029645	0.000336596	DMSO_peaks
1120	0.000314393	0.000294126	0.000335237	DMSO_peaks
1121	0.00031219	0.000292777	0.000331126	DMSO_peaks
1122	0.000312439	0.000293117	0.000330549	DMSO_peaks
1123	0.000312589	0.000292573	0.000331697	DMSO_peaks
1124	0.00031273	0.000291919	0.000332488	DMSO_peaks
1125	0.00031518	0.000294059	0.000334265	DMSO_peaks
1126	0.000316437	0.000295263	0.000335834	DMSO_peaks
1127	0.000317875	0.000296913	0.000336425	DMSO_peaks
1128	0.000319523	0.000298543	0.00033816	DMSO_peaks
1129	0.000319642	0.000299654	0.000338535	DMSO_peaks
1130	0.0003194	0.00029967	0.000338815	DMSO_peaks
1131	0.000320209	0.000299914	0.000339666	DMSO_peaks
1132	0.00031812	0.000297079	0.000337933	DMSO_peaks
1133	0.000316246	0.000295412	0.000336438	DMSO_peaks
1134	0.000317499	0.000296964	0.000337143	DMSO_peaks
1135	0.000318254	0.000297951	0.000337116	DMSO_peaks
1136	0.000319223	0.00029849	0.000338856	DMSO_peaks
1137	0.000317388	0.000297122	0.000336147	DMSO_peaks
1138	0.000318448	0.000297831	0.000337156	DMSO_peaks
1139	0.000320314	0.000299368	0.000339257	DMSO_peaks
1140	0.000320074	0.000299011	0.000338881	DMSO_peaks
1141	0.000318319	0.000296285	0.000336145	DMSO_peaks
1142	0.000320307	0.000299768	0.000338799	DMSO_peaks
1143	0.000323729	0.000303255	0.000342936	DMSO_peaks
1144	0.000323632	0.000303279	0.000342856	DMSO_peaks
1145	0.000320608	0.000299734	0.000338925	DMSO_peaks
1146	0.000320256	0.000299635	0.000338215	DMSO_peaks
1147	0.000324093	0.00030308	0.000342643	DMSO_peaks
1148	0.000327207	0.00030747	0.000345357	DMSO_peaks
1149	0.000326712	0.000306325	0.000345205	DMSO_peaks
1150	0.000325899	0.00030629	0.000344402	DMSO_peaks
1151	0.000328264	0.000309774	0.000347587	DMSO_peaks
1152	0.000330253	0.000311661	0.000349876	DMSO_peaks
1153	0.000328701	0.000310176	0.000348798	DMSO_peaks
1154	0.000330738	0.000312928	0.000350551	DMSO_peaks
1155	0.000330352	0.00031209	0.000350208	DMSO_peaks
1156	0.000331995	0.000313894	0.000350677	DMSO_peaks
1157	0.000332982	0.00031432	0.000350969	DMSO_peaks
1158	0.000334716	0.000314785	0.000352849	DMSO_peaks
1159	0.000334156	0.000314596	0.00035345	DMSO_peaks
1160	0.000335981	0.000316112	0.000355085	DMSO_peaks
1161	0.000338295	0.000317811	0.000356935	DMSO_peaks
1162	0.00033911	0.000318671	0.000358067	DMSO_peaks
1163	0.000340605	0.000319961	0.000359718	DMSO_peaks
1164	0.000342447	0.000321902	0.000362439	DMSO_peaks
1165	0.000344242	0.000324739	0.000364495	DMSO_peaks
1166	0.000345402	0.000324846	0.000365299	DMSO_peaks
1167	0.000349487	0.000329107	0.000371378	DMSO_peaks
1168	0.000352493	0.000331563	0.000374344	DMSO_peaks
1169	0.000353991	0.00033254	0.000375352	DMSO_peaks
1170	0.000353269	0.000332488	0.00037364	DMSO_peaks
1171	0.000352223	0.000331767	0.000373096	DMSO_peaks
1172	0.000350598	0.000329323	0.000371722	DMSO_peaks
1173	0.000352646	0.000332227	0.000372085	DMSO_peaks
1174	0.000351458	0.000329759	0.000371044	DMSO_peaks
1175	0.000351233	0.000329888	0.000370914	DMSO_peaks
1176	0.000350752	0.00032977	0.000370109	DMSO_peaks
1177	0.000352258	0.000331878	0.000371816	DMSO_peaks
1178	0.000351097	0.000330208	0.000370473	DMSO_peaks
1179	0.00035321	0.000333103	0.000373159	DMSO_peaks
1180	0.000356448	0.000336527	0.000376639	DMSO_peaks
1181	0.00035731	0.000337426	0.000376388	DMSO_peaks
1182	0.00036056	0.000340572	0.000380226	DMSO_peaks
1183	0.00036275	0.000342548	0.00038197	DMSO_peaks
1184	0.000364933	0.000345564	0.000384427	DMSO_peaks
1185	0.000365743	0.000345891	0.000385287	DMSO_peaks
1186	0.00036644	0.000345941	0.000386582	DMSO_peaks
1187	0.000367937	0.000347341	0.000387387	DMSO_peaks
1188	0.000370873	0.000350844	0.000390315	DMSO_peaks
1189	0.000370988	0.0003514	0.00039055	DMSO_peaks
1190	0.000373483	0.000353131	0.00039264	DMSO_peaks
1191	0.000378201	0.000357917	0.00039766	DMSO_peaks
1192	0.000381469	0.000359514	0.000400802	DMSO_peaks
1193	0.000385669	0.000364511	0.000405409	DMSO_peaks
1194	0.000388273	0.000366582	0.000408539	DMSO_peaks
1195	0.000388906	0.000367801	0.000408991	DMSO_peaks
1196	0.000392898	0.000372484	0.000413288	DMSO_peaks
1197	0.000395998	0.00037462	0.000416501	DMSO_peaks
1198	0.000396492	0.000376379	0.000417223	DMSO_peaks
1199	0.0004002	0.000379853	0.000419892	DMSO_peaks
1200	0.000400147	0.0003771	0.000421033	DMSO_peaks
1201	0.000403266	0.000381623	0.000423097	DMSO_peaks
1202	0.00041055	0.000389422	0.000431054	DMSO_peaks
1203	0.000414494	0.000393121	0.000435726	DMSO_peaks
1204	0.000418039	0.000397643	0.000439891	DMSO_peaks
1205	0.000417144	0.000396539	0.00043884	DMSO_peaks
1206	0.00042061	0.000400742	0.000441639	DMSO_peaks
1207	0.000422106	0.000400382	0.000443746	DMSO_peaks
1208	0.000426566	0.000404231	0.000447153	DMSO_peaks
1209	0.000426645	0.000405094	0.000447886	DMSO_peaks
1210	0.000429289	0.000407687	0.000451679	DMSO_peaks
1211	0.000429179	0.00040799	0.000451844	DMSO_peaks
1212	0.000436257	0.000414068	0.000458882	DMSO_peaks
1213	0.000439742	0.000416866	0.000461426	DMSO_peaks
1214	0.00043731	0.00041501	0.000458995	DMSO_peaks
1215	0.000435342	0.000413321	0.000456971	DMSO_peaks
1216	0.000434266	0.000412447	0.000456878	DMSO_peaks
1217	0.000439029	0.000416807	0.000461259	DMSO_peaks
1218	0.000443794	0.000421364	0.000466357	DMSO_peaks
1219	0.000446476	0.00042309	0.000469603	DMSO_peaks
1220	0.000451344	0.000427757	0.000473365	DMSO_peaks
1221	0.000451622	0.00042805	0.000473862	DMSO_peaks
1222	0.000454263	0.000431217	0.000475354	DMSO_peaks
1223	0.00045685	0.000432683	0.000479565	DMSO_peaks
1224	0.000457887	0.000434051	0.000480181	DMSO_peaks
1225	0.000458907	0.000435128	0.000480452	DMSO_peaks
1226	0.000460358	0.000434838	0.000482283	DMSO_peaks
1227	0.000459425	0.000434557	0.000481305	DMSO_peaks
1228	0.000464342	0.000439476	0.000487398	DMSO_peaks
1229	0.000467586	0.000442706	0.000490902	DMSO_peaks
1230	0.000464884	0.000440228	0.000487496	DMSO_peaks
1231	0.000464107	0.000439904	0.000486653	DMSO_peaks
1232	0.000465433	0.000442548	0.000488191	DMSO_peaks
1233	0.000466486	0.00044276	0.000489136	DMSO_peaks
1234	0.000467671	0.000444444	0.000490074	DMSO_peaks
1235	0.000465894	0.000443283	0.000488864	DMSO_peaks
1236	0.000466689	0.000443865	0.000490183	DMSO_peaks
1237	0.000469958	0.000446221	0.000494462	DMSO_peaks
1238	0.000469932	0.000445336	0.00049578	DMSO_peaks
1239	0.000471586	0.000446739	0.000496544	DMSO_peaks
1240	0.000472858	0.000448857	0.000496537	DMSO_peaks
1241	0.000474917	0.000450752	0.000498109	DMSO_peaks
1242	0.000474058	0.000450567	0.000496651	DMSO_peaks
1243	0.000479354	0.000455162	0.000503252	DMSO_peaks
1244	0.000485304	0.000461592	0.000508697	DMSO_peaks
1245	0.000486879	0.000462633	0.000509775	DMSO_peaks
1246	0.000486817	0.000462579	0.000509625	DMSO_peaks
1247	0.00048603	0.000460589	0.000507778	DMSO_peaks
1248	0.000489444	0.00046385	0.000511734	DMSO_peaks
1249	0.000493419	0.000467782	0.000517273	DMSO_peaks
1250	0.000496987	0.000471498	0.000520117	DMSO_peaks
1251	0.000496281	0.000471398	0.000519447	DMSO_peaks
1252	0.000495709	0.000470097	0.000517847	DMSO_peaks
1253	0.000497938	0.000472975	0.000521512	DMSO_peaks
1254	0.000503988	0.000478004	0.000527309	DMSO_peaks
1255	0.000504815	0.000477949	0.00052657	DMSO_peaks
1256	0.000505808	0.0004789	0.000527171	DMSO_peaks
1257	0.000507829	0.000481047	0.000529671	DMSO_peaks
1258	0.000510043	0.000482653	0.000531841	DMSO_peaks
1259	0.000517598	0.000490854	0.000539691	DMSO_peaks
1260	0.000515773	0.000489726	0.000537974	DMSO_peaks
1261	0.000512446	0.000486791	0.00053534	DMSO_peaks
1262	0.000510599	0.000485227	0.000532829	DMSO_peaks
1263	0.000508354	0.000483249	0.000530986	DMSO_peaks
1264	0.000510604	0.000485699	0.000532402	DMSO_peaks
1265	0.000507681	0.000483732	0.000529696	DMSO_peaks
1266	0.000505901	0.000480557	0.000528004	DMSO_peaks
1267	0.000509831	0.000484956	0.000532744	DMSO_peaks
1268	0.000513246	0.000488268	0.000535439	DMSO_peaks
1269	0.000517171	0.00049164	0.00054133	DMSO_peaks
1270	0.000514437	0.000487814	0.00053903	DMSO_peaks
1271	0.000512104	0.000486127	0.000535957	DMSO_peaks
1272	0.000512108	0.000487093	0.000536073	DMSO_peaks
1273	0.00051208	0.000488348	0.000535569	DMSO_peaks
1274	0.00051376	0.000490154	0.000537995	DMSO_peaks
1275	0.000514537	0.000489218	0.000538282	DMSO_peaks
1276	0.000510929	0.000487112	0.000534723	DMSO_peaks
1277	0.000509459	0.000485522	0.000533125	DMSO_peaks
1278	0.000511267	0.000486616	0.000535762	DMSO_peaks
1279	0.000512724	0.000487623	0.000536218	DMSO_peaks
1280	0.000514844	0.000490618	0.000540191	DMSO_peaks
1281	0.000514052	0.00048967	0.000539223	DMSO_peaks
1282	0.000514093	0.000488875	0.000539138	DMSO_peaks
1283	0.000514198	0.000490954	0.000539424	DMSO_peaks
1284	0.000513065	0.000488989	0.000538539	DMSO_peaks
1285	0.000507575	0.000482592	0.000532978	DMSO_peaks
1286	0.000505478	0.000480933	0.000530466	DMSO_peaks
1287	0.000504611	0.000479114	0.00053005	DMSO_peaks
1288	0.000503516	0.000477589	0.000529112	DMSO_peaks
1289	0.000502755	0.000476859	0.000529679	DMSO_peaks
1290	0.000502533	0.000475499	0.000528656	DMSO_peaks
1291	0.000507263	0.000480715	0.000531589	DMSO_peaks
1292	0.000512387	0.000486084	0.000536854	DMSO_peaks
1293	0.000510797	0.000485011	0.00053632	DMSO_peaks
1294	0.0005104	0.000484626	0.000536292	DMSO_peaks
1295	0.000512497	0.000486778	0.000537696	DMSO_peaks
1296	0.000511809	0.000485507	0.000538379	DMSO_peaks
1297	0.000509243	0.0004826	0.000535542	DMSO_peaks
1298	0.000508261	0.000481908	0.00053402	DMSO_peaks
1299	0.00050736	0.000481535	0.00053376	DMSO_peaks
1300	0.000505221	0.00048006	0.000531451	DMSO_peaks
1301	0.00050883	0.000482716	0.000534633	DMSO_peaks
1302	0.000510293	0.000484635	0.000536646	DMSO_peaks
1303	0.000508235	0.000482812	0.000534445	DMSO_peaks
1304	0.000507315	0.000481816	0.000532989	DMSO_peaks
1305	0.000507092	0.000480765	0.000531409	DMSO_peaks
1306	0.000510908	0.000484442	0.000533403	DMSO_peaks
1307	0.000514924	0.000489264	0.000537239	DMSO_peaks
1308	0.00052304	0.000496332	0.000545935	DMSO_peaks
1309	0.000523615	0.000499423	0.000547173	DMSO_peaks
1310	0.00052218	0.000498265	0.000544913	DMSO_peaks
1311	0.000516332	0.000492654	0.000539937	DMSO_peaks
1312	0.000513835	0.000490061	0.000537758	DMSO_peaks
1313	0.000512712	0.000488703	0.000535614	DMSO_peaks
1314	0.000509753	0.000485063	0.00053461	DMSO_peaks
1315	0.000511651	0.000486257	0.000535455	DMSO_peaks
1316	0.000515709	0.000490742	0.000539536	DMSO_peaks
1317	0.000512787	0.000488035	0.000535738	DMSO_peaks
1318	0.00051101	0.000486126	0.000533587	DMSO_peaks
1319	0.000511254	0.000485021	0.00053233	DMSO_peaks
1320	0.00050991	0.000483872	0.000532437	DMSO_peaks
1321	0.000507428	0.000482179	0.000530146	DMSO_peaks
1322	0.000511469	0.000485898	0.000534722	DMSO_peaks
1323	0.000516389	0.000490446	0.000540155	DMSO_peaks
1324	0.000518794	0.000492318	0.000542849	DMSO_peaks
1325	0.000517164	0.000490869	0.000540054	DMSO_peaks
1326	0.000517237	0.000489766	0.000539877	DMSO_peaks
1327	0.000516567	0.000489409	0.000538095	DMSO_peaks
1328	0.000515163	0.000488529	0.000538666	DMSO_peaks
1329	0.000512579	0.000486111	0.000535378	DMSO_peaks
1330	0.000512291	0.000486776	0.000534974	DMSO_peaks
1331	0.00051093	0.000484697	0.000533906	DMSO_peaks
1332	0.000506894	0.000480251	0.000528453	DMSO_peaks
1333	0.000502721	0.000477135	0.000524411	DMSO_peaks
1334	0.000502537	0.00047786	0.00052464	DMSO_peaks
1335	0.000501951	0.000477314	0.000525993	DMSO_peaks
1336	0.000503767	0.000479246	0.000527533	DMSO_peaks
1337	0.000506903	0.000481603	0.000530152	DMSO_peaks
1338	0.000507986	0.000482895	0.000530626	DMSO_peaks
1339	0.000509679	0.00048478	0.000533314	DMSO_peaks
1340	0.000509496	0.000484806	0.000533898	DMSO_peaks
1341	0.000510139	0.000486082	0.000532748	DMSO_peaks
1342	0.000507352	0.000482871	0.000530735	DMSO_peaks
1343	0.000506254	0.000482252	0.000529746	DMSO_peaks
1344	0.000506241	0.000480669	0.000530156	DMSO_peaks
1345	0.000507308	0.000481606	0.000530303	DMSO_peaks
1346	0.000508846	0.000484171	0.000531828	DMSO_peaks
1347	0.000509159	0.00048323	0.000532537	DMSO_peaks
1348	0.000509183	0.000484356	0.000531799	DMSO_peaks
1349	0.000508493	0.000483339	0.000530445	DMSO_peaks
1350	0.000510045	0.000484606	0.00053218	DMSO_peaks
1351	0.000508703	0.000484058	0.00053118	DMSO_peaks
1352	0.000512391	0.000487418	0.00053508	DMSO_peaks
1353	0.000513637	0.000488683	0.000536937	DMSO_peaks
1354	0.000513984	0.000488735	0.000537703	DMSO_peaks
1355	0.000509032	0.000482944	0.000535514	DMSO_peaks
1356	0.000509562	0.00048341	0.000535595	DMSO_peaks
1357	0.000507968	0.000480229	0.000532368	DMSO_peaks
1358	0.000508793	0.000482666	0.000532991	DMSO_peaks
1359	0.000507581	0.000480104	0.000532492	DMSO_peaks
1360	0.000505877	0.000478329	0.000531269	DMSO_peaks
1361	0.000501838	0.00047506	0.00052671	DMSO_peaks
1362	0.000498868	0.000471822	0.000522821	DMSO_peaks
1363	0.000498281	0.000471916	0.000521874	DMSO_peaks
1364	0.000499448	0.000472785	0.000523337	DMSO_peaks
1365	0.000500819	0.000474067	0.000524915	DMSO_peaks
1366	0.00050225	0.000476721	0.00052728	DMSO_peaks
1367	0.000499111	0.000473105	0.0005227	DMSO_peaks
1368	0.000497537	0.000471651	0.000521376	DMSO_peaks
1369	0.000497367	0.000472529	0.000521294	DMSO_peaks
1370	0.000499284	0.000473497	0.00052403	DMSO_peaks
1371	0.000501114	0.000474492	0.000524964	DMSO_peaks
1372	0.000501173	0.000474225	0.000524916	DMSO_peaks
1373	0.00050082	0.000473228	0.000524169	DMSO_peaks
1374	0.000498997	0.000473884	0.000521228	DMSO_peaks
1375	0.000498707	0.000473163	0.000520159	DMSO_peaks
1376	0.000496217	0.000471755	0.000518076	DMSO_peaks
1377	0.000495553	0.000470898	0.00051752	DMSO_peaks
1378	0.000494542	0.000470195	0.000517513	DMSO_peaks
1379	0.000494621	0.000469253	0.000518363	DMSO_peaks
1380	0.00049406	0.000468381	0.000517624	DMSO_peaks
1381	0.000493783	0.000468918	0.000516032	DMSO_peaks
1382	0.000492873	0.000468791	0.000514525	DMSO_peaks
1383	0.000490535	0.000466375	0.000512943	DMSO_peaks
1384	0.000491309	0.000467315	0.000513541	DMSO_peaks
1385	0.000494066	0.00047038	0.000516335	DMSO_peaks
1386	0.000494574	0.000470092	0.000517246	DMSO_peaks
1387	0.0004928	0.000469303	0.000514907	DMSO_peaks
1388	0.000492371	0.000468547	0.000513139	DMSO_peaks
1389	0.00049386	0.000471732	0.000515087	DMSO_peaks
1390	0.000496695	0.000475135	0.000519305	DMSO_peaks
1391	0.000499937	0.000477295	0.000522666	DMSO_peaks
1392	0.000499665	0.000475823	0.000523335	DMSO_peaks
1393	0.000500812	0.000475781	0.000524867	DMSO_peaks
1394	0.000500971	0.000476576	0.000524983	DMSO_peaks
1395	0.0005027	0.000478282	0.000527346	DMSO_peaks
1396	0.000499557	0.000474063	0.000524797	DMSO_peaks
1397	0.000497295	0.000472501	0.000522562	DMSO_peaks
1398	0.000493453	0.000468094	0.00051853	DMSO_peaks
1399	0.000493898	0.000469291	0.000520365	DMSO_peaks
1400	0.000489112	0.000463515	0.000514777	DMSO_peaks
1401	0.000490667	0.000464282	0.000516169	DMSO_peaks
1402	0.000493019	0.000467042	0.000517475	DMSO_peaks
1403	0.000488666	0.000462602	0.000513601	DMSO_peaks
1404	0.000483942	0.000459109	0.000508823	DMSO_peaks
1405	0.000484686	0.000459235	0.000508966	DMSO_peaks
1406	0.00048901	0.000464371	0.000513728	DMSO_peaks
1407	0.000488182	0.000462428	0.000513139	DMSO_peaks
1408	0.000485707	0.000459973	0.000511372	DMSO_peaks
1409	0.000484082	0.000457148	0.000509229	DMSO_peaks
1410	0.000485448	0.000459631	0.000509159	DMSO_peaks
1411	0.000484955	0.000459401	0.000509284	DMSO_peaks
1412	0.000485998	0.000460566	0.000509575	DMSO_peaks
1413	0.000484909	0.000459669	0.000507939	DMSO_peaks
1414	0.000483305	0.000458745	0.000506561	DMSO_peaks
1415	0.000487679	0.000463722	0.000510066	DMSO_peaks
1416	0.000489747	0.000463603	0.000513486	DMSO_peaks
1417	0.000489648	0.000463862	0.000514097	DMSO_peaks
1418	0.000488625	0.000462373	0.000513821	DMSO_peaks
1419	0.0004896	0.000462364	0.000516206	DMSO_peaks
1420	0.000494674	0.000466027	0.000520809	DMSO_peaks
1421	0.000491922	0.000465286	0.000516842	DMSO_peaks
1422	0.000488887	0.000462714	0.000513751	DMSO_peaks
1423	0.000487837	0.000462236	0.000513284	DMSO_peaks
1424	0.000486955	0.000461497	0.000511152	DMSO_peaks
1425	0.000487813	0.000463224	0.000510275	DMSO_peaks
1426	0.000489988	0.00046415	0.000513877	DMSO_peaks
1427	0.000488388	0.000461643	0.000512281	DMSO_peaks
1428	0.000490626	0.00046474	0.000516237	DMSO_peaks
1429	0.000486438	0.000460145	0.000511863	DMSO_peaks
1430	0.000481927	0.000455162	0.000506982	DMSO_peaks
1431	0.00048057	0.000455299	0.000506109	DMSO_peaks
1432	0.000481678	0.00045637	0.000507246	DMSO_peaks
1433	0.000483958	0.000458193	0.000507714	DMSO_peaks
1434	0.000483516	0.000457962	0.000507325	DMSO_peaks
1435	0.000479872	0.000454081	0.000503788	DMSO_peaks
1436	0.000477126	0.00045199	0.000500643	DMSO_peaks
1437	0.000476929	0.000451611	0.000501486	DMSO_peaks
1438	0.000480775	0.000454514	0.000504906	DMSO_peaks
1439	0.000486591	0.000459642	0.000509673	DMSO_peaks
1440	0.000485518	0.000459554	0.000507694	DMSO_peaks
1441	0.000485697	0.000460629	0.000508283	DMSO_peaks
1442	0.000487572	0.000462207	0.000510653	DMSO_peaks
1443	0.000488575	0.000463375	0.000512742	DMSO_peaks
1444	0.000488784	0.000463994	0.000513427	DMSO_peaks
1445	0.000486384	0.000461349	0.000509816	DMSO_peaks
1446	0.000481852	0.000457387	0.000504609	DMSO_peaks
1447	0.000478977	0.000454428	0.000501947	DMSO_peaks
1448	0.000477477	0.000452845	0.000500093	DMSO_peaks
1449	0.000478199	0.000452696	0.000501181	DMSO_peaks
1450	0.000479821	0.000454604	0.000503464	DMSO_peaks
1451	0.0004772	0.00045161	0.00050158	DMSO_peaks
1452	0.000475267	0.000449441	0.000499848	DMSO_peaks
1453	0.000474671	0.000449779	0.000498415	DMSO_peaks
1454	0.000471575	0.000446535	0.000497001	DMSO_peaks
1455	0.000472362	0.000447882	0.00049789	DMSO_peaks
1456	0.000475326	0.000450878	0.000501169	DMSO_peaks
1457	0.000475472	0.000451085	0.000501324	DMSO_peaks
1458	0.000473321	0.000447932	0.00049888	DMSO_peaks
1459	0.000473145	0.00044827	0.000497816	DMSO_peaks
1460	0.000471004	0.000446596	0.000495337	DMSO_peaks
1461	0.000475418	0.000451313	0.000499674	DMSO_peaks
1462	0.000472886	0.000448307	0.000496334	DMSO_peaks
1463	0.000472826	0.000447528	0.000497117	DMSO_peaks
1464	0.000468935	0.000444218	0.000493485	DMSO_peaks
1465	0.000469574	0.000444742	0.000495171	DMSO_peaks
1466	0.000471112	0.000446945	0.000495015	DMSO_peaks
1467	0.000474798	0.000450406	0.000499257	DMSO_peaks
1468	0.000474183	0.000450305	0.000499634	DMSO_peaks
1469	0.000474197	0.00044934	0.000497545	DMSO_peaks
1470	0.00047704	0.000451375	0.000500405	DMSO_peaks
1471	0.000479718	0.000453992	0.000503702	DMSO_peaks
1472	0.000481742	0.000455447	0.000506938	DMSO_peaks
1473	0.00048052	0.000455173	0.000505559	DMSO_peaks
1474	0.000480448	0.000455302	0.000504553	DMSO_peaks
1475	0.000479764	0.000454758	0.000502767	DMSO_peaks
1476	0.000483267	0.000458919	0.000507139	DMSO_peaks
1477	0.000481838	0.000457222	0.000506145	DMSO_peaks
1478	0.00048583	0.000459476	0.000510843	DMSO_peaks
1479	0.000488024	0.000462438	0.000512968	DMSO_peaks
1480	0.000488167	0.000463871	0.000514565	DMSO_peaks
1481	0.000490759	0.000467349	0.000516492	DMSO_peaks
1482	0.000491803	0.000467687	0.000516099	DMSO_peaks
1483	0.000492551	0.000469101	0.00051526	DMSO_peaks
1484	0.000489311	0.000464814	0.000513734	DMSO_peaks
1485	0.000488903	0.000463672	0.000512802	DMSO_peaks
1486	0.000488637	0.000464341	0.000512288	DMSO_peaks
1487	0.000491242	0.000467682	0.000515251	DMSO_peaks
1488	0.000492847	0.000468991	0.000515515	DMSO_peaks
1489	0.000491464	0.000466971	0.000514099	DMSO_peaks
1490	0.000490741	0.000466516	0.000514589	DMSO_peaks
1491	0.000491913	0.000467583	0.000516507	DMSO_peaks
1492	0.000491346	0.000465569	0.000517201	DMSO_peaks
1493	0.000491974	0.000465611	0.000517614	DMSO_peaks
1494	0.000490132	0.000463784	0.00051488	DMSO_peaks
1495	0.000493703	0.000468254	0.000519131	DMSO_peaks
1496	0.000494342	0.000468759	0.000520686	DMSO_peaks
1497	0.000492424	0.000467233	0.000517108	DMSO_peaks
1498	0.000488712	0.000464436	0.000512307	DMSO_peaks
1499	0.000486841	0.000462018	0.000511153	DMSO_peaks
1500	0.000483494	0.000459928	0.000507426	DMSO_peaks
1501	0.000480776	0.000457913	0.000504138	DMSO_peaks
1502	0.000477056	0.000453863	0.000500963	DMSO_peaks
1503	0.000476191	0.000451657	0.000499354	DMSO_peaks
1504	0.000472468	0.000449498	0.000495878	DMSO_peaks
1505	0.000473203	0.000449145	0.00049663	DMSO_peaks
1506	0.000473428	0.00044945	0.000496479	DMSO_peaks
1507	0.000476531	0.000453583	0.000499694	DMSO_peaks
1508	0.000479312	0.000456822	0.000502155	DMSO_peaks
1509	0.000484152	0.000462159	0.000507103	DMSO_peaks
1510	0.000482603	0.000460241	0.000506232	DMSO_peaks
1511	0.000485183	0.000462671	0.000508276	DMSO_peaks
1512	0.000490836	0.000468127	0.000514031	DMSO_peaks
1513	0.000490845	0.000467595	0.000514244	DMSO_peaks
1514	0.000490507	0.000467629	0.000514573	DMSO_peaks
1515	0.000489867	0.000468131	0.000514061	DMSO_peaks
1516	0.00048874	0.000466218	0.000514777	DMSO_peaks
1517	0.000490904	0.000467746	0.000516861	DMSO_peaks
1518	0.000489451	0.000465515	0.000515459	DMSO_peaks
1519	0.000487203	0.00046338	0.000512475	DMSO_peaks
1520	0.000484837	0.000461669	0.000509271	DMSO_peaks
1521	0.000489521	0.000466768	0.000515266	DMSO_peaks
1522	0.000491884	0.000468609	0.000518202	DMSO_peaks
1523	0.000492616	0.000469504	0.000517985	DMSO_peaks
1524	0.000491593	0.000467739	0.000516677	DMSO_peaks
1525	0.000489459	0.000465914	0.000514476	DMSO_peaks
1526	0.000488296	0.000465896	0.000515048	DMSO_peaks
1527	0.000488887	0.000466112	0.000515995	DMSO_peaks
1528	0.000492534	0.000469051	0.000520003	DMSO_peaks
1529	0.000496245	0.000472644	0.000523876	DMSO_peaks
1530	0.000495534	0.000472246	0.000521758	DMSO_peaks
1531	0.00049471	0.000472022	0.00052193	DMSO_peaks
1532	0.000495067	0.000470777	0.000521573	DMSO_peaks
1533	0.000494855	0.000468836	0.000521086	DMSO_peaks
1534	0.00049799	0.000472732	0.000524104	DMSO_peaks
1535	0.000496821	0.000472534	0.000521839	DMSO_peaks
1536	0.000491821	0.000468752	0.000518289	DMSO_peaks
1537	0.000490799	0.000466804	0.000516498	DMSO_peaks
1538	0.000488453	0.000463419	0.000514794	DMSO_peaks
1539	0.000489964	0.000464309	0.00051602	DMSO_peaks
1540	0.000488599	0.000462667	0.000514588	DMSO_peaks
1541	0.000485695	0.000460104	0.00051128	DMSO_peaks
1542	0.000484861	0.000460838	0.000510554	DMSO_peaks
1543	0.000483817	0.000459299	0.000509176	DMSO_peaks
1544	0.000485282	0.000461856	0.000511855	DMSO_peaks
1545	0.000483932	0.000459847	0.000510384	DMSO_peaks
1546	0.000483578	0.000459037	0.000509758	DMSO_peaks
1547	0.00048257	0.000458146	0.000507844	DMSO_peaks
1548	0.000479499	0.000455126	0.000504279	DMSO_peaks
1549	0.000476984	0.000452268	0.000501609	DMSO_peaks
1550	0.000477481	0.000453055	0.000502914	DMSO_peaks
1551	0.000478797	0.000453688	0.000504142	DMSO_peaks
1552	0.000480956	0.000457298	0.000507147	DMSO_peaks
1553	0.000480378	0.000456226	0.00050702	DMSO_peaks
1554	0.000482266	0.000457276	0.000508547	DMSO_peaks
1555	0.000486972	0.000460894	0.000511818	DMSO_peaks
1556	0.000489136	0.000463151	0.000513834	DMSO_peaks
1557	0.000485627	0.000461006	0.000510838	DMSO_peaks
1558	0.000485373	0.000461335	0.000509257	DMSO_peaks
1559	0.000486703	0.00046127	0.000510452	DMSO_peaks
1560	0.00048573	0.000459789	0.000509534	DMSO_peaks
1561	0.000485206	0.000459789	0.000508793	DMSO_peaks
1562	0.000485677	0.000460644	0.000508152	DMSO_peaks
1563	0.000481436	0.000456487	0.00050495	DMSO_peaks
1564	0.000480918	0.000455801	0.000505335	DMSO_peaks
1565	0.000480456	0.000454797	0.000505427	DMSO_peaks
1566	0.000477536	0.000453055	0.000502291	DMSO_peaks
1567	0.000475528	0.000451852	0.000500545	DMSO_peaks
1568	0.000473982	0.000448943	0.000499391	DMSO_peaks
1569	0.000472572	0.000449672	0.000499048	DMSO_peaks
1570	0.00047138	0.000447844	0.000496843	DMSO_peaks
1571	0.000469451	0.000446789	0.000495042	DMSO_peaks
1572	0.000468867	0.00044596	0.000494304	DMSO_peaks
1573	0.000468846	0.000445935	0.000494542	DMSO_peaks
1574	0.000468565	0.00044531	0.000495198	DMSO_peaks
1575	0.000470212	0.000448241	0.000496914	DMSO_peaks
1576	0.000472249	0.000450442	0.000498597	DMSO_peaks
1577	0.000472017	0.000450163	0.00049853	DMSO_peaks
1578	0.000467988	0.00044523	0.000495478	DMSO_peaks
1579	0.00046424	0.000441113	0.000492173	DMSO_peaks
1580	0.000465018	0.000440979	0.000491158	DMSO_peaks
1581	0.000461556	0.000436814	0.000487591	DMSO_peaks
1582	0.000460336	0.000434915	0.00048657	DMSO_peaks
1583	0.000463855	0.000439229	0.000490748	DMSO_peaks
1584	0.000464378	0.000439184	0.000491127	DMSO_peaks
1585	0.000459889	0.000436443	0.000485241	DMSO_peaks
1586	0.000456102	0.00043223	0.000480735	DMSO_peaks
1587	0.000456828	0.000433123	0.00048237	DMSO_peaks
1588	0.000456106	0.000431799	0.000481491	DMSO_peaks
1589	0.000458802	0.00043422	0.00048409	DMSO_peaks
1590	0.000458006	0.000434038	0.000484237	DMSO_peaks
1591	0.000459113	0.000434489	0.000485574	DMSO_peaks
1592	0.000460394	0.000435826	0.000486807	DMSO_peaks
1593	0.000460315	0.000436212	0.000485408	DMSO_peaks
1594	0.000464718	0.000440755	0.000490478	DMSO_peaks
1595	0.000464904	0.000440533	0.000491385	DMSO_peaks
1596	0.000464488	0.00043923	0.000491413	DMSO_peaks
1597	0.000461277	0.000436738	0.000486252	DMSO_peaks
1598	0.000460726	0.000437054	0.000485743	DMSO_peaks
1599	0.000463659	0.000439959	0.000488414	DMSO_peaks
1600	0.00045416	0.000432896	0.000479743	DMSO_peaks
1	0.000527602	0.000513924	0.000541618	TSA_peaks
2	0.000539837	0.000526059	0.000553957	TSA_peaks
3	0.000541576	0.000527955	0.000555886	TSA_peaks
4	0.000539603	0.000526033	0.000553549	TSA_peaks
5	0.000537967	0.000524573	0.000551729	TSA_peaks
6	0.000537816	0.000524254	0.000552167	TSA_peaks
7	0.000539267	0.000525773	0.000553523	TSA_peaks
8	0.000539872	0.000526747	0.000554622	TSA_peaks
9	0.000539295	0.000526148	0.000554644	TSA_peaks
10	0.000537882	0.000524611	0.000552644	TSA_peaks
11	0.000537724	0.00052446	0.000552327	TSA_peaks
12	0.000538707	0.000525475	0.000553141	TSA_peaks
13	0.00054037	0.000527247	0.000554753	TSA_peaks
14	0.000539687	0.000526653	0.000554374	TSA_peaks
15	0.00053981	0.000527158	0.000554208	TSA_peaks
16	0.000539498	0.000527112	0.000554045	TSA_peaks
17	0.000542158	0.000529886	0.000556953	TSA_peaks
18	0.000543182	0.000530794	0.000558036	TSA_peaks
19	0.000543521	0.000530865	0.000558751	TSA_peaks
20	0.000546094	0.000533581	0.000561237	TSA_peaks
21	0.000546524	0.000534786	0.000561514	TSA_peaks
22	0.000547267	0.000534992	0.000562257	TSA_peaks
23	0.00054717	0.000534504	0.000561687	TSA_peaks
24	0.000548356	0.000535954	0.00056264	TSA_peaks
25	0.000549251	0.000536746	0.0005639	TSA_peaks
26	0.000549417	0.000536814	0.000563544	TSA_peaks
27	0.000549165	0.000536178	0.000563369	TSA_peaks
28	0.00054829	0.00053548	0.000561723	TSA_peaks
29	0.000548086	0.000535561	0.000562105	TSA_peaks
30	0.000547971	0.000535468	0.000562708	TSA_peaks
31	0.00054888	0.000536402	0.000562746	TSA_peaks
32	0.000548356	0.000535227	0.000562521	TSA_peaks
33	0.000548339	0.000535846	0.000561968	TSA_peaks
34	0.00055007	0.000537722	0.000563941	TSA_peaks
35	0.00055013	0.000537635	0.000562972	TSA_peaks
36	0.000550602	0.000538009	0.000563384	TSA_peaks
37	0.000550976	0.000537683	0.000564535	TSA_peaks
38	0.000550584	0.000537589	0.000563669	TSA_peaks
39	0.000549537	0.000535999	0.000562475	TSA_peaks
40	0.000547893	0.000534557	0.000560858	TSA_peaks
41	0.000546743	0.000533826	0.0005597	TSA_peaks
42	0.000548575	0.000535783	0.000561886	TSA_peaks
43	0.000549234	0.000536102	0.000562228	TSA_peaks
44	0.000548459	0.000535239	0.000562134	TSA_peaks
45	0.000549452	0.000536207	0.000563483	TSA_peaks
46	0.000549702	0.00053665	0.000563848	TSA_peaks
47	0.000549352	0.000536345	0.000563255	TSA_peaks
48	0.0005507	0.000537847	0.000564384	TSA_peaks
49	0.000550781	0.00053843	0.000563864	TSA_peaks
50	0.000550704	0.000538173	0.000563924	TSA_peaks
51	0.000551042	0.000537754	0.000564493	TSA_peaks
52	0.000549377	0.000536283	0.000563465	TSA_peaks
53	0.000550033	0.000536447	0.000564096	TSA_peaks
54	0.000550273	0.000536326	0.00056484	TSA_peaks
55	0.000551956	0.000538609	0.000566107	TSA_peaks
56	0.000553866	0.000540898	0.000568625	TSA_peaks
57	0.000556321	0.000543476	0.000571119	TSA_peaks
58	0.000556359	0.000543331	0.000571347	TSA_peaks
59	0.000554703	0.000541598	0.000570327	TSA_peaks
60	0.000554361	0.000541308	0.000569369	TSA_peaks
61	0.000554371	0.000540572	0.000569095	TSA_peaks
62	0.000554324	0.000540144	0.000568505	TSA_peaks
63	0.000556692	0.000542404	0.000571143	TSA_peaks
64	0.000557106	0.000543439	0.000571177	TSA_peaks
65	0.000556661	0.000542472	0.00057006	TSA_peaks
66	0.000555992	0.000541819	0.000570059	TSA_peaks
67	0.000556123	0.000542486	0.000569973	TSA_peaks
68	0.000555145	0.000541767	0.000569312	TSA_peaks
69	0.000554478	0.000541102	0.000568871	TSA_peaks
70	0.000554497	0.000541015	0.000568511	TSA_peaks
71	0.00055454	0.000541502	0.000568161	TSA_peaks
72	0.000554282	0.000540735	0.000567459	TSA_peaks
73	0.0005544	0.000541109	0.000567516	TSA_peaks
74	0.000556314	0.000543018	0.000569127	TSA_peaks
75	0.000558328	0.000545083	0.000571	TSA_peaks
76	0.000558416	0.000544424	0.000571431	TSA_peaks
77	0.00055836	0.000544489	0.000571471	TSA_peaks
78	0.000559226	0.000544987	0.000572095	TSA_peaks
79	0.000562372	0.000549302	0.000576007	TSA_peaks
80	0.000562491	0.000548947	0.000576565	TSA_peaks
81	0.000563204	0.000549976	0.000577428	TSA_peaks
82	0.000562959	0.000549227	0.000576618	TSA_peaks
83	0.000561416	0.000548356	0.000574582	TSA_peaks
84	0.000562354	0.00054916	0.000575486	TSA_peaks
85	0.000561156	0.000547445	0.000573951	TSA_peaks
86	0.000560337	0.000546552	0.00057299	TSA_peaks
87	0.000559411	0.000546179	0.000572676	TSA_peaks
88	0.000560428	0.000546828	0.00057303	TSA_peaks
89	0.000560004	0.000546182	0.000572073	TSA_peaks
90	0.000559914	0.00054597	0.0005724	TSA_peaks
91	0.000558097	0.000543976	0.000571282	TSA_peaks
92	0.000557637	0.000543474	0.000570658	TSA_peaks
93	0.000558137	0.000543929	0.000571938	TSA_peaks
94	0.000560086	0.000546999	0.000573659	TSA_peaks
95	0.00055908	0.000545432	0.000572651	TSA_peaks
96	0.000557873	0.000544358	0.000571675	TSA_peaks
97	0.000558092	0.000544637	0.000571739	TSA_peaks
98	0.000558895	0.000545447	0.000572694	TSA_peaks
99	0.000560116	0.000546926	0.000573625	TSA_peaks
100	0.000558879	0.00054563	0.00057246	TSA_peaks
101	0.000559261	0.000546719	0.000572895	TSA_peaks
102	0.000558451	0.000545709	0.00057254	TSA_peaks
103	0.000558345	0.00054561	0.000572869	TSA_peaks
104	0.000558919	0.000546347	0.000573549	TSA_peaks
105	0.000559642	0.000546803	0.000574354	TSA_peaks
106	0.000561395	0.000548547	0.00057607	TSA_peaks
107	0.000560809	0.000547153	0.000574936	TSA_peaks
108	0.000561578	0.000548067	0.000575473	TSA_peaks
109	0.000561771	0.000548442	0.000575427	TSA_peaks
110	0.000562251	0.000549732	0.000575892	TSA_peaks
111	0.000562521	0.000550223	0.000576246	TSA_peaks
112	0.000563965	0.00055147	0.000577699	TSA_peaks
113	0.000564674	0.00055195	0.000578061	TSA_peaks
114	0.000565005	0.000551622	0.000579413	TSA_peaks
115	0.000566042	0.000552265	0.000579683	TSA_peaks
116	0.000566319	0.000552791	0.00057979	TSA_peaks
117	0.000567229	0.000553597	0.000580025	TSA_peaks
118	0.000566795	0.0005533	0.000579695	TSA_peaks
119	0.000566275	0.000552685	0.000579545	TSA_peaks
120	0.000564423	0.000550645	0.000577307	TSA_peaks
121	0.000565361	0.00055132	0.000578442	TSA_peaks
122	0.000566564	0.000552313	0.00057911	TSA_peaks
123	0.000566408	0.000552104	0.000579351	TSA_peaks
124	0.000565571	0.000551587	0.000579223	TSA_peaks
125	0.000564697	0.000550598	0.000578532	TSA_peaks
126	0.000564271	0.000550426	0.000578535	TSA_peaks
127	0.000563232	0.000549655	0.000577052	TSA_peaks
128	0.000563867	0.000550131	0.000578073	TSA_peaks
129	0.000563618	0.00054926	0.000577236	TSA_peaks
130	0.000564036	0.000550459	0.000577775	TSA_peaks
131	0.000563629	0.000550399	0.000576987	TSA_peaks
132	0.000564401	0.000551472	0.000578455	TSA_peaks
133	0.000566007	0.0005527	0.000579437	TSA_peaks
134	0.000567059	0.000553706	0.000580933	TSA_peaks
135	0.000568175	0.000555133	0.000582201	TSA_peaks
136	0.000569285	0.000556205	0.000583222	TSA_peaks
137	0.000570176	0.000556579	0.000584179	TSA_peaks
138	0.000569659	0.000556072	0.00058403	TSA_peaks
139	0.000569303	0.000556666	0.00058354	TSA_peaks
140	0.000570822	0.000558125	0.000584571	TSA_peaks
141	0.00057389	0.000561328	0.000588053	TSA_peaks
142	0.00057355	0.000560481	0.0005883	TSA_peaks
143	0.000572805	0.000559906	0.000587992	TSA_peaks
144	0.000572821	0.000559912	0.000587309	TSA_peaks
145	0.000575195	0.000561879	0.000589157	TSA_peaks
146	0.000575457	0.000562724	0.000590195	TSA_peaks
147	0.000575329	0.000562153	0.000589931	TSA_peaks
148	0.000577054	0.000564119	0.000591028	TSA_peaks
149	0.000575754	0.000563492	0.000590009	TSA_peaks
150	0.000574985	0.000562598	0.000589213	TSA_peaks
151	0.00057398	0.000562042	0.000588811	TSA_peaks
152	0.000574134	0.0005617	0.00058916	TSA_peaks
153	0.000572609	0.000560215	0.000587901	TSA_peaks
154	0.000573675	0.000561185	0.000589276	TSA_peaks
155	0.000574377	0.000561848	0.000589947	TSA_peaks
156	0.000574264	0.000562067	0.000589517	TSA_peaks
157	0.000574295	0.000562167	0.000589639	TSA_peaks
158	0.000575625	0.000563669	0.00059083	TSA_peaks
159	0.00057715	0.000565159	0.00059226	TSA_peaks
160	0.000579108	0.000567319	0.000593581	TSA_peaks
161	0.000578575	0.000566718	0.000593082	TSA_peaks
162	0.000577856	0.000565681	0.000592282	TSA_peaks
163	0.000576601	0.000563974	0.000591849	TSA_peaks
164	0.000576648	0.00056404	0.000591002	TSA_peaks
165	0.000577822	0.000565404	0.000592021	TSA_peaks
166	0.00057788	0.000565898	0.000591747	TSA_peaks
167	0.000578293	0.00056646	0.000592383	TSA_peaks
168	0.000578461	0.000566563	0.0005927	TSA_peaks
169	0.000577274	0.000564913	0.000591046	TSA_peaks
170	0.000578949	0.000566126	0.000592832	TSA_peaks
171	0.000580687	0.000567463	0.000594814	TSA_peaks
172	0.000580116	0.000567127	0.000594098	TSA_peaks
173	0.000579994	0.000566694	0.000593983	TSA_peaks
174	0.000581343	0.000568193	0.000595045	TSA_peaks
175	0.000583423	0.000570656	0.000597734	TSA_peaks
176	0.000586235	0.000573999	0.000599933	TSA_peaks
177	0.000588121	0.000575644	0.000600947	TSA_peaks
178	0.000590859	0.000578763	0.000603463	TSA_peaks
179	0.000590168	0.000578141	0.000602835	TSA_peaks
180	0.000591259	0.000578964	0.000604022	TSA_peaks
181	0.000592916	0.000580606	0.000606079	TSA_peaks
182	0.000593969	0.000581948	0.000606534	TSA_peaks
183	0.000593555	0.000581164	0.000606449	TSA_peaks
184	0.000592783	0.000580055	0.000605555	TSA_peaks
185	0.00059297	0.000580278	0.000605695	TSA_peaks
186	0.000592568	0.000580064	0.000606156	TSA_peaks
187	0.00059211	0.000579806	0.000605919	TSA_peaks
188	0.000592298	0.000580157	0.000606063	TSA_peaks
189	0.000591599	0.000578964	0.000604925	TSA_peaks
190	0.000591431	0.000579534	0.000605147	TSA_peaks
191	0.000592268	0.000580488	0.000606442	TSA_peaks
192	0.000591827	0.000580369	0.000605509	TSA_peaks
193	0.000594579	0.000583536	0.000607653	TSA_peaks
194	0.000598652	0.000587734	0.000612538	TSA_peaks
195	0.000598111	0.000586828	0.000612275	TSA_peaks
196	0.000598993	0.000587703	0.000612878	TSA_peaks
197	0.000602063	0.000590097	0.000615717	TSA_peaks
198	0.000602253	0.000590202	0.000616176	TSA_peaks
199	0.000602808	0.000591025	0.000616542	TSA_peaks
200	0.000602097	0.000590454	0.000615431	TSA_peaks
201	0.000602215	0.000589926	0.000615608	TSA_peaks
202	0.000603344	0.000590897	0.000617062	TSA_peaks
203	0.000602794	0.000590682	0.000616454	TSA_peaks
204	0.000604587	0.000592467	0.000618359	TSA_peaks
205	0.000605476	0.000592807	0.000619202	TSA_peaks
206	0.000605092	0.00059287	0.000618743	TSA_peaks
207	0.000605906	0.000593862	0.00061916	TSA_peaks
208	0.000606658	0.000594409	0.000620118	TSA_peaks
209	0.000607092	0.000594662	0.000619996	TSA_peaks
210	0.000608163	0.000595654	0.000620817	TSA_peaks
211	0.000609398	0.000596462	0.000622382	TSA_peaks
212	0.000609209	0.000597057	0.000621922	TSA_peaks
213	0.000609763	0.000597347	0.000622146	TSA_peaks
214	0.000610101	0.000597501	0.000622543	TSA_peaks
215	0.000609673	0.000597355	0.000621884	TSA_peaks
216	0.000609153	0.000597063	0.000621998	TSA_peaks
217	0.000609312	0.000597119	0.000622254	TSA_peaks
218	0.000610269	0.000597712	0.000623313	TSA_peaks
219	0.000610675	0.000598777	0.000624482	TSA_peaks
220	0.000610235	0.000597959	0.000623224	TSA_peaks
221	0.000611039	0.000598517	0.000624676	TSA_peaks
222	0.000612896	0.000599872	0.00062699	TSA_peaks
223	0.000614275	0.000600531	0.000627479	TSA_peaks
224	0.000614893	0.000601863	0.000628557	TSA_peaks
225	0.000614507	0.000601499	0.00062814	TSA_peaks
226	0.000613984	0.000601894	0.000627853	TSA_peaks
227	0.000614616	0.000602278	0.000628582	TSA_peaks
228	0.000614837	0.000602695	0.000628964	TSA_peaks
229	0.00061442	0.00060209	0.000628961	TSA_peaks
230	0.000614019	0.00060171	0.000628657	TSA_peaks
231	0.000614549	0.000601638	0.000629867	TSA_peaks
232	0.000615465	0.000602301	0.000630381	TSA_peaks
233	0.000616714	0.000603834	0.000631083	TSA_peaks
234	0.000617441	0.00060502	0.000631407	TSA_peaks
235	0.000619002	0.000606396	0.000632951	TSA_peaks
236	0.000619125	0.000606383	0.000633279	TSA_peaks
237	0.000619314	0.00060621	0.000633111	TSA_peaks
238	0.000619368	0.000606578	0.000632801	TSA_peaks
239	0.000620677	0.000607734	0.000634081	TSA_peaks
240	0.000623277	0.000610671	0.000636593	TSA_peaks
241	0.000622872	0.000610372	0.000635875	TSA_peaks
242	0.000623521	0.000611096	0.000636837	TSA_peaks
243	0.000623295	0.000610994	0.000636591	TSA_peaks
244	0.000625091	0.000612822	0.000638142	TSA_peaks
245	0.000627516	0.000615295	0.000640567	TSA_peaks
246	0.000630008	0.000617333	0.000642999	TSA_peaks
247	0.000630751	0.000617977	0.000643462	TSA_peaks
248	0.000632275	0.00061862	0.000645159	TSA_peaks
249	0.000633468	0.000619547	0.000646458	TSA_peaks
250	0.000636396	0.000622958	0.000649755	TSA_peaks
251	0.000638607	0.000625084	0.00065232	TSA_peaks
252	0.00064053	0.000626684	0.000654049	TSA_peaks
253	0.000642973	0.000628923	0.000656872	TSA_peaks
254	0.000643288	0.000629977	0.000657535	TSA_peaks
255	0.000645035	0.000631761	0.000659162	TSA_peaks
256	0.000645768	0.000632875	0.000659292	TSA_peaks
257	0.000645158	0.000631898	0.000658118	TSA_peaks
258	0.000644712	0.000631601	0.00065727	TSA_peaks
259	0.000644798	0.000632319	0.00065734	TSA_peaks
260	0.000646763	0.000634751	0.000659023	TSA_peaks
261	0.000648225	0.000636321	0.000660738	TSA_peaks
262	0.000648859	0.000636378	0.000661285	TSA_peaks
263	0.00064981	0.000636943	0.000662853	TSA_peaks
264	0.000651924	0.000638425	0.000665896	TSA_peaks
265	0.00065646	0.000643245	0.000670023	TSA_peaks
266	0.00065779	0.000644014	0.000670962	TSA_peaks
267	0.000657227	0.000643866	0.000669329	TSA_peaks
268	0.000655801	0.000643302	0.000667694	TSA_peaks
269	0.000655986	0.000643022	0.000667348	TSA_peaks
270	0.000656362	0.000643221	0.00066869	TSA_peaks
271	0.000657136	0.000643766	0.000669379	TSA_peaks
272	0.000658111	0.000644884	0.00067092	TSA_peaks
273	0.000659413	0.000645883	0.000673	TSA_peaks
274	0.000660725	0.00064623	0.000674347	TSA_peaks
275	0.000659889	0.000646214	0.000673838	TSA_peaks
276	0.000660274	0.000647255	0.000673352	TSA_peaks
277	0.000661165	0.000648515	0.000674492	TSA_peaks
278	0.000663298	0.000651052	0.000676454	TSA_peaks
279	0.000666095	0.000653938	0.000678923	TSA_peaks
280	0.000667988	0.000655455	0.000680953	TSA_peaks
281	0.000669773	0.000656789	0.000683043	TSA_peaks
282	0.000671702	0.000658973	0.000684504	TSA_peaks
283	0.000674637	0.000661627	0.000687375	TSA_peaks
284	0.000676641	0.000663756	0.000689646	TSA_peaks
285	0.0006784	0.000665616	0.000691981	TSA_peaks
286	0.000679988	0.000667257	0.000693404	TSA_peaks
287	0.000682999	0.000669917	0.000696997	TSA_peaks
288	0.000686069	0.000672868	0.00070015	TSA_peaks
289	0.000689086	0.000676989	0.000702678	TSA_peaks
290	0.000691022	0.000679356	0.000703709	TSA_peaks
291	0.000694685	0.000683155	0.000708579	TSA_peaks
292	0.000696298	0.000684609	0.00070936	TSA_peaks
293	0.000698748	0.000686445	0.000711962	TSA_peaks
294	0.000702251	0.000689428	0.000715455	TSA_peaks
295	0.000703019	0.000690557	0.000716548	TSA_peaks
296	0.000705425	0.000693676	0.000718728	TSA_peaks
297	0.000707101	0.00069494	0.00072079	TSA_peaks
298	0.000708666	0.000696002	0.00072165	TSA_peaks
299	0.00070932	0.000696975	0.000722404	TSA_peaks
300	0.000710764	0.000697805	0.000723845	TSA_peaks
301	0.000712357	0.000698646	0.000725056	TSA_peaks
302	0.000711412	0.000698374	0.000724053	TSA_peaks
303	0.000710667	0.000696943	0.000723853	TSA_peaks
304	0.000711976	0.000698639	0.000725065	TSA_peaks
305	0.000713821	0.000700901	0.000726435	TSA_peaks
306	0.000717039	0.000704118	0.000729331	TSA_peaks
307	0.000720394	0.000707243	0.000732948	TSA_peaks
308	0.000722284	0.00070901	0.000734743	TSA_peaks
309	0.000725948	0.000712677	0.000738459	TSA_peaks
310	0.000727928	0.00071471	0.000740403	TSA_peaks
311	0.000729715	0.000716955	0.000742952	TSA_peaks
312	0.000731266	0.000717249	0.000744461	TSA_peaks
313	0.000735197	0.000720315	0.000749063	TSA_peaks
314	0.000736487	0.000721675	0.000750212	TSA_peaks
315	0.00073823	0.000723991	0.000751184	TSA_peaks
316	0.00074044	0.000725808	0.000753259	TSA_peaks
317	0.00074364	0.000729353	0.000756934	TSA_peaks
318	0.00074432	0.000729798	0.00075782	TSA_peaks
319	0.000745519	0.000731352	0.000758261	TSA_peaks
320	0.000748306	0.000734179	0.000760699	TSA_peaks
321	0.000751789	0.000737093	0.000764563	TSA_peaks
322	0.000754305	0.000740274	0.000767083	TSA_peaks
323	0.000757163	0.000742668	0.000769964	TSA_peaks
324	0.00075893	0.000745001	0.000771848	TSA_peaks
325	0.000761249	0.000747385	0.000774164	TSA_peaks
326	0.000765279	0.000751825	0.000778854	TSA_peaks
327	0.000769404	0.000755896	0.000782969	TSA_peaks
328	0.000773432	0.000759894	0.000787385	TSA_peaks
329	0.000778124	0.000764982	0.000791785	TSA_peaks
330	0.000781055	0.000767671	0.00079434	TSA_peaks
331	0.000783208	0.000770205	0.000796339	TSA_peaks
332	0.000786313	0.000773609	0.000799202	TSA_peaks
333	0.000790225	0.000777499	0.000803786	TSA_peaks
334	0.00079268	0.000780276	0.000806258	TSA_peaks
335	0.000796468	0.000784115	0.000809481	TSA_peaks
336	0.000801603	0.000788656	0.000815204	TSA_peaks
337	0.000806678	0.000793439	0.000820267	TSA_peaks
338	0.000809718	0.000795613	0.000823301	TSA_peaks
339	0.000814294	0.000800623	0.000828128	TSA_peaks
340	0.000819105	0.00080552	0.000832829	TSA_peaks
341	0.000824845	0.000811799	0.000838609	TSA_peaks
342	0.000829266	0.000815964	0.000842566	TSA_peaks
343	0.000833129	0.000820406	0.00084614	TSA_peaks
344	0.000838479	0.000825349	0.000851748	TSA_peaks
345	0.000843118	0.000830299	0.00085704	TSA_peaks
346	0.000845225	0.000832765	0.00085886	TSA_peaks
347	0.000848688	0.000835879	0.000862642	TSA_peaks
348	0.000853033	0.000839373	0.000867778	TSA_peaks
349	0.000858534	0.000844939	0.000873449	TSA_peaks
350	0.000862634	0.000849005	0.000877464	TSA_peaks
351	0.000867091	0.000853257	0.000881824	TSA_peaks
352	0.000873573	0.000859296	0.00088808	TSA_peaks
353	0.000877245	0.000862615	0.000891322	TSA_peaks
354	0.00088048	0.000866197	0.000894561	TSA_peaks
355	0.000886553	0.000872042	0.000900189	TSA_peaks
356	0.000893831	0.000879211	0.000907512	TSA_peaks
357	0.000902091	0.000887146	0.000916244	TSA_peaks
358	0.000908163	0.000892612	0.000922272	TSA_peaks
359	0.000913748	0.00089877	0.000928163	TSA_peaks
360	0.000918132	0.000902776	0.000933255	TSA_peaks
361	0.00092375	0.000908711	0.000939233	TSA_peaks
362	0.000931151	0.000915812	0.000947512	TSA_peaks
363	0.000937496	0.00092231	0.000953437	TSA_peaks
364	0.000944513	0.000929382	0.000960757	TSA_peaks
365	0.0009544	0.000939629	0.000971166	TSA_peaks
366	0.000962926	0.000947664	0.000979827	TSA_peaks
367	0.000971644	0.000956475	0.000988625	TSA_peaks
368	0.000979777	0.000964382	0.000997244	TSA_peaks
369	0.000987098	0.000971377	0.00100449	TSA_peaks
370	0.000994002	0.00097886	0.00101148	TSA_peaks
371	0.000998661	0.000983339	0.00101745	TSA_peaks
372	0.00100537	0.000989703	0.00102382	TSA_peaks
373	0.00101468	0.000998565	0.00103189	TSA_peaks
374	0.00102588	0.00100984	0.00104323	TSA_peaks
375	0.00103685	0.00102071	0.00105495	TSA_peaks
376	0.00104678	0.00103096	0.00106519	TSA_peaks
377	0.00105498	0.00103785	0.0010736	TSA_peaks
378	0.0010652	0.00104793	0.00108382	TSA_peaks
379	0.00107878	0.00106132	0.0010978	TSA_peaks
380	0.00109065	0.00107361	0.00111053	TSA_peaks
381	0.00110348	0.00108616	0.00112298	TSA_peaks
382	0.00111746	0.00109972	0.00113753	TSA_peaks
383	0.00112951	0.00111119	0.00114966	TSA_peaks
384	0.00114238	0.001124	0.0011632	TSA_peaks
385	0.00115503	0.00113734	0.00117654	TSA_peaks
386	0.00116841	0.00115127	0.00118957	TSA_peaks
387	0.00118222	0.00116596	0.00120322	TSA_peaks
388	0.00119956	0.00118248	0.00122085	TSA_peaks
389	0.00121437	0.00119659	0.00123587	TSA_peaks
390	0.00122942	0.00121172	0.00125054	TSA_peaks
391	0.00124459	0.00122649	0.00126704	TSA_peaks
392	0.00126003	0.00124099	0.00128195	TSA_peaks
393	0.00127612	0.00125638	0.00129812	TSA_peaks
394	0.00129473	0.00127568	0.00131685	TSA_peaks
395	0.00131583	0.00129654	0.00133849	TSA_peaks
396	0.00133584	0.00131656	0.00135939	TSA_peaks
397	0.00135422	0.00133377	0.00137801	TSA_peaks
398	0.00136729	0.00134643	0.00139156	TSA_peaks
399	0.00137719	0.00135654	0.00140317	TSA_peaks
[truncated: 2,801 more rows]

## Sheet: Fig_4d_deseq2_24hRECvsDMSO
	baseMean	log2FoldChange	lfcSE	stat	pvalue	padj
Myl9	1080.81	-1.51508	0.138211	-10.962	5.81723e-28	8.96785e-24
Nkx2-9	165.133	-1.75952	0.213258	-8.25068	1.57498e-16	1.214e-12
Capn5	1693.64	0.842473	0.103219	8.16203	3.29444e-16	1.6929e-12
Fgf18	279.058	-1.4446	0.178577	-8.08952	5.98989e-16	2.3085e-12
Grin1	635.877	1.35395	0.181418	7.46316	8.44721e-14	2.60444e-10
Efhd1	335.891	-1.54549	0.213372	-7.24319	4.38254e-13	1.12602e-09
Phf19	729.254	0.976725	0.137839	7.08598	1.38068e-12	3.04066e-09
Dagla	446.778	0.890813	0.127978	6.96067	3.38666e-12	6.5261e-09
Cux2	710.324	1.03166	0.150354	6.86154	6.81198e-12	1.16682e-08
Pfkp	10758.8	0.710494	0.103967	6.83383	8.26776e-12	1.27456e-08
Vim	14308.8	-0.682926	0.100558	-6.79139	1.11056e-11	1.5564e-08
Slc13a5	401.303	1.21924	0.180334	6.761	1.37039e-11	1.7605e-08
Ocrl	1871.78	0.548961	0.0828924	6.62257	3.53002e-11	4.18607e-08
Ift140	2675.53	0.548618	0.0860285	6.37716	1.80396e-10	1.98642e-07
Sall2	851.076	-1.04987	0.165247	-6.35332	2.10716e-10	2.1656e-07
Wt1	339.492	-1.06686	0.168193	-6.34308	2.25216e-10	2.16995e-07
9530053A07Rik	226.842	-1.11812	0.179535	-6.22788	4.72798e-10	4.04926e-07
Prelid2	442.614	0.820545	0.13159	6.23562	4.5e-10	4.04926e-07
Tjp3	1680.32	1.09694	0.177799	6.16956	6.84823e-10	5.55644e-07
Sp8	84.6652	-1.53169	0.251172	-6.09817	1.07288e-09	8.26979e-07
Sorbs1	2369.45	0.706668	0.116456	6.06813	1.29412e-09	9.50007e-07
Hes6	679.821	-1.17066	0.193843	-6.03925	1.54833e-09	1.03778e-06
Snx6	2832.01	0.519252	0.0859736	6.03967	1.54428e-09	1.03778e-06
Tmem231	1971.87	0.634429	0.106012	5.98451	2.1704e-09	1.35714e-06
P4ha1	2528.32	0.538587	0.090031	5.98224	2.20087e-09	1.35714e-06
Hck	3731.36	-1.03736	0.173888	-5.96569	2.43603e-09	1.44438e-06
Twist1	173.739	-1.02939	0.173721	-5.92553	3.11291e-09	1.77735e-06
Skor1	107.49	-2.25785	0.382671	-5.90023	3.62996e-09	1.96271e-06
Pir	1072.08	-0.442867	0.075095	-5.89743	3.69217e-09	1.96271e-06
Gfra3	66.6921	-2.62055	0.445271	-5.88529	3.97353e-09	2.04187e-06
Rab6b	411.872	0.816254	0.138974	5.87343	4.26873e-09	2.1228e-06
Bnip3	1622.83	0.813604	0.140003	5.81133	6.19776e-09	2.98577e-06
Aox3	69.7663	1.43958	0.248457	5.79407	6.87008e-09	3.20937e-06
Susd1	322.399	0.82388	0.142657	5.77523	7.68469e-09	3.38478e-06
Pla2g4e	348.016	1.12186	0.194244	5.77551	7.67183e-09	3.38478e-06
Cyyr1	340.315	-0.817606	0.142476	-5.73856	9.54871e-09	4.08897e-06
Efnb2	2067.91	-0.797153	0.139634	-5.70889	1.13717e-08	4.61332e-06
Otulin	1845.94	-0.455779	0.0798064	-5.71106	1.12278e-08	4.61332e-06
Ankrd13b	1020.07	-0.702972	0.124176	-5.66108	1.50423e-08	5.94596e-06
Itih5	357.004	1.57578	0.2794	5.63988	1.70169e-08	6.55833e-06
Erbb3	3855.48	0.562589	0.100679	5.58795	2.29768e-08	8.63926e-06
Fam129a	1118.1	0.870252	0.156036	5.57725	2.44353e-08	8.96892e-06
R3hdml	80.208	-1.5143	0.272166	-5.56389	2.63822e-08	9.45834e-06
Fjx1	712.182	-0.67231	0.121349	-5.54032	3.01912e-08	1.05779e-05
Dppa3	587.106	1.23845	0.224479	5.51698	3.44874e-08	1.18146e-05
L3mbtl3	530.301	-0.541371	0.0989393	-5.47175	4.45613e-08	1.49338e-05
Tex15	814.895	0.963474	0.176531	5.45782	4.82009e-08	1.54805e-05
Hip1	7819.97	0.734026	0.134402	5.46143	4.72302e-08	1.54805e-05
Sall3	1992.15	-1.22609	0.224932	-5.45092	5.0111e-08	1.57655e-05
Ldlrad4	474.199	-0.6522	0.12071	-5.40305	6.55176e-08	2.02004e-05
Dnaic2	167.857	1.15252	0.213741	5.39213	6.96268e-08	2.10464e-05
Spink1	500.331	-1.0626	0.19758	-5.37809	7.52812e-08	2.2318e-05
Ccnd2	6633.33	-1.60255	0.298483	-5.36898	7.91846e-08	2.30322e-05
Pink1	1057.65	0.659002	0.122958	5.35957	8.34212e-08	2.38152e-05
Asns	12515.2	1.00819	0.188768	5.34093	9.24733e-08	2.501e-05
Elovl6	5950.31	0.490292	0.0917478	5.34391	9.09636e-08	2.501e-05
Copz2	165.239	1.26098	0.236055	5.34188	9.19896e-08	2.501e-05
A2m	222.248	0.844318	0.158346	5.33211	9.70774e-08	2.58025e-05
Entpd2	313.445	1.32223	0.248273	5.32571	1.00557e-07	2.62744e-05
Pou3f1	1808.76	-0.906817	0.171208	-5.29658	1.1799e-07	3.03156e-05
Il27ra	112.388	1.1601	0.219506	5.28505	1.25669e-07	3.17593e-05
Pdrg1	1158.71	-0.586969	0.111187	-5.2791	1.29821e-07	3.22795e-05
Kif19a	263.342	1.42822	0.272187	5.24721	1.54422e-07	3.77867e-05
Cbx4	401.162	-0.876058	0.168746	-5.19159	2.08507e-07	5.0224e-05
Tmem181b-ps	1452.96	0.645167	0.124532	5.18072	2.21033e-07	5.24221e-05
Phlda2	2035.06	-0.606412	0.117384	-5.16606	2.39086e-07	5.50111e-05
Kit	5303.46	0.60163	0.116424	5.16757	2.37155e-07	5.50111e-05
Zdhhc23	582.84	0.63526	0.123441	5.14628	2.65701e-07	5.98458e-05
Pgm2	1802.95	0.437436	0.0850703	5.14206	2.71744e-07	5.98458e-05
Slitrk5	136.056	-0.910711	0.177047	-5.1439	2.69096e-07	5.98458e-05
Rims3	2543.68	0.601102	0.116993	5.13792	2.77792e-07	6.03162e-05
Rasgrp4	781.408	0.552826	0.107855	5.12566	2.96502e-07	6.34844e-05
Pygl	193.307	1.38669	0.27103	5.11636	3.11485e-07	6.57788e-05
Actn3	1977	-0.752595	0.147323	-5.10847	3.24781e-07	6.76598e-05
Cbr3	994.295	-0.882842	0.174423	-5.06149	4.15997e-07	8.55067e-05
Lnx1	144.237	1.20323	0.238668	5.04144	4.62033e-07	9.37198e-05
Myo6	1510.97	0.882218	0.176437	5.00019	5.72737e-07	0.000114666
Ptbp3	6368.23	0.481856	0.0966746	4.98431	6.21837e-07	0.000122901
Aldh1l2	309.938	1.53103	0.307941	4.97185	6.63179e-07	0.000129412
Dym	2319.59	0.442624	0.0895526	4.94261	7.70822e-07	0.000148537
B3glct	448.975	0.554415	0.11237	4.93382	8.06373e-07	0.00015347
Lratd1	175.39	-1.17504	0.238422	-4.9284	8.29073e-07	0.000155866
1700001L05Rik	4785.24	0.456979	0.0929361	4.91714	8.782e-07	0.000162816
Flvcr2	628.943	0.695956	0.141594	4.91515	8.87167e-07	0.000162816
Optn	1103.83	0.668096	0.136039	4.91105	9.05879e-07	0.000164295
Gm2694	99.0311	1.11476	0.227162	4.90736	9.23118e-07	0.000165474
Ccdc171	681.655	0.723347	0.147748	4.89581	9.79032e-07	0.00017348
Aldh18a1	4441.43	0.772102	0.158223	4.87983	1.06179e-06	0.000186007
Acat1	1020.71	0.455176	0.0936885	4.85839	1.18342e-06	0.000204984
Jakmip1	631.007	0.94793	0.1955	4.84875	1.24242e-06	0.000212812
Myh7b	580.888	0.625088	0.12934	4.83291	1.3455e-06	0.000227936
Dennd3	904.011	0.617496	0.12792	4.8272	1.38468e-06	0.000232024
C2cd5	3758.51	0.608447	0.126417	4.81303	1.4866e-06	0.000246424
Ablim2	577.999	1.18231	0.245966	4.80679	1.5337e-06	0.00024888
Hibadh	3462.69	0.59539	0.123815	4.80872	1.51902e-06	0.00024888
Zfp607b	899.549	0.544956	0.113728	4.79176	1.65322e-06	0.000265479
Irx5	38.944	-1.45521	0.305342	-4.76585	1.88061e-06	0.000298882
Pycr1	1274.55	1.05771	0.222707	4.74934	2.04079e-06	0.000321028
Unc13b	1819.36	0.54204	0.114342	4.7405	2.13194e-06	0.000331979
Psd4	394.243	0.476186	0.100859	4.7213	2.3434e-06	0.000361258
Epb41l4b	808.052	0.409624	0.0868184	4.71817	2.37976e-06	0.000363232
Nrcam	181.18	-0.974318	0.207048	-4.70575	2.52932e-06	0.000382246
Cadm3	429.087	-1.27078	0.270212	-4.70292	2.56464e-06	0.000382246
Lactb2	2325.13	0.575795	0.122462	4.7018	2.57872e-06	0.000382246
Clcn3	6576.79	0.25853	0.0553677	4.66933	3.02185e-06	0.000439068
Epha2	12653.4	-0.524311	0.11233	-4.66759	3.0475e-06	0.000439068
Rprl2	35.0306	-2.64832	0.567107	-4.66988	3.01377e-06	0.000439068
Fam20c	399.049	-0.632515	0.135668	-4.66221	3.12829e-06	0.000446535
Ralgps1	1156.82	0.520942	0.111835	4.65812	3.19112e-06	0.000451324
Ccdc170	78.6262	1.05553	0.227284	4.6441	3.41566e-06	0.000478689
Tigd5	417.818	-0.700862	0.151379	-4.62986	3.65922e-06	0.000508203
Insm1	163.446	-1.47938	0.319871	-4.62493	3.74726e-06	0.000514
Grrp1	206.131	-1.21472	0.26271	-4.6238	3.76764e-06	0.000514
Pdzd7	320.854	1.0539	0.228082	4.62071	3.82434e-06	0.000517158
E030030I06Rik	119.394	-1.11444	0.242304	-4.59936	4.23798e-06	0.000568111
D630039A03Rik	46.9544	1.47534	0.321088	4.59481	4.3315e-06	0.000570722
Spata6	699.986	0.565898	0.123117	4.59644	4.2978e-06	0.000570722
Unc13d	290.598	1.0115	0.220641	4.58436	4.55377e-06	0.000594923
Taok3	3556.17	0.563176	0.122949	4.58056	4.63738e-06	0.000600755
St6galnac3	301.409	0.79519	0.173789	4.57561	4.74829e-06	0.000606516
Tns4	324.992	1.44689	0.316254	4.57507	4.76053e-06	0.000606516
Cntfr	760.294	-0.695284	0.152076	-4.57194	4.83235e-06	0.000607845
Jph4	759.382	-0.659381	0.144247	-4.57118	4.84982e-06	0.000607845
Ak4	2884.44	0.575326	0.126002	4.56601	4.97102e-06	0.00061801
Aldh1b1	643.786	0.785245	0.173169	4.53457	5.77213e-06	0.000706215
Nfe2l3	339.667	0.887626	0.195696	4.53573	5.74034e-06	0.000706215
Cygb	223.846	-1.20176	0.265726	-4.52255	6.11004e-06	0.000741673
Qpct	144.418	1.07296	0.237448	4.51871	6.22168e-06	0.000749323
Lgmn	2148.09	0.441996	0.0980392	4.50836	6.53315e-06	0.000780737
Rp2	1091.42	0.506377	0.112549	4.49918	6.82149e-06	0.000808924
Pakap	269.637	-0.712065	0.158588	-4.49004	7.12109e-06	0.000838006
Rimkla	579.863	0.899234	0.20046	4.48585	7.26221e-06	0.000848138
Pla1a	230.139	0.784792	0.175576	4.46982	7.82871e-06	0.000907424
Lonrf1	1412.84	0.530772	0.118992	4.46058	8.17398e-06	0.000940374
Gfra2	62.9633	-1.46782	0.329613	-4.45317	8.46112e-06	0.000966197
Neurod1	404.531	-1.21366	0.272832	-4.44837	8.65252e-06	0.000980788
Rab30	246.147	-0.646574	0.145523	-4.44312	8.86646e-06	0.000997703
Pcdh19	281.281	-0.819381	0.184648	-4.43753	9.0999e-06	0.00101655
Ly6a	104.076	1.58239	0.356835	4.43452	9.22787e-06	0.00102343
Trpv4	283.038	0.919561	0.207485	4.43194	9.33898e-06	0.00102835
Stat4	835.864	0.555163	0.125374	4.42806	9.50842e-06	0.00103959
Lrrc75a	550.094	0.886299	0.200323	4.42434	9.67361e-06	0.0010502
Tgfbi	599.818	-0.962174	0.217631	-4.42113	9.81857e-06	0.00105848
4930447C04Rik	394.956	0.733174	0.166471	4.40422	1.06165e-05	0.00113656
Btbd17	73.0344	-1.27502	0.289746	-4.40049	1.08009e-05	0.00114832
Ppm1h	320.515	0.739065	0.168025	4.39855	1.08978e-05	0.00115068
Zbtb10	1649.68	0.709416	0.161479	4.39324	1.11674e-05	0.00116322
Fam114a2	3311.85	0.294612	0.0670477	4.39406	1.11254e-05	0.00116322
Scara5	122.284	0.85624	0.195461	4.38063	1.18337e-05	0.00121773
Armh4	810.232	0.517291	0.118093	4.38035	1.18487e-05	0.00121773
Itgb3	805.937	0.654552	0.149805	4.36934	1.2462e-05	0.00126954
Fam81a	704.877	0.561084	0.128442	4.36837	1.25175e-05	0.00126954
Cars	8263.39	0.606192	0.139176	4.35558	1.32717e-05	0.0013364
Padi2	325.111	1.02066	0.234403	4.35429	1.33501e-05	0.0013364
Zfp59	1931.73	0.392697	0.0902732	4.3501	1.36078e-05	0.00135341
Ttc9b	108.464	1.07826	0.24869	4.33575	1.45262e-05	0.00142634
Ccdc124	2981.23	-0.394368	0.090942	-4.33648	1.44783e-05	0.00142634
Pidd1	1810.98	-0.452559	0.104656	-4.32424	1.53061e-05	0.00145654
Ttyh2	2513.04	0.674943	0.156082	4.32428	1.53034e-05	0.00145654
Lclat1	776.699	0.627708	0.145152	4.32449	1.52882e-05	0.00145654
Khnyn	2910.79	0.463378	0.107141	4.32493	1.52579e-05	0.00145654
Fads1	2790.27	0.319707	0.0738886	4.32688	1.51235e-05	0.00145654
Ctdspl	636.525	0.703895	0.162975	4.31903	1.56715e-05	0.00148216
Cass4	307.512	-1.1616	0.269515	-4.30995	1.63295e-05	0.00149843
Usp43	637.134	0.611896	0.141862	4.31333	1.60817e-05	0.00149843
Zkscan2	367.913	0.939262	0.21786	4.31131	1.62291e-05	0.00149843
Six2	25.7708	-1.72225	0.399145	-4.31484	1.59719e-05	0.00149843
Pcdh8	153.886	-1.15506	0.267942	-4.31088	1.62605e-05	0.00149843
Rel	614.742	0.55922	0.129925	4.30418	1.67606e-05	0.00152889
Entpd3	225.707	1.18347	0.275152	4.30116	1.69903e-05	0.00154072
Adssl1	136.884	1.03639	0.241153	4.29764	1.72623e-05	0.00155623
Man2a2	1573.57	0.668976	0.155917	4.29058	1.78203e-05	0.0015972
H2-Bl	293.73	1.01734	0.237236	4.28827	1.80067e-05	0.00160457
Tbx3	5123.78	0.90942	0.21223	4.28507	1.8268e-05	0.0016128
Mfge8	6053.76	0.458772	0.107107	4.28332	1.84129e-05	0.0016128
Tmem88	1055.22	-0.478208	0.111615	-4.28444	1.83199e-05	0.0016128
Acsl6	190.947	0.612289	0.143051	4.28022	1.86707e-05	0.00162614
Hoxd13	54.6569	-1.28335	0.300108	-4.2763	1.90027e-05	0.00164577
Pcdh17	103.743	-1.32022	0.308853	-4.27458	1.91497e-05	0.00164922
Inka2	314.682	-0.828967	0.19418	-4.26906	1.96298e-05	0.00168119
Hook2	2954.46	0.527452	0.123625	4.26656	1.98508e-05	0.00169072
Pdpk1	10430.5	0.387175	0.0908546	4.26148	2.03073e-05	0.0017201
Zbtb7c	452.684	-0.701578	0.165107	-4.24923	2.14508e-05	0.00180703
Cryzl1	1074.58	0.789383	0.186277	4.23769	2.2583e-05	0.00188184
Nars	19727	0.512789	0.120998	4.23801	2.25514e-05	0.00188184
2810410L24Rik	89.7381	-0.949465	0.224261	-4.23375	2.29827e-05	0.00190485
Wnt7b	870.709	0.863296	0.20405	4.2308	2.32863e-05	0.00191969
Rnf151	62.1635	-1.08937	0.258058	-4.22144	2.42751e-05	0.00199056
Brsk2	93.0902	-0.819744	0.194289	-4.21919	2.45183e-05	0.00199986
A830010M20Rik	332.597	0.709262	0.168368	4.21257	2.52484e-05	0.00203785
Sord	992.331	0.493775	0.117201	4.21305	2.51946e-05	0.00203785
Ccnd1	8647.33	-0.624739	0.148498	-4.20706	2.58712e-05	0.00207725
Atp1a4	93.8646	-1.55529	0.369914	-4.20446	2.61701e-05	0.00209035
Arpc4	6846.92	-0.32949	0.0783892	-4.20326	2.63096e-05	0.00209067
Clmn	1151.41	0.600398	0.142935	4.2005	2.6633e-05	0.00210551
Stxbp1	2918.65	0.469345	0.111792	4.19839	2.68824e-05	0.00211439
Mboat2	1436.87	0.415361	0.0990392	4.1939	2.74198e-05	0.00213486
Lrrc15	558.782	0.753414	0.179616	4.19457	2.73386e-05	0.00213486
Sox4	2687.65	-0.616358	0.147234	-4.18626	2.83591e-05	0.00218592
Car3	324.612	-1.01388	0.242138	-4.18718	2.82441e-05	0.00218592
Dnm1	804.538	0.748366	0.178896	4.18325	2.87377e-05	0.00219405
Fbxo10	1376.31	0.611683	0.146225	4.18315	2.87492e-05	0.00219405
Sh3d19	4195.99	0.516611	0.123754	4.1745	2.98647e-05	0.00220446
Tsx	58.004	1.35679	0.324729	4.17822	2.93803e-05	0.00220446
Dll1	620.836	-1.13423	0.271716	-4.17433	2.98866e-05	0.00220446
Slc44a1	4024.52	0.480477	0.115046	4.1764	2.96159e-05	0.00220446
Myo1d	934.375	0.380151	0.0910306	4.17608	2.96579e-05	0.00220446
Eps8l2	606.332	0.879474	0.210577	4.17649	2.9604e-05	0.00220446
Smim26	324.409	-0.496676	0.11894	-4.17584	2.96882e-05	0.00220446
Adgrd1	188.774	0.985581	0.236298	4.17092	3.03377e-05	0.00222708
Vsig10l	370.365	0.818409	0.196276	4.16968	3.05027e-05	0.00222858
Exoc6b	4817.63	0.337019	0.0808505	4.16842	3.06712e-05	0.00223032
Sh3tc1	824.68	0.499022	0.119861	4.16334	3.13624e-05	0.00226987
Pga5	169.023	0.600076	0.144195	4.16156	3.16082e-05	0.00227393
Fam83b	172.718	0.782855	0.18815	4.1608	3.17135e-05	0.00227393
Phkb	1861.98	0.402893	0.0968914	4.15819	3.20782e-05	0.00228943
Rnf130	665.883	0.382193	0.0919453	4.15674	3.22817e-05	0.00229334
Cltb	4418.39	-0.712589	0.171498	-4.15508	3.25168e-05	0.00229945
Prxl2a	304.629	0.531376	0.127956	4.15279	3.28452e-05	0.00230364
4930402H24Rik	1510.09	0.58783	0.141606	4.15118	3.30762e-05	0.00230364
Lcat	183.703	-0.709749	0.170968	-4.15136	3.305e-05	0.00230364
Plvap	276.476	0.780324	0.188007	4.15051	3.31738e-05	0.00230364
Trp73	604.536	-0.947895	0.228705	-4.14463	3.40368e-05	0.00235297
Ciart	656.672	0.652055	0.157414	4.1423	3.43847e-05	0.00236641
Zfp467	89.942	-0.789133	0.190853	-4.13477	3.55314e-05	0.00243445
Plxna4	122.801	-1.19207	0.28879	-4.12782	3.66215e-05	0.00249804
Tcn2	1052.42	0.683457	0.165616	4.12674	3.67936e-05	0.00249872
Cachd1	924.875	-0.537038	0.130179	-4.12537	3.70136e-05	0.00250264
Mael	1145.56	0.478391	0.116029	4.12302	3.73937e-05	0.0025173
Scaper	1086.57	0.545961	0.13248	4.12109	3.77077e-05	0.0025274
Lhx2	32.7576	-1.52538	0.370787	-4.1139	3.89032e-05	0.00259624
Mylpf	4125.56	0.481741	0.117188	4.11085	3.94199e-05	0.00260936
Mkx	417.282	-0.582591	0.141724	-4.11075	3.94383e-05	0.00260936
Sdhaf1	598.827	-0.531158	0.129274	-4.10879	3.97744e-05	0.00262035
Gys1	3251.62	0.592015	0.144155	4.10679	4.01194e-05	0.00263183
Nlrp5-ps	173.399	0.775215	0.189051	4.10057	4.1214e-05	0.00269218
Gpat4	4169.91	-0.22861	0.055827	-4.09498	4.22203e-05	0.00274628
P4ha2	734.158	0.645392	0.157845	4.08878	4.33654e-05	0.00280891
Pck2	1958.26	1.28517	0.314453	4.08698	4.37022e-05	0.00281888
Plekhg3	1923.89	0.614126	0.150361	4.08433	4.42034e-05	0.00282806
Rab39	144.256	0.917055	0.224532	4.08429	4.42114e-05	0.00282806
Bmp4	2570.16	0.444184	0.108836	4.08122	4.47991e-05	0.00284806
Crat	875.512	0.468868	0.114925	4.07978	4.50783e-05	0.00284806
C1s1	226.317	0.685821	0.168095	4.07996	4.50437e-05	0.00284806
Tmco4	484.82	0.482719	0.118444	4.07551	4.59145e-05	0.00288906
Baz2b	1566.57	0.636525	0.156246	4.07387	4.62387e-05	0.00289763
Anxa7	4340.42	0.303168	0.0744769	4.07064	4.68847e-05	0.00292621
Gstt1	321.12	-0.647656	0.159164	-4.06912	4.71908e-05	0.00293344
Adap2	542.467	0.679232	0.167098	4.06486	4.80615e-05	0.00297557
Prmt8	304.836	-0.946167	0.233149	-4.05821	4.94494e-05	0.00304925
Igsf3	5374.78	0.397584	0.0980819	4.05359	5.04383e-05	0.00309783
Armc2	192.764	1.21296	0.29982	4.04564	5.21804e-05	0.00319212
Dysf	1478.07	0.586063	0.144957	4.04302	5.2766e-05	0.00321518
Gstm3	86.4782	0.991487	0.245348	4.04115	5.31907e-05	0.0032283
Sema4g	1569.61	0.547466	0.135525	4.03958	5.35462e-05	0.00323713
BC052040	1478.69	0.407483	0.100951	4.03645	5.42669e-05	0.00326789
Themis2	617.934	-0.739422	0.183238	-4.0353	5.45327e-05	0.00327111
1700029P11Rik	359.365	-0.611122	0.151506	-4.03365	5.49166e-05	0.00328137
Pla2g5	258.455	0.644424	0.159967	4.02849	5.61358e-05	0.00331637
Tbc1d9b	1796.8	0.535011	0.132806	4.0285	5.61327e-05	0.00331637
Onecut1	67.4419	-1.2185	0.302542	-4.02754	5.63628e-05	0.00331637
Rcan3	2438.27	0.29928	0.0743	4.028	5.62544e-05	0.00331637
Myof	3932.13	0.598111	0.148594	4.02514	5.69423e-05	0.00331914
Tmem181a	1342.89	0.551917	0.137109	4.02538	5.68822e-05	0.00331914
Irx3	55.4028	-1.22763	0.305025	-4.02467	5.70559e-05	0.00331914
Ngb	78.2974	-1.22665	0.305609	-4.01378	5.97539e-05	0.00346303
Acsf2	787.633	0.830851	0.207162	4.01064	6.05556e-05	0.00349635
Ap3b1	6490.02	0.482175	0.120284	4.00865	6.10677e-05	0.00351276
Pou2f3	176.65	1.0925	0.27275	4.00549	6.18891e-05	0.00354678
Eefsec	2387.54	0.306334	0.076509	4.00389	6.23085e-05	0.00355759
Rtkn	605.116	-0.585445	0.146345	-4.00045	6.32211e-05	0.00358315
Gtf2e1	4108.12	-0.273655	0.0683997	-4.00082	6.31229e-05	0.00358315
Crtac1	258.263	0.654008	0.163592	3.99779	6.39371e-05	0.00361046
Eef2k	1477.77	-0.504683	0.126282	-3.99649	6.42897e-05	0.00361712
Atp2c2	120.209	1.13492	0.284121	3.99451	6.4829e-05	0.00363419
Nfatc2ip	11220.7	0.437332	0.10957	3.99135	6.56989e-05	0.00366962
Retreg1	366.564	0.892405	0.224233	3.97981	6.89717e-05	0.00383851
Piwil2	1234.48	0.423146	0.106408	3.97665	6.98918e-05	0.00387573
Pde4a	1279.08	0.414167	0.104232	3.97352	7.08168e-05	0.00391295
Dnmt3a	12157.2	-0.679251	0.171111	-3.96966	7.19748e-05	0.00395713
Wnt5a	118.234	-0.96588	0.243347	-3.96915	7.21299e-05	0.00395713
Klf17	141.375	1.28485	0.323984	3.96579	7.31547e-05	0.00399912
Vps53	1823.82	0.263501	0.0664751	3.9639	7.37347e-05	0.00401659
Rbm47	4768.32	0.551271	0.139186	3.96069	7.47349e-05	0.00405674
Ccng2	710.997	0.598617	0.151232	3.95828	7.54924e-05	0.00408348
Rapgef5	1153.61	0.380052	0.096059	3.95645	7.6073e-05	0.00410049
Snx29	1138.87	0.533548	0.135096	3.9494	7.83481e-05	0.00420841
Srgap3	1469.9	0.541493	0.137167	3.94769	7.89093e-05	0.00422384
Stag3	3167.43	0.438814	0.111303	3.94253	8.06252e-05	0.00428592
Mthfd2	5173.52	0.634645	0.160959	3.94289	8.0505e-05	0.00428592
Dpysl3	4066.44	-0.456091	0.115724	-3.94121	8.10706e-05	0.00429479
Crmp1	4417.75	-0.791552	0.200929	-3.93947	8.1662e-05	0.00431131
Ptpn3	3137.81	0.469532	0.119491	3.92944	8.51428e-05	0.00447973
Abracl	647.602	-0.577021	0.146888	-3.92831	8.55461e-05	0.00448564
Cdx1	184.027	0.906916	0.231305	3.92087	8.82287e-05	0.00461062
Gm11837	94.2316	0.842525	0.215205	3.91499	9.04082e-05	0.00470856
Ptch2	4282.11	-0.813406	0.208351	-3.90402	9.46061e-05	0.00487775
Wdr45	1446.92	0.41903	0.107318	3.90458	9.43881e-05	0.00487775
Slc7a6os	2224.53	-0.308145	0.0789146	-3.90479	9.43091e-05	0.00487775
1110051M20Rik	374.489	0.737242	0.188917	3.90247	9.52175e-05	0.00489291
Eif2s2	9619.24	0.461055	0.118206	3.90043	9.60221e-05	0.00491786
Kif21a	1736.54	-0.531962	0.136583	-3.89479	9.82831e-05	0.00500323
Slc35d1	888.711	-0.321728	0.0826074	-3.89466	9.8338e-05	0.00500323
Tbc1d31	2343.69	0.313658	0.0805719	3.8929	9.90543e-05	0.00502309
Cyb5r2	41.5191	1.51579	0.389475	3.89187	9.94746e-05	0.00502787
Pax6	857.735	-0.916993	0.235789	-3.88905	0.000100639	0.00505359
Prcd	84.8215	-1.106	0.284335	-3.88979	0.000100332	0.00505359
Hsd17b4	3768.74	0.282365	0.0728233	3.87739	0.000105583	0.00528462
Mpp2	1305.92	0.546252	0.140922	3.87626	0.000106072	0.00529194
Nqo1	1395.15	-0.55856	0.144134	-3.87528	0.000106504	0.00529632
Slc1a4	2407.92	0.89948	0.232283	3.87235	0.00010779	0.00534307
Fzd2	1268.17	-0.461147	0.119265	-3.86659	0.000110369	0.00545338
Atp1a3	4490.44	-0.636687	0.164731	-3.865	0.00011109	0.00547146
Abca2	2468.83	0.421865	0.109204	3.86309	0.000111962	0.00549682
Entpd6	2310.71	0.310065	0.0803596	3.85847	0.000114097	0.00558389
Scamp1	1787.64	0.400069	0.103811	3.85382	0.00011629	0.00567317
En2	541.329	-0.793321	0.206045	-3.85023	0.000118009	0.00573887
Il6ra	160.904	0.671841	0.174716	3.84533	0.000120388	0.0057997
Gclm	3753.77	-0.344684	0.0896031	-3.84679	0.000119675	0.0057997
Hpcal4	535.13	-1.00528	0.26142	-3.84546	0.000120324	0.0057997
Dppa5a	24298.8	0.518658	0.134945	3.84348	0.0001213	0.00582542
Rad50	3923.99	0.387772	0.101015	3.83875	0.000123661	0.0058353
Txnrd1	30095.1	-0.332948	0.0867154	-3.83955	0.000123262	0.0058353
Egr4	118.642	-1.75907	0.457904	-3.84157	0.000122251	0.0058353
Sec14l1	11454.1	0.475979	0.12394	3.8404	0.000122834	0.0058353
Bdh2	245.123	0.786646	0.204922	3.83875	0.000123662	0.0058353
E230025N22Rik	29.7471	1.85356	0.482884	3.83852	0.000123777	0.0058353
Prmt6	1354.03	-0.373047	0.0972629	-3.83545	0.000125335	0.00589076
Ube2h	2996.21	0.452673	0.118068	3.83401	0.000126073	0.0059074
Ggt7	216.505	0.724883	0.189148	3.83235	0.000126924	0.0059293
Prkcz	1191.34	0.418288	0.109231	3.82938	0.000128467	0.00598324
Micu2	1120.35	0.385038	0.100655	3.82531	0.000130607	0.00605361
Mpp1	2017.48	0.355246	0.0928744	3.82502	0.000130764	0.00605361
Atp6v0a4	312.256	0.811841	0.212332	3.82345	0.000131599	0.00607404
Bcas3	4023.67	0.480084	0.125679	3.81991	0.000133498	0.00612502
Serpinf1	136.381	1.0789	0.282432	3.82004	0.000133431	0.00612502
Clybl	636.861	0.505215	0.132294	3.81887	0.000134066	0.00613283
Prps2	2462.5	-0.544054	0.142535	-3.81699	0.000135087	0.00614309
S100a6	2204.56	1.5989	0.418874	3.81714	0.000135008	0.00614309
Spidr	2285.95	0.371874	0.097529	3.81296	0.000137312	0.00622587
Cyp4f13	367.14	0.575348	0.150971	3.81099	0.000138411	0.00625733
Mn1	1128.78	-0.674225	0.177112	-3.80677	0.000140794	0.00634641
Poc1b	672.243	0.53669	0.141264	3.79921	0.000145157	0.00652403
Cryz	1275.19	0.315124	0.0829702	3.79804	0.000145846	0.00653592
Dner	238.407	0.771228	0.2032	3.79542	0.000147393	0.00658612
Phf5a	4048.8	-0.396993	0.104775	-3.78901	0.000151251	0.00672382
Psat1	17074.1	0.567335	0.149738	3.78885	0.000151347	0.00672382
H2bc18	24200.6	-0.668161	0.176396	-3.78785	0.000151956	0.00673148
Ankrd33b	819.722	0.736912	0.194663	3.78557	0.000153355	0.00677401
Slc43a1	656.356	-0.452088	0.119581	-3.7806	0.00015645	0.00689096
Suox	1022.53	0.586187	0.155352	3.77328	0.000161118	0.00705623
Sec31b	190.049	0.767439	0.203351	3.77395	0.00016068	0.00705623
Spsb4	184.321	-0.788578	0.209078	-3.77169	0.000162143	0.00708101
Nup62cl	1678.14	0.573865	0.152181	3.77093	0.00016264	0.00708263
Tbc1d4	368.521	-0.502202	0.133306	-3.76728	0.000165036	0.00713706
Wipi1	797.978	0.705951	0.187379	3.76749	0.000164895	0.00713706
Kpna4	5320.24	-0.294839	0.0782708	-3.76691	0.000165278	0.00713706
Tbc1d12	435.769	0.481007	0.127732	3.76576	0.000166046	0.00715019
Acss2	1721.85	0.578486	0.153782	3.76174	0.000168739	0.00722577
Arhgef16	1063.27	0.634938	0.168774	3.76206	0.000168519	0.00722577
Fzd10	1091.86	-0.444474	0.118502	-3.75077	0.000176292	0.00752829
Ralgds	3017.81	0.488892	0.130419	3.74862	0.000177808	0.00756384
Tbc1d5	557.073	0.607683	0.162126	3.7482	0.000178105	0.00756384
Tmem30b	509.945	0.625523	0.166932	3.74718	0.000178832	0.00757382
Nos3	323.726	0.640347	0.170971	3.74535	0.000180139	0.0076083
Tfap2c	3931.25	0.4845	0.129495	3.74147	0.000182949	0.00770585
Gm11545	85.0416	0.804452	0.215382	3.735	0.000187714	0.00786359
Rundc3a	708.837	0.529136	0.141644	3.73568	0.000187211	0.00786359
Traf1	83.7978	0.827877	0.22179	3.7327	0.000189435	0.00787139
Zmym6	2516.83	0.563494	0.151031	3.73099	0.000190732	0.00787139
Lima1	8664.7	0.431016	0.115533	3.73068	0.000190964	0.00787139
Kif16b	1675.03	0.356679	0.0955247	3.73389	0.000188541	0.00787139
Cdh17	18.3487	-1.86586	0.499823	-3.73305	0.000189177	0.00787139
Zfp365	1461.59	-0.701221	0.187919	-3.73151	0.000190338	0.00787139
Dpp8	2651.79	0.386484	0.103664	3.72824	0.00019282	0.0079267
Sv2c	135.841	-0.723782	0.19447	-3.72181	0.000197797	0.00808819
Mrnip	906.246	0.419389	0.112678	3.722	0.00019765	0.00808819
P2rx4	236.168	0.922752	0.247983	3.72102	0.000198417	0.00809205
AU015836	1284.84	0.793237	0.213256	3.71964	0.000199504	0.00811494
Cln6	1378.7	0.672462	0.180968	3.71593	0.00020246	0.00821349
Eya1	228.011	-0.655217	0.176417	-3.71403	0.000203984	0.00825358
Pyurf	443.28	-0.460256	0.124035	-3.71071	0.000206682	0.00831909
Trim47	170.74	-0.658693	0.177499	-3.71097	0.000206463	0.00831909
Tanc2	854.943	0.553508	0.149226	3.70919	0.000207922	0.00834485
Adamts1	408.528	-0.931166	0.251083	-3.7086	0.000208405	0.00834485
Slc16a9	183.223	1.00495	0.271088	3.70709	0.000209656	0.0083732
Letmd1	361.02	0.539752	0.145757	3.70309	0.00021299	0.00848439
Ypel1	484.659	0.432691	0.116946	3.69993	0.000215658	0.00854649
Rps6ka2	3721	0.56443	0.152535	3.70033	0.000215319	0.00854649
Glrx5	2027.7	-0.345331	0.0933588	-3.69897	0.000216475	0.00855686
Syt7	1330.78	0.572244	0.154733	3.69827	0.000217077	0.00855871
Mmel1	472.748	0.616542	0.166856	3.69506	0.000219835	0.00864536
Sox3	314.272	-1.04141	0.282039	-3.69245	0.000222104	0.00871234
Ankrd45	728.758	0.540674	0.146499	3.69063	0.000223699	0.00872855
Wtap	4091.04	0.316495	0.0857701	3.69004	0.000224215	0.00872855
Tbc1d8	1140.93	0.497148	0.13471	3.6905	0.000223814	0.00872855
Nemp2	576.953	0.462087	0.125508	3.68174	0.000231644	0.00899501
Rab18	4325.39	0.295097	0.0801732	3.68075	0.000232551	0.00900757
Bok	747.377	-0.571494	0.155378	-3.67808	0.000234992	0.00906617
Dhx38	7544.38	-0.372885	0.101388	-3.67781	0.000235241	0.00906617
Aifm3	291.678	0.624999	0.169983	3.67684	0.000236139	0.0090781
Smyd3	1552.9	0.398069	0.10841	3.67188	0.000240768	0.00921013
Cracr2b	187.901	0.553554	0.15073	3.67249	0.000240199	0.00921013
Slc4a1	60.0447	1.36715	0.372487	3.67033	0.000242235	0.00924331
H60b	115.541	-0.634613	0.172993	-3.66844	0.000244036	0.00928905
Afap1l2	316.182	0.759971	0.207251	3.6669	0.000245507	0.00931351
Sox18	50.7494	-0.875207	0.238703	-3.66651	0.000245887	0.00931351
Tfip11	5961.22	-0.323042	0.0881493	-3.66472	0.000247611	0.00935349
Atp11b	6020.81	0.321469	0.0877334	3.66416	0.000248156	0.00935349
Mtm1	465.702	0.53611	0.146377	3.66253	0.000249733	0.00938995
Morc2a	10394.6	-0.217606	0.0594792	-3.65852	0.000253674	0.00949299
Nkx2-3	56.3905	-1.63002	0.445545	-3.65849	0.000253705	0.00949299
Rnf182	164.189	0.969664	0.265239	3.6558	0.000256377	0.00956975
Fam234a	2661	0.32199	0.088115	3.6542	0.000257985	0.00960652
Urm1	2028.21	-0.6566	0.179805	-3.65174	0.000260469	0.00967565
Slc6a1	897.16	0.474622	0.130131	3.64727	0.000265045	0.00979634
Gbx2	2021.54	-0.720723	0.197637	-3.6467	0.000265625	0.00979634
Plekhm3	1767.64	0.38634	0.105933	3.64704	0.00026528	0.00979634
Serinc3	4509.25	0.26266	0.0721195	3.64202	0.000270508	0.00993458
Cystm1	715.304	0.575698	0.158078	3.64187	0.000270662	0.00993458
Dsg2	2365.37	0.617309	0.169705	3.63754	0.00027525	0.0100366
H19	91.6103	1.44782	0.397918	3.63848	0.000274254	0.0100366
Tapbpl	176.484	-0.751983	0.206736	-3.63741	0.000275394	0.0100366
Capn3	1671.98	-0.87119	0.239676	-3.63486	0.000278127	0.0100891
Mmab	702.577	0.381557	0.104972	3.63485	0.000278144	0.0100891
Plch2	211.944	0.679931	0.187354	3.62912	0.000284392	0.0102915
Dmrtc2	57.1889	1.28104	0.353132	3.62765	0.000286012	0.0103018
2610307P16Rik	84.4107	-0.865572	0.238592	-3.62783	0.000285809	0.0103018
Ripply1	186.439	-0.934123	0.257575	-3.62661	0.000287169	0.010302
Hrh3	424.311	-1.00511	0.277162	-3.62644	0.000287354	0.010302
Asap3	2106.47	-0.509453	0.140589	-3.62371	0.000290403	0.0103871
Hrk	109.856	1.39055	0.384174	3.61959	0.00029507	0.0105296
Snx2	4861.93	0.236776	0.0654378	3.61833	0.00029651	0.0105566
Dap	332.311	0.688623	0.190687	3.61127	0.000304705	0.0108234
Arhgap29	4789.85	0.469652	0.130155	3.6084	0.000308086	0.0108948
Nlrx1	189.441	1.00079	0.277354	3.60837	0.000308131	0.0108948
Grik3	3775.27	0.682791	0.18941	3.60483	0.000312357	0.011019
Dolk	793.349	-0.406756	0.11288	-3.60344	0.000314032	0.0110528
Mmp28	243.577	0.642503	0.178362	3.60224	0.000315491	0.0110788
Sap30bp	3357.07	-0.318713	0.0884932	-3.60156	0.000316319	0.0110827
Pxk	1813.54	0.289237	0.0803272	3.60073	0.000317323	0.0110926
Myo18a	5406.89	0.546093	0.15179	3.59768	0.000321062	0.01113
Col17a1	158.186	0.700025	0.194558	3.59802	0.000320649	0.01113
5330417C22Rik	122.482	1.11686	0.31038	3.59837	0.000320224	0.01113
Cops8	3123.02	-0.29101	0.0809053	-3.59692	0.000322003	0.01113
Uri1	7029.43	0.259069	0.0720176	3.5973	0.000321536	0.01113
Eef1a2	178.022	-0.757274	0.210725	-3.59365	0.000326072	0.0112204
Gprc5b	1254.69	-0.432774	0.12042	-3.59388	0.000325793	0.0112204
Iars	20807	0.397048	0.110564	3.59112	0.000329258	0.0112546
Hsd17b11	1579.3	-0.597481	0.166346	-3.59179	0.00032841	0.0112546
Rabgap1l	895.063	0.481168	0.133983	3.59125	0.000329095	0.0112546
Kcnq4	109.132	1.05029	0.292525	3.59044	0.000330121	0.0112592
Srd5a3	575.976	0.331228	0.0923456	3.58683	0.000334717	0.0113907
C1rl	136.593	0.648475	0.180876	3.5852	0.000336822	0.0114371
Gm12724	27.8429	1.24121	0.34633	3.5839	0.000338505	0.011469
Ankrd34a	255.088	-0.959975	0.267905	-3.58327	0.000339319	0.0114713
Ddc	423.262	-0.551949	0.154117	-3.58137	0.000341799	0.0115299
Yipf5	2703.31	-0.279252	0.0781022	-3.57547	0.000349603	0.0117674
Plekhh1	2423.05	0.460801	0.128982	3.5726	0.000353457	0.0118454
Fzd1	172.299	-0.782129	0.218893	-3.5731	0.000352774	0.0118454
Adm2	58.9949	1.4555	0.407694	3.57008	0.000356871	0.0119339
Acap3	3547.65	-0.532184	0.149092	-3.5695	0.000357669	0.0119347
Ptges	1915.65	0.704125	0.1973	3.5688	0.000358623	0.0119407
Ppp3cc	277.217	0.833939	0.233847	3.56617	0.000362239	0.0120092
Syt9	1676.22	0.357599	0.100265	3.56653	0.000361734	0.0120092
Arl5c	305.913	0.524596	0.147233	3.56304	0.000366592	0.0121274
Klhl5	770.83	0.68348	0.191884	3.56194	0.000368124	0.012152
Abca7	3572.82	0.501904	0.141047	3.55841	0.000373103	0.0122901
Litaf	2331.9	0.548847	0.154339	3.55611	0.00037638	0.0123716
Casp3	4174.43	-0.352069	0.0990759	-3.55353	0.000380104	0.0124409
Polr2d	2594.39	-0.511713	0.143985	-3.55394	0.000379512	0.0124409
Kcnb1	513.967	0.51105	0.143872	3.55212	0.00038214	0.0124811
Eme2	526.273	-0.391633	0.110271	-3.55156	0.000382955	0.0124812
Tnks1bp1	5906.93	0.437283	0.123206	3.54921	0.000386392	0.012553
Mob3b	422.76	0.509918	0.143682	3.54894	0.000386785	0.012553
Pik3cb	4103.94	0.2988	0.0842179	3.54794	0.000388262	0.0125745
Hes3	61.359	-1.28662	0.362959	-3.54482	0.000392881	0.0126974
Ptges3l	95.2074	-0.700012	0.197546	-3.54353	0.000394808	0.012733
Grem1	18.7659	-1.55029	0.437663	-3.54221	0.000396791	0.0127479
Chmp4c	930.081	0.315477	0.0890645	3.54212	0.000396925	0.0127479
Bex1	9408.8	0.427465	0.120767	3.53958	0.000400759	0.0127911
Rab5b	3034.91	0.309878	0.0875394	3.53987	0.000400321	0.0127911
Ccnd3	10807.7	0.377055	0.106501	3.5404	0.000399517	0.0127911
Gm14569	90.4378	-0.917242	0.259209	-3.53862	0.000402231	0.0128115
Rab11fip1	8456.73	0.354839	0.10034	3.53637	0.00040566	0.0128941
Tnfsf11	246.504	-0.834157	0.235938	-3.53549	0.000407017	0.0129107
Map4	18998.8	0.323726	0.0916012	3.53408	0.000409194	0.0129265
Casq1	140.047	-0.775634	0.219454	-3.53438	0.00040873	0.0129265
Primpol	637.553	0.410015	0.116037	3.53347	0.000410142	0.01293
Gosr2	3796	-0.316707	0.0896592	-3.53234	0.000411903	0.012959
Npl	794.312	0.496027	0.140488	3.53075	0.000414384	0.0130105
Stk31	696.433	0.40091	0.113594	3.52931	0.000416642	0.0130548
Phka1	765.364	0.406217	0.115157	3.52751	0.000419494	0.0130909
D630003M21Rik	124.543	0.787151	0.223141	3.52759	0.000419355	0.0130909
Dnah8	5370.22	0.685959	0.194738	3.52248	0.000427533	0.0132346
Col20a1	289.746	1.03455	0.293642	3.52318	0.000426402	0.0132346
Dennd1a	822.825	0.510362	0.144855	3.52325	0.000426283	0.0132346
Ubap1l	277.157	1.67469	0.475396	3.52273	0.000427134	0.0132346
Zcchc18	225.052	-0.620995	0.176388	-3.52062	0.000430538	0.0132653
Ablim3	145.62	0.961706	0.273213	3.51999	0.000431562	0.0132653
Psap	11864.7	0.289177	0.0821586	3.51974	0.000431965	0.0132653
Rasal1	812.576	0.452776	0.128621	3.52023	0.000431174	0.0132653
Smox	1160.24	-0.510065	0.144993	-3.51786	0.000435047	0.0133099
Trpv2	360.893	-0.482793	0.137243	-3.5178	0.000435146	0.0133099
Slc47a1	554.475	-0.713711	0.203108	-3.51395	0.000441489	0.0133482
Tnfaip8l1	328.189	0.692568	0.197074	3.51426	0.000440974	0.0133482
Dpf1	2109.41	-0.520786	0.148208	-3.51389	0.000441593	0.0133482
Cpne3	3938.97	0.385961	0.109777	3.51587	0.00043832	0.0133482
Dclk2	1390.3	0.616251	0.175334	3.51473	0.000440209	0.0133482
Trim36	854.069	-0.742415	0.211169	-3.51574	0.000438534	0.0133482
Dip2a	1603.38	0.363792	0.103549	3.51324	0.000442674	0.0133547
Vegfa	1705.8	1.0921	0.310969	3.51193	0.000444863	0.0133945
Nxpe3	987.199	0.463198	0.131916	3.51132	0.000445883	0.0133991
Slc52a3	545.158	0.502851	0.14327	3.5098	0.000448438	0.0134497
Thbs3	1007.16	-0.710688	0.202567	-3.50842	0.000450778	0.0134519
Med29	734.818	-0.39695	0.113147	-3.50827	0.000451023	0.0134519
AW549877	2816.98	0.41876	0.119366	3.50821	0.000451132	0.0134519
Tead4	1137.22	0.6797	0.193792	3.50737	0.000452561	0.0134685
Pcbp3	1582.13	0.296371	0.0846236	3.50222	0.000461394	0.0136785
2610001J05Rik	666.104	-0.367631	0.104967	-3.50236	0.000461149	0.0136785
0610040J01Rik	97.61	0.717914	0.20502	3.50169	0.000462325	0.0136798
Timm8b	1850.93	-0.398418	0.113798	-3.50108	0.000463372	0.0136846
Fcho2	1720.7	0.385117	0.110044	3.49966	0.000465846	0.0137313
Ggt1	422.125	0.457644	0.130823	3.49819	0.000468428	0.0137506
Elac2	7312.68	-0.439851	0.125749	-3.49786	0.000469016	0.0137506
Aspg	640.016	0.461907	0.132058	3.49776	0.000469178	0.0137506
Suz12	11786.9	0.326796	0.093457	3.49675	0.000470964	0.0137768
Ptn	91.616	-0.956827	0.273685	-3.49609	0.000472136	0.0137849
Pxylp1	327.877	0.819537	0.234534	3.49432	0.000475271	0.0138241
Hsd11b2	105.101	-1.13323	0.32427	-3.4947	0.0004746	0.0138241
Zhx3	616.753	-0.683106	0.195618	-3.49205	0.00047933	0.0139159
Slc38a7	1842.23	0.475533	0.136274	3.48953	0.000483868	0.0140212
Sik1	9452.41	0.404284	0.116015	3.48475	0.000492603	0.0142243
Osbp2	335.949	1.0069	0.288991	3.48418	0.000493643	0.0142243
Ccdc112	807.771	0.592169	0.169935	3.48468	0.000492728	0.0142243
Eldr	60.2429	1.04214	0.299158	3.48357	0.000494774	0.0142303
Sipa1l2	5609.97	0.399079	0.114584	3.48284	0.00049613	0.0142427
Shoc1	130.688	0.924343	0.265599	3.48022	0.000500995	0.0143557
Pramef12	2120.18	0.42426	0.122064	3.47571	0.000509508	0.0145725
Tfcp2l1	36858.9	0.513904	0.147923	3.47413	0.000512504	0.014631
Peli3	856.408	0.566432	0.163144	3.47198	0.000516627	0.0146968
Fem1a	4210.57	-0.385231	0.110956	-3.47194	0.000516715	0.0146968
Smc1b	423.115	0.75116	0.21645	3.47037	0.000519746	0.0147532
Gm11627	124.48	-0.734843	0.211775	-3.46992	0.000520612	0.0147532
Dpp9	4383.36	-0.279636	0.0806276	-3.46824	0.00052388	0.0148186
Epha7	346.995	-0.422006	0.121721	-3.46699	0.000526327	0.0148605
Cntd1	79.5329	0.971483	0.280333	3.46546	0.000529327	0.0149179
2610528J11Rik	112.187	0.836544	0.24149	3.4641	0.000532011	0.0149428
Fhl3	1078.07	-0.421648	0.121722	-3.46403	0.000532148	0.0149428
Epm2a	49.2975	1.10202	0.318198	3.46331	0.000533577	0.0149557
Cdc42se1	3945.62	-0.294828	0.0851427	-3.46275	0.000534691	0.0149597
Ipo13	5599.99	-0.413272	0.119405	-3.46109	0.000537995	0.0150249
Myh14	3193.78	0.453714	0.131324	3.45493	0.000550439	0.0153446
4930452B06Rik	862.497	0.322663	0.0934363	3.45329	0.000553796	0.0154103
Nupr1	292.617	1.68306	0.487811	3.45023	0.000560104	0.0155364
Lrrc20	716.688	0.413095	0.119734	3.45012	0.000560342	0.0155364
Kcnn3	490.323	1.26139	0.365767	3.44861	0.00056348	0.0155954
Mettl27	1437.83	0.366084	0.10618	3.44777	0.000565243	0.0156161
Msmo1	2984.48	0.420989	0.122134	3.44695	0.000566944	0.0156351
Hpn	481.357	0.498207	0.144673	3.44367	0.000573878	0.015798
Tomm5	2237.5	-0.455441	0.132348	-3.44123	0.000579068	0.015856
Pde9a	923.53	0.489171	0.142146	3.44132	0.000578884	0.015856
Tmem184a	170.585	0.622854	0.18099	3.44138	0.000578761	0.015856
Tmtc1	99.9026	-0.868676	0.252691	-3.4377	0.00058667	0.015979
1600014C10Rik	339.929	0.375276	0.109155	3.43802	0.000585974	0.015979
Cdyl2	7144.76	0.514433	0.149636	3.4379	0.000586253	0.015979
Tuba4a	9745.94	-0.434433	0.126474	-3.43496	0.00059265	0.0161134
Proser2	343.285	0.65413	0.190645	3.43114	0.000601041	0.0163128
Papolg	1905.34	0.26615	0.0775912	3.43015	0.000603242	0.0163437
Dock9	3334.52	0.275226	0.0802966	3.42762	0.000608896	0.016468
Prickle2	673.763	0.561333	0.16387	3.42547	0.000613746	0.0165544
Pygo1	170.747	0.631421	0.184369	3.42477	0.000615314	0.0165544
LOC115487184	3772.72	-0.402017	0.117372	-3.42514	0.000614485	0.0165544
Slc39a11	773.302	0.525438	0.15348	3.42349	0.000618231	0.016575
Gabra5	36.7911	-1.25135	0.365504	-3.42362	0.000617927	0.016575
Nepro	2433.4	-0.359492	0.105076	-3.42125	0.000623343	0.0166831
Cgnl1	4859.66	-0.446559	0.130672	-3.41741	0.000632194	0.0168906
Gm4779	602.789	0.563382	0.165151	3.41132	0.00064649	0.0172427
Sil1	646.965	0.508582	0.149268	3.40718	0.000656377	0.0174762
Krcc1	1401.23	0.47335	0.138975	3.40602	0.000659174	0.0175196
Srrm4os	124.295	0.950457	0.279111	3.4053	0.000660906	0.0175196
N4bp2	3282.34	0.41995	0.12333	3.40509	0.000661416	0.0175196
Crxos	66.4433	0.996711	0.293163	3.39986	0.000674213	0.0178279
Spag9	4152.96	0.33981	0.100022	3.39735	0.000680415	0.0178763
Mettl15	147.138	0.564352	0.166143	3.39678	0.000681839	0.0178763
Scn3a	327.523	0.521022	0.153386	3.39681	0.000681773	0.0178763
Gch1	365.857	0.918199	0.27019	3.39834	0.000677958	0.0178763
Exoc6	1644.53	0.239647	0.0705275	3.39792	0.000679004	0.0178763
Stxbp4	788.211	0.318315	0.0937417	3.39566	0.000684626	0.0179188
Ift122	971.965	0.336502	0.0992017	3.3921	0.000693601	0.018123
Gm8615	1303.78	0.442557	0.130724	3.38543	0.000710674	0.0185377
Kcnh1	94.8766	-0.775801	0.229192	-3.38494	0.000711933	0.0185391
Ppp1r26	619.041	0.400341	0.118404	3.38114	0.000721865	0.0187661
Tmem216	508.851	-0.498628	0.147519	-3.3801	0.000724589	0.0188051
Cdkn1c	3214.46	-0.676425	0.200184	-3.37902	0.000727454	0.0188162
Ccdc187	71.5089	-1.18889	0.351824	-3.37921	0.000726953	0.0188162
Fut1	37.2701	1.90009	0.562622	3.3772	0.000732269	0.018909
Mbd5	892.757	0.359244	0.106482	3.37375	0.000741521	0.0191159
Rasgef1c	56.2309	0.901722	0.26746	3.37143	0.000747801	0.0192104
Crb3	447.806	0.731171	0.216899	3.37101	0.000748925	0.0192104
Slitrk2	28.91	-1.30236	0.38633	-3.37112	0.000748645	0.0192104
U2af2	15365.2	-0.414864	0.123127	-3.3694	0.000753307	0.0192587
Adgrg6	90.3614	0.708751	0.210342	3.36952	0.000752989	0.0192587
Phldb1	3391.94	-0.276419	0.0820755	-3.36786	0.000757552	0.0193351
Mcc	1461.83	-0.279689	0.0831413	-3.36403	0.00076814	0.019573
Nr6a1	9006.6	0.322798	0.0960091	3.36216	0.000773339	0.0196729
Paqr5	113.607	1.32001	0.392976	3.35901	0.000782215	0.0198333
Dtnb	2293.02	0.351069	0.104515	3.35902	0.000782201	0.0198333
Aoc3	137.548	1.07317	0.319536	3.35853	0.00078359	0.0198355
Insc	76.5358	-0.810167	0.241263	-3.35802	0.000785032	0.0198394
A4galt	1331.81	0.458497	0.136567	3.35729	0.000787098	0.0198591
Ascc1	1235.65	0.341003	0.101624	3.35553	0.000792118	0.0199531
Igf2r	11410.1	0.424741	0.126709	3.3521	0.000802012	0.0201694
Nabp1	2937.34	0.410468	0.122571	3.34882	0.000811565	0.0203432
Itga1	665.74	0.647456	0.193327	3.34902	0.000810969	0.0203432
Hmx1	37.025	-1.41583	0.423429	-3.34373	0.000826601	0.0206195
Ppih	658.094	-0.39338	0.117632	-3.34416	0.000825325	0.0206195
Fkbp3	6674.99	0.377632	0.112936	3.34378	0.000826441	0.0206195
Lrrc9	173.397	0.731488	0.218991	3.34026	0.000837001	0.0208453
Med4	2570.19	-0.257244	0.0770329	-3.3394	0.000839581	0.0208758
Tusc2	1973.18	-0.373879	0.11198	-3.33882	0.00084136	0.0208863
Spg21	2151.17	0.209913	0.0628831	3.33814	0.000843419	0.0209038
Stk10	2750.08	-0.36079	0.108131	-3.33659	0.000848131	0.020939
Cep76	2266.31	-0.280583	0.0840992	-3.33633	0.000848917	0.020939
Ift43	346.165	0.497087	0.148983	3.33653	0.000848321	0.020939
Tmc7	545.83	0.673467	0.201937	3.33504	0.000852868	0.0209694
Abhd15	225.267	-0.87748	0.263096	-3.33521	0.000852351	0.0209694
Il17b	71.5307	-0.865918	0.259725	-3.33399	0.000856105	0.0209821
Mansc1	63.101	0.901469	0.270372	3.33418	0.0008555	0.0209821
Dnaaf1	117.653	1.03745	0.311316	3.33247	0.000860803	0.0210637
Zc3hav1	2910.13	0.592815	0.177949	3.33137	0.00086419	0.0211131
Pdcd4	2268.8	0.441558	0.132622	3.32945	0.000870172	0.0212256
Usp49	346.457	0.636669	0.191333	3.32754	0.000876173	0.0212893
Elf4	430.994	0.624934	0.187785	3.32792	0.000874983	0.0212893
Atcay	659.27	-0.604012	0.181532	-3.3273	0.000876929	0.0212893
St6galnac2	499.236	0.47345	0.142361	3.32571	0.000881944	0.0212945
Sfswap	3487.85	-0.266813	0.0802057	-3.32662	0.000879072	0.0212945
Cab39l	1540.36	0.28432	0.085489	3.32581	0.000881611	0.0212945
Kdf1	411.811	0.572788	0.172242	3.32548	0.000882668	0.0212945
Pecam1	2359.91	0.514151	0.154653	3.32454	0.000885657	0.0213333
Mex3b	288.891	-0.397948	0.11978	-3.32233	0.000892698	0.0214693
Ndufv3	3593.39	0.270715	0.0814983	3.32173	0.00089462	0.021482
Ccdc138	698.836	0.387458	0.116739	3.31902	0.000903328	0.0216574
Rbx1	1389.57	-0.29841	0.0899476	-3.3176	0.000907942	0.0217342
Tspan1	120.849	0.853144	0.257204	3.31699	0.000909927	0.021748
Drc3	127.762	0.738618	0.223106	3.31061	0.000930943	0.0222054
Acp5	196.62	0.536825	0.162168	3.3103	0.000931948	0.0222054
AA465934	276.716	-0.552469	0.167058	-3.30704	0.000942875	0.0224143
Ap1m2	1000.51	0.645008	0.195054	3.30682	0.000943622	0.0224143
Nhp2	11261.7	-0.319566	0.0966866	-3.30517	0.000949176	0.0225115
T	170.26	-1.01287	0.306517	-3.30446	0.000951579	0.0225339
Timm10	953.778	-0.43908	0.132922	-3.30329	0.000955572	0.0225937
Fbn2	461.988	-0.845718	0.256112	-3.30214	0.00095949	0.0226516
Oplah	715.552	0.46134	0.139893	3.2978	0.000974463	0.0229699
Cyp39a1	188.932	0.632439	0.191828	3.2969	0.000977573	0.023008
Prpf40b	2095.09	0.423916	0.128705	3.29371	0.000988734	0.0230698
Fam53b	698.661	0.334367	0.101545	3.2928	0.000991944	0.0230698
Afap1	2318.94	0.745996	0.226436	3.29451	0.000985934	0.0230698
Sycp2	97.5772	0.75147	0.228277	3.29192	0.000995042	0.0230698
D430041D05Rik	85.8933	0.858341	0.260708	3.29234	0.000993571	0.0230698
Lgals9	234.311	0.722607	0.219264	3.2956	0.0009821	0.0230698
Oxct2a	122.835	-0.76181	0.23142	-3.29189	0.000995161	0.0230698
Gas1	138.444	-0.776502	0.235846	-3.29241	0.000993321	0.0230698
Ift81	737.744	0.460805	0.139928	3.29315	0.000990713	0.0230698
Mov10l1	723.227	0.345345	0.104805	3.29513	0.000983777	0.0230698
Tmem150c	49.3797	1.11383	0.338417	3.29129	0.000997282	0.0230842
Thsd4	123.815	1.10366	0.335717	3.28746	0.00101095	0.0233654
Csf3r	32.1743	1.24181	0.377858	3.28646	0.00101456	0.0233788
Sorl1	5461.82	0.533624	0.162362	3.28663	0.00101395	0.0233788
Garnl3	1014.57	0.447867	0.136308	3.28571	0.00101727	0.0234063
Nuak2	1157.39	0.526634	0.160599	3.27919	0.00104105	0.0238565
Tekt1	348.866	0.520473	0.158693	3.27974	0.00103901	0.0238565
Blvra	228.815	0.53887	0.164336	3.27908	0.00104148	0.0238565
Slc44a3	82.9916	1.0437	0.318371	3.27826	0.0010445	0.0238902
Tssc4	1404.58	-0.336572	0.102689	-3.27758	0.00104703	0.0239125
Pitpnm3	44.5252	0.961364	0.29339	3.27675	0.0010501	0.0239472
Rrp8	2440.43	-0.243042	0.0741889	-3.27599	0.00105293	0.0239763
Stx2	1023.32	0.570485	0.174212	3.27466	0.0010579	0.0240186
Apoc1	545.628	0.547215	0.167094	3.27489	0.00105702	0.0240186
Bphl	382.353	0.485641	0.148377	3.27303	0.001064	0.0241216
Snord104	315.493	-0.540897	0.165334	-3.27154	0.00106963	0.0242136
Recql	2217.92	-0.330103	0.100915	-3.27111	0.00107126	0.0242149
Vsig10	873.005	-0.35455	0.108535	-3.26668	0.00108818	0.0245561
Slc16a3	3935.86	0.417261	0.127746	3.26632	0.00108954	0.0245561
Nsg2	136.284	-0.921936	0.282452	-3.26404	0.00109835	0.0247184
Rab27a	1435.82	0.500338	0.153463	3.26031	0.0011129	0.0250094
Gm2a	1869.19	0.484931	0.148836	3.25816	0.00112136	0.0251628
Akap7	595.86	0.434932	0.133657	3.25409	0.00113758	0.0254158
Immp2l	123.021	0.742837	0.228265	3.25427	0.00113685	0.0254158
Lcmt2	749.768	-0.429758	0.132041	-3.25473	0.00113501	0.0254158
Apex2	645.366	-0.486784	0.14966	-3.2526	0.00114355	0.025481
Stc2	342.991	0.919644	0.282747	3.25254	0.0011438	0.025481
Ttc28	1225.4	0.66665	0.204994	3.25205	0.00114574	0.0254874
Tdp2	2584.61	0.281023	0.0864535	3.25057	0.00115174	0.0255839
Tlcd1	778.851	-0.463284	0.142564	-3.24966	0.00115542	0.0255919
Znrd2	3168.82	-0.496604	0.1528	-3.25002	0.00115398	0.0255919
Satb1	631.659	-0.551135	0.169649	-3.24869	0.00115938	0.0255964
Poglut3	398.796	0.479821	0.147679	3.24909	0.00115775	0.0255964
Ube2t	1486.85	0.359821	0.110769	3.24839	0.0011606	0.0255964
Pter	183.761	0.56779	0.17484	3.24749	0.00116428	0.0256407
Crebl2	571.222	0.419822	0.129413	3.24406	0.0011784	0.0259148
Mbp	682.235	0.758082	0.233951	3.24035	0.00119383	0.0262166
Csf2ra	339.406	0.625225	0.193101	3.23781	0.00120449	0.0263993
Lrrc8d	2939.69	0.515648	0.159308	3.23679	0.00120882	0.0263993
Zfp934	222.828	0.596013	0.1841	3.23743	0.0012061	0.0263993
Basp1	5836.84	-0.377643	0.116688	-3.23634	0.00121071	0.0263993
Smad7	5867.91	0.36155	0.111709	3.23653	0.00120994	0.0263993
Rell1	2193.37	0.369835	0.114337	3.23461	0.00121808	0.0265225
Bcl2l14	203.375	0.655051	0.202611	3.23305	0.00122475	0.0265926
Gadd45g	687.31	-3.13769	0.970436	-3.23328	0.00122378	0.0265926
Zfp668	1201.51	-0.348093	0.107711	-3.23173	0.00123044	0.0266786
Cdk5r1	298.597	-0.569935	0.176411	-3.23073	0.00123475	0.0267345
Mei4	140.904	0.525627	0.162747	3.22973	0.00123908	0.0267906
Exd2	1075.87	0.291983	0.0904286	3.22888	0.00124277	0.0268326
Parm1	349.45	0.587127	0.181897	3.22779	0.00124748	0.0268968
Parp4	693.061	0.643753	0.199545	3.22611	0.00125487	0.0270182
Cirbp	2974.06	-0.410061	0.127168	-3.22456	0.00126165	0.0271263
R3hdm2	3757.57	0.422468	0.131112	3.22218	0.00127218	0.027179
Xrcc5	8150.08	0.29029	0.0900669	3.22305	0.00126834	0.027179
Slc8a2	1125.11	0.40075	0.124378	3.22202	0.00127292	0.027179
Syne3	854.17	0.557206	0.172918	3.22237	0.00127134	0.027179
Pbx4	387.011	0.561192	0.174142	3.22261	0.0012703	0.027179
Rassf8	1283.43	0.484353	0.150467	3.21901	0.00128636	0.0274281
Myo10	19488.9	-0.326443	0.101476	-3.21696	0.00129559	0.0275867
Lmx1b	178.768	0.610649	0.1899	3.21564	0.00130155	0.0275994
Rtn3	5106.65	0.274986	0.0855141	3.21568	0.00130137	0.0275994
Eml1	443.763	0.595451	0.185141	3.2162	0.00129898	0.0275994
Lipc	27.5527	-1.08169	0.336505	-3.21448	0.00130681	0.0276728
Ptch1	10310.9	-0.604914	0.188214	-3.21396	0.00130916	0.0276845
Arl15	2513.68	0.320234	0.099654	3.21346	0.00131145	0.0276949
Tcf15	2356.08	-0.519945	0.162023	-3.20908	0.00133161	0.0280786
Car5a	29.3078	1.3802	0.43014	3.20872	0.00133326	0.0280786
Slc27a2	2519.9	-0.699228	0.218012	-3.20729	0.00133992	0.028142
Cmtm4	5889.41	0.286481	0.0893182	3.20742	0.00133933	0.028142
Rara	3838.96	-0.514654	0.160535	-3.20586	0.00134659	0.0282436
Cpsf3	6197.31	0.22351	0.0697393	3.20494	0.0013509	0.0282572
Slc6a9	374.97	1.28572	0.401166	3.20496	0.00135079	0.0282572
Hyal2	2145.64	-0.368425	0.114998	-3.20374	0.00135657	0.0283371
Septin10	1207.42	0.390106	0.121819	3.20235	0.0013631	0.0284351
Slc12a7	6709.54	0.377914	0.118058	3.20108	0.00136911	0.0284537
Zfp541	87.6427	0.95378	0.298036	3.20022	0.00137322	0.0284537
Lamtor2	1954.37	0.320044	0.100005	3.20028	0.00137294	0.0284537
Inava	994.329	-0.310515	0.0970122	-3.20078	0.00137055	0.0284537
Slc17a9	835.869	0.694259	0.216859	3.20142	0.0013675	0.0284537
Gtf2a1	4708.67	0.286927	0.0896977	3.19882	0.0013799	0.0285154
Obox6	17.9823	1.39716	0.436748	3.19901	0.00137901	0.0285154
Dffb	524.975	-0.445306	0.139235	-3.19823	0.00138272	0.0285355
B3galt6	507.058	-0.397315	0.1243	-3.19641	0.00139149	0.0286782
Eaf1	6251.93	-0.316019	0.098954	-3.1936	0.00140511	0.02892
Sgo2a	6028.49	0.364714	0.114232	3.19275	0.00140924	0.028933
Capn6	75.0659	0.983643	0.308091	3.1927	0.00140949	0.028933
Ndnf	36.2357	-1.12054	0.351088	-3.19163	0.0014147	0.0290014
Fastkd1	1305.46	0.245821	0.0770298	3.19125	0.00141659	0.0290016
Asrgl1	1482.44	0.331142	0.10381	3.18989	0.00142326	0.0290994
Col9a2	1287.72	0.525469	0.164758	3.18934	0.00142598	0.0291163
Rgs20	31.0872	-1.10742	0.347332	-3.18835	0.00143085	0.0291773
Ggact	316.789	-0.393118	0.123422	-3.18515	0.00144677	0.0294629
Atp2b2	317.072	0.871722	0.273732	3.18458	0.00144964	0.0294824
Aldoa	66607.5	0.34924	0.109714	3.18319	0.00145663	0.0295856
Dmgdh	99.6387	0.762109	0.239519	3.18183	0.00146347	0.0296853
Cdk2ap1	2224.12	-0.341992	0.1075	-3.18133	0.00146598	0.0296973
Scly	1085.92	0.255208	0.0802395	3.18057	0.00146983	0.0297361
Slc2a12	49.7226	1.39638	0.439223	3.17921	0.00147675	0.029837
Cutc	254.219	0.511271	0.160874	3.17809	0.00148251	0.0298431
Peg10	44290.6	0.870232	0.273813	3.1782	0.00148193	0.0298431
Kcna1	69.2033	-1.29023	0.406035	-3.17764	0.0014848	0.0298431
Cisd2	884.216	-0.279831	0.0880566	-3.17786	0.00148367	0.0298431
Adamts15	443.94	-0.456833	0.143847	-3.17583	0.00149407	0.0299903
Hoxb13	58.5684	-1.68717	0.531404	-3.17493	0.00149874	0.0300059
Sccpdh	750.961	0.502012	0.158109	3.1751	0.00149786	0.0300059
Kcnj3	208.395	-0.673276	0.212191	-3.17296	0.00150892	0.0301334
Bnip2	2273.03	-0.251628	0.0793191	-3.17235	0.00151209	0.0301334
Unkl	873.058	-0.353878	0.111556	-3.17219	0.00151293	0.0301334
Glis3	628.484	0.520891	0.16418	3.17269	0.00151035	0.0301334
Zdhhc1	379.352	0.511856	0.161402	3.17131	0.00151755	0.0301866
Rars2	2109.27	0.244455	0.0771322	3.1693	0.00152806	0.0303428
9530077C05Rik	292.645	0.611677	0.193015	3.16906	0.00152934	0.0303428
Sec14l4	239.883	0.467988	0.147706	3.16837	0.00153295	0.0303752
Rab31	2603.62	-0.280088	0.0884335	-3.16721	0.00153909	0.0304577
Usp17lc	161.6	0.544899	0.172211	3.16413	0.00155546	0.030608
Bace1	2250.63	-0.313439	0.0990628	-3.16404	0.00155594	0.030608
Map7d1	5103.64	-0.36107	0.114085	-3.16493	0.00155122	0.030608
Atp7b	583.369	0.43435	0.137258	3.16449	0.00155356	0.030608
Cfap69	264.815	0.547253	0.172967	3.16392	0.00155661	0.030608
Tnfaip8	541.606	0.602568	0.190543	3.16237	0.00156488	0.0307315
Zfyve9	1705.11	0.403406	0.127659	3.16004	0.00157746	0.0309391
Ror1	468.688	-0.627467	0.198595	-3.15953	0.00158024	0.0309542
Hgsnat	1140.39	0.428568	0.135673	3.15884	0.001584	0.0309885
Glb1	3202.04	0.419892	0.132961	3.158	0.00158853	0.0310377
Pts	284.343	0.417302	0.13224	3.15563	0.0016015	0.0312515
Asah1	99.3716	0.599017	0.189883	3.15467	0.0016068	0.0312985
Aen	5695.29	-0.343511	0.108902	-3.1543	0.00160886	0.0312985
Acbd4	1130.85	0.414405	0.131402	3.15372	0.00161203	0.0312985
Wnt3a	90.0555	0.790712	0.250709	3.15391	0.00161101	0.0312985
Hsp90aa1	108876	0.349127	0.11073	3.15296	0.00161622	0.0313404
Parp11	515.275	0.381912	0.121179	3.15163	0.0016236	0.031444
Gm15421	3307.47	0.531548	0.168754	3.14984	0.0016336	0.031598
Bcat1	7244.05	0.412258	0.130901	3.14938	0.00163616	0.0316078
Fndc10	548.945	-0.459972	0.146126	-3.14777	0.00164519	0.0317424
Bcl11b	53.6432	-0.805379	0.255972	-3.14636	0.00165319	0.0318569
Nlrc3	135.673	0.761779	0.242154	3.14585	0.00165607	0.0318726
Ntn3	262.88	-0.424921	0.135138	-3.14436	0.00166451	0.0319952
Susd2	1221.95	0.418429	0.133126	3.14311	0.00167165	0.0320525
Aldh6a1	1925.43	0.471739	0.150086	3.14313	0.00167152	0.0320525
Scarb1	2411.83	0.351913	0.112033	3.14115	0.00168287	0.0322276
Ebf2	37.9003	-1.52091	0.484337	-3.14019	0.00168838	0.0322528
Ddr2	362.339	0.58067	0.18491	3.14028	0.00168787	0.0322528
N4bp2l1	71.8231	1.14715	0.365415	3.13931	0.00169345	0.0323097
Haao	37.1238	1.46677	0.467521	3.13734	0.0017049	0.0324879
Ak8	57.1607	0.886735	0.282973	3.13364	0.00172655	0.0328194
Prkrip1	1391.36	-0.257046	0.082026	-3.13372	0.00172608	0.0328194
Nanog	14007.6	0.346083	0.110554	3.13044	0.00174545	0.0329957
Bahcc1	4743.22	-0.638916	0.20412	-3.1301	0.00174745	0.0329957
Decr2	1518.88	0.276604	0.0883676	3.13016	0.00174713	0.0329957
Wdr35	3834.03	-0.341266	0.109034	-3.1299	0.00174867	0.0329957
St8sia6	84.1243	0.839045	0.267998	3.13079	0.00174339	0.0329957
Ralb	2301.67	0.320338	0.1023	3.13136	0.00174001	0.0329957
Retreg3	3093.03	-0.27264	0.0871505	-3.12838	0.00175774	0.0331264
Lsm4	534.421	-0.389262	0.124447	-3.12793	0.00176041	0.0331362
Usp48	20036.8	0.306507	0.0980984	3.12448	0.00178117	0.0334509
Rbak	1139.16	-0.30819	0.0986387	-3.12443	0.00178147	0.0334509
Pou3f4	61.0026	-0.957471	0.306499	-3.1239	0.00178472	0.0334711
Nfam1	115.238	0.619067	0.198282	3.12216	0.0017953	0.0336286
Eno3	63.7364	-0.775206	0.248536	-3.11909	0.00181413	0.0338608
Diaph2	1402.13	0.688838	0.220873	3.1187	0.00181648	0.0338608
Frmpd1	177.142	0.693212	0.222263	3.11888	0.00181537	0.0338608
Heca	1217.81	0.308711	0.0989855	3.11875	0.00181623	0.0338608
Gabrp	32.3337	1.297	0.416061	3.11732	0.00182502	0.0339788
Znhit2	679.013	-0.477388	0.153181	-3.11649	0.00183018	0.0340339
Tatdn2	5004.18	-0.38799	0.124516	-3.11598	0.00183336	0.0340519
Slc38a3	701.074	0.521934	0.167598	3.1142	0.00184447	0.0342171
C3	75.2014	1.44252	0.463397	3.11292	0.00185247	0.0343241
Arl6ip5	1930.46	-0.263267	0.0846343	-3.11064	0.00186682	0.0345484
Psmc3	11798.6	-0.310409	0.0998397	-3.10907	0.00187676	0.0346908
Vti1a	703.311	0.52543	0.169121	3.10684	0.00189102	0.0348345
Gid4	3922.03	0.353913	0.113916	3.10679	0.00189131	0.0348345
Prpf4	5652.07	-0.268544	0.0864242	-3.10727	0.00188821	0.0348345
Kank1	2227.17	0.390234	0.125629	3.10624	0.00189486	0.0348581
Bola1	552.324	-0.328846	0.105909	-3.10498	0.00190291	0.0349646
Epb41l4a	2677.57	0.407886	0.131502	3.10174	0.00192386	0.0352655
Mtres1	1160.64	0.314942	0.10153	3.10195	0.00192251	0.0352655
Cep112	280.927	0.594006	0.191532	3.10135	0.00192642	0.0352704
Car8	96.4228	0.869526	0.280452	3.10045	0.0019323	0.0352959
Pcnx4	1524.95	0.283128	0.091319	3.10043	0.00193239	0.0352959
Trib2	361.99	-0.516197	0.166517	-3.09996	0.00193544	0.0353097
Trim14	140.414	0.762859	0.246215	3.09834	0.00194608	0.0354619
Mrps25	1747.46	-0.299601	0.0967102	-3.09793	0.00194878	0.0354692
1500009C09Rik	97.8919	-1.20248	0.388499	-3.09521	0.00196677	0.0356283
Vwa8	2481.37	0.402339	0.12997	3.09563	0.00196396	0.0356283
Sstr2	201.278	-0.795518	0.257014	-3.09524	0.00196655	0.0356283
Scrt1	113.968	-0.980035	0.316586	-3.09563	0.00196393	0.0356283
Lamtor3	878.921	-0.315439	0.101941	-3.09432	0.00197263	0.0356926
Sin3b	6481.76	0.27861	0.0900999	3.09224	0.00198654	0.0357345
Pag1	861.079	0.552151	0.178514	3.09305	0.00198113	0.0357345
Smpd4	8515.1	-0.326663	0.105626	-3.09263	0.00198389	0.0357345
Htra1	1228.78	0.469088	0.151636	3.09351	0.00197804	0.0357345
Lrrc4	34.7154	-0.978458	0.316391	-3.09256	0.00198438	0.0357345
Stx4a	1037.3	0.356363	0.115281	3.09127	0.00199304	0.0358004
Glipr2	2886.43	0.598105	0.193499	3.091	0.00199485	0.0358004
Cntln	89.0676	0.78623	0.254716	3.08669	0.00202397	0.0362809
Soga3	741.485	-0.953966	0.309122	-3.08605	0.00202832	0.0363166
Wdr18	7677.45	-0.338982	0.109882	-3.08497	0.00203573	0.0363198
Pspc1	5094.36	-0.357108	0.115782	-3.08433	0.00204012	0.0363198
Sult2b1	137.36	0.614786	0.199283	3.085	0.00203554	0.0363198
Arhgap33os	126.8	0.665839	0.21588	3.08431	0.00204028	0.0363198
Pcgf5	1004.41	0.460419	0.149215	3.08561	0.00203133	0.0363198
Ppp2r1b	7285.92	-0.244958	0.0794997	-3.08124	0.0020614	0.0366534
Dzip3	2303.75	0.416394	0.135192	3.08003	0.00206982	0.0367196
Espn	1807.99	0.470422	0.15275	3.07968	0.00207227	0.0367196
Cactin	4723.87	-0.336807	0.109355	-3.07996	0.0020703	0.0367196
Inpp5e	799.135	-0.30365	0.0986563	-3.07786	0.00208495	0.036902
Blm	6025.24	0.252154	0.0819526	3.07682	0.0020922	0.0369879
9530082P21Rik	121.208	0.757277	0.246157	3.0764	0.00209517	0.0369979
Ctxn1	334.529	-0.415318	0.135046	-3.07539	0.0021023	0.0370813
Ccdc68	50.5855	0.942709	0.306639	3.07433	0.00210974	0.03717
Clcn1	205.258	0.966241	0.314509	3.07223	0.00212469	0.0373907
Pou4f1	443.743	-0.56139	0.182838	-3.07042	0.00213759	0.0375748
Proca1	79.4156	0.932848	0.303988	3.0687	0.00214995	0.0377247
Adhfe1	168.676	0.554589	0.180733	3.06855	0.00215101	0.0377247
Pdss2	653.459	0.327829	0.106959	3.065	0.00217671	0.038132
Ptrhd1	907.84	-0.33657	0.109843	-3.06409	0.00218335	0.0381984
Wwox	470.268	0.432826	0.141271	3.0638	0.00218546	0.0381984
Cers4	1016.91	0.31689	0.103453	3.06313	0.00219033	0.038214
Acaa2	1571.68	0.380591	0.124254	3.063	0.0021913	0.038214
Fbxl17	970.385	0.483759	0.158023	3.06132	0.00220367	0.0383862
Sgk3	592.636	0.359383	0.117416	3.06077	0.00220769	0.0384128
Slc25a43	115.155	0.545992	0.178463	3.05942	0.00221768	0.0385232
Ndufa4l2	90.1963	1.16514	0.380902	3.0589	0.00222153	0.0385232
Rprl3	659.387	-1.62623	0.531586	-3.05921	0.00221922	0.0385232
Echdc3	38.9977	0.985857	0.322409	3.05778	0.00222981	0.0385367
Itfg1	1771.5	0.249601	0.0816275	3.05781	0.00222964	0.0385367
Fitm2	831.938	-0.494635	0.161741	-3.0582	0.00222672	0.0385367
Npas2	45.0126	0.932424	0.304971	3.05742	0.00223251	0.0385403
Mpv17l	665.375	0.390083	0.127629	3.05639	0.00224017	0.0385429
Ucp2	6536.67	0.40201	0.131518	3.05669	0.00223798	0.0385429
Kcna3	38.656	-0.940222	0.307616	-3.05648	0.00223951	0.0385429
Lrrc31	333.911	1.25753	0.411556	3.05556	0.00224639	0.0386069
Mpv17	1382.53	0.262573	0.0859561	3.05473	0.00225263	0.0386475
Napsa	699.619	-0.804657	0.263427	-3.05458	0.00225377	0.0386475
Ulk2	485.02	0.73065	0.239234	3.05412	0.00225722	0.0386636
Ddx55	1628.1	-0.275898	0.0903542	-3.05352	0.00226173	0.038698
Cdk18	2059.24	0.436874	0.14316	3.05165	0.00227586	0.0388966
Tmem63c	438.309	0.436138	0.142951	3.05095	0.00228116	0.038944
Sh3bp1	2124.92	0.434445	0.142509	3.04854	0.00229959	0.0392151
Scd2	13836.8	0.582117	0.19101	3.04757	0.002307	0.039298
Lrrk2	285.382	-0.547075	0.179612	-3.04588	0.00232001	0.039476
Smarca2	453.81	-0.528033	0.173468	-3.04398	0.00233472	0.0396041
Dapp1	631.508	-0.442965	0.145514	-3.04414	0.0023335	0.0396041
Ciao3	1436	-0.299009	0.0982319	-3.04391	0.00233525	0.0396041
Rp9	1165.85	0.275833	0.0907147	3.04067	0.00236053	0.0398238
Prrg1	57.1634	0.820182	0.269744	3.04059	0.00236112	0.0398238
Dact1	881.783	0.34058	0.112003	3.04081	0.00235944	0.0398238
Egln1	1310.84	0.399835	0.131485	3.04092	0.00235858	0.0398238
Dusp27	5260.24	-0.455847	0.149912	-3.04076	0.00235983	0.0398238
Fam45a	1048.4	0.230882	0.0759961	3.03807	0.00238097	0.0400709
Prox1	123.584	-0.996343	0.32795	-3.03809	0.00238082	0.0400709
Znhit3	1520.05	-0.49426	0.162823	-3.03556	0.00240088	0.040362
Rad51b	324.466	0.482703	0.159044	3.03502	0.00240517	0.0403677
Ice2	827.289	0.365451	0.120418	3.03486	0.00240645	0.0403677
Snap47	3068.26	0.227469	0.075008	3.0326	0.00242455	0.0405388
Cacnb3	2380.66	-0.464861	0.153275	-3.03285	0.00242252	0.0405388
Kcnt2	152.451	0.933136	0.307651	3.0331	0.00242054	0.0405388
Hspb6	167.513	0.806481	0.266054	3.03127	0.00243527	0.0406741
Ranbp17	3586.2	0.339668	0.112108	3.02983	0.00244694	0.0406925
Cdc26	1436.06	-0.339732	0.112128	-3.02985	0.00244678	0.0406925
Pknox2	261.213	0.569326	0.187905	3.02987	0.00244662	0.0406925
Zbtb32	1090.11	0.407034	0.134321	3.03031	0.00244306	0.0406925
Satb2	392.376	0.669669	0.221165	3.02792	0.00246242	0.040789
Fbxl22	22.89	-1.24042	0.409559	-3.02868	0.00245624	0.040789
D8Ertd738e	3210.58	-0.282979	0.0934589	-3.02784	0.0024631	0.040789
Eme1	2678.97	-0.28962	0.0956534	-3.02781	0.00246332	0.040789
Wdsub1	773.533	0.363652	0.120126	3.02726	0.00246784	0.04082
Bscl2	2008.59	-0.288425	0.0953285	-3.02559	0.00248147	0.0409576
Otud7a	47.0094	0.976053	0.322595	3.02563	0.00248116	0.0409576
Nbeal2	3254.21	-0.379663	0.125552	-3.02395	0.00249496	0.0411361
Tgif1	5102.49	0.31069	0.102822	3.02163	0.00251419	0.0413541
LOC100041034	16.0596	1.21804	0.403141	3.02138	0.00251622	0.0413541
Flt4	850.438	0.355558	0.117673	3.02157	0.00251467	0.0413541
Crybb3	41.6123	1.13353	0.375506	3.01868	0.00253878	0.0416803
Cnnm1	254.438	-0.487956	0.161772	-3.01632	0.00255867	0.0419308
Neurog3	35.9716	-1.44643	0.479552	-3.01622	0.00255947	0.0419308
Smarcal1	2130.43	0.184575	0.0612497	3.01349	0.0025826	0.0422647
Zyg11b	5054	0.237541	0.078835	3.01314	0.00258564	0.0422695
Fam13c	745.542	0.467026	0.155014	3.0128	0.00258845	0.0422708
Bzw2	11892.3	-0.245424	0.0815004	-3.01132	0.00260115	0.0423811
Tafa4	152.157	-0.728965	0.242048	-3.01165	0.00259833	0.0423811
Mir124a-1hg	616.457	-0.746565	0.247942	-3.01105	0.00260346	0.0423811
Gng2	1577.73	0.519749	0.172648	3.01046	0.00260853	0.0424189
Gpr137b	576.319	0.448323	0.148976	3.00937	0.0026179	0.0425194
Xkr7	221.04	-0.814161	0.270566	-3.0091	0.00262022	0.0425194
Aldh5a1	694.701	0.434744	0.144535	3.00788	0.00263077	0.0426456
Ift20	1477.4	-0.361409	0.1202	-3.00673	0.00264076	0.0427258
Arl14ep	2165.14	0.425639	0.141565	3.00667	0.00264126	0.0427258
Slc7a1	8013.18	0.55173	0.183523	3.00633	0.00264419	0.0427284
Timm13	3092.74	-0.351899	0.117103	-3.00504	0.00265548	0.0428658
Plekhf2	6359.03	0.341514	0.113672	3.0044	0.00266109	0.0429115
Slc4a9	89.7855	1.14272	0.380611	3.00232	0.00267931	0.0430148
Mgat1	963.335	-0.351604	0.117133	-3.00176	0.00268424	0.0430148
B4galt4	372.742	0.472402	0.157349	3.00227	0.00267977	0.0430148
C2cd4c	425.542	0.608675	0.202747	3.00215	0.00268082	0.0430148
Tmem186	1239.51	-0.275597	0.09181	-3.00182	0.0026837	0.0430148
Gm21761	1222.18	0.553624	0.184415	3.00205	0.00268167	0.0430148
Prpf31	7525.42	-0.322377	0.107419	-3.0011	0.00269004	0.0430183
Atxn10	12558.3	0.277226	0.0923683	3.00131	0.00268818	0.0430183
Exoc8	2476.2	-0.2674	0.0891219	-3.00039	0.00269634	0.0430297
Glud1	23276.5	0.277808	0.0925884	3.00046	0.00269574	0.0430297
Sgsm1	1950.44	0.384283	0.128098	2.99992	0.00270047	0.0430511
Cdk5r2	218.738	-1.22388	0.408293	-2.99756	0.00272154	0.0433422
Tbc1d22b	2893.32	0.281279	0.0938619	2.99673	0.00272895	0.0434153
Dgka	1912.33	0.326497	0.109084	2.99307	0.00276187	0.0438938
Capn11	65.9016	0.944434	0.315679	2.99175	0.00277381	0.0440382
Zfp758	289.258	0.585187	0.195623	2.99141	0.00277693	0.0440424
Kif24	1688.89	0.319634	0.106874	2.99075	0.00278293	0.0440921
Cacng5	185.409	1.41154	0.472064	2.99013	0.00278856	0.044136
Pole3	1221.25	-0.301195	0.100757	-2.98932	0.00279597	0.0442078
Evc	1747.77	-0.504307	0.168744	-2.98859	0.00280267	0.0442668
Tdrd6	37.4047	-1.42124	0.475602	-2.98829	0.00280544	0.0442668
Slc11a2	3471.54	-0.295734	0.0989888	-2.98755	0.00281225	0.044329
Zscan25	1239.2	-0.310653	0.10407	-2.98504	0.00283538	0.0446023
Psrc1	5056.67	-0.326856	0.109496	-2.9851	0.00283484	0.0446023
Slc12a4	6150.81	-0.429085	0.143765	-2.98462	0.00283932	0.0446187
Unc93b1	461.869	0.566671	0.189902	2.98401	0.00284493	0.0446502
Mettl5	1025.19	0.325304	0.109024	2.98378	0.00284712	0.0446502
Ddb2	585.106	0.376164	0.12609	2.9833	0.00285156	0.0446744
Fxyd1	19.9038	-2.20314	0.738669	-2.98258	0.00285834	0.0446899
Trib3	1210.33	0.984108	0.32994	2.98269	0.00285729	0.0446899
Prlr	115.991	0.60007	0.201226	2.98208	0.00286301	0.0447175
Rnf41	2757.84	-0.268172	0.0899514	-2.9813	0.00287028	0.0447857
Pitpnm2	1110.77	-0.329121	0.110419	-2.98065	0.00287635	0.0447897
Sp9	39.6715	-1.47548	0.495009	-2.98072	0.00287573	0.0447897
Cep152	1873.79	-0.280122	0.0940136	-2.9796	0.00288628	0.0448086
Cep57l1	828.137	0.292725	0.0982301	2.97999	0.00288258	0.0448086
Baiap2l1	794.2	0.466378	0.156523	2.9796	0.00288621	0.0448086
Pcsk2	81.361	-0.953599	0.320077	-2.97928	0.00288929	0.0448102
Fgfbp1	559.832	-0.575604	0.193236	-2.97876	0.00289415	0.0448404
C330018A13Rik	39.4817	1.00907	0.338954	2.977	0.0029108	0.0450531
Tek	591.257	-0.408938	0.137429	-2.97564	0.0029238	0.0452089
Emilin2	154.912	-0.742622	0.249624	-2.97496	0.00293029	0.0452606
Ddx47	5441.99	-0.27167	0.0913277	-2.97467	0.00293302	0.0452606
Gm38509	51.4241	0.729923	0.245489	2.97334	0.00294576	0.0453665
Brca2	7670.05	0.45261	0.15222	2.9734	0.00294523	0.0453665
Supt3	495.738	0.356259	0.119866	2.97215	0.00295723	0.0454301
Tssk6	16.4348	-1.49894	0.504355	-2.97199	0.00295873	0.0454301
Gadd45gip1	2139.25	-0.301756	0.101527	-2.97217	0.00295707	0.0454301
Smim19	243.873	0.561792	0.189277	2.96809	0.00299658	0.0459655
Acpp	186.364	0.604715	0.203814	2.967	0.00300724	0.0460472
Rhd	303.838	0.450517	0.151846	2.96693	0.00300788	0.0460472
Lsg1	7385.73	-0.262744	0.0886385	-2.96422	0.00303453	0.0464091
Prkce	344.779	-0.484359	0.163448	-2.96338	0.00304284	0.0464696
Opn4	18.2635	1.81723	0.613329	2.9629	0.00304753	0.0464696
Tmem43	2207.34	-0.287451	0.097012	-2.96305	0.00304612	0.0464696
Abcg1	1711.32	0.591117	0.199615	2.96128	0.0030636	0.0466684
Add3	3703.45	0.445293	0.150417	2.96039	0.00307248	0.0467114
Nr4a3	24.3738	-2.10191	0.709958	-2.96062	0.00307023	0.0467114
Car12	182.995	0.668773	0.225977	2.95947	0.00308169	0.0467132
Rimbp2	557.469	0.752415	0.254239	2.95948	0.00308164	0.0467132
Mmd2	229.393	-0.810871	0.27399	-2.95949	0.00308146	0.0467132
Mrps11	1530.09	-0.414289	0.140081	-2.95748	0.0031016	0.0468948
Prkch	423.619	0.827262	0.279729	2.95737	0.0031028	0.0468948
Ptrh2	1380.49	-0.414175	0.140033	-2.9577	0.00309939	0.0468948
Ccdc155	226.225	0.810439	0.274163	2.95604	0.00311615	0.0470505
Trafd1	1786.82	-0.314132	0.106347	-2.95383	0.00313856	0.0471579
Rfx3	1055.06	0.45795	0.155011	2.95431	0.00313365	0.0471579
Rpph1	109090	-1.15946	0.392509	-2.95398	0.003137	0.0471579
Abt1	2391.08	-0.326588	0.110542	-2.95443	0.00313243	0.0471579
Dnajc25	471.816	-0.31385	0.106227	-2.95451	0.00313163	0.0471579
Rgs14	188.651	0.71769	0.243021	2.9532	0.00314494	0.0471773
Ptk7	11595.4	-0.326831	0.110674	-2.9531	0.00314597	0.0471773
8030474K03Rik	422.404	0.534115	0.180913	2.95233	0.00315384	0.0472493
Mall	105.365	0.911227	0.308856	2.95033	0.0031743	0.0475098
Trmt2b	217.957	0.45967	0.155821	2.94999	0.00317786	0.0475169
Calr4	50.1221	1.58288	0.536758	2.94897	0.0031883	0.0476268
Mpp7	1529.19	0.301129	0.102233	2.94553	0.00322404	0.0481141
Tnnt2	26.876	-1.92932	0.655226	-2.94452	0.0032346	0.0482249
Idh2	4269.8	0.56929	0.193362	2.94417	0.00323825	0.0482327
Ube2g2	1402.57	-0.2765	0.0939362	-2.94349	0.00324533	0.0482915
Nek1	2087.81	0.347103	0.117935	2.94317	0.00324868	0.0482947
Pigp	370.688	0.578792	0.196764	2.94156	0.00326564	0.0483223
Arhgap8	1220.72	0.372084	0.126481	2.94181	0.00326296	0.0483223
Lrfn5	27.8981	-1.11036	0.377479	-2.94151	0.0032662	0.0483223
Kntc1	7250.03	0.274345	0.0932394	2.94237	0.00325708	0.0483223
Gm20544	450.388	0.483036	0.164162	2.94244	0.0032564	0.0483223
Gm16551	20.2104	-1.3677	0.465192	-2.94008	0.00328124	0.0484982
Naxe	1441.72	0.311931	0.106113	2.93961	0.00328623	0.0485211
Mlycd	560.625	0.654708	0.22274	2.93934	0.00328909	0.0485211
Znhit1	1457.89	-0.399416	0.136058	-2.93563	0.00332869	0.0490585
Tnk1	1638.24	0.456775	0.155616	2.93527	0.00333263	0.0490695
Nubpl	540.258	0.333128	0.113546	2.93387	0.00334762	0.0492433
Dnah2	442.987	0.529389	0.180494	2.933	0.00335707	0.0493351
Dram1	130.199	0.71481	0.243829	2.93161	0.00337215	0.0495096
Dnah6	312.14	0.487388	0.16637	2.92954	0.00339466	0.0497827
Tmsb15l	37.2487	1.10155	0.376046	2.9293	0.00339721	0.0497827
Chid1	1099.27	0.348733	0.119117	2.92764	0.00341542	0.0499197
Kcnab2	438.632	0.634113	0.216563	2.92808	0.00341063	0.0499197
Abcb6	1787.28	-0.325808	0.11129	-2.92757	0.00341627	0.0499197
Ccdc28a	617.19	0.351691	0.120216	2.9255	0.00343907	0.0502052
Etv1	772.673	-0.476699	0.163055	-2.92355	0.00346068	0.0504729
Zfpm1	1219.42	0.459659	0.157273	2.92268	0.00347028	0.0505651
Spr	2039.63	-0.412718	0.141268	-2.92153	0.00348318	0.0506802
Hdac11	579.073	0.44837	0.153486	2.92125	0.00348635	0.0506802
Myo1f	529.406	-0.540728	0.185112	-2.92109	0.00348805	0.0506802
Grwd1	5654.78	-0.405865	0.138987	-2.92016	0.00349848	0.0507009
Knstrn	2678.11	0.17592	0.0602424	2.9202	0.00349809	0.0507009
Cfl1	43711.7	-0.2722	0.0932258	-2.91979	0.00350262	0.0507009
Serpinb6c	414.659	0.611911	0.209569	2.91985	0.00350196	0.0507009
Ankzf1	1707.25	0.285017	0.0976712	2.91812	0.00352145	0.0508779
Urb1	11104.1	-0.344588	0.118083	-2.91818	0.00352084	0.0508779
Med22	2978.14	-0.385406	0.132097	-2.9176	0.00352737	0.0509157
Smtnl2	5351.99	0.377121	0.129306	2.91649	0.0035399	0.0510488
Cep164	4363.2	0.249414	0.0855789	2.91444	0.0035633	0.0513381
P2rx7	381.918	0.792898	0.27212	2.91378	0.00357076	0.0513976
Sdhd	3699.8	-0.281028	0.0964767	-2.91291	0.00358076	0.0514935
Suv39h1	1819.17	-0.396288	0.136065	-2.91248	0.00358567	0.0515161
Smyd1	261.123	-0.601823	0.206683	-2.91182	0.00359329	0.0515774
Ppfibp2	1335.27	0.338017	0.116266	2.90728	0.0036459	0.0522839
L3hypdh	141.396	-0.592459	0.203874	-2.90601	0.00366069	0.0524472
Stx7	1105.83	0.450489	0.155067	2.90513	0.00367103	0.0525466
Pcolce	3342.16	-0.346465	0.11929	-2.9044	0.00367954	0.0526195
Rbm4b	398.959	-0.470022	0.161848	-2.9041	0.00368313	0.052622
Pkp3	666.703	0.456537	0.157251	2.90323	0.00369334	0.0527189
Gan	1419.29	-0.327319	0.112788	-2.90207	0.00370711	0.0528665
Misp	116.465	0.760551	0.262145	2.90126	0.00371667	0.052954
Lhx5	50.149	-1.43832	0.495854	-2.9007	0.00372325	0.0529987
Pla2g12a	968.139	0.235604	0.081261	2.89934	0.00373947	0.0531805
Copg2	2869.33	0.302786	0.104447	2.89894	0.00374426	0.0531995
Slc35d2	287.62	0.358439	0.123696	2.89774	0.00375859	0.053354
Smarcd3	457.419	-0.5451	0.188142	-2.89728	0.00376416	0.0533839
Atp8a1	2271.13	0.543183	0.187536	2.89642	0.00377442	0.0534802
Gcc1	1408.87	-0.211427	0.0730154	-2.89565	0.00378378	0.053526
Fbxw9	1646.66	-0.297937	0.102904	-2.89529	0.00378807	0.053526
Eif4a3	8976.59	-0.209568	0.0723815	-2.89532	0.00378772	0.053526
Rnf212b	51.8011	0.77588	0.268049	2.89455	0.00379706	0.053604
Gps1	2007.81	-0.341148	0.117889	-2.8938	0.00380609	0.0536332
Asna1	8948.37	-0.329153	0.113737	-2.89399	0.00380376	0.0536332
Srp9	2620.21	-0.336491	0.116306	-2.89315	0.00381396	0.0536459
Mcm8	1391.05	0.237244	0.0820005	2.8932	0.00381335	0.0536459
Deptor	3676.75	0.339545	0.117427	2.89153	0.00383376	0.0536846
Tert	1130.82	0.298695	0.1033	2.89151	0.0038339	0.0536846
Pdf	896.489	-0.327823	0.11336	-2.89188	0.00382945	0.0536846
Nrg4	200.296	0.488203	0.168841	2.8915	0.00383412	0.0536846
Hibch	981.355	0.3591	0.124161	2.89222	0.00382532	0.0536846
Rxra	1532.31	0.283856	0.0981918	2.89083	0.00384226	0.0537201
Abca5	552.317	0.389512	0.134746	2.89072	0.00384362	0.0537201
Ooep	2355.36	0.220339	0.076254	2.88954	0.0038581	0.0538736
B4galnt2	65.7718	1.23922	0.429083	2.88807	0.00387614	0.0540389
Atr	4791.36	0.301608	0.104435	2.888	0.00387694	0.0540389
Mrpl12	4566.51	-0.370401	0.128269	-2.8877	0.00388076	0.0540431
Ddah1	2699.63	0.385313	0.13346	2.88711	0.00388792	0.0540941
Bcl11a	124.966	-1.01635	0.352105	-2.88648	0.00389576	0.0541543
Jdp2	225.615	1.28166	0.444592	2.88277	0.0039419	0.0543106
Sars	14719.8	0.375497	0.130213	2.88372	0.0039301	0.0543106
Camk2b	1475.89	-0.306161	0.106206	-2.8827	0.0039428	0.0543106
Hras	3276.05	-0.26814	0.0929573	-2.88455	0.00391967	0.0543106
Rpl10l	1766.57	-0.490804	0.170251	-2.88282	0.00394138	0.0543106
Map3k7	7117.87	-0.17585	0.0609721	-2.8841	0.0039253	0.0543106
Rpp25l	1102.83	-0.439172	0.15228	-2.88397	0.00392697	0.0543106
Rdh11	1291.21	0.234991	0.0815023	2.88325	0.00393601	0.0543106
Pclo	249.178	0.717296	0.248843	2.88252	0.00394508	0.0543106
Rasl11b	360.684	-0.407408	0.14134	-2.88247	0.00394576	0.0543106
Ddx24	9800.1	-0.241013	0.083542	-2.88493	0.00391495	0.0543106
Cngb1	252.562	-0.611241	0.212193	-2.88058	0.0039694	0.0545872
Pdyn	75.2713	-0.925015	0.321331	-2.8787	0.00399324	0.0547213
Gfy	29.3892	1.75228	0.608708	2.87869	0.00399335	0.0547213
Glg1	12551.9	0.266847	0.0926881	2.87898	0.00398962	0.0547213
Pot1a	1560.89	0.199746	0.0693751	2.87922	0.00398655	0.0547213
Nle1	3249.15	-0.41933	0.145821	-2.87565	0.00403202	0.0552022
Tmem108	223.172	0.632883	0.22021	2.87399	0.00405319	0.0553375
Platr7	856.083	-0.455551	0.158481	-2.87448	0.00404691	0.0553375
Gchfr	159.12	0.581818	0.202459	2.87375	0.00405626	0.0553375
1810010H24Rik	163.76	0.555311	0.1932	2.87429	0.00404938	0.0553375
Triml2	3983.49	0.311792	0.108552	2.87229	0.00407507	0.0555077
Wrn	1189.8	0.333671	0.116172	2.87222	0.00407594	0.0555077
Prkag2	892.959	0.273474	0.0952552	2.87096	0.00409231	0.0556814
Runx1t1	508.61	-0.420913	0.146742	-2.86839	0.00412572	0.0560866
Bag5	1197.83	-0.252726	0.0881798	-2.86603	0.00415655	0.0563939
Zfp27	628.47	-0.334934	0.116906	-2.86499	0.00417028	0.0563939
Svil	1818.29	0.394939	0.137838	2.86525	0.00416685	0.0563939
Nol10	7870.28	-0.227394	0.0793649	-2.86518	0.00416776	0.0563939
Zfp786	233.085	-0.400465	0.139746	-2.86567	0.00416126	0.0563939
Mtmr7	2846.84	0.233052	0.0813392	2.86519	0.0041676	0.0563939
Schip1	394.911	-0.358019	0.124987	-2.86445	0.00417736	0.0564286
Actc1	82.4392	-1.6157	0.564096	-2.86424	0.00418017	0.0564286
Ddx23	10224.1	-0.350166	0.122272	-2.86381	0.00418573	0.0564542
Adrb3	1054.08	-0.367037	0.128252	-2.86183	0.00421199	0.0567587
Bin2	1127.82	0.441124	0.15427	2.85944	0.00424395	0.0571395
Tmem59l	261.069	-0.454163	0.158846	-2.85913	0.00424804	0.0571447
Adam9	2919.73	0.34414	0.120395	2.85842	0.00425759	0.0572231
Cd164l2	266.259	0.604154	0.211415	2.85767	0.0042676	0.0572579
Fbxl16	501.92	0.463123	0.162052	2.85787	0.00426501	0.0572579
F2rl1	3254.44	-0.264307	0.0925139	-2.85694	0.00427745	0.0573401
Ppp2r3a	728.986	0.421877	0.147721	2.85591	0.0042914	0.0574771
Wdr6	10095.9	-0.330274	0.115682	-2.85502	0.00430338	0.0575876
Tmem167	2828.14	-0.272102	0.0953447	-2.85387	0.00431901	0.0577466
Dhrs4	808.711	-0.407581	0.142851	-2.8532	0.00432817	0.0578189
Sema4d	4487.88	-0.327695	0.114888	-2.85232	0.0043402	0.0578794
Glul	26832.6	-0.382415	0.134066	-2.85245	0.00433841	0.0578794
Ykt6	5895.54	-0.248747	0.0872357	-2.85143	0.00435231	0.0579907
Nedd4l	3050.86	0.300236	0.105346	2.85	0.00437195	0.0582021
Pgk1	2282.33	0.492954	0.173007	2.84934	0.00438101	0.0582723
Tep1	1976.47	0.326629	0.114689	2.84794	0.00440026	0.0584779
Trim32	1373.72	-0.257166	0.0903387	-2.84668	0.00441771	0.0585532
Spock2	1209.78	0.315429	0.110786	2.8472	0.00441056	0.0585532
Fzd8	454.196	-0.436665	0.153407	-2.84644	0.00442112	0.0585532
Acvr1b	2421.72	0.395469	0.138922	2.84671	0.00441738	0.0585532
Kif17	306.192	0.647882	0.227721	2.84507	0.00444023	0.0587559
Alkbh4	1002.21	-0.327528	0.115144	-2.84451	0.00444804	0.0587583
Btg2	3432.08	-0.498644	0.175287	-2.84472	0.00444506	0.0587583
Cep55	4828.36	0.254969	0.0896509	2.84402	0.00445485	0.0587979
Relb	1142.44	0.316461	0.111321	2.84277	0.00447233	0.0589782
Plb1	68.6563	0.817753	0.287715	2.84223	0.00447985	0.0590268
Cdk6	3044.65	-0.514133	0.18091	-2.84192	0.00448425	0.0590343
Pabpc4l	225.472	0.466462	0.1642	2.84081	0.00449985	0.0591892
Gnpda1	3357.66	0.396478	0.139623	2.83964	0.00451644	0.059321
Il13ra1	318.733	-0.58483	0.205958	-2.83956	0.00451757	0.059321
Pdk1	9274.82	0.329133	0.115959	2.83835	0.00453475	0.0594959
Pou3f3	64.6052	-0.908969	0.320292	-2.83794	0.00454059	0.0595219
Celsr2	3619.63	-0.316117	0.111431	-2.83688	0.00455563	0.0596483
Uhrf2	3689.53	0.270484	0.0953511	2.83672	0.00455797	0.0596483
Vldlr	144.387	1.45342	0.512532	2.83576	0.00457173	0.0596715
Lman2	6303.88	-0.24597	0.0867462	-2.83551	0.00457523	0.0596715
S100a1	29.4101	1.28839	0.454272	2.83616	0.00456596	0.0596715
Ush1g	89.273	1.08253	0.381762	2.83562	0.00457372	0.0596715
Lgals1	5576.78	0.635952	0.224356	2.83457	0.00458873	0.0597655
Mak	475.499	0.645026	0.227569	2.83442	0.00459092	0.0597655
Wdr41	1034.44	0.23792	0.083946	2.8342	0.00459407	0.0597655
Foxp1	4880.26	-0.451053	0.159205	-2.83316	0.00460901	0.0598825
Dnajb5	1214.85	-0.361244	0.127511	-2.83304	0.00461083	0.0598825
Fam162a	2229.18	0.391293	0.138192	2.83153	0.00463262	0.0600139
Eps8l1	89.2863	0.805217	0.284352	2.83176	0.00462922	0.0600139
Dbt	2737.98	0.273446	0.0965653	2.83172	0.00462985	0.0600139
Ift46	2691.22	0.316414	0.111785	2.83057	0.00464657	0.060144
Cebpd	183.661	-0.487982	0.172491	-2.82903	0.00466898	0.0603834
Lck	66.7992	0.658057	0.232677	2.8282	0.004681	0.0604718
Cdh6	113.076	-0.858448	0.303551	-2.82802	0.00468366	0.0604718
Naa10	3793.03	-0.310638	0.109916	-2.82614	0.00471128	0.0607775
Rfx2	3600.58	0.396396	0.140309	2.82517	0.0047255	0.060856
Hsdl1	1636.67	0.234468	0.0829999	2.82492	0.00472921	0.060856
Prex1	1651.11	0.499593	0.176848	2.82499	0.00472825	0.060856
Nubp2	5474.74	-0.37604	0.133143	-2.82432	0.00473809	0.0609194
Triml1	1781.57	0.42293	0.149788	2.82353	0.00474979	0.061019
Fer	1631.49	0.281963	0.0998823	2.82295	0.00475842	0.061079
Dync2li1	321.795	0.379912	0.134606	2.8224	0.00476659	0.061133
Hmg20a	1891.36	0.233644	0.0828216	2.82105	0.00478669	0.0613396
Dcp1b	391.237	0.359384	0.127431	2.82021	0.00479916	0.0614484
Ulk1	16971	0.284715	0.10099	2.81923	0.00481386	0.0615507
Hivep2	283.521	-0.653013	0.231722	-2.81808	0.00483111	0.0615507
Myl6b	337.244	0.435362	0.154488	2.81809	0.00483096	0.0615507
Btrc	2952.86	0.282968	0.1004	2.81841	0.00482617	0.0615507
Pdgfrb	780.329	0.692307	0.245584	2.81902	0.00481704	0.0615507
Gm32688	19.3912	-1.25925	0.446741	-2.81875	0.00482117	0.0615507
Spesp1	153.011	0.546659	0.194073	2.81677	0.00485092	0.0617521
Srcin1	1168.68	0.371483	0.131916	2.81605	0.00486184	0.06184
Egfl6	63.5755	0.699112	0.248329	2.81526	0.00487376	0.0619406
Tsc22d3	108.541	0.847601	0.301188	2.81419	0.00488998	0.0620955
Bsg	12756.5	0.170058	0.0605056	2.81062	0.00494462	0.0627377
Plekha4	441.433	-0.406508	0.144647	-2.81034	0.00494888	0.06274
Srgap1	687.781	0.658608	0.234443	2.80925	0.00496577	0.0628612
Wdr47	3183.95	-0.294046	0.104673	-2.80919	0.00496659	0.0628612
Arhgap4	400.217	0.330347	0.117627	2.80844	0.00497824	0.062957
Tgm1	4272.41	-0.302959	0.108024	-2.80456	0.00503852	0.063667
Ergic1	5158.77	0.319599	0.113975	2.8041	0.00504566	0.0637051
Maip1	891.936	-0.242311	0.0864333	-2.80345	0.00505591	0.0637823
D430042O09Rik	1243.14	0.439124	0.156722	2.80193	0.0050798	0.0639789
Scd3	72.5301	0.878598	0.313564	2.80197	0.00507911	0.0639789
Trappc12	1589.63	0.250744	0.0895164	2.8011	0.00509288	0.064051
Mrpl46	1315.69	-0.343288	0.122557	-2.80104	0.00509383	0.064051
Tmem145	167.733	-0.537982	0.192123	-2.8002	0.00510713	0.0641658
Psmc2	8462.72	-0.248782	0.0888644	-2.79957	0.00511708	0.0642385
6330410L21Rik	68.2047	0.897403	0.320613	2.79902	0.00512573	0.0642947
Gripap1	1620.28	-0.258853	0.0925092	-2.79814	0.00513983	0.0644192
Ccl27a	235.83	0.402499	0.143861	2.79784	0.00514457	0.0644263
Ampd2	4676.07	-0.254478	0.0909807	-2.79705	0.00515715	0.0645314
Rbm44	286.507	0.499083	0.178474	2.79639	0.00516762	0.0646099
Lmf1	627.157	0.346745	0.12401	2.79609	0.00517245	0.064618
Serac1	1769.73	0.31384	0.112276	2.79526	0.00518575	0.0647286
Prmt9	1490.68	0.288275	0.103139	2.79502	0.0051897	0.0647286
Zic1	21.9651	-1.29292	0.462935	-2.79288	0.00522405	0.0651042
Efhc1	193.763	0.575098	0.205975	2.79207	0.00523716	0.0651901
Ndrg4	2448.43	0.404731	0.144964	2.79193	0.00523939	0.0651901
Ccdc85a	497.379	-0.44952	0.161027	-2.79158	0.00524521	0.0652098
Aimp2	2763.97	-0.30754	0.110196	-2.79084	0.00525722	0.0653065
Lonp2	2893.06	0.214197	0.0767791	2.78979	0.00527428	0.0654656
Rusc2	1191.71	0.454678	0.163001	2.78942	0.00528018	0.0654862
Guk1	2925.25	-0.330726	0.118674	-2.78683	0.00532259	0.065931
Hexa	1958.31	0.906366	0.325246	2.78671	0.0053246	0.065931
Arid3c	89.9548	-1.06137	0.380919	-2.78635	0.00533054	0.0659515
Pbk	1561.91	0.308472	0.11073	2.7858	0.00533961	0.0660108
Pop5	1445.91	-0.374575	0.134509	-2.78475	0.00535696	0.0661722
Unc45a	3734.53	-0.267668	0.0961384	-2.78419	0.00536614	0.0662326
Cpt1b	32.8774	1.16616	0.419028	2.78301	0.00538572	0.0663679
Vash1	1816.26	0.347816	0.124967	2.78325	0.00538168	0.0663679
Arhgef10	2052.84	0.388709	0.139704	2.78238	0.00539617	0.0664436
Vps8	1359.14	0.378871	0.136199	2.78174	0.00540676	0.0665208
Tnnt3	24.8253	1.17749	0.423472	2.78057	0.00542643	0.0667096
Tmem269	51.9477	1.38474	0.498156	2.77973	0.00544037	0.0668277
Med8	2212.98	-0.191142	0.068798	-2.77831	0.0054643	0.0670148
Snapc4	4570.11	-0.294222	0.105892	-2.77851	0.00546085	0.0670148
Gm5176	40.8468	-0.932638	0.33574	-2.77786	0.00547183	0.0670538
Slc40a1	588.927	0.694181	0.249976	2.77699	0.00548652	0.0670567
Tstd1	114.234	-0.574655	0.206949	-2.77679	0.00548979	0.0670567
Fth1	19852.8	-0.287754	0.103637	-2.77656	0.00549381	0.0670567
Zfp874a	278.524	0.400272	0.144152	2.77673	0.00549086	0.0670567
2310002F09Rik	21.5465	1.73548	0.624849	2.77745	0.00547876	0.0670567
Chac1	700.898	1.68192	0.605819	2.77628	0.00549846	0.0670603
Bspry	1115.88	0.464444	0.16735	2.77529	0.00551532	0.0672128
Acad10	520.095	0.423291	0.15255	2.77477	0.00552405	0.0672397
Gstz1	842.288	0.392002	0.14128	2.77464	0.00552625	0.0672397
Scnn1a	253.181	0.754005	0.271867	2.77344	0.00554678	0.0674126
Gm20767	402.491	0.524401	0.18909	2.77329	0.00554921	0.0674126
Aph1c	175.753	0.796265	0.287295	2.7716	0.00557821	0.0676583
Gprc5a	959.038	0.549874	0.198385	2.77175	0.0055755	0.0676583
Spag6l	163.366	0.581725	0.209921	2.77115	0.00558578	0.0676969
Pnck	176.965	0.527313	0.190308	2.77084	0.00559125	0.0677099
Uqcc3	797.371	-0.295636	0.106723	-2.77012	0.00560353	0.0678054
Adat3	554.459	-0.501325	0.181015	-2.76952	0.00561385	0.067877
Hoga1	57.2505	0.852656	0.307997	2.76839	0.00563332	0.068059
Nptx2	3492.17	-0.508511	0.183754	-2.76735	0.00565137	0.0682236
Zscan4b	223.382	0.571247	0.206472	2.76671	0.00566252	0.0682867
Gnal	169.341	0.551352	0.199293	2.76654	0.00566545	0.0682867
Ciapin1	8301.4	-0.377022	0.136366	-2.76478	0.00569616	0.0685499
Wscd2	498.989	0.529155	0.191392	2.76478	0.00569619	0.0685499
9430069I07Rik	63.9688	-0.64024	0.231641	-2.76393	0.00571092	0.0685667
Ddx56	5852.86	-0.329678	0.119259	-2.7644	0.00570284	0.0685667
Tmem200c	31.4399	-1.46803	0.531097	-2.76414	0.00570731	0.0685667
Apela	834.606	-0.51494	0.186552	-2.76031	0.00577473	0.0692788
Sbds	2884.58	-0.277063	0.100431	-2.75874	0.00580247	0.0695574
Snx31	185.768	0.957331	0.347128	2.75786	0.00581814	0.0696785
Ecsit	2566.59	-0.281763	0.102174	-2.75766	0.00582161	0.0696785
Rhcg	94.4701	0.757656	0.274771	2.75741	0.00582613	0.0696785
Dnajc9	3244.8	-0.258123	0.0936235	-2.75703	0.00583294	0.0697059
Mta2	9289.29	-0.214506	0.077812	-2.75671	0.00583854	0.0697188
Tars	13238.2	0.222579	0.0807568	2.75616	0.0058484	0.0697825
D030068K23Rik	232.027	0.47612	0.172805	2.75525	0.00586469	0.0698686
Shank3	2338.77	-0.4087	0.148334	-2.75527	0.00586443	0.0698686
Ehhadh	415.739	0.470542	0.170809	2.75479	0.00587306	0.0699143
Slc19a2	3603.84	-0.249114	0.0904502	-2.75416	0.00588433	0.0699684
Atp13a3	9213.08	0.208528	0.0757244	2.75378	0.00589122	0.0699684
Slc46a3	396.937	-0.480482	0.17448	-2.75379	0.00589095	0.0699684
Zfp964	118.453	0.656831	0.238579	2.7531	0.00590338	0.0700589
Gpr160	566.73	0.317139	0.115221	2.75246	0.00591502	0.070143
Gm11423	54.8363	-0.655347	0.238233	-2.75087	0.00594372	0.070406
Dstyk	1130.27	0.3586	0.130365	2.75073	0.00594633	0.070406
Phyhd1	100.552	0.714768	0.259923	2.74992	0.0059609	0.0704111
Oxr1	5252.25	0.232069	0.0843821	2.75022	0.00595551	0.0704111
Rbm14	8578.94	-0.366492	0.133333	-2.7487	0.0059833	0.0704111
Slc2a3	62739.3	0.764748	0.278173	2.74918	0.00597448	0.0704111
Foxa2	16.936	-1.27013	0.462059	-2.74885	0.00598055	0.0704111
Tmem253	85.8745	-0.528552	0.192236	-2.7495	0.0059687	0.0704111
Cfap99	55.4876	-1.026	0.373082	-2.75006	0.00595841	0.0704111
Pou4f2	270.903	-0.815942	0.296793	-2.7492	0.00597411	0.0704111
2610002M06Rik	334.599	0.307196	0.111782	2.74817	0.00599287	0.0704699
Sox15	457.46	0.511705	0.186259	2.74728	0.00600915	0.0706075
Atl3	2794.5	0.262834	0.0957508	2.74498	0.00605146	0.0709424
Gtf3c6	1775.4	-0.486533	0.177214	-2.74546	0.00604257	0.0709424
Tmem92	154.157	0.385519	0.140435	2.74518	0.00604777	0.0709424
Cln8	2586.36	0.206895	0.0753903	2.74432	0.0060637	0.0709611
Romo1	942.536	-0.388296	0.1415	-2.74415	0.00606686	0.0709611
Gnao1	463.116	0.599489	0.218438	2.74443	0.00606153	0.0709611
Nme3	593.962	-0.336099	0.122502	-2.74362	0.00607662	0.0710213
Katnal1	683.957	0.627144	0.228836	2.74058	0.00613301	0.0716261
Nom1	3712.79	-0.254078	0.0927556	-2.73922	0.00615849	0.0718149
H1f0	10726.4	0.469655	0.171447	2.73937	0.00615571	0.0718149
Znf41-ps	31.4777	0.867391	0.316707	2.73878	0.00616683	0.0718578
Cog2	2805.64	-0.282008	0.103005	-2.73782	0.00618487	0.0720136
Lars	20053.7	0.316323	0.115552	2.7375	0.00619074	0.0720276
Prdm14	803.306	0.522777	0.191049	2.73635	0.00621249	0.072225
Zfp182	536.222	0.36897	0.134852	2.73611	0.00621708	0.072225
Vps35l	3459.24	0.342064	0.125062	2.73516	0.00623503	0.0723245
Atp6v1d	3380.7	0.253284	0.0925999	2.73526	0.0062332	0.0723245
S100a13	107.937	1.09266	0.399619	2.73424	0.00625239	0.0724713
Tmprss13	87.7367	0.883001	0.323034	2.73346	0.00626728	0.0724829
Tril	114.784	-0.927813	0.33943	-2.73345	0.0062675	0.0724829
Oasl1	71.1051	0.760759	0.278292	2.73367	0.00626329	0.0724829
Zcchc3	3255.34	-0.347379	0.127124	-2.7326	0.00628357	0.0726144
Smap1	3129.65	0.181342	0.0663782	2.73194	0.00629618	0.0726276
Nxf7	34.3509	1.04611	0.382873	2.73225	0.00629028	0.0726276
Atxn7l1	519.801	-0.373826	0.136854	-2.73156	0.00630357	0.0726276
Prmt2	928.39	0.334808	0.122563	2.73172	0.00630041	0.0726276
Krtcap2	1697.94	0.290234	0.106262	2.73131	0.00630829	0.0726278
S100a11	971.72	0.55325	0.202617	2.73052	0.00632348	0.0727483
Dzip1l	709.681	-0.341249	0.124993	-2.73014	0.00633078	0.072778
Cxxc1	3970.39	-0.309995	0.113596	-2.72892	0.00635414	0.0729441
Cacna1s	213.083	0.62669	0.22965	2.72889	0.0063547	0.0729441
Mob3c	394.674	0.481588	0.176511	2.72838	0.0063647	0.0730046
Hsbp1l1	17.1838	1.20868	0.443154	2.72745	0.00638254	0.0731548
Foxi3	284.304	-0.512955	0.188188	-2.72575	0.00641548	0.0734159
Ebf4	99.0266	1.05693	0.387788	2.72554	0.00641961	0.0734159
Abitram	1160.23	0.316031	0.115951	2.72556	0.00641934	0.0734159
Wdr3	8722.23	-0.267151	0.0980422	-2.72486	0.00643292	0.0734611
Pet100	700.519	-0.332982	0.122213	-2.7246	0.00643785	0.0734611
Tpi1	16008.6	0.358856	0.131701	2.72478	0.00643448	0.0734611
9930104L06Rik	1191.73	-0.312919	0.114959	-2.722	0.00648873	0.0739586
Arhgef28	826.355	0.434748	0.159723	2.72189	0.00649105	0.0739586
Ptprd	95.4987	-0.540246	0.19851	-2.7215	0.00649858	0.0739898
Mxd4	383.018	-0.432648	0.159028	-2.72058	0.00651682	0.0741426
Selplg	84.2169	1.12529	0.413758	2.71968	0.00653443	0.0742882
Timm17a	3244.46	-0.194957	0.0717121	-2.71861	0.00655564	0.0744151
Oga	11379.9	0.259729	0.0955453	2.71839	0.00656008	0.0744151
Ncoa2	3290.73	0.266543	0.098047	2.71852	0.00655744	0.0744151
Bub1	7946.55	0.320414	0.117995	2.71548	0.00661792	0.0749629
2310011J03Rik	1499.64	-0.320868	0.118163	-2.71547	0.0066181	0.0749629
Pkn3	962.076	0.356159	0.131176	2.71512	0.00662519	0.0749882
Abca4	103.292	0.58253	0.214628	2.71414	0.00664487	0.0751007
Npas4	71.4202	-1.4768	0.544093	-2.71424	0.00664276	0.0751007
Slc12a6	2440.11	0.353008	0.130103	2.71329	0.00666187	0.0751642
Npr1	1058.22	-0.290936	0.107243	-2.71287	0.0066704	0.0751642
Mpst	976.601	0.382022	0.14083	2.71264	0.00667487	0.0751642
Crabp1	293.518	-0.442899	0.163269	-2.71269	0.00667403	0.0751642
Iqcb1	1215.1	0.3153	0.116228	2.71277	0.00667239	0.0751642
Osbpl9	2706.66	0.221834	0.0818973	2.70869	0.00675493	0.0758994
Gpr146	179.403	0.881622	0.32545	2.70893	0.00674996	0.0758994
Klhdc4	2366.05	-0.224124	0.0827355	-2.70892	0.00675019	0.0758994
Pttg1ip	3456.41	0.248347	0.0917068	2.70805	0.00676792	0.0759346
Dhx8	11287.9	-0.241096	0.0890218	-2.70828	0.00676328	0.0759346
Gpr1	37.2961	0.721184	0.266404	2.7071	0.00678732	0.076097
Polr3h	2088.43	-0.371297	0.137213	-2.70598	0.00681023	0.0762983
Adrm1	2372.8	-0.349994	0.129355	-2.70568	0.0068164	0.076312
Taf9	3618.16	-0.24565	0.0908246	-2.70467	0.00683728	0.0764348
Tet2	9351.92	0.515496	0.190579	2.70489	0.00683261	0.0764348
Unc79	87.0221	-0.770268	0.284846	-2.70416	0.00684781	0.0764635
Plin4	37.8127	1.20126	0.444243	2.70406	0.00684978	0.0764635
Atp1b1	4745.75	0.353101	0.130596	2.70377	0.00685587	0.0764761
Setd4	685.997	-0.28029	0.103704	-2.70281	0.0068757	0.0766419
Tbck	2034.28	0.281767	0.104264	2.70244	0.00688323	0.0766705
Elf3	2702.56	0.400183	0.148105	2.70203	0.00689182	0.0767106
Mocs3	601.475	-0.401097	0.148487	-2.70123	0.00690828	0.076783
Emg1	6468.91	-0.327926	0.121393	-2.70136	0.00690557	0.076783
Nae1	1975.69	0.320883	0.118819	2.70061	0.00692116	0.0768707
Supt4b	1709.39	-0.443369	0.164227	-2.69973	0.00693961	0.0770202
Dph7	977.269	-0.244007	0.090439	-2.69803	0.00697519	0.0773499
Chgb	24.9987	1.3598	0.504037	2.69783	0.00697935	0.0773499
Atoh1	24.3599	-0.959887	0.355904	-2.69704	0.00699596	0.0773628
Cdh3	2179.18	0.306645	0.113706	2.69682	0.00700059	0.0773628
Sestd1	1871.42	0.213324	0.0790902	2.69722	0.00699218	0.0773628
Slc25a46	1885.17	0.223326	0.0828071	2.69695	0.00699788	0.0773628
A630072M18Rik	367.542	-0.414061	0.153565	-2.69634	0.0070107	0.077419
Fancc	618.012	-0.307075	0.113898	-2.69604	0.00701686	0.0774316
Sez6l	125.852	0.801479	0.297317	2.6957	0.00702402	0.0774511
Usp2	1916.12	0.339488	0.125947	2.69548	0.00702868	0.0774511
Atg4c	403.732	0.437439	0.162315	2.695	0.00703896	0.0775091
Fam20b	2508.55	0.208108	0.0772406	2.69428	0.00705415	0.0775679
Chdh	38.0512	1.06723	0.396113	2.69427	0.00705437	0.0775679
Rgs9	286.977	0.741532	0.275309	2.69345	0.00707162	0.0777021
Gad2	19.4022	-1.26085	0.468333	-2.69221	0.00709796	0.077936
Dusp16	2041.14	0.361281	0.134241	2.69129	0.00711767	0.0780968
Zfp608	364.387	-0.571885	0.212593	-2.69004	0.00714437	0.078334
Tmem8b	474.994	0.443484	0.164913	2.68919	0.00716246	0.0784388
Pgd	1745.14	-0.290964	0.108201	-2.68912	0.00716411	0.0784388
Zfand2a	2214.38	-0.299783	0.1115	-2.68863	0.00717469	0.0784433
Clnk	44.4843	0.854281	0.317735	2.68866	0.00717399	0.0784433
Tal1	66.6691	-0.984993	0.366464	-2.68783	0.00719182	0.0785749
Zfp142	3597.56	-0.324552	0.120765	-2.68746	0.00719973	0.0786056
Cpt2	1015.27	0.334535	0.124531	2.68636	0.00722356	0.0788099
Atg13	6359.2	0.343203	0.127776	2.68599	0.00723162	0.0788421
Sh3rf2	78.2552	0.95726	0.356543	2.68484	0.00725654	0.0790578
Zfp560	222.358	0.459535	0.1713	2.68264	0.00730436	0.0795226
Itga7	783.964	0.529986	0.197663	2.68126	0.00733446	0.0797939
Prkd2	1166.28	-0.261739	0.0976714	-2.67979	0.00736685	0.0800898
Creb3l3	134.61	0.865173	0.32292	2.67922	0.00737947	0.0801705
Lad1	1066.95	0.599819	0.223957	2.67828	0.00740015	0.0803386
Zbtb44	5917.45	0.321827	0.120186	2.67775	0.00741184	0.0804088
Zfp352	45.5234	0.80747	0.301598	2.67731	0.00742163	0.0804584
Parl	3867.42	-0.192477	0.0719074	-2.67674	0.00743432	0.0805394
Zic5	671.662	-0.484132	0.180929	-2.67581	0.00745496	0.0806303
Lpcat3	2344.22	0.256537	0.0958726	2.67581	0.00745492	0.0806303
Myo5c	1012.63	0.246205	0.0920167	2.67565	0.00745841	0.0806303
Dclk1	117.689	-0.573245	0.214266	-2.6754	0.00746412	0.0806355
Atp9a	1554.36	0.333131	0.124543	2.67483	0.00747663	0.0806576
Kctd5	4859.34	-0.1825	0.0682267	-2.67491	0.00747501	0.0806576
Sv2a	1198.81	-0.406019	0.151813	-2.67447	0.00748469	0.0806881
Slk	4417.09	0.385827	0.144295	2.67388	0.00749798	0.0807185
Vps54	3822.61	0.229631	0.0858751	2.67401	0.00749507	0.0807185
Cd7	28.3093	1.77257	0.663053	2.67335	0.00750987	0.0807901
Tmem229a	54.2889	-0.656342	0.245543	-2.67302	0.00751712	0.0808117
Cep95	949.659	0.314604	0.117712	2.67266	0.00752527	0.0808429
Zfp324	617.571	-0.314386	0.117747	-2.67002	0.00758462	0.0814237
Slco4a1	949.055	-0.450274	0.168658	-2.66974	0.007591	0.0814356
Ddi2	3463.63	-0.285654	0.107009	-2.66943	0.007598	0.081454
Tnik	305.887	-0.365388	0.136909	-2.66884	0.00761134	0.0815403
Sec23b	7170.69	-0.188444	0.0706266	-2.66817	0.00762658	0.0815651
Syvn1	3083.7	-0.346484	0.129865	-2.66804	0.00762953	0.0815651
Rrp7a	5017.85	-0.322599	0.1209	-2.66832	0.00762321	0.0815651
Zyg11a	1062.29	0.326915	0.122545	2.66771	0.00763709	0.0815893
Fundc2	1291.67	-0.285657	0.107112	-2.66689	0.00765568	0.0816062
Ifitm7	62.373	-0.700224	0.262514	-2.66738	0.00764443	0.0816062
Cbx8	148.323	-0.826284	0.309828	-2.66691	0.00765522	0.0816062
Akt3	1130.06	0.379061	0.142146	2.66671	0.00765985	0.0816062
Shroom3	6356.62	-0.301615	0.113126	-2.66619	0.0076716	0.0816352
Lrrc59	16076.8	-0.209445	0.0785581	-2.66612	0.00767316	0.0816352
Nusap1	6069.32	0.276806	0.103833	2.66588	0.00767867	0.0816375
Cfl2	1673.06	0.261264	0.098019	2.66544	0.00768875	0.0816883
Khdrbs3	1429.31	-0.244168	0.0916342	-2.6646	0.00770811	0.0818376
Ncmap	112.072	0.631516	0.237062	2.66393	0.00772345	0.081944
Nccrp1	266.004	0.687743	0.258371	2.66184	0.0077715	0.0823971
Hip1r	2443.2	0.349603	0.131403	2.66054	0.00780158	0.0826592
Otub1	5604.88	-0.201375	0.0757063	-2.65995	0.00781532	0.0827479
Tmem79	684.096	-0.339341	0.127624	-2.65891	0.00783937	0.0828644
Rin3	313.931	0.719297	0.270607	2.65809	0.00785858	0.0828644
Gm13420	51.2802	1.004	0.377632	2.65867	0.00784505	0.0828644
Ccdc71l	422.83	-0.344884	0.129746	-2.65815	0.0078572	0.0828644
Gba2	2224.01	-0.278506	0.104736	-2.65913	0.0078343	0.0828644
Alg1	1360.97	-0.369932	0.13917	-2.65813	0.00785752	0.0828644
Cntnap3	54.9275	0.647105	0.243487	2.65766	0.00786857	0.0829131
Mfap2	76.0889	-0.822656	0.309618	-2.657	0.00788387	0.0829609
Ncoa1	2445.79	0.319227	0.120136	2.6572	0.00787922	0.0829609
Gtse1	8842.19	-0.29651	0.111621	-2.65639	0.00789814	0.0830544
Yju2	543.243	-0.28782	0.108426	-2.65453	0.00794181	0.0833244
Fzd9	461.082	-0.406515	0.15312	-2.65488	0.00793357	0.0833244
Ovgp1	223.336	0.658316	0.247976	2.65476	0.00793643	0.0833244
Agpat2	1300.97	0.278544	0.104937	2.65438	0.00794544	0.0833244
Stk32a	142.546	-0.583024	0.219694	-2.6538	0.00795918	0.0833932
Chst2	157.278	-0.730347	0.275224	-2.65364	0.00796282	0.0833932
Rassf5	310.95	0.676041	0.254824	2.65298	0.00797852	0.083501
Spata7	776.854	0.257456	0.0970674	2.65235	0.00799344	0.0835436
Rab15	1120.74	0.484075	0.182499	2.65248	0.00799037	0.0835436
Ephx2	1592.83	0.291399	0.109928	2.65081	0.00802981	0.0838161
Ltb4r1	75.4218	-0.634515	0.239368	-2.65079	0.00803038	0.0838161
Strap	10267.9	-0.246293	0.0930459	-2.647	0.00812088	0.0842011
Npr3	165.809	-0.618662	0.233671	-2.64758	0.00810698	0.0842011
Dmxl2	2340.46	0.379095	0.143136	2.6485	0.00808504	0.0842011
Prss50	463.046	0.303919	0.114818	2.64696	0.00812189	0.0842011
Smn1	68.0339	-0.661449	0.249885	-2.64702	0.00812048	0.0842011
Rhbdd1	489.715	0.562389	0.212391	2.64789	0.00809965	0.0842011
Snord64	32.4585	0.943887	0.356535	2.64739	0.00811153	0.0842011
Ltbp3	644.11	0.510156	0.192634	2.64832	0.0080893	0.0842011
Card14	84.3082	0.99336	0.375197	2.64757	0.00810724	0.0842011
Mcidas	17.2576	-1.47421	0.556609	-2.64856	0.0080835	0.0842011
Dlg1	6815.87	0.276724	0.104599	2.64556	0.00815553	0.0844931
Ubxn2b	1029.76	0.290108	0.109712	2.64426	0.00818698	0.0846482
Sned1	1728.44	-0.453204	0.171375	-2.64451	0.00818089	0.0846482
Sod2	11993.6	0.255731	0.0967069	2.64439	0.00818376	0.0846482
Mvb12b	408.345	0.893386	0.338146	2.64201	0.00824153	0.0851551
Slc30a9	3221.72	0.248326	0.0940104	2.64147	0.00825467	0.0852337
Ppp1r9a	1947.04	0.459453	0.174007	2.64042	0.00828036	0.0854418
Gjb1	131.958	-0.55328	0.209625	-2.63938	0.00830584	0.0855955
Sdc1	1844.54	-0.318564	0.120698	-2.63936	0.00830636	0.0855955
BC017158	742.487	0.301937	0.114414	2.63899	0.00831534	0.0856308
Mlst8	1126.8	-0.289387	0.109682	-2.63843	0.00832915	0.0857157
Hccs	1066.1	-0.224104	0.084946	-2.63819	0.00833499	0.0857186
Cyth1	864.388	-0.260746	0.0988579	-2.63758	0.00834988	0.0858145
Porcn	2306.3	0.419794	0.159188	2.6371	0.00836183	0.0858801
Atp2b4	1821.09	0.342604	0.129935	2.63674	0.00837078	0.0858919
Lsm3	3652.29	-0.32238	0.122271	-2.6366	0.00837412	0.0858919
Sptbn5	202.746	0.631833	0.239691	2.63603	0.0083883	0.0859801
Drc1	140.008	0.59102	0.224457	2.63311	0.00846068	0.0866644
Casp7	402.571	0.373902	0.14204	2.63237	0.00847925	0.0866818
Map2k5	829.082	0.387505	0.147194	2.63261	0.00847317	0.0866818
Spint2	5885.21	0.258054	0.0980297	2.63241	0.00847819	0.0866818
Ddx60	20.9574	1.0619	0.403504	2.63169	0.00849618	0.0867973
Sec11a	2049.62	-0.19353	0.0735561	-2.63105	0.00851203	0.0868811
Arhgap5	4477.74	0.328871	0.125003	2.63091	0.00851565	0.0868811
4933439C10Rik	198.044	-0.432228	0.164334	-2.63019	0.00853373	0.0869504
Unc13a	1287.79	0.496184	0.188648	2.63021	0.0085331	0.0869504
Plk3	3075.19	-0.302461	0.115017	-2.62971	0.00854589	0.0870168
Rnf157	1017.2	0.854746	0.325086	2.6293	0.00855619	0.0870642
Mgst3	758.769	0.362319	0.137926	2.62692	0.00861621	0.0876171
Dtnbp1	730.938	0.258063	0.0982786	2.62583	0.0086438	0.0878397
Snord55	118.481	-0.574193	0.218776	-2.62456	0.00867598	0.0881086
Fgf15	369.992	-0.525927	0.200539	-2.62256	0.0087271	0.0885694
Edc4	9837.68	-0.240864	0.0918535	-2.62226	0.00873477	0.088589
Ndfip1	3503.96	0.255751	0.0975483	2.62179	0.008747	0.0886547
Mrps12	2280.64	-0.38651	0.147535	-2.61979	0.00879842	0.0891173
Ppp1r14b	5138.12	-0.284295	0.108543	-2.61918	0.00881413	0.0891592
Eef1aknmt	2132.22	-0.378801	0.144616	-2.61935	0.00880979	0.0891592
Ncapg	6595.13	0.219255	0.0837256	2.61874	0.00882562	0.0892169
Fra10ac1	876.664	0.401242	0.153243	2.61833	0.008836	0.0892633
Gtf3c2	11005.1	-0.22314	0.0852342	-2.61797	0.00884552	0.0893009
Atxn1l	2995.44	0.264666	0.101241	2.61422	0.00894302	0.0902262
Snx11	2410.76	-0.379142	0.145056	-2.61376	0.00895516	0.0902896
Pon3	140.261	0.638886	0.244483	2.61321	0.00896953	0.0903753
AI427809	46.5309	0.612711	0.234509	2.61275	0.0089818	0.0904399
Pgpep1	3798.84	0.384498	0.147191	2.61223	0.0089953	0.0905167
Taf15	4593.48	0.373743	0.143144	2.61096	0.00902884	0.0907894
Gfap	100.473	-0.798604	0.30589	-2.61076	0.00903418	0.0907894
Rpusd4	1464.74	-0.298404	0.114419	-2.608	0.00910727	0.0914047
Pdcd11	19669.5	-0.235489	0.0902883	-2.60819	0.00910231	0.0914047
Slc15a2	247.853	0.735932	0.282401	2.60598	0.00916107	0.0916463
Kdm8	344.423	-0.371327	0.142483	-2.60611	0.00915766	0.0916463
Adh7	24.7322	1.07109	0.411009	2.60599	0.00916091	0.0916463
Wdr89	847.165	-0.283242	0.108654	-2.60684	0.00913825	0.0916463
Ift88	1323.46	0.208584	0.0800217	2.60659	0.00914481	0.0916463
Gabarapl1	1081.04	-0.242372	0.0930208	-2.60557	0.00917216	0.0916978
Dmc1	548.285	0.401432	0.15409	2.60518	0.00918254	0.0917421
Pwp2	6882.04	-0.319342	0.122592	-2.60492	0.00918953	0.0917525
Ppan	6822.71	-0.326493	0.125362	-2.60439	0.00920375	0.0917756
Rec8	948.835	0.354905	0.136267	2.60449	0.00920107	0.0917756
Slc19a3	57.5757	0.707201	0.271597	2.60386	0.00921802	0.0917991
Fam43a	2339.14	-0.362655	0.139275	-2.60387	0.00921775	0.0917991
Ccno	543.296	-1.21812	0.468034	-2.60263	0.00925123	0.0920703
C130071C03Rik	21.8734	-1.01511	0.390091	-2.60224	0.00926167	0.0921148
Edn2	26.8726	-1.27309	0.48927	-2.60201	0.00926779	0.0921162
Asb6	2418.26	-0.379017	0.14569	-2.60153	0.00928099	0.092188
Pgrmc1	4385.26	-0.215877	0.0830004	-2.60092	0.0092975	0.092237
Atl1	245.945	0.490631	0.188639	2.6009	0.00929789	0.092237
Creg1	930.362	0.36071	0.138724	2.6002	0.00931684	0.0923656
Prpf38a	4276.7	-0.158472	0.0609758	-2.59893	0.00935161	0.0926506
Eda2r	2361.68	-0.358909	0.138168	-2.59763	0.00938696	0.0928836
Gm4984	55.5166	-0.672096	0.258747	-2.59751	0.00939033	0.0928836
Hexb	3510.26	0.295152	0.113634	2.5974	0.0093932	0.0928836
Cep72	695.06	0.235292	0.090612	2.5967	0.00941245	0.0930143
Lamb1	13225.3	-0.239518	0.0922507	-2.59638	0.00942112	0.0930403
Gfpt2	9211.98	-0.273385	0.105334	-2.59542	0.00944763	0.0931824
Col2a1	918.994	-0.481817	0.185648	-2.59533	0.0094501	0.0931824
Mios	843.779	0.282955	0.109036	2.59505	0.00945767	0.0931824
Pibf1	913.074	0.262591	0.101192	2.59498	0.00945968	0.0931824
Tspan18	91.793	0.818215	0.315415	2.59409	0.00948414	0.0933637
Usf1	3706.52	-0.328837	0.126775	-2.59386	0.00949055	0.0933671
Ceacam19	75.002	0.732887	0.282651	2.59291	0.00951687	0.0933837
Sox8	426.689	-0.66885	0.257941	-2.59303	0.00951332	0.0933837
Scgn	26.674	-1.27455	0.491591	-2.5927	0.00952252	0.0933837
Fam120a	13173.4	-0.198478	0.0765353	-2.59329	0.00950626	0.0933837
Zfyve28	1156.18	-0.31454	0.121292	-2.59325	0.00950735	0.0933837
Habp4	1557.37	0.297392	0.114727	2.59218	0.00953694	0.0934656
Selenbp1	176.178	0.579339	0.223573	2.59127	0.00956212	0.0935341
Ikbke	156.725	0.542411	0.209295	2.59161	0.00955271	0.0935341
Armc7	360.217	-0.342808	0.132289	-2.59135	0.00955998	0.0935341
Tnrc18	3501.5	-0.355034	0.137062	-2.59032	0.00958873	0.0937205
Dph2	1163.49	-0.329356	0.12716	-2.5901	0.00959475	0.0937205
Zc3h6	208.549	0.867186	0.334829	2.58993	0.00959943	0.0937205
Morn4	1107.64	0.27531	0.10632	2.58945	0.00961303	0.0937939
Gabra1	37.6505	0.968553	0.374166	2.58856	0.00963776	0.0939757
Txnl4a	9177.53	-0.223484	0.0863859	-2.58704	0.0096805	0.0943329
Gdf15	98.3187	0.973863	0.376493	2.58667	0.00969074	0.094373
Map7d2	963.353	0.290238	0.112223	2.58626	0.00970242	0.0943897
Sdr39u1	341.513	0.325847	0.125999	2.5861	0.00970687	0.0943897
Rgs9bp	659.676	0.424248	0.164058	2.58596	0.00971082	0.0943897
Sox1	116.102	-0.979704	0.378891	-2.58572	0.00971771	0.0943971
Zfp516	3883.59	0.483191	0.186892	2.58541	0.00972635	0.0944215
4933427D06Rik	256.988	0.713475	0.276071	2.58439	0.00975503	0.0945371
Myh7	107.068	-0.82673	0.319877	-2.58452	0.00975141	0.0945371
Eif4a3l1	684.955	0.35799	0.138523	2.58434	0.00975665	0.0945371
Zfhx2os	38.681	-0.803886	0.311151	-2.58359	0.00977793	0.0946838
Rnf17	4031.11	0.247032	0.0956515	2.58262	0.00980523	0.0948886
Rfx6	26.2347	-1.26424	0.489712	-2.58159	0.00983449	0.095112
Fen1	5659.2	-0.323608	0.125405	-2.58051	0.00986546	0.0952163
Hmgn2	716.622	-0.537242	0.208187	-2.58058	0.00986345	0.0952163
Kcnn1	380.303	0.417391	0.161733	2.58074	0.00985883	0.0952163
Phf10	4201.37	0.285108	0.110492	2.58035	0.00986998	0.0952163
Diaph3	2549.22	0.294742	0.114238	2.58007	0.00987806	0.0952346
Cyb5d1	1270.57	-0.343708	0.133259	-2.57924	0.00990173	0.0954032
Elk3	482.97	0.483705	0.18762	2.57811	0.0099342	0.0956563
Mrpl20	2056.31	-0.355662	0.137995	-2.57736	0.00995591	0.0958055
Psmb6	482.007	-0.412577	0.160151	-2.57617	0.00999018	0.0960752
Emp2	275.403	0.794202	0.308322	2.57588	0.00999845	0.0960948
Osbpl10	1076.81	0.403809	0.156783	2.5756	0.0100068	0.0961148
Grb14	191.315	-0.469219	0.182218	-2.57504	0.010023	0.0962106
Eda	292.617	0.341043	0.132453	2.57481	0.0100295	0.0962131
Adam8	428.487	0.575079	0.22338	2.57444	0.0100402	0.0962556
Zfp408	1329.93	-0.271624	0.10554	-2.57367	0.0100626	0.0964109
Gm4969	189.216	0.611773	0.237739	2.5733	0.0100734	0.0964546
Nenf	181.565	0.438567	0.170471	2.57267	0.0100917	0.09657
Rtkn2	1639.43	0.323488	0.125767	2.57213	0.0101076	0.0966614
2900026A02Rik	6993.37	0.273969	0.106534	2.57167	0.010121	0.09673
Pax1	39.5454	-0.95829	0.372713	-2.57112	0.010137	0.0968158
Atp6v0d1	4806.65	0.270166	0.105094	2.57071	0.0101491	0.0968158
Vps33b	2050.1	-0.25621	0.0996732	-2.5705	0.0101551	0.0968158
Lgi4	30.8491	2.46856	0.960341	2.5705	0.0101551	0.0968158
Dnase2a	659.287	0.421935	0.164211	2.56947	0.0101855	0.0970457
Rbpms	4723.39	0.360115	0.140188	2.5688	0.0102052	0.0971728
Abcb5	91.1569	0.563201	0.219267	2.56856	0.0102121	0.0971786
Dnm1l	8733.64	0.27989	0.109027	2.56715	0.0102537	0.0974603
Rrp1	11517.7	-0.183322	0.0714113	-2.56713	0.0102543	0.0974603
Gm9895	53.7873	0.634472	0.247278	2.56582	0.0102933	0.0977701
Gmpr	794.428	-0.345424	0.134637	-2.56559	0.0103001	0.0977751
Morc4	709.811	0.8147	0.317738	2.56406	0.0103455	0.0979263
Trmt61b	376.877	-0.341671	0.133265	-2.56384	0.0103521	0.0979263
Foxo1	3433.37	-0.288433	0.112478	-2.56434	0.0103372	0.0979263
Zfp518b	6366.74	0.268456	0.10473	2.56331	0.010368	0.0979263
Tbk1	2071.84	-0.228894	0.0892562	-2.56446	0.0103336	0.0979263
Farsa	6156.26	-0.308845	0.120467	-2.56374	0.0103552	0.0979263
Prxl2c	895.918	0.333001	0.129919	2.56314	0.010373	0.0979263
Nop10	4672.32	-0.26038	0.101595	-2.56293	0.0103794	0.0979263
Wfdc2	879.765	0.481474	0.187861	2.56292	0.0103796	0.0979263
Slc23a4	82.1966	0.769136	0.299935	2.56434	0.0103371	0.0979263
1700030J22Rik	567.843	0.420057	0.163927	2.56246	0.0103933	0.0979395
Abat	821.612	0.320759	0.125177	2.56245	0.0103937	0.0979395
Dusp28	170.849	-0.492476	0.19224	-2.56177	0.010414	0.0980486
Rtn1	697.332	0.267952	0.104606	2.56154	0.0104209	0.0980486
Slc44a2	4305.56	0.377056	0.147205	2.56143	0.0104243	0.0980486
Exoc3l4	116.333	0.725514	0.283352	2.56047	0.0104532	0.0982597
Sh2d4b	144.11	0.636122	0.248522	2.55963	0.0104785	0.098438
Car2	6763.18	-0.405056	0.158276	-2.55917	0.0104922	0.0985068
Eya2	39.4791	1.11524	0.435982	2.55799	0.010528	0.0987827
Bst2	1365.04	0.343555	0.134319	2.55775	0.010535	0.0987885
Dhx16	1330.94	-0.391524	0.153094	-2.55741	0.0105455	0.0988268
Cops7a	5917.87	0.229823	0.0898869	2.5568	0.0105639	0.0989083
Fscn1	25491.6	-0.329062	0.128706	-2.5567	0.0105671	0.0989083
Slamf9	52.2804	0.823241	0.322103	2.55583	0.0105934	0.0990834
Mapk11	843.856	-0.343326	0.134339	-2.55566	0.0105986	0.0990834
Dll3	451.307	-0.376577	0.147366	-2.55538	0.0106072	0.0991038
Odf2l	523.102	0.297461	0.11646	2.55419	0.0106435	0.0993821
Fut9	1017.38	0.47122	0.184507	2.55394	0.0106512	0.0993939
Riok2	5703.19	-0.245195	0.0960334	-2.55323	0.010673	0.099537
Slc17a5	814.67	0.392243	0.153674	2.55244	0.0106972	0.0997021
Gli1	3770.12	-0.446299	0.174878	-2.55206	0.0107088	0.0997503
Pan2	3982.29	0.203266	0.0797259	2.54956	0.010786	0.0999986
Bnip3l	2682.19	0.287034	0.112594	2.54928	0.0107946	0.0999986
Halr1	962.65	0.392636	0.153981	2.5499	0.0107754	0.0999986
Tmco6	665.821	0.322659	0.126566	2.54934	0.0107928	0.0999986
Zwilch	5569.48	0.212151	0.0832065	2.54969	0.010782	0.0999986
Ero1l	3333.62	0.268194	0.10518	2.54985	0.010777	0.0999986
Zfp512	2288.77	0.188423	0.0738698	2.55074	0.0107494	0.0999986
Ptprv	678.918	-0.53894	0.211338	-2.55014	0.0107681	0.0999986
Decr1	808.583	0.381381	0.149614	2.54909	0.0108003	0.0999986
Carmil3	452.167	0.518314	0.203211	2.55062	0.010753	0.0999986
Prdm15	1047.01	-0.222687	0.0874386	-2.54678	0.0108722	0.100604
Cstb	1007.3	0.552667	0.217043	2.54635	0.0108856	0.100667
Nip7	4669.91	-0.312336	0.122729	-2.54492	0.0109301	0.101019
Anapc16	1151.42	-0.328444	0.12909	-2.5443	0.0109496	0.101077
Spon1	20.4108	-1.36571	0.536765	-2.54433	0.0109486	0.101077
Mthfd1l	7413.51	0.295749	0.116259	2.54388	0.0109629	0.101122
2810001G20Rik	157.158	-0.490125	0.192679	-2.54373	0.0109675	0.101122
Pwp1	6478.6	-0.171069	0.0672569	-2.54352	0.0109741	0.101122
Selenoh	6144.31	-0.260741	0.102522	-2.54328	0.0109817	0.101131
Zfp707	989.945	-0.288256	0.11338	-2.5424	0.0110095	0.101327
Pop1	6917.77	-0.302358	0.11894	-2.5421	0.0110189	0.101353
Wdr19	1390.95	0.220877	0.0869092	2.54147	0.0110388	0.101475
Alyref	9322	-0.278339	0.109627	-2.53897	0.0111179	0.102136
Mpp4	59.9217	1.37862	0.54322	2.53786	0.0111531	0.102136
Lin37	1088.36	-0.279849	0.110297	-2.53724	0.011173	0.102136
Jagn1	1307.57	-0.286186	0.1128	-2.53712	0.0111769	0.102136
Gipc1	4466.27	0.26469	0.104326	2.53715	0.0111761	0.102136
Mmp25	456.511	-0.458168	0.180552	-2.5376	0.0111615	0.102136
Rhobtb2	3000.05	0.342683	0.135036	2.53771	0.0111581	0.102136
Pcna	8582.69	-0.312366	0.123079	-2.53794	0.0111508	0.102136
Rps8	8191.97	0.207657	0.0818474	2.53712	0.0111769	0.102136
Kif26a	2176.42	-0.335134	0.13206	-2.53774	0.0111572	0.102136
Sgo2b	167.383	0.53453	0.210718	2.5367	0.0111902	0.102197
Psmc5	9309.15	-0.288227	0.113639	-2.53633	0.011202	0.102244
Abtb1	1776.38	0.295809	0.116689	2.53502	0.011244	0.102567
Crabp2	402.984	-0.582981	0.230018	-2.5345	0.0112608	0.102659
Il33	112.544	-0.805138	0.317734	-2.534	0.0112769	0.102745
Slc26a11	456.08	0.460671	0.181826	2.53358	0.0112902	0.102806
Btbd8	105.891	0.509046	0.20107	2.53169	0.0113515	0.103242
Ccdc24	83.8144	0.747168	0.295109	2.53183	0.0113467	0.103242
Dab1	1000.67	-0.359088	0.141936	-2.52993	0.0114085	0.103314
Shisa7	1036.75	0.315203	0.12455	2.53075	0.011382	0.103314
Rph3al	58.3477	0.648004	0.256149	2.52979	0.0114131	0.103314
Arf3	10816.3	-0.211836	0.0837222	-2.53023	0.0113989	0.103314
Cyp1a2	31.4572	-1.57493	0.622303	-2.53081	0.01138	0.103314
Actr2	18821.1	0.163019	0.064425	2.53037	0.0113943	0.103314
Pik3r5	567.125	0.527562	0.208531	2.5299	0.0114096	0.103314
2510009E07Rik	156.178	0.738769	0.291907	2.53083	0.0113792	0.103314
Btg1	3018.98	0.360734	0.142632	2.52913	0.0114347	0.103449
Xaf1	178.974	0.713021	0.282036	2.52812	0.0114674	0.103502
Fam53c	7289.6	-0.327824	0.129655	-2.52843	0.0114576	0.103502
Rnf170	401.555	0.309252	0.122323	2.52816	0.0114664	0.103502
Hexim1	4926.58	-0.415401	0.164304	-2.52824	0.0114637	0.103502
Kdelr1	1834.53	0.240956	0.0953235	2.52777	0.0114789	0.103545
Depdc5	4455.74	0.18722	0.0741251	2.52573	0.0115459	0.104088
Micu1	1839.49	0.257414	0.101942	2.52511	0.0115662	0.104211
Olfr1372-ps1	169.095	0.831084	0.329182	2.5247	0.0115798	0.104272
Sohlh2	810.718	-0.388882	0.154081	-2.52388	0.0116066	0.104392
Nxph3	199	-0.463269	0.183553	-2.5239	0.0116063	0.104392
Rbm19	6529.43	-0.285629	0.113203	-2.52316	0.0116307	0.104425
Iqgap1	17076.9	0.242933	0.0962752	2.52332	0.0116252	0.104425
Dmrtb1	101.852	-0.550144	0.218031	-2.52323	0.0116282	0.104425
Sptbn2	4608.67	0.44212	0.175275	2.52243	0.0116547	0.104487
Obscn	199.058	-0.811002	0.321534	-2.52229	0.0116593	0.104487
Aars	27767.9	0.352406	0.139726	2.52213	0.0116647	0.104487
Tube1	749.65	0.271728	0.107717	2.52262	0.0116485	0.104487
Usp44	1850.75	-0.319588	0.126728	-2.52184	0.0116742	0.104512
Pycrl	1202.43	-0.344271	0.136557	-2.52107	0.0116997	0.104679
Spryd4	1297.34	-0.249164	0.0988678	-2.52017	0.0117298	0.104888
Shmt2	10225.6	0.276691	0.109842	2.519	0.0117688	0.105053
Dgkg	83.4992	0.814016	0.323128	2.51918	0.011763	0.105053
Mapre3	473.111	0.723279	0.287124	2.51905	0.0117672	0.105053
Zranb3	2448.61	0.276498	0.109794	2.51835	0.0117907	0.105189
Shisa8	185.301	-0.582694	0.231427	-2.51783	0.011808	0.105282
Pdlim7	6013.42	-0.349557	0.138899	-2.51664	0.011848	0.105578
Nln	3413.72	0.1854	0.073679	2.51633	0.0118586	0.10561
Il3ra	299.836	0.394254	0.156763	2.51497	0.0119043	0.105956
Nucb2	409.298	0.411075	0.163532	2.51372	0.0119466	0.10621
Foxn4	2153.79	-0.468722	0.186457	-2.51383	0.0119428	0.10621
Oas1a	357.942	0.447058	0.177872	2.51337	0.0119584	0.106254
Fmc1	432.016	-0.500004	0.198954	-2.51317	0.0119653	0.106254
Armc6	1744.59	-0.405391	0.161336	-2.51272	0.0119806	0.106328
Grk3	772.603	0.421368	0.167788	2.51131	0.0120285	0.106693
Tiam1	5698.21	-0.251141	0.100022	-2.51086	0.0120439	0.106768
Septin11	33327.6	0.201717	0.0803555	2.51031	0.0120624	0.10687
Mindy2	477.759	0.565102	0.225197	2.50937	0.0120948	0.107096
Mir758	27.5791	-0.813574	0.324243	-2.50915	0.0121022	0.107099
Cluh	14203.4	-0.301932	0.120377	-2.50822	0.0121342	0.107198
Ncln	6906.78	-0.315122	0.125627	-2.50839	0.0121281	0.107198
Slc9b2	201.586	0.511995	0.204103	2.50851	0.0121241	0.107198
Exosc6	1556.25	-0.311556	0.124247	-2.50756	0.0121569	0.107337
B4galnt4	2567.68	0.275402	0.109914	2.50561	0.012224	0.107868
Vash2	520.855	-0.500099	0.199697	-2.50429	0.0122698	0.108148
Syngr1	2314.31	0.383052	0.152958	2.5043	0.0122695	0.108148
Tgm2	902.27	0.825499	0.329689	2.50387	0.0122842	0.108213
Slc25a25	2390.52	-0.271599	0.108493	-2.50338	0.0123015	0.108236
Syt11	1740.4	-0.354318	0.141545	-2.50322	0.0123068	0.108236
Slc25a34	171.751	-0.756186	0.302088	-2.50319	0.0123078	0.108236
Tarm1	77.8268	1.06567	0.425821	2.50262	0.0123279	0.108289
Mul1	2251.52	-0.300351	0.120015	-2.50262	0.0123279	0.108289
Stra6	74.7388	-0.789633	0.315569	-2.50225	0.0123407	0.108339
Ticam2	200.578	-0.460888	0.184218	-2.50186	0.0123543	0.108397
Hdc	65.9229	0.76823	0.307185	2.50087	0.012389	0.108454
Tmem52	91.3985	0.989856	0.395795	2.50093	0.0123867	0.108454
Flvcr1	1096.91	-0.372405	0.148884	-2.50131	0.0123735	0.108454
Sfxn5	341.264	0.384794	0.153846	2.50117	0.0123784	0.108454
Prrt2	203.943	-0.539208	0.21567	-2.50015	0.012414	0.108612
Trim68	197.55	0.409692	0.163894	2.49974	0.0124284	0.108676
Anxa8	86.294	0.451207	0.180695	2.49706	0.0125226	0.109438
Cplx1	164.347	-0.398367	0.159586	-2.49625	0.0125514	0.109565
Ccdc102a	626.329	-0.361892	0.144967	-2.49638	0.0125468	0.109565
E130307A14Rik	68.2378	0.679207	0.272164	2.49558	0.0125753	0.109688
Tubb4b	33196.4	-0.277494	0.1112	-2.49545	0.0125797	0.109688
Cox14	1009.55	-0.387501	0.155318	-2.49488	0.0126	0.109803
Mrpl36	1234.41	-0.336508	0.134891	-2.49466	0.012608	0.10981
Gphn	720.718	0.263589	0.105674	2.49436	0.0126185	0.10984
Cnr1	88.1666	-0.639917	0.256607	-2.49376	0.0126397	0.10984
Lhfpl2	366.725	0.642736	0.257738	2.49376	0.0126399	0.10984
Nsmce2	1585.62	0.210165	0.0842688	2.49398	0.012632	0.10984
Zfp57	21.5901	1.20474	0.483184	2.49332	0.0126553	0.109912
Ythdf2	6024.74	-0.265431	0.106482	-2.49272	0.0126768	0.110037
Inka1	221.246	-0.540656	0.21692	-2.49242	0.0126876	0.110069
Ppp2r2c	1205.64	-0.377759	0.151637	-2.49121	0.0127309	0.11032
Plbd1	145.788	0.576637	0.231452	2.49139	0.0127243	0.11032
Baiap3	354.105	0.594199	0.23856	2.49078	0.0127464	0.110393
Tnfaip1	3580.41	-0.189452	0.0760775	-2.49025	0.0127653	0.110432
Gal3st2c	26.2481	0.88815	0.356632	2.49038	0.0127606	0.110432
Ufsp2	514.299	0.285262	0.114596	2.4893	0.0127996	0.110667
Ngdn	3202.74	-0.244588	0.0982737	-2.48884	0.012816	0.110746
Ryr3	242.774	-0.579116	0.232715	-2.48852	0.0128277	0.110785
Fcor	57.5916	-0.657405	0.264227	-2.48803	0.0128452	0.110875
Marchf11	56.0512	-0.781268	0.314111	-2.48724	0.0128739	0.111048
Ogdhl	7180.47	0.331139	0.133144	2.48708	0.0128798	0.111048
Cyb5r3	8757.25	0.215614	0.0867156	2.48645	0.0129023	0.111146
Usp45	2648.45	0.226241	0.0909927	2.48637	0.0129055	0.111146
1810037I17Rik	2074.38	-0.307411	0.12366	-2.48593	0.0129213	0.11122
Nagpa	1100.33	-0.385265	0.155001	-2.48556	0.0129348	0.111274
Ccdc66	1350.75	0.309733	0.124628	2.48525	0.0129459	0.111308
Tmem241	164.794	0.461181	0.18559	2.48495	0.0129571	0.111342
Agl	2462.07	0.305156	0.122817	2.48464	0.0129682	0.111375
Syce2	1761.25	0.286525	0.115346	2.48405	0.0129896	0.111497
Sfmbt2	10081.3	0.567608	0.228522	2.48382	0.0129982	0.111508
Uspl1	7786.43	-0.246441	0.0992282	-2.48358	0.0130071	0.111522
Cbfa2t3	158.163	0.685447	0.276236	2.48138	0.0130873	0.111651
Sgms1	2274.76	0.204176	0.0822814	2.48144	0.0130853	0.111651
Rps15a-ps6	2102.49	0.300701	0.12114	2.48226	0.0130552	0.111651
Rab11fip5	2440.82	0.489454	0.197209	2.4819	0.0130684	0.111651
Ntf3	16.9761	-1.50907	0.607988	-2.48208	0.0130619	0.111651
Cd9	7185.01	0.236573	0.0953201	2.48188	0.013069	0.111651
Iqgap2	1727.74	0.322902	0.130118	2.48161	0.0130792	0.111651
Gars	20657.1	0.316584	0.127582	2.48142	0.013086	0.111651
Proser3	597.669	0.357854	0.144176	2.48206	0.0130625	0.111651
Rpa2	5046.96	-0.303901	0.122532	-2.48018	0.0131317	0.111899
Zfyve19	1044.65	-0.249535	0.100619	-2.48	0.0131381	0.111899
AW209491	954.774	-0.207978	0.0838492	-2.48038	0.0131241	0.111899
Gucy2e	82.5868	1.08583	0.437912	2.47956	0.0131543	0.111946
Ccdc39	175.137	0.613062	0.247256	2.47946	0.0131582	0.111946
Fam53a	1856.85	-0.203373	0.082051	-2.47862	0.0131891	0.112147
Fads6	88.142	0.76877	0.310186	2.47841	0.0131968	0.112151
Pea15a	2180.9	-0.392628	0.158513	-2.47695	0.0132512	0.112551
Mirg	1302.49	-0.379166	0.153126	-2.47617	0.01328	0.112733
Gstm6	92.4456	0.688726	0.278263	2.47509	0.0133203	0.112906
St8sia5	130.524	0.679135	0.274369	2.47526	0.0133138	0.112906
Insrr	160.093	0.935359	0.377917	2.47504	0.0133223	0.112906
Tmprss9	64.6729	1.13083	0.4574	2.47231	0.0134243	0.113649
Gm1043	48.5015	3.28703	1.32962	2.47215	0.0134303	0.113649
Prkra	774.367	0.307127	0.124237	2.4721	0.0134321	0.113649
Trmt5	1445.28	-0.190452	0.0770518	-2.47174	0.0134456	0.113701
Esx1	155.836	0.779106	0.31523	2.47155	0.013453	0.113702
Trip13	3385.5	-0.208704	0.0844818	-2.4704	0.0134963	0.11388
Mfsd2a	113.608	-0.833179	0.337254	-2.47048	0.0134931	0.11388
Ube3c	9475.18	-0.226505	0.0916773	-2.47067	0.0134859	0.11388
Avil	62.0223	0.914948	0.370433	2.46994	0.0135136	0.113964
Slit2	716.769	0.378901	0.153482	2.4687	0.0135605	0.114273
Ugdh	2339.17	-0.259866	0.105278	-2.46838	0.0135725	0.114273
Tfap2e	129.666	-0.71038	0.287784	-2.46845	0.01357	0.114273
Ccdc172	23.0618	0.989979	0.401104	2.46814	0.0135818	0.114289
Lins1	755.807	-0.226113	0.0916285	-2.46771	0.0135979	0.114362
Ldlr	5815.86	0.329056	0.133373	2.46718	0.0136182	0.114407
Fgf23	91.1441	-0.874345	0.354363	-2.46737	0.0136108	0.114407
Anapc10	1133.73	0.381481	0.15469	2.4661	0.0136595	0.11458
Kti12	1890.39	-0.311383	0.126267	-2.46608	0.0136602	0.11458
Crebrf	2054.59	0.474611	0.192457	2.46606	0.013661	0.11458
Pdgfc	1487.13	-0.448223	0.181796	-2.46553	0.0136811	0.114687
Crnde	127.214	-0.580319	0.235494	-2.46426	0.0137295	0.114863
Zfp672	447.691	-0.40831	0.16566	-2.46475	0.013711	0.114863
Tnfrsf19	1312.55	0.341763	0.138702	2.46402	0.013739	0.114863
Vstm5	105.916	0.50804	0.206201	2.46381	0.0137468	0.114863
Arfip2	2045.34	-0.207935	0.0843692	-2.46459	0.0137171	0.114863
Kdm3b	11255.8	0.326414	0.13248	2.46387	0.0137445	0.114863
Sbsn	154.429	0.672444	0.273086	2.46239	0.0138013	0.115255
Tomm22	5176.01	-0.272241	0.110577	-2.46201	0.0138163	0.115318
Msantd1	43.0214	1.23364	0.501381	2.46049	0.0138748	0.115681
Dctn5	2610.94	-0.217607	0.0884372	-2.46058	0.0138712	0.115681
Tsn	7427.25	-0.22831	0.0928314	-2.45941	0.0139166	0.115966
Exosc4	2329.95	-0.334829	0.136214	-2.45811	0.0139669	0.116247
C2cd2l	2545.13	-0.283853	0.11549	-2.45781	0.0139789	0.116247
AI593442	41.5914	0.778682	0.316825	2.45777	0.0139804	0.116247
Kcnd2	30.4059	-0.90533	0.368285	-2.45824	0.0139621	0.116247
Mpp6	4835.11	0.189368	0.0770634	2.45731	0.0139983	0.11627
Pard6b	2749.75	0.301242	0.122586	2.45739	0.013995	0.11627
Ncald	31.6909	1.02374	0.416677	2.45692	0.0140135	0.116334
Rufy3	1738.16	0.304095	0.123782	2.45669	0.0140224	0.116345
Ypel5	1143.83	0.260365	0.106022	2.45575	0.0140591	0.11647
Plet1	433.077	0.492997	0.200737	2.45593	0.014052	0.11647
Mipol1	340.68	0.647145	0.263525	2.45572	0.0140601	0.11647
Hs1bp3	2290.73	0.374527	0.152539	2.45529	0.0140772	0.116549
Kifap3	3842.79	0.164389	0.0669708	2.45464	0.0141028	0.116698
Mcph1	4160.01	0.289324	0.117879	2.45441	0.0141116	0.116708
Sh3bp5	234.787	0.600289	0.244724	2.45292	0.0141701	0.117067
Ccdc141	122.198	0.528367	0.215393	2.45303	0.0141658	0.117067
Styxl1	38.8105	1.41645	0.577674	2.45198	0.0142072	0.117122
Ptp4a3	2137.54	-0.296945	0.1211	-2.45206	0.0142041	0.117122
Ccdc15	637.148	0.451322	0.184049	2.45219	0.0141991	0.117122
Rap2b	2126.58	-0.28419	0.11588	-2.45246	0.0141883	0.117122
Asb16	202.885	0.337986	0.137932	2.45038	0.0142705	0.117581
Ppp1r8	4273.84	-0.206097	0.0841355	-2.44958	0.0143023	0.117654
Mt3	146.875	-0.61826	0.252386	-2.44965	0.0142993	0.117654
Bglap3	29.7894	1.05678	0.431371	2.44982	0.0142928	0.117654
Ufl1	1984.85	0.196049	0.0800445	2.44925	0.0143154	0.117699
Aggf1	6453.83	-0.209396	0.0855025	-2.44901	0.014325	0.117716
Yars2	1557.63	-0.282815	0.115529	-2.448	0.0143651	0.117888
Phykpl	415.956	-0.383548	0.15666	-2.44828	0.0143539	0.117888
Cracr2a	58.6417	0.793634	0.324248	2.44761	0.0143805	0.117888
Gpat3	335.146	0.543235	0.221953	2.44752	0.0143842	0.117888
Cnksr1	414.189	0.524805	0.214408	2.4477	0.0143771	0.117888
Cd99l2	352.024	0.365708	0.149479	2.44656	0.0144229	0.118142
Flot1	172.695	0.464734	0.189984	2.44617	0.0144381	0.118204
Ttc21a	237.92	0.498611	0.203854	2.44592	0.0144484	0.118225
Timm10b	905.983	-0.285438	0.11674	-2.44507	0.0144826	0.118442
Gm6083	1057.59	0.411642	0.168372	2.44483	0.014492	0.118456
Aldh1l1	378.313	0.393694	0.161049	2.44455	0.0145031	0.118485
Ppp6r2	1084.92	0.402345	0.164621	2.44408	0.0145224	0.118579
St8sia3	83.7033	-0.691997	0.283206	-2.44344	0.014548	0.118662
4933412E12Rik	97.855	0.49078	0.200841	2.44363	0.0145405	0.118662
Hesx1	40.9067	0.813421	0.332977	2.44287	0.0145708	0.118785
Pagr1a	1591.06	-0.212757	0.0871082	-2.44245	0.0145881	0.118863
Sp6	578.308	-0.373079	0.152765	-2.44217	0.0145992	0.118884
Cpeb1	299.11	0.556811	0.22806	2.44151	0.0146258	0.118884
Prrg3	507.969	0.409332	0.167687	2.44105	0.0146446	0.118884
Ramp2	79.0516	0.495296	0.2029	2.44108	0.0146434	0.118884
Rhou	947.905	0.41593	0.17038	2.44119	0.0146391	0.118884
Rexo4	2866.93	-0.260179	0.106577	-2.44122	0.0146376	0.118884
Phf11a	18.3106	1.01402	0.415349	2.44137	0.0146318	0.118884
Tdrd5	442.607	0.444418	0.182157	2.43976	0.0146972	0.118998
Tjp1	13143.6	0.275726	0.113007	2.43989	0.0146916	0.118998
Sat2	128.724	0.529207	0.216849	2.44044	0.0146695	0.118998
Pi4ka	7171.13	0.240025	0.0983714	2.43999	0.0146876	0.118998
Timm29	2468.08	-0.242688	0.0994554	-2.44017	0.0146805	0.118998
Tmed9	5127.8	-0.269704	0.110562	-2.4394	0.0147118	0.119054
Rora	366.618	0.485759	0.199314	2.43716	0.0148033	0.119731
Cenpb	4552.78	-0.2267	0.0930567	-2.43615	0.0148446	0.120002
Piwil4	123.595	-0.681975	0.279995	-2.43567	0.0148643	0.120094
Egln3	849.47	0.42902	0.176153	2.43549	0.0148715	0.120094
Nhs	464.949	-0.35995	0.147806	-2.43528	0.0148803	0.120102
Usp11	2832.57	0.412664	0.169482	2.43485	0.014898	0.120119
9330159F19Rik	168.445	-0.671096	0.275608	-2.43496	0.0148933	0.120119
Trim11	1588.12	-0.285676	0.117368	-2.43402	0.014932	0.120205
Klc3	1027.51	0.282605	0.11609	2.43436	0.0149181	0.120205
Dock1	6605.63	0.335007	0.137628	2.43415	0.0149268	0.120205
Zfp513	1326.2	-0.228207	0.0937774	-2.43349	0.014954	0.120319
Alg2	1412.47	-0.211547	0.0869535	-2.43287	0.0149797	0.120441
Zfp382	1513.19	0.2859	0.117522	2.43275	0.0149848	0.120441
Gnb4	1179.94	0.287762	0.118313	2.43222	0.0150067	0.120554
Rfx5	902.09	0.260085	0.106959	2.43164	0.0150306	0.120611
Zc3h18	8965.93	-0.209718	0.0862578	-2.43129	0.015045	0.120611
Sfmbt1	1059.54	-0.218147	0.0897222	-2.43136	0.0150424	0.120611
Tmem28	677.791	-0.271816	0.111775	-2.43181	0.0150235	0.120611
Ttc39a	111.078	0.594005	0.244356	2.4309	0.0150613	0.120679
Dcaf6	1127.5	0.199662	0.0821459	2.43058	0.0150747	0.120723
Ppef2	176.472	0.396788	0.163341	2.4292	0.0151322	0.12112
Slc5a6	1570	-0.214952	0.0884962	-2.42893	0.0151433	0.121146
Zfp459	1192.25	0.389278	0.16035	2.42767	0.0151962	0.121444
Dusp2	343.342	-0.696075	0.286715	-2.42776	0.0151924	0.121444
Rbp4	50.9554	0.772453	0.318491	2.42535	0.0152935	0.122033
Tbrg4	7720.39	-0.331384	0.136633	-2.42536	0.0152934	0.122033
Mrps24	2174.88	0.268883	0.110872	2.42518	0.015301	0.122033
Th	20.2212	-1.09202	0.450286	-2.42516	0.0153016	0.122033
Fign	346.76	-0.303909	0.125329	-2.42489	0.0153129	0.12206
Gm13119	106.915	0.404647	0.166924	2.42413	0.015345	0.122252
Dnah10	570.739	0.587865	0.242531	2.42387	0.015356	0.122277
Tctn2	1615.17	-0.256053	0.10568	-2.42291	0.0153965	0.122536
Nphp3	1796.5	0.239557	0.0988888	2.42249	0.0154146	0.122617
Smim4	277.809	-0.327374	0.135168	-2.42197	0.0154365	0.122727
Pom121l2	73.2444	0.82598	0.341064	2.42177	0.0154451	0.122733
Smtnl1	64.4491	-0.637628	0.263315	-2.42154	0.0154548	0.122746
Mroh4	53.7746	0.883428	0.364988	2.42043	0.015502	0.123058
Pld2	32.7755	1.08483	0.448252	2.42014	0.0155146	0.123095
Abcc12	30.2415	-1.09169	0.451123	-2.41994	0.015523	0.123098
Ar	108.737	-0.573032	0.236821	-2.41968	0.0155341	0.123123
Otud6b	4883.61	-0.233146	0.0963656	-2.41939	0.0155466	0.123158
Nipal3	3077.85	0.302264	0.124962	2.41885	0.0155697	0.123279
Pth1r	176.232	-0.547195	0.226288	-2.41813	0.0156004	0.123399
Creb3l2	909.379	0.317603	0.131343	2.41812	0.015601	0.123399
Sox7	71.6539	-0.534937	0.221247	-2.41783	0.0156134	0.123434
Apbb2	2380.64	0.334081	0.138209	2.41721	0.0156399	0.12358
Phf21a	2279.82	0.275198	0.113861	2.41697	0.0156504	0.1236
Hscb	367.323	0.327918	0.135691	2.41664	0.0156644	0.123647
Gjb5	740.654	0.401715	0.166286	2.41581	0.0157003	0.123867
Hspb2	83.6756	0.674037	0.279071	2.41529	0.0157228	0.123945
Ddit4	1675.27	0.458221	0.189723	2.41521	0.0157263	0.123945
Miga1	3525.36	0.178358	0.0738545	2.41499	0.0157357	0.123956
Tulp4	1667.54	0.419393	0.173694	2.41454	0.015755	0.124002
Ccdc137	766.614	-0.31658	0.131117	-2.41448	0.0157577	0.124002
Bloc1s4	606.595	-0.333304	0.13807	-2.41402	0.0157776	0.124082
Csnk1g2	8449.81	-0.200583	0.0830957	-2.41387	0.0157839	0.124082
4933433G15Rik	57.3072	0.60468	0.250554	2.41337	0.0158057	0.124171
Gm1943	569.212	-0.296419	0.12283	-2.41324	0.0158113	0.124171
Mogat2	105.532	0.960012	0.397994	2.41213	0.0158598	0.124449
Dixdc1	1202.6	0.364773	0.151229	2.41206	0.0158629	0.124449
Mrpl34	2076.81	-0.347085	0.143921	-2.41164	0.0158811	0.124465
Slc15a1	481.872	0.476728	0.197668	2.41176	0.0158758	0.124465
Polr1e	3051.56	-0.190386	0.078957	-2.41126	0.0158974	0.124529
Tada2b	1110.15	-0.253363	0.105102	-2.41065	0.0159242	0.12456
Gtf2ird2	186.56	0.323682	0.134287	2.41038	0.015936	0.12456
Rnf121	1154.08	-0.244913	0.101587	-2.41086	0.0159149	0.12456
9130019O22Rik	489.774	-0.251148	0.104195	-2.41038	0.015936	0.12456
Atp6ap2	2505.63	0.244113	0.101281	2.41025	0.0159417	0.12456
Rcn1	3478.6	0.257522	0.106938	2.40814	0.0160341	0.125092
Msh2	20590.2	0.217325	0.0902336	2.40847	0.0160196	0.125092
Klhl25	1196.93	-0.267541	0.111098	-2.40815	0.0160338	0.125092
Sirt2	1413.7	0.218618	0.0908437	2.40653	0.0161048	0.12558
A730046J19Rik	25.9809	-0.940089	0.39081	-2.40549	0.0161509	0.125876
Psma7	6531.38	-0.265404	0.110398	-2.40407	0.0162138	0.126302
Hacl1	444.932	0.370434	0.154193	2.4024	0.0162879	0.126815
Tmem260	413.471	0.504975	0.210228	2.40203	0.0163042	0.126878
Lyn	225.433	0.550711	0.229349	2.40119	0.0163417	0.127042
Ppp5c	7088.6	-0.272279	0.113392	-2.40122	0.0163404	0.127042
Nedd8	4780.88	-0.231653	0.0965276	-2.39986	0.0164013	0.127339
Uckl1	552.302	0.452637	0.188616	2.39979	0.0164047	0.127339
Gna15	412.753	0.372962	0.155404	2.39994	0.0163976	0.127339
Jade2	2295.93	-0.302107	0.125954	-2.39854	0.0164606	0.127708
Zbtb48	1170.74	-0.322134	0.13434	-2.3979	0.0164896	0.127869
Meioc	1171.48	0.426019	0.17776	2.3966	0.0165482	0.128259
Catsperd	106.292	0.463403	0.193376	2.39639	0.0165575	0.128267
Ppm1d	1751.01	-0.215097	0.089788	-2.39561	0.0165926	0.128474
Nalcn	62.3699	0.77422	0.323563	2.39279	0.0167207	0.128626
Mtfr2	1240.93	-0.331677	0.138544	-2.39403	0.0166646	0.128626
Prpf19	14639.1	-0.256845	0.107337	-2.39289	0.016716	0.128626
Igdcc4	1086.39	-0.338719	0.141448	-2.39466	0.0166356	0.128626
Cela1	146.567	0.757556	0.316551	2.39315	0.0167042	0.128626
Zfp444	1477.04	0.254774	0.10643	2.39382	0.0166738	0.128626
Qk	9043.15	0.277421	0.115894	2.39374	0.0166775	0.128626
Mppe1	296.386	0.419032	0.175099	2.39312	0.0167057	0.128626
[truncated: 18,092 more rows]

## Sheet: Fig4e_K27ac_RECpeaks_DEGs
pos	value	Lower	Upper	type	peaks
-200000	2.14619908142679e-05	0	7.11525971358238e-05	genesUP	H3K27ac_upREC
-199999	2.14619908142679e-05	0	7.11525971358238e-05	genesUP	H3K27ac_upREC
-199998	2.14619908142679e-05	0	7.11525971358238e-05	genesUP	H3K27ac_upREC
-199997	2.14619908142679e-05	0	7.11525971358238e-05	genesUP	H3K27ac_upREC
-199996	2.14619908142679e-05	0	7.11525971358238e-05	genesUP	H3K27ac_upREC
-199995	2.14619908142679e-05	0	7.11525971358238e-05	genesUP	H3K27ac_upREC
-199994	2.14619908142679e-05	0	7.11525971358238e-05	genesUP	H3K27ac_upREC
-199993	2.14619908142679e-05	0	7.11525971358238e-05	genesUP	H3K27ac_upREC
-199992	2.14619908142679e-05	0	7.11525971358238e-05	genesUP	H3K27ac_upREC
-199991	2.14619908142679e-05	0	7.11525971358238e-05	genesUP	H3K27ac_upREC
-199990	2.14619908142679e-05	0	7.11525971358238e-05	genesUP	H3K27ac_upREC
-199989	2.14619908142679e-05	0	7.11525971358238e-05	genesUP	H3K27ac_upREC
-199988	2.14619908142679e-05	0	7.11525971358238e-05	genesUP	H3K27ac_upREC
-199987	2.14619908142679e-05	0	7.11525971358238e-05	genesUP	H3K27ac_upREC
-199986	2.14619908142679e-05	0	7.11525971358238e-05	genesUP	H3K27ac_upREC
-199985	2.14619908142679e-05	0	7.11525971358238e-05	genesUP	H3K27ac_upREC
-199984	2.14619908142679e-05	0	7.11525971358238e-05	genesUP	H3K27ac_upREC
-199983	2.14619908142679e-05	0	7.11525971358238e-05	genesUP	H3K27ac_upREC
-199982	2.14619908142679e-05	0	7.11525971358238e-05	genesUP	H3K27ac_upREC
-199981	2.14619908142679e-05	0	7.11525971358238e-05	genesUP	H3K27ac_upREC
-199980	2.14619908142679e-05	0	7.11525971358238e-05	genesUP	H3K27ac_upREC
-199979	2.14619908142679e-05	0	7.11525971358238e-05	genesUP	H3K27ac_upREC
-199978	2.14619908142679e-05	0	7.11525971358238e-05	genesUP	H3K27ac_upREC
-199977	2.14619908142679e-05	0	7.11525971358238e-05	genesUP	H3K27ac_upREC
-199976	2.14619908142679e-05	0	7.11525971358238e-05	genesUP	H3K27ac_upREC
-199975	2.14619908142679e-05	0	7.11525971358238e-05	genesUP	H3K27ac_upREC
-199974	2.14619908142679e-05	0	7.11525971358238e-05	genesUP	H3K27ac_upREC
-199973	2.14619908142679e-05	0	7.11525971358238e-05	genesUP	H3K27ac_upREC
-199972	2.14619908142679e-05	0	7.11525971358238e-05	genesUP	H3K27ac_upREC
-199971	2.14619908142679e-05	0	7.11525971358238e-05	genesUP	H3K27ac_upREC
-199970	2.14619908142679e-05	0	7.11525971358238e-05	genesUP	H3K27ac_upREC
-199969	2.14619908142679e-05	0	7.11525971358238e-05	genesUP	H3K27ac_upREC
-199968	4.29239816285359e-05	0	0.000113771	genesUP	H3K27ac_upREC
-199967	4.29239816285359e-05	0	0.000113771	genesUP	H3K27ac_upREC
-199966	4.29239816285359e-05	0	0.000113771	genesUP	H3K27ac_upREC
-199965	4.29239816285359e-05	0	0.000113771	genesUP	H3K27ac_upREC
-199964	4.29239816285359e-05	0	0.000113771	genesUP	H3K27ac_upREC
-199963	4.29239816285359e-05	0	0.000113771	genesUP	H3K27ac_upREC
-199962	4.29239816285359e-05	0	0.000113771	genesUP	H3K27ac_upREC
-199961	4.29239816285359e-05	0	0.000113771	genesUP	H3K27ac_upREC
-199960	4.29239816285359e-05	0	0.000113771	genesUP	H3K27ac_upREC
-199959	4.29239816285359e-05	0	0.000113771	genesUP	H3K27ac_upREC
-199958	4.29239816285359e-05	0	0.000113771	genesUP	H3K27ac_upREC
-199957	4.29239816285359e-05	0	0.000113771	genesUP	H3K27ac_upREC
-199956	4.29239816285359e-05	0	0.000113771	genesUP	H3K27ac_upREC
-199955	4.29239816285359e-05	0	0.000113771	genesUP	H3K27ac_upREC
-199954	4.29239816285359e-05	0	0.000113771	genesUP	H3K27ac_upREC
-199953	4.29239816285359e-05	0	0.000113771	genesUP	H3K27ac_upREC
-199952	4.29239816285359e-05	0	0.000113771	genesUP	H3K27ac_upREC
-199951	4.29239816285359e-05	0	0.000113771	genesUP	H3K27ac_upREC
-199950	4.29239816285359e-05	0	0.000113771	genesUP	H3K27ac_upREC
-199949	4.29239816285359e-05	0	0.000113771	genesUP	H3K27ac_upREC
-199948	4.29239816285359e-05	0	0.000113771	genesUP	H3K27ac_upREC
-199947	4.29239816285359e-05	0	0.000113771	genesUP	H3K27ac_upREC
-199946	4.29239816285359e-05	0	0.000113771	genesUP	H3K27ac_upREC
-199945	4.29239816285359e-05	0	0.000113771	genesUP	H3K27ac_upREC
-199944	4.29239816285359e-05	0	0.000113771	genesUP	H3K27ac_upREC
-199943	4.29239816285359e-05	0	0.000113771	genesUP	H3K27ac_upREC
-199942	4.29239816285359e-05	0	0.000113771	genesUP	H3K27ac_upREC
-199941	4.29239816285359e-05	0	0.000113771	genesUP	H3K27ac_upREC
-199940	4.29239816285359e-05	0	0.000113771	genesUP	H3K27ac_upREC
-199939	4.29239816285359e-05	0	0.000113771	genesUP	H3K27ac_upREC
-199938	4.29239816285359e-05	0	0.000113771	genesUP	H3K27ac_upREC
-199937	4.29239816285359e-05	0	0.000113771	genesUP	H3K27ac_upREC
-199936	4.29239816285359e-05	0	0.000113771	genesUP	H3K27ac_upREC
-199935	4.29239816285359e-05	0	0.000113771	genesUP	H3K27ac_upREC
-199934	4.29239816285359e-05	0	0.000113771	genesUP	H3K27ac_upREC
-199933	4.29239816285359e-05	0	0.000113771	genesUP	H3K27ac_upREC
-199932	4.29239816285359e-05	0	0.000113771	genesUP	H3K27ac_upREC
-199931	4.29239816285359e-05	0	0.000113771	genesUP	H3K27ac_upREC
-199930	4.29239816285359e-05	0	0.000113771	genesUP	H3K27ac_upREC
-199929	4.29239816285359e-05	0	0.000113771	genesUP	H3K27ac_upREC
-199928	4.29239816285359e-05	0	0.000113771	genesUP	H3K27ac_upREC
-199927	4.29239816285359e-05	0	0.000113771	genesUP	H3K27ac_upREC
-199926	4.29239816285359e-05	0	0.000113771	genesUP	H3K27ac_upREC
-199925	4.29239816285359e-05	0	0.000113771	genesUP	H3K27ac_upREC
-199924	4.29239816285359e-05	0	0.000113771	genesUP	H3K27ac_upREC
-199923	4.29239816285359e-05	0	0.000113771	genesUP	H3K27ac_upREC
-199922	4.29239816285359e-05	0	0.000113771	genesUP	H3K27ac_upREC
-199921	4.29239816285359e-05	0	0.000113771	genesUP	H3K27ac_upREC
-199920	4.29239816285359e-05	0	0.000113771	genesUP	H3K27ac_upREC
-199919	4.29239816285359e-05	0	0.000113771	genesUP	H3K27ac_upREC
-199918	4.29239816285359e-05	0	0.000113771	genesUP	H3K27ac_upREC
-199917	4.29239816285359e-05	0	0.000113771	genesUP	H3K27ac_upREC
-199916	4.29239816285359e-05	0	0.000113771	genesUP	H3K27ac_upREC
-199915	4.29239816285359e-05	0	0.000113771	genesUP	H3K27ac_upREC
-199914	4.29239816285359e-05	0	0.000113771	genesUP	H3K27ac_upREC
-199913	4.29239816285359e-05	0	0.000113771	genesUP	H3K27ac_upREC
-199912	4.29239816285359e-05	0	0.000113771	genesUP	H3K27ac_upREC
-199911	4.29239816285359e-05	0	0.000113771	genesUP	H3K27ac_upREC
-199910	4.29239816285359e-05	0	0.000113771	genesUP	H3K27ac_upREC
-199909	4.29239816285359e-05	0	0.000113771	genesUP	H3K27ac_upREC
-199908	4.29239816285359e-05	0	0.000113771	genesUP	H3K27ac_upREC
-199907	4.29239816285359e-05	0	0.000113771	genesUP	H3K27ac_upREC
-199906	4.29239816285359e-05	0	0.000113771	genesUP	H3K27ac_upREC
-199905	4.29239816285359e-05	0	0.000113771	genesUP	H3K27ac_upREC
-199904	4.29239816285359e-05	0	0.000113771	genesUP	H3K27ac_upREC
-199903	4.29239816285359e-05	0	0.000113771	genesUP	H3K27ac_upREC
-199902	4.29239816285359e-05	0	0.000113771	genesUP	H3K27ac_upREC
-199901	4.29239816285359e-05	0	0.000113771	genesUP	H3K27ac_upREC
-199900	4.29239816285359e-05	0	0.000113771	genesUP	H3K27ac_upREC
-199899	4.29239816285359e-05	0	0.000113771	genesUP	H3K27ac_upREC
-199898	4.29239816285359e-05	0	0.000113771	genesUP	H3K27ac_upREC
-199897	4.29239816285359e-05	0	0.000113771	genesUP	H3K27ac_upREC
-199896	4.29239816285359e-05	0	0.000113771	genesUP	H3K27ac_upREC
-199895	4.29239816285359e-05	0	0.000113771	genesUP	H3K27ac_upREC
-199894	4.29239816285359e-05	0	0.000113771	genesUP	H3K27ac_upREC
-199893	4.29239816285359e-05	0	0.000113771	genesUP	H3K27ac_upREC
-199892	4.29239816285359e-05	0	0.000113771	genesUP	H3K27ac_upREC
-199891	4.29239816285359e-05	0	0.000113771	genesUP	H3K27ac_upREC
-199890	4.29239816285359e-05	0	0.000113771	genesUP	H3K27ac_upREC
-199889	4.29239816285359e-05	0	0.000113771	genesUP	H3K27ac_upREC
-199888	4.29239816285359e-05	0	0.000113771	genesUP	H3K27ac_upREC
-199887	4.29239816285359e-05	0	0.000113771	genesUP	H3K27ac_upREC
-199886	4.29239816285359e-05	0	0.000113771	genesUP	H3K27ac_upREC
-199885	4.29239816285359e-05	0	0.000113771	genesUP	H3K27ac_upREC
-199884	4.29239816285359e-05	0	0.000113771	genesUP	H3K27ac_upREC
-199883	4.29239816285359e-05	0	0.000113771	genesUP	H3K27ac_upREC
-199882	4.29239816285359e-05	0	0.000113771	genesUP	H3K27ac_upREC
-199881	4.29239816285359e-05	0	0.000113771	genesUP	H3K27ac_upREC
-199880	4.29239816285359e-05	0	0.000113771	genesUP	H3K27ac_upREC
-199879	4.29239816285359e-05	0	0.000113771	genesUP	H3K27ac_upREC
-199878	4.29239816285359e-05	0	0.000113771	genesUP	H3K27ac_upREC
-199877	4.29239816285359e-05	0	0.000113771	genesUP	H3K27ac_upREC
-199876	4.29239816285359e-05	0	0.000113771	genesUP	H3K27ac_upREC
-199875	4.29239816285359e-05	0	0.000113771	genesUP	H3K27ac_upREC
-199874	4.29239816285359e-05	0	0.000113771	genesUP	H3K27ac_upREC
-199873	4.29239816285359e-05	0	0.000113771	genesUP	H3K27ac_upREC
-199872	4.29239816285359e-05	0	0.000113771	genesUP	H3K27ac_upREC
-199871	4.29239816285359e-05	0	0.000113771	genesUP	H3K27ac_upREC
-199870	4.29239816285359e-05	0	0.000113771	genesUP	H3K27ac_upREC
-199869	4.29239816285359e-05	0	0.000113771	genesUP	H3K27ac_upREC
-199868	4.29239816285359e-05	0	0.000113771	genesUP	H3K27ac_upREC
-199867	4.29239816285359e-05	0	0.000113771	genesUP	H3K27ac_upREC
-199866	4.29239816285359e-05	0	0.000113771	genesUP	H3K27ac_upREC
-199865	4.29239816285359e-05	0	0.000113771	genesUP	H3K27ac_upREC
-199864	4.29239816285359e-05	0	0.000113771	genesUP	H3K27ac_upREC
-199863	4.29239816285359e-05	0	0.000113771	genesUP	H3K27ac_upREC
-199862	4.29239816285359e-05	0	0.000113771	genesUP	H3K27ac_upREC
-199861	4.29239816285359e-05	0	0.000113771	genesUP	H3K27ac_upREC
-199860	4.29239816285359e-05	0	0.000113771	genesUP	H3K27ac_upREC
-199859	4.29239816285359e-05	0	0.000113771	genesUP	H3K27ac_upREC
-199858	4.29239816285359e-05	0	0.000113771	genesUP	H3K27ac_upREC
-199857	4.29239816285359e-05	0	0.000113771	genesUP	H3K27ac_upREC
-199856	4.29239816285359e-05	0	0.000113771	genesUP	H3K27ac_upREC
-199855	4.29239816285359e-05	0	0.000113771	genesUP	H3K27ac_upREC
-199854	4.29239816285359e-05	0	0.000113771	genesUP	H3K27ac_upREC
-199853	4.29239816285359e-05	0	0.000113771	genesUP	H3K27ac_upREC
-199852	4.29239816285359e-05	0	0.000113771	genesUP	H3K27ac_upREC
-199851	4.29239816285359e-05	0	0.000113771	genesUP	H3K27ac_upREC
-199850	4.29239816285359e-05	0	0.000113771	genesUP	H3K27ac_upREC
-199849	4.29239816285359e-05	0	0.000113771	genesUP	H3K27ac_upREC
-199848	4.29239816285359e-05	0	0.000113771	genesUP	H3K27ac_upREC
-199847	4.29239816285359e-05	0	0.000113771	genesUP	H3K27ac_upREC
-199846	4.29239816285359e-05	0	0.000113771	genesUP	H3K27ac_upREC
-199845	4.29239816285359e-05	0	0.000113771	genesUP	H3K27ac_upREC
-199844	4.29239816285359e-05	0	0.000113771	genesUP	H3K27ac_upREC
-199843	4.29239816285359e-05	0	0.000113771	genesUP	H3K27ac_upREC
-199842	4.29239816285359e-05	0	0.000113771	genesUP	H3K27ac_upREC
-199841	4.29239816285359e-05	0	0.000113771	genesUP	H3K27ac_upREC
-199840	4.29239816285359e-05	0	0.000113771	genesUP	H3K27ac_upREC
-199839	4.29239816285359e-05	0	0.000113771	genesUP	H3K27ac_upREC
-199838	4.29239816285359e-05	0	0.000113771	genesUP	H3K27ac_upREC
-199837	4.29239816285359e-05	0	0.000113771	genesUP	H3K27ac_upREC
-199836	4.29239816285359e-05	0	0.000113771	genesUP	H3K27ac_upREC
-199835	4.29239816285359e-05	0	0.000113771	genesUP	H3K27ac_upREC
-199834	4.29239816285359e-05	0	0.000113771	genesUP	H3K27ac_upREC
-199833	4.29239816285359e-05	0	0.000113771	genesUP	H3K27ac_upREC
-199832	4.29239816285359e-05	0	0.000113771	genesUP	H3K27ac_upREC
-199831	4.29239816285359e-05	0	0.000113771	genesUP	H3K27ac_upREC
-199830	4.29239816285359e-05	0	0.000113771	genesUP	H3K27ac_upREC
-199829	4.29239816285359e-05	0	0.000113771	genesUP	H3K27ac_upREC
-199828	4.29239816285359e-05	0	0.000113771	genesUP	H3K27ac_upREC
-199827	4.29239816285359e-05	0	0.000113771	genesUP	H3K27ac_upREC
-199826	4.29239816285359e-05	0	0.000113771	genesUP	H3K27ac_upREC
-199825	4.29239816285359e-05	0	0.000113771	genesUP	H3K27ac_upREC
-199824	4.29239816285359e-05	0	0.000113771	genesUP	H3K27ac_upREC
-199823	4.29239816285359e-05	0	0.000113771	genesUP	H3K27ac_upREC
-199822	4.29239816285359e-05	0	0.000113771	genesUP	H3K27ac_upREC
-199821	4.29239816285359e-05	0	0.000113771	genesUP	H3K27ac_upREC
-199820	4.29239816285359e-05	0	0.000113771	genesUP	H3K27ac_upREC
-199819	4.29239816285359e-05	0	0.000113771	genesUP	H3K27ac_upREC
-199818	4.29239816285359e-05	0	0.000113771	genesUP	H3K27ac_upREC
-199817	4.29239816285359e-05	0	0.000113771	genesUP	H3K27ac_upREC
-199816	4.29239816285359e-05	0	0.000113771	genesUP	H3K27ac_upREC
-199815	4.29239816285359e-05	0	0.000113771	genesUP	H3K27ac_upREC
-199814	4.29239816285359e-05	0	0.000113771	genesUP	H3K27ac_upREC
-199813	4.29239816285359e-05	0	0.000113771	genesUP	H3K27ac_upREC
-199812	4.29239816285359e-05	0	0.000113771	genesUP	H3K27ac_upREC
-199811	4.29239816285359e-05	0	0.000113771	genesUP	H3K27ac_upREC
-199810	4.29239816285359e-05	0	0.000113771	genesUP	H3K27ac_upREC
-199809	4.29239816285359e-05	0	0.000113771	genesUP	H3K27ac_upREC
-199808	4.29239816285359e-05	0	0.000113771	genesUP	H3K27ac_upREC
-199807	4.29239816285359e-05	0	0.000113771	genesUP	H3K27ac_upREC
-199806	4.29239816285359e-05	0	0.000113771	genesUP	H3K27ac_upREC
-199805	4.29239816285359e-05	0	0.000113771	genesUP	H3K27ac_upREC
-199804	4.29239816285359e-05	0	0.000113771	genesUP	H3K27ac_upREC
-199803	4.29239816285359e-05	0	0.000113771	genesUP	H3K27ac_upREC
-199802	4.29239816285359e-05	0	0.000113771	genesUP	H3K27ac_upREC
-199801	4.29239816285359e-05	0	0.000113771	genesUP	H3K27ac_upREC
-199800	4.29239816285359e-05	0	0.000113771	genesUP	H3K27ac_upREC
-199799	4.29239816285359e-05	0	0.000113771	genesUP	H3K27ac_upREC
-199798	4.29239816285359e-05	0	0.000113771	genesUP	H3K27ac_upREC
-199797	4.29239816285359e-05	0	0.000113771	genesUP	H3K27ac_upREC
-199796	4.29239816285359e-05	0	0.000113771	genesUP	H3K27ac_upREC
-199795	4.29239816285359e-05	0	0.000113771	genesUP	H3K27ac_upREC
-199794	4.29239816285359e-05	0	0.000113771	genesUP	H3K27ac_upREC
-199793	4.29239816285359e-05	0	0.000113771	genesUP	H3K27ac_upREC
-199792	4.29239816285359e-05	0	0.000113771	genesUP	H3K27ac_upREC
-199791	4.29239816285359e-05	0	0.000113771	genesUP	H3K27ac_upREC
-199790	4.29239816285359e-05	0	0.000113771	genesUP	H3K27ac_upREC
-199789	4.29239816285359e-05	0	0.000113771	genesUP	H3K27ac_upREC
-199788	4.29239816285359e-05	0	0.000113771	genesUP	H3K27ac_upREC
-199787	4.29239816285359e-05	0	0.000113771	genesUP	H3K27ac_upREC
-199786	4.29239816285359e-05	0	0.000113771	genesUP	H3K27ac_upREC
-199785	4.29239816285359e-05	0	0.000113771	genesUP	H3K27ac_upREC
-199784	4.29239816285359e-05	0	0.000113771	genesUP	H3K27ac_upREC
-199783	4.29239816285359e-05	0	0.000113771	genesUP	H3K27ac_upREC
-199782	4.29239816285359e-05	0	0.000113771	genesUP	H3K27ac_upREC
-199781	4.29239816285359e-05	0	0.000113771	genesUP	H3K27ac_upREC
-199780	4.29239816285359e-05	0	0.000113771	genesUP	H3K27ac_upREC
-199779	4.29239816285359e-05	0	0.000113771	genesUP	H3K27ac_upREC
-199778	4.29239816285359e-05	0	0.000113771	genesUP	H3K27ac_upREC
-199777	4.29239816285359e-05	0	0.000113771	genesUP	H3K27ac_upREC
-199776	4.29239816285359e-05	0	0.000113771	genesUP	H3K27ac_upREC
-199775	4.29239816285359e-05	0	0.000113771	genesUP	H3K27ac_upREC
-199774	4.29239816285359e-05	0	0.000113771	genesUP	H3K27ac_upREC
-199773	4.29239816285359e-05	0	0.000113771	genesUP	H3K27ac_upREC
-199772	4.29239816285359e-05	0	0.000113771	genesUP	H3K27ac_upREC
-199771	4.29239816285359e-05	0	0.000113771	genesUP	H3K27ac_upREC
-199770	4.29239816285359e-05	0	0.000113771	genesUP	H3K27ac_upREC
-199769	4.29239816285359e-05	0	0.000113771	genesUP	H3K27ac_upREC
-199768	4.29239816285359e-05	0	0.000113771	genesUP	H3K27ac_upREC
-199767	4.29239816285359e-05	0	0.000113771	genesUP	H3K27ac_upREC
-199766	4.29239816285359e-05	0	0.000113771	genesUP	H3K27ac_upREC
-199765	4.29239816285359e-05	0	0.000113771	genesUP	H3K27ac_upREC
-199764	4.29239816285359e-05	0	0.000113771	genesUP	H3K27ac_upREC
-199763	4.29239816285359e-05	0	0.000113771	genesUP	H3K27ac_upREC
-199762	4.29239816285359e-05	0	0.000113771	genesUP	H3K27ac_upREC
-199761	4.29239816285359e-05	0	0.000113771	genesUP	H3K27ac_upREC
-199760	4.29239816285359e-05	0	0.000113771	genesUP	H3K27ac_upREC
-199759	4.29239816285359e-05	0	0.000113771	genesUP	H3K27ac_upREC
-199758	4.29239816285359e-05	0	0.000113771	genesUP	H3K27ac_upREC
-199757	4.29239816285359e-05	0	0.000113771	genesUP	H3K27ac_upREC
-199756	4.29239816285359e-05	0	0.000113771	genesUP	H3K27ac_upREC
-199755	4.29239816285359e-05	0	0.000113771	genesUP	H3K27ac_upREC
-199754	4.29239816285359e-05	0	0.000113771	genesUP	H3K27ac_upREC
-199753	4.29239816285359e-05	0	0.000113771	genesUP	H3K27ac_upREC
-199752	4.29239816285359e-05	0	0.000113771	genesUP	H3K27ac_upREC
-199751	4.29239816285359e-05	0	0.000113771	genesUP	H3K27ac_upREC
-199750	4.29239816285359e-05	0	0.000113771	genesUP	H3K27ac_upREC
-199749	4.29239816285359e-05	0	0.000113771	genesUP	H3K27ac_upREC
-199748	4.29239816285359e-05	0	0.000113771	genesUP	H3K27ac_upREC
-199747	4.29239816285359e-05	0	0.000113771	genesUP	H3K27ac_upREC
-199746	4.29239816285359e-05	0	0.000113771	genesUP	H3K27ac_upREC
-199745	4.29239816285359e-05	0	0.000113771	genesUP	H3K27ac_upREC
-199744	4.29239816285359e-05	0	0.000113771	genesUP	H3K27ac_upREC
-199743	4.29239816285359e-05	0	0.000113771	genesUP	H3K27ac_upREC
-199742	4.29239816285359e-05	0	0.000113771	genesUP	H3K27ac_upREC
-199741	4.29239816285359e-05	0	0.000113771	genesUP	H3K27ac_upREC
-199740	4.29239816285359e-05	0	0.000113771	genesUP	H3K27ac_upREC
-199739	4.29239816285359e-05	0	0.000113771	genesUP	H3K27ac_upREC
-199738	4.29239816285359e-05	0	0.000113771	genesUP	H3K27ac_upREC
-199737	4.29239816285359e-05	0	0.000113771	genesUP	H3K27ac_upREC
-199736	4.29239816285359e-05	0	0.000113771	genesUP	H3K27ac_upREC
-199735	4.29239816285359e-05	0	0.000113771	genesUP	H3K27ac_upREC
-199734	4.29239816285359e-05	0	0.000113771	genesUP	H3K27ac_upREC
-199733	4.29239816285359e-05	0	0.000113771	genesUP	H3K27ac_upREC
-199732	4.29239816285359e-05	0	0.000113771	genesUP	H3K27ac_upREC
-199731	4.29239816285359e-05	0	0.000113771	genesUP	H3K27ac_upREC
-199730	4.29239816285359e-05	0	0.000113771	genesUP	H3K27ac_upREC
-199729	4.29239816285359e-05	0	0.000113771	genesUP	H3K27ac_upREC
-199728	4.29239816285359e-05	0	0.000113771	genesUP	H3K27ac_upREC
-199727	4.29239816285359e-05	0	0.000113771	genesUP	H3K27ac_upREC
-199726	4.29239816285359e-05	0	0.000113771	genesUP	H3K27ac_upREC
-199725	4.29239816285359e-05	0	0.000113771	genesUP	H3K27ac_upREC
-199724	4.29239816285359e-05	0	0.000113771	genesUP	H3K27ac_upREC
-199723	4.29239816285359e-05	0	0.000113771	genesUP	H3K27ac_upREC
-199722	4.29239816285359e-05	0	0.000113771	genesUP	H3K27ac_upREC
-199721	4.29239816285359e-05	0	0.000113771	genesUP	H3K27ac_upREC
-199720	4.29239816285359e-05	0	0.000113771	genesUP	H3K27ac_upREC
-199719	4.29239816285359e-05	0	0.000113771	genesUP	H3K27ac_upREC
-199718	4.29239816285359e-05	0	0.000113771	genesUP	H3K27ac_upREC
-199717	4.29239816285359e-05	0	0.000113771	genesUP	H3K27ac_upREC
-199716	4.29239816285359e-05	0	0.000113771	genesUP	H3K27ac_upREC
-199715	4.29239816285359e-05	0	0.000113771	genesUP	H3K27ac_upREC
-199714	4.29239816285359e-05	0	0.000113771	genesUP	H3K27ac_upREC
-199713	4.29239816285359e-05	0	0.000113771	genesUP	H3K27ac_upREC
-199712	4.29239816285359e-05	0	0.000113771	genesUP	H3K27ac_upREC
-199711	4.29239816285359e-05	0	0.000113771	genesUP	H3K27ac_upREC
-199710	4.29239816285359e-05	0	0.000113771	genesUP	H3K27ac_upREC
-199709	4.29239816285359e-05	0	0.000113771	genesUP	H3K27ac_upREC
-199708	4.29239816285359e-05	0	0.000113771	genesUP	H3K27ac_upREC
-199707	4.29239816285359e-05	0	0.000113771	genesUP	H3K27ac_upREC
-199706	4.29239816285359e-05	0	0.000113771	genesUP	H3K27ac_upREC
-199705	4.29239816285359e-05	0	0.000113771	genesUP	H3K27ac_upREC
-199704	4.29239816285359e-05	0	0.000113771	genesUP	H3K27ac_upREC
-199703	4.29239816285359e-05	0	0.000113771	genesUP	H3K27ac_upREC
-199702	4.29239816285359e-05	0	0.000113771	genesUP	H3K27ac_upREC
-199701	4.29239816285359e-05	0	0.000113771	genesUP	H3K27ac_upREC
-199700	4.29239816285359e-05	0	0.000113771	genesUP	H3K27ac_upREC
-199699	4.29239816285359e-05	0	0.000113771	genesUP	H3K27ac_upREC
-199698	4.29239816285359e-05	0	0.000113771	genesUP	H3K27ac_upREC
-199697	4.29239816285359e-05	0	0.000113771	genesUP	H3K27ac_upREC
-199696	4.29239816285359e-05	0	0.000113771	genesUP	H3K27ac_upREC
-199695	4.29239816285359e-05	0	0.000113771	genesUP	H3K27ac_upREC
-199694	4.29239816285359e-05	0	0.000113771	genesUP	H3K27ac_upREC
-199693	4.29239816285359e-05	0	0.000113771	genesUP	H3K27ac_upREC
-199692	4.29239816285359e-05	0	0.000113771	genesUP	H3K27ac_upREC
-199691	4.29239816285359e-05	0	0.000113771	genesUP	H3K27ac_upREC
-199690	4.29239816285359e-05	0	0.000113771	genesUP	H3K27ac_upREC
-199689	4.29239816285359e-05	0	0.000113771	genesUP	H3K27ac_upREC
-199688	4.29239816285359e-05	0	0.000113771	genesUP	H3K27ac_upREC
-199687	4.29239816285359e-05	0	0.000113771	genesUP	H3K27ac_upREC
-199686	4.29239816285359e-05	0	0.000113771	genesUP	H3K27ac_upREC
-199685	4.29239816285359e-05	0	0.000113771	genesUP	H3K27ac_upREC
-199684	4.29239816285359e-05	0	0.000113771	genesUP	H3K27ac_upREC
-199683	4.29239816285359e-05	0	0.000113771	genesUP	H3K27ac_upREC
-199682	4.29239816285359e-05	0	0.000113771	genesUP	H3K27ac_upREC
-199681	4.29239816285359e-05	0	0.000113771	genesUP	H3K27ac_upREC
-199680	4.29239816285359e-05	0	0.000113771	genesUP	H3K27ac_upREC
-199679	4.29239816285359e-05	0	0.000113771	genesUP	H3K27ac_upREC
-199678	4.29239816285359e-05	0	0.000113771	genesUP	H3K27ac_upREC
-199677	4.29239816285359e-05	0	0.000113771	genesUP	H3K27ac_upREC
-199676	4.29239816285359e-05	0	0.000113771	genesUP	H3K27ac_upREC
-199675	4.29239816285359e-05	0	0.000113771	genesUP	H3K27ac_upREC
-199674	4.29239816285359e-05	0	0.000113771	genesUP	H3K27ac_upREC
-199673	4.29239816285359e-05	0	0.000113771	genesUP	H3K27ac_upREC
-199672	4.29239816285359e-05	0	0.000113771	genesUP	H3K27ac_upREC
-199671	4.29239816285359e-05	0	0.000113771	genesUP	H3K27ac_upREC
-199670	4.29239816285359e-05	0	0.000113771	genesUP	H3K27ac_upREC
-199669	4.29239816285359e-05	0	0.000113771	genesUP	H3K27ac_upREC
-199668	4.29239816285359e-05	0	0.000113771	genesUP	H3K27ac_upREC
-199667	4.29239816285359e-05	0	0.000113771	genesUP	H3K27ac_upREC
-199666	4.29239816285359e-05	0	0.000113771	genesUP	H3K27ac_upREC
-199665	4.29239816285359e-05	0	0.000113771	genesUP	H3K27ac_upREC
-199664	4.29239816285359e-05	0	0.000113771	genesUP	H3K27ac_upREC
-199663	4.29239816285359e-05	0	0.000113771	genesUP	H3K27ac_upREC
-199662	4.29239816285359e-05	0	0.000113771	genesUP	H3K27ac_upREC
-199661	4.29239816285359e-05	0	0.000113771	genesUP	H3K27ac_upREC
-199660	4.29239816285359e-05	0	0.000113771	genesUP	H3K27ac_upREC
-199659	4.29239816285359e-05	0	0.000113771	genesUP	H3K27ac_upREC
-199658	4.29239816285359e-05	0	0.000113771	genesUP	H3K27ac_upREC
-199657	4.29239816285359e-05	0	0.000113771	genesUP	H3K27ac_upREC
-199656	4.29239816285359e-05	0	0.000113771	genesUP	H3K27ac_upREC
-199655	4.29239816285359e-05	0	0.000113771	genesUP	H3K27ac_upREC
-199654	4.29239816285359e-05	0	0.000113771	genesUP	H3K27ac_upREC
-199653	4.29239816285359e-05	0	0.000113771	genesUP	H3K27ac_upREC
-199652	4.29239816285359e-05	0	0.000113771	genesUP	H3K27ac_upREC
-199651	4.29239816285359e-05	0	0.000113771	genesUP	H3K27ac_upREC
-199650	4.29239816285359e-05	0	0.000113771	genesUP	H3K27ac_upREC
-199649	4.29239816285359e-05	0	0.000113771	genesUP	H3K27ac_upREC
-199648	4.29239816285359e-05	0	0.000113771	genesUP	H3K27ac_upREC
-199647	4.29239816285359e-05	0	0.000113771	genesUP	H3K27ac_upREC
-199646	4.29239816285359e-05	0	0.000113771	genesUP	H3K27ac_upREC
-199645	4.29239816285359e-05	0	0.000113771	genesUP	H3K27ac_upREC
-199644	4.29239816285359e-05	0	0.000113771	genesUP	H3K27ac_upREC
-199643	4.29239816285359e-05	0	0.000113771	genesUP	H3K27ac_upREC
-199642	4.29239816285359e-05	0	0.000113771	genesUP	H3K27ac_upREC
-199641	4.29239816285359e-05	0	0.000113771	genesUP	H3K27ac_upREC
-199640	4.29239816285359e-05	0	0.000113771	genesUP	H3K27ac_upREC
-199639	4.29239816285359e-05	0	0.000113771	genesUP	H3K27ac_upREC
-199638	4.29239816285359e-05	0	0.000113771	genesUP	H3K27ac_upREC
-199637	4.29239816285359e-05	0	0.000113771	genesUP	H3K27ac_upREC
-199636	4.29239816285359e-05	0	0.000113771	genesUP	H3K27ac_upREC
-199635	4.29239816285359e-05	0	0.000113771	genesUP	H3K27ac_upREC
-199634	4.29239816285359e-05	0	0.000113771	genesUP	H3K27ac_upREC
-199633	4.29239816285359e-05	0	0.000113771	genesUP	H3K27ac_upREC
-199632	4.29239816285359e-05	0	0.000113771	genesUP	H3K27ac_upREC
-199631	4.29239816285359e-05	0	0.000113771	genesUP	H3K27ac_upREC
-199630	4.29239816285359e-05	0	0.000113771	genesUP	H3K27ac_upREC
-199629	4.29239816285359e-05	0	0.000113771	genesUP	H3K27ac_upREC
-199628	4.29239816285359e-05	0	0.000113771	genesUP	H3K27ac_upREC
-199627	2.14619908142679e-05	0	6.75276851759124e-05	genesUP	H3K27ac_upREC
-199626	2.14619908142679e-05	0	6.75276851759124e-05	genesUP	H3K27ac_upREC
-199625	2.14619908142679e-05	0	6.75276851759124e-05	genesUP	H3K27ac_upREC
-199624	2.14619908142679e-05	0	6.75276851759124e-05	genesUP	H3K27ac_upREC
-199623	2.14619908142679e-05	0	6.75276851759124e-05	genesUP	H3K27ac_upREC
-199622	2.14619908142679e-05	0	6.75276851759124e-05	genesUP	H3K27ac_upREC
-199621	2.14619908142679e-05	0	6.75276851759124e-05	genesUP	H3K27ac_upREC
-199620	2.14619908142679e-05	0	6.75276851759124e-05	genesUP	H3K27ac_upREC
-199619	2.14619908142679e-05	0	6.75276851759124e-05	genesUP	H3K27ac_upREC
-199618	2.14619908142679e-05	0	6.75276851759124e-05	genesUP	H3K27ac_upREC
-199617	2.14619908142679e-05	0	6.75276851759124e-05	genesUP	H3K27ac_upREC
-199616	2.14619908142679e-05	0	6.75276851759124e-05	genesUP	H3K27ac_upREC
-199615	2.14619908142679e-05	0	6.75276851759124e-05	genesUP	H3K27ac_upREC
-199614	2.14619908142679e-05	0	6.75276851759124e-05	genesUP	H3K27ac_upREC
-199613	2.14619908142679e-05	0	6.75276851759124e-05	genesUP	H3K27ac_upREC
-199612	2.14619908142679e-05	0	6.75276851759124e-05	genesUP	H3K27ac_upREC
-199611	2.14619908142679e-05	0	6.75276851759124e-05	genesUP	H3K27ac_upREC
-199610	2.14619908142679e-05	0	6.75276851759124e-05	genesUP	H3K27ac_upREC
-199609	2.14619908142679e-05	0	6.75276851759124e-05	genesUP	H3K27ac_upREC
-199608	2.14619908142679e-05	0	6.75276851759124e-05	genesUP	H3K27ac_upREC
-199607	2.14619908142679e-05	0	6.75276851759124e-05	genesUP	H3K27ac_upREC
-199606	2.14619908142679e-05	0	6.75276851759124e-05	genesUP	H3K27ac_upREC
-199605	2.14619908142679e-05	0	6.75276851759124e-05	genesUP	H3K27ac_upREC
-199604	2.14619908142679e-05	0	6.75276851759124e-05	genesUP	H3K27ac_upREC
-199603	2.14619908142679e-05	0	6.75276851759124e-05	genesUP	H3K27ac_upREC
-199602	2.14619908142679e-05	0	6.75276851759124e-05	genesUP	H3K27ac_upREC
-199601	2.14619908142679e-05	0	6.75276851759124e-05	genesUP	H3K27ac_upREC
-199600	2.14619908142679e-05	0	6.75276851759124e-05	genesUP	H3K27ac_upREC
-199599	2.14619908142679e-05	0	6.75276851759124e-05	genesUP	H3K27ac_upREC
-199598	2.14619908142679e-05	0	6.75276851759124e-05	genesUP	H3K27ac_upREC
-199597	2.14619908142679e-05	0	6.75276851759124e-05	genesUP	H3K27ac_upREC
-199596	2.14619908142679e-05	0	6.75276851759124e-05	genesUP	H3K27ac_upREC
-199595	2.14619908142679e-05	0	6.75276851759124e-05	genesUP	H3K27ac_upREC
-199594	2.14619908142679e-05	0	6.75276851759124e-05	genesUP	H3K27ac_upREC
-199593	2.14619908142679e-05	0	6.75276851759124e-05	genesUP	H3K27ac_upREC
-199592	2.14619908142679e-05	0	6.75276851759124e-05	genesUP	H3K27ac_upREC
-199591	2.14619908142679e-05	0	6.75276851759124e-05	genesUP	H3K27ac_upREC
-199590	2.14619908142679e-05	0	6.75276851759124e-05	genesUP	H3K27ac_upREC
-199589	2.14619908142679e-05	0	6.75276851759124e-05	genesUP	H3K27ac_upREC
-199588	2.14619908142679e-05	0	6.75276851759124e-05	genesUP	H3K27ac_upREC
-199587	2.14619908142679e-05	0	6.75276851759124e-05	genesUP	H3K27ac_upREC
-199586	2.14619908142679e-05	0	6.75276851759124e-05	genesUP	H3K27ac_upREC
-199585	2.14619908142679e-05	0	6.75276851759124e-05	genesUP	H3K27ac_upREC
-199584	2.14619908142679e-05	0	6.75276851759124e-05	genesUP	H3K27ac_upREC
-199583	2.14619908142679e-05	0	6.75276851759124e-05	genesUP	H3K27ac_upREC
-199582	2.14619908142679e-05	0	6.75276851759124e-05	genesUP	H3K27ac_upREC
-199581	2.14619908142679e-05	0	6.75276851759124e-05	genesUP	H3K27ac_upREC
-199580	2.14619908142679e-05	0	6.75276851759124e-05	genesUP	H3K27ac_upREC
-199579	2.14619908142679e-05	0	6.75276851759124e-05	genesUP	H3K27ac_upREC
-199578	2.14619908142679e-05	0	6.75276851759124e-05	genesUP	H3K27ac_upREC
-199577	2.14619908142679e-05	0	6.75276851759124e-05	genesUP	H3K27ac_upREC
-199576	2.14619908142679e-05	0	6.75276851759124e-05	genesUP	H3K27ac_upREC
-199575	2.14619908142679e-05	0	6.75276851759124e-05	genesUP	H3K27ac_upREC
-199574	2.14619908142679e-05	0	6.75276851759124e-05	genesUP	H3K27ac_upREC
-199573	2.14619908142679e-05	0	6.75276851759124e-05	genesUP	H3K27ac_upREC
-199572	2.14619908142679e-05	0	6.75276851759124e-05	genesUP	H3K27ac_upREC
-199571	2.14619908142679e-05	0	6.75276851759124e-05	genesUP	H3K27ac_upREC
-199570	2.14619908142679e-05	0	6.75276851759124e-05	genesUP	H3K27ac_upREC
-199569	2.14619908142679e-05	0	6.75276851759124e-05	genesUP	H3K27ac_upREC
-199568	0	0	0	genesUP	H3K27ac_upREC
-199567	0	0	0	genesUP	H3K27ac_upREC
-199566	0	0	0	genesUP	H3K27ac_upREC
-199565	0	0	0	genesUP	H3K27ac_upREC
-199564	0	0	0	genesUP	H3K27ac_upREC
-199563	0	0	0	genesUP	H3K27ac_upREC
-199562	0	0	0	genesUP	H3K27ac_upREC
-199561	0	0	0	genesUP	H3K27ac_upREC
-199560	0	0	0	genesUP	H3K27ac_upREC
-199559	0	0	0	genesUP	H3K27ac_upREC
-199558	0	0	0	genesUP	H3K27ac_upREC
-199557	0	0	0	genesUP	H3K27ac_upREC
-199556	0	0	0	genesUP	H3K27ac_upREC
-199555	0	0	0	genesUP	H3K27ac_upREC
-199554	0	0	0	genesUP	H3K27ac_upREC
-199553	0	0	0	genesUP	H3K27ac_upREC
-199552	0	0	0	genesUP	H3K27ac_upREC
-199551	0	0	0	genesUP	H3K27ac_upREC
-199550	0	0	0	genesUP	H3K27ac_upREC
-199549	0	0	0	genesUP	H3K27ac_upREC
-199548	0	0	0	genesUP	H3K27ac_upREC
-199547	0	0	0	genesUP	H3K27ac_upREC
-199546	0	0	0	genesUP	H3K27ac_upREC
-199545	0	0	0	genesUP	H3K27ac_upREC
-199544	0	0	0	genesUP	H3K27ac_upREC
-199543	0	0	0	genesUP	H3K27ac_upREC
-199542	0	0	0	genesUP	H3K27ac_upREC
-199541	0	0	0	genesUP	H3K27ac_upREC
-199540	0	0	0	genesUP	H3K27ac_upREC
-199539	0	0	0	genesUP	H3K27ac_upREC
-199538	0	0	0	genesUP	H3K27ac_upREC
-199537	0	0	0	genesUP	H3K27ac_upREC
-199536	0	0	0	genesUP	H3K27ac_upREC
-199535	0	0	0	genesUP	H3K27ac_upREC
-199534	0	0	0	genesUP	H3K27ac_upREC
-199533	0	0	0	genesUP	H3K27ac_upREC
-199532	0	0	0	genesUP	H3K27ac_upREC
-199531	0	0	0	genesUP	H3K27ac_upREC
-199530	0	0	0	genesUP	H3K27ac_upREC
-199529	0	0	0	genesUP	H3K27ac_upREC
-199528	0	0	0	genesUP	H3K27ac_upREC
-199527	0	0	0	genesUP	H3K27ac_upREC
-199526	0	0	0	genesUP	H3K27ac_upREC
-199525	0	0	0	genesUP	H3K27ac_upREC
-199524	0	0	0	genesUP	H3K27ac_upREC
-199523	0	0	0	genesUP	H3K27ac_upREC
-199522	0	0	0	genesUP	H3K27ac_upREC
-199521	0	0	0	genesUP	H3K27ac_upREC
-199520	0	0	0	genesUP	H3K27ac_upREC
-199519	0	0	0	genesUP	H3K27ac_upREC
-199518	0	0	0	genesUP	H3K27ac_upREC
-199517	0	0	0	genesUP	H3K27ac_upREC
-199516	0	0	0	genesUP	H3K27ac_upREC
-199515	0	0	0	genesUP	H3K27ac_upREC
-199514	0	0	0	genesUP	H3K27ac_upREC
-199513	0	0	0	genesUP	H3K27ac_upREC
-199512	0	0	0	genesUP	H3K27ac_upREC
-199511	0	0	0	genesUP	H3K27ac_upREC
-199510	0	0	0	genesUP	H3K27ac_upREC
-199509	0	0	0	genesUP	H3K27ac_upREC
-199508	0	0	0	genesUP	H3K27ac_upREC
-199507	0	0	0	genesUP	H3K27ac_upREC
-199506	0	0	0	genesUP	H3K27ac_upREC
-199505	0	0	0	genesUP	H3K27ac_upREC
-199504	0	0	0	genesUP	H3K27ac_upREC
-199503	0	0	0	genesUP	H3K27ac_upREC
-199502	0	0	0	genesUP	H3K27ac_upREC
-199501	0	0	0	genesUP	H3K27ac_upREC
-199500	0	0	0	genesUP	H3K27ac_upREC
-199499	0	0	0	genesUP	H3K27ac_upREC
-199498	0	0	0	genesUP	H3K27ac_upREC
-199497	0	0	0	genesUP	H3K27ac_upREC
-199496	0	0	0	genesUP	H3K27ac_upREC
-199495	0	0	0	genesUP	H3K27ac_upREC
-199494	0	0	0	genesUP	H3K27ac_upREC
-199493	0	0	0	genesUP	H3K27ac_upREC
-199492	0	0	0	genesUP	H3K27ac_upREC
-199491	0	0	0	genesUP	H3K27ac_upREC
-199490	0	0	0	genesUP	H3K27ac_upREC
-199489	0	0	0	genesUP	H3K27ac_upREC
-199488	0	0	0	genesUP	H3K27ac_upREC
-199487	0	0	0	genesUP	H3K27ac_upREC
-199486	0	0	0	genesUP	H3K27ac_upREC
-199485	0	0	0	genesUP	H3K27ac_upREC
-199484	0	0	0	genesUP	H3K27ac_upREC
-199483	0	0	0	genesUP	H3K27ac_upREC
-199482	0	0	0	genesUP	H3K27ac_upREC
-199481	0	0	0	genesUP	H3K27ac_upREC
-199480	0	0	0	genesUP	H3K27ac_upREC
-199479	0	0	0	genesUP	H3K27ac_upREC
-199478	0	0	0	genesUP	H3K27ac_upREC
-199477	0	0	0	genesUP	H3K27ac_upREC
-199476	0	0	0	genesUP	H3K27ac_upREC
-199475	0	0	0	genesUP	H3K27ac_upREC
-199474	0	0	0	genesUP	H3K27ac_upREC
-199473	0	0	0	genesUP	H3K27ac_upREC
-199472	0	0	0	genesUP	H3K27ac_upREC
-199471	0	0	0	genesUP	H3K27ac_upREC
-199470	0	0	0	genesUP	H3K27ac_upREC
-199469	0	0	0	genesUP	H3K27ac_upREC
-199468	0	0	0	genesUP	H3K27ac_upREC
-199467	0	0	0	genesUP	H3K27ac_upREC
-199466	0	0	0	genesUP	H3K27ac_upREC
-199465	0	0	0	genesUP	H3K27ac_upREC
-199464	0	0	0	genesUP	H3K27ac_upREC
-199463	0	0	0	genesUP	H3K27ac_upREC
-199462	0	0	0	genesUP	H3K27ac_upREC
-199461	0	0	0	genesUP	H3K27ac_upREC
-199460	0	0	0	genesUP	H3K27ac_upREC
-199459	0	0	0	genesUP	H3K27ac_upREC
-199458	0	0	0	genesUP	H3K27ac_upREC
-199457	0	0	0	genesUP	H3K27ac_upREC
-199456	0	0	0	genesUP	H3K27ac_upREC
-199455	0	0	0	genesUP	H3K27ac_upREC
-199454	0	0	0	genesUP	H3K27ac_upREC
-199453	0	0	0	genesUP	H3K27ac_upREC
-199452	0	0	0	genesUP	H3K27ac_upREC
-199451	0	0	0	genesUP	H3K27ac_upREC
-199450	0	0	0	genesUP	H3K27ac_upREC
-199449	0	0	0	genesUP	H3K27ac_upREC
-199448	0	0	0	genesUP	H3K27ac_upREC
-199447	0	0	0	genesUP	H3K27ac_upREC
-199446	0	0	0	genesUP	H3K27ac_upREC
-199445	0	0	0	genesUP	H3K27ac_upREC
-199444	0	0	0	genesUP	H3K27ac_upREC
-199443	0	0	0	genesUP	H3K27ac_upREC
-199442	0	0	0	genesUP	H3K27ac_upREC
-199441	0	0	0	genesUP	H3K27ac_upREC
-199440	0	0	0	genesUP	H3K27ac_upREC
-199439	0	0	0	genesUP	H3K27ac_upREC
-199438	0	0	0	genesUP	H3K27ac_upREC
-199437	0	0	0	genesUP	H3K27ac_upREC
-199436	0	0	0	genesUP	H3K27ac_upREC
-199435	0	0	0	genesUP	H3K27ac_upREC
-199434	0	0	0	genesUP	H3K27ac_upREC
-199433	0	0	0	genesUP	H3K27ac_upREC
-199432	0	0	0	genesUP	H3K27ac_upREC
-199431	0	0	0	genesUP	H3K27ac_upREC
-199430	0	0	0	genesUP	H3K27ac_upREC
-199429	0	0	0	genesUP	H3K27ac_upREC
-199428	0	0	0	genesUP	H3K27ac_upREC
-199427	0	0	0	genesUP	H3K27ac_upREC
-199426	0	0	0	genesUP	H3K27ac_upREC
-199425	0	0	0	genesUP	H3K27ac_upREC
-199424	0	0	0	genesUP	H3K27ac_upREC
-199423	0	0	0	genesUP	H3K27ac_upREC
-199422	0	0	0	genesUP	H3K27ac_upREC
-199421	0	0	0	genesUP	H3K27ac_upREC
-199420	0	0	0	genesUP	H3K27ac_upREC
-199419	0	0	0	genesUP	H3K27ac_upREC
-199418	0	0	0	genesUP	H3K27ac_upREC
-199417	0	0	0	genesUP	H3K27ac_upREC
-199416	0	0	0	genesUP	H3K27ac_upREC
-199415	0	0	0	genesUP	H3K27ac_upREC
-199414	0	0	0	genesUP	H3K27ac_upREC
-199413	0	0	0	genesUP	H3K27ac_upREC
-199412	0	0	0	genesUP	H3K27ac_upREC
-199411	0	0	0	genesUP	H3K27ac_upREC
-199410	0	0	0	genesUP	H3K27ac_upREC
-199409	0	0	0	genesUP	H3K27ac_upREC
-199408	0	0	0	genesUP	H3K27ac_upREC
-199407	0	0	0	genesUP	H3K27ac_upREC
-199406	0	0	0	genesUP	H3K27ac_upREC
-199405	0	0	0	genesUP	H3K27ac_upREC
-199404	0	0	0	genesUP	H3K27ac_upREC
-199403	0	0	0	genesUP	H3K27ac_upREC
-199402	0	0	0	genesUP	H3K27ac_upREC
-199401	0	0	0	genesUP	H3K27ac_upREC
-199400	0	0	0	genesUP	H3K27ac_upREC
-199399	0	0	0	genesUP	H3K27ac_upREC
-199398	0	0	0	genesUP	H3K27ac_upREC
-199397	0	0	0	genesUP	H3K27ac_upREC
-199396	0	0	0	genesUP	H3K27ac_upREC
-199395	0	0	0	genesUP	H3K27ac_upREC
-199394	0	0	0	genesUP	H3K27ac_upREC
-199393	0	0	0	genesUP	H3K27ac_upREC
-199392	0	0	0	genesUP	H3K27ac_upREC
-199391	0	0	0	genesUP	H3K27ac_upREC
-199390	0	0	0	genesUP	H3K27ac_upREC
-199389	0	0	0	genesUP	H3K27ac_upREC
-199388	0	0	0	genesUP	H3K27ac_upREC
-199387	0	0	0	genesUP	H3K27ac_upREC
-199386	0	0	0	genesUP	H3K27ac_upREC
-199385	0	0	0	genesUP	H3K27ac_upREC
-199384	0	0	0	genesUP	H3K27ac_upREC
-199383	0	0	0	genesUP	H3K27ac_upREC
-199382	0	0	0	genesUP	H3K27ac_upREC
-199381	0	0	0	genesUP	H3K27ac_upREC
-199380	0	0	0	genesUP	H3K27ac_upREC
-199379	0	0	0	genesUP	H3K27ac_upREC
-199378	0	0	0	genesUP	H3K27ac_upREC
-199377	0	0	0	genesUP	H3K27ac_upREC
-199376	0	0	0	genesUP	H3K27ac_upREC
-199375	0	0	0	genesUP	H3K27ac_upREC
-199374	0	0	0	genesUP	H3K27ac_upREC
-199373	0	0	0	genesUP	H3K27ac_upREC
-199372	0	0	0	genesUP	H3K27ac_upREC
-199371	0	0	0	genesUP	H3K27ac_upREC
-199370	0	0	0	genesUP	H3K27ac_upREC
-199369	0	0	0	genesUP	H3K27ac_upREC
-199368	0	0	0	genesUP	H3K27ac_upREC
-199367	0	0	0	genesUP	H3K27ac_upREC
-199366	0	0	0	genesUP	H3K27ac_upREC
-199365	0	0	0	genesUP	H3K27ac_upREC
-199364	0	0	0	genesUP	H3K27ac_upREC
-199363	0	0	0	genesUP	H3K27ac_upREC
-199362	0	0	0	genesUP	H3K27ac_upREC
-199361	0	0	0	genesUP	H3K27ac_upREC
-199360	0	0	0	genesUP	H3K27ac_upREC
-199359	0	0	0	genesUP	H3K27ac_upREC
-199358	0	0	0	genesUP	H3K27ac_upREC
-199357	0	0	0	genesUP	H3K27ac_upREC
-199356	0	0	0	genesUP	H3K27ac_upREC
-199355	0	0	0	genesUP	H3K27ac_upREC
-199354	0	0	0	genesUP	H3K27ac_upREC
-199353	0	0	0	genesUP	H3K27ac_upREC
-199352	0	0	0	genesUP	H3K27ac_upREC
-199351	0	0	0	genesUP	H3K27ac_upREC
-199350	0	0	0	genesUP	H3K27ac_upREC
-199349	0	0	0	genesUP	H3K27ac_upREC
-199348	0	0	0	genesUP	H3K27ac_upREC
-199347	0	0	0	genesUP	H3K27ac_upREC
-199346	0	0	0	genesUP	H3K27ac_upREC
-199345	0	0	0	genesUP	H3K27ac_upREC
-199344	0	0	0	genesUP	H3K27ac_upREC
-199343	0	0	0	genesUP	H3K27ac_upREC
-199342	0	0	0	genesUP	H3K27ac_upREC
-199341	0	0	0	genesUP	H3K27ac_upREC
-199340	0	0	0	genesUP	H3K27ac_upREC
-199339	0	0	0	genesUP	H3K27ac_upREC
-199338	0	0	0	genesUP	H3K27ac_upREC
-199337	0	0	0	genesUP	H3K27ac_upREC
-199336	0	0	0	genesUP	H3K27ac_upREC
-199335	0	0	0	genesUP	H3K27ac_upREC
-199334	0	0	0	genesUP	H3K27ac_upREC
-199333	0	0	0	genesUP	H3K27ac_upREC
-199332	0	0	0	genesUP	H3K27ac_upREC
-199331	0	0	0	genesUP	H3K27ac_upREC
-199330	0	0	0	genesUP	H3K27ac_upREC
-199329	0	0	0	genesUP	H3K27ac_upREC
-199328	0	0	0	genesUP	H3K27ac_upREC
-199327	0	0	0	genesUP	H3K27ac_upREC
-199326	0	0	0	genesUP	H3K27ac_upREC
-199325	0	0	0	genesUP	H3K27ac_upREC
-199324	0	0	0	genesUP	H3K27ac_upREC
-199323	0	0	0	genesUP	H3K27ac_upREC
-199322	0	0	0	genesUP	H3K27ac_upREC
-199321	0	0	0	genesUP	H3K27ac_upREC
-199320	0	0	0	genesUP	H3K27ac_upREC
-199319	0	0	0	genesUP	H3K27ac_upREC
-199318	0	0	0	genesUP	H3K27ac_upREC
-199317	0	0	0	genesUP	H3K27ac_upREC
-199316	0	0	0	genesUP	H3K27ac_upREC
-199315	0	0	0	genesUP	H3K27ac_upREC
-199314	0	0	0	genesUP	H3K27ac_upREC
-199313	0	0	0	genesUP	H3K27ac_upREC
-199312	0	0	0	genesUP	H3K27ac_upREC
-199311	0	0	0	genesUP	H3K27ac_upREC
-199310	0	0	0	genesUP	H3K27ac_upREC
-199309	0	0	0	genesUP	H3K27ac_upREC
-199308	0	0	0	genesUP	H3K27ac_upREC
-199307	0	0	0	genesUP	H3K27ac_upREC
-199306	0	0	0	genesUP	H3K27ac_upREC
-199305	0	0	0	genesUP	H3K27ac_upREC
-199304	0	0	0	genesUP	H3K27ac_upREC
-199303	0	0	0	genesUP	H3K27ac_upREC
-199302	0	0	0	genesUP	H3K27ac_upREC
-199301	0	0	0	genesUP	H3K27ac_upREC
-199300	0	0	0	genesUP	H3K27ac_upREC
-199299	0	0	0	genesUP	H3K27ac_upREC
-199298	0	0	0	genesUP	H3K27ac_upREC
-199297	0	0	0	genesUP	H3K27ac_upREC
-199296	0	0	0	genesUP	H3K27ac_upREC
-199295	0	0	0	genesUP	H3K27ac_upREC
-199294	0	0	0	genesUP	H3K27ac_upREC
-199293	0	0	0	genesUP	H3K27ac_upREC
-199292	0	0	0	genesUP	H3K27ac_upREC
-199291	0	0	0	genesUP	H3K27ac_upREC
-199290	0	0	0	genesUP	H3K27ac_upREC
-199289	0	0	0	genesUP	H3K27ac_upREC
-199288	0	0	0	genesUP	H3K27ac_upREC
-199287	0	0	0	genesUP	H3K27ac_upREC
-199286	0	0	0	genesUP	H3K27ac_upREC
-199285	0	0	0	genesUP	H3K27ac_upREC
-199284	0	0	0	genesUP	H3K27ac_upREC
-199283	0	0	0	genesUP	H3K27ac_upREC
-199282	0	0	0	genesUP	H3K27ac_upREC
-199281	0	0	0	genesUP	H3K27ac_upREC
-199280	0	0	0	genesUP	H3K27ac_upREC
-199279	0	0	0	genesUP	H3K27ac_upREC
-199278	0	0	0	genesUP	H3K27ac_upREC
-199277	0	0	0	genesUP	H3K27ac_upREC
-199276	0	0	0	genesUP	H3K27ac_upREC
-199275	0	0	0	genesUP	H3K27ac_upREC
-199274	0	0	0	genesUP	H3K27ac_upREC
-199273	0	0	0	genesUP	H3K27ac_upREC
-199272	0	0	0	genesUP	H3K27ac_upREC
-199271	0	0	0	genesUP	H3K27ac_upREC
-199270	0	0	0	genesUP	H3K27ac_upREC
-199269	0	0	0	genesUP	H3K27ac_upREC
-199268	0	0	0	genesUP	H3K27ac_upREC
-199267	0	0	0	genesUP	H3K27ac_upREC
-199266	0	0	0	genesUP	H3K27ac_upREC
-199265	0	0	0	genesUP	H3K27ac_upREC
-199264	0	0	0	genesUP	H3K27ac_upREC
-199263	0	0	0	genesUP	H3K27ac_upREC
-199262	0	0	0	genesUP	H3K27ac_upREC
-199261	0	0	0	genesUP	H3K27ac_upREC
-199260	0	0	0	genesUP	H3K27ac_upREC
-199259	0	0	0	genesUP	H3K27ac_upREC
-199258	0	0	0	genesUP	H3K27ac_upREC
-199257	0	0	0	genesUP	H3K27ac_upREC
-199256	0	0	0	genesUP	H3K27ac_upREC
-199255	0	0	0	genesUP	H3K27ac_upREC
-199254	0	0	0	genesUP	H3K27ac_upREC
-199253	0	0	0	genesUP	H3K27ac_upREC
-199252	0	0	0	genesUP	H3K27ac_upREC
-199251	0	0	0	genesUP	H3K27ac_upREC
-199250	0	0	0	genesUP	H3K27ac_upREC
-199249	0	0	0	genesUP	H3K27ac_upREC
-199248	0	0	0	genesUP	H3K27ac_upREC
-199247	0	0	0	genesUP	H3K27ac_upREC
-199246	0	0	0	genesUP	H3K27ac_upREC
-199245	0	0	0	genesUP	H3K27ac_upREC
-199244	0	0	0	genesUP	H3K27ac_upREC
-199243	0	0	0	genesUP	H3K27ac_upREC
-199242	0	0	0	genesUP	H3K27ac_upREC
-199241	0	0	0	genesUP	H3K27ac_upREC
-199240	0	0	0	genesUP	H3K27ac_upREC
-199239	0	0	0	genesUP	H3K27ac_upREC
-199238	0	0	0	genesUP	H3K27ac_upREC
-199237	0	0	0	genesUP	H3K27ac_upREC
-199236	0	0	0	genesUP	H3K27ac_upREC
-199235	0	0	0	genesUP	H3K27ac_upREC
-199234	0	0	0	genesUP	H3K27ac_upREC
-199233	0	0	0	genesUP	H3K27ac_upREC
-199232	0	0	0	genesUP	H3K27ac_upREC
-199231	0	0	0	genesUP	H3K27ac_upREC
-199230	0	0	0	genesUP	H3K27ac_upREC
-199229	0	0	0	genesUP	H3K27ac_upREC
-199228	0	0	0	genesUP	H3K27ac_upREC
-199227	0	0	0	genesUP	H3K27ac_upREC
-199226	0	0	0	genesUP	H3K27ac_upREC
-199225	0	0	0	genesUP	H3K27ac_upREC
-199224	0	0	0	genesUP	H3K27ac_upREC
-199223	0	0	0	genesUP	H3K27ac_upREC
-199222	0	0	0	genesUP	H3K27ac_upREC
-199221	0	0	0	genesUP	H3K27ac_upREC
-199220	0	0	0	genesUP	H3K27ac_upREC
-199219	0	0	0	genesUP	H3K27ac_upREC
-199218	0	0	0	genesUP	H3K27ac_upREC
-199217	0	0	0	genesUP	H3K27ac_upREC
-199216	0	0	0	genesUP	H3K27ac_upREC
-199215	0	0	0	genesUP	H3K27ac_upREC
-199214	0	0	0	genesUP	H3K27ac_upREC
-199213	0	0	0	genesUP	H3K27ac_upREC
-199212	0	0	0	genesUP	H3K27ac_upREC
-199211	0	0	0	genesUP	H3K27ac_upREC
-199210	0	0	0	genesUP	H3K27ac_upREC
-199209	0	0	0	genesUP	H3K27ac_upREC
-199208	0	0	0	genesUP	H3K27ac_upREC
-199207	0	0	0	genesUP	H3K27ac_upREC
-199206	0	0	0	genesUP	H3K27ac_upREC
-199205	0	0	0	genesUP	H3K27ac_upREC
-199204	0	0	0	genesUP	H3K27ac_upREC
-199203	0	0	0	genesUP	H3K27ac_upREC
-199202	0	0	0	genesUP	H3K27ac_upREC
-199201	0	0	0	genesUP	H3K27ac_upREC
-199200	0	0	0	genesUP	H3K27ac_upREC
-199199	0	0	0	genesUP	H3K27ac_upREC
-199198	0	0	0	genesUP	H3K27ac_upREC
-199197	0	0	0	genesUP	H3K27ac_upREC
-199196	0	0	0	genesUP	H3K27ac_upREC
-199195	0	0	0	genesUP	H3K27ac_upREC
-199194	0	0	0	genesUP	H3K27ac_upREC
-199193	0	0	0	genesUP	H3K27ac_upREC
-199192	0	0	0	genesUP	H3K27ac_upREC
-199191	0	0	0	genesUP	H3K27ac_upREC
-199190	0	0	0	genesUP	H3K27ac_upREC
-199189	0	0	0	genesUP	H3K27ac_upREC
-199188	0	0	0	genesUP	H3K27ac_upREC
-199187	0	0	0	genesUP	H3K27ac_upREC
-199186	0	0	0	genesUP	H3K27ac_upREC
-199185	0	0	0	genesUP	H3K27ac_upREC
-199184	0	0	0	genesUP	H3K27ac_upREC
-199183	0	0	0	genesUP	H3K27ac_upREC
-199182	0	0	0	genesUP	H3K27ac_upREC
-199181	0	0	0	genesUP	H3K27ac_upREC
-199180	0	0	0	genesUP	H3K27ac_upREC
-199179	0	0	0	genesUP	H3K27ac_upREC
-199178	0	0	0	genesUP	H3K27ac_upREC
-199177	0	0	0	genesUP	H3K27ac_upREC
-199176	0	0	0	genesUP	H3K27ac_upREC
-199175	0	0	0	genesUP	H3K27ac_upREC
-199174	0	0	0	genesUP	H3K27ac_upREC
-199173	0	0	0	genesUP	H3K27ac_upREC
-199172	0	0	0	genesUP	H3K27ac_upREC
-199171	0	0	0	genesUP	H3K27ac_upREC
-199170	0	0	0	genesUP	H3K27ac_upREC
-199169	0	0	0	genesUP	H3K27ac_upREC
-199168	0	0	0	genesUP	H3K27ac_upREC
-199167	0	0	0	genesUP	H3K27ac_upREC
-199166	0	0	0	genesUP	H3K27ac_upREC
-199165	0	0	0	genesUP	H3K27ac_upREC
-199164	0	0	0	genesUP	H3K27ac_upREC
-199163	0	0	0	genesUP	H3K27ac_upREC
-199162	0	0	0	genesUP	H3K27ac_upREC
-199161	0	0	0	genesUP	H3K27ac_upREC
-199160	0	0	0	genesUP	H3K27ac_upREC
-199159	0	0	0	genesUP	H3K27ac_upREC
-199158	0	0	0	genesUP	H3K27ac_upREC
-199157	0	0	0	genesUP	H3K27ac_upREC
-199156	0	0	0	genesUP	H3K27ac_upREC
-199155	0	0	0	genesUP	H3K27ac_upREC
-199154	0	0	0	genesUP	H3K27ac_upREC
-199153	0	0	0	genesUP	H3K27ac_upREC
-199152	0	0	0	genesUP	H3K27ac_upREC
-199151	0	0	0	genesUP	H3K27ac_upREC
-199150	0	0	0	genesUP	H3K27ac_upREC
-199149	0	0	0	genesUP	H3K27ac_upREC
-199148	0	0	0	genesUP	H3K27ac_upREC
-199147	0	0	0	genesUP	H3K27ac_upREC
-199146	0	0	0	genesUP	H3K27ac_upREC
-199145	0	0	0	genesUP	H3K27ac_upREC
-199144	0	0	0	genesUP	H3K27ac_upREC
-199143	0	0	0	genesUP	H3K27ac_upREC
-199142	0	0	0	genesUP	H3K27ac_upREC
-199141	0	0	0	genesUP	H3K27ac_upREC
-199140	0	0	0	genesUP	H3K27ac_upREC
-199139	0	0	0	genesUP	H3K27ac_upREC
-199138	0	0	0	genesUP	H3K27ac_upREC
-199137	0	0	0	genesUP	H3K27ac_upREC
-199136	0	0	0	genesUP	H3K27ac_upREC
-199135	0	0	0	genesUP	H3K27ac_upREC
-199134	0	0	0	genesUP	H3K27ac_upREC
-199133	0	0	0	genesUP	H3K27ac_upREC
-199132	0	0	0	genesUP	H3K27ac_upREC
-199131	0	0	0	genesUP	H3K27ac_upREC
-199130	0	0	0	genesUP	H3K27ac_upREC
-199129	0	0	0	genesUP	H3K27ac_upREC
-199128	0	0	0	genesUP	H3K27ac_upREC
-199127	0	0	0	genesUP	H3K27ac_upREC
-199126	0	0	0	genesUP	H3K27ac_upREC
-199125	0	0	0	genesUP	H3K27ac_upREC
-199124	0	0	0	genesUP	H3K27ac_upREC
-199123	0	0	0	genesUP	H3K27ac_upREC
-199122	0	0	0	genesUP	H3K27ac_upREC
-199121	0	0	0	genesUP	H3K27ac_upREC
-199120	0	0	0	genesUP	H3K27ac_upREC
-199119	0	0	0	genesUP	H3K27ac_upREC
-199118	0	0	0	genesUP	H3K27ac_upREC
-199117	0	0	0	genesUP	H3K27ac_upREC
-199116	0	0	0	genesUP	H3K27ac_upREC
-199115	0	0	0	genesUP	H3K27ac_upREC
-199114	0	0	0	genesUP	H3K27ac_upREC
-199113	0	0	0	genesUP	H3K27ac_upREC
-199112	0	0	0	genesUP	H3K27ac_upREC
-199111	0	0	0	genesUP	H3K27ac_upREC
-199110	0	0	0	genesUP	H3K27ac_upREC
-199109	0	0	0	genesUP	H3K27ac_upREC
-199108	0	0	0	genesUP	H3K27ac_upREC
-199107	0	0	0	genesUP	H3K27ac_upREC
-199106	0	0	0	genesUP	H3K27ac_upREC
-199105	0	0	0	genesUP	H3K27ac_upREC
-199104	0	0	0	genesUP	H3K27ac_upREC
-199103	0	0	0	genesUP	H3K27ac_upREC
-199102	0	0	0	genesUP	H3K27ac_upREC
-199101	0	0	0	genesUP	H3K27ac_upREC
-199100	0	0	0	genesUP	H3K27ac_upREC
-199099	0	0	0	genesUP	H3K27ac_upREC
-199098	0	0	0	genesUP	H3K27ac_upREC
-199097	0	0	0	genesUP	H3K27ac_upREC
-199096	0	0	0	genesUP	H3K27ac_upREC
-199095	0	0	0	genesUP	H3K27ac_upREC
-199094	0	0	0	genesUP	H3K27ac_upREC
-199093	0	0	0	genesUP	H3K27ac_upREC
-199092	0	0	0	genesUP	H3K27ac_upREC
-199091	0	0	0	genesUP	H3K27ac_upREC
-199090	0	0	0	genesUP	H3K27ac_upREC
-199089	0	0	0	genesUP	H3K27ac_upREC
-199088	0	0	0	genesUP	H3K27ac_upREC
-199087	0	0	0	genesUP	H3K27ac_upREC
-199086	0	0	0	genesUP	H3K27ac_upREC
-199085	0	0	0	genesUP	H3K27ac_upREC
-199084	0	0	0	genesUP	H3K27ac_upREC
-199083	0	0	0	genesUP	H3K27ac_upREC
-199082	0	0	0	genesUP	H3K27ac_upREC
-199081	0	0	0	genesUP	H3K27ac_upREC
-199080	0	0	0	genesUP	H3K27ac_upREC
-199079	0	0	0	genesUP	H3K27ac_upREC
-199078	0	0	0	genesUP	H3K27ac_upREC
-199077	0	0	0	genesUP	H3K27ac_upREC
-199076	0	0	0	genesUP	H3K27ac_upREC
-199075	0	0	0	genesUP	H3K27ac_upREC
-199074	0	0	0	genesUP	H3K27ac_upREC
-199073	0	0	0	genesUP	H3K27ac_upREC
-199072	0	0	0	genesUP	H3K27ac_upREC
-199071	0	0	0	genesUP	H3K27ac_upREC
-199070	0	0	0	genesUP	H3K27ac_upREC
-199069	0	0	0	genesUP	H3K27ac_upREC
-199068	0	0	0	genesUP	H3K27ac_upREC
-199067	0	0	0	genesUP	H3K27ac_upREC
-199066	0	0	0	genesUP	H3K27ac_upREC
-199065	0	0	0	genesUP	H3K27ac_upREC
-199064	0	0	0	genesUP	H3K27ac_upREC
-199063	0	0	0	genesUP	H3K27ac_upREC
-199062	0	0	0	genesUP	H3K27ac_upREC
-199061	0	0	0	genesUP	H3K27ac_upREC
-199060	0	0	0	genesUP	H3K27ac_upREC
-199059	0	0	0	genesUP	H3K27ac_upREC
-199058	0	0	0	genesUP	H3K27ac_upREC
-199057	0	0	0	genesUP	H3K27ac_upREC
-199056	0	0	0	genesUP	H3K27ac_upREC
-199055	0	0	0	genesUP	H3K27ac_upREC
-199054	0	0	0	genesUP	H3K27ac_upREC
-199053	0	0	0	genesUP	H3K27ac_upREC
-199052	0	0	0	genesUP	H3K27ac_upREC
-199051	0	0	0	genesUP	H3K27ac_upREC
-199050	0	0	0	genesUP	H3K27ac_upREC
-199049	0	0	0	genesUP	H3K27ac_upREC
-199048	0	0	0	genesUP	H3K27ac_upREC
-199047	0	0	0	genesUP	H3K27ac_upREC
-199046	0	0	0	genesUP	H3K27ac_upREC
-199045	0	0	0	genesUP	H3K27ac_upREC
-199044	0	0	0	genesUP	H3K27ac_upREC
-199043	0	0	0	genesUP	H3K27ac_upREC
-199042	0	0	0	genesUP	H3K27ac_upREC
-199041	0	0	0	genesUP	H3K27ac_upREC
-199040	0	0	0	genesUP	H3K27ac_upREC
-199039	0	0	0	genesUP	H3K27ac_upREC
-199038	0	0	0	genesUP	H3K27ac_upREC
-199037	0	0	0	genesUP	H3K27ac_upREC
-199036	0	0	0	genesUP	H3K27ac_upREC
-199035	0	0	0	genesUP	H3K27ac_upREC
-199034	0	0	0	genesUP	H3K27ac_upREC
-199033	0	0	0	genesUP	H3K27ac_upREC
-199032	0	0	0	genesUP	H3K27ac_upREC
-199031	0	0	0	genesUP	H3K27ac_upREC
-199030	0	0	0	genesUP	H3K27ac_upREC
-199029	0	0	0	genesUP	H3K27ac_upREC
-199028	0	0	0	genesUP	H3K27ac_upREC
-199027	0	0	0	genesUP	H3K27ac_upREC
-199026	0	0	0	genesUP	H3K27ac_upREC
-199025	0	0	0	genesUP	H3K27ac_upREC
-199024	0	0	0	genesUP	H3K27ac_upREC
-199023	0	0	0	genesUP	H3K27ac_upREC
-199022	0	0	0	genesUP	H3K27ac_upREC
-199021	0	0	0	genesUP	H3K27ac_upREC
-199020	0	0	0	genesUP	H3K27ac_upREC
-199019	0	0	0	genesUP	H3K27ac_upREC
-199018	0	0	0	genesUP	H3K27ac_upREC
-199017	0	0	0	genesUP	H3K27ac_upREC
-199016	0	0	0	genesUP	H3K27ac_upREC
-199015	0	0	0	genesUP	H3K27ac_upREC
-199014	0	0	0	genesUP	H3K27ac_upREC
-199013	0	0	0	genesUP	H3K27ac_upREC
-199012	0	0	0	genesUP	H3K27ac_upREC
-199011	0	0	0	genesUP	H3K27ac_upREC
-199010	0	0	0	genesUP	H3K27ac_upREC
-199009	0	0	0	genesUP	H3K27ac_upREC
-199008	0	0	0	genesUP	H3K27ac_upREC
-199007	0	0	0	genesUP	H3K27ac_upREC
-199006	0	0	0	genesUP	H3K27ac_upREC
-199005	0	0	0	genesUP	H3K27ac_upREC
-199004	0	0	0	genesUP	H3K27ac_upREC
-199003	0	0	0	genesUP	H3K27ac_upREC
-199002	0	0	0	genesUP	H3K27ac_upREC
-199001	0	0	0	genesUP	H3K27ac_upREC
-199000	0	0	0	genesUP	H3K27ac_upREC
-198999	0	0	0	genesUP	H3K27ac_upREC
-198998	0	0	0	genesUP	H3K27ac_upREC
-198997	0	0	0	genesUP	H3K27ac_upREC
-198996	0	0	0	genesUP	H3K27ac_upREC
-198995	0	0	0	genesUP	H3K27ac_upREC
-198994	0	0	0	genesUP	H3K27ac_upREC
-198993	0	0	0	genesUP	H3K27ac_upREC
-198992	0	0	0	genesUP	H3K27ac_upREC
-198991	0	0	0	genesUP	H3K27ac_upREC
-198990	0	0	0	genesUP	H3K27ac_upREC
-198989	0	0	0	genesUP	H3K27ac_upREC
-198988	0	0	0	genesUP	H3K27ac_upREC
-198987	0	0	0	genesUP	H3K27ac_upREC
-198986	0	0	0	genesUP	H3K27ac_upREC
-198985	0	0	0	genesUP	H3K27ac_upREC
-198984	0	0	0	genesUP	H3K27ac_upREC
-198983	0	0	0	genesUP	H3K27ac_upREC
-198982	0	0	0	genesUP	H3K27ac_upREC
-198981	0	0	0	genesUP	H3K27ac_upREC
-198980	0	0	0	genesUP	H3K27ac_upREC
-198979	0	0	0	genesUP	H3K27ac_upREC
-198978	0	0	0	genesUP	H3K27ac_upREC
-198977	0	0	0	genesUP	H3K27ac_upREC
-198976	0	0	0	genesUP	H3K27ac_upREC
-198975	0	0	0	genesUP	H3K27ac_upREC
-198974	0	0	0	genesUP	H3K27ac_upREC
-198973	0	0	0	genesUP	H3K27ac_upREC
-198972	0	0	0	genesUP	H3K27ac_upREC
-198971	0	0	0	genesUP	H3K27ac_upREC
-198970	0	0	0	genesUP	H3K27ac_upREC
-198969	0	0	0	genesUP	H3K27ac_upREC
-198968	0	0	0	genesUP	H3K27ac_upREC
-198967	0	0	0	genesUP	H3K27ac_upREC
-198966	0	0	0	genesUP	H3K27ac_upREC
-198965	0	0	0	genesUP	H3K27ac_upREC
-198964	0	0	0	genesUP	H3K27ac_upREC
-198963	0	0	0	genesUP	H3K27ac_upREC
-198962	0	0	0	genesUP	H3K27ac_upREC
-198961	0	0	0	genesUP	H3K27ac_upREC
-198960	0	0	0	genesUP	H3K27ac_upREC
-198959	0	0	0	genesUP	H3K27ac_upREC
-198958	0	0	0	genesUP	H3K27ac_upREC
-198957	0	0	0	genesUP	H3K27ac_upREC
-198956	0	0	0	genesUP	H3K27ac_upREC
-198955	0	0	0	genesUP	H3K27ac_upREC
-198954	0	0	0	genesUP	H3K27ac_upREC
-198953	0	0	0	genesUP	H3K27ac_upREC
-198952	0	0	0	genesUP	H3K27ac_upREC
-198951	0	0	0	genesUP	H3K27ac_upREC
-198950	0	0	0	genesUP	H3K27ac_upREC
-198949	0	0	0	genesUP	H3K27ac_upREC
-198948	0	0	0	genesUP	H3K27ac_upREC
-198947	0	0	0	genesUP	H3K27ac_upREC
-198946	0	0	0	genesUP	H3K27ac_upREC
-198945	0	0	0	genesUP	H3K27ac_upREC
-198944	0	0	0	genesUP	H3K27ac_upREC
-198943	0	0	0	genesUP	H3K27ac_upREC
-198942	0	0	0	genesUP	H3K27ac_upREC
-198941	0	0	0	genesUP	H3K27ac_upREC
-198940	0	0	0	genesUP	H3K27ac_upREC
-198939	0	0	0	genesUP	H3K27ac_upREC
-198938	0	0	0	genesUP	H3K27ac_upREC
-198937	0	0	0	genesUP	H3K27ac_upREC
-198936	0	0	0	genesUP	H3K27ac_upREC
-198935	0	0	0	genesUP	H3K27ac_upREC
-198934	0	0	0	genesUP	H3K27ac_upREC
-198933	0	0	0	genesUP	H3K27ac_upREC
-198932	0	0	0	genesUP	H3K27ac_upREC
-198931	0	0	0	genesUP	H3K27ac_upREC
-198930	0	0	0	genesUP	H3K27ac_upREC
-198929	0	0	0	genesUP	H3K27ac_upREC
-198928	0	0	0	genesUP	H3K27ac_upREC
-198927	0	0	0	genesUP	H3K27ac_upREC
-198926	0	0	0	genesUP	H3K27ac_upREC
-198925	0	0	0	genesUP	H3K27ac_upREC
-198924	0	0	0	genesUP	H3K27ac_upREC
-198923	0	0	0	genesUP	H3K27ac_upREC
-198922	0	0	0	genesUP	H3K27ac_upREC
-198921	0	0	0	genesUP	H3K27ac_upREC
-198920	0	0	0	genesUP	H3K27ac_upREC
-198919	0	0	0	genesUP	H3K27ac_upREC
-198918	0	0	0	genesUP	H3K27ac_upREC
-198917	0	0	0	genesUP	H3K27ac_upREC
-198916	0	0	0	genesUP	H3K27ac_upREC
-198915	0	0	0	genesUP	H3K27ac_upREC
-198914	0	0	0	genesUP	H3K27ac_upREC
-198913	0	0	0	genesUP	H3K27ac_upREC
-198912	0	0	0	genesUP	H3K27ac_upREC
-198911	0	0	0	genesUP	H3K27ac_upREC
-198910	0	0	0	genesUP	H3K27ac_upREC
-198909	0	0	0	genesUP	H3K27ac_upREC
-198908	0	0	0	genesUP	H3K27ac_upREC
-198907	0	0	0	genesUP	H3K27ac_upREC
-198906	0	0	0	genesUP	H3K27ac_upREC
-198905	0	0	0	genesUP	H3K27ac_upREC
-198904	0	0	0	genesUP	H3K27ac_upREC
-198903	0	0	0	genesUP	H3K27ac_upREC
-198902	0	0	0	genesUP	H3K27ac_upREC
-198901	0	0	0	genesUP	H3K27ac_upREC
-198900	0	0	0	genesUP	H3K27ac_upREC
-198899	0	0	0	genesUP	H3K27ac_upREC
-198898	0	0	0	genesUP	H3K27ac_upREC
-198897	0	0	0	genesUP	H3K27ac_upREC
-198896	0	0	0	genesUP	H3K27ac_upREC
-198895	0	0	0	genesUP	H3K27ac_upREC
-198894	0	0	0	genesUP	H3K27ac_upREC
-198893	0	0	0	genesUP	H3K27ac_upREC
-198892	0	0	0	genesUP	H3K27ac_upREC
-198891	0	0	0	genesUP	H3K27ac_upREC
-198890	0	0	0	genesUP	H3K27ac_upREC
-198889	0	0	0	genesUP	H3K27ac_upREC
-198888	0	0	0	genesUP	H3K27ac_upREC
-198887	0	0	0	genesUP	H3K27ac_upREC
-198886	0	0	0	genesUP	H3K27ac_upREC
-198885	0	0	0	genesUP	H3K27ac_upREC
-198884	0	0	0	genesUP	H3K27ac_upREC
-198883	0	0	0	genesUP	H3K27ac_upREC
-198882	0	0	0	genesUP	H3K27ac_upREC
-198881	0	0	0	genesUP	H3K27ac_upREC
-198880	0	0	0	genesUP	H3K27ac_upREC
-198879	0	0	0	genesUP	H3K27ac_upREC
-198878	0	0	0	genesUP	H3K27ac_upREC
-198877	0	0	0	genesUP	H3K27ac_upREC
-198876	0	0	0	genesUP	H3K27ac_upREC
-198875	0	0	0	genesUP	H3K27ac_upREC
-198874	0	0	0	genesUP	H3K27ac_upREC
-198873	0	0	0	genesUP	H3K27ac_upREC
-198872	0	0	0	genesUP	H3K27ac_upREC
-198871	0	0	0	genesUP	H3K27ac_upREC
-198870	0	0	0	genesUP	H3K27ac_upREC
-198869	0	0	0	genesUP	H3K27ac_upREC
-198868	0	0	0	genesUP	H3K27ac_upREC
-198867	0	0	0	genesUP	H3K27ac_upREC
-198866	0	0	0	genesUP	H3K27ac_upREC
-198865	0	0	0	genesUP	H3K27ac_upREC
-198864	0	0	0	genesUP	H3K27ac_upREC
-198863	0	0	0	genesUP	H3K27ac_upREC
-198862	0	0	0	genesUP	H3K27ac_upREC
-198861	0	0	0	genesUP	H3K27ac_upREC
-198860	0	0	0	genesUP	H3K27ac_upREC
-198859	0	0	0	genesUP	H3K27ac_upREC
-198858	0	0	0	genesUP	H3K27ac_upREC
-198857	0	0	0	genesUP	H3K27ac_upREC
-198856	0	0	0	genesUP	H3K27ac_upREC
-198855	0	0	0	genesUP	H3K27ac_upREC
-198854	0	0	0	genesUP	H3K27ac_upREC
-198853	0	0	0	genesUP	H3K27ac_upREC
-198852	0	0	0	genesUP	H3K27ac_upREC
-198851	0	0	0	genesUP	H3K27ac_upREC
-198850	0	0	0	genesUP	H3K27ac_upREC
-198849	0	0	0	genesUP	H3K27ac_upREC
-198848	0	0	0	genesUP	H3K27ac_upREC
-198847	0	0	0	genesUP	H3K27ac_upREC
-198846	0	0	0	genesUP	H3K27ac_upREC
-198845	0	0	0	genesUP	H3K27ac_upREC
-198844	0	0	0	genesUP	H3K27ac_upREC
-198843	0	0	0	genesUP	H3K27ac_upREC
-198842	0	0	0	genesUP	H3K27ac_upREC
-198841	0	0	0	genesUP	H3K27ac_upREC
-198840	0	0	0	genesUP	H3K27ac_upREC
-198839	0	0	0	genesUP	H3K27ac_upREC
-198838	0	0	0	genesUP	H3K27ac_upREC
-198837	0	0	0	genesUP	H3K27ac_upREC
-198836	0	0	0	genesUP	H3K27ac_upREC
-198835	0	0	0	genesUP	H3K27ac_upREC
-198834	0	0	0	genesUP	H3K27ac_upREC
-198833	0	0	0	genesUP	H3K27ac_upREC
-198832	0	0	0	genesUP	H3K27ac_upREC
-198831	0	0	0	genesUP	H3K27ac_upREC
-198830	0	0	0	genesUP	H3K27ac_upREC
-198829	0	0	0	genesUP	H3K27ac_upREC
-198828	0	0	0	genesUP	H3K27ac_upREC
-198827	0	0	0	genesUP	H3K27ac_upREC
-198826	0	0	0	genesUP	H3K27ac_upREC
-198825	0	0	0	genesUP	H3K27ac_upREC
-198824	0	0	0	genesUP	H3K27ac_upREC
-198823	0	0	0	genesUP	H3K27ac_upREC
-198822	0	0	0	genesUP	H3K27ac_upREC
-198821	0	0	0	genesUP	H3K27ac_upREC
-198820	0	0	0	genesUP	H3K27ac_upREC
-198819	0	0	0	genesUP	H3K27ac_upREC
-198818	0	0	0	genesUP	H3K27ac_upREC
-198817	0	0	0	genesUP	H3K27ac_upREC
-198816	0	0	0	genesUP	H3K27ac_upREC
-198815	0	0	0	genesUP	H3K27ac_upREC
-198814	0	0	0	genesUP	H3K27ac_upREC
-198813	0	0	0	genesUP	H3K27ac_upREC
-198812	0	0	0	genesUP	H3K27ac_upREC
-198811	0	0	0	genesUP	H3K27ac_upREC
-198810	0	0	0	genesUP	H3K27ac_upREC
-198809	0	0	0	genesUP	H3K27ac_upREC
-198808	0	0	0	genesUP	H3K27ac_upREC
-198807	0	0	0	genesUP	H3K27ac_upREC
-198806	0	0	0	genesUP	H3K27ac_upREC
-198805	0	0	0	genesUP	H3K27ac_upREC
-198804	0	0	0	genesUP	H3K27ac_upREC
-198803	0	0	0	genesUP	H3K27ac_upREC
-198802	0	0	0	genesUP	H3K27ac_upREC
-198801	0	0	0	genesUP	H3K27ac_upREC
-198800	0	0	0	genesUP	H3K27ac_upREC
-198799	0	0	0	genesUP	H3K27ac_upREC
-198798	0	0	0	genesUP	H3K27ac_upREC
-198797	0	0	0	genesUP	H3K27ac_upREC
-198796	0	0	0	genesUP	H3K27ac_upREC
-198795	0	0	0	genesUP	H3K27ac_upREC
-198794	0	0	0	genesUP	H3K27ac_upREC
-198793	0	0	0	genesUP	H3K27ac_upREC
-198792	0	0	0	genesUP	H3K27ac_upREC
-198791	0	0	0	genesUP	H3K27ac_upREC
-198790	0	0	0	genesUP	H3K27ac_upREC
-198789	0	0	0	genesUP	H3K27ac_upREC
-198788	0	0	0	genesUP	H3K27ac_upREC
-198787	0	0	0	genesUP	H3K27ac_upREC
-198786	0	0	0	genesUP	H3K27ac_upREC
-198785	0	0	0	genesUP	H3K27ac_upREC
-198784	0	0	0	genesUP	H3K27ac_upREC
-198783	0	0	0	genesUP	H3K27ac_upREC
-198782	0	0	0	genesUP	H3K27ac_upREC
-198781	0	0	0	genesUP	H3K27ac_upREC
-198780	0	0	0	genesUP	H3K27ac_upREC
-198779	0	0	0	genesUP	H3K27ac_upREC
-198778	0	0	0	genesUP	H3K27ac_upREC
-198777	0	0	0	genesUP	H3K27ac_upREC
-198776	0	0	0	genesUP	H3K27ac_upREC
-198775	0	0	0	genesUP	H3K27ac_upREC
-198774	0	0	0	genesUP	H3K27ac_upREC
-198773	0	0	0	genesUP	H3K27ac_upREC
-198772	0	0	0	genesUP	H3K27ac_upREC
-198771	0	0	0	genesUP	H3K27ac_upREC
-198770	0	0	0	genesUP	H3K27ac_upREC
-198769	0	0	0	genesUP	H3K27ac_upREC
-198768	0	0	0	genesUP	H3K27ac_upREC
-198767	0	0	0	genesUP	H3K27ac_upREC
-198766	0	0	0	genesUP	H3K27ac_upREC
-198765	0	0	0	genesUP	H3K27ac_upREC
-198764	0	0	0	genesUP	H3K27ac_upREC
-198763	0	0	0	genesUP	H3K27ac_upREC
-198762	0	0	0	genesUP	H3K27ac_upREC
-198761	0	0	0	genesUP	H3K27ac_upREC
-198760	0	0	0	genesUP	H3K27ac_upREC
-198759	0	0	0	genesUP	H3K27ac_upREC
-198758	0	0	0	genesUP	H3K27ac_upREC
-198757	0	0	0	genesUP	H3K27ac_upREC
-198756	0	0	0	genesUP	H3K27ac_upREC
-198755	0	0	0	genesUP	H3K27ac_upREC
-198754	0	0	0	genesUP	H3K27ac_upREC
-198753	0	0	0	genesUP	H3K27ac_upREC
-198752	0	0	0	genesUP	H3K27ac_upREC
-198751	0	0	0	genesUP	H3K27ac_upREC
-198750	0	0	0	genesUP	H3K27ac_upREC
-198749	0	0	0	genesUP	H3K27ac_upREC
-198748	0	0	0	genesUP	H3K27ac_upREC
-198747	0	0	0	genesUP	H3K27ac_upREC
-198746	0	0	0	genesUP	H3K27ac_upREC
-198745	0	0	0	genesUP	H3K27ac_upREC
-198744	0	0	0	genesUP	H3K27ac_upREC
-198743	0	0	0	genesUP	H3K27ac_upREC
-198742	0	0	0	genesUP	H3K27ac_upREC
-198741	0	0	0	genesUP	H3K27ac_upREC
-198740	0	0	0	genesUP	H3K27ac_upREC
-198739	0	0	0	genesUP	H3K27ac_upREC
-198738	0	0	0	genesUP	H3K27ac_upREC
-198737	0	0	0	genesUP	H3K27ac_upREC
-198736	0	0	0	genesUP	H3K27ac_upREC
-198735	0	0	0	genesUP	H3K27ac_upREC
-198734	0	0	0	genesUP	H3K27ac_upREC
-198733	0	0	0	genesUP	H3K27ac_upREC
-198732	0	0	0	genesUP	H3K27ac_upREC
-198731	0	0	0	genesUP	H3K27ac_upREC
-198730	0	0	0	genesUP	H3K27ac_upREC
-198729	0	0	0	genesUP	H3K27ac_upREC
-198728	0	0	0	genesUP	H3K27ac_upREC
-198727	0	0	0	genesUP	H3K27ac_upREC
-198726	0	0	0	genesUP	H3K27ac_upREC
-198725	0	0	0	genesUP	H3K27ac_upREC
-198724	0	0	0	genesUP	H3K27ac_upREC
-198723	0	0	0	genesUP	H3K27ac_upREC
-198722	0	0	0	genesUP	H3K27ac_upREC
-198721	0	0	0	genesUP	H3K27ac_upREC
-198720	0	0	0	genesUP	H3K27ac_upREC
-198719	0	0	0	genesUP	H3K27ac_upREC
-198718	0	0	0	genesUP	H3K27ac_upREC
-198717	0	0	0	genesUP	H3K27ac_upREC
-198716	0	0	0	genesUP	H3K27ac_upREC
-198715	0	0	0	genesUP	H3K27ac_upREC
-198714	0	0	0	genesUP	H3K27ac_upREC
-198713	0	0	0	genesUP	H3K27ac_upREC
-198712	0	0	0	genesUP	H3K27ac_upREC
-198711	0	0	0	genesUP	H3K27ac_upREC
-198710	0	0	0	genesUP	H3K27ac_upREC
-198709	0	0	0	genesUP	H3K27ac_upREC
-198708	0	0	0	genesUP	H3K27ac_upREC
-198707	0	0	0	genesUP	H3K27ac_upREC
-198706	0	0	0	genesUP	H3K27ac_upREC
-198705	0	0	0	genesUP	H3K27ac_upREC
-198704	0	0	0	genesUP	H3K27ac_upREC
-198703	0	0	0	genesUP	H3K27ac_upREC
-198702	0	0	0	genesUP	H3K27ac_upREC
-198701	0	0	0	genesUP	H3K27ac_upREC
-198700	0	0	0	genesUP	H3K27ac_upREC
-198699	0	0	0	genesUP	H3K27ac_upREC
-198698	0	0	0	genesUP	H3K27ac_upREC
-198697	0	0	0	genesUP	H3K27ac_upREC
-198696	0	0	0	genesUP	H3K27ac_upREC
-198695	0	0	0	genesUP	H3K27ac_upREC
-198694	0	0	0	genesUP	H3K27ac_upREC
-198693	0	0	0	genesUP	H3K27ac_upREC
-198692	0	0	0	genesUP	H3K27ac_upREC
-198691	0	0	0	genesUP	H3K27ac_upREC
-198690	0	0	0	genesUP	H3K27ac_upREC
-198689	0	0	0	genesUP	H3K27ac_upREC
-198688	0	0	0	genesUP	H3K27ac_upREC
-198687	0	0	0	genesUP	H3K27ac_upREC
-198686	0	0	0	genesUP	H3K27ac_upREC
-198685	0	0	0	genesUP	H3K27ac_upREC
-198684	0	0	0	genesUP	H3K27ac_upREC
-198683	0	0	0	genesUP	H3K27ac_upREC
-198682	0	0	0	genesUP	H3K27ac_upREC
-198681	0	0	0	genesUP	H3K27ac_upREC
-198680	0	0	0	genesUP	H3K27ac_upREC
-198679	0	0	0	genesUP	H3K27ac_upREC
-198678	0	0	0	genesUP	H3K27ac_upREC
-198677	0	0	0	genesUP	H3K27ac_upREC
-198676	0	0	0	genesUP	H3K27ac_upREC
-198675	0	0	0	genesUP	H3K27ac_upREC
-198674	0	0	0	genesUP	H3K27ac_upREC
-198673	0	0	0	genesUP	H3K27ac_upREC
-198672	0	0	0	genesUP	H3K27ac_upREC
-198671	0	0	0	genesUP	H3K27ac_upREC
-198670	0	0	0	genesUP	H3K27ac_upREC
-198669	0	0	0	genesUP	H3K27ac_upREC
-198668	0	0	0	genesUP	H3K27ac_upREC
-198667	0	0	0	genesUP	H3K27ac_upREC
-198666	0	0	0	genesUP	H3K27ac_upREC
-198665	0	0	0	genesUP	H3K27ac_upREC
-198664	0	0	0	genesUP	H3K27ac_upREC
-198663	0	0	0	genesUP	H3K27ac_upREC
-198662	0	0	0	genesUP	H3K27ac_upREC
-198661	0	0	0	genesUP	H3K27ac_upREC
-198660	0	0	0	genesUP	H3K27ac_upREC
-198659	0	0	0	genesUP	H3K27ac_upREC
-198658	0	0	0	genesUP	H3K27ac_upREC
-198657	0	0	0	genesUP	H3K27ac_upREC
-198656	0	0	0	genesUP	H3K27ac_upREC
-198655	0	0	0	genesUP	H3K27ac_upREC
-198654	0	0	0	genesUP	H3K27ac_upREC
-198653	0	0	0	genesUP	H3K27ac_upREC
-198652	0	0	0	genesUP	H3K27ac_upREC
-198651	0	0	0	genesUP	H3K27ac_upREC
-198650	0	0	0	genesUP	H3K27ac_upREC
-198649	0	0	0	genesUP	H3K27ac_upREC
-198648	0	0	0	genesUP	H3K27ac_upREC
-198647	0	0	0	genesUP	H3K27ac_upREC
-198646	0	0	0	genesUP	H3K27ac_upREC
-198645	0	0	0	genesUP	H3K27ac_upREC
-198644	0	0	0	genesUP	H3K27ac_upREC
-198643	0	0	0	genesUP	H3K27ac_upREC
-198642	0	0	0	genesUP	H3K27ac_upREC
-198641	0	0	0	genesUP	H3K27ac_upREC
-198640	0	0	0	genesUP	H3K27ac_upREC
-198639	0	0	0	genesUP	H3K27ac_upREC
-198638	0	0	0	genesUP	H3K27ac_upREC
-198637	0	0	0	genesUP	H3K27ac_upREC
-198636	0	0	0	genesUP	H3K27ac_upREC
-198635	0	0	0	genesUP	H3K27ac_upREC
-198634	0	0	0	genesUP	H3K27ac_upREC
-198633	0	0	0	genesUP	H3K27ac_upREC
-198632	0	0	0	genesUP	H3K27ac_upREC
-198631	0	0	0	genesUP	H3K27ac_upREC
-198630	0	0	0	genesUP	H3K27ac_upREC
-198629	0	0	0	genesUP	H3K27ac_upREC
-198628	0	0	0	genesUP	H3K27ac_upREC
-198627	0	0	0	genesUP	H3K27ac_upREC
-198626	0	0	0	genesUP	H3K27ac_upREC
-198625	0	0	0	genesUP	H3K27ac_upREC
-198624	0	0	0	genesUP	H3K27ac_upREC
-198623	0	0	0	genesUP	H3K27ac_upREC
-198622	0	0	0	genesUP	H3K27ac_upREC
-198621	0	0	0	genesUP	H3K27ac_upREC
-198620	0	0	0	genesUP	H3K27ac_upREC
-198619	0	0	0	genesUP	H3K27ac_upREC
-198618	0	0	0	genesUP	H3K27ac_upREC
-198617	0	0	0	genesUP	H3K27ac_upREC
-198616	0	0	0	genesUP	H3K27ac_upREC
-198615	0	0	0	genesUP	H3K27ac_upREC
-198614	0	0	0	genesUP	H3K27ac_upREC
-198613	0	0	0	genesUP	H3K27ac_upREC
-198612	0	0	0	genesUP	H3K27ac_upREC
-198611	0	0	0	genesUP	H3K27ac_upREC
-198610	0	0	0	genesUP	H3K27ac_upREC
-198609	0	0	0	genesUP	H3K27ac_upREC
-198608	0	0	0	genesUP	H3K27ac_upREC
-198607	0	0	0	genesUP	H3K27ac_upREC
-198606	0	0	0	genesUP	H3K27ac_upREC
-198605	0	0	0	genesUP	H3K27ac_upREC
-198604	0	0	0	genesUP	H3K27ac_upREC
-198603	0	0	0	genesUP	H3K27ac_upREC
-198602	0	0	0	genesUP	H3K27ac_upREC
-198601	0	0	0	genesUP	H3K27ac_upREC
-198600	0	0	0	genesUP	H3K27ac_upREC
-198599	0	0	0	genesUP	H3K27ac_upREC
-198598	0	0	0	genesUP	H3K27ac_upREC
-198597	0	0	0	genesUP	H3K27ac_upREC
-198596	0	0	0	genesUP	H3K27ac_upREC
-198595	0	0	0	genesUP	H3K27ac_upREC
-198594	0	0	0	genesUP	H3K27ac_upREC
-198593	0	0	0	genesUP	H3K27ac_upREC
-198592	0	0	0	genesUP	H3K27ac_upREC
-198591	0	0	0	genesUP	H3K27ac_upREC
-198590	0	0	0	genesUP	H3K27ac_upREC
-198589	0	0	0	genesUP	H3K27ac_upREC
-198588	0	0	0	genesUP	H3K27ac_upREC
-198587	0	0	0	genesUP	H3K27ac_upREC
-198586	0	0	0	genesUP	H3K27ac_upREC
-198585	0	0	0	genesUP	H3K27ac_upREC
-198584	0	0	0	genesUP	H3K27ac_upREC
-198583	0	0	0	genesUP	H3K27ac_upREC
-198582	0	0	0	genesUP	H3K27ac_upREC
-198581	0	0	0	genesUP	H3K27ac_upREC
-198580	0	0	0	genesUP	H3K27ac_upREC
-198579	0	0	0	genesUP	H3K27ac_upREC
-198578	0	0	0	genesUP	H3K27ac_upREC
-198577	0	0	0	genesUP	H3K27ac_upREC
-198576	0	0	0	genesUP	H3K27ac_upREC
-198575	0	0	0	genesUP	H3K27ac_upREC
-198574	0	0	0	genesUP	H3K27ac_upREC
-198573	0	0	0	genesUP	H3K27ac_upREC
-198572	0	0	0	genesUP	H3K27ac_upREC
-198571	0	0	0	genesUP	H3K27ac_upREC
-198570	0	0	0	genesUP	H3K27ac_upREC
-198569	0	0	0	genesUP	H3K27ac_upREC
-198568	0	0	0	genesUP	H3K27ac_upREC
-198567	0	0	0	genesUP	H3K27ac_upREC
-198566	0	0	0	genesUP	H3K27ac_upREC
-198565	0	0	0	genesUP	H3K27ac_upREC
-198564	0	0	0	genesUP	H3K27ac_upREC
-198563	0	0	0	genesUP	H3K27ac_upREC
-198562	0	0	0	genesUP	H3K27ac_upREC
-198561	0	0	0	genesUP	H3K27ac_upREC
-198560	0	0	0	genesUP	H3K27ac_upREC
-198559	0	0	0	genesUP	H3K27ac_upREC
-198558	0	0	0	genesUP	H3K27ac_upREC
-198557	0	0	0	genesUP	H3K27ac_upREC
-198556	0	0	0	genesUP	H3K27ac_upREC
-198555	0	0	0	genesUP	H3K27ac_upREC
-198554	0	0	0	genesUP	H3K27ac_upREC
-198553	0	0	0	genesUP	H3K27ac_upREC
-198552	0	0	0	genesUP	H3K27ac_upREC
-198551	0	0	0	genesUP	H3K27ac_upREC
-198550	0	0	0	genesUP	H3K27ac_upREC
-198549	0	0	0	genesUP	H3K27ac_upREC
-198548	0	0	0	genesUP	H3K27ac_upREC
-198547	0	0	0	genesUP	H3K27ac_upREC
-198546	0	0	0	genesUP	H3K27ac_upREC
-198545	0	0	0	genesUP	H3K27ac_upREC
-198544	0	0	0	genesUP	H3K27ac_upREC
-198543	0	0	0	genesUP	H3K27ac_upREC
-198542	0	0	0	genesUP	H3K27ac_upREC
-198541	0	0	0	genesUP	H3K27ac_upREC
-198540	0	0	0	genesUP	H3K27ac_upREC
-198539	0	0	0	genesUP	H3K27ac_upREC
-198538	0	0	0	genesUP	H3K27ac_upREC
-198537	0	0	0	genesUP	H3K27ac_upREC
-198536	0	0	0	genesUP	H3K27ac_upREC
-198535	0	0	0	genesUP	H3K27ac_upREC
-198534	0	0	0	genesUP	H3K27ac_upREC
-198533	0	0	0	genesUP	H3K27ac_upREC
-198532	0	0	0	genesUP	H3K27ac_upREC
-198531	0	0	0	genesUP	H3K27ac_upREC
-198530	0	0	0	genesUP	H3K27ac_upREC
-198529	0	0	0	genesUP	H3K27ac_upREC
-198528	0	0	0	genesUP	H3K27ac_upREC
-198527	0	0	0	genesUP	H3K27ac_upREC
-198526	0	0	0	genesUP	H3K27ac_upREC
-198525	0	0	0	genesUP	H3K27ac_upREC
-198524	0	0	0	genesUP	H3K27ac_upREC
-198523	0	0	0	genesUP	H3K27ac_upREC
-198522	0	0	0	genesUP	H3K27ac_upREC
-198521	0	0	0	genesUP	H3K27ac_upREC
-198520	0	0	0	genesUP	H3K27ac_upREC
-198519	0	0	0	genesUP	H3K27ac_upREC
-198518	0	0	0	genesUP	H3K27ac_upREC
-198517	0	0	0	genesUP	H3K27ac_upREC
-198516	0	0	0	genesUP	H3K27ac_upREC
-198515	0	0	0	genesUP	H3K27ac_upREC
-198514	0	0	0	genesUP	H3K27ac_upREC
-198513	0	0	0	genesUP	H3K27ac_upREC
-198512	0	0	0	genesUP	H3K27ac_upREC
-198511	0	0	0	genesUP	H3K27ac_upREC
-198510	0	0	0	genesUP	H3K27ac_upREC
-198509	0	0	0	genesUP	H3K27ac_upREC
-198508	0	0	0	genesUP	H3K27ac_upREC
-198507	0	0	0	genesUP	H3K27ac_upREC
-198506	0	0	0	genesUP	H3K27ac_upREC
-198505	0	0	0	genesUP	H3K27ac_upREC
-198504	0	0	0	genesUP	H3K27ac_upREC
-198503	0	0	0	genesUP	H3K27ac_upREC
-198502	0	0	0	genesUP	H3K27ac_upREC
-198501	0	0	0	genesUP	H3K27ac_upREC
-198500	0	0	0	genesUP	H3K27ac_upREC
-198499	0	0	0	genesUP	H3K27ac_upREC
-198498	0	0	0	genesUP	H3K27ac_upREC
-198497	0	0	0	genesUP	H3K27ac_upREC
-198496	0	0	0	genesUP	H3K27ac_upREC
-198495	0	0	0	genesUP	H3K27ac_upREC
-198494	0	0	0	genesUP	H3K27ac_upREC
-198493	0	0	0	genesUP	H3K27ac_upREC
-198492	0	0	0	genesUP	H3K27ac_upREC
-198491	0	0	0	genesUP	H3K27ac_upREC
-198490	0	0	0	genesUP	H3K27ac_upREC
-198489	0	0	0	genesUP	H3K27ac_upREC
-198488	0	0	0	genesUP	H3K27ac_upREC
-198487	0	0	0	genesUP	H3K27ac_upREC
-198486	0	0	0	genesUP	H3K27ac_upREC
-198485	0	0	0	genesUP	H3K27ac_upREC
-198484	0	0	0	genesUP	H3K27ac_upREC
-198483	0	0	0	genesUP	H3K27ac_upREC
-198482	0	0	0	genesUP	H3K27ac_upREC
-198481	0	0	0	genesUP	H3K27ac_upREC
-198480	0	0	0	genesUP	H3K27ac_upREC
-198479	0	0	0	genesUP	H3K27ac_upREC
-198478	0	0	0	genesUP	H3K27ac_upREC
-198477	0	0	0	genesUP	H3K27ac_upREC
-198476	0	0	0	genesUP	H3K27ac_upREC
-198475	0	0	0	genesUP	H3K27ac_upREC
-198474	0	0	0	genesUP	H3K27ac_upREC
-198473	0	0	0	genesUP	H3K27ac_upREC
-198472	0	0	0	genesUP	H3K27ac_upREC
-198471	0	0	0	genesUP	H3K27ac_upREC
-198470	0	0	0	genesUP	H3K27ac_upREC
-198469	0	0	0	genesUP	H3K27ac_upREC
-198468	0	0	0	genesUP	H3K27ac_upREC
-198467	0	0	0	genesUP	H3K27ac_upREC
-198466	0	0	0	genesUP	H3K27ac_upREC
-198465	0	0	0	genesUP	H3K27ac_upREC
-198464	0	0	0	genesUP	H3K27ac_upREC
-198463	0	0	0	genesUP	H3K27ac_upREC
-198462	0	0	0	genesUP	H3K27ac_upREC
-198461	0	0	0	genesUP	H3K27ac_upREC
-198460	0	0	0	genesUP	H3K27ac_upREC
-198459	0	0	0	genesUP	H3K27ac_upREC
-198458	0	0	0	genesUP	H3K27ac_upREC
-198457	0	0	0	genesUP	H3K27ac_upREC
-198456	0	0	0	genesUP	H3K27ac_upREC
-198455	0	0	0	genesUP	H3K27ac_upREC
-198454	0	0	0	genesUP	H3K27ac_upREC
-198453	0	0	0	genesUP	H3K27ac_upREC
-198452	0	0	0	genesUP	H3K27ac_upREC
-198451	0	0	0	genesUP	H3K27ac_upREC
-198450	0	0	0	genesUP	H3K27ac_upREC
-198449	0	0	0	genesUP	H3K27ac_upREC
-198448	0	0	0	genesUP	H3K27ac_upREC
-198447	0	0	0	genesUP	H3K27ac_upREC
-198446	0	0	0	genesUP	H3K27ac_upREC
-198445	0	0	0	genesUP	H3K27ac_upREC
-198444	0	0	0	genesUP	H3K27ac_upREC
-198443	0	0	0	genesUP	H3K27ac_upREC
-198442	0	0	0	genesUP	H3K27ac_upREC
-198441	0	0	0	genesUP	H3K27ac_upREC
-198440	0	0	0	genesUP	H3K27ac_upREC
-198439	0	0	0	genesUP	H3K27ac_upREC
-198438	0	0	0	genesUP	H3K27ac_upREC
-198437	0	0	0	genesUP	H3K27ac_upREC
-198436	0	0	0	genesUP	H3K27ac_upREC
-198435	0	0	0	genesUP	H3K27ac_upREC
-198434	0	0	0	genesUP	H3K27ac_upREC
-198433	0	0	0	genesUP	H3K27ac_upREC
-198432	0	0	0	genesUP	H3K27ac_upREC
-198431	0	0	0	genesUP	H3K27ac_upREC
-198430	0	0	0	genesUP	H3K27ac_upREC
-198429	0	0	0	genesUP	H3K27ac_upREC
-198428	0	0	0	genesUP	H3K27ac_upREC
-198427	0	0	0	genesUP	H3K27ac_upREC
-198426	0	0	0	genesUP	H3K27ac_upREC
-198425	0	0	0	genesUP	H3K27ac_upREC
-198424	0	0	0	genesUP	H3K27ac_upREC
-198423	0	0	0	genesUP	H3K27ac_upREC
-198422	0	0	0	genesUP	H3K27ac_upREC
-198421	0	0	0	genesUP	H3K27ac_upREC
-198420	0	0	0	genesUP	H3K27ac_upREC
-198419	0	0	0	genesUP	H3K27ac_upREC
-198418	0	0	0	genesUP	H3K27ac_upREC
-198417	0	0	0	genesUP	H3K27ac_upREC
-198416	0	0	0	genesUP	H3K27ac_upREC
-198415	0	0	0	genesUP	H3K27ac_upREC
-198414	0	0	0	genesUP	H3K27ac_upREC
-198413	0	0	0	genesUP	H3K27ac_upREC
-198412	0	0	0	genesUP	H3K27ac_upREC
-198411	0	0	0	genesUP	H3K27ac_upREC
-198410	0	0	0	genesUP	H3K27ac_upREC
-198409	0	0	0	genesUP	H3K27ac_upREC
-198408	0	0	0	genesUP	H3K27ac_upREC
-198407	0	0	0	genesUP	H3K27ac_upREC
-198406	0	0	0	genesUP	H3K27ac_upREC
-198405	0	0	0	genesUP	H3K27ac_upREC
-198404	0	0	0	genesUP	H3K27ac_upREC
-198403	0	0	0	genesUP	H3K27ac_upREC
-198402	0	0	0	genesUP	H3K27ac_upREC
-198401	0	0	0	genesUP	H3K27ac_upREC
-198400	0	0	0	genesUP	H3K27ac_upREC
-198399	0	0	0	genesUP	H3K27ac_upREC
-198398	0	0	0	genesUP	H3K27ac_upREC
-198397	0	0	0	genesUP	H3K27ac_upREC
-198396	0	0	0	genesUP	H3K27ac_upREC
-198395	0	0	0	genesUP	H3K27ac_upREC
-198394	0	0	0	genesUP	H3K27ac_upREC
-198393	0	0	0	genesUP	H3K27ac_upREC
-198392	0	0	0	genesUP	H3K27ac_upREC
-198391	0	0	0	genesUP	H3K27ac_upREC
-198390	0	0	0	genesUP	H3K27ac_upREC
-198389	0	0	0	genesUP	H3K27ac_upREC
-198388	0	0	0	genesUP	H3K27ac_upREC
-198387	0	0	0	genesUP	H3K27ac_upREC
-198386	0	0	0	genesUP	H3K27ac_upREC
-198385	0	0	0	genesUP	H3K27ac_upREC
-198384	0	0	0	genesUP	H3K27ac_upREC
-198383	0	0	0	genesUP	H3K27ac_upREC
-198382	0	0	0	genesUP	H3K27ac_upREC
-198381	0	0	0	genesUP	H3K27ac_upREC
-198380	0	0	0	genesUP	H3K27ac_upREC
-198379	0	0	0	genesUP	H3K27ac_upREC
-198378	0	0	0	genesUP	H3K27ac_upREC
-198377	0	0	0	genesUP	H3K27ac_upREC
-198376	0	0	0	genesUP	H3K27ac_upREC
-198375	0	0	0	genesUP	H3K27ac_upREC
-198374	0	0	0	genesUP	H3K27ac_upREC
-198373	0	0	0	genesUP	H3K27ac_upREC
-198372	0	0	0	genesUP	H3K27ac_upREC
-198371	0	0	0	genesUP	H3K27ac_upREC
-198370	0	0	0	genesUP	H3K27ac_upREC
-198369	0	0	0	genesUP	H3K27ac_upREC
-198368	0	0	0	genesUP	H3K27ac_upREC
-198367	0	0	0	genesUP	H3K27ac_upREC
-198366	0	0	0	genesUP	H3K27ac_upREC
-198365	0	0	0	genesUP	H3K27ac_upREC
-198364	0	0	0	genesUP	H3K27ac_upREC
-198363	0	0	0	genesUP	H3K27ac_upREC
-198362	0	0	0	genesUP	H3K27ac_upREC
-198361	0	0	0	genesUP	H3K27ac_upREC
-198360	0	0	0	genesUP	H3K27ac_upREC
-198359	0	0	0	genesUP	H3K27ac_upREC
-198358	0	0	0	genesUP	H3K27ac_upREC
-198357	0	0	0	genesUP	H3K27ac_upREC
-198356	0	0	0	genesUP	H3K27ac_upREC
-198355	0	0	0	genesUP	H3K27ac_upREC
-198354	0	0	0	genesUP	H3K27ac_upREC
-198353	0	0	0	genesUP	H3K27ac_upREC
-198352	0	0	0	genesUP	H3K27ac_upREC
-198351	0	0	0	genesUP	H3K27ac_upREC
-198350	0	0	0	genesUP	H3K27ac_upREC
-198349	0	0	0	genesUP	H3K27ac_upREC
-198348	0	0	0	genesUP	H3K27ac_upREC
-198347	0	0	0	genesUP	H3K27ac_upREC
-198346	0	0	0	genesUP	H3K27ac_upREC
-198345	0	0	0	genesUP	H3K27ac_upREC
-198344	0	0	0	genesUP	H3K27ac_upREC
-198343	0	0	0	genesUP	H3K27ac_upREC
-198342	0	0	0	genesUP	H3K27ac_upREC
-198341	0	0	0	genesUP	H3K27ac_upREC
-198340	0	0	0	genesUP	H3K27ac_upREC
-198339	0	0	0	genesUP	H3K27ac_upREC
-198338	0	0	0	genesUP	H3K27ac_upREC
-198337	0	0	0	genesUP	H3K27ac_upREC
-198336	0	0	0	genesUP	H3K27ac_upREC
-198335	0	0	0	genesUP	H3K27ac_upREC
-198334	0	0	0	genesUP	H3K27ac_upREC
-198333	0	0	0	genesUP	H3K27ac_upREC
-198332	0	0	0	genesUP	H3K27ac_upREC
-198331	0	0	0	genesUP	H3K27ac_upREC
-198330	0	0	0	genesUP	H3K27ac_upREC
-198329	0	0	0	genesUP	H3K27ac_upREC
-198328	0	0	0	genesUP	H3K27ac_upREC
-198327	0	0	0	genesUP	H3K27ac_upREC
-198326	0	0	0	genesUP	H3K27ac_upREC
-198325	0	0	0	genesUP	H3K27ac_upREC
-198324	0	0	0	genesUP	H3K27ac_upREC
-198323	0	0	0	genesUP	H3K27ac_upREC
-198322	0	0	0	genesUP	H3K27ac_upREC
-198321	0	0	0	genesUP	H3K27ac_upREC
-198320	0	0	0	genesUP	H3K27ac_upREC
-198319	0	0	0	genesUP	H3K27ac_upREC
-198318	0	0	0	genesUP	H3K27ac_upREC
-198317	0	0	0	genesUP	H3K27ac_upREC
-198316	0	0	0	genesUP	H3K27ac_upREC
-198315	0	0	0	genesUP	H3K27ac_upREC
-198314	0	0	0	genesUP	H3K27ac_upREC
-198313	0	0	0	genesUP	H3K27ac_upREC
-198312	0	0	0	genesUP	H3K27ac_upREC
-198311	0	0	0	genesUP	H3K27ac_upREC
-198310	0	0	0	genesUP	H3K27ac_upREC
-198309	0	0	0	genesUP	H3K27ac_upREC
-198308	0	0	0	genesUP	H3K27ac_upREC
-198307	0	0	0	genesUP	H3K27ac_upREC
-198306	0	0	0	genesUP	H3K27ac_upREC
-198305	0	0	0	genesUP	H3K27ac_upREC
-198304	0	0	0	genesUP	H3K27ac_upREC
-198303	0	0	0	genesUP	H3K27ac_upREC
-198302	0	0	0	genesUP	H3K27ac_upREC
-198301	0	0	0	genesUP	H3K27ac_upREC
-198300	0	0	0	genesUP	H3K27ac_upREC
-198299	0	0	0	genesUP	H3K27ac_upREC
-198298	0	0	0	genesUP	H3K27ac_upREC
-198297	0	0	0	genesUP	H3K27ac_upREC
-198296	0	0	0	genesUP	H3K27ac_upREC
-198295	0	0	0	genesUP	H3K27ac_upREC
-198294	0	0	0	genesUP	H3K27ac_upREC
-198293	0	0	0	genesUP	H3K27ac_upREC
-198292	0	0	0	genesUP	H3K27ac_upREC
-198291	0	0	0	genesUP	H3K27ac_upREC
-198290	0	0	0	genesUP	H3K27ac_upREC
-198289	0	0	0	genesUP	H3K27ac_upREC
-198288	0	0	0	genesUP	H3K27ac_upREC
-198287	0	0	0	genesUP	H3K27ac_upREC
-198286	0	0	0	genesUP	H3K27ac_upREC
-198285	0	0	0	genesUP	H3K27ac_upREC
-198284	0	0	0	genesUP	H3K27ac_upREC
-198283	0	0	0	genesUP	H3K27ac_upREC
-198282	0	0	0	genesUP	H3K27ac_upREC
-198281	0	0	0	genesUP	H3K27ac_upREC
-198280	0	0	0	genesUP	H3K27ac_upREC
-198279	0	0	0	genesUP	H3K27ac_upREC
-198278	0	0	0	genesUP	H3K27ac_upREC
-198277	0	0	0	genesUP	H3K27ac_upREC
-198276	0	0	0	genesUP	H3K27ac_upREC
-198275	0	0	0	genesUP	H3K27ac_upREC
-198274	0	0	0	genesUP	H3K27ac_upREC
-198273	0	0	0	genesUP	H3K27ac_upREC
-198272	0	0	0	genesUP	H3K27ac_upREC
-198271	0	0	0	genesUP	H3K27ac_upREC
-198270	0	0	0	genesUP	H3K27ac_upREC
-198269	0	0	0	genesUP	H3K27ac_upREC
-198268	0	0	0	genesUP	H3K27ac_upREC
-198267	0	0	0	genesUP	H3K27ac_upREC
-198266	0	0	0	genesUP	H3K27ac_upREC
-198265	0	0	0	genesUP	H3K27ac_upREC
-198264	0	0	0	genesUP	H3K27ac_upREC
-198263	0	0	0	genesUP	H3K27ac_upREC
-198262	0	0	0	genesUP	H3K27ac_upREC
-198261	0	0	0	genesUP	H3K27ac_upREC
-198260	0	0	0	genesUP	H3K27ac_upREC
-198259	0	0	0	genesUP	H3K27ac_upREC
-198258	0	0	0	genesUP	H3K27ac_upREC
-198257	0	0	0	genesUP	H3K27ac_upREC
-198256	0	0	0	genesUP	H3K27ac_upREC
-198255	0	0	0	genesUP	H3K27ac_upREC
-198254	0	0	0	genesUP	H3K27ac_upREC
-198253	0	0	0	genesUP	H3K27ac_upREC
-198252	0	0	0	genesUP	H3K27ac_upREC
-198251	0	0	0	genesUP	H3K27ac_upREC
-198250	0	0	0	genesUP	H3K27ac_upREC
-198249	0	0	0	genesUP	H3K27ac_upREC
-198248	0	0	0	genesUP	H3K27ac_upREC
-198247	0	0	0	genesUP	H3K27ac_upREC
-198246	0	0	0	genesUP	H3K27ac_upREC
-198245	0	0	0	genesUP	H3K27ac_upREC
-198244	0	0	0	genesUP	H3K27ac_upREC
-198243	0	0	0	genesUP	H3K27ac_upREC
-198242	0	0	0	genesUP	H3K27ac_upREC
-198241	0	0	0	genesUP	H3K27ac_upREC
-198240	0	0	0	genesUP	H3K27ac_upREC
-198239	0	0	0	genesUP	H3K27ac_upREC
-198238	0	0	0	genesUP	H3K27ac_upREC
-198237	0	0	0	genesUP	H3K27ac_upREC
-198236	0	0	0	genesUP	H3K27ac_upREC
-198235	0	0	0	genesUP	H3K27ac_upREC
-198234	0	0	0	genesUP	H3K27ac_upREC
-198233	0	0	0	genesUP	H3K27ac_upREC
-198232	0	0	0	genesUP	H3K27ac_upREC
-198231	0	0	0	genesUP	H3K27ac_upREC
-198230	0	0	0	genesUP	H3K27ac_upREC
-198229	0	0	0	genesUP	H3K27ac_upREC
-198228	0	0	0	genesUP	H3K27ac_upREC
-198227	0	0	0	genesUP	H3K27ac_upREC
-198226	0	0	0	genesUP	H3K27ac_upREC
-198225	0	0	0	genesUP	H3K27ac_upREC
-198224	0	0	0	genesUP	H3K27ac_upREC
-198223	0	0	0	genesUP	H3K27ac_upREC
-198222	0	0	0	genesUP	H3K27ac_upREC
-198221	0	0	0	genesUP	H3K27ac_upREC
-198220	0	0	0	genesUP	H3K27ac_upREC
-198219	0	0	0	genesUP	H3K27ac_upREC
-198218	0	0	0	genesUP	H3K27ac_upREC
-198217	0	0	0	genesUP	H3K27ac_upREC
-198216	0	0	0	genesUP	H3K27ac_upREC
-198215	0	0	0	genesUP	H3K27ac_upREC
-198214	0	0	0	genesUP	H3K27ac_upREC
-198213	0	0	0	genesUP	H3K27ac_upREC
-198212	0	0	0	genesUP	H3K27ac_upREC
-198211	0	0	0	genesUP	H3K27ac_upREC
-198210	0	0	0	genesUP	H3K27ac_upREC
-198209	0	0	0	genesUP	H3K27ac_upREC
-198208	0	0	0	genesUP	H3K27ac_upREC
-198207	0	0	0	genesUP	H3K27ac_upREC
-198206	0	0	0	genesUP	H3K27ac_upREC
-198205	0	0	0	genesUP	H3K27ac_upREC
-198204	0	0	0	genesUP	H3K27ac_upREC
-198203	0	0	0	genesUP	H3K27ac_upREC
-198202	0	0	0	genesUP	H3K27ac_upREC
-198201	0	0	0	genesUP	H3K27ac_upREC
-198200	0	0	0	genesUP	H3K27ac_upREC
-198199	0	0	0	genesUP	H3K27ac_upREC
-198198	0	0	0	genesUP	H3K27ac_upREC
-198197	0	0	0	genesUP	H3K27ac_upREC
-198196	0	0	0	genesUP	H3K27ac_upREC
-198195	0	0	0	genesUP	H3K27ac_upREC
-198194	0	0	0	genesUP	H3K27ac_upREC
-198193	0	0	0	genesUP	H3K27ac_upREC
-198192	0	0	0	genesUP	H3K27ac_upREC
-198191	0	0	0	genesUP	H3K27ac_upREC
-198190	0	0	0	genesUP	H3K27ac_upREC
-198189	0	0	0	genesUP	H3K27ac_upREC
-198188	0	0	0	genesUP	H3K27ac_upREC
-198187	0	0	0	genesUP	H3K27ac_upREC
-198186	0	0	0	genesUP	H3K27ac_upREC
-198185	0	0	0	genesUP	H3K27ac_upREC
-198184	0	0	0	genesUP	H3K27ac_upREC
-198183	0	0	0	genesUP	H3K27ac_upREC
-198182	0	0	0	genesUP	H3K27ac_upREC
-198181	0	0	0	genesUP	H3K27ac_upREC
-198180	0	0	0	genesUP	H3K27ac_upREC
-198179	0	0	0	genesUP	H3K27ac_upREC
-198178	0	0	0	genesUP	H3K27ac_upREC
-198177	0	0	0	genesUP	H3K27ac_upREC
-198176	0	0	0	genesUP	H3K27ac_upREC
-198175	0	0	0	genesUP	H3K27ac_upREC
-198174	0	0	0	genesUP	H3K27ac_upREC
-198173	0	0	0	genesUP	H3K27ac_upREC
-198172	0	0	0	genesUP	H3K27ac_upREC
-198171	0	0	0	genesUP	H3K27ac_upREC
-198170	0	0	0	genesUP	H3K27ac_upREC
-198169	0	0	0	genesUP	H3K27ac_upREC
-198168	0	0	0	genesUP	H3K27ac_upREC
-198167	0	0	0	genesUP	H3K27ac_upREC
-198166	0	0	0	genesUP	H3K27ac_upREC
-198165	0	0	0	genesUP	H3K27ac_upREC
-198164	0	0	0	genesUP	H3K27ac_upREC
-198163	0	0	0	genesUP	H3K27ac_upREC
-198162	0	0	0	genesUP	H3K27ac_upREC
-198161	0	0	0	genesUP	H3K27ac_upREC
-198160	0	0	0	genesUP	H3K27ac_upREC
-198159	0	0	0	genesUP	H3K27ac_upREC
-198158	0	0	0	genesUP	H3K27ac_upREC
-198157	0	0	0	genesUP	H3K27ac_upREC
-198156	0	0	0	genesUP	H3K27ac_upREC
-198155	0	0	0	genesUP	H3K27ac_upREC
-198154	0	0	0	genesUP	H3K27ac_upREC
-198153	0	0	0	genesUP	H3K27ac_upREC
-198152	0	0	0	genesUP	H3K27ac_upREC
-198151	0	0	0	genesUP	H3K27ac_upREC
-198150	0	0	0	genesUP	H3K27ac_upREC
-198149	0	0	0	genesUP	H3K27ac_upREC
-198148	0	0	0	genesUP	H3K27ac_upREC
-198147	0	0	0	genesUP	H3K27ac_upREC
-198146	0	0	0	genesUP	H3K27ac_upREC
-198145	0	0	0	genesUP	H3K27ac_upREC
-198144	0	0	0	genesUP	H3K27ac_upREC
-198143	0	0	0	genesUP	H3K27ac_upREC
-198142	0	0	0	genesUP	H3K27ac_upREC
-198141	0	0	0	genesUP	H3K27ac_upREC
-198140	0	0	0	genesUP	H3K27ac_upREC
-198139	0	0	0	genesUP	H3K27ac_upREC
-198138	0	0	0	genesUP	H3K27ac_upREC
-198137	0	0	0	genesUP	H3K27ac_upREC
-198136	0	0	0	genesUP	H3K27ac_upREC
-198135	0	0	0	genesUP	H3K27ac_upREC
-198134	0	0	0	genesUP	H3K27ac_upREC
-198133	0	0	0	genesUP	H3K27ac_upREC
-198132	0	0	0	genesUP	H3K27ac_upREC
-198131	0	0	0	genesUP	H3K27ac_upREC
-198130	0	0	0	genesUP	H3K27ac_upREC
-198129	0	0	0	genesUP	H3K27ac_upREC
-198128	0	0	0	genesUP	H3K27ac_upREC
-198127	0	0	0	genesUP	H3K27ac_upREC
-198126	0	0	0	genesUP	H3K27ac_upREC
-198125	0	0	0	genesUP	H3K27ac_upREC
-198124	0	0	0	genesUP	H3K27ac_upREC
-198123	0	0	0	genesUP	H3K27ac_upREC
-198122	0	0	0	genesUP	H3K27ac_upREC
-198121	0	0	0	genesUP	H3K27ac_upREC
-198120	0	0	0	genesUP	H3K27ac_upREC
-198119	0	0	0	genesUP	H3K27ac_upREC
-198118	0	0	0	genesUP	H3K27ac_upREC
-198117	0	0	0	genesUP	H3K27ac_upREC
-198116	0	0	0	genesUP	H3K27ac_upREC
-198115	0	0	0	genesUP	H3K27ac_upREC
-198114	0	0	0	genesUP	H3K27ac_upREC
-198113	0	0	0	genesUP	H3K27ac_upREC
-198112	0	0	0	genesUP	H3K27ac_upREC
-198111	0	0	0	genesUP	H3K27ac_upREC
-198110	0	0	0	genesUP	H3K27ac_upREC
-198109	0	0	0	genesUP	H3K27ac_upREC
-198108	0	0	0	genesUP	H3K27ac_upREC
-198107	0	0	0	genesUP	H3K27ac_upREC
-198106	0	0	0	genesUP	H3K27ac_upREC
-198105	0	0	0	genesUP	H3K27ac_upREC
-198104	0	0	0	genesUP	H3K27ac_upREC
-198103	0	0	0	genesUP	H3K27ac_upREC
-198102	0	0	0	genesUP	H3K27ac_upREC
-198101	0	0	0	genesUP	H3K27ac_upREC
-198100	0	0	0	genesUP	H3K27ac_upREC
-198099	0	0	0	genesUP	H3K27ac_upREC
-198098	0	0	0	genesUP	H3K27ac_upREC
-198097	0	0	0	genesUP	H3K27ac_upREC
-198096	0	0	0	genesUP	H3K27ac_upREC
-198095	0	0	0	genesUP	H3K27ac_upREC
-198094	0	0	0	genesUP	H3K27ac_upREC
-198093	0	0	0	genesUP	H3K27ac_upREC
-198092	0	0	0	genesUP	H3K27ac_upREC
-198091	0	0	0	genesUP	H3K27ac_upREC
-198090	0	0	0	genesUP	H3K27ac_upREC
-198089	0	0	0	genesUP	H3K27ac_upREC
-198088	0	0	0	genesUP	H3K27ac_upREC
-198087	0	0	0	genesUP	H3K27ac_upREC
-198086	0	0	0	genesUP	H3K27ac_upREC
-198085	0	0	0	genesUP	H3K27ac_upREC
-198084	0	0	0	genesUP	H3K27ac_upREC
-198083	0	0	0	genesUP	H3K27ac_upREC
-198082	0	0	0	genesUP	H3K27ac_upREC
-198081	0	0	0	genesUP	H3K27ac_upREC
-198080	0	0	0	genesUP	H3K27ac_upREC
-198079	0	0	0	genesUP	H3K27ac_upREC
-198078	0	0	0	genesUP	H3K27ac_upREC
-198077	0	0	0	genesUP	H3K27ac_upREC
-198076	0	0	0	genesUP	H3K27ac_upREC
-198075	0	0	0	genesUP	H3K27ac_upREC
-198074	0	0	0	genesUP	H3K27ac_upREC
-198073	0	0	0	genesUP	H3K27ac_upREC
-198072	0	0	0	genesUP	H3K27ac_upREC
-198071	0	0	0	genesUP	H3K27ac_upREC
-198070	0	0	0	genesUP	H3K27ac_upREC
-198069	0	0	0	genesUP	H3K27ac_upREC
-198068	0	0	0	genesUP	H3K27ac_upREC
-198067	0	0	0	genesUP	H3K27ac_upREC
-198066	0	0	0	genesUP	H3K27ac_upREC
-198065	0	0	0	genesUP	H3K27ac_upREC
-198064	0	0	0	genesUP	H3K27ac_upREC
-198063	0	0	0	genesUP	H3K27ac_upREC
-198062	0	0	0	genesUP	H3K27ac_upREC
-198061	0	0	0	genesUP	H3K27ac_upREC
-198060	0	0	0	genesUP	H3K27ac_upREC
-198059	0	0	0	genesUP	H3K27ac_upREC
-198058	0	0	0	genesUP	H3K27ac_upREC
-198057	0	0	0	genesUP	H3K27ac_upREC
-198056	0	0	0	genesUP	H3K27ac_upREC
-198055	0	0	0	genesUP	H3K27ac_upREC
-198054	0	0	0	genesUP	H3K27ac_upREC
-198053	0	0	0	genesUP	H3K27ac_upREC
-198052	0	0	0	genesUP	H3K27ac_upREC
-198051	0	0	0	genesUP	H3K27ac_upREC
-198050	0	0	0	genesUP	H3K27ac_upREC
-198049	0	0	0	genesUP	H3K27ac_upREC
-198048	0	0	0	genesUP	H3K27ac_upREC
-198047	0	0	0	genesUP	H3K27ac_upREC
-198046	0	0	0	genesUP	H3K27ac_upREC
-198045	0	0	0	genesUP	H3K27ac_upREC
-198044	0	0	0	genesUP	H3K27ac_upREC
-198043	0	0	0	genesUP	H3K27ac_upREC
-198042	0	0	0	genesUP	H3K27ac_upREC
-198041	0	0	0	genesUP	H3K27ac_upREC
-198040	0	0	0	genesUP	H3K27ac_upREC
-198039	0	0	0	genesUP	H3K27ac_upREC
-198038	0	0	0	genesUP	H3K27ac_upREC
-198037	0	0	0	genesUP	H3K27ac_upREC
-198036	0	0	0	genesUP	H3K27ac_upREC
-198035	0	0	0	genesUP	H3K27ac_upREC
-198034	0	0	0	genesUP	H3K27ac_upREC
-198033	0	0	0	genesUP	H3K27ac_upREC
-198032	0	0	0	genesUP	H3K27ac_upREC
-198031	0	0	0	genesUP	H3K27ac_upREC
-198030	0	0	0	genesUP	H3K27ac_upREC
-198029	0	0	0	genesUP	H3K27ac_upREC
-198028	0	0	0	genesUP	H3K27ac_upREC
-198027	0	0	0	genesUP	H3K27ac_upREC
-198026	0	0	0	genesUP	H3K27ac_upREC
-198025	0	0	0	genesUP	H3K27ac_upREC
-198024	0	0	0	genesUP	H3K27ac_upREC
-198023	0	0	0	genesUP	H3K27ac_upREC
-198022	0	0	0	genesUP	H3K27ac_upREC
-198021	0	0	0	genesUP	H3K27ac_upREC
-198020	0	0	0	genesUP	H3K27ac_upREC
-198019	0	0	0	genesUP	H3K27ac_upREC
-198018	0	0	0	genesUP	H3K27ac_upREC
-198017	0	0	0	genesUP	H3K27ac_upREC
-198016	0	0	0	genesUP	H3K27ac_upREC
-198015	0	0	0	genesUP	H3K27ac_upREC
-198014	0	0	0	genesUP	H3K27ac_upREC
-198013	0	0	0	genesUP	H3K27ac_upREC
-198012	0	0	0	genesUP	H3K27ac_upREC
-198011	0	0	0	genesUP	H3K27ac_upREC
-198010	0	0	0	genesUP	H3K27ac_upREC
-198009	0	0	0	genesUP	H3K27ac_upREC
-198008	0	0	0	genesUP	H3K27ac_upREC
-198007	0	0	0	genesUP	H3K27ac_upREC
-198006	0	0	0	genesUP	H3K27ac_upREC
-198005	0	0	0	genesUP	H3K27ac_upREC
-198004	0	0	0	genesUP	H3K27ac_upREC
-198003	0	0	0	genesUP	H3K27ac_upREC
-198002	0	0	0	genesUP	H3K27ac_upREC
[truncated: 798,003+ more rows]

## Sheet: Fig_4g_ESC_gast_scatterPlot
gene	ESC_l2fc	gast_l2fc
0610009B22Rik	-0.552537	-0.00514263
0610009E02Rik	1.76306	2.27038
0610009L18Rik	-1.36559	-0.975134
0610010F05Rik	-0.0169894	-0.396598
0610010K14Rik	-0.504707	-0.482197
0610012G03Rik	-0.445832	-0.66544
0610030E20Rik	0.124887	1.31684
0610038B21Rik	1.37675	0.507937
0610040B10Rik	1.33506	1.21428
0610040F04Rik	-0.194869	-0.317471
0610040J01Rik	-0.0897688	-0.107345
0610043K17Rik	-2.50275	-0.740587
1110002E22Rik	1.86338	0.954029
1110002J07Rik	-0.249385	1.53649
1110002L01Rik	-0.800915	-0.254714
1110004F10Rik	-0.457526	-0.315403
1110006O24Rik	0.67507	0.268865
1110008P14Rik	0.987578	1.05589
1110012L19Rik	-0.373616	-0.0720391
1110017D15Rik	5.74113	2.36878
1110019D14Rik	-0.615017	-0.376756
1110020A21Rik	-0.559741	-0.228651
1110032A03Rik	1.36446	1.1954
1110032F04Rik	-0.72483	-1.87353
1110038B12Rik	-0.775475	-1.10759
1110038F14Rik	-0.713875	-0.351542
1110046J04Rik	0.845023	0.577245
1110051M20Rik	0.787511	-0.0841097
1110059E24Rik	-0.0539626	0.40579
1110059G10Rik	-0.270548	-0.647622
1110065P20Rik	-0.121539	-0.117532
1190005I06Rik	-0.703169	0.724243
1190007I07Rik	-0.679441	-0.710132
1190028D05Rik	-3.18027	-0.967144
1300002E11Rik	1.15417	0.61959
1300017J02Rik	1.83416	1.90464
1500004A13Rik	1.20362	-0.490743
1500009C09Rik	2.95072	4.28981
1500009L16Rik	0.449264	0.698468
1500011B03Rik	-0.429129	-0.189924
1500015A07Rik	0.0621382	0.266448
1500026H17Rik	5.10855	4.94778
1600002D24Rik	1.13581	0
1600012H06Rik	0.0607	0.0687808
1600014C10Rik	0.546604	0.464969
1600014C23Rik	-0.231078	0.382121
1600020E01Rik	-1.49266	-0.725183
1600023N17Rik	0.830444	-0.122473
1600029I14Rik	6.07484	4.04094
1700001C19Rik	2.15872	1.79495
1700001G11Rik	-0.880597	0.0727799
1700001G17Rik	1.24624	0.851988
1700001J03Rik	3.66715	2.21645
1700001J11Rik	1.5779	-0.97289
1700001L05Rik	0.467479	1.2801
1700001L19Rik	1.74931	0.756096
1700001O22Rik	1.37225	0.427329
1700001P01Rik	-0.132613	0.531787
1700003E16Rik	5.39577	4.80684
1700003F12Rik	0.517939	-0.338449
1700003G18Rik	-0.968002	1.24791
1700003M07Rik	1.50928	1.07293
1700007K13Rik	0.084042	0.041856
1700007L15Rik	-0.336723	0.427
1700008J07Rik	-1.54509	-0.713611
1700008O03Rik	-1.1953	0.200558
1700010D01Rik	0.684336	0.766814
1700010I14Rik	0.294486	0.737171
1700012B07Rik	0.368897	0.384121
1700012B09Rik	5.84986	4.6266
1700012C14Rik	-1.07312	-0.391709
1700012D01Rik	0.011512	1.81355
1700012D14Rik	-0.928142	0.842462
1700013F07Rik	4.42297	2.62906
1700013H16Rik	0.474345	-0.459489
1700016A09Rik	-0.498751	0.0936271
1700016H13Rik	0.220071	0.597064
1700016K19Rik	2.08918	2.90832
1700016L04Rik	-0.0060806	-0.210382
1700017B05Rik	0.118591	-0.705859
1700017J07Rik	-0.0842378	-0.108272
1700018A04Rik	3.62458	3.40326
1700018B08Rik	2.90996	1.1438
1700018L02Rik	1.17989	0.229782
1700019A02Rik	-0.219193	0.12474
1700019D03Rik	-2.44984	-1.76168
1700019E08Rik	-0.283817	0.193791
1700019N19Rik	3.25251	-0.0631724
1700020D05Rik	1.95066	1.74762
1700020L24Rik	0.296325	-1.51991
1700020N15Rik	0.404958	0.578504
1700020N18Rik	1.90227	2.7676
1700023D09Rik	0.18502	-2.09671
1700024F13Rik	-0.2	-0.12039
1700024G13Rik	-0.464786	1.09977
1700025F24Rik	1.30924	1.07186
1700025G04Rik	0.589482	-0.0602738
1700027J07Rik	3.78644	1.66007
1700028B04Rik	1.15682	1.31892
1700028E10Rik	-0.118408	-0.757648
1700028I16Rik	-0.543833	1.12897
1700028J19Rik	-0.229358	-0.240264
1700028P14Rik	3.26942	4.57774
1700029I15Rik	1.65963	2.89341
1700029J07Rik	1.22972	1.1592
1700029M20Rik	1.62023	2.02665
1700029P11Rik	-0.516082	-0.887732
1700030C10Rik	-0.810481	-0.906995
1700030J22Rik	2.68549	2.46644
1700030K09Rik	-1.60981	-2.11249
1700030M09Rik	2.65825	1.48139
1700034P13Rik	-0.11621	-1.84105
1700037C18Rik	-0.115172	-0.484512
1700037H04Rik	0.41611	0.384622
1700040D17Rik	2.65097	-0.244268
1700042O10Rik	-1.4478	3.34047
1700047E10Rik	-1.28492	-2.54575
1700048O20Rik	1.95797	1.64556
1700052K11Rik	0.467902	0.582303
1700054A03Rik	-0.260172	0
1700055D16Rik	-0.210216	-2.13503
1700056E22Rik	0.752701	1.05714
1700057H21Rik	-2.27788	-2.33007
1700063D05Rik	-0.278729	-1.24731
1700063H04Rik	-1.4372	-0.331145
1700065D16Rik	-1.23965	-2.10296
1700066B17Rik	0.193571	0.316547
1700066B19Rik	2.64796	2.73271
1700066M21Rik	0.675154	0.876991
1700067K01Rik	-0.670607	0.136399
1700069L16Rik	2.92976	3.35945
1700084E18Rik	0.00901675	-0.374299
1700084J12Rik	-0.249618	0.201639
1700086L19Rik	5.03854	4.73292
1700086O06Rik	0.586054	0.350896
1700088E04Rik	4.57208	4.01822
1700092C10Rik	0.393658	2.49997
1700092M07Rik	-1.62094	0.209328
1700093K21Rik	-2.74286	-2.56554
1700094D03Rik	-0.250581	-0.00316893
1700095B10Rik	2.02882	1.43119
1700095J03Rik	2.8706	0.620505
1700096K18Rik	-0.000938663	1.04613
1700097N02Rik	-1.31722	-0.758288
1700101I11Rik	-0.882497	3.7319
1700102H20Rik	-1.04813	-0.52759
1700102P08Rik	-0.179383	0.986843
1700104L18Rik	-3.87643	-0.827755
1700105P06Rik	0.902731	-0.0769038
1700108F19Rik	-0.15793	-0.0825219
1700109H08Rik	0.958003	1.03587
1700110C19Rik	0.508131	2.34848
1700110K17Rik	-2.0382	-1.88235
1700112H15Rik	1.59209	0.388686
1700112J16Rik	1.2289	2.68194
1700113A16Rik	-0.8157	-0.63218
1700113B09Rik	0.649177	1.46479
1700120C14Rik	-1.14912	-0.00377864
1700120K04Rik	-0.246288	-0.0609461
1700121N20Rik	-2.19469	-1.12908
1700123J17Rik	1.35889	2.08861
1700123M08Rik	0.0217017	0.123538
1700123O20Rik	-0.225233	-0.113058
1700124L16Rik	2.02046	0.945192
1700125G22Rik	-1.42915	0.762924
1700125H03Rik	3.00765	1.10481
1700125H20Rik	4.30941	2.65969
1810007D17Rik	-1.84762	-0.677199
1810009A15Rik	-0.433757	-1.39288
1810010H24Rik	0.277086	1.9975
1810012K16Rik	0.662456	1.39735
1810013L24Rik	-0.235092	0.148957
1810014B01Rik	-1.14314	-0.555292
1810019D21Rik	-0.346312	0.655247
1810020O05Rik	3.44881	2.92073
1810021B22Rik	2.08164	2.74362
1810024B03Rik	-0.908166	-0.260662
1810026B05Rik	-2.28732	-1.29209
1810030O07Rik	-0.481932	-0.235516
1810034E14Rik	1.65203	-0.253172
1810037I17Rik	-0.454	-0.108067
1810041H14Rik	0.00808404	0.466138
1810044D09Rik	0.317394	0.65639
1810055G02Rik	0.568506	0.561887
1810058I24Rik	0.0458334	0.146219
1810062G17Rik	1.21986	3.01571
1810062O18Rik	-0.249868	0.165744
1810063I02Rik	2.65154	1.11336
2010001A14Rik	1.16624	1.5406
2010003K11Rik	2.9875	3.57822
2010010A06Rik	0.591166	-1.36577
2010109A12Rik	-1.08969	-1.64231
2010204K13Rik	-0.713455	-0.401199
2010300C02Rik	2.4618	1.59388
2010308F09Rik	1.16806	1.15811
2010315B03Rik	1.5825	0.577805
2200002D01Rik	-0.789774	0.143395
2200002J24Rik	4.14497	4.50997
2210016F16Rik	-0.290709	-0.0593993
2210016L21Rik	0.0331727	-0.108142
2210039B01Rik	2.06183	0.323133
2210406O10Rik	2.12707	1.89947
2210408F21Rik	1.08309	1.48512
2210408I21Rik	-0.0233509	0.0896159
2300009A05Rik	-0.159821	-0.629625
2310001H17Rik	2.75259	2.73139
2310002F09Rik	2.77866	2.63732
2310008N11Rik	-0.260227	-1.06264
2310009B15Rik	-0.106463	-0.106732
2310010J17Rik	0.148781	0.282097
2310011J03Rik	0.145994	0.456019
2310015A10Rik	0.352292	-0.287799
2310022A10Rik	0.204871	0.210087
2310022B05Rik	0.49004	0.150729
2310030G06Rik	0.0350044	-0.873192
2310033P09Rik	-0.8889	-0.77461
2310034G01Rik	0.761812	-0.430736
2310039H08Rik	-0.502424	-0.0531923
2310039L15Rik	0.742751	2.02485
2310040G24Rik	-1.65404	-0.930041
2310043M15Rik	-3.56286	-2.39406
2310057M21Rik	-1.44809	-1.111
2310061I04Rik	-0.866952	-0.594051
2310068J16Rik	-1.40183	-0.668256
2310069G16Rik	-0.911112	-0.987141
2400006E01Rik	-0.416621	-0.5971
2410002F23Rik	-1.05667	-0.896527
2410003L11Rik	-0.843672	-0.293029
2410004B18Rik	-0.257636	-0.0395505
2410004I01Rik	1.09216	1.35447
2410004P03Rik	1.45294	0.807439
2410006H16Rik	-1.30475	-1.04265
2410018L13Rik	-0.524896	-0.793477
2410021H03Rik	-0.677251	-0.68221
2410022M11Rik	-0.787729	-0.0580837
2410124H12Rik	3.077	2.49732
2410131K14Rik	0.726543	0.23965
2410141K09Rik	-0.37499	-0.628777
2500002B13Rik	-0.379154	1.31929
2500004C02Rik	-1.86448	-2.31738
2510002D24Rik	0.461637	-1.14041
2510003B16Rik	1.84748	0.746301
2510009E07Rik	2.66102	2.39912
2510039O18Rik	0.214122	0.962074
2610001J05Rik	-0.520291	-0.718811
2610002M06Rik	-0.689855	-0.588535
2610005L07Rik	-0.825892	-1.30824
2610008E11Rik	-0.296171	-0.272412
2610016A17Rik	4.22697	3.8475
2610020C07Rik	1.79948	2.15524
2610027K06Rik	0.269886	0
2610028E06Rik	0.281076	0.667951
2610028H24Rik	1.40973	1.42289
2610035D17Rik	3.11766	1.48911
2610035F20Rik	-2.57763	0.468691
2610037D02Rik	-0.0901479	-1.79781
2610042L04Rik	-2.24605	-2.23628
2610044O15Rik8	-1.19842	-0.953669
2610206C17Rik	0.744065	-0.330305
2610301B20Rik	0.495496	0.0847385
2610306M01Rik	-0.314785	-0.434688
2610307P16Rik	-0.576389	-1.04389
2610316D01Rik	3.13397	4.18343
2610318N02Rik	-0.467263	-0.361447
2610507B11Rik	-0.346638	-0.308519
2610507I01Rik	1.39644	0.86869
2610524H06Rik	-0.193313	-0.134028
2610528A11Rik	2.937	1.13622
2610528J11Rik	0.869599	0.600498
2700012I20Rik	1.83266	2.10576
2700038G22Rik	-1.68721	-1.21669
2700046A07Rik	-0.971702	-2.10453
2700046G09Rik	-0.0650038	-0.147948
2700049A03Rik	0.44897	0.553691
2700054A10Rik	1.40952	-0.0862098
2700062C07Rik	-1.68505	-1.61535
2700081O15Rik	-1.28728	-0.556156
2700097O09Rik	0.362032	-0.0533651
2700099C18Rik	-0.129884	0.0875278
2810001G20Rik	0.200826	0.261111
2810002D19Rik	-0.214287	-0.384008
2810004N23Rik	-0.655329	-0.599073
2810006K23Rik	-0.186829	-0.290955
2810013P06Rik	0.0791289	-0.180265
2810021J22Rik	0.319525	0.32337
2810025M15Rik	0.0363208	-0.0135493
2810029C07Rik	2.60461	1.80611
2810032G03Rik	1.69503	1.62024
2810047C21Rik1	0.0506092	0.162306
2810403D21Rik	0.103312	0.0798484
2810408A11Rik	1.20729	0.605434
2810408I11Rik	1.46372	1.3241
2810410L24Rik	-1.17574	-0.037718
2810414N06Rik	1.15007	1.44382
2810429I04Rik	-1.31494	-0.571377
2810433D01Rik	0.83525	1.88767
2810442N19Rik	1.55756	0
2810454H06Rik	0.758543	0.901121
2810459M11Rik	0.696603	-1.09474
2900005J15Rik	-0.72877	-1.11872
2900009J06Rik	0.839085	-0.218875
2900026A02Rik	1.32584	1.02284
2900041M22Rik	0.890358	0.710741
2900052L18Rik	-1.02205	-1.62984
2900052N01Rik	-0.229004	0
2900060B14Rik	1.28959	1.90054
2900076A07Rik	-0.620323	-0.352915
2900092D14Rik	1.20085	-0.106261
2900093K20Rik	0.101273	0.287726
2900097C17Rik	-0.621384	-0.600869
3000002C10Rik	-0.109747	0.599603
3010001F23Rik	0.588504	-0.371512
3010003L21Rik	-1.83233	-0.75071
3100003L05Rik	-0.305364	-0.268747
3110009E18Rik	-0.271622	-0.335929
3110021A11Rik	-0.520914	-1.39084
3110040M04Rik	0.323229	2.63343
3110040N11Rik	-0.468574	-0.345491
3110045C21Rik	2.00497	0.823099
3110056K07Rik	-0.982028	-1.36916
3110070M22Rik	0.750931	1.5849
3110082I17Rik	-0.118849	-0.252109
3110082J24Rik	1.4478	1.50482
3110099E03Rik	2.91375	3.22548
3300002I08Rik	0.0216166	-0.125621
3425401B19Rik	0.551561	0
3632454L22Rik	2.37429	0.937147
3830406C13Rik	-0.0983088	-0.558737
3830408C21Rik	-0.601519	-0.161774
3830417A13Rik	-0.404327	-0.809039
3830432H09Rik	2.53237	1.23256
3930402G23Rik	-0.237274	0.89046
4430402I18Rik	0.96251	0.88446
4632404H12Rik	-0.40307	0.131478
4632415L05Rik	-0.434706	-1.02797
4632427E13Rik	-1.51121	-1.36444
4632428C04Rik	0.221222	0.751544
4732471J01Rik	0.209075	-0.32307
4732491K20Rik	1.54728	0.775899
4831440E17Rik	0.698261	2.3367
4833412C05Rik	0.803369	2.1735
4833417C18Rik	-0.0620262	-0.0273536
4833418N02Rik	2.19884	1.67118
4833419F23Rik	-0.669395	2.46095
4833420G17Rik	0.126846	0.229489
4833422C13Rik	1.06242	3.13854
4833422M21Rik	-1.6773	-0.603167
4833427G06Rik	0.832277	-1.01106
4833438C02Rik	1.75278	1.88391
4833439L19Rik	0.151634	0.0854018
4921504A21Rik	-0.980378	-0.489319
4921507G05Rik	2.14573	3.13697
4921507P07Rik	0.406978	0.235731
4921509C19Rik	0.0704935	0.185736
4921513I03Rik	4.3367	5.61042
4921524J17Rik	-0.0812837	0.671676
4921525O09Rik	1.2703	2.77523
4921531C22Rik	1.53517	1.68375
4921536K21Rik	1.54044	1.29525
4930402H24Rik	1.3106	1.12846
4930404H11Rik	3.20743	4.18694
4930404N11Rik	-0.94387	1.69148
4930405A21Rik	-0.977823	-0.703856
4930412C18Rik	1.83879	2.09425
4930412M03Rik	0.186129	-1.09765
4930412O13Rik	-0.612687	1.31997
4930413G21Rik	-1.3198	-0.797435
4930415O20Rik	0.721469	-0.196053
4930426D05Rik	0.468532	-0.856253
4930426L09Rik	3.06614	1.11804
4930429B21Rik	-1.8882	-2.54133
4930429F24Rik	0.187587	1.70405
4930429H19Rik	2.92953	0
4930430F08Rik	-0.224311	0.400217
4930432K21Rik	0.540403	1.34273
4930432L08Rik	4.07296	3.67818
4930433N12Rik	0.36626	-0.458812
4930444F02Rik	1.17913	1.63643
4930444M15Rik	-1.06207	-0.762959
4930444P10Rik	1.51205	-0.183432
4930445N18Rik	2.04651	2.21549
4930447C04Rik	-0.673819	-0.520067
4930447F24Rik	2.88134	0.653504
4930447K03Rik	3.71311	3.53845
4930451G09Rik	0.740524	0.266564
4930452B06Rik	-0.0439852	0.731771
4930453H23Rik	-0.193476	0.320775
4930453N24Rik	-0.941287	-0.460863
4930455B14Rik	-0.864055	2.35093
4930461G14Rik	-1.38336	0.041371
4930467K11Rik	-2.33171	-1.79961
4930470G03Rik	-1.70663	-1.85995
4930471M09Rik	0.323022	-0.248548
4930477N07Rik	1.00308	-0.310968
4930480K23Rik	0.137236	0.212678
4930481A15Rik	0.493941	-0.253085
4930483J18Rik	0.739245	1.2202
4930483O08Rik	-0.219015	-1.23054
4930486L24Rik	-0.915606	-0.767365
4930500G05Rik	1.57986	0.874009
4930500L23Rik	3.43161	3.15809
4930503B20Rik	1.17441	0.680307
4930503E14Rik	-0.657263	-2.95681
4930503E24Rik	0.00973641	0.0341483
4930503L19Rik	-0.755672	-0.66058
4930505A04Rik	0.094395	1.70559
4930505N22Rik	1.51433	-0.268743
4930507D05Rik	-2.32045	-2.14737
4930509E16Rik	-1.16421	-0.401675
4930509G22Rik	2.28512	2.4822
4930512J16Rik	-0.143742	0.813996
4930513N10Rik	-1.6294	-1.23178
4930515G01Rik	-0.48892	-0.115019
4930519F16Rik	-1.43015	-1.92595
4930520O04Rik	0.43334	0.954504
4930522P08Rik	-1.23683	-1.4359
4930523C07Rik	1.67676	1.65412
4930524B15Rik	0.245344	0.334266
4930525D18Rik	1.71126	0.714228
4930525G20Rik	1.1345	2.0987
4930526I15Rik	0.715486	-1.1809
4930526L06Rik	-1.91346	-1.32329
4930528A17Rik	-3.0225	-2.43415
4930528D03Rik	0.56058	1.98281
4930529C04Rik	0.0823529	-0.348056
4930539J05Rik	-1.71293	-2.04146
4930539M17Rik	2.79877	3.90493
4930546K05Rik	1.54104	5.10284
4930548H24Rik	1.47335	0.762826
4930549G23Rik	2.0244	3.42806
4930550C14Rik	0.254016	0.760723
4930552P12Rik	0.19721	2.94426
4930553P18Rik	3.8189	4.5534
4930556M19Rik	0.925374	0.475324
4930558J18Rik	-0.05013	-0.242521
4930558K02Rik	0.846777	3.82493
4930563E22Rik	0.436468	0.00672675
4930570G19Rik	-0.140924	-0.711754
4930577N17Rik	-0.250472	-0.230966
4930578L24Rik	1.06725	-1.12339
4930579G18Rik	-0.144343	-2.08454
4930579G24Rik	0.521404	0.131824
4930579K19Rik	1.9319	1.92612
4930581F22Rik	0.779001	1.21663
4930589L23Rik	-0.31819	-0.34584
4930590J08Rik	1.61776	1.95977
4930591A17Rik	-0.292905	-0.154718
4930592C13Rik	0.878101	0.192186
4930594C11Rik	0.0256205	-0.783909
4930594M22Rik	0.588724	-0.00936482
4930596I21Rik	-1.1207	-0.727813
4930599N23Rik	0.520318	-1.35994
4931406C07Rik	0.361409	0.469956
4931406P16Rik	-0.203214	-0.290739
4931408C20Rik	0.657174	-0.184713
4931414P19Rik	0.182335	0.124084
4931422A03Rik	-0.581932	-0.804663
4931428F04Rik	1.67606	1.19723
4931428L18Rik	-0.733399	-0.64846
4931440F15Rik	0.647917	0.0615336
4931440J10Rik	-2.26835	-1.33067
4931440P22Rik	-0.781591	-0.0655919
4932412D23Rik	1.80012	2.47177
4932415M13Rik	0.148351	0.191896
4932438A13Rik	0.377094	0.033895
4933400A11Rik	0.653477	2.04374
4933401D09Rik	4.39429	-0.440302
4933402E13Rik	-0.526743	0.873551
4933403O08Rik	-0.342962	-0.0572551
4933404O12Rik	-0.983834	-0.702347
4933405D12Rik	0.452892	0.987899
4933405L10Rik	2.0733	1.38049
4933406C10Rik	2.17512	2.10287
4933406I18Rik	-0.453816	-1.67983
4933406J09Rik	0.394555	0.686471
4933407K13Rik	-1.09321	-1.97158
4933407L21Rik	4.49306	2.58921
4933411K16Rik	1.22762	-0.168831
4933412E12Rik	0.504699	0.819539
4933413J09Rik	-0.361509	-2.02561
4933416M07Rik	-0.00412642	-1.42405
4933417D19Rik	1.78874	1.86658
4933417G07Rik	-1.42174	-1.46774
4933417O13Rik	1.56397	-1.04634
4933421O10Rik	1.20306	0.456853
4933422A05Rik	0.398819	0.340401
4933424G06Rik	1.71777	-0.800873
4933427D06Rik	2.6799	3.48034
4933427D14Rik	0.107453	-0.196102
4933427E11Rik	-1.1252	0.877371
4933428G20Rik	-0.47119	-1.3896
4933428M09Rik	-2.20689	1.10031
4933429K18Rik	2.59664	-1.12783
4933430I17Rik	1.94177	1.56556
4933431E20Rik	2.08845	1.39939
4933433G15Rik	0.186588	-0.446717
4933434E20Rik	-1.10937	-1.0249
4933438K21Rik	1.90214	0.126718
4933439C10Rik	-1.25393	-0.8833
4933439K11Rik	3.27664	4.59645
4933440M02Rik	0.803014	-2.06608
5031425E22Rik	-1.57072	-1.65872
5031434O11Rik	0.830321	0.352157
5031439G07Rik	1.724	1.69647
5033403F01Rik	1.79656	1.734
5033404E19Rik	-0.18549	1.03194
5033406O09Rik	1.19378	0.702452
5033417F24Rik	0.748195	0.189409
5033428I22Rik	3.1963	0.271924
5330413P13Rik	0.27591	-0.474416
5330417C22Rik	3.6317	3.08926
5330434G04Rik	1.8268	0.131372
5430402O13Rik	-0.0931403	2.09697
5430403N17Rik	-1.04363	-0.265933
5430405H02Rik	0.583274	0.315606
5430416N02Rik	-1.0012	-1.06005
5530601H04Rik	-0.654392	-0.490892
5730403I07Rik	1.98067	1.025
5730405O15Rik	0.142824	0.803369
5730408K05Rik	-1.91364	-1.62883
5730409E04Rik	-0.672207	-0.565713
5730420D15Rik	-0.219497	0.797659
5730455P16Rik	-0.201316	0.00987787
5730480H06Rik	0.0552373	0.346517
5730507C01Rik	-0.713185	-0.694323
5730522E02Rik	-0.950233	-0.458368
5730596B20Rik	0.40498	0
5830408C22Rik	-1.786	-2.72215
5830417I10Rik	-0.243105	-0.34315
5830418P13Rik	-0.247836	-2.06352
5830454E08Rik	-0.115912	0.21693
5930403L14Rik	-1.75928	-0.790441
5930430L01Rik	1.27855	0.373368
6030407O03Rik	-0.235829	-0.938097
6030443J06Rik	-1.21788	-0.828815
6030458C11Rik	-0.63299	-0.611929
6030466F02Rik	0.743726	1.58225
6030468B19Rik	3.93046	1.65941
6230400D17Rik	-1.14717	-0.905054
6330403K07Rik	1.78129	-0.0679584
6330409D20Rik	3.20847	2.50676
6330415G19Rik	0.521401	0.311772
6330418K02Rik	0.916447	0.973837
6330549D23Rik	-0.562092	-0.845674
6430548M08Rik	6.60239	5.06994
6430550D23Rik	2.54876	0.344845
6430571L13Rik	2.76418	2.76186
6430628N08Rik	5.92932	6.21002
6530402F18Rik	1.59671	0.140616
6530411M01Rik	-1.66793	-2.1663
6720468P15Rik	2.22681	2.72665
6720483E21Rik	1.93482	-0.492045
6720489N17Rik	0.829813	0.140822
6820408C15Rik	0.292667	-0.454652
6820431F20Rik	-0.988093	-1.19484
7420426K07Rik	0.554218	0.35199
8030423F21Rik	2.0741	-0.093594
8030462N17Rik	-0.656154	-0.171824
8030474K03Rik	0.431656	0.276174
8430429K09Rik	0.050061	-0.219181
9030025P20Rik	-0.579241	-0.952977
9030612E09Rik	1.32892	1.28254
9030624G23Rik	-0.179429	-0.600895
9030625G05Rik	2.07235	0.950219
9130008F23Rik	-1.56263	0.665434
9130019O22Rik	-0.0636947	0.113024
9130019P16Rik	2.22009	0
9130023H24Rik	0.41706	0.681867
9130024F11Rik	-2.05214	-2.74684
9130221H12Rik	1.8721	1.80451
9130227L01Rik	-0.470065	3.86001
9130401M01Rik	-0.359169	-0.150265
9230019H11Rik	-1.12002	0.588591
9230105E05Rik	4.49673	3.47162
9230114K14Rik	0.851983	-0.00568746
9230116L04Rik	0.217581	-3.38701
9230116N13Rik	-0.086683	0.529847
9330020H09Rik	-0.742879	-0.717997
9330102E08Rik	3.3267	2.7178
9330104G04Rik	1.04174	1.7587
9330133O14Rik	1.72092	1.22352
9330136K24Rik	0.272138	-0.445312
9330151L19Rik	0.377872	0.222274
9330158H04Rik	-2.08072	-1.70928
9330159F19Rik	-0.196061	0.716035
9330159M07Rik	0.400983	-0.0339539
9330162012Rik	1.32285	0.841177
9330179D12Rik	-0.639337	0.495036
9330182L06Rik	0.642154	-0.5609
9330198I05Rik	3.09859	4.7997
9330199G10Rik	3.41835	2.22942
9430015G10Rik	-0.110164	0.0248103
9430018G01Rik	0.727218	0.922754
9430021M05Rik	1.54212	-0.31847
9430037G07Rik	0.940701	0.539037
9430038I01Rik	-0.409976	-0.481817
9430041J12Rik	-0.438931	-0.450373
9430060I03Rik	-0.225231	0.474834
9430065F17Rik	0.0725741	1.76436
9430069I07Rik	-1.53604	-1.18874
9430078K24Rik	3.37753	1.53554
9430083A17Rik	-0.259246	0.836814
9430091E24Rik	0.86168	0.557508
9530026P05Rik	1.24742	0.552519
9530027J09Rik	1.17535	1.63206
9530051G07Rik	0.710749	0.404664
9530052C20Rik	1.47552	2.70245
9530052E02Rik	0.989429	-0.831813
9530053A07Rik	-0.489929	-0.94928
9530059O14Rik	2.73115	1.29391
9530062K07Rik	0.613166	0.277083
9530068E07Rik	-0.582049	-0.505437
9530077C05Rik	2.88368	2.10108
9530080O11Rik	-0.533204	0.0347504
9530082P21Rik	2.18274	2.52103
9530091C08Rik	1.70205	-0.546465
9630001P10Rik	0.550084	0.658589
9630013K17Rik	0.816809	1.28748
9630028B13Rik	-1.20807	0
9930012K11Rik	0.636466	0.861692
9930014A18Rik	-1.47079	-1.02476
9930021J03Rik	-0.0897477	-0.289287
9930104L06Rik	-0.199757	0.361739
a	0.549213	-1.02974
A030001D20Rik	2.0001	1.59753
A130010J15Rik	-0.636009	-0.608167
A230020J21Rik	1.6502	2.94972
A230051N06Rik	8.36325	4.15452
A230056J06Rik	-0.63363	-1.88622
A230056P14Rik	-0.154705	1.87717
A230070E04Rik	1.06198	1.15977
A230072C01Rik	-0.505703	-0.491754
A230072E10Rik	-0.491879	2.73545
A230077H06Rik	0.696636	1.43099
A230083G16Rik	0.19429	-0.208283
A230103J11Rik	-1.6658	-1.27096
A230107N01Rik	1.35887	-0.395688
A2m	-0.458348	0.412439
A330008L17Rik	2.70253	1.98589
A330009N23Rik	0.677626	1.34465
A330015K06Rik	4.71755	2.95044
A330023F24Rik	-0.0123686	-0.358547
A330035P11Rik	0.39053	1.42007
A330041J22Rik	-0.450681	-0.94827
A330069E16Rik	-0.174903	-0.351521
A330074K22Rik	2.93784	3.37785
A3galt2	4.77672	3.7433
A430005L14Rik	-0.684424	-0.165686
A430033K04Rik	1.4107	1.4162
A430035B10Rik	0.954606	0.986621
A430046D13Rik	0.774621	0.562147
A430057M04Rik	-0.979914	-1.23947
A430078I02Rik	-1.79988	-0.363809
A430088P11Rik	1.25572	-0.266028
A430093F15Rik	2.60939	0.344374
A4galt	0.307166	1.03345
A530016L24Rik	2.19826	-0.150488
A530058N18Rik	1.33932	0.312801
A530072M11Rik	2.12988	3.35447
A630001G21Rik	-0.220285	-1.26839
A630001O12Rik	0.0186527	1.32393
A630072M18Rik	-0.276186	-0.838789
A630075F10Rik	4.74828	4.60856
A630077J23Rik	-2.29849	0.146348
A630089N07Rik	-0.135097	-1.0026
A730013G03Rik	-0.235371	0.224708
A730017L22Rik	2.53302	1.68997
A730020E08Rik	1.95417	4.76198
A730020M07Rik	1.32342	-2.60695
A730035I17Rik	-0.235513	-0.77015
A730036I17Rik	-0.699763	0.270532
A730046J19Rik	-0.524886	1.00107
A730056A06Rik	0.777282	2.78215
A730063M14Rik	0.864812	0.538947
A730081D07Rik	-0.355539	0.719409
A730082K24Rik	-0.789988	0.382498
A730090N16Rik	0.766952	1.04461
A730098A19Rik	2.05608	-1.0467
A830009L08Rik	0.62115	0.597341
A830010M20Rik	0.345404	0.519922
A830011K09Rik	3.76538	3.70308
A830018L16Rik	-0.46825	-0.722705
A830035O19Rik	-0.912393	-1.71406
A830052D11Rik	0.937808	-0.0066365
A830082K12Rik	-1.56311	-3.32411
A830082N09Rik	0.852663	0.649062
A930001A20Rik	0.151771	0.782714
A930001C03Rik	-1.09839	-1.30119
A930003O13Rik	2.22407	0.294586
A930004D18Rik	-3.22732	-2.89151
A930005H10Rik	0.188612	0.277042
A930006K02Rik	2.14766	0.500577
A930007A09Rik	-0.393982	0.170392
A930007I19Rik	0.231731	0.578333
A930012L18Rik	-0.962712	0.141686
A930013F10Rik	1.04281	0.404321
A930015D03Rik	0.751556	1.24192
A930016O22Rik	3.67243	3.43433
A930017K11Rik	2.57641	0.762069
A930017M01Rik	-1.11186	-0.802374
A930024E05Rik	-2.53966	-1.71244
A930033H14Rik	0.0610455	-0.20838
A930037H05Rik	-0.200239	-0.579776
AA413626	-0.827704	-0.549004
AA414768	-1.00964	0.167128
AA465934	-0.353284	-0.00393008
AA543186	1.37485	1.74621
AA986860	2.32863	0.96356
Aaas	0.157057	0.354437
Aacs	1.91076	1.15224
Aadac	-0.851174	-1.32291
Aadacl4fm2	-1.39569	-1.48482
Aadat	0.890555	-0.668566
Aagab	0.0422498	0.324801
Aak1	0.753635	0.633518
Aamdc	1.62428	1.4688
Aamp	-0.239668	-0.148796
Aanat	-0.0100057	0.762479
Aar2	-0.310889	-0.250367
Aard	-0.58634	-0.125734
Aars	-0.547083	-0.605706
Aars2	-0.560094	-0.469575
Aarsd1	-0.231363	-0.300714
Aasdh	-0.449241	-0.570515
Aasdhppt	-0.555921	-0.262565
Aass	-0.459726	0.827468
Aatf	-0.436991	-0.409175
Aatk	1.95225	-0.945877
Abat	2.13338	2.54774
Abca1	0.0768524	1.93102
Abca12	-0.686579	1.99146
Abca13	-0.688005	-0.296263
Abca16	-0.243963	-0.835735
Abca17	1.3702	1.36596
Abca2	0.122158	-0.48603
Abca3	0.939846	1.47238
Abca4	1.48414	0.339936
Abca5	1.57423	2.21892
Abca6	2.60594	2.8018
Abca7	1.90326	2.61076
Abca8a	-0.9762	0.0063037
Abca8b	1.05291	0.705803
Abca9	0.37818	-0.0207716
Abcb10	0.170554	0.201204
Abcb1a	-1.83214	0.116641
Abcb1b	-0.74523	-0.111546
Abcb4	1.08645	2.65276
Abcb5	0.26982	0.395743
Abcb6	0.526049	0.567285
Abcb7	-0.407978	-0.32856
Abcb8	-0.871856	-1.10882
Abcb9	5.44025	3.44148
Abcc1	-0.127729	-0.788731
Abcc10	1.22276	1.1701
Abcc12	-0.616715	-0.297556
Abcc2	0.795125	0.102119
Abcc3	1.71431	1.38135
Abcc4	-0.508363	-0.337666
Abcc5	-0.199036	0.297799
Abcc6	2.06076	0.726995
Abcc8	1.74426	-0.0953387
Abcc9	0.763142	1.52489
Abcd1	1.01471	0.842324
Abcd2	4.65296	2.1625
Abcd3	-0.0396047	0.182232
Abcd4	0.823598	0.123966
Abce1	-0.659329	-0.712296
Abcf1	0.042001	0.159966
Abcf2	-0.332962	-0.392997
Abcf3	0.27779	0.341333
Abcg1	1.74182	-0.660807
Abcg2	-0.763404	-0.403827
Abcg3	0.0963214	0.641007
Abcg4	3.30246	2.27574
Abcg8	6.42401	1.57725
Abhd1	0.804246	0.574735
Abhd10	-0.838973	-0.449481
Abhd11	-0.576014	-0.0330101
Abhd11os	-0.128439	0.0304538
Abhd12	0.210074	0.0302828
Abhd12b	4.07856	3.36359
Abhd13	-0.448673	-0.163692
Abhd14a	0.0253623	0.238077
Abhd14b	1.00231	0.0407124
Abhd15	3.28006	2.39479
Abhd16a	-0.991852	-0.192063
Abhd16b	1.63841	4.70128
Abhd17a	0.747161	0.915855
Abhd17b	-0.120303	-0.213782
Abhd17c	-1.00571	-1.2052
Abhd18	2.89171	4.16139
Abhd2	0.948777	0.887221
Abhd3	2.86411	1.62968
Abhd4	0.408338	0.373878
Abhd5	0.0412457	0.104591
Abhd6	0.60963	0.306164
Abhd8	1.95983	1.21709
Abi1	-0.146963	-0.261277
Abi2	-0.249824	-0.292851
Abi3	1.49963	0.379712
Abi3bp	-0.415866	1.3047
Abitram	0.738577	0.489198
Abl1	0.174561	0.260723
Abl2	-0.87106	-0.874438
Ablim1	1.70158	0.458971
Ablim2	4.39423	5.40927
Ablim3	3.00104	0.381332
Abo	0.0937928	-0.726256
Abr	-0.152087	-0.420611
Abracl	-0.473039	-0.602677
Abraxas1	-0.541955	-0.296521
Abraxas2	0.0302354	0.0101883
Abt1	-0.172807	0.153433
Abtb1	0.868354	0.87864
Abtb2	1.55031	1.15969
Acaa1a	-0.0045178	-0.0845485
Acaa1b	1.61266	0.456802
Acaa2	0.476318	0.627463
Acaca	-0.156467	-0.200917
Acacb	0.866303	0.643741
Acad10	0.792279	0.467149
Acad11	1.13241	1.4956
Acad12	0.780859	0.517892
Acad8	-0.170764	0.0387612
Acad9	-0.23178	-0.0066471
Acadl	-0.267362	-0.261499
Acadm	-0.0710457	0.313222
Acads	0.195908	-0.068842
Acadsb	0.469841	0.622014
Acadvl	0.432109	0.951901
Acan	1.2504	2.40446
Acap1	0.0205511	0.607904
Acap2	0.753508	0.671132
Acap3	1.45521	1.45673
Acat1	0.396303	0.534204
Acat2	0.0223322	-0.433324
Acat3	0.297565	-0.333351
Acbd3	0.119109	0.27506
Acbd4	1.83985	2.11384
Acbd5	0.105126	0.513732
Acbd6	-0.402164	-0.363429
Acbd7	1.5562	1.44257
Accs	0.953369	0.454862
Accsl	-1.35922	-0.495099
Acd	0.93065	1.08183
Ace	2.76221	1.45551
Ace2	0.600729	-0.0538879
Acer1	4.18907	4.63852
Acer2	-0.174096	-0.618966
Acer3	0.0555396	-0.284821
Ache	4.66682	4.06989
Acin1	-0.78884	-0.955673
Ackr1	4.67416	2.6999
Ackr2	2.19774	1.45215
Ackr3	-0.150613	0.43076
Ackr4	-3.36921	-3.50713
Acly	0.178078	0.267444
Acnat1	0.418064	0.77731
Aco1	0.563949	0.227599
Aco2	-0.178206	-0.0289514
Acot1	-0.48191	-0.665034
Acot10	-0.465663	0.261488
Acot11	2.39887	2.12694
Acot12	3.11364	0.915724
Acot13	0.6912	0.0560981
Acot2	-0.848137	-1.34796
Acot3	0.425268	-0.329526
Acot4	-0.940399	-1.22776
Acot5	3.41776	-0.265356
Acot6	-0.55838	-0.74057
Acot7	0.418981	0.420626
Acot8	0.800666	0.673027
Acot9	-0.403962	0.0872311
Acox1	1.55376	1.31679
Acox3	1.04998	0.60247
Acoxl	-0.146781	-0.415139
Acp1	-0.402406	0.0693649
Acp2	-1.00999	-0.966012
Acp5	0.385293	-0.414507
Acp6	-0.786261	-0.196821
Acp7	1.86746	0.657535
Acpp	2.31675	3.14724
Acr	2.52358	0.807432
Acrbp	0.847818	0.22472
Acsbg1	-0.0313716	-0.586684
Acsbg2	-0.194416	1.09988
Acsbg3	-1.55832	-0.517627
Acsf2	1.65692	0.869989
Acsf3	-0.356218	-0.721057
Acsl1	0.901843	1.36743
Acsl3	0.252328	0.714001
Acsl4	0.24966	-0.223537
Acsl5	-1.11553	-1.23077
Acsl6	0.215444	-0.281527
Acsm3	2.26128	0.956393
Acss1	0.507275	0.350323
Acss2	2.38778	1.86885
Acss3	1.50201	2.29284
Acta1	0.273346	0.244651
Acta2	-0.0125412	0.0430133
Actb	-0.185829	-0.533016
Actc1	-1.08942	-0.511989
Acte1	0.610998	2.12703
Actg1	-0.295245	-0.191406
Actg2	0.49326	-0.677855
Actl10	-0.178376	-1.20571
Actl6a	-0.669939	-0.554815
Actl6b	6.45153	3.50642
Actl7b	1.45646	2.98604
Actn1	-0.179564	0.0163809
Actn2	0.836213	0.584146
Actn3	0.297379	1.54237
Actn4	-0.221849	0.160942
Actr10	0.166461	0.431639
Actr1a	0.0249627	0.249017
Actr1b	0.0445883	0.120803
Actr2	-0.224678	-0.105846
Actr3	-0.571382	-0.404559
Actr3b	-0.0924204	0.0161583
Actr5	-0.105645	-0.551405
Actr6	0.123325	0.263298
Actr8	-0.827002	-1.32661
Actrt3	2.1358	2.08363
Acvr1	-0.152034	-0.610194
Acvr1b	0.197627	-0.245023
Acvr1c	2.06365	2.8106
Acvr2a	-0.439616	-0.0613797
Acvr2b	-0.725388	-1.4239
Acvrl1	2.66196	1.9385
Acy1	0.207725	0.766255
Acy3	1.42532	0.845536
Acyp1	-0.0660133	0.227293
Acyp2	-0.733058	-0.518687
Ada	0.603971	0.696405
Adad2	-0.430242	-0.504441
Adal	-0.260761	-0.0255089
Adam10	0.655811	0.733751
Adam11	2.62666	0.50905
Adam12	-0.138279	0.705772
Adam15	1.21675	1.01307
Adam17	0.0415495	0.25141
Adam19	-0.478795	-0.308999
Adam1a	0.0261888	0.485047
Adam2	1.49067	0.373612
Adam21	1.20922	1.0839
Adam22	0.367223	-0.333204
Adam23	0.00636277	-0.251224
Adam32	1.99094	2.04361
Adam33	1.49637	1.04726
Adam4	0.507852	-0.212899
Adam5	0.532464	-0.545614
Adam7	-1.11588	0.942073
Adam8	1.5605	2.71829
Adam9	0.678041	0.910046
Adamdec1	-1.807	-1.23054
Adamts1	-1.62365	0.759725
Adamts10	-0.133281	-0.243107
Adamts12	0.188722	0.623668
Adamts13	1.46496	-0.71946
Adamts14	-0.52237	0.623785
Adamts15	1.08152	0.25981
Adamts16	3.29906	1.7432
Adamts17	1.54197	1.01715
Adamts18	2.84418	1.80335
Adamts19	-0.0767494	-0.140073
Adamts2	0.743494	0.531236
Adamts20	2.26311	0.911572
Adamts3	0.358335	0.513869
Adamts4	-0.194077	0.189277
Adamts5	0.354504	0.72567
Adamts6	1.07054	-0.787541
Adamts7	0.195628	-0.127597
Adamts8	-0.719494	-0.741951
Adamts9	0.177802	-0.0551166
Adamtsl1	0.915268	1.09074
Adamtsl2	1.12441	1.92862
Adamtsl3	0.342644	0.0540284
Adamtsl4	1.43482	2.19977
Adamtsl5	1.0354	3.57054
Adap1	-1.15811	0.62011
Adap2	1.67631	1.95302
Adar	-0.078484	-0.052028
Adarb1	1.05493	0.133204
Adarb2	0.629754	-0.520286
Adat1	-0.65293	-0.313567
Adat2	-0.631052	-0.856488
Adat3	-1.40595	-1.21757
Adck1	-0.710588	-0.468857
Adck2	1.53926	2.07443
Adck5	0.182501	-0.31004
Adcy1	-0.449824	-0.0892743
Adcy10	1.04604	0.339141
Adcy2	-0.261901	-0.378821
Adcy3	0.343371	-0.169239
Adcy4	3.42943	2.56649
Adcy5	0.581185	0.587273
Adcy6	1.01509	0.285673
Adcy7	0.560073	-0.114821
Adcy8	1.38905	0.351403
Adcy9	0.961252	0.226094
Adcyap1	0.440473	2.00793
Adcyap1r1	0.30711	-0.219353
Add1	0.0844908	0.284372
Add2	2.81707	1.35177
Add3	1.45175	1.4307
Adgb	1.90442	-0.0316197
Adgra1	0.45742	1.45355
Adgra2	0.328573	2.989
Adgra3	-0.648243	-1.18069
Adgrb1	-0.0504618	0.161542
Adgrb2	1.03422	0.455896
Adgrb3	0.153182	0.0931033
Adgrd1	0.531737	1.65389
Adgre1	4.26185	1.2021
Adgre5	-0.266177	2.05067
Adgrf2	1.03125	0.189785
Adgrf3	0.844211	1.8778
Adgrf4	1.38053	0.0447587
Adgrf5	0.00326263	0.205561
Adgrg1	0.914679	0.488503
Adgrg2	0.267887	-0.0626209
Adgrg3	3.1558	3.08311
Adgrg4	0.0103872	-0.898719
Adgrg5	-1.01884	1.0589
Adgrg6	-0.406543	-0.263336
Adgrg7	-0.246284	-1.23053
Adgrl1	-0.44263	-0.421841
Adgrl2	-0.982521	-1.07352
Adgrl3	-0.0218414	0.39284
Adgrl4	1.35186	0.0937812
Adgrv1	1.58888	0.419742
Adh1	1.19343	2.82329
Adh4	-0.313325	2.54838
Adh5	-0.434962	-0.188431
Adh7	0.652436	0.712441
Adhfe1	1.1043	1.23214
Adi1	-0.514547	-0.668968
Adig	3.22243	2.4048
Adipoq	-0.304334	0.871793
Adipor1	-0.0282232	0.424671
Adipor2	-0.0407922	0.0829901
Adk	-0.134046	0.00385763
Adm	2.77542	2.29221
Adm2	-0.497594	0.169529
Adnp	-2.10333	-2.04721
Adnp2	-0.655573	-0.66153
Adora1	3.8577	2.01868
Adora2a	1.45507	-0.655063
Adora2b	1.18933	1.02652
Adpgk	-0.499362	-0.177791
Adprh	-0.565615	-0.0941757
Adprhl1	1.74794	0.545798
Adprhl2	-0.330046	-0.354741
Adprm	-0.28842	-0.20739
Adra1a	1.35743	1.1295
Adra1d	0.279535	0.474358
Adra2a	1.10659	1.4741
Adra2b	3.50705	1.29436
Adra2c	-0.0170419	0.312087
Adrb1	1.15524	1.99719
Adrb2	1.85364	1.52026
Adrb3	-0.634196	0.697365
Adrm1	-0.801288	-0.712716
Adsl	-0.685956	-0.619419
Adss	-0.62992	-0.616716
Adssl1	2.7171	1.58159
Aebp1	0.0378993	-0.427241
Aebp2	-1.41298	-1.09825
Aen	-1.38011	-1.27112
AF357399	-1.14716	-0.800608
Afap1	0.862771	0.9128
Afap1l1	0.655242	0.519573
Afap1l2	0.910381	0.603791
Afdn	-0.59121	-0.561926
Aff1	0.0607196	-0.405145
Aff2	0.297921	0.366759
Aff3	0.456436	-0.433816
Aff4	-0.403613	0.0785165
Afg1l	-0.937569	-0.283234
Afg3l1	-0.593962	-0.627202
Afg3l2	0.0515852	0.60237
Afmid	1.63579	1.77168
Afp	2.60826	0.226715
Aftph	0.280601	0.508652
Aga	-0.859657	-1.26618
Agap1	0.278192	0.0396183
Agap2	1.89262	1.23858
Agap3	-0.167787	-0.17673
Agbl2	1.74306	0.0974115
Agbl3	1.42184	1.38795
Agbl4	3.45783	0.184078
Agbl5	-0.410103	-0.722211
Agfg1	-0.516125	-0.32261
Agfg2	2.0862	1.41602
Aggf1	-0.240207	0.145975
Agk	-0.947631	-1.17175
Agl	1.30775	1.30795
Agmat	0.830272	0.500136
Ago1	-0.728134	-1.13937
Ago2	-0.731036	-1.20165
Ago3	1.04383	0.692387
Ago4	3.34785	2.24428
Agpat1	0.487032	0.179008
Agpat2	-0.778359	-0.278965
Agpat3	-0.383328	-1.05119
Agpat4	-0.14324	-0.263763
Agpat5	-0.239136	-0.397248
Agps	-0.219822	0.106594
Agrn	-0.48067	0.277908
Agrp	0.00525955	0.503341
Agt	0.998229	0.22086
Agtpbp1	0.098591	0.271606
Agtr1a	2.21609	1.78314
Agtr1b	2.1635	3.68234
Agtrap	-0.789	-0.167412
Ahctf1	-1.04423	-0.929731
Ahcy	-0.608015	-0.333648
Ahcyl1	-0.25611	-0.22419
Ahcyl2	0.262168	0.116805
Ahdc1	-1.27451	-1.33297
Ahi1	1.12881	0.733094
Ahnak	-0.504519	1.29096
Ahr	0.277117	0.573111
Ahrr	0.982883	-0.418059
Ahsa1	-0.657622	-0.546598
Ahsa2	-0.442854	-0.759436
Ahsg	-0.773506	-0.0682064
AI182371	0.456048	0.0533821
AI197445	2.31308	0.134311
AI413582	1.21472	0.979395
AI429214	0.205951	1.09585
AI450353	-0.670076	0.102125
AI463170	-1.71325	-1.14689
AI467606	0.240873	0.06256
AI504432	0.210726	-0.132158
AI506816	-1.15171	-0.820555
AI593442	0.587439	1.79216
AI597479	0.383883	0.689921
AI646519	-0.853868	2.14269
AI661453	-0.160964	-0.19427
AI662270	-0.903113	-0.935637
AI837181	-0.701679	-0.909643
AI839979	1.97586	0.323818
AI854703	0.679279	0.0605437
AI987944	0.558364	0.228236
Aicda	2.20186	3.30388
Aida	0.228507	0.346089
Aif1l	0.377082	-0.0669711
Aifm1	-0.11275	0.233495
Aifm2	1.33909	2.47469
Aifm3	1.74206	0.244094
Aig1	0.556304	0.247481
Aim2	-1.02847	-0.504238
Aimp1	-0.0823437	-0.0910775
Aimp2	-0.680385	-0.727304
Aip	-0.613294	-0.36647
Aipl1	1.86577	1.77203
Aire	-1.40526	-0.641544
Airn	1.14469	1.95054
Ajap1	1.42454	1.07545
Ajm1	-0.193935	-0.473918
Ajuba	-2.76724	-1.54105
Ak1	-0.692367	-0.773406
Ak2	-0.159919	-0.147132
Ak3	-0.404565	-0.37498
Ak4	-1.34224	-1.10684
Ak5	0.331432	0.0688338
Ak6	-0.396898	-0.14993
Ak7	0.0932175	4.23626
Ak8	1.18655	0.831638
Ak9	1.27991	3.25298
Akain1	5.91647	3.66861
Akap1	-0.00336042	0.417353
Akap10	-0.784009	-0.79956
Akap11	0.515435	0.913258
Akap12	0.252632	-0.726988
Akap13	0.0740165	-0.0473147
Akap17b	0.0277658	0.122357
Akap3	2.21648	1.11142
Akap5	1.86425	1.35097
Akap6	2.03479	0.485501
Akap7	-0.420803	-0.079378
Akap8	-1.41031	-1.34518
Akap8l	0.0390307	0.0966762
Akap9	-0.309535	-0.858711
Akip1	-0.475646	-0.203143
Akirin1	0.474613	0.522845
Akirin2	-1.33131	-0.930446
Akna	0.719405	0.746242
Akp3	0.587488	2.18504
Akr1a1	-0.313113	-0.124312
Akr1b10	-0.0993753	-0.303702
Akr1b7	1.56824	0.871728
Akr1b8	0.373479	0.399114
Akr1c12	-1.50715	0.478885
Akr1c13	-0.658211	0.138365
Akr1c14	0.975525	1.87475
Akr1c18	-0.415559	1.23729
Akr1c19	-2.4343	1.04144
Akr1cl	0.504035	3.09447
Akr1e1	-0.30851	-0.790458
Akr7a5	0.676309	0.20025
Akt1	-0.66962	-0.763169
Akt1s1	-1.99298	-1.83037
Akt2	-0.950039	-0.988714
Akt3	-0.443308	-0.829512
Aktip	0.707197	0.526267
Alad	0.0922637	0.0945836
Alas1	0.776438	0.684194
Alas2	1.68911	3.43211
Albfm1	4.11167	1.91677
Alcam	1.17645	1.12281
Aldh16a1	-0.689999	-0.671154
Aldh18a1	0.026745	-0.0826238
Aldh1a1	0.968221	1.82153
Aldh1a2	0.871715	1.58452
Aldh1a3	3.24829	4.79729
Aldh1a7	1.03804	0.764104
Aldh1b1	1.85637	1.56915
Aldh1l1	1.55125	0.533091
Aldh1l2	2.58447	1.64828
Aldh2	0.120141	0.316217
Aldh3a1	0.204084	-0.106444
Aldh3a2	0.569503	0.754295
Aldh3b1	0.679976	-0.135583
Aldh3b2	1.46028	3.27493
Aldh3b3	4.75334	3.90368
Aldh4a1	0.953353	0.763859
Aldh5a1	0.741857	0.243196
Aldh6a1	1.40292	1.69687
Aldh7a1	0.317632	0.176518
Aldh8a1	3.13116	2.21885
Aldh9a1	-0.151396	-0.0134941
Aldoa	-0.392917	-0.257059
Aldoart1	-0.458104	-0.217062
Aldoart2	0.540468	0.621111
Aldoc	1.09361	0.633086
Alg1	0.216898	0.441517
Alg10b	-0.593501	-0.421608
Alg11	0.259163	0.223271
Alg12	0.52927	0.554979
Alg13	-0.882704	-0.416701
Alg14	0.353419	0.322591
Alg2	-0.262728	-0.43727
Alg3	-0.575722	-0.697023
Alg5	-0.435568	-0.110001
Alg6	0.0967044	0.784539
Alg8	-0.130745	0.0274103
Alg9	-0.360125	-0.312991
Alk	1.79879	0.519065
Alkal2	2.41496	1.82793
Alkbh1	-2.43343	-2.06245
Alkbh2	-0.912031	-0.694829
Alkbh3	-0.22644	-0.248085
Alkbh4	0.401072	0.246194
Alkbh5	-0.43558	-0.155415
Alkbh6	0.559079	0.605268
Alkbh7	-0.183685	0.0782528
Alkbh8	-0.969981	-0.887307
Alms1	0.217607	-0.160132
Alox12	0.557563	1.01045
Alox12b	3.70074	2.39045
Alox12e	0.580655	0.942561
Alox15	2.19637	1.31433
Alox5	0.501756	0.277715
Alox5ap	0.820764	0.366054
Alox8	3.58571	3.28941
Aloxe3	2.24807	2.18876
Alpk1	1.43815	2.10739
Alpk2	0.185533	-0.721567
Alpk3	-0.338982	0.734776
Alpl	-0.245768	-0.010139
Als2	0.678608	1.09043
Als2cl	0.877806	1.2683
Alx1	-1.03879	0.0304183
Alx3	0.286241	-0.371775
Alx4	-0.542789	-1.26304
Alyref	-0.621866	-0.979713
Alyref2	-0.186024	-0.210255
Amacr	-0.0698502	0.546609
Ambra1	-0.548671	-0.71592
Amdhd1	0.513348	0.973526
Amdhd2	-0.286028	-0.215111
Amer1	0.0661646	-0.501564
Amer2	2.0622	0.21051
Amer3	7.21364	3.34145
Amfr	-0.557068	-0.912646
Amh	-0.424129	0.387368
Amhr2	0.477408	0.602346
Amigo1	1.16694	1.36712
Amigo2	-0.197036	-0.479458
Amigo3	2.02441	2.39278
Ammecr1	-0.446429	-0.634537
Ammecr1l	-0.745722	-0.867574
Amn	0.377706	0.0200145
Amn1	0.199934	0.131151
Amot	0.510241	-0.0970326
Amotl1	-0.776971	-0.966087
Amotl2	-1.34598	-1.52732
Ampd1	1.49844	4.04198
Ampd2	-0.164092	-0.0885412
Ampd3	0.568491	0.695949
Amph	0.386983	0.13863
Amt	-0.335818	-0.350081
Amy1	2.95823	2.55501
Amz1	0.685488	1.30006
Amz2	0.293989	-0.205744
Anapc1	-0.633266	-0.705039
Anapc10	0.058116	0.315728
Anapc11	-0.311971	-0.344184
Anapc13	-0.318763	-0.470315
Anapc15	-0.838462	-0.66815
Anapc16	-0.488183	-0.34765
Anapc2	0.00597938	0.377759
Anapc4	-0.0769402	-0.0667092
Anapc5	-0.385857	-0.227645
Anapc7	-0.128642	0.148601
Ang	-0.300653	0.935172
Ang4	0.71547	0.69304
Angel1	0.718769	1.11593
Angel2	-0.769067	-0.637298
Angpt1	0.0907151	1.22842
Angpt2	-1.96733	-1.5934
Angpt4	0.745347	0.0259751
Angptl1	4.02847	1.90673
Angptl2	2.23235	0.16199
Angptl4	-1.91068	0.532634
Angptl6	0.251012	0.0161057
Ank	0.0821529	-0.131418
Ank1	1.72672	0.22087
Ank2	0.342403	0.0174961
Ank3	1.30334	0.393936
Ankdd1b	2.87696	0.721873
Ankef1	1.74804	1.9532
Ankfy1	0.139981	0.189121
Ankhd1	0.434755	0.0460863
Ankib1	0.0101937	0.128237
Ankk1	2.65354	3.62408
Ankle1	-0.629508	-0.144625
Ankle2	-0.784506	-0.526087
Ankmy1	2.6673	4.40628
Ankmy2	-0.416578	-0.474877
Ankra2	0.573017	0.46009
Ankrd1	-2.10433	-0.46552
Ankrd10	-0.8851	-0.796296
Ankrd11	-0.600907	-0.675619
Ankrd12	2.15709	0.962604
Ankrd13a	0.629911	0.87924
Ankrd13b	0.221328	0.230352
Ankrd13c	-0.512151	-0.267629
Ankrd13d	1.68468	1.01795
Ankrd16	-0.255231	-0.471296
Ankrd17	-0.419415	-0.425313
Ankrd2	2.06544	0.848572
Ankrd23	1.97187	0.881631
Ankrd24	0.971526	1.18569
Ankrd26	-0.151759	-0.177674
Ankrd27	0.330043	-0.175516
Ankrd28	-0.480858	-0.458496
Ankrd29	2.13466	2.50145
Ankrd31	0.671474	1.26547
Ankrd33b	0.0710018	0.590846
Ankrd34a	0.309638	0.065902
Ankrd34b	3.82399	2.37634
Ankrd34c	6.70973	4.88299
Ankrd35	2.26681	2.62761
Ankrd36	2.65115	2.86961
Ankrd37	0.0915242	1.06657
Ankrd39	0.935036	0.0784091
Ankrd40	-0.0291107	-0.140477
Ankrd42	1.80362	1.73249
Ankrd44	0.773582	0.437961
Ankrd45	-0.100069	-0.185085
Ankrd46	0.740207	0.762959
Ankrd49	-0.235563	-0.235241
Ankrd50	0.430829	-0.177999
Ankrd52	-0.485606	-1.08154
Ankrd54	1.41731	1.05845
Ankrd55	1.34574	1.47818
Ankrd6	0.345005	0.181921
Ankrd61	1.24193	0.767208
Ankrd63	0.381368	0.834734
Ankrd65	-0.0437744	-0.978497
Ankrd66	1.68444	4.2222
Ankrd9	0.182322	0.306148
Anks1	0.973551	1.30428
Anks1b	0.479607	0.675039
Anks3	0.376096	0.39007
Anks4b	1.78661	-0.0656922
Anks6	2.56546	0.928311
Ankzf1	0.191502	0.334376
Anln	-0.611398	-0.308775
Ano1	0.727247	1.70546
Ano10	1.82211	1.86909
Ano2	0.424564	1.27506
Ano3	-1.57319	-1.1541
Ano4	1.14814	-0.0812207
Ano5	1.57559	3.3102
Ano6	-0.0682114	-0.189542
Ano7	0.711378	-0.598968
Ano8	0.286837	-0.102837
Ano9	0.972261	1.00314
Anp32a	-0.374736	-0.523764
Anp32b	-1.06909	-1.45806
Anp32e	-0.469837	-0.397716
Anpep	0.475566	0.390525
Antxr1	-0.34216	-1.13924
Antxr2	0.0289731	0.0211178
Anxa1	-0.592313	0.045694
Anxa10	-0.530705	-0.756672
Anxa11	0.182513	0.416735
Anxa2	-0.197446	1.1468
Anxa3	-0.36745	1.33568
Anxa4	0.547286	0.240619
Anxa5	0.326673	1.60088
Anxa6	0.10408	0.738396
Anxa7	-0.264926	-0.0403215
Anxa8	-0.790291	-1.11435
Anxa9	-0.33191	0.12597
Aoah	-0.899117	-0.590264
Aoc1	-0.666847	1.31094
Aoc2	1.456	1.31368
Aoc3	1.99627	1.08353
Aopep	0.491097	0.237789
Aox1	0.461941	0.371298
Aox2	2.32187	-2.36747
Aox3	0.251672	1.08355
Aox4	0.01264	0.564375
Ap1ar	-0.115445	0.159952
Ap1b1	0.178873	0.244448
Ap1g1	-0.44434	-0.414668
Ap1g2	0.00623516	0.397758
Ap1m1	-0.391978	-0.209531
Ap1m2	0.297432	0.370875
Ap1s1	-0.163889	0.00413725
Ap1s2	0.699056	0.749999
Ap1s3	-0.0741367	0.021569
Ap2a1	0.0556262	0.228595
Ap2a2	-0.0875782	-0.0374251
Ap2b1	-0.212317	0.0719944
Ap2m1	-0.293457	-0.150161
Ap2s1	0.177571	-0.11473
Ap3b1	-0.0185552	0.12913
Ap3b2	0.491626	0.88718
Ap3d1	0.110324	0.294357
Ap3m1	-0.00566931	0.44669
Ap3m2	1.31531	1.33806
Ap3s1	0.592164	0.58161
Ap3s2	0.727784	0.492757
Ap4b1	-0.284132	0.547116
Ap4e1	0.29132	0.169247
Ap4m1	-0.692064	-0.344414
Ap4s1	-0.706397	-0.663579
Ap5b1	-0.350549	0.154988
Ap5m1	0.256921	0.464731
Ap5s1	0.847613	0.797719
Ap5z1	0.0419882	0.581219
Apaf1	0.412791	-0.065804
Apba1	2.70031	1.76848
Apba2	-0.13239	-0.681502
Apba3	0.0454469	0.0684963
Apbb1	0.704051	-0.160269
Apbb1ip	0.124308	2.36364
Apbb2	0.697214	0.22311
Apbb3	0.0257855	-0.0448157
Apc	-0.182275	-0.476565
Apc2	2.93654	2.23155
Apcdd1	0.77754	0.398057
Apeh	0.582881	0.735289
Apela	-0.309093	-0.451871
Apex1	-1.17723	-1.08102
Apex2	-1.65517	-1.99283
Aph1a	0.158523	0.318103
Aph1b	4.56277	2.97079
Aph1c	3.95074	2.63386
Api5	-0.337048	-0.235736
Apip	0.532456	0.92457
Aplf	0.972854	1.51782
Apln	-0.714753	-1.73508
Aplnr	0.885625	0.0992672
Aplp1	-0.0965393	0.864495
Aplp2	0.508608	0.268353
Apmap	0.49744	1.16067
Apoa1	1.2978	0.553875
Apoa2	0.65321	-0.0286864
Apoa5	2.48669	1.69683
Apob	-0.595861	-0.273628
Apobec1	0.324414	0.883279
Apobec3	-0.935555	-0.911004
Apobr	-0.453194	-0.617552
Apoc1	-0.00868982	-0.0174707
Apod	0.404562	1.21118
Apoe	-0.0944951	-0.0636976
Apof	2.97253	2.16824
Apol6	-2.68105	-1.70926
Apol7a	1.57609	0.162596
Apol7c	1.93626	4.08433
Apol7d	0.332446	1.00024
Apol8	1.46945	1.32388
Apol9b	2.12179	-1.23467
Apold1	2.00518	2.01309
Apon	0.294393	0.131049
Apoo	-0.123124	0.109648
Apool	-0.45181	-0.158186
Apopt1	-0.138411	-0.00359346
App	0.247761	-0.174584
Appbp2	-0.29769	-0.240508
Appbp2os	0.256544	0.249452
Appl1	0.229942	0.455417
Appl2	0.772657	0.492436
Aprt	-0.660928	-0.508205
Aptx	0.060681	-0.073242
Aqp1	-1.79198	0.476782
Aqp11	2.97085	2.09044
Aqp3	0.0917931	0.880896
Aqp4	4.52379	1.33841
Aqp5	2.00577	1.10413
Aqp6	0.898951	0.216849
Aqp7	3.05548	2.15716
Aqp8	-0.749085	-0.785616
Aqp9	-0.0935197	0.661194
Aqr	-0.358156	-0.211831
Ar	0.187507	-1.27615
Araf	-0.391955	-0.128687
Arap1	0.210015	0.789058
Arap2	-1.62697	-1.28084
Arap3	0.562972	0.389789
Arc	1.54758	0.219257
Arcn1	-0.172005	0.00658277
Areg	2.58039	3.89098
Arel1	0.32911	0.23441
Arf1	-0.433939	-0.309362
Arf2	1.31061	1.45996
Arf3	-0.143115	-0.0521561
Arf4	-0.456337	-0.12295
Arf5	-0.16238	-0.177976
Arf6	-1.10007	-0.579583
Arfgap1	-0.280654	-0.363122
Arfgap2	-1.01977	-1.0048
Arfgap3	1.80109	1.82468
Arfgef1	-0.431183	-0.424711
Arfgef2	-0.044778	0.0320162
Arfgef3	0.245259	0.397274
Arfip1	0.603343	0.742311
Arfip2	-0.29116	-0.0685838
Arfrp1	-0.648243	-0.559289
Arg1	1.38255	2.12035
Arg2	0.218869	2.01368
Arglu1	-1.16273	-0.963236
Arhgap1	0.123098	0.28431
Arhgap10	0.132424	-0.204481
Arhgap11a	-0.504638	-0.12856
Arhgap12	0.115771	0.129173
Arhgap17	0.5544	0.0424716
Arhgap18	1.26044	1.10323
Arhgap19	-0.488622	-0.366592
Arhgap20	2.97604	1.75242
Arhgap21	-0.706268	-0.919601
Arhgap22	0.794077	-0.431823
Arhgap23	0.310953	0.791498
Arhgap24	0.931955	0.515024
Arhgap25	3.44007	0.197466
Arhgap26	1.72052	1.11214
Arhgap27	-0.477716	-1.98626
Arhgap27os3	2.1031	2.05179
Arhgap28	0.466461	0.6555
Arhgap29	1.9591	1.668
Arhgap30	0.583524	0.249115
Arhgap31	1.50437	0.0115258
Arhgap32	-0.0201433	-0.783754
Arhgap33	2.22825	1.2934
Arhgap33os	2.30339	0.626746
Arhgap35	-0.573782	-0.83445
Arhgap36	0.712604	1.78993
Arhgap39	0.631088	0.176887
Arhgap4	0.918217	0.845268
Arhgap40	1.55025	1.52119
Arhgap42	-0.576814	-0.680296
Arhgap44	0.247699	-0.120653
Arhgap45	1.8306	0.816602
Arhgap5	-1.0074	-1.16476
Arhgap6	-0.318302	-0.0970366
Arhgap8	0.332517	0.812513
Arhgap9	-0.166772	0.740304
Arhgdia	-0.552813	-0.506046
Arhgdib	-0.217174	0.452245
Arhgdig	-0.762846	-0.513976
Arhgef1	-0.169218	0.61031
Arhgef10	1.40084	1.2604
Arhgef10l	0.195937	0.696365
Arhgef11	0.687654	0.635809
Arhgef12	0.242866	0.356249
Arhgef15	0.395029	-0.547132
Arhgef16	1.21296	0.468763
Arhgef17	-0.21752	-0.715054
Arhgef18	-0.0943229	-0.0829844
Arhgef19	2.44127	0.500783
Arhgef2	-0.731185	-0.981848
Arhgef25	0.100398	-0.00826671
Arhgef26	-0.518827	-0.918756
Arhgef28	0.10708	-0.0295352
Arhgef3	0.911475	0.93082
Arhgef33	2.52021	2.77608
Arhgef37	3.03291	2.37872
Arhgef38	-0.740939	1.83156
Arhgef39	-1.17937	-0.840376
Arhgef4	0.716631	0.263861
Arhgef40	0.322562	-0.836928
Arhgef5	-1.62892	-1.698
Arhgef6	1.45276	1.22987
Arhgef7	0.234465	-0.121581
Arhgef9	-0.25999	-0.102905
Arid1a	-1.82571	-2.26487
Arid1b	-0.532339	-1.49813
Arid2	-1.32179	-1.84857
Arid3a	0.898101	1.1414
Arid3b	0.323025	0.317473
Arid3c	2.96566	2.00293
Arid4a	0.440266	0.500782
Arid4b	-0.232718	-0.559116
Arid5a	2.10997	2.63796
Arid5b	-1.53787	-0.0406536
Arih1	-0.409718	-0.222602
Arih2	-0.445957	-0.00797103
Arl1	-0.104869	0.0268805
Arl10	-0.737606	-0.643977
Arl13b	0.947943	0.717149
Arl14ep	-0.758129	-0.550518
Arl14epl	-0.395379	0.288036
Arl15	0.207799	0.587891
Arl16	0.812283	0.607194
Arl2	-0.453329	-0.596402
Arl2bp	-0.182213	-0.171483
Arl3	1.13819	0.52077
Arl4a	-0.502889	-0.186702
Arl4c	-0.268023	-1.2935
Arl4d	1.56163	1.3541
Arl5a	-0.495906	-0.329709
Arl5b	-0.0317995	-0.0666709
Arl5c	1.53854	1.55296
Arl6	0.185686	0.394411
Arl6ip1	-0.10925	0.210125
Arl6ip4	-0.47202	-0.535283
Arl6ip5	-0.182267	0.085789
Arl6ip6	0.175033	0.211826
Arl8a	-0.293168	-0.50309
Arl8b	0.387111	0.465201
Arl9	3.73646	3.84036
Armc1	0.0663639	0.19924
Armc10	-0.147486	-0.154536
Armc12	5.18176	4.83517
Armc2	4.28481	3.06811
Armc3	1.13438	3.13722
Armc4	1.16414	0.350467
Armc5	-1.3348	-1.17644
Armc6	-0.53346	-0.371419
Armc7	1.04819	1.19309
Armc8	-0.307782	-0.303491
Armc9	1.22542	0.772322
Armcx1	-1.34473	-1.25359
Armcx2	0.577329	0.30664
Armcx3	1.5565	0.183263
Armcx4	-0.343081	-0.552349
Armcx5	-0.257599	0.184441
Armcx6	1.58986	0.0448314
Armh1	4.83729	6.34023
Armh3	-0.27547	-0.393855
Armh4	1.29787	0.723256
Armt1	-0.774624	-0.357988
Arnt	0.137927	-0.110959
Arnt2	0.0613085	-0.523521
Arntl	1.44996	1.12406
Arntl2	0.5218	1.67086
Arpc1a	0.0322516	0.1017
Arpc1b	-0.235302	0.180928
Arpc2	-0.21207	-0.0200185
Arpc3	0.21538	0.411058
Arpc4	-0.0407652	0.11813
Arpc5	-0.313496	0.037488
Arpc5l	-0.320873	-0.276365
Arpin	0.178626	-0.621692
Arpp19	-0.124878	-0.0863813
Arpp21	0.275072	0.28762
Arrb1	0.621656	-0.371989
Arrb2	0.717248	0.496288
Arrdc1	1.40661	0.497031
Arrdc2	2.37355	2.72716
Arrdc3	-1.72426	-0.474864
Arrdc4	0.375125	0.782811
Arsa	0.949046	0.771611
Arsb	-0.564529	-0.297563
Arsg	0.648245	0.94697
Arsi	0.251545	1.4555
Arsj	-0.5847	-0.741957
Arsk	-0.179634	-0.208443
Art1	-0.373546	-0.348262
Art3	2.2078	1.27355
Art4	0.802018	1.75515
Art5	0.867165	0.752696
Artn	1.30138	0.432897
Arv1	-0.61751	-0.889103
Arvcf	0.597552	0.451952
Arx	1.15048	2.01001
Arxes1	-0.76904	-0.343422
Arxes2	-1.1153	-0.663309
As3mt	-0.159645	-0.165016
Asah1	0.231043	0.127218
Asah2	1.1377	0.810453
Asap1	0.357622	-0.08971
Asap2	0.137104	-0.715694
Asap3	0.95565	1.18911
Asb1	0.939188	1.23419
Asb10	1.65342	0.508157
Asb11	3.1189	5.06376
Asb12	-0.158708	0.362406
Asb13	0.119604	-0.97784
Asb16	0.073053	0.368059
Asb18	3.56663	1.58985
Asb2	2.50325	1.085
Asb3	-0.40017	-0.34165
Asb4	0.859875	0.629365
Asb5	-0.252881	2.1719
Asb6	-0.67343	-0.308962
Asb7	0.256957	0.11356
Asb8	0.0494307	0.508071
Ascc1	-0.222809	-0.0246927
Ascc2	-0.0699246	-0.149904
Ascc3	-0.195498	-0.146596
Ascl1	-0.471524	-0.349247
Ascl2	0.335355	1.31583
Ascl3	3.18992	4.5862
Ascl4	-0.207283	0.277769
Ascl5	2.50037	2.17307
Asf1a	-1.60061	-1.28364
Asf1b	1.04601	1.25236
Asgr1	0.99279	0.259465
Ash1l	-0.639191	-1.08798
Ash2l	-0.683301	-0.659217
Asic1	1.09113	0.402403
Asic2	1.37336	1.11123
Asic3	0.997544	0.911956
Asic4	2.48835	0.504586
Asl	0.674859	0.495588
Asmt	-2.35606	-1.29625
Asna1	-0.383189	-0.307266
Asns	-0.307698	0.0069767
Asnsd1	-0.0413648	0.261025
Aspdh	2.03408	1.83401
Aspg	1.21261	0.577032
Asph	0.00959615	-0.0623224
Asphd1	1.27256	-0.209517
Asphd2	1.60512	0.393535
Aspm	-0.32056	-0.366362
Asprv1	1.16713	0.872302
Aspscr1	-0.650063	-0.383918
Asrgl1	0.251888	0.0784877
Aste1	-0.636737	-0.406364
Astn1	0.124233	-0.487084
Astn2	-0.286384	-0.242625
Asxl1	-2.01395	-1.83034
Asxl2	-1.47581	-1.51827
Asxl3	-0.0783507	0.180753
Atad1	-0.882515	-0.60631
Atad2	-0.173071	-0.180917
Atad2b	-0.7838	-0.958957
Atad3a	-0.554894	-0.344971
Atad3aos	1.73337	1.36233
Atad5	0.170489	0.428253
Atat1	1.3295	0.65031
Atcay	0.561246	0.752188
Ate1	0.0790029	0.0267925
Atf1	-1.83531	-1.53742
Atf2	-0.158911	-0.18538
Atf3	1.34022	1.40827
Atf4	-1.24337	-0.7646
Atf5	-0.520049	-0.575182
Atf6	1.00184	1.44712
Atf6b	-0.782138	-0.454047
Atf7	-0.219712	-0.0599769
Atf7ip	-1.38351	-0.920187
Atf7ip2	0.0909489	0.0340408
Atg10	0.0201713	-0.200124
Atg101	0.852866	0.828745
Atg12	1.17983	1.22301
Atg13	0.0637844	0.963688
Atg14	-0.0368593	0.115539
Atg16l1	-0.684154	-0.260141
Atg16l2	0.783576	0.4783
Atg2a	0.577942	1.38701
Atg2b	-0.403275	-0.247843
Atg3	0.0457821	0.0982953
Atg4a	-0.247382	1.88816
Atg4b	0.305102	0.437761
Atg4c	0.538786	0.532598
Atg4d	0.279367	0.493601
Atg5	0.139823	0.219704
Atg7	0.0701822	0.0580303
Atg9a	1.11929	0.919933
Atg9b	-0.414874	-0.449309
Atic	-0.659054	-0.631996
Atl1	1.40738	1.13852
Atl2	-0.672594	-0.35376
Atl3	-1.11536	-0.553606
Atm	0.0661139	-0.0628378
Atmin	0.156378	0.000887092
Atn1	-0.39051	-0.834136
Atoh1	-0.734757	0.697947
Atoh7	0.823048	2.4263
Atoh8	1.09861	0.0992604
Atox1	0.0772856	0.0153499
Atp10a	-1.20088	-1.6581
Atp10b	-0.783611	2.07969
Atp10d	0.995227	1.02048
Atp11a	-0.0827589	0.194461
Atp11b	-0.0544079	-0.228603
Atp11c	-0.184628	-0.0717044
Atp12a	0.804001	3.74811
Atp13a1	-0.989606	-0.956783
Atp13a2	1.35111	0.965241
Atp13a3	-0.415764	-0.226668
Atp1a1	-0.34291	-0.387518
Atp1a2	2.40465	0.410024
Atp1a3	1.21769	1.35206
Atp1a4	-1.05734	0.0951754
Atp1b1	0.143951	0.13863
Atp1b2	2.17421	1.49153
Atp1b3	-0.277086	-0.0828315
Atp1b4	2.14657	2.21485
Atp23	0.429924	0.367588
Atp2a1	2.76033	0.0431276
Atp2a2	-0.590218	-0.633458
Atp2a3	1.93197	1.37648
Atp2b1	-0.269218	-0.277335
Atp2b2	3.47659	1.48951
Atp2b3	0.393258	-0.180202
Atp2b4	1.22107	3.00812
Atp2c1	-0.382345	-0.110506
Atp2c2	2.82913	1.72913
Atp4a	2.93439	2.73121
Atp5a1	-0.834349	-0.204637
Atp5b	-0.455579	-0.265448
Atp5c1	-0.265703	-0.203579
Atp5d	-0.268697	-0.221893
Atp5e	-0.617211	-0.429261
Atp5g1	-0.332702	-0.0673007
Atp5g2	-1.78295	-1.31961
Atp5g3	-0.26081	-0.124436
Atp5h	-0.269626	0.173094
Atp5j	-0.92937	-0.343966
Atp5j2	-0.168182	-0.393096
Atp5k	-0.159395	-0.341022
Atp5l	-0.174728	-0.120538
Atp5md	-0.0985591	0.0623066
Atp5mpl	-0.168887	-0.0489625
Atp5o	-0.326336	-0.196574
Atp5pb	-0.236538	-0.0923258
Atp6ap1	-0.091423	-0.297411
Atp6ap1l	4.37418	2.87551
Atp6ap2	0.195969	0.093802
Atp6v0a1	1.16817	0.424883
Atp6v0a2	1.2394	0.755199
Atp6v0a4	-0.291515	1.14976
Atp6v0b	0.384146	0.383358
Atp6v0c	0.019837	-0.233248
Atp6v0d1	0.422065	0.397049
Atp6v0e	-0.0829417	-0.178619
Atp6v0e2	0.326295	0.364547
Atp6v1a	0.426595	0.714746
Atp6v1b1	2.47162	0.587604
Atp6v1b2	-0.14606	-0.0831889
Atp6v1c1	-0.123747	0.32672
Atp6v1c2	2.87712	0.823403
Atp6v1d	0.0796889	0.0655712
Atp6v1e1	0.270585	0.426598
Atp6v1e2	2.06904	2.10843
Atp6v1f	-0.538166	-0.522414
Atp6v1g1	-0.138147	0.016384
Atp6v1h	-0.340223	0.180921
Atp7a	0.880378	0.827519
Atp7b	1.68645	0.305947
Atp8a1	1.21449	1.2773
Atp8a2	1.01905	-0.403742
Atp8b1	0.503213	-0.226062
Atp8b2	0.78005	1.08428
Atp8b3	1.27281	1.0506
Atp8b4	0.789804	0.34031
Atp8b5	0.812057	0.754409
Atp9a	0.458929	0.5006
Atp9b	-0.0924174	0.0288762
Atpaf1	-0.556596	-0.504899
Atpaf2	-0.0907066	-0.0445237
Atpif1	-0.233836	-0.263465
Atpsckmt	-0.765617	-1.47276
Atr	0.0784927	0.502396
Atraid	0.396055	0.44529
Atrip-trex1	0.85188	0.389634
Atrn	0.521425	0.488939
Atrnl1	0.733273	0.432598
Atrx	-0.778805	-0.829083
Atxn1	0.883432	1.64023
Atxn10	-0.24663	-0.13914
Atxn1l	0.30297	-0.159031
Atxn2	-0.291127	-0.756454
Atxn2l	-0.655813	-0.921202
Atxn3	-0.514548	-0.0754505
Atxn7	-0.558907	-0.532164
Atxn7l1	-0.0645124	-0.656083
Atxn7l2	-1.45454	-1.21699
Atxn7l3	-0.665481	-0.589643
Atxn7l3b	-0.823891	-0.406937
AU015228	-0.316694	-0.199201
AU015836	0.429576	1.67495
AU018091	-0.893063	-0.744821
AU021063	3.29493	0.116213
AU021092	-0.343748	0
AU022252	0.874033	0.595414
AU022751	-1.25362	-1.00459
AU022754	-0.187288	0.0642414
AU040320	1.0065	0.628984
AU041133	-0.498699	-0.398004
Auh	0.428145	-0.146172
Aunip	-0.58734	-0.279163
Aup1	-0.588128	-0.469147
Aurka	-0.572969	-0.276275
Aurkaip1	-0.423327	-0.293222
Aurkb	-0.50923	-0.20101
Aurkc	0.202126	0.955612
Auts2	-0.633423	-1.11287
AV039307	2.34532	1.34047
AV051173	-2.20533	-1.85516
Aven	-0.572286	-0.701686
Avil	2.58703	2.3998
Avl9	-0.00660402	0.0243467
Avpi1	-0.370215	0.350982
Avpr1a	0.0433846	0.11538
Avpr1b	4.41041	0.895603
AW011738	2.68656	1.58502
AW046200	0.84073	1.65977
AW146154	0.818529	-0.101677
AW209491	-1.83882	-1.27797
AW549877	-0.270612	-0.0916845
AW551984	0.394647	0.935867
AW554918	-0.307077	-0.192283
AW822252	-1.1926	-0.0165148
Awat2	0.258503	-0.803666
Axdnd1	1.42933	2.60834
Axin1	-0.550352	-0.680047
Axin2	-0.432606	-0.502597
Axl	0.413018	1.56351
AY358078	-0.536624	-0.729804
AY512931	-0.6726	1.5166
Azi2	-0.420135	-0.208846
Azin1	-0.0601473	0.0437739
Azin2	2.98671	2.78995
B130034C11Rik	0.906725	0.362439
B230112J18Rik	5.34311	1.81928
B230118H07Rik	-0.35903	-0.295273
B230119M05Rik	0.60648	-2.26885
B230206H07Rik	3.46513	2.52291
B230208H11Rik	-1.22823	-1.09869
B230216N24Rik	2.22355	3.51606
B230217C12Rik	0.648168	0.326528
B230217O12Rik	-0.612559	0.377562
B230219D22Rik	-0.821035	-0.827115
B230303A05Rik	0.694575	5.19848
B230307C23Rik	-0.803334	-0.626206
B230311B06Rik	0.839609	0.481067
B230312C02Rik	5.20637	-0.0815413
B230319C09Rik	3.91055	3.98646
B230344G16Rik	1.9786	3.06063
B230354K17Rik	0.37057	0.622545
B2m	0.45551	0.388144
B330016D10Rik	-0.514855	-0.422568
B3galnt1	-0.785058	0.186582
B3galnt2	-0.133756	0.0972852
B3galt1	0.559947	0.70227
B3galt4	-2.93365	-1.47266
B3galt5	3.25171	3.94141
B3galt6	-1.14293	-0.724734
B3gat1	1.39437	0.355775
B3gat2	1.87542	2.09417
B3gat3	0.309532	0.639979
B3glct	-0.328403	-0.962923
B3gnt2	-1.30367	0.246454
B3gnt3	1.88432	2.40313
B3gnt4	1.9701	0.454839
B3gnt5	-0.975244	-1.07125
B3gnt6	1.99019	0.367113
B3gnt7	-2.16758	-1.45046
B3gnt8	0.808503	-1.57775
B3gnt9	0.87659	1.14391
B3gntl1	-0.211847	-0.0252183
B430212C06Rik	2.39849	3.38258
B430319G15Rik	-0.317388	0.461984
B4galnt1	-0.530768	-0.550333
B4galnt2	1.56762	1.58746
B4galnt3	-0.0284718	-0.104856
B4galnt4	-0.163518	-0.206137
B4galt1	0.293601	-0.143215
[truncated: 15,748 more rows]

## Sheet: Fig_4i_gast_120h_measurements_a
325090	DAPI_UT
342159	DAPI_UT
242052	DAPI_UT
351447	DAPI_UT
264764	DAPI_UT
220981	DAPI_UT
354533	DAPI_UT
307001	DAPI_UT
250566	DAPI_UT
361185	DAPI_UT
241930	DAPI_UT
236032	DAPI_UT
230515	DAPI_UT
390940	DAPI_UT
404934	DAPI_UT
229425	DAPI_TSA
205198	DAPI_TSA
186382	DAPI_TSA
265043	DAPI_TSA
187668	DAPI_TSA
227888	DAPI_TSA
277248	DAPI_TSA
290853	DAPI_TSA
347597	DAPI_TSA
258947	DAPI_TSA
216883	DAPI_TSA
240973	DAPI_TSA
354715	DAPI_TSA
301400	DAPI_TSA
206947	DAPI_TSA
199390	DAPI_TSA
202167	DAPI_TSA
144370	DAPI_TSA
211641	DAPI_TSA
226395	DAPI_TSA
188986	DAPI_TSA
338008	DAPI_TSA
268595	DAPI_TSA
0.2	areaBra_UT
0.202451	areaBra_UT
0.158221	areaBra_UT
0.176676	areaBra_UT
0.211816	areaBra_UT
0.132638	areaBra_UT
0.103669	areaBra_UT
0.162077	areaBra_UT
0.232438	areaBra_TSA
0.17324	areaBra_TSA
0.184945	areaBra_TSA
0.261915	areaBra_TSA
0.223076	areaBra_TSA
0.230254	areaBra_TSA
0.166491	areaBra_TSA
0.294924	areaBra_TSA
0.225795	areaBra_TSA
0.123207	areaBra_TSA
0.215047	areaBra_TSA
0.222143	areaBra_TSA
0.146812	areaBra_TSA
0.159104	areaSox2_UT
0.200355	areaSox2_UT
0.282462	areaSox2_UT
0.427445	areaSox2_UT
0.535996	areaSox2_UT
0.36456	areaSox2_UT
0.544698	areaSox2_UT
0.296739	areaSox2_UT
0.307873	areaSox2_UT
0.328316	areaSox2_UT
0.263204	areaSox2_UT
0.383823	areaSox2_UT
0.261545	areaSox2_UT
0.377003	areaSox2_UT
0.349026	areaSox2_UT
0.400774	areaSox2_TSA
0.38257	areaSox2_TSA
0.479897	areaSox2_TSA
0.697368	areaSox2_TSA
0.945313	areaSox2_TSA
0.508862	areaSox2_TSA
0.509141	areaSox2_TSA
0.426746	areaSox2_TSA
0.425335	areaSox2_TSA
0.564492	areaSox2_TSA
0.423768	areaSox2_TSA
0.393868	areaSox2_TSA
0.5592	areaSox2_TSA
0.498637	areaSox2_TSA
0.344258	areaSox2_TSA
0.276801	areaSox2_TSA
0.505996	areaSox2_TSA
0.441659	areaSox2_TSA
0.530115	areaSox2_TSA
0.474818	areaSox2_TSA
0.309646	areaSox2_TSA
0.496598	areaSox2_TSA
0.524303	areaSox2_TSA
