# Supplementary material for: Transient histone deacetylase inhibition induces cellular memory of gene expression and 3D genome folding
Source: Nat Genet. 2026 Feb 4;58(2):404–17. doi: 10.1038/s41588-025-02489-4 (PMC12900649; doi:10.1038/s41588-025-02489-4)
Supplement: Supplementary file 9 — Statistical source data. [file 41588_2025_2489_MOESM9_ESM.xlsx]

## Sheet: Fig_5b_zScores
cond	F11	Klkb1	Cyp4v3
DMSO	-0.581322	-0.582354	-0.605903
TSA	1.15469	1.15469	1.15422
REC	-0.57337	-0.572332	-0.548319

## Sheet: Fig_5d_loopQuant
V1	V2	V3	V4	V5	cond	type
DMSO_down	1	24	24	2.22594	DMSO	down
DMSO_down	1	24	25	2.58658	DMSO	down
DMSO_down	1	24	26	2.36048	DMSO	down
DMSO_down	1	25	24	2.54214	DMSO	down
DMSO_down	1	25	25	3.01926	DMSO	down
DMSO_down	1	25	26	2.5846	DMSO	down
DMSO_down	1	26	24	2.23436	DMSO	down
DMSO_down	1	26	25	2.46837	DMSO	down
DMSO_down	1	26	26	2.21719	DMSO	down
DMSO_up	1	24	24	1.95156	DMSO	up
DMSO_up	1	24	25	2.12332	DMSO	up
DMSO_up	1	24	26	1.94686	DMSO	up
DMSO_up	1	25	24	2.19267	DMSO	up
DMSO_up	1	25	25	2.60604	DMSO	up
DMSO_up	1	25	26	2.16766	DMSO	up
DMSO_up	1	26	24	2.07945	DMSO	up
DMSO_up	1	26	25	2.17769	DMSO	up
DMSO_up	1	26	26	1.94959	DMSO	up
TSA_down	1	24	24	1.3101	TSA	down
TSA_down	1	24	25	1.50783	TSA	down
TSA_down	1	24	26	1.40197	TSA	down
TSA_down	1	25	24	1.5458	TSA	down
TSA_down	1	25	25	1.39248	TSA	down
TSA_down	1	25	26	1.52245	TSA	down
TSA_down	1	26	24	1.36639	TSA	down
TSA_down	1	26	25	1.50909	TSA	down
TSA_down	1	26	26	1.35386	TSA	down
TSA_up	1	24	24	2.99177	TSA	up
TSA_up	1	24	25	3.45849	TSA	up
TSA_up	1	24	26	2.94497	TSA	up
TSA_up	1	25	24	3.63396	TSA	up
TSA_up	1	25	25	6.23448	TSA	up
TSA_up	1	25	26	3.3532	TSA	up
TSA_up	1	26	24	3.11741	TSA	up
TSA_up	1	26	25	3.47493	TSA	up
TSA_up	1	26	26	2.95773	TSA	up
REC_down	1	24	24	2.14845	REC	down
REC_down	1	24	25	2.59316	REC	down
REC_down	1	24	26	2.33376	REC	down
REC_down	1	25	24	2.5502	REC	down
REC_down	1	25	25	3.08277	REC	down
REC_down	1	25	26	2.60866	REC	down
REC_down	1	26	24	2.28066	REC	down
REC_down	1	26	25	2.5483	REC	down
REC_down	1	26	26	2.18197	REC	down
REC_up	1	24	24	2.19724	REC	up
REC_up	1	24	25	2.53581	REC	up
REC_up	1	24	26	2.25087	REC	up
REC_up	1	25	24	2.63891	REC	up
REC_up	1	25	25	3.53652	REC	up
REC_up	1	25	26	2.45629	REC	up
REC_up	1	26	24	2.36255	REC	up
REC_up	1	26	25	2.54906	REC	up
REC_up	1	26	26	2.22809	REC	up
