# Supplementary material for: Transient histone deacetylase inhibition induces cellular memory of gene expression and 3D genome folding
Source: Nat Genet. 2026 Feb 4;58(2):404–17. doi: 10.1038/s41588-025-02489-4 (PMC12900649; doi:10.1038/s41588-025-02489-4)
Supplement: Supplementary file 10 — Statistical source data. [file 41588_2025_2489_MOESM10_ESM.xlsx]

## Sheet: Fig_6b_TSAreTSA_scatter
gene	TSA_l2fc	reTSA_l2fc
0610005C13Rik	-0.60465	0.606234
0610009B22Rik	-0.575942	-0.652719
0610009E02Rik	1.74161	1.21427
0610009L18Rik	-1.38876	0.363685
0610010F05Rik	-0.0394726	-0.0347115
0610010K14Rik	-0.526968	-0.662901
0610012G03Rik	-0.469311	-0.898017
0610030E20Rik	0.106119	-0.641544
0610038B21Rik	1.35334	0.658397
0610039K10Rik	-0.347141	1.5149
0610040B10Rik	1.31251	1.90425
0610040F04Rik	-0.219761	-0.42842
0610040J01Rik	-0.112445	0.55563
0610043K17Rik	-2.53745	-2.55448
1110002E22Rik	1.83856	4.8371
1110002J07Rik	-0.272463	0.156143
1110002L01Rik	-0.824343	-0.78048
1110004F10Rik	-0.480286	-0.556536
1110006O24Rik	0.652823	0.583627
1110008P14Rik	0.964615	1.19053
1110012L19Rik	-0.396475	-0.337931
1110017D15Rik	5.71797	5.07635
1110019D14Rik	-0.638242	-0.830499
1110020A21Rik	-0.580902	-0.299565
1110028F18Rik	4.01994	1.04358
1110032A03Rik	1.34192	1.233
1110032F04Rik	-0.74816	-0.734219
1110036E04Rik	0.220491	-1.21193
1110038B12Rik	-0.795485	-1.11011
1110038F14Rik	-0.736652	-0.791974
1110046J04Rik	0.821388	0.971646
1110051M20Rik	0.764283	0.500625
1110059E24Rik	-0.0770912	-0.150692
1110059G10Rik	-0.293504	-0.614795
1110065P20Rik	-0.144641	0.219749
1190005I06Rik	-0.725036	-1.24813
1190007I07Rik	-0.702413	-0.865397
1190028D05Rik	-3.2081	-2.58161
1300002E11Rik	1.13076	1.04624
1300017J02Rik	1.81096	1.47694
1500004A13Rik	1.18046	1.39906
1500009C09Rik	2.92643	3.48172
1500009L16Rik	0.426089	0.747174
1500011B03Rik	-0.452057	-0.279553
1500015A07Rik	0.0393222	0.695111
1500026H17Rik	5.08842	6.65102
1600012H06Rik	0.0376497	0.0270279
1600014C10Rik	0.523549	0.191713
1600014C23Rik	-0.252298	-1.33476
1600020E01Rik	-1.51454	-1.33108
1600023N17Rik	0.807704	0.655022
1600029I14Rik	6.04939	5.09985
1600029O15Rik	-0.87091	-1.65836
1700001C19Rik	2.13589	2.87484
1700001G11Rik	-0.90381	-1.34767
1700001G17Rik	1.22302	1.32776
1700001J03Rik	3.64588	4.76324
1700001J11Rik	1.55363	0.0747729
1700001K23Rik	4.83145	2.09722
1700001L05Rik	0.444553	0.960644
1700001L19Rik	1.72239	2.79338
1700001O22Rik	1.3496	1.00258
1700001P01Rik	-0.156154	-0.264414
1700003E16Rik	5.37224	7.0583
1700003F12Rik	0.493237	-0.747361
1700003G18Rik	-0.995494	-2.20793
1700003M07Rik	1.48542	1.42857
1700007K13Rik	0.0610995	0.147451
1700007L15Rik	-0.359665	-0.162142
1700008J07Rik	-1.56671	-1.08275
1700008O03Rik	-1.21686	-0.10489
1700010I14Rik	0.270654	0.408377
1700011B04Rik	-1.34771	-2.53429
1700012B07Rik	0.337298	1.39519
1700012B09Rik	5.8267	5.32157
1700012C14Rik	-1.09813	-1.13055
1700012D01Rik	-0.0116668	0.0109061
1700012D14Rik	-0.950107	-0.785348
1700013F07Rik	4.39883	3.30703
1700013G24Rik	1.52487	3.31951
1700013H16Rik	0.450287	1.36171
1700016A09Rik	-0.524479	-0.343343
1700016D06Rik	0.674586	0.0317658
1700016H13Rik	0.197407	2.17473
1700016K19Rik	2.06475	2.82142
1700017B05Rik	0.0960291	0.463136
1700017J07Rik	-0.107399	-0.020912
1700018B08Rik	2.88593	4.07648
1700018B24Rik	-0.137446	-0.927493
1700019A02Rik	-0.241333	-0.719955
1700019D03Rik	-2.47262	-3.0892
1700019E08Rik	-0.304553	-0.929402
1700019N19Rik	3.22743	3.45974
1700020D05Rik	1.92874	0.866278
1700020L24Rik	0.268872	2.83657
1700020M21Rik	-0.140392	2.13756
1700020N01Rik	0.24754	0.691749
1700020N15Rik	0.380996	-0.69203
1700021F07Rik	5.37797	2.72397
1700023D09Rik	0.162984	0.181377
1700024G13Rik	-0.485021	-0.903571
1700025F24Rik	1.28266	0.965607
1700025G04Rik	0.566432	0.560504
1700027I24Rik	4.07124	1.23201
1700028B04Rik	1.13321	1.02687
1700028E10Rik	-0.143092	-0.431653
1700028I16Rik	-0.568333	1.20791
1700028J19Rik	-0.254216	-0.656129
1700028K03Rik	0.504108	-0.342283
1700028P14Rik	3.23358	4.13755
1700029H14Rik	3.30196	2.13669
1700029I15Rik	1.63673	2.13936
1700029J07Rik	1.20513	1.01071
1700029M20Rik	1.59626	2.47969
1700029P11Rik	-0.539121	-1.47585
1700030C10Rik	-0.833124	-0.473524
1700030J22Rik	2.66223	2.13416
1700030K09Rik	-1.63302	-1.94795
1700030M09Rik	2.63487	3.80073
1700034P13Rik	-0.13917	-0.348058
1700037C18Rik	-0.138506	0.560844
1700037H04Rik	0.393198	0.536636
1700040D17Rik	2.63034	-1.32181
1700042O10Rik	-1.47065	-1.84939
1700044C05Rik	1.85793	0.919269
1700048O20Rik	1.93448	2.04111
1700049E22Rik	0.417895	0.931402
1700051A21Rik	4.02815	3.09916
1700052K11Rik	0.445163	0.807382
1700055C04Rik	-2.84888	-2.76353
1700056E22Rik	0.730852	0.659369
1700057H21Rik	-2.29916	-2.09464
1700063D05Rik	-0.302385	-0.333644
1700063H04Rik	-1.46023	-1.81992
1700065D16Rik	-1.26447	-1.35959
1700066B17Rik	0.176122	-0.047293
1700066B19Rik	2.62371	1.29149
1700066M21Rik	0.652085	0.748654
1700067K01Rik	-0.694314	-0.0523073
1700069L16Rik	2.90699	2.82537
1700084E18Rik	-0.0129668	0.0198091
1700084J12Rik	-0.273058	-2.59259
1700086L19Rik	5.01526	6.29623
1700086O06Rik	0.563331	0.678378
1700088E04Rik	4.54913	4.8519
1700092M07Rik	-1.64387	-1.0476
1700093K21Rik	-2.76887	-1.46216
1700094D03Rik	-0.273058	-0.100637
1700095B10Rik	2.0042	0.677306
1700095J03Rik	2.85093	0.411169
1700096K18Rik	-0.0247601	0.734849
1700097N02Rik	-1.33977	-1.54612
1700101I11Rik	-0.914792	-2.83288
1700102H20Rik	-1.07167	-1.64941
1700102P08Rik	-0.204886	-0.298348
1700104L18Rik	-3.89918	-3.54617
1700105P06Rik	0.879795	0.867905
1700108F19Rik	-0.183199	0.103338
1700109H08Rik	0.935049	0.418177
1700110C19Rik	0.485481	3.32152
1700112J16Rik	1.20609	3.35803
1700113A16Rik	-0.838433	-0.447574
1700113B09Rik	0.624263	-0.573294
1700120C14Rik	-1.17212	0.478087
1700121N20Rik	-2.21868	-0.1529
1700123J17Rik	1.33406	2.1727
1700123M08Rik	-0.00237838	0.0702041
1700123O20Rik	-0.248243	-0.218969
1700124L16Rik	1.99652	2.02525
1700125G22Rik	-1.45191	0.409645
1700125H03Rik	2.98355	3.09935
1700125H20Rik	4.28598	1.87368
1810007D17Rik	-1.87348	-0.340652
1810009A15Rik	-0.457463	-1.03065
1810010H24Rik	0.254016	0.742997
1810012K16Rik	0.635813	0.653057
1810013L24Rik	-0.257809	0.0864485
1810014B01Rik	-1.16647	-1.57909
1810019D21Rik	-0.369382	0.0850159
1810020O05Rik	3.42572	3.26492
1810021B22Rik	2.05736	2.42461
1810024B03Rik	-0.936601	-1.34626
1810026B05Rik	-2.30986	-1.79922
1810030O07Rik	-0.504579	-0.443721
1810034E14Rik	1.62402	-2.2098
1810037I17Rik	-0.477269	-0.649274
1810041H14Rik	-0.0137726	-2.58441
1810044D09Rik	0.295204	-0.151473
1810055G02Rik	0.546001	0.658649
1810058I24Rik	0.0230633	-0.116488
1810062G17Rik	1.19664	1.09938
1810062O18Rik	-0.27336	-0.928706
1810063I02Rik	2.62962	1.02612
2010001A14Rik	1.14276	1.70888
2010003K11Rik	2.96239	3.83789
2010010A06Rik	0.563783	1.7732
2010204K13Rik	-0.735914	-1.11052
2010300C02Rik	2.43826	2.03259
2010308F09Rik	1.14385	2.36168
2200002D01Rik	-0.811863	-0.418383
2200002J24Rik	4.12143	4.12056
2210016F16Rik	-0.313895	-0.271691
2210016L21Rik	0.0103738	0.070307
2210039B01Rik	2.0412	0.868424
2210404E10Rik	-1.99257	-1.32462
2210406O10Rik	2.10337	2.51387
2210408F21Rik	1.06169	2.35692
2210408I21Rik	-0.0457959	-0.437671
2210417A02Rik	-0.594675	-1.20477
2210420H20Rik	-0.790041	-1.76674
2300009A05Rik	-0.182991	-0.327328
2310001H17Rik	2.73103	1.87355
2310002F09Rik	2.76078	1.68485
2310009B15Rik	-0.129149	0.159617
2310010J17Rik	0.126345	-0.06995
2310011J03Rik	0.123069	0.430304
2310015A10Rik	0.329155	0.989031
2310016G11Rik	4.47644	3.83508
2310022A10Rik	0.182181	0.528385
2310022B05Rik	0.467142	0.677692
2310030A07Rik	0.650902	1.87614
2310030G06Rik	0.011679	-1.01855
2310033P09Rik	-0.911835	-0.887948
2310034G01Rik	0.737416	0.178964
2310039H08Rik	-0.524897	-0.906149
2310039L15Rik	0.718352	0.451722
2310040G24Rik	-1.67725	-1.69737
2310043M15Rik	-3.58819	-4.48465
2310057M21Rik	-1.47081	-1.51615
2310061I04Rik	-0.890348	-1.39343
2310068J16Rik	-1.41725	-1.08395
2310069G16Rik	-0.933693	-1.57943
2400006E01Rik	-0.439578	-1.27417
2410002F23Rik	-1.07937	-0.18642
2410003L11Rik	-0.866411	-0.915879
2410004B18Rik	-0.280537	-0.27418
2410004I01Rik	1.06927	1.65142
2410004P03Rik	1.42943	2.34657
2410006H16Rik	-1.32615	-0.105418
2410018L13Rik	-0.550132	-0.0721495
2410021H03Rik	-0.701059	-0.239027
2410022M11Rik	-0.805879	0.210552
2410124H12Rik	3.05132	3.01056
2410131K14Rik	0.703612	1.05115
2410141K09Rik	-0.397799	-0.724762
2500002B13Rik	-0.402146	-0.159656
2500004C02Rik	-1.88774	-2.16091
2510002D24Rik	0.437478	-1.6564
2510003B16Rik	1.8243	1.96585
2510009E07Rik	2.63745	3.56364
2510039O18Rik	0.19016	0.817003
2610001J05Rik	-0.543568	-0.757201
2610002M06Rik	-0.712289	-1.04196
2610005L07Rik	-0.847481	-0.726107
2610008E11Rik	-0.318756	-0.413738
2610016A17Rik	4.20441	2.48042
2610020C07Rik	1.77571	2.63674
2610028E06Rik	0.258394	0.246845
2610028H24Rik	1.38593	2.23286
2610035D17Rik	3.09484	3.76124
2610035F20Rik	-2.59865	-1.99431
2610037D02Rik	-0.113513	-1.26261
2610042L04Rik	-2.26754	-2.38296
2610044O15Rik8	-1.22124	-1.57006
2610301B20Rik	0.473203	0.368231
2610306M01Rik	-0.338065	-0.218347
2610307P16Rik	-0.598734	-0.943832
2610316D01Rik	3.11008	2.55152
2610318N02Rik	-0.490171	-0.350342
2610507B11Rik	-0.369691	-0.520303
2610507I01Rik	1.37399	1.05932
2610524H06Rik	-0.216537	0.0291154
2610528A11Rik	2.91665	1.64913
2610528J11Rik	0.847761	0.950416
2700012I20Rik	1.80908	2.69178
2700038G22Rik	-1.71001	-1.75934
2700046A07Rik	-1.02424	-1.91103
2700046G09Rik	-0.0862558	-0.189558
2700049A03Rik	0.425945	0.248724
2700054A10Rik	1.3899	0.784651
2700062C07Rik	-1.70776	-1.73525
2700070H01Rik	3.38653	3.1014
2700081O15Rik	-1.31028	-0.831603
2700097O09Rik	0.338913	0.199355
2700099C18Rik	-0.151908	0.0387236
2810001G20Rik	0.177888	0.0861022
2810002D19Rik	-0.237557	-0.683218
2810004N23Rik	-0.677879	-0.917875
2810006K23Rik	-0.21059	-0.617682
2810013P06Rik	0.0576672	0.263598
2810021J22Rik	0.296284	0.197896
2810025M15Rik	0.0133575	0.0330114
2810029C07Rik	2.58293	2.54801
2810032G03Rik	1.66981	2.05373
2810047C21Rik1	0.0277563	-0.420783
2810403D21Rik	0.0804529	-0.139801
2810408A11Rik	1.18816	0.339811
2810408I11Rik	1.44084	1.76053
2810410L24Rik	-1.19906	-0.595185
2810414N06Rik	1.12658	0.958041
2810429I04Rik	-1.33846	-0.915928
2810433D01Rik	0.81052	0.395669
2810454H06Rik	0.735516	0.94213
2810459M11Rik	0.673449	0.711785
2900005J15Rik	-0.752532	-0.500699
2900009J06Rik	0.815453	1.4422
2900026A02Rik	1.30274	1.18907
2900041M22Rik	0.865988	0.952734
2900052L18Rik	-1.04464	-1.10839
2900060B14Rik	1.2672	1.47369
2900076A07Rik	-0.640055	-0.162345
2900092D14Rik	1.17752	0.895983
2900093K20Rik	0.0796889	-0.0683373
2900097C17Rik	-0.644149	-0.958916
3000002C10Rik	-0.132856	0.273105
3010001F23Rik	0.5646	-0.799017
3010003L21Rik	-1.86087	-2.06651
3110009E18Rik	-0.295357	-0.803847
3110021A11Rik	-0.543779	-0.34444
3110040M04Rik	0.303054	2.13832
3110040N11Rik	-0.491489	-0.590174
3110045C21Rik	1.98233	2.28422
3110056K07Rik	-1.00443	-0.819594
3110070M22Rik	0.728127	0.65032
3110082I17Rik	-0.141268	-0.347939
3110082J24Rik	1.42448	0.973246
3300002I08Rik	-0.00176228	-0.105567
3425401B19Rik	0.526633	-0.784004
3632454L22Rik	2.35067	0.948574
3830406C13Rik	-0.120994	-0.508775
3830408C21Rik	-0.625423	-0.645239
3830417A13Rik	-0.427476	0.290556
3830432H09Rik	2.50789	2.16014
3930402G23Rik	-0.255322	1.99181
4430402I18Rik	0.940066	1.55728
4631405J19Rik	4.44079	2.10132
4632404H12Rik	-0.426835	-0.41693
4632415L05Rik	-0.456968	-0.423925
4632427E13Rik	-1.53386	-2.43639
4632428C04Rik	0.201271	0.968224
4732471J01Rik	0.186153	-0.154302
4732491K20Rik	1.5249	1.66629
4831440E17Rik	0.675303	0.914191
4833412C05Rik	0.783561	-0.240502
4833417C18Rik	-0.084912	-0.0229871
4833418N02Rik	2.17618	2.46304
4833419F23Rik	-0.691493	0.662666
4833420G17Rik	0.104872	0.151478
4833422C13Rik	1.0399	3.32254
4833422M21Rik	-1.70302	-0.343178
4833427G06Rik	0.809039	2.55375
4833428L15Rik	-0.910873	2.51696
4833438C02Rik	1.72932	1.32342
4833439L19Rik	0.128897	0.0991514
4921504A21Rik	-0.999818	-0.759676
4921507G05Rik	2.12416	1.55452
4921507P07Rik	0.383163	0.386619
4921513I03Rik	4.31325	5.01352
4921517D22Rik	4.77676	2.72277
4921524J17Rik	-0.103873	0.351878
4921525O09Rik	1.24655	1.48922
4921531C22Rik	1.51221	1.80263
4921536K21Rik	1.51768	1.43453
4930401G09Rik	1.10381	0.272351
4930402H24Rik	1.28739	1.28238
4930404N11Rik	-0.965334	1.45907
4930405A21Rik	-1.00173	-1.01442
4930412C18Rik	1.81626	2.251
4930412M03Rik	0.163418	0.247991
4930412O13Rik	-0.632232	1.14934
4930413G21Rik	-1.34403	-1.33428
4930415O20Rik	0.700159	2.04605
4930417O13Rik	3.60212	1.87634
4930422M22Rik	2.11238	0.618437
4930425L21Rik	-2.79063	-4.53209
4930426D05Rik	0.444102	0.662246
4930426L09Rik	3.04551	3.01219
4930429B21Rik	-1.91134	-2.52008
4930429F24Rik	0.163935	-0.520025
4930429H19Rik	2.90635	0.974338
4930430F08Rik	-0.247222	-0.0766024
4930431P03Rik	-0.936173	-0.480002
4930432K21Rik	0.516744	1.24708
4930433N12Rik	0.338727	-0.144445
4930444F02Rik	1.15529	1.66896
4930444M15Rik	-1.08581	-1.68454
4930444P10Rik	1.48975	-0.00834048
4930447C04Rik	-0.696279	-0.334499
4930447F24Rik	2.85809	1.85994
4930447K03Rik	3.6879	2.42615
4930451G09Rik	0.714958	0.952661
4930452B06Rik	-0.0668034	0.263743
4930453H23Rik	-0.216562	-0.271393
4930453N24Rik	-0.964371	-1.04443
4930455B14Rik	-0.885764	-0.216345
4930461G14Rik	-1.40797	-1.29016
4930467D21Rik	1.19512	-0.78975
4930467K11Rik	-2.35903	-3.29518
4930471M09Rik	0.299412	1.87203
4930477N07Rik	0.981498	1.72877
4930480K23Rik	0.113981	0.306106
4930481A15Rik	0.473531	0.0485609
4930483J18Rik	0.716164	-0.935067
4930486L24Rik	-0.936107	-0.664858
4930500G05Rik	1.55511	1.34115
4930502E09Rik	0.198725	-1.84459
4930503B20Rik	1.14761	1.66825
4930503E24Rik	-0.0123904	-0.345702
4930503L19Rik	-0.778266	-0.385803
4930505A04Rik	0.0710043	2.72426
4930505N22Rik	1.49222	0.645011
4930506C21Rik	0.131829	-1.22409
4930507D05Rik	-2.34441	-5.85472
4930509E16Rik	-1.18993	-1.57348
4930509G22Rik	2.26415	3.35428
4930512J16Rik	-0.167765	0.0538857
4930513N10Rik	-1.65258	-2.21508
4930515G01Rik	-0.511518	0.664099
4930518P08Rik	0.931849	1.51509
4930519F16Rik	-1.45393	-1.76767
4930520O04Rik	0.410524	1.24118
4930522P08Rik	-1.26033	-1.72548
4930523C07Rik	1.65229	0.235251
4930524B15Rik	0.220344	-0.0432864
4930525D18Rik	1.68645	-1.37085
4930525G20Rik	1.11171	0.657557
4930526L06Rik	-1.93677	-2.18708
4930528A17Rik	-3.04545	-3.21061
4930528D03Rik	0.537017	-0.0232784
4930529C04Rik	0.0590029	0.411001
4930539J05Rik	-1.73656	-2.05638
4930539M17Rik	2.7715	2.73087
4930543E12Rik	-0.951027	1.87484
4930546K05Rik	1.51786	2.24077
4930547E08Rik	0.387044	2.09719
4930548H24Rik	1.44841	-0.343344
4930549G23Rik	2.00114	2.92501
4930550C14Rik	0.22898	-1.32457
4930550L24Rik	-1.40321	-2.21894
4930552P12Rik	0.17425	1.37828
4930553P18Rik	3.79587	4.21572
4930556G01Rik	-0.718601	2.10127
4930556M19Rik	0.902493	0.545085
4930557K07Rik	1.15018	3.09914
4930558C23Rik	-0.413248	1.65507
4930558J18Rik	-0.0742633	-0.222791
4930558K02Rik	0.823702	1.99333
4930563E22Rik	0.413852	0.674773
4930570G19Rik	-0.160368	-1.35261
4930577N17Rik	-0.273648	0.97822
4930578L24Rik	1.04497	0.509491
4930578M01Rik	-2.20607	-1.32141
4930579F01Rik	3.94039	2.5171
4930579G18Rik	-0.166857	-1.4835
4930579G24Rik	0.497902	0.500661
4930579K19Rik	1.9112	2.84736
4930581F22Rik	0.753625	0.986655
4930589L23Rik	-0.338873	-1.6681
4930590J08Rik	1.59368	1.1777
4930591A17Rik	-0.316224	-0.238566
4930592C13Rik	0.85976	-1.06649
4930594C11Rik	0.00254804	-1.08389
4930594M22Rik	0.562664	-0.538304
4930596I21Rik	-1.13848	-1.30883
4930599N23Rik	0.486698	-0.344601
4931406B18Rik	3.0776	2.09934
4931406C07Rik	0.338316	0.152215
4931406H21Rik	0.252871	0.26937
4931406P16Rik	-0.226386	-0.332892
4931414P19Rik	0.159141	0.195746
4931422A03Rik	-0.6038	2.35885
4931428F04Rik	1.65315	1.88483
4931428L18Rik	-0.759634	-0.162181
4931429L15Rik	3.05406	1.26161
4931431C16Rik	0.377836	1.55191
4931440F15Rik	0.624567	-0.217429
4931440P22Rik	-0.804479	-0.41225
4932411N23Rik	-0.717209	-0.952833
4932412D23Rik	1.77964	5.15845
4932438A13Rik	0.355085	-0.551245
4932438H23Rik	4.13919	2.83849
4933402E13Rik	-0.549634	0.276727
4933404O12Rik	-1.00688	-1.51918
4933405D12Rik	0.427093	-1.36189
4933405L10Rik	2.04981	0.94606
4933406C10Rik	2.15023	1.66569
4933406J09Rik	0.370676	0.524136
4933407K13Rik	-1.1137	-2.03027
4933408N05Rik	-0.624237	1.73219
4933411E08Rik	1.80862	3.01219
4933411K16Rik	1.20099	1.3685
4933412E12Rik	0.481858	0.322164
4933413J09Rik	-0.384574	0.203807
4933416M07Rik	-0.0311244	-0.558811
4933417D19Rik	1.76575	1.21134
4933417G07Rik	-1.44579	2.87616
4933421O10Rik	1.18339	0.288717
4933422A05Rik	0.374842	-0.659656
4933424G05Rik	0.708118	0.0600104
4933424G06Rik	1.69982	1.13787
4933427D06Rik	2.65621	3.36083
4933427D14Rik	0.0844988	0.121861
4933427E11Rik	-1.14852	2.35905
4933428C19Rik	-1.83251	0.97246
4933428G20Rik	-0.489683	-0.644411
4933430I17Rik	1.91866	1.51265
4933431E20Rik	2.06503	2.75083
4933433G15Rik	0.16841	0.448758
4933433G19Rik	-1.54084	-0.499973
4933434E20Rik	-1.13111	-1.0172
4933438K21Rik	1.87901	0.420115
4933439C10Rik	-1.27521	-1.14915
4933439K11Rik	3.25222	4.80919
4933440M02Rik	0.776117	0.903652
5031425E22Rik	-1.59318	-1.67678
5031434O11Rik	0.807647	0.317073
5031439G07Rik	1.70109	1.86155
5033403F01Rik	1.77507	2.27946
5033404E19Rik	-0.208833	-0.343919
5033406O09Rik	1.16984	1.59307
5033417F24Rik	0.724694	1.01262
5330411J11Rik	-1.30824	-0.0989173
5330413P13Rik	0.252633	0.643677
5330416C01Rik	2.53065	2.1352
5330417C22Rik	3.60882	2.82512
5430402O13Rik	-0.115112	1.24014
5430403N17Rik	-1.05627	-1.5043
5430405H02Rik	0.561125	0.681996
5430416N02Rik	-1.02271	-0.083101
5430421F17Rik	0.491494	2.83688
5530601H04Rik	-0.677284	-0.642405
5730403I07Rik	1.95912	2.56229
5730405O15Rik	0.119429	-0.430897
5730408K05Rik	-1.93766	-2.01482
5730409E04Rik	-0.694712	-0.472631
5730420D15Rik	-0.243117	-0.217468
5730455P16Rik	-0.223776	-0.291286
5730480H06Rik	0.0322099	-0.514956
5730507C01Rik	-0.736721	-0.254265
5730522E02Rik	-0.966207	0.188566
5830408C22Rik	-1.80714	0.0559371
5830417I10Rik	-0.266399	-0.5377
5830418P13Rik	-0.271014	0.22916
5830428M24Rik	2.31033	2.36025
5830444B04Rik	0.957103	0.258247
5830454E08Rik	-0.139264	-0.861436
5930403L14Rik	-1.78168	-1.77118
5930430L01Rik	1.25693	2.35301
6030407O03Rik	-0.25733	-0.377568
6030443J06Rik	-1.24155	-1.12455
6030458C11Rik	-0.656173	-0.507854
6030468B19Rik	3.90885	3.32054
6230400D17Rik	-1.16881	-2.06588
6330403K07Rik	1.7586	1.99986
6330409D20Rik	3.18779	2.58843
6330410L21Rik	-1.40222	-0.671992
6330415G19Rik	0.500113	1.70952
6330418K02Rik	0.894281	0.458286
6330549D23Rik	-0.586682	-0.854515
6430548M08Rik	6.57927	7.10766
6430550D23Rik	2.52781	2.34349
6430553K19Rik	-4.71805	-0.325232
6430571L13Rik	2.74192	2.63586
6430628N08Rik	5.90665	6.21533
6430710C18Rik	4.02277	3.13722
6530402F18Rik	1.57533	1.09946
6530403H02Rik	0.0702713	2.09776
6720468P15Rik	2.20519	3.83533
6720483E21Rik	1.91097	0.6622
6720489N17Rik	0.805854	0.444729
6820408C15Rik	0.269707	-0.222264
6820431F20Rik	-1.0116	-0.825836
7420426K07Rik	0.528882	1.87496
8030423F21Rik	2.05113	1.84736
8030462N17Rik	-0.678766	-0.509139
8030474K03Rik	0.40828	0.989303
8430423G03Rik	0.0733308	3.10038
8430429K09Rik	0.0264474	-0.0346934
8430430B14Rik	-0.0420686	0.340214
9030025P20Rik	-0.60185	-0.445749
9030404E10Rik	3.33115	3.15033
9030612E09Rik	1.30579	1.25731
9030624G23Rik	-0.200896	0.243236
9030625G05Rik	2.05179	1.22216
9130008F23Rik	-1.58542	-2.11672
9130015A21Rik	-0.271673	0.285593
9130019O22Rik	-0.08677	-0.0471898
9130023H24Rik	0.394127	0.788348
9130024F11Rik	-2.06883	-1.07682
9130221H12Rik	1.84917	1.897
9130227L01Rik	-0.491183	-0.127616
9130230L23Rik	1.4521	0.826621
9130401M01Rik	-0.381797	-0.475345
9130409I23Rik	0.42785	2.13614
9230020A06Rik	0.0718815	0.0564692
9230105E05Rik	4.4732	2.35887
9230112D13Rik	3.42312	-2.25127
9230114K14Rik	0.829414	0.352423
9230116L04Rik	0.19238	-0.363925
9230116N13Rik	-0.110511	-0.396759
9330020H09Rik	-0.765367	-1.01405
9330102E08Rik	3.30268	2.49219
9330104G04Rik	1.0183	1.26001
9330133O14Rik	1.69838	1.17315
9330136K24Rik	0.249524	0.243212
9330151L19Rik	0.357544	0.726171
9330159F19Rik	-0.219161	-1.65665
9330159M07Rik	0.377783	-0.241907
9330162012Rik	1.29235	-0.333885
9330182L06Rik	0.619868	0.459927
9330198I05Rik	3.07409	5.15818
9430015G10Rik	-0.133114	0.17597
9430018G01Rik	0.702988	1.52884
9430021M05Rik	1.51474	-0.925788
9430037G07Rik	0.917553	1.18083
9430038I01Rik	-0.432788	-0.178609
9430041J12Rik	-0.462152	-0.762703
9430060I03Rik	-0.24765	-0.346538
9430065F17Rik	0.0491445	0.252611
9430069I07Rik	-1.55675	-2.86858
9430083A17Rik	-0.280644	0.0334063
9430091E24Rik	0.83826	1.13372
9530020I12Rik	-0.646359	-0.753087
9530026P05Rik	1.2232	1.65673
9530027J09Rik	1.15335	1.91764
9530051G07Rik	0.684993	-0.484254
9530052C20Rik	1.45274	3.13801
9530053A07Rik	-0.513055	-0.85125
9530062K07Rik	0.586137	1.76369
9530068E07Rik	-0.604849	-0.779645
9530077C05Rik	2.86042	2.99181
9530080O11Rik	-0.551346	-1.75351
9530082P21Rik	2.16014	2.01753
9630013K17Rik	0.793503	0.448596
9830166K06Rik	2.87191	1.51217
9930012K11Rik	0.613592	0.636682
9930014A18Rik	-1.49122	-1.55912
9930021J03Rik	-0.112474	-0.232068
9930104L06Rik	-0.222012	0.0540848
a	0.525962	1.55332
A030001D20Rik	1.97658	2.65188
A130010J15Rik	-0.659116	-0.37114
A230001M10Rik	2.94422	2.51518
A230009B12Rik	2.96152	1.25163
A230020J21Rik	1.6253	0.78053
A230028O05Rik	1.00571	-0.668126
A230051N06Rik	8.34037	3.83637
A230056J06Rik	-0.659804	-3.23596
A230056P14Rik	-0.176499	-1.60894
A230070E04Rik	1.03845	1.82689
A230072C01Rik	-0.528022	-0.380668
A230072E10Rik	-0.513862	0.237873
A230077H06Rik	0.665021	0.895114
A230083G16Rik	0.170679	2.51284
A230103J11Rik	-1.688	-1.45803
A230107N01Rik	1.33625	1.82972
A2m	-0.481918	-0.28891
A330008L17Rik	2.68276	0.377025
A330009N23Rik	0.654138	1.13408
A330023F24Rik	-0.0357386	-0.331107
A330035P11Rik	0.367212	0.610618
A330041J22Rik	-0.474004	0.159947
A330048O09Rik	2.65656	1.94131
A330069E16Rik	-0.197489	-0.25896
A330074K22Rik	2.9156	2.21502
A430005L14Rik	-0.707726	-0.379798
A430033K04Rik	1.38761	1.30137
A430035B10Rik	0.930389	-0.348771
A430046D13Rik	0.751917	0.499147
A430057M04Rik	-1.0023	-1.61774
A430089I19Rik	-1.44823	0.665389
A4galt	0.284699	0.432467
A530040E14Rik	-0.300644	1.2362
A530072M11Rik	2.1073	2.43178
A630001G21Rik	-0.242606	-0.815268
A630072M18Rik	-0.298547	-0.662523
A630075F10Rik	4.72501	5.25302
A630077J23Rik	-2.31494	-0.369789
A630089N07Rik	-0.157806	-0.663323
A630095N17Rik	-0.734953	-0.571926
A730017L22Rik	2.5103	1.81534
A730020E08Rik	1.93013	3.01271
A730020M07Rik	1.29879	0.87887
A730035I17Rik	-0.251712	-0.107843
A730036I17Rik	-0.727393	-0.682934
A730046J19Rik	-0.547232	-0.453458
A730056A06Rik	0.748847	2.51529
A730063M14Rik	0.841951	-0.0400656
A730081D07Rik	-0.379961	0.500486
A730082K24Rik	-0.814504	-1.22441
A730090N16Rik	0.744891	-0.662098
A730098A19Rik	2.03287	0.618216
A830010M20Rik	0.322195	0.398892
A830018L16Rik	-0.492977	-0.176104
A830035O19Rik	-0.929873	-2.80574
A830052D11Rik	0.914931	0.296285
A830082K12Rik	-1.58629	-3.99256
A830082N09Rik	0.829269	0.875027
A930001A20Rik	0.124116	-0.3354
A930001C03Rik	-1.12037	-1.19645
A930004D18Rik	-3.2422	-3.08274
A930005H10Rik	0.166312	0.177262
A930006K02Rik	2.12469	2.36703
A930007A09Rik	-0.417083	-0.622458
A930007I19Rik	0.20752	0.275922
A930013F10Rik	1.02095	1.08141
A930015D03Rik	0.728006	0.641004
A930016O22Rik	3.65187	3.89177
A930017K11Rik	2.5532	1.90673
A930017M01Rik	-1.1325	-1.12153
A930024E05Rik	-2.56123	-3.4332
A930033H14Rik	0.0392445	0.659704
A930037H05Rik	-0.223803	-0.359309
AA413626	-0.852487	-0.656032
AA414768	-1.03325	-0.60929
AA465934	-0.376312	-0.438031
AA543186	1.35094	1.42393
AA543401	-1.7248	-1.57399
AA619741	1.6387	2.51682
AA623943	-0.690209	0.855278
AA986860	2.30698	2.25407
Aaas	0.134597	0.253854
Aacs	1.88758	2.1647
Aadac	-0.872143	-1.42524
Aadacl2	-1.297	-1.25019
Aadacl3	-2.76864	0.654133
Aadacl4fm2	-1.41925	-1.1925
Aadat	0.864357	-0.121262
Aagab	0.0196252	0.410608
Aak1	0.730561	0.33725
Aamdc	1.60072	1.781
Aamp	-0.262739	0.0183523
Aanat	-0.0319264	0.784723
Aar2	-0.333927	-0.527945
Aard	-0.609141	-0.981446
Aars	-0.56973	-0.43827
Aars2	-0.583373	-0.693052
Aarsd1	-0.254293	-0.330921
Aasdh	-0.471809	-0.216115
Aasdhppt	-0.578896	-0.570048
Aass	-0.483265	-0.907305
Aatf	-0.459465	-0.90254
Aatk	1.93091	2.69989
AB124611	4.09237	2.83346
Abat	2.11021	2.46725
Abca1	0.0534268	0.0254569
Abca12	-0.70526	-0.918145
Abca13	-0.71033	0.00487263
Abca14	-0.502793	-0.620191
Abca16	-0.267841	-1.33232
Abca17	1.34878	1.53612
Abca2	0.0991168	-0.123788
Abca3	0.917661	1.45271
Abca4	1.46014	2.04339
Abca5	1.5512	1.61781
Abca6	2.58161	2.12342
Abca7	1.88029	2.05535
Abca8a	-0.999418	1.55373
Abca8b	1.03043	1.63735
Abca9	0.354401	0.0829879
Abcb10	0.147486	0.354782
Abcb11	-2.06914	-0.117526
Abcb1a	-1.85455	-2.22251
Abcb1b	-0.767553	-0.965049
Abcb4	1.06222	0.670224
Abcb5	0.246951	1.42105
Abcb6	0.502886	0.977477
Abcb7	-0.430714	-0.653614
Abcb8	-0.894943	-0.791324
Abcb9	5.4167	5.63889
Abcc1	-0.15038	-0.134861
Abcc10	1.1997	1.69464
Abcc12	-0.63924	-1.3628
Abcc2	0.772852	1.62089
Abcc3	1.69004	1.74286
Abcc4	-0.531257	-0.59363
Abcc5	-0.221873	-0.275317
Abcc6	2.03526	1.48103
Abcc8	1.72061	0.845543
Abcc9	0.740874	1.42671
Abcd1	0.991276	0.842898
Abcd2	4.62945	3.86651
Abcd3	-0.0626497	-0.0771893
Abcd4	0.800748	1.54386
Abce1	-0.681977	-1.18292
Abcf1	0.019204	0.0424104
Abcf2	-0.355829	-0.53464
Abcf3	0.254845	0.29432
Abcg1	1.71837	2.52516
Abcg2	-0.786112	-1.10996
Abcg3	0.0735204	0.750038
Abcg4	3.28088	2.75268
Abcg5	3.83393	4.5133
Abcg8	6.40149	6.15839
Abhd1	0.781462	0.919468
Abhd10	-0.861694	-0.612462
Abhd11	-0.59916	-0.437118
Abhd11os	-0.153395	0.0546288
Abhd12	0.187215	0.542448
Abhd12b	4.05318	3.34452
Abhd13	-0.47171	-0.54107
Abhd14a	0.00215581	0.0379954
Abhd14b	0.979299	1.62498
Abhd15	3.25737	2.81473
Abhd16a	-1.00516	-0.780824
Abhd16b	1.61491	2.42202
Abhd17a	0.723884	1.22397
Abhd17b	-0.143179	0.330005
Abhd17c	-1.02857	-1.03821
Abhd18	2.86685	2.5554
Abhd2	0.925963	1.48429
Abhd3	2.84179	3.32433
Abhd4	0.385858	0.548007
Abhd5	0.0186898	-0.0834021
Abhd6	0.58655	0.493131
Abhd8	1.93671	1.984
Abi1	-0.169742	-0.137452
Abi2	-0.272637	-0.430647
Abi3	1.47709	1.16011
Abi3bp	-0.437717	-0.792416
Abitram	0.715934	0.620397
Abl1	0.15133	0.4073
Abl2	-0.894234	-1.11034
Ablim1	1.67917	2.73918
Ablim2	4.37092	3.98882
Ablim3	2.97791	1.92868
Abo	0.0702433	1.19434
Abr	-0.175389	-0.22756
Abra	-0.417399	-0.609465
Abracl	-0.496175	-1.45173
Abraxas1	-0.565204	-0.227733
Abraxas2	0.00737771	-0.170073
Abt1	-0.195821	-0.16565
Abtb1	0.845116	1.47052
Abtb2	1.52785	1.23813
Acaa1a	-0.0278469	0.497658
Acaa1b	1.58939	1.60062
Acaa2	0.4532	1.12542
Acaca	-0.179091	-0.630115
Acacb	0.843082	0.609105
Acad10	0.76892	0.30421
Acad11	1.10911	1.44397
Acad12	0.756986	0.970847
Acad8	-0.193776	0.00497939
Acad9	-0.254692	-0.137388
Acadl	-0.290191	-0.125931
Acadm	-0.0941389	0.0807267
Acads	0.172836	0.621664
Acadsb	0.446781	0.410933
Acadvl	0.409176	0.75427
Acan	1.22726	2.1254
Acap1	-0.00254857	-0.304987
Acap2	0.730305	0.677617
Acap3	1.43185	1.57486
Acat1	0.373025	0.158173
Acat2	-0.000576947	-0.0336996
Acat3	0.273847	0.688882
Acbd3	0.0962354	0.0315741
Acbd4	1.81734	1.88658
Acbd5	0.0824045	0.37031
Acbd6	-0.424864	-0.46267
Acbd7	1.53333	1.38639
Accs	0.930554	1.2869
Accsl	-1.3823	-1.63745
Acd	0.90754	1.17862
Ace	2.73901	3.07132
Acer1	4.16575	6.13015
Acer2	-0.196516	-1.03189
Acer3	0.0327077	-0.341592
Ache	4.64307	4.83797
Acin1	-0.811497	-1.448
Ackr1	4.65239	4.24188
Ackr2	2.17361	3.36036
Ackr3	-0.173898	0.407141
Ackr4	-3.39138	-4.2277
Acly	0.155067	0.460602
Acnat1	0.396317	1.0999
Aco1	0.541067	0.653976
Aco2	-0.201064	-0.223464
Acot1	-0.505128	-0.0243614
Acot10	-0.488464	-0.771237
Acot11	2.37542	2.68066
Acot12	3.09372	1.87354
Acot13	0.668579	0.233552
Acot2	-0.870703	-0.160101
Acot3	0.403125	0.383462
Acot4	-0.963605	-0.605389
Acot5	3.39492	1.23767
Acot6	-0.581883	0.061608
Acot7	0.395871	0.43717
Acot8	0.77759	1.10726
Acot9	-0.426534	-0.669176
Acox1	1.53076	1.74989
Acox2	0.350404	0.0471688
Acox3	1.02749	1.20911
Acoxl	-0.170707	-0.245818
Acp1	-0.425426	-0.417686
Acp2	-1.03146	-1.19705
Acp4	0.238769	1.55337
Acp5	0.361998	0.227756
Acp6	-0.809468	-0.73076
Acp7	1.84438	2.7136
Acpp	2.29375	3.19464
Acr	2.50126	4.07574
Acrbp	0.82489	0.852866
Acsbg1	-0.053943	0.737895
Acsbg2	-0.218648	-0.556724
Acsbg3	-1.58212	-1.89362
Acsf2	1.63489	1.50318
Acsf3	-0.379445	-0.418444
Acsl1	0.878954	1.11266
Acsl3	0.230047	0.37583
Acsl4	0.22688	-0.0465365
Acsl5	-1.13793	-1.6591
Acsl6	0.192219	-0.357819
Acsm3	2.23882	2.5529
Acsm4	-0.670114	-0.616834
Acss1	0.483644	1.10776
Acss2	2.3647	2.37154
Acss3	1.47956	2.29127
Acta1	0.252302	0.337395
Acta2	-0.0330926	-0.178536
Actb	-0.208347	-0.848173
Actc1	-1.11047	-1.00784
Actg1	-0.3185	-0.261925
Actg2	0.470634	1.12552
Actl10	-0.202629	1.25199
Actl6a	-0.69281	-0.76409
Actl6b	6.42853	4.48163
Actl7b	1.43291	2.14886
Actn1	-0.202232	-0.300233
Actn2	0.814374	0.81768
Actn3	0.274452	-0.899581
Actn4	-0.244594	-0.086091
Actr10	0.143545	0.335209
Actr1a	0.00227023	-0.00885735
Actr1b	0.0216839	0.143651
Actr2	-0.247509	-0.244679
Actr3	-0.593882	-0.794752
Actr3b	-0.115825	0.0719313
Actr5	-0.12881	-0.251209
Actr6	0.0999406	0.0699134
Actr8	-0.849978	-1.12219
Actrt3	2.11354	2.0301
Acvr1	-0.174456	0.00270913
Acvr1b	0.174749	0.145772
Acvr1c	2.04214	3.83677
Acvr2a	-0.462007	-0.108816
Acvr2b	-0.748496	-1.24332
Acvrl1	2.63875	3.03452
Acy1	0.184912	0.206996
Acy3	1.40134	0.962922
Acyp1	-0.0891876	-0.501449
Acyp2	-0.756878	-0.526937
Ada	0.5809	0.504206
Adad2	-0.454138	0.15449
Adal	-0.284018	-0.301634
Adam10	0.632497	0.580444
Adam11	2.60385	2.82051
Adam12	-0.159611	-0.609707
Adam15	1.19416	1.5672
Adam17	0.0184532	0.203366
Adam19	-0.501571	-0.644123
Adam1a	0.00260698	0.748073
Adam2	1.4663	1.33736
Adam20	-0.291796	0.375245
Adam21	1.18601	0.225734
Adam22	0.344165	0.313634
Adam23	-0.0161585	-0.698769
Adam25	0.320426	0.0218236
Adam32	1.96789	2.98355
Adam33	1.4739	1.50322
Adam4	0.482473	-0.531629
Adam5	0.509408	2.13852
Adam8	1.5384	1.09134
Adam9	0.655307	0.657659
Adamts1	-1.64619	-1.96203
Adamts10	-0.155771	-0.225722
Adamts12	0.167439	1.35924
Adamts13	1.44368	2.13756
Adamts14	-0.545524	-0.15756
Adamts15	1.05909	0.402434
Adamts16	3.27622	1.24501
Adamts17	1.51875	1.14246
Adamts18	2.82125	2.66501
Adamts19	-0.0987716	-0.984996
Adamts2	0.721245	0.492179
Adamts20	2.23943	1.82343
Adamts3	0.336389	0.428741
Adamts4	-0.216766	-0.460956
Adamts5	0.331921	-0.384554
Adamts6	1.04743	1.21188
Adamts7	0.173202	1.37049
Adamts8	-0.742352	-0.610739
Adamts9	0.154595	-0.21901
Adamtsl1	0.891624	0.778865
Adamtsl3	0.319613	0.760236
Adamtsl4	1.41152	1.4691
Adamtsl5	1.01301	0.836644
Adap1	-1.18117	-1.24411
Adap2	1.65361	1.31612
Adar	-0.101212	-0.0554384
Adarb1	1.03136	0.705252
Adarb2	0.615286	-3.19276
Adat1	-0.676432	-0.523798
Adat2	-0.652849	-0.501172
Adat3	-1.42986	-1.29032
Adck1	-0.733386	-0.885313
Adck2	1.51588	1.86183
Adck5	0.159376	0.268394
Adcy1	-0.473228	-1.33242
Adcy10	1.01966	-0.625923
Adcy2	-0.285219	-0.27324
Adcy3	0.320259	0.803694
Adcy4	3.4057	2.79401
Adcy5	0.557639	0.660413
Adcy6	0.99283	1.37393
Adcy7	0.538288	0.667718
Adcy8	1.36545	0.611438
Adcy9	0.937387	0.706751
Adcyap1	0.416214	0.763631
Adcyap1r1	0.283944	-0.265951
Add1	0.061584	0.266317
Add2	2.79524	3.67791
Add3	1.42835	1.48117
Adgb	1.88263	1.22852
Adgra1	0.434247	2.8379
Adgra2	0.307075	0.639234
Adgra3	-0.67106	-0.990765
Adgrb1	-0.0739155	0.138441
Adgrb2	1.01081	1.47576
Adgrb3	0.126164	-0.187532
Adgrd1	0.508157	0.929147
Adgre5	-0.289512	0.0466049
Adgrf2	1.0126	0.232765
Adgrf3	0.820216	1.55238
Adgrf4	1.36506	1.53881
Adgrf5	-0.0198184	0.298699
Adgrg1	0.892035	1.63961
Adgrg2	0.246131	-0.193151
Adgrg3	3.13244	3.35618
Adgrg4	-0.0113266	-1.32144
Adgrg5	-1.04307	-1.0961
Adgrg6	-0.430133	-0.0904608
Adgrl1	-0.465697	-0.620521
Adgrl2	-1.00416	-1.31647
Adgrl3	-0.0447371	0.670837
Adgrl4	1.32901	0.553114
Adgrv1	1.56531	0.0548708
Adh1	1.17158	1.48969
Adh4	-0.335526	-0.774121
Adh5	-0.457969	-0.457378
Adh7	0.628851	1.71822
Adhfe1	1.08135	0.679781
Adi1	-0.537318	-0.626956
Adipoq	-0.323177	-0.617528
Adipor1	-0.0509885	0.0604934
Adipor2	-0.0638232	-0.0574234
Adk	-0.156733	-0.386297
Adm	2.75319	2.26276
Adm2	-0.521491	-0.121961
Adnp	-2.12501	-2.12587
Adnp2	-0.678596	-0.558365
Adora1	3.83329	3.54657
Adora2a	1.43227	0.919361
Adora2b	1.16604	1.34445
Adpgk	-0.522267	0.16164
Adprh	-0.589137	-0.708256
Adprhl1	1.72505	1.35165
Adprhl2	-0.353116	-0.291161
Adprm	-0.311297	-0.468997
Adra1a	1.3338	1.14138
Adra1b	0.877697	-0.208915
Adra1d	0.259161	-0.201329
Adra2a	1.08241	0.222526
Adra2b	3.4837	3.82125
Adra2c	-0.0401586	0.536266
Adrb1	1.13248	0.775197
Adrb2	1.83074	1.71423
Adrb3	-0.657588	-0.431331
Adrm1	-0.82389	-0.698426
Adsl	-0.708797	-0.820657
Adss	-0.65263	-0.780526
Adssl1	2.69405	1.83636
Adtrp	0.455098	1.79405
Aebp1	0.0158897	-0.138921
Aebp2	-1.43593	-1.55307
Aen	-1.40255	-1.68546
AF067061	-0.975687	0.981255
AF067063	-0.482023	0.749091
AF357399	-1.17029	-1.05614
Afap1	0.840392	1.07096
Afap1l1	0.633393	1.09264
Afap1l2	0.889273	1.78296
Afdn	-0.613584	-0.875374
Aff1	0.0376234	0.166329
Aff2	0.276175	0.245195
Aff3	0.433757	0.138955
Aff4	-0.425964	-0.418922
Afg1l	-0.960742	-0.489498
Afg3l1	-0.616848	-0.566317
Afg3l2	0.0284576	0.242008
Afmid	1.61354	1.52672
Aftph	0.257486	0.333155
Aga	-0.882762	-0.842563
Agap1	0.254985	0.237442
Agap2	1.8691	1.80478
Agap3	-0.191005	-0.0308316
Agbl2	1.7198	2.1122
Agbl3	1.39942	2.24209
Agbl5	-0.433436	-0.361639
Agfg1	-0.539013	-0.513734
Agfg2	2.06309	1.95627
Aggf1	-0.263102	-0.383437
Agk	-0.970276	-0.799486
Agl	1.2852	1.41775
Agmat	0.80708	1.21762
Ago1	-0.751339	-0.972983
Ago2	-0.754074	-1.8131
Ago3	1.02068	-0.0354171
Ago4	3.32543	3.07148
Agpat1	0.463815	0.542385
Agpat2	-0.800729	-0.208977
Agpat3	-0.40648	-0.490091
Agpat4	-0.165675	0.0944024
Agpat5	-0.262151	0.0515074
Agps	-0.242854	-0.12696
Agrn	-0.50365	-0.34445
Agrp	-0.0169628	1.01647
Agtpbp1	0.0758056	0.193412
Agtr1a	2.19387	1.52021
Agtr1b	2.13976	1.9768
Agtrap	-0.809658	-0.864751
Agxt	3.19369	0.649514
Ahctf1	-1.0668	-1.3922
Ahcy	-0.630381	-0.291868
Ahcyl1	-0.278913	-0.256272
Ahcyl2	0.238913	0.274723
Ahdc1	-1.29757	-1.09533
Ahi1	1.1053	1.09801
Ahnak	-0.526516	-2.21909
Ahr	0.254206	0.517078
Ahrr	0.959946	1.17855
Ahsa1	-0.680575	-0.92907
Ahsa2	-0.466082	-0.723518
Ahsg	-0.797233	-0.506183
AI182371	0.432747	0.667989
AI197445	2.29188	3.34837
AI413582	1.1929	1.98185
AI427809	-0.925652	-1.25394
AI429214	0.18173	0.713404
AI450353	-0.69271	-0.339066
AI463170	-1.72871	0.0545499
AI467606	0.217616	-0.161188
AI504432	0.188338	-0.631341
AI506816	-1.17436	-1.15236
AI507597	2.2127	0
AI593442	0.564921	0.612005
AI597479	0.360844	0.271931
AI661453	-0.183141	0.114323
AI662270	-0.927391	-1.24263
AI837181	-0.724577	-0.758946
AI839979	1.95079	1.5537
AI847159	-0.620311	-1.08903
AI854703	0.656604	0.788048
AI987944	0.535737	0.00516833
Aicda	2.17831	3.48001
Aida	0.205533	0.281221
Aif1l	0.355731	0.994541
Aifm1	-0.135758	-0.0283571
Aifm2	1.31542	1.35611
Aifm3	1.71916	1.64321
Aig1	0.533336	0.355614
Aim2	-1.05152	-1.09857
Aimp1	-0.104897	-0.205777
Aimp2	-0.703537	-0.997898
Aip	-0.640737	-0.525848
Aipl1	1.8434	1.19632
Aire	-1.42781	-1.2559
Airn	1.12353	2.87482
Ajap1	1.4002	0.798035
Ajm1	-0.216354	-0.169466
Ajuba	-2.79012	-2.52586
Ak1	-0.714989	-0.890181
Ak2	-0.182586	-0.238098
Ak3	-0.427009	-0.586105
Ak4	-1.36474	-1.01285
Ak5	0.310106	-0.152068
Ak6	-0.41987	-0.497834
Ak7	0.0698741	-0.243473
Ak8	1.16282	0.132792
Ak9	1.25665	2.50134
Akain1	5.89473	5.76281
Akap1	-0.0261649	0.109288
Akap10	-0.807353	-0.826231
Akap11	0.492561	0.407114
Akap12	0.230246	-0.0297568
Akap13	0.05076	-0.600634
Akap14	3.62477	3.17422
Akap17b	0.00450101	-0.223473
Akap3	2.1916	0.990674
Akap5	1.84373	2.13291
Akap6	2.0108	2.46111
Akap7	-0.443841	-0.698304
Akap8	-1.43267	-1.62338
Akap8l	0.0165914	0.271462
Akap9	-0.331973	-1.27822
Akip1	-0.498238	-0.0565893
Akirin1	0.451769	0.659887
Akirin2	-1.35416	-1.14423
Akna	0.696221	0.396886
Akp3	0.562766	3.1371
Akr1a1	-0.33566	0.150165
Akr1b10	-0.12172	-0.2304
Akr1b7	1.54447	1.19318
Akr1b8	0.349676	0.511405
Akr1c12	-1.52355	-2.35478
Akr1c13	-0.680764	-0.686152
Akr1c14	0.951194	0.301759
Akr1c18	-0.440846	0.325584
Akr1c21	-1.32629	-1.65718
Akr1cl	0.481263	1.59051
Akr1e1	-0.331847	-0.585477
Akr7a5	0.65326	1.07131
Akt1	-0.691856	-0.593555
Akt1s1	-2.016	-2.13802
Akt2	-0.97321	-1.03551
Akt3	-0.465839	-0.784941
Aktip	0.683985	0.875319
Alad	0.0693024	0.534811
Alas1	0.753413	0.963647
Alas2	1.66412	3.6843
Albfm1	4.08912	5.79994
Alcam	1.15273	1.33252
Aldh16a1	-0.712962	-0.315074
Aldh18a1	0.00391618	0.371722
Aldh1a1	0.953359	0.776666
Aldh1a2	0.847555	1.08703
Aldh1a3	3.22883	3.40106
Aldh1a7	1.01555	-0.794769
Aldh1b1	1.8329	2.35649
Aldh1l1	1.52854	1.61448
Aldh1l2	2.56476	1.49473
Aldh2	0.0969334	0.155769
Aldh3a1	0.180754	0.265805
Aldh3a2	0.546137	0.882568
Aldh3b1	0.658041	-3.9297e-05
Aldh3b2	1.43612	1.65515
Aldh4a1	0.930159	1.67299
Aldh5a1	0.719462	0.709544
Aldh6a1	1.37989	1.28057
Aldh7a1	0.294546	0.448907
Aldh8a1	3.10731	2.08831
Aldh9a1	-0.174257	-0.162576
Aldoa	-0.415673	-0.42316
Aldoart1	-0.481643	-0.460907
Aldoart2	0.516019	-0.00496617
Aldoc	1.07059	0.646748
Alg1	0.194099	0.596593
Alg10b	-0.616473	-0.844855
Alg11	0.236377	0.176183
Alg12	0.506065	0.958637
Alg13	-0.905369	-1.35788
Alg14	0.327967	0.289226
Alg2	-0.285482	-0.0123013
Alg3	-0.597676	-0.467171
Alg5	-0.457511	0.0127572
Alg6	0.0734668	0.398404
Alg8	-0.15353	-0.160798
Alg9	-0.382922	-0.497432
Alk	1.7752	1.26692
Alkal2	2.39378	1.45401
Alkbh1	-2.45469	-2.47153
Alkbh2	-0.935112	-0.705346
Alkbh3	-0.248355	-0.273461
Alkbh4	0.377756	0.572019
Alkbh5	-0.458531	-0.407472
Alkbh6	0.536133	0.673838
Alkbh7	-0.207011	-0.131932
Alkbh8	-0.992537	-1.26709
Allc	2.42053	3.6827
Alms1	0.194836	-0.226879
Alms1-ps2	-0.0503331	-0.0301471
Alox12	0.545083	0.432165
Alox12b	3.67704	4.52346
Alox12e	0.553898	3.35949
Alox15	2.17472	2.26639
Alox5	0.479176	0.554293
Alox5ap	0.797177	0.884897
Alox8	3.56419	6.18708
Aloxe3	2.22627	2.60686
Alpk1	1.41556	0.94048
Alpk3	-0.362848	-0.0101764
Alpl	-0.268348	0.142116
Alppl2	0.752642	4.54219
Als2	0.65524	0.766801
Als2cl	0.854891	1.42107
Alx1	-1.06374	-1.74155
Alx3	0.264177	-1.40468
Alx4	-0.570625	-1.81996
Alyref	-0.644749	-1.27367
Alyref2	-0.209683	-0.493166
Amacr	-0.0930427	0.239456
Ambra1	-0.571641	-0.624444
Amdhd1	0.489722	1.01097
Amdhd2	-0.309497	0.101216
Amer1	0.0429253	-0.302585
Amer2	2.03966	2.40488
Amer3	7.19032	8.05633
Amfr	-0.578983	-0.69106
Amh	-0.448182	0.153089
Amhr2	0.455045	0.386946
Amigo1	1.14339	0.913257
Amigo2	-0.221407	-0.284839
Amigo3	2.00003	3.52482
Ammecr1	-0.469469	-0.831399
Ammecr1l	-0.768725	-0.866921
Amn	0.354359	1.31164
Amn1	0.171657	0.0675618
Amot	0.488023	0.460369
Amotl1	-0.798905	-1.27425
Amotl2	-1.36843	-0.902229
Ampd1	1.47538	0.564624
Ampd2	-0.187092	-0.112354
Ampd3	0.544603	-0.258232
Amph	0.364016	0.449248
Amt	-0.358662	0.0183895
Amy1	2.94052	3.19598
Amz1	0.661077	0.667306
Amz2	0.270704	0.419003
Anapc1	-0.655962	-1.07069
Anapc10	0.035264	-0.0350945
Anapc11	-0.33489	-0.244633
Anapc13	-0.341631	-0.777475
Anapc15	-0.861238	-1.06704
Anapc16	-0.511462	-0.17865
Anapc2	-0.0170242	0.0723371
Anapc4	-0.0997239	0.0906978
Anapc5	-0.408811	-0.230578
Anapc7	-0.151597	-0.219919
Ang	-0.322863	-0.671189
Ang2	-1.49835	0.23594
Angel1	0.695352	1.08503
Angel2	-0.79194	-0.931684
Angpt1	0.0691343	1.06095
Angpt2	-1.99269	-1.62383
Angpt4	0.722046	2.23707
Angptl2	2.20958	1.87916
Angptl4	-1.93539	-2.81189
Angptl6	0.227625	0.551308
Angptl8	-1.48507	0.618442
Ank	0.0596295	0.0838085
Ank1	1.70305	0.605643
Ank2	0.319498	0.133279
Ank3	1.28038	0.984261
Ankdd1a	5.65066	2.51394
Ankdd1b	2.85766	2.09934
Ankef1	1.72328	2.19103
Ankfy1	0.117042	0.214901
Ankhd1	0.411924	0.147898
Ankib1	-0.0130384	-0.248156
Ankk1	2.62895	2.87448
Ankle1	-0.652801	0.182886
Ankle2	-0.807346	-0.998015
Ankmy1	2.64257	2.74795
Ankmy2	-0.4397	-0.420375
Ankra2	0.550063	0.484525
Ankrd1	-2.12884	-2.38074
Ankrd10	-0.908025	-0.757089
Ankrd11	-0.623375	-0.891898
Ankrd12	2.13421	1.08481
Ankrd13a	0.606868	1.29241
Ankrd13b	0.198517	0.285097
Ankrd13c	-0.535246	-0.510534
Ankrd13d	1.66202	1.69168
Ankrd16	-0.277301	-0.122405
Ankrd17	-0.442012	-0.633183
Ankrd2	2.03726	4.76228
Ankrd22	-0.33844	0.741136
Ankrd23	1.9488	1.95086
Ankrd24	0.948532	0.941324
Ankrd26	-0.174434	-0.194761
Ankrd27	0.307137	0.278043
Ankrd28	-0.503331	-0.626684
Ankrd29	2.10973	2.65749
Ankrd31	0.649759	0.447176
Ankrd33b	0.0493375	-0.533442
Ankrd34a	0.286377	0.0896424
Ankrd34b	3.8013	3.08172
Ankrd34c	6.68679	4.51409
Ankrd35	2.24301	2.64272
Ankrd36	2.62831	3.32295
Ankrd37	0.0691113	0.29186
Ankrd39	0.912325	0.769307
Ankrd40	-0.0520045	0.00177595
Ankrd42	1.77994	2.21394
Ankrd44	0.749889	0.639216
Ankrd45	-0.123349	-0.512955
Ankrd46	0.717135	0.911119
Ankrd49	-0.258272	-0.0417223
Ankrd50	0.408014	0.319631
Ankrd52	-0.50832	-0.855948
Ankrd53	2.79964	0.553401
Ankrd54	1.39418	1.86791
Ankrd55	1.32494	2.24193
Ankrd6	0.321554	0.656475
Ankrd61	1.21967	0.77157
Ankrd63	0.359334	1.15918
Ankrd65	-0.0662678	-0.569199
Ankrd66	1.6611	3.87521
Ankrd9	0.159808	0.670505
Anks1	0.951128	1.19533
Anks1b	0.457658	-0.154239
Anks3	0.353456	0.634443
Anks6	2.54266	2.91583
Ankzf1	0.168514	0.398164
Anln	-0.634145	-0.755134
Ano1	0.704679	0.420961
Ano10	1.80124	1.45036
Ano2	0.399843	0.462163
Ano3	-1.59257	-1.27689
Ano4	1.12463	1.23865
Ano5	1.54968	3.9451
Ano6	-0.0905026	0.0267291
Ano7	0.688634	0.420825
Ano8	0.263349	0.33033
Ano9	0.94957	1.29493
Anp32a	-0.397437	-1.04856
Anp32b	-1.09147	-1.78512
Anp32e	-0.492616	-0.716109
Anpep	0.452153	0.388215
Antxr1	-0.363914	-0.591957
Antxr2	0.00682647	0.277876
Anxa1	-0.612921	-0.70785
Anxa10	-0.554822	-1.08021
Anxa11	0.159802	0.130848
Anxa2	-0.218771	0.121044
Anxa3	-0.388286	-0.771008
Anxa4	0.524788	0.249624
Anxa5	0.305192	0.591154
Anxa6	0.0810377	-0.203454
Anxa7	-0.287384	-0.356516
Anxa8	-0.811906	-0.164343
Anxa9	-0.353409	-1.18633
Aoah	-0.921714	-1.07786
Aoc1	-0.686396	2.15989
Aoc2	1.43336	1.51452
Aoc3	1.97436	1.87221
Aopep	0.468191	0.536376
Aox1	0.441619	0.505771
Aox2	2.29767	2.8398
Aox3	0.228725	1.59683
Aox4	-0.0106268	1.19128
Ap1ar	-0.138602	-0.173686
Ap1b1	0.155957	0.421719
Ap1g1	-0.467168	-0.69973
Ap1g2	-0.0168556	-0.0946077
Ap1m1	-0.415077	-0.331411
Ap1m2	0.2754	0.407595
Ap1s1	-0.186925	0.0722149
Ap1s2	0.675803	0.529244
Ap1s3	-0.0968811	0.0567403
Ap2a1	0.0325924	0.248529
Ap2a2	-0.11038	-0.00633394
Ap2b1	-0.235041	-0.364964
Ap2m1	-0.315993	-0.326636
Ap2s1	0.154572	0.391154
Ap3b1	-0.0411539	0.193516
Ap3b2	0.468905	1.6141
Ap3d1	0.0874241	0.175022
Ap3m1	-0.0281422	0.124354
Ap3m2	1.2921	1.52479
Ap3s1	0.569205	0.657716
Ap3s2	0.704899	0.560918
Ap4b1	-0.306997	0.154484
Ap4e1	0.268451	0.130974
Ap4m1	-0.7141	-0.324945
Ap4s1	-0.729474	-0.557893
Ap5b1	-0.373643	-0.181156
Ap5m1	0.234092	0.185664
Ap5s1	0.824613	0.817162
Ap5z1	0.0184885	0.45628
Apaf1	0.389663	0.448182
Apba1	2.67717	2.59659
Apba2	-0.15633	-0.609815
Apba3	0.0222465	0.298944
Apbb1	0.681125	0.990999
Apbb1ip	0.102686	0.240023
Apbb2	0.674902	0.656536
Apbb3	0.00336447	0.0252033
Apc	-0.204834	-0.841018
Apc2	2.91336	3.75616
Apcdd1	0.754759	0.835705
Apeh	0.559747	0.961758
Apela	-0.332311	-1.02207
Apex1	-1.20012	-1.52391
Apex2	-1.67824	-2.03912
Aph1a	0.136474	0.500962
Aph1b	4.5424	4.13781
Aph1c	3.92881	3.82726
Api5	-0.359907	-0.435424
Apip	0.508545	-0.282653
Aplf	0.949347	0.967645
Apln	-0.736431	-1.65993
Aplnr	0.862114	-0.113322
Aplp1	-0.119572	-0.203612
Aplp2	0.485668	0.629124
Apmap	0.474631	0.88971
Apoa1	1.2741	2.19684
Apoa2	0.626613	-0.718722
Apoa5	2.45681	1.51609
Apob	-0.618254	-0.441961
Apobec1	0.301887	0.967334
Apobec3	-0.958219	-1.50439
Apobr	-0.474926	-0.997202
Apoc1	-0.0313231	-0.255032
Apoc4	-0.408037	-1.66727
Apod	0.381439	0.547385
Apoe	-0.116956	-0.331892
Apof	2.95059	3.61301
Apol6	-2.70237	-4.08508
Apol7a	1.55165	2.83383
Apol7b	-0.474391	0.749385
Apol7d	0.308893	0.137313
Apol7e	-0.163391	0.470771
Apol8	1.44635	1.80482
Apold1	1.98366	1.83851
Apon	0.270531	0.722443
Apoo	-0.147187	0.15935
Apool	-0.47468	-0.700485
Apopt1	-0.16065	0.125361
App	0.225823	0.527594
Appbp2	-0.320888	-0.459502
Appbp2os	0.232254	0.0746299
Appl1	0.207382	0.214585
Appl2	0.749755	1.03641
Aprt	-0.683658	-1.04581
Aptx	0.0378472	-0.165294
Aqp1	-1.81361	2.87526
Aqp11	2.94668	3.33663
Aqp3	0.0686408	1.30819
Aqp4	4.49995	5.21527
Aqp5	1.98239	2.12423
Aqp6	0.87579	1.84854
Aqp7	3.03169	3.35884
Aqp8	-0.773418	-0.752539
Aqp9	-0.114031	0.0528566
Aqr	-0.381036	-0.582271
Ar	0.1654	-0.985279
Araf	-0.414476	-0.236728
Arap1	0.186761	0.22805
Arap2	-1.64933	-1.59373
Arap3	0.540995	0.211763
Arc	1.52382	0.855862
Arcn1	-0.194984	-0.463216
Areg	2.55735	3.64224
Arel1	0.306228	0.239406
Arf1	-0.4567	-0.674699
Arf2	1.28792	1.83444
Arf3	-0.166051	-0.222119
Arf4	-0.479357	-0.24435
Arf5	-0.185356	0.0211694
Arf6	-1.12325	-0.97102
Arfgap1	-0.303405	-0.333879
Arfgap2	-1.0425	-0.910454
Arfgap3	1.77758	2.05954
Arfgef1	-0.453656	-0.746613
Arfgef2	-0.0678902	-0.311904
Arfgef3	0.222254	0.422402
Arfip1	0.580236	0.626352
Arfip2	-0.313781	-0.465007
Arfrp1	-0.670296	-0.2094
Arg1	1.35943	1.89867
Arg2	0.196522	0.949551
Arglu1	-1.18524	-1.23703
Arhgap1	0.10056	0.123801
Arhgap10	0.109895	0.272882
Arhgap11a	-0.527407	-0.4932
Arhgap12	0.0930825	0.078295
Arhgap17	0.531575	0.541304
Arhgap18	1.238	1.14696
Arhgap19	-0.511609	-0.659652
Arhgap20	2.95334	2.70486
Arhgap21	-0.728594	-1.13964
Arhgap22	0.771043	0.921602
Arhgap23	0.287946	0.353474
Arhgap24	0.908868	1.20823
Arhgap25	3.41578	4.07692
Arhgap26	1.69707	0.848191
Arhgap27	-0.50009	-0.7116
Arhgap27os3	2.08045	1.23062
Arhgap28	0.443876	0.685665
Arhgap29	1.93654	2.17005
Arhgap30	0.560063	0.433018
Arhgap31	1.48146	1.64233
Arhgap32	-0.0429854	-0.470148
Arhgap33	2.20519	2.34837
Arhgap33os	2.28119	2.29809
Arhgap35	-0.59679	-0.887593
Arhgap36	0.690099	1.17596
Arhgap39	0.607929	0.57037
Arhgap4	0.895183	0.946469
Arhgap40	1.52719	1.98317
Arhgap42	-0.599878	-0.586453
Arhgap44	0.224627	0.257344
Arhgap45	1.80787	2.38107
Arhgap5	-1.03016	-1.44956
Arhgap6	-0.340025	-0.0617318
Arhgap8	0.309706	0.1577
Arhgap9	-0.18932	0.129272
Arhgdia	-0.575523	-0.950392
Arhgdib	-0.239184	-0.257649
Arhgdig	-0.786442	-1.26433
Arhgef1	-0.192168	-0.0800242
Arhgef10	1.3774	1.40388
Arhgef10l	0.17245	0.399273
Arhgef11	0.66439	0.681205
Arhgef12	0.219908	-0.135013
Arhgef15	0.37158	0.402128
Arhgef16	1.19096	1.52792
Arhgef17	-0.240495	-0.419704
Arhgef18	-0.117531	0.101077
Arhgef19	2.41779	3.05506
Arhgef2	-0.753824	-0.984206
Arhgef25	0.0779326	0.134245
Arhgef26	-0.541134	-0.461438
Arhgef28	0.0844758	0.250801
Arhgef3	0.888308	1.02867
Arhgef33	2.49613	1.73875
Arhgef37	3.00893	3.12571
Arhgef38	-0.762206	-1.33451
Arhgef39	-1.20254	-0.865495
Arhgef4	0.693727	0.855098
Arhgef40	0.300292	0.193389
Arhgef5	-1.65147	-1.86031
Arhgef6	1.43249	1.06729
Arhgef7	0.211363	0.219127
Arhgef9	-0.282891	-0.35925
Arid1a	-1.84838	-2.51149
Arid1b	-0.555333	-1.14428
Arid2	-1.34412	-2.05036
Arid3a	0.87553	0.732521
Arid3b	0.300208	0.423384
Arid3c	2.94236	2.60875
Arid4a	0.417796	0.477999
Arid4b	-0.255088	-0.477631
Arid5a	2.08667	2.92535
Arid5b	-1.56042	-1.59428
Arih1	-0.432789	-0.337772
Arih2	-0.468418	-0.101422
Arl1	-0.127822	-0.00160545
Arl10	-0.760364	-0.600598
Arl13b	0.924893	0.906509
Arl14ep	-0.780899	-0.38034
Arl14epl	-0.418412	-0.596868
Arl15	0.184619	0.423538
Arl16	0.789662	0.80197
Arl2	-0.476671	-0.666868
Arl2bp	-0.204333	0.0488239
Arl3	1.11537	0.860876
Arl4a	-0.525917	-0.16146
Arl4c	-0.289588	0.0113521
Arl4d	1.53885	2.48044
Arl5a	-0.518928	-0.660861
Arl5b	-0.0545792	-0.147871
Arl5c	1.5157	0.831345
Arl6	0.162542	0.346326
Arl6ip1	-0.132112	0.213826
Arl6ip4	-0.494763	-0.518387
Arl6ip5	-0.204911	-0.317048
Arl6ip6	0.151949	0.35039
Arl8a	-0.315643	-0.372261
Arl8b	0.364192	0.547052
Arl9	3.71425	3.95495
Armc1	0.0435	0.0939255
Armc10	-0.170475	-0.175546
Armc12	5.15963	4.09894
Armc2	4.26155	4.08884
Armc3	1.1103	1.83367
Armc4	1.14128	0.551199
Armc5	-1.35838	-1.00107
Armc6	-0.556846	-0.406202
Armc7	1.02553	1.40449
Armc8	-0.3307	-0.496534
Armc9	1.20228	1.08098
Armcx1	-1.36787	-1.96657
Armcx2	0.554359	0.544481
Armcx3	1.53524	1.04248
Armcx4	-0.36615	-0.612366
Armcx5	-0.279896	-0.143531
Armcx6	1.56639	0.836678
Armh1	4.81561	3.33172
Armh3	-0.298185	0.0371942
Armh4	1.27454	1.09106
Armt1	-0.797046	-0.995105
Arnt	0.11496	0.121321
Arnt2	0.0388164	-0.185084
Arntl	1.42703	1.36413
Arntl2	0.499933	0.055571
Arpc1a	0.00953723	0.140667
Arpc1b	-0.258122	0.0653806
Arpc2	-0.234752	-0.0669897
Arpc3	0.192731	0.0300591
Arpc4	-0.0634927	-0.0607421
Arpc5	-0.335943	-0.689218
Arpc5l	-0.343729	-0.351305
Arpin	0.155037	0.0868577
Arpp19	-0.147594	-0.228402
Arpp21	0.251768	-0.347141
Arrb1	0.599105	0.431653
Arrb2	0.694523	0.798435
Arrdc1	1.38429	1.52383
Arrdc2	2.35258	2.00807
Arrdc3	-1.74694	-1.29766
Arrdc4	0.35126	0.733708
Arrdc5	2.63463	0.970452
Arsa	0.925908	0.649501
Arsb	-0.586897	0.0853285
Arsg	0.627054	1.25891
Arsi	0.229899	0.127382
Arsj	-0.607101	0.0660558
Arsk	-0.203008	0.0930312
Art1	-0.397239	-0.107636
Art3	2.18463	3.65402
Art4	0.781223	1.73056
Art5	0.845462	1.09725
Artn	1.27963	0.670562
Arv1	-0.640187	-0.644142
Arvcf	0.574982	0.787484
Arx	1.12802	1.9074
Arxes1	-0.79227	-1.2399
Arxes2	-1.13857	-1.63035
As3mt	-0.183485	-0.157426
Asah1	0.207636	0.448721
Asah2	1.11467	1.21975
Asap1	0.334933	0.116412
Asap2	0.11415	0.188995
Asap3	0.932341	0.945375
Asb1	0.916327	1.03376
Asb10	1.6296	2.2849
Asb11	3.09554	1.09837
Asb12	-0.182473	-0.350476
Asb13	0.0971247	0.292186
Asb14	-0.385695	-0.984724
Asb16	0.0492962	0.247073
Asb18	3.54216	2.23957
Asb2	2.48086	4.32715
Asb3	-0.422711	-0.542655
Asb4	0.838233	1.56191
Asb6	-0.696396	-0.435957
Asb7	0.23388	0.164469
Asb8	0.0264665	-0.0172136
Ascc1	-0.245668	-0.308726
Ascc2	-0.0926089	-0.265421
Ascc3	-0.218187	-0.448967
Ascl1	-0.494709	-0.986558
Ascl2	0.311648	0.658362
Ascl3	3.16622	2.23539
Ascl4	-0.232143	-0.865949
Ascl5	2.47612	2.98923
Asf1a	-1.62325	-1.50054
Asf1b	1.02303	1.04493
Asgr1	0.980495	1.87369
Asgr2	-0.449091	-0.140898
Ash1l	-0.66199	-1.01495
Ash2l	-0.706156	-0.541933
Asic1	1.06792	0.930902
Asic2	1.3501	3.5859
Asic3	0.973923	-0.175044
Asic4	2.4663	2.55208
Asl	0.651922	0.642688
Asmt	-2.3812	0.664855
Asna1	-0.406185	-0.290032
Asns	-0.330223	-0.0874263
Asnsd1	-0.0642703	0.263883
Aspa	-2.7473	-0.350462
Aspg	1.19001	1.33329
Asph	-0.0134252	0.117303
Asphd1	1.24945	1.27837
Asphd2	1.58251	1.81635
Aspm	-0.343355	-0.59851
Asprv1	1.14244	1.37932
Aspscr1	-0.673197	-0.453216
Asrgl1	0.228954	0.145246
Aste1	-0.659759	-0.630319
Astl	1.36613	-1.33334
Astn1	0.102129	-0.430042
Astn2	-0.309118	0.0450316
Asxl1	-2.03698	-2.15846
Asxl2	-1.49863	-2.08925
Asxl3	-0.101001	-0.149419
Asz1	-1.19432	0.0585014
Atad1	-0.904658	-0.736284
Atad2	-0.195577	-0.163565
Atad2b	-0.806454	-0.845684
Atad3a	-0.577528	-0.552073
Atad3aos	1.71104	1.0187
Atad5	0.147816	0.226469
Atat1	1.30627	1.65429
Atcay	0.537926	0.43259
Ate1	0.0561182	0.0936406
Atf1	-1.85788	-1.94436
Atf2	-0.181725	-0.00765888
Atf3	1.31924	1.74904
Atf4	-1.2651	-0.0160036
Atf5	-0.543177	-0.240242
Atf6	0.979041	1.30799
Atf6b	-0.804733	-0.599385
Atf7	-0.242061	-0.602603
Atf7ip	-1.40673	-1.9811
Atf7ip2	0.0685242	-0.665982
Atg10	-0.00261619	0.103912
Atg101	0.829774	1.1204
Atg12	1.15719	1.80097
Atg13	0.0409136	0.172842
Atg14	-0.0599338	0.368246
Atg16l1	-0.70708	-0.757684
Atg16l2	0.760512	1.34419
Atg2a	0.554934	0.898011
Atg2b	-0.426288	-0.595605
Atg3	0.0231611	-0.0411947
Atg4a	-0.268862	-0.130234
Atg4b	0.282061	0.679861
Atg4c	0.515021	0.740764
Atg4d	0.256048	0.527476
Atg5	0.116684	0.353717
Atg7	0.0474216	-0.0025743
Atg9a	1.09652	1.35787
Atg9b	-0.437329	-0.143586
Atic	-0.681859	-0.966532
Atl1	1.38462	2.02273
Atl2	-0.695109	-0.766612
Atl3	-1.13801	-0.767919
Atm	0.0433583	-0.450365
Atmin	0.133517	0.103977
Atn1	-0.412818	-0.627415
Atoh1	-0.756525	0.506699
Atoh7	0.798445	4.25317
Atoh8	1.07681	0.78838
Atox1	0.0543047	0.400313
Atp10a	-1.22383	-2.22627
Atp10d	0.97187	0.946026
Atp11a	-0.106231	0.000836396
Atp11b	-0.0776138	-0.0949903
Atp11c	-0.207292	-0.388801
Atp12a	0.782488	2.29567
Atp13a1	-1.01239	-0.980934
Atp13a2	1.32783	1.92481
Atp13a3	-0.438594	-0.57285
Atp13a4	-0.751112	-0.493764
Atp1a1	-0.365926	-0.0219858
Atp1a2	2.38043	2.35959
Atp1a3	1.19432	1.55254
Atp1a4	-1.08124	-2.40134
Atp1b1	0.120967	0.265685
Atp1b2	2.15066	2.82302
Atp1b3	-0.299815	-0.137302
Atp23	0.406873	0.491048
Atp2a1	2.73988	1.61555
Atp2a2	-0.613387	-0.837143
Atp2a3	1.90932	1.51913
Atp2b1	-0.29216	-0.465115
Atp2b2	3.45282	2.94015
Atp2b3	0.370452	-0.572359
Atp2b4	1.19816	1.88558
Atp2c1	-0.405488	-0.455587
Atp2c2	2.80676	3.94346
Atp4a	2.91201	2.66369
Atp5a1	-0.857281	-0.396936
Atp5b	-0.47867	-0.405421
Atp5c1	-0.288256	-0.419982
Atp5d	-0.291688	-0.0558064
Atp5e	-0.640522	-0.448044
Atp5g1	-0.355887	-0.17022
Atp5g2	-1.8035	-1.15615
Atp5g3	-0.283556	-0.435278
Atp5h	-0.292433	0.0247784
Atp5j	-0.952706	-0.840954
Atp5j2	-0.190553	-0.575119
Atp5k	-0.181668	-0.828387
Atp5l	-0.197854	-0.482775
Atp5md	-0.12095	-0.32472
Atp5mpl	-0.191454	-0.44257
Atp5o	-0.349227	-0.288585
Atp5pb	-0.259426	-0.296103
Atp6ap1	-0.114008	0.182624
Atp6ap1l	4.34959	3.55243
Atp6ap2	0.173026	0.534425
Atp6v0a1	1.14535	1.1663
Atp6v0a2	1.21622	1.39119
Atp6v0a4	-0.313899	0.568979
Atp6v0b	0.36103	0.633473
Atp6v0c	-0.00270379	0.658075
Atp6v0d1	0.39905	0.582269
Atp6v0e	-0.105736	0.038059
Atp6v0e2	0.303587	0.536764
Atp6v1a	0.403572	0.544193
Atp6v1b1	2.45258	3.10041
Atp6v1b2	-0.169015	-0.174687
Atp6v1c1	-0.146559	-0.0387691
Atp6v1c2	2.85482	2.97814
Atp6v1d	0.0570557	0.0186767
Atp6v1e1	0.248314	0.444169
Atp6v1e2	2.04465	3.97463
Atp6v1f	-0.561376	-0.591616
Atp6v1g1	-0.161202	-0.0282254
Atp6v1h	-0.363304	-0.28598
Atp7a	0.857446	0.910992
Atp7b	1.66284	1.62054
Atp8a1	1.19186	1.34131
Atp8a2	0.995903	-0.299775
Atp8b1	0.480239	0.451366
Atp8b2	0.757101	0.821273
Atp8b3	1.24954	1.11335
Atp8b4	0.766354	0.389067
Atp8b5	0.787857	0.606857
Atp9a	0.435631	0.95464
Atp9b	-0.115525	-0.0397702
Atpaf1	-0.579788	-0.49448
Atpaf2	-0.113406	0.0813378
Atpif1	-0.256241	-0.589308
Atpsckmt	-0.788913	-1.29137
Atr	0.0555499	0.0860249
Atraid	0.373212	0.66132
Atrip-trex1	0.828335	0.755735
Atrn	0.498473	0.576502
Atrnl1	0.710267	0.568868
Atrx	-0.8008	-1.23742
Atxn1	0.861985	0.803058
Atxn10	-0.269127	-0.217393
Atxn1l	0.280499	0.0252307
Atxn2	-0.313824	-0.619747
Atxn2l	-0.678202	-0.751004
Atxn3	-0.53751	-0.510556
Atxn7	-0.581803	-0.788267
Atxn7l1	-0.0874142	-0.684981
Atxn7l2	-1.47772	-1.45378
Atxn7l3	-0.688374	-0.352799
Atxn7l3b	-0.847171	-0.916552
AU015228	-0.339497	1.46196
AU015791	-0.0783263	3.68418
AU015836	0.407496	1.04277
AU018091	-0.915383	-1.00621
AU019990	-1.39495	0.0732341
AU021063	3.2711	2.24319
AU021092	-0.372409	0.0751602
AU022252	0.850837	0.643912
AU022751	-1.27667	-1.5947
AU022754	-0.204763	-1.70511
AU023762	3.00074	2.5521
AU040320	0.983099	1.09123
AU040972	-2.0466	-0.933532
AU041133	-0.52148	-1.14999
Auh	0.404856	0.566378
Aunip	-0.610006	-0.249886
Aup1	-0.610689	-0.464789
Aurka	-0.595857	-0.479008
Aurkaip1	-0.446201	-0.258286
Aurkb	-0.532326	-0.458016
Aurkc	0.178889	0.902936
Auts2	-0.658503	-0.535515
AV039307	2.32052	1.65302
AV051173	-2.23415	-3.50649
AV205837	-1.415	1.51538
AV320801	0.019656	-1.80697
Aven	-0.59535	-0.615898
Avil	2.56374	3.01258
Avl9	-0.0293302	-0.252093
Avpi1	-0.393108	0.185074
Avpr1a	0.0200525	-0.22874
Avpr1b	4.38658	5.46836
AW011738	2.66405	2.05276
AW146154	0.795667	0.161662
AW209491	-1.86071	-2.0544
AW549542	-0.0462064	1.38622
AW549877	-0.293297	-0.201014
AW551984	0.370952	0.313814
AW554918	-0.330061	-0.496661
AW822252	-1.20813	-1.49758
Awat2	0.237915	0.378666
Axdnd1	1.40693	1.2321
Axin1	-0.573186	-0.464165
Axin2	-0.455569	-0.141737
Axl	0.39151	0.556538
AY358078	-0.559306	-0.863552
AY512931	-0.695858	-0.467984
Azi2	-0.442911	-0.465519
Azin1	-0.0827576	0.393502
Azin2	2.96457	3.75856
B020004J07Rik	-0.878105	0.996411
B020031M17Rik	-1.10141	1.55456
B130034C11Rik	0.883808	0.825006
B230112J18Rik	5.31809	3.51294
B230118H07Rik	-0.384041	-0.975298
B230119M05Rik	0.584805	0.238108
B230206H07Rik	3.44328	2.66462
B230208H11Rik	-1.25225	-1.566
B230216N24Rik	2.20161	1.26323
B230217C12Rik	0.625748	0.244611
[truncated: 15,923 more rows]

## Sheet: Fig_6c_deseq2_re24hRECvsDMSO
	baseMean	log2FoldChange	lfcSE	stat	pvalue	padj
Igf2	1856.92	2.75157	0.0937519	29.3495	2.42474e-189	4.03308e-185
Pax6	564.622	-2.19878	0.0968199	-22.71	3.56687e-114	2.96639e-110
Pmp22	410.396	2.40541	0.131164	18.3389	4.04694e-75	2.24376e-71
Usp17le	188.597	2.82956	0.164054	17.2477	1.16448e-66	4.8422e-63
Gm20767	223.464	2.69521	0.176457	15.274	1.13979e-52	3.79163e-49
Zscan4c	489.858	2.21907	0.14631	15.1669	5.85448e-52	1.62296e-48
Igfbp4	515.679	2.3155	0.154182	15.018	5.59993e-51	1.33062e-47
Catip	144.336	2.64331	0.178023	14.8481	7.157e-50	1.48803e-46
Tmprss2	129.513	2.93211	0.201462	14.5542	5.49208e-48	1.015e-44
Gm21761	764.284	2.40535	0.165855	14.5028	1.16344e-47	1.93514e-44
Calcoco2	1243.73	1.13677	0.0797024	14.2627	3.73665e-46	5.65015e-43
Usp17lb	154.673	3.02854	0.221656	13.6632	1.68306e-42	2.33287e-39
Gm5039	301.006	2.07547	0.152908	13.5733	5.76369e-42	7.37443e-39
Ina	4061.26	-1.45895	0.109061	-13.3773	8.20368e-41	9.74655e-38
Usp17la	95.0131	3.05909	0.23076	13.2566	4.13333e-40	4.58331e-37
Zscan4a	470.087	2.16443	0.164523	13.1557	1.57713e-39	1.63953e-36
Gm2016	467.461	2.12839	0.162185	13.1232	2.42503e-39	2.37268e-36
Zscan4f	173.449	2.37635	0.18191	13.0633	5.33301e-39	4.928e-36
Hand1	224.131	2.17041	0.174084	12.4676	1.12168e-35	9.81944e-33
Ly6a	170.789	2.22509	0.178801	12.4445	1.49747e-35	1.24537e-32
Gm5662	433.223	2.14348	0.174647	12.2732	1.2614e-34	9.99089e-32
Scmh1	1169.96	-1.00009	0.0832191	-12.0176	2.87341e-33	2.17243e-30
Gm36718	122.266	2.31887	0.196293	11.8133	3.33175e-32	2.40944e-29
Usp17lc	94.4114	2.69544	0.229614	11.739	8.04023e-32	5.57222e-29
Zic2	640.924	-1.2179	0.103782	-11.7351	8.42063e-32	5.60241e-29
Nexn	332.255	-1.50664	0.130234	-11.5687	5.9397e-31	3.79981e-28
Krt7	274.394	2.37243	0.205462	11.5468	7.66238e-31	4.72031e-28
Bmp1	778.211	1.21901	0.106022	11.4976	1.3558e-30	8.05392e-28
Mobp	315.684	-2.15998	0.188096	-11.4834	1.59932e-30	9.1729e-28
Tmem92	110.399	2.15972	0.188124	11.4803	1.65768e-30	9.19071e-28
Gm8300	319.462	2.23526	0.194866	11.4708	1.85036e-30	9.92807e-28
Gm2022	200.53	2.25492	0.197361	11.4254	3.12277e-30	1.62316e-27
Gsn	1097.06	1.7241	0.153487	11.2329	2.81126e-29	1.41696e-26
Fgfr2	759.243	-1.39866	0.124928	-11.1957	4.27816e-29	2.0929e-26
Gm1995	115.683	2.41268	0.215838	11.1782	5.21452e-29	2.47809e-26
Tns4	186.597	2.52951	0.230717	10.9637	5.71115e-28	2.63871e-25
Gm21818	93.8042	2.958	0.270496	10.9355	7.8011e-28	3.50691e-25
Pramel7	54.9464	3.60788	0.330663	10.911	1.02073e-27	4.46784e-25
Col1a1	494.926	1.2581	0.115477	10.8948	1.22031e-27	5.20446e-25
Cryab	366.441	1.61197	0.148107	10.8838	1.37627e-27	5.72286e-25
Hr	799.971	-1.51459	0.141593	-10.6968	1.05355e-26	4.27408e-24
Zscan4b	113.669	2.00115	0.18788	10.6512	1.72062e-26	6.81406e-24
Acap3	2056.23	-0.811518	0.076847	-10.5602	4.55842e-26	1.76326e-23
Aox3	72.9602	2.71589	0.260523	10.4248	1.91118e-25	7.22471e-23
4933402E13Rik	175.56	1.61118	0.15605	10.3247	5.44697e-25	2.01332e-22
Pramel6	40.7137	3.30213	0.320111	10.3156	5.99253e-25	2.16682e-22
Spesp1	89.5176	2.50602	0.244544	10.2477	1.21187e-24	4.28874e-22
Socs2	1756.69	-0.911328	0.089054	-10.2334	1.40452e-24	4.86695e-22
Pou2f3	117.86	2.57689	0.252323	10.2126	1.74048e-24	5.90805e-22
Cyp2s1	505.458	1.41818	0.139086	10.1964	2.05724e-24	6.84363e-22
Zscan4d	440.833	2.2958	0.226349	10.1428	3.56889e-24	1.16395e-21
Ptgs1	144.862	1.76708	0.175289	10.081	6.70452e-24	2.14454e-21
Cacna1s	89.3172	1.95427	0.194645	10.0402	1.01485e-23	3.18491e-21
Frem2	687.933	-1.65698	0.167324	-9.90277	4.04891e-23	1.24714e-20
Tmem231	1159.01	1.04505	0.105767	9.8807	5.0478e-23	1.52655e-20
Pramef25	56.0136	2.45646	0.252349	9.73439	2.15101e-22	6.3889e-20
Kctd3	3796.19	-0.869114	0.0893847	-9.7233	2.3987e-22	6.99956e-20
Gm4971	130.562	2.09181	0.216902	9.64401	5.21108e-22	1.49441e-19
Tnfrsf8	80.5585	2.16472	0.224827	9.6284	6.06666e-22	1.71028e-19
Eif4a3l1	389.86	1.71627	0.179613	9.55541	1.231e-21	3.41253e-19
Gm13119	82.2153	2.07422	0.219889	9.43303	3.98396e-21	1.08631e-18
Fgf18	121.608	-1.80718	0.19261	-9.38261	6.43618e-21	1.72666e-18
Gm12794	103.841	2.02243	0.216149	9.35665	8.23031e-21	2.17293e-18
Mgll	86.8759	2.00603	0.21717	9.23713	2.53188e-20	6.58011e-18
Slc11a1	129.985	2.21533	0.240187	9.22334	2.87988e-20	7.26213e-18
S100a6	2252.41	1.52195	0.165012	9.22327	2.88162e-20	7.26213e-18
Ephb4	1745.39	-0.644437	0.0701043	-9.19255	3.83648e-20	9.52421e-18
AA623943	76.549	2.18063	0.237753	9.17182	4.65104e-20	1.13766e-17
Adamts7	403.666	1.25743	0.137734	9.12943	6.88601e-20	1.65993e-17
Lima1	4282.77	-0.76078	0.0833696	-9.12539	7.14772e-20	1.6984e-17
Map2k6	427.585	0.99995	0.110489	9.05018	1.42729e-19	3.34367e-17
Tbc1d9	773.568	-1.1896	0.131566	-9.04186	1.54031e-19	3.55832e-17
Pls3	1448.88	-0.715584	0.0793502	-9.01804	1.91479e-19	4.30388e-17
Igsf9b	1154.96	-0.890314	0.0987129	-9.01922	1.89429e-19	4.30388e-17
Ptges	1303.51	1.06909	0.119181	8.9703	2.95697e-19	6.55776e-17
Tfap2c	2483.6	-1.27142	0.142331	-8.93286	4.15121e-19	9.08514e-17
Gdpd5	149.096	1.59201	0.178904	8.89872	5.64929e-19	1.22032e-16
Cdx2	124.757	1.71882	0.195231	8.804	1.3202e-18	2.81525e-16
Stk31	362.212	1.22332	0.139265	8.78415	1.57556e-18	3.23535e-16
Cep57l1	471.599	0.933446	0.106242	8.78604	1.54919e-18	3.23535e-16
Map1b	2047.69	-1.08323	0.12331	-8.78462	1.56898e-18	3.23535e-16
Uaca	1897.21	-0.787201	0.0901743	-8.72978	2.55174e-18	5.17599e-16
Ptch1	2373.68	-1.48697	0.170852	-8.70329	3.22403e-18	6.46088e-16
Map4k4	10071.1	-0.846569	0.0972992	-8.70068	3.29887e-18	6.53216e-16
Wnt6	83.6247	1.93093	0.222781	8.66741	4.42074e-18	8.6506e-16
Plet1	450.436	1.53484	0.178161	8.6149	7.00035e-18	1.35392e-15
Lactb2	1797.73	0.6832	0.0797408	8.56776	1.05521e-17	2.01738e-15
Slc13a5	229.465	1.70631	0.199787	8.54064	1.33481e-17	2.52294e-15
Pdgfrb	308.519	1.43812	0.16862	8.52874	1.47953e-17	2.76506e-15
Emp1	719.545	1.49901	0.176085	8.513	1.69486e-17	3.13229e-15
Itgb4	727.604	0.77758	0.0915307	8.49529	1.97436e-17	3.60873e-15
Prss50	256.232	1.40237	0.166259	8.43486	3.31613e-17	5.95758e-15
Lama3	229.907	1.12736	0.133683	8.43308	3.36688e-17	5.95758e-15
Cabp7	212.788	-1.53648	0.18217	-8.43428	3.33244e-17	5.95758e-15
Chka	3330.58	-0.729639	0.0868989	-8.39641	4.60318e-17	8.04786e-15
Bahcc1	1078.06	-1.03073	0.122775	-8.39528	4.64795e-17	8.04786e-15
Esam	197.417	-1.21584	0.144844	-8.39414	4.69334e-17	8.04786e-15
Macroh2a1	3155.32	-0.774205	0.0925868	-8.36194	6.16968e-17	1.04714e-14
Dmgdh	58.9231	2.18311	0.261444	8.3502	6.81456e-17	1.14491e-14
Hal	50.0244	2.43165	0.291719	8.33559	7.71122e-17	1.28261e-14
Hck	1773.26	-0.878369	0.105637	-8.31497	9.17716e-17	1.51132e-14
Timp2	293.487	1.18857	0.143219	8.29898	1.05006e-16	1.71233e-14
B3galnt2	1556.32	-0.656948	0.0796941	-8.24337	1.67426e-16	2.70368e-14
Slc25a20	1789.35	0.828319	0.100756	8.221	2.01805e-16	3.22752e-14
Plcd1	1677.55	0.742721	0.0904233	8.21383	2.14246e-16	3.39386e-14
Tmem28	387.146	-1.27401	0.155709	-8.18198	2.79224e-16	4.38144e-14
Napsa	559.954	-0.98184	0.121124	-8.10606	5.22868e-16	8.12791e-14
Epha1	1093.53	-0.652935	0.0805656	-8.10439	5.30117e-16	8.1643e-14
Sptbn2	1798.81	-0.67604	0.0836107	-8.08557	6.18744e-16	9.44181e-14
Khdc3	619.948	1.24937	0.155504	8.03432	9.41019e-16	1.42291e-13
Utrn	4476.9	-1.10024	0.137077	-8.02643	1.00347e-15	1.49025e-13
Aire	414.129	1.096	0.13653	8.02751	9.94721e-16	1.49025e-13
T	158.665	-1.24804	0.155613	-8.02015	1.05618e-15	1.55463e-13
Megf11	205.734	1.20528	0.150391	8.01429	1.10773e-15	1.61621e-13
Sfrp2	439.993	-0.802996	0.100272	-8.00815	1.16444e-15	1.68418e-13
Sox21	458.481	-1.26595	0.158214	-8.0015	1.22908e-15	1.76236e-13
Acaa2	1319.38	1.07141	0.134031	7.99371	1.30933e-15	1.86137e-13
Lrig1	803.138	-0.681799	0.0856581	-7.95954	1.72676e-15	2.434e-13
Notch1	1870.24	-0.979065	0.123091	-7.95397	1.8063e-15	2.52472e-13
Stk26	219.625	-1.096	0.138465	-7.91532	2.4662e-15	3.41836e-13
Srcap	2803.2	-0.83675	0.10587	-7.90355	2.71065e-15	3.72613e-13
Ddr2	118.026	1.5708	0.198913	7.89692	2.85869e-15	3.89743e-13
Gabarapl2	1084.41	0.990782	0.1256	7.88838	3.06141e-15	4.13987e-13
Slc6a8	4397.97	0.558071	0.0707851	7.88402	3.17004e-15	4.25221e-13
Platr5	54.6315	2.18243	0.279096	7.81964	5.29749e-15	7.04905e-13
Chd7	1040.53	-1.29256	0.165596	-7.80551	5.92626e-15	7.82314e-13
Cnga3	239.784	1.22828	0.158197	7.76425	8.21274e-15	1.07561e-12
Slc7a6	1143.01	-0.652302	0.0840399	-7.76182	8.3722e-15	1.08793e-12
Efhd1	219.99	-1.55617	0.201265	-7.73191	1.05942e-14	1.36599e-12
Midn	8571.15	-0.547408	0.0711134	-7.69767	1.38568e-14	1.77293e-12
Acp6	2928.51	0.698458	0.0911541	7.66239	1.82503e-14	2.31723e-12
Foxk2	2183.48	-0.463929	0.0608458	-7.62466	2.44681e-14	3.08317e-12
Mogat2	71.0536	1.84982	0.24298	7.61305	2.67693e-14	3.34778e-12
Xaf1	156.594	1.43388	0.188508	7.60647	2.8169e-14	3.47063e-12
Eif4g3	2337.41	-0.976419	0.128356	-7.60711	2.80297e-14	3.47063e-12
Bcl3	1856.07	-0.726679	0.0955567	-7.60469	2.85591e-14	3.49282e-12
Plekhb2	651.414	0.706755	0.0935148	7.55769	4.10296e-14	4.98135e-12
Gpcpd1	543.183	1.05812	0.140026	7.55661	4.13721e-14	4.98654e-12
Csf1	390.062	1.14754	0.152232	7.53813	4.76771e-14	5.70513e-12
Myo5a	1401.63	-0.970318	0.128903	-7.52749	5.17234e-14	6.14511e-12
Ablim1	359.073	1.47163	0.195963	7.50974	5.92447e-14	6.98878e-12
Crxos	56.1411	2.4209	0.322775	7.50029	6.36769e-14	7.45871e-12
Pou3f1	1137.14	-0.778484	0.104058	-7.48123	7.36303e-14	8.56429e-12
Krt18	5298.64	1.25684	0.168331	7.46646	8.23794e-14	9.51539e-12
Tle1	1362.06	-0.690067	0.0924463	-7.46452	8.36028e-14	9.58653e-12
Limch1	192.675	1.19125	0.159607	7.46367	8.4148e-14	9.58653e-12
Peg10	12396.2	0.724018	0.0972288	7.44654	9.58218e-14	1.08422e-11
Elavl3	1047.11	-0.72633	0.0975583	-7.44509	9.68784e-14	1.08877e-11
Dysf	684.089	0.758212	0.102063	7.42883	1.09563e-13	1.22306e-11
Tdpoz4	41.5882	2.48385	0.334418	7.42738	1.10771e-13	1.2283e-11
Rimklb	885.466	0.600647	0.0809082	7.42381	1.138e-13	1.25353e-11
Gli1	2473.36	-0.860185	0.115964	-7.4177	1.19173e-13	1.30408e-11
LOC105246046	48.0648	2.40916	0.324876	7.41563	1.2105e-13	1.31596e-11
Osbpl10	688.688	0.658713	0.0888509	7.41369	1.22833e-13	1.32668e-11
Hs3st3b1	392.067	-1.56675	0.211913	-7.3934	1.4312e-13	1.53581e-11
Ncor2	4274.98	-0.650093	0.0880026	-7.3872	1.49953e-13	1.59883e-11
Pkp4	4614.05	-0.568048	0.0775071	-7.32899	2.31902e-13	2.45683e-11
Mapkapk3	2330.3	-0.533449	0.0728307	-7.32451	2.39775e-13	2.52416e-11
Bgn	70.9259	1.81968	0.248683	7.31728	2.53051e-13	2.64717e-11
Hyou1	10310.2	-0.55826	0.0766444	-7.28376	3.24632e-13	3.37475e-11
1810010H24Rik	95.4804	1.37864	0.1895	7.27513	3.46082e-13	3.5754e-11
Ccl20	53.8463	-2.59981	0.357581	-7.27056	3.57995e-13	3.67564e-11
Ccdc85a	258.26	-0.893084	0.123213	-7.2483	4.22042e-13	4.30664e-11
Lrrn4	477.609	-0.870401	0.120175	-7.24279	4.39554e-13	4.45798e-11
Il33	83.0985	-1.48606	0.205396	-7.2351	4.65182e-13	4.68932e-11
Capn6	91.3054	2.00389	0.277404	7.22372	5.0584e-13	5.06845e-11
H19	45.5692	2.25301	0.312518	7.20923	5.62704e-13	5.60446e-11
Pfkm	1889.4	0.635	0.0881437	7.20415	5.84088e-13	5.78282e-11
Acin1	10933.8	-0.586731	0.081512	-7.19809	6.10606e-13	6.00959e-11
Pramef12	1516.57	0.750917	0.104385	7.19376	6.30332e-13	6.16724e-11
Txnrd1	16755.3	-0.569265	0.0791978	-7.18789	6.57989e-13	6.40019e-11
Lgals1	5909.92	1.01162	0.141255	7.16169	7.96895e-13	7.70625e-11
Gstt1	205.778	-1.34837	0.188633	-7.14811	8.79786e-13	8.41005e-11
Atp10a	275.746	-1.1017	0.154111	-7.14875	8.75743e-13	8.41005e-11
Rhbdf1	1100.01	-0.65384	0.0917473	-7.12654	1.02927e-12	9.78275e-11
Fam124a	116.184	1.29276	0.182017	7.10241	1.22599e-12	1.15863e-10
Cdk6	918.579	-0.791302	0.111508	-7.09634	1.28103e-12	1.20381e-10
Cntnap2	171.308	1.38847	0.195811	7.09088	1.33265e-12	1.24528e-10
Extl1	1152.85	1.00355	0.141841	7.07516	1.49279e-12	1.38712e-10
Ror1	121.068	-2.03934	0.288499	-7.0688	1.56275e-12	1.44407e-10
Spint1	1682.2	0.599133	0.0849355	7.05398	1.73867e-12	1.59775e-10
Vsir	221.475	1.50791	0.214286	7.03692	1.96533e-12	1.79611e-10
Slc39a14	2719.04	-0.71892	0.102238	-7.03186	2.03803e-12	1.85238e-10
Robo4	155.6	1.02656	0.14619	7.02208	2.18592e-12	1.976e-10
Sesn3	487.894	-0.831514	0.118445	-7.02027	2.21437e-12	1.9909e-10
Ggt1	263.244	1.0427	0.148579	7.0178	2.25393e-12	2.01557e-10
Dmd	1173.33	-0.663181	0.0948468	-6.99213	2.70743e-12	2.40817e-10
Cdkn2b	143.042	1.24128	0.177595	6.98937	2.76123e-12	2.44296e-10
Tdpoz3	26.3287	2.74702	0.393969	6.97268	3.10967e-12	2.73667e-10
Zfp608	143.357	-1.23635	0.177372	-6.97037	3.16101e-12	2.76721e-10
Mok	756.751	-0.786424	0.113033	-6.95745	3.46495e-12	3.01741e-10
Cxxc5	1496.32	-0.592514	0.0851902	-6.95519	3.52099e-12	3.05024e-10
Kank4	256.495	1.01081	0.14548	6.9481	3.7025e-12	3.17453e-10
Usp17ld	41.2015	2.39259	0.344352	6.94809	3.70263e-12	3.17453e-10
Pm20d2	172.485	-1.15483	0.166502	-6.93581	4.03899e-12	3.44515e-10
Col3a1	98.7918	1.27819	0.184473	6.92887	4.24201e-12	3.59987e-10
Rasa4	1443.82	0.617476	0.0893372	6.91174	4.78739e-12	4.04206e-10
Tle6	409.692	0.961659	0.139322	6.90242	5.11238e-12	4.29466e-10
Rgs16	556.943	-0.829213	0.120201	-6.89854	5.25414e-12	4.39157e-10
Rai1	729.682	-0.805466	0.116903	-6.89006	5.57677e-12	4.61485e-10
Arl4c	1022.9	0.89631	0.130083	6.89031	5.56718e-12	4.61485e-10
Adamts1	164.728	-1.28086	0.185983	-6.88696	5.69954e-12	4.69309e-10
Tub	507.876	-0.746898	0.108606	-6.87715	6.10598e-12	5.00299e-10
Nes	2282.15	-1.07304	0.156053	-6.87609	6.15187e-12	5.01589e-10
Gm11545	52.8116	2.37969	0.346258	6.87261	6.30384e-12	5.08989e-10
Kcnj3	119.059	-1.19617	0.174039	-6.87297	6.28769e-12	5.08989e-10
Stk10	1141.94	-0.630891	0.0920636	-6.85277	7.24314e-12	5.82006e-10
F2rl1	2191.18	-0.485237	0.0710717	-6.82743	8.64487e-12	6.91298e-10
Phf13	1995.83	-0.484027	0.0710408	-6.81337	9.53418e-12	7.58766e-10
Sall1	3390.38	-0.948351	0.139498	-6.79829	1.05867e-11	8.38517e-10
Mios	388.947	0.656753	0.0967727	6.78656	1.1484e-11	9.05274e-10
Tspan7	515.479	-1.08553	0.160054	-6.78228	1.18296e-11	9.28119e-10
Frmpd1	91.5772	1.68718	0.248868	6.77943	1.2065e-11	9.42147e-10
Gtpbp1	3817.99	-0.407809	0.0602529	-6.76829	1.30315e-11	1.01287e-09
Acvr2b	1600.79	-0.689805	0.101955	-6.76575	1.32622e-11	1.026e-09
Cdc42ep4	2148.27	-0.507739	0.0750539	-6.76498	1.33324e-11	1.02666e-09
Mex3a	2874.57	-0.570955	0.0845959	-6.7492	1.4866e-11	1.13947e-09
Brsk2	36.5955	-2.06254	0.30612	-6.73767	1.60942e-11	1.22795e-09
Ston2	1949.98	-0.668268	0.0991968	-6.73679	1.61925e-11	1.22982e-09
Sparc	8881.48	0.488609	0.0725934	6.73077	1.6877e-11	1.27598e-09
Cpm	372.327	1.3059	0.194118	6.72735	1.72783e-11	1.30041e-09
Galnt6	437.08	0.896986	0.133388	6.72465	1.76012e-11	1.31874e-09
Glis2	1652.19	-0.559148	0.0831592	-6.72382	1.77017e-11	1.32032e-09
Ankrd10	2777.55	-0.652365	0.0970502	-6.72193	1.79328e-11	1.33159e-09
4930447C04Rik	344.988	0.790328	0.117649	6.71766	1.84672e-11	1.36518e-09
Zfp352	27.262	2.42083	0.360535	6.71454	1.88666e-11	1.38853e-09
Jakmip1	353.827	0.984431	0.146817	6.70518	2.01165e-11	1.474e-09
Shisa4	174.936	1.35632	0.202396	6.7013	2.0657e-11	1.50696e-09
Cd37	208.441	0.887642	0.132576	6.69532	2.15195e-11	1.56303e-09
Acan	180.722	1.30199	0.194775	6.68461	2.31544e-11	1.67447e-09
Nrp2	1594.86	-0.779661	0.116697	-6.68106	2.37224e-11	1.70812e-09
Macroh2a2	643.038	-0.972609	0.145754	-6.67293	2.50745e-11	1.79769e-09
Rhd	236.372	1.02789	0.154156	6.66785	2.59581e-11	1.83786e-09
Slc5a1	117.578	1.1773	0.176565	6.6678	2.59663e-11	1.83786e-09
Tesk2	1582.55	-0.486712	0.0729916	-6.66805	2.59216e-11	1.83786e-09
Ptpn12	1783.61	-0.654429	0.0982829	-6.65862	2.76404e-11	1.94807e-09
Adgrl1	5049.03	-0.613371	0.0922057	-6.65221	2.88733e-11	2.02637e-09
Fat1	4153.9	-1.09063	0.164024	-6.64922	2.94643e-11	2.05916e-09
C130073F10Rik	47.6905	1.7773	0.267559	6.64267	3.08056e-11	2.14389e-09
Apela	767.97	-0.892861	0.134735	-6.62679	3.43066e-11	2.37759e-09
Ifitm1	6731.78	-0.903582	0.13638	-6.62546	3.46171e-11	2.38915e-09
Aif1l	602.729	0.692233	0.1045	6.62425	3.49011e-11	2.3988e-09
Ptbp2	674.646	-0.807734	0.122006	-6.62043	3.58158e-11	2.45154e-09
Tomm34	3067.66	-0.526062	0.0795366	-6.61409	3.73849e-11	2.54342e-09
Dio3	157.756	1.31164	0.198319	6.61378	3.7464e-11	2.54342e-09
Slc52a3	380.124	0.879169	0.133386	6.59116	4.36408e-11	2.95072e-09
Brpf3	487.856	-0.751673	0.114131	-6.58607	4.51625e-11	3.04125e-09
Dcc	34.228	2.41944	0.367517	6.5832	4.60437e-11	3.08809e-09
Sema4a	328.085	0.82935	0.126027	6.58073	4.68142e-11	3.11464e-09
Gfpt2	4693.92	-0.52942	0.0804473	-6.58096	4.67431e-11	3.11464e-09
Smg6	2284.87	-0.489282	0.0743584	-6.58005	4.7028e-11	3.1164e-09
Pla2g7	198.585	0.962671	0.146377	6.57665	4.81157e-11	3.17583e-09
Zfc3h1	1713.26	-0.83284	0.126932	-6.5613	5.33415e-11	3.50683e-09
Bmp8b	405.303	0.900845	0.137521	6.55058	5.73149e-11	3.75323e-09
Egr3	86.1012	-2.65735	0.405752	-6.54918	5.78543e-11	3.77369e-09
Itga9	1463.11	-0.690708	0.105581	-6.542	6.07016e-11	3.94394e-09
Frat2	1033.91	-0.878886	0.134381	-6.54024	6.14193e-11	3.97505e-09
Elavl2	906.81	-0.867698	0.132695	-6.53904	6.1917e-11	3.99173e-09
Maats1	104.851	1.65144	0.252621	6.53721	6.26786e-11	4.02522e-09
Unc5b	2266.14	0.67599	0.103461	6.53376	6.4137e-11	4.10304e-09
Arhgdib	382.302	1.03378	0.158246	6.53273	6.45814e-11	4.11564e-09
Cadm4	1353.95	0.927915	0.142192	6.52577	6.76508e-11	4.2948e-09
Zfp560	106.651	1.20515	0.184847	6.51971	7.04456e-11	4.45521e-09
Trim43a	27.6876	2.63213	0.404589	6.50569	7.73398e-11	4.8727e-09
Cdc42ep1	259.026	0.93856	0.144453	6.49735	8.17492e-11	5.13108e-09
Col1a2	104.253	1.28303	0.197506	6.49617	8.2389e-11	5.15179e-09
Nbl1	115.793	1.2155	0.187155	6.4946	8.32524e-11	5.18628e-09
Grhl3	1293.47	-0.617621	0.0951356	-6.492	8.47021e-11	5.2569e-09
Ak7	511.714	0.761855	0.117672	6.47439	9.51942e-11	5.88612e-09
Esrp1	2283.26	-0.980956	0.15181	-6.46176	1.03495e-10	6.37568e-09
Tmem191c	351.968	0.849907	0.131917	6.44274	1.17339e-10	7.20183e-09
Hapln3	55.592	1.7161	0.266574	6.43762	1.2136e-10	7.42127e-09
Lhfpl4	195.769	-1.35687	0.211188	-6.42493	1.31934e-10	8.03829e-09
Myo18b	81.9685	1.54574	0.241006	6.41368	1.42049e-10	8.62302e-09
Crmp1	2522.63	-1.08409	0.169209	-6.40682	1.48585e-10	8.98698e-09
Mmp25	272.545	-0.841803	0.131452	-6.4039	1.51461e-10	9.12774e-09
Evc2	482.647	-0.778947	0.121651	-6.40314	1.52217e-10	9.14018e-09
Col26a1	125.478	1.41446	0.221151	6.39589	1.59616e-10	9.54998e-09
Kcnh8	44.3102	-2.01857	0.315699	-6.39398	1.61625e-10	9.63554e-09
Slc25a40	610.966	0.643995	0.100805	6.38851	1.67505e-10	9.95042e-09
Tcstv3	26.4683	2.71245	0.424907	6.38363	1.72942e-10	1.02368e-08
3830417A13Rik	82.6325	1.19669	0.187765	6.37332	1.84981e-10	1.09106e-08
Etv5	12050.8	-0.461303	0.0724484	-6.36733	1.92351e-10	1.12654e-08
Ccdc88b	174.729	1.28811	0.202299	6.36738	1.92289e-10	1.12654e-08
Lmod1	87.8002	1.57557	0.247515	6.36554	1.94606e-10	1.13575e-08
Col17a1	68.269	1.49076	0.234311	6.36234	1.98708e-10	1.15563e-08
Axl	451.629	0.995333	0.156631	6.35464	2.08909e-10	1.21073e-08
Bcl2l11	2299.79	-0.729784	0.114866	-6.35337	2.1065e-10	1.21658e-08
Gchfr	144.743	1.33549	0.210491	6.34463	2.2296e-10	1.28322e-08
Gm13580	64.2065	1.63443	0.257773	6.34059	2.28889e-10	1.3128e-08
AF067061	22.3742	2.66365	0.420959	6.32757	2.4905e-10	1.42352e-08
Fbp2	75.1041	1.74725	0.276505	6.31904	2.63187e-10	1.49918e-08
Trf	191.751	0.950573	0.150492	6.31645	2.67643e-10	1.51935e-08
Eid1	438.8	0.795441	0.126139	6.30609	2.86171e-10	1.61901e-08
Cdx1	143.802	1.54106	0.244898	6.29266	3.12073e-10	1.75956e-08
Igf2os	26.3742	2.37877	0.378101	6.29135	3.1471e-10	1.76844e-08
Strbp	2544.77	-0.438653	0.0697513	-6.28882	3.19897e-10	1.78552e-08
Sec16a	5419.15	-0.843717	0.134158	-6.28899	3.19535e-10	1.78552e-08
Gys1	2353.69	0.499483	0.0794469	6.287	3.23655e-10	1.80045e-08
Vgf	484.284	1.09756	0.174746	6.28088	3.36652e-10	1.86651e-08
Dkk3	206.29	1.11243	0.177504	6.26705	3.67949e-10	2.03325e-08
Vcan	867.824	-1.14435	0.182612	-6.26653	3.69189e-10	2.03335e-08
Anxa1	740.039	0.87248	0.13966	6.24719	4.17907e-10	2.29407e-08
En2	205.859	-0.908622	0.145461	-6.24649	4.1979e-10	2.29683e-08
Rnf169	1000.29	-0.590761	0.0946129	-6.24398	4.2658e-10	2.32633e-08
Lmx1a	34.6615	1.86504	0.298798	6.2418	4.32555e-10	2.3512e-08
Zcchc14	2216.87	-0.573579	0.0919761	-6.23617	4.48409e-10	2.42944e-08
Eln	132.075	1.51564	0.243112	6.23434	4.53692e-10	2.45009e-08
Nanos3	102.377	-1.12421	0.180391	-6.23206	4.60335e-10	2.47791e-08
Rragd	1581.12	-0.565763	0.0910214	-6.21571	5.10935e-10	2.74141e-08
Tenm4	1034.82	-0.819695	0.132109	-6.20471	5.47979e-10	2.93072e-08
Gid4	2663.01	-0.631785	0.102178	-6.18319	6.28201e-10	3.349e-08
Ldlrad4	165.901	-0.896388	0.144985	-6.18263	6.30406e-10	3.35002e-08
Flvcr1	641.099	-0.692601	0.112153	-6.1755	6.59528e-10	3.49361e-08
Neurod1	225.386	-1.36126	0.220504	-6.1734	6.68368e-10	3.52919e-08
Ptk2b	1068.8	0.675771	0.109635	6.16383	7.10081e-10	3.73759e-08
Ntrk2	55.3398	1.7629	0.286281	6.15792	7.37072e-10	3.86742e-08
Dpf3	95.2324	2.8754	0.46765	6.14862	7.81602e-10	4.08817e-08
Tdpoz8	20.4895	2.67391	0.435093	6.1456	7.96616e-10	4.15364e-08
Hoxd9	22.535	2.41463	0.393195	6.14105	8.19755e-10	4.26093e-08
Arhgap35	4245.55	-0.523784	0.0853171	-6.13926	8.29057e-10	4.29586e-08
Tfcp2	649.635	0.64588	0.105308	6.13327	8.60893e-10	4.44697e-08
Aff3	338.382	-0.882096	0.14386	-6.13164	8.69788e-10	4.47901e-08
Pde7a	1317.53	-0.501207	0.0817914	-6.12787	8.90617e-10	4.57211e-08
Fndc10	250.494	1.05891	0.172898	6.12449	9.09758e-10	4.656e-08
BC051019	88.1336	2.47555	0.404692	6.11713	9.52753e-10	4.86109e-08
Alg13	9451.43	-0.885785	0.144914	-6.11249	9.8087e-10	4.98924e-08
Herc1	1316.15	-0.751158	0.122951	-6.10941	9.99978e-10	5.07093e-08
Spire1	1530.47	-0.662111	0.108401	-6.10796	1.00913e-09	5.10177e-08
Serpinb1a	64.6664	1.51382	0.248168	6.09997	1.06087e-09	5.3471e-08
Cdh1	12661.7	-0.545833	0.0896729	-6.08693	1.15094e-09	5.78354e-08
Nfam1	49.8183	1.72277	0.283085	6.0857	1.15986e-09	5.81082e-08
Tmbim1	520.475	0.779624	0.128253	6.07881	1.21075e-09	6.04756e-08
Ago1	2169.52	-0.724065	0.119351	-6.06669	1.30571e-09	6.49192e-08
Trim63	233	0.898639	0.148132	6.06647	1.30752e-09	6.49192e-08
Gprc5a	734.439	1.08659	0.179253	6.06173	1.34667e-09	6.66641e-08
Zswim4	3613.57	-0.531947	0.0877841	-6.05972	1.36362e-09	6.7303e-08
Sema4b	3060.28	-0.460449	0.0760232	-6.0567	1.38945e-09	6.83747e-08
Mark1	227.698	-0.918068	0.151703	-6.05176	1.43274e-09	7.02973e-08
Hhip	216.029	-1.38715	0.229264	-6.05046	1.44429e-09	7.06553e-08
Afap1l2	191.515	1.28354	0.212234	6.04778	1.46851e-09	7.16298e-08
Ubap2	9131.47	-0.487933	0.0808342	-6.03622	1.57768e-09	7.67297e-08
Map7d2	489.536	-0.772701	0.12817	-6.0287	1.65285e-09	8.01513e-08
Ccdc92	977.071	-0.635002	0.105343	-6.02793	1.66073e-09	8.0299e-08
Zfp566	849.749	-0.479003	0.079619	-6.01619	1.78565e-09	8.60891e-08
Abcg2	1726.31	-0.407584	0.0677821	-6.01315	1.81955e-09	8.74698e-08
Ceacam20	74.914	1.28827	0.214259	6.01268	1.82486e-09	8.74722e-08
Simc1	845.59	-0.670962	0.111771	-6.00302	1.93683e-09	9.24056e-08
Nr1d1	595.307	-0.619411	0.103186	-6.00285	1.93889e-09	9.24056e-08
Map6	759.516	0.515441	0.0859532	5.99676	2.01288e-09	9.56579e-08
Tob2	1446.11	-0.57951	0.096787	-5.98748	2.13115e-09	1.0099e-07
Capn2	1525.54	0.596779	0.0997023	5.98561	2.15581e-09	1.01868e-07
F3	634.559	0.896062	0.149998	5.97383	2.31751e-09	1.09198e-07
BB287469	25.2069	2.83793	0.476166	5.95996	2.52304e-09	1.18547e-07
Slc5a5	982	0.55871	0.0938103	5.95574	2.5889e-09	1.21299e-07
Notch2	882.92	-0.730477	0.12278	-5.9495	2.6897e-09	1.25668e-07
Fdxr	906.222	0.664448	0.111766	5.94497	2.76513e-09	1.2883e-07
Adgrd1	123.886	1.07471	0.180848	5.94259	2.80561e-09	1.30351e-07
Zmat3	3235.59	-0.639651	0.107798	-5.93382	2.95967e-09	1.37041e-07
Huwe1	9728.5	-0.815703	0.137475	-5.93346	2.96608e-09	1.37041e-07
Rdh10	346.066	0.642389	0.108304	5.93135	3.00445e-09	1.3843e-07
Pcdh1	506.464	-0.602026	0.101608	-5.925	3.12296e-09	1.43492e-07
Pacs1	1385.29	-0.481672	0.0814157	-5.9162	3.29461e-09	1.50962e-07
Septin10	560.326	0.687739	0.116385	5.90916	3.43854e-09	1.57124e-07
Kcnc3	2192.54	-0.658858	0.111632	-5.90204	3.59034e-09	1.63164e-07
Tns1	508.779	0.802478	0.135961	5.90228	3.58516e-09	1.63164e-07
Bnc2	610.005	-0.883703	0.149993	-5.89164	3.82387e-09	1.73303e-07
Col6a4	98.5584	1.21076	0.205714	5.88568	3.96431e-09	1.7918e-07
Nat8f2	19.1677	2.5539	0.43397	5.88498	3.98106e-09	1.7945e-07
Lamb1	4522.09	-0.565037	0.0960546	-5.88245	4.04232e-09	1.81719e-07
Agpat2	996.757	0.634934	0.108007	5.87866	4.13605e-09	1.85431e-07
Thy1	505.132	0.847064	0.144235	5.87279	4.28529e-09	1.91606e-07
Tmem50a	1571.49	0.585946	0.0997975	5.87135	4.32261e-09	1.92756e-07
Rcn1	2142.92	0.435226	0.0741612	5.86865	4.39349e-09	1.95393e-07
Coa4	366.614	0.693035	0.118255	5.86052	4.61408e-09	2.04656e-07
Bace1	1016.09	-0.681257	0.116259	-5.85983	4.63338e-09	2.04965e-07
Camk2b	795.11	-0.507417	0.0866236	-5.85773	4.69246e-09	2.07028e-07
Aldh1a3	146.263	1.59821	0.272985	5.85459	4.78201e-09	2.10421e-07
Sall2	416.287	-0.960667	0.16419	-5.85095	4.88778e-09	2.14508e-07
Hectd4	1180.71	-0.806661	0.137986	-5.84597	5.03633e-09	2.20445e-07
Psca	27.7154	2.23521	0.382476	5.84404	5.09483e-09	2.22421e-07
Anxa8	71.4555	1.28392	0.219755	5.84249	5.14278e-09	2.23926e-07
Ubr4	5010.62	-0.62742	0.107449	-5.83926	5.24348e-09	2.27715e-07
Nmt2	3029.18	-0.445726	0.076344	-5.83839	5.27073e-09	2.28302e-07
Mib2	2208.56	0.52383	0.0897636	5.83566	5.35781e-09	2.31471e-07
Nfasc	532.078	-0.991258	0.169956	-5.83244	5.46229e-09	2.35374e-07
Slc44a2	2488.24	0.511867	0.0878047	5.82961	5.55583e-09	2.38786e-07
Lpl	205.305	1.07041	0.183918	5.82003	5.88363e-09	2.52223e-07
Ckmt1	711.738	0.764516	0.131673	5.80616	6.39212e-09	2.73316e-07
Acot11	298.807	0.918692	0.158306	5.80325	6.50413e-09	2.77393e-07
Runx1t1	93.1903	-1.23736	0.213395	-5.79847	6.69244e-09	2.84694e-07
Tgfb2	136.557	0.922818	0.159223	5.79576	6.80114e-09	2.8858e-07
Lmntd2	139.318	0.924072	0.159462	5.79492	6.83555e-09	2.89302e-07
Snai3	277.081	-0.720424	0.12435	-5.79351	6.89286e-09	2.90987e-07
Cish	332.8	-0.765261	0.132138	-5.79136	6.98196e-09	2.94003e-07
Suox	823.248	0.729448	0.126108	5.78431	7.28127e-09	3.05832e-07
Mirg	667.684	-0.771853	0.133457	-5.78351	7.31566e-09	3.06502e-07
Larp1b	535.544	-0.63552	0.110048	-5.77492	7.69918e-09	3.2176e-07
Anxa2	2293.45	0.968164	0.167863	5.76757	8.04238e-09	3.35261e-07
Ehd2	337.628	0.728079	0.126268	5.76612	8.11168e-09	3.37304e-07
Mpdz	200.825	-1.04781	0.181855	-5.76181	8.32188e-09	3.45182e-07
Septin11	10984.8	-0.568693	0.0988194	-5.75487	8.6709e-09	3.57874e-07
Myo1g	141.426	1.33036	0.231161	5.75514	8.65704e-09	3.57874e-07
Fzd3	300.95	-0.733495	0.127579	-5.74933	8.95983e-09	3.68883e-07
Gsr	3863.9	-0.399366	0.0694882	-5.74725	9.07054e-09	3.72519e-07
Gm7104	27.3414	2.20648	0.384037	5.74547	9.16659e-09	3.75537e-07
Ccn4	103.859	1.30836	0.227794	5.74363	9.26673e-09	3.78706e-07
Tnnt3	17.1651	2.69283	0.469164	5.73963	9.48843e-09	3.85175e-07
Pom121	3587.66	-0.525565	0.0915584	-5.74022	9.45535e-09	3.85175e-07
Has2	64.6859	-1.17436	0.20461	-5.73952	9.49448e-09	3.85175e-07
Sap130	4975	-0.407887	0.0710769	-5.73867	9.54238e-09	3.86176e-07
Celsr2	976.626	-0.839593	0.146347	-5.73699	9.63756e-09	3.89081e-07
Fam25c	184.403	0.988098	0.172794	5.71836	1.07556e-08	4.33165e-07
Crybg3	451.943	-1.10009	0.192495	-5.7149	1.09766e-08	4.40998e-07
Htt	1650.51	-0.622945	0.10907	-5.71144	1.12027e-08	4.48997e-07
Cpsf6	5386.71	-0.50517	0.0886632	-5.69763	1.21485e-08	4.85736e-07
Cyp1b1	37.8792	1.62821	0.285996	5.69311	1.24743e-08	4.97565e-07
Mkx	142.738	-0.911333	0.160164	-5.68998	1.27053e-08	5.05568e-07
Trim67	187.06	-1.18592	0.20856	-5.68621	1.29892e-08	5.15631e-07
Gtf2a1	1260.49	0.462708	0.0813914	5.68497	1.30838e-08	5.17569e-07
Unc119b	3086.74	-0.347899	0.0611987	-5.68475	1.31003e-08	5.17569e-07
Dmtn	2568.92	-0.704773	0.124056	-5.6811	1.33833e-08	5.275e-07
Adgrg1	361.319	0.785452	0.138289	5.67977	1.34875e-08	5.30349e-07
Pcsk9	66.2007	-1.19509	0.210612	-5.67436	1.39212e-08	5.4611e-07
Msl1	843.507	-0.489981	0.0863903	-5.67171	1.4138e-08	5.53312e-07
Hspa8	17175.6	-0.532463	0.0939031	-5.67035	1.42508e-08	5.56416e-07
Acvrl1	112.734	1.37458	0.242623	5.6655	1.46595e-08	5.71033e-07
Vash2	167.673	-0.939267	0.165815	-5.66455	1.47409e-08	5.72863e-07
Sesn1	608.52	0.657034	0.116	5.6641	1.47797e-08	5.73032e-07
BC147527	21.4844	2.73527	0.483137	5.66148	1.50071e-08	5.80495e-07
Pak1	2013.54	-0.410319	0.072582	-5.65319	1.575e-08	6.0782e-07
Tiam1	1567.24	-0.74544	0.13195	-5.64942	1.60987e-08	6.18404e-07
Col4a1	1415.14	0.809781	0.143338	5.64945	1.6096e-08	6.18404e-07
Tor3a	893.332	-0.530228	0.0938813	-5.64786	1.62461e-08	6.2263e-07
Insig1	1618.06	-0.828584	0.146772	-5.64537	1.64823e-08	6.30231e-07
Yes1	2995.41	-0.866225	0.15349	-5.64353	1.66602e-08	6.35571e-07
Snx1	1545.47	0.423618	0.0750755	5.64256	1.67541e-08	6.36234e-07
Taf5l	2412.72	-0.467395	0.0828282	-5.64295	1.67164e-08	6.36234e-07
Lpar4	249	-1.13668	0.201614	-5.63793	1.72107e-08	6.50603e-07
Pnpla3	432.218	0.765931	0.135852	5.63797	1.72067e-08	6.50603e-07
Liph	791.641	0.563684	0.0999981	5.63695	1.73089e-08	6.52832e-07
Scaf4	3874.24	-0.681871	0.120999	-5.63535	1.74699e-08	6.57413e-07
Rtn1	332.033	0.726536	0.128943	5.63457	1.75497e-08	6.58927e-07
Soat2	99.3263	1.13645	0.201839	5.63048	1.7971e-08	6.73226e-07
Ap1s1	1585.86	0.682937	0.121334	5.62856	1.81717e-08	6.79213e-07
Bhmt2	29.8733	2.34941	0.417775	5.62363	1.86984e-08	6.97333e-07
Col4a2	897.177	1.00166	0.178825	5.60133	2.12719e-08	7.91533e-07
Ep400	3962.61	-0.641722	0.114595	-5.5999	2.14478e-08	7.96297e-07
Map1a	1864.93	-0.572379	0.102266	-5.59695	2.18151e-08	8.06647e-07
Adcy1	629.295	-1.00373	0.179349	-5.5965	2.18721e-08	8.06647e-07
Cd44	136.298	1.01431	0.181227	5.59688	2.1824e-08	8.06647e-07
4930432K21Rik	177.419	1.06051	0.189691	5.59072	2.26128e-08	8.32119e-07
Hmcn2	141.621	0.849253	0.151919	5.59015	2.26868e-08	8.33001e-07
Septin1	3160.98	0.580331	0.103919	5.58444	2.34461e-08	8.58983e-07
Gm53	39.8867	1.57022	0.281286	5.58227	2.37393e-08	8.67816e-07
Atp2c2	69.8801	2.12257	0.380464	5.57888	2.42066e-08	8.82956e-07
Abcd4	959.545	0.499263	0.089581	5.57331	2.49937e-08	9.09672e-07
Heatr6	902.467	-0.471566	0.0846568	-5.57032	2.54266e-08	9.23407e-07
Myb	155.643	-1.09056	0.196031	-5.56321	2.6486e-08	9.59409e-07
Mfge8	4322.28	0.939099	0.168815	5.5629	2.65333e-08	9.59409e-07
Ppargc1b	208.093	-0.907026	0.163154	-5.55933	2.70817e-08	9.77116e-07
Arg2	60.286	1.31316	0.236341	5.55623	2.75664e-08	9.92451e-07
Krt8	4447.57	1.04658	0.188491	5.55241	2.81763e-08	1.01222e-06
Anxa5	1360.56	1.01118	0.182147	5.55148	2.83265e-08	1.01542e-06
Trp53bp1	2808.53	-0.801921	0.144554	-5.54754	2.89719e-08	1.03632e-06
Epha7	106.701	-1.11343	0.200824	-5.54432	2.95099e-08	1.0533e-06
Slc4a9	47.8206	2.03171	0.366586	5.54224	2.98621e-08	1.05577e-06
Kif21a	743.058	-1.10777	0.199885	-5.54204	2.98965e-08	1.05577e-06
Myof	2013.43	0.785013	0.14163	5.54272	2.97815e-08	1.05577e-06
Mymx	615.121	0.637591	0.115031	5.54277	2.97716e-08	1.05577e-06
Zfp646	2611.28	-0.442538	0.0798473	-5.54231	2.98507e-08	1.05577e-06
Tbc1d14	2099.86	-0.465996	0.0841223	-5.53951	3.03316e-08	1.06661e-06
Tspan1	84.9213	1.37654	0.24849	5.53961	3.03151e-08	1.06661e-06
B3galnt1	207.487	0.696758	0.125846	5.53661	3.08379e-08	1.08212e-06
Fhl3	709.638	-0.538097	0.0972056	-5.53566	3.10065e-08	1.08575e-06
Cdr2	1126.37	-0.544261	0.0984835	-5.52642	3.26831e-08	1.13966e-06
Smc1b	183.04	0.845854	0.153051	5.5266	3.26496e-08	1.13966e-06
Zfp664	3805.27	-0.394558	0.0714502	-5.52214	3.34889e-08	1.16531e-06
Ptger2	46.1259	-1.39977	0.253598	-5.51966	3.39648e-08	1.17941e-06
Slc31a1	2271.68	-0.347953	0.0630561	-5.51815	3.42593e-08	1.18716e-06
Hk1	3497.97	0.5435	0.098536	5.51575	3.47302e-08	1.20097e-06
Gpr160	411.492	0.727205	0.131878	5.51423	3.50307e-08	1.20885e-06
Adad2	388.461	0.792761	0.144126	5.50048	3.78748e-08	1.30429e-06
Rev1	1527.28	-0.554758	0.100875	-5.49948	3.80908e-08	1.30902e-06
Nid2	14470.5	-0.572632	0.104162	-5.49749	3.85242e-08	1.32118e-06
Pphln1	1314.34	-0.541536	0.098549	-5.4951	3.90499e-08	1.33646e-06
Evpl	360.256	0.754932	0.137403	5.49428	3.92313e-08	1.33991e-06
Slc27a2	1102.42	-0.976856	0.177845	-5.49274	3.95752e-08	1.34888e-06
Slc6a16	89.0344	1.05398	0.191943	5.49113	3.9936e-08	1.3564e-06
Psme4	6909.51	-0.519514	0.0946113	-5.49103	3.99589e-08	1.3564e-06
Anxa11	2958.64	-0.608652	0.110861	-5.49022	4.01422e-08	1.35985e-06
Vkorc1l1	2982.92	-0.419511	0.0764561	-5.48695	4.08934e-08	1.38248e-06
Trim16	152.61	1.01464	0.185009	5.48425	4.15237e-08	1.40094e-06
Plch1	461.624	-0.890875	0.162465	-5.48349	4.17024e-08	1.40412e-06
Rec114	106.337	1.14202	0.208297	5.48265	4.18992e-08	1.4079e-06
Zfp207	9754.8	-0.570205	0.104095	-5.47771	4.30854e-08	1.44484e-06
A2m	107.526	1.12407	0.205278	5.47584	4.35439e-08	1.45728e-06
Cnksr3	465.247	-0.59427	0.108611	-5.47154	4.46141e-08	1.49009e-06
Dab1	520.198	-0.511183	0.0935218	-5.46593	4.60495e-08	1.53495e-06
Rdh1	29.2971	2.07728	0.380255	5.46286	4.68518e-08	1.55857e-06
Myorg	868.928	0.597103	0.109365	5.4597	4.76928e-08	1.58338e-06
Fnbp1	2824.76	-0.631563	0.115707	-5.4583	4.80713e-08	1.59277e-06
Dock3	185.643	-0.989072	0.181226	-5.45768	4.82405e-08	1.5952e-06
Serpinh1	2766.87	0.880704	0.161424	5.45586	4.87377e-08	1.60844e-06
Map4k1	868.141	0.52308	0.0959231	5.45312	4.94931e-08	1.63014e-06
Mybpc3	54.9196	1.43437	0.263121	5.45136	4.99848e-08	1.64308e-06
Hdc	30.1435	2.39492	0.439754	5.44605	5.15007e-08	1.68957e-06
Fbxo7	639.355	-0.492758	0.0905555	-5.4415	5.28324e-08	1.72984e-06
Gpx2	139.299	1.31881	0.242417	5.44024	5.32091e-08	1.73876e-06
Mreg	5098.45	0.468719	0.0863531	5.42794	5.7008e-08	1.85924e-06
Mcat	709.099	0.725387	0.13365	5.42752	5.71418e-08	1.85996e-06
Kif13a	1433.3	-0.747259	0.137765	-5.42415	5.82325e-08	1.89176e-06
Wiz	1934.48	-0.411593	0.0759136	-5.42186	5.89833e-08	1.91242e-06
Pianp	274.374	-0.810824	0.149557	-5.42149	5.91049e-08	1.91263e-06
Nova1	156.953	-0.90844	0.167717	-5.4165	6.07766e-08	1.96291e-06
Glrx	562.976	0.707465	0.130622	5.41612	6.09068e-08	1.9633e-06
Poldip2	3060.37	0.42293	0.0781981	5.40845	6.35734e-08	2.04529e-06
Sh3tc2	45.1896	1.50978	0.279248	5.40659	6.42342e-08	2.06256e-06
Abcc4	3209.75	-0.661935	0.122494	-5.40381	6.52411e-08	2.09086e-06
Dync1h1	9774.27	-0.653768	0.121071	-5.39985	6.66955e-08	2.13336e-06
Otx2	372.216	-0.683064	0.126569	-5.39677	6.78503e-08	2.16198e-06
Lsp1	53.0666	1.4247	0.263984	5.39694	6.7788e-08	2.16198e-06
B020031M17Rik	12.9483	3.03219	0.561971	5.39564	6.8279e-08	2.17148e-06
Tcf7l1	2589.1	-0.672136	0.124689	-5.39052	7.02549e-08	2.23006e-06
Gpx8	106.043	1.01426	0.188198	5.38934	7.07175e-08	2.24046e-06
Pla2g5	166.631	0.882965	0.163922	5.38649	7.1847e-08	2.27192e-06
Crocc	1064.36	0.520461	0.0966519	5.3849	7.24829e-08	2.28768e-06
S100a7a	10.5206	3.89905	0.72445	5.38207	7.36323e-08	2.31956e-06
Apobr	115.456	1.05646	0.196394	5.37928	7.47848e-08	2.35141e-06
Hipk2	354.712	-0.689064	0.128176	-5.37594	7.61858e-08	2.39094e-06
Tsku	454.924	-0.70225	0.130644	-5.37531	7.64529e-08	2.3948e-06
Traf3ip1	1146.88	-0.534781	0.0995223	-5.37348	7.72307e-08	2.41462e-06
Iqgap2	690.744	-0.892908	0.16639	-5.36637	8.03373e-08	2.50704e-06
Gm38999	45.6595	1.70871	0.318529	5.36438	8.12257e-08	2.53001e-06
Diaph1	6639.94	-0.500091	0.093242	-5.36336	8.16861e-08	2.5396e-06
Tuft1	494.419	0.793003	0.148021	5.35738	8.44396e-08	2.62031e-06
Wasf3	1163.46	-1.07279	0.200426	-5.35256	8.67181e-08	2.686e-06
Actn3	741.962	-1.10607	0.206791	-5.34876	8.85575e-08	2.73788e-06
Fignl2	590.61	0.786124	0.147026	5.34685	8.95002e-08	2.76189e-06
Csad	862.94	0.468184	0.0876071	5.34413	9.08504e-08	2.79836e-06
H1f2	195.895	1.40716	0.263878	5.33262	9.68056e-08	2.97079e-06
Sccpdh	616.671	0.964662	0.180888	5.33291	9.6652e-08	2.97079e-06
St6galnac6	712.175	-0.474006	0.0889075	-5.33145	9.74323e-08	2.98452e-06
Prnp	664.563	0.531821	0.0997864	5.32959	9.84328e-08	3.00962e-06
Elmo1	648.04	-1.03744	0.194719	-5.32788	9.93674e-08	3.03262e-06
Kank2	3834.56	-0.475732	0.0894129	-5.32062	1.03411e-07	3.15026e-06
Plekha1	2512.7	-0.515182	0.0969255	-5.31524	1.06518e-07	3.23897e-06
Socs7	1737.97	-0.618085	0.116306	-5.3143	1.0707e-07	3.24981e-06
Ss18	5146.39	-0.356619	0.0672185	-5.30536	1.12449e-07	3.40685e-06
Rai14	3294.17	-0.615333	0.116032	-5.30315	1.13819e-07	3.44208e-06
Fam81a	546.415	0.977332	0.184307	5.30275	1.14069e-07	3.44339e-06
Mdga1	158.773	0.778081	0.146909	5.29635	1.18141e-07	3.55984e-06
Casp7	224.074	0.761703	0.143832	5.29579	1.18502e-07	3.56234e-06
Itpr1	1329.32	-0.933303	0.176242	-5.29556	1.18652e-07	3.56234e-06
Tgfbrap1	550.986	-0.653367	0.123434	-5.29324	1.20171e-07	3.60145e-06
Nbeal2	1054.82	-0.496766	0.0938565	-5.29282	1.20443e-07	3.6031e-06
Sncg	56.2243	1.25616	0.237457	5.29006	1.22278e-07	3.65143e-06
Snx24	206.426	0.670195	0.126897	5.28141	1.28196e-07	3.82129e-06
Rcsd1	54.5164	1.55077	0.293955	5.27554	1.32368e-07	3.9386e-06
Sfmbt1	363.692	-0.701619	0.133082	-5.27208	1.34883e-07	4.00628e-06
Acta2	952.661	0.663946	0.125956	5.27127	1.35484e-07	4.01696e-06
Pim2	2963.15	-0.74159	0.140722	-5.26991	1.36492e-07	4.03962e-06
Sort1	1851.42	-0.654027	0.124118	-5.26937	1.3689e-07	4.04422e-06
Papss2	49.5116	1.42893	0.271522	5.26267	1.41981e-07	4.18718e-06
Csn3	77.3819	-1.69938	0.323132	-5.2591	1.44758e-07	4.26153e-06
Usp31	911.768	-0.699446	0.133183	-5.25175	1.50662e-07	4.4275e-06
Impact	3395.66	-0.51376	0.097835	-5.25129	1.51037e-07	4.43069e-06
Tmem131l	1234.31	-0.474382	0.0903579	-5.25003	1.52075e-07	4.44545e-06
Slc25a34	57.6308	1.78338	0.339687	5.25008	1.52036e-07	4.44545e-06
Ptprf	9726.02	-0.553039	0.1054	-5.24707	1.54541e-07	4.50962e-06
Zan	43.0209	2.22506	0.424256	5.24462	1.56607e-07	4.56191e-06
Rassf4	381.524	0.92909	0.177262	5.24135	1.59409e-07	4.6354e-06
Timm21	472.291	0.680425	0.129934	5.23669	1.63482e-07	4.74556e-06
Zcwpw1	1107.59	0.445482	0.0851527	5.23157	1.68078e-07	4.87046e-06
Tnfsf12	49.893	1.27535	0.243801	5.2311	1.685e-07	4.87421e-06
Ppp1r14d	33.2113	1.69663	0.324683	5.22551	1.73677e-07	5.01523e-06
Kalrn	511.906	0.602951	0.115452	5.22254	1.76489e-07	5.08758e-06
Golph3	3537.37	-0.397864	0.0762052	-5.22095	1.78003e-07	5.12236e-06
Paqr7	140.965	1.23374	0.23662	5.21401	1.84802e-07	5.30884e-06
1700030C10Rik	247.395	0.699001	0.134115	5.21194	1.86876e-07	5.34992e-06
Lrrc32	130.736	1.84272	0.353549	5.21206	1.86758e-07	5.34992e-06
Haus4	951.529	0.55152	0.105827	5.21153	1.87289e-07	5.35253e-06
Plekha3	936.1	-0.504793	0.0969117	-5.20879	1.90073e-07	5.42279e-06
Ttc29	29.5227	1.87459	0.360109	5.20562	1.93349e-07	5.50679e-06
Tfeb	1013.45	-0.559397	0.107474	-5.20496	1.9404e-07	5.51705e-06
Nf2	9293.77	-0.413428	0.079575	-5.19545	2.04227e-07	5.79678e-06
Spink10	16.24	2.33749	0.450006	5.19435	2.05442e-07	5.82132e-06
Map4k3	1921.08	-0.609689	0.117396	-5.19342	2.06467e-07	5.837e-06
Aldh16a1	2263.72	0.440702	0.0848612	5.19321	2.06697e-07	5.837e-06
Cd74	237.269	0.964988	0.185864	5.19189	2.08167e-07	5.86855e-06
Abcb5	36.3147	1.70946	0.329348	5.19044	2.09797e-07	5.90449e-06
Etv6	985.201	-0.501526	0.0966714	-5.18795	2.12621e-07	5.97386e-06
Mdn1	4108.86	-0.940103	0.181243	-5.18696	2.13752e-07	5.99552e-06
Rhobtb1	39.6667	1.77158	0.341618	5.18584	2.15045e-07	6.00806e-06
Gbf1	2995.03	-0.409759	0.0790143	-5.18589	2.14986e-07	6.00806e-06
Fndc3c1	445.938	-0.86957	0.167688	-5.18563	2.15283e-07	6.00806e-06
Ddx31	669.891	-0.517034	0.0998886	-5.17611	2.2656e-07	6.31219e-06
Prph	348.878	0.868988	0.168414	5.15984	2.47158e-07	6.87453e-06
Map7d3	375.967	-0.974099	0.188849	-5.15809	2.49486e-07	6.92772e-06
Phf8	1411.95	-0.58766	0.113975	-5.15602	2.52254e-07	6.99291e-06
Mast2	2666.69	-0.529097	0.102705	-5.15161	2.58256e-07	7.14737e-06
Stk24	1971.55	-0.42014	0.0815867	-5.14962	2.61021e-07	7.21191e-06
Slain1	467.518	-0.557031	0.10823	-5.14672	2.65077e-07	7.28764e-06
Ptpru	628.893	-0.611205	0.118748	-5.14706	2.64596e-07	7.28764e-06
Gm364	71.9308	1.51657	0.294664	5.14677	2.65011e-07	7.28764e-06
Rtkn	358.997	0.588551	0.11442	5.14379	2.69245e-07	7.39002e-06
Lratd1	75.0944	-1.40069	0.272492	-5.14032	2.74273e-07	7.51563e-06
Dglucy	84.2219	1.0888	0.211837	5.13979	2.75041e-07	7.52427e-06
Gls	1723.85	-0.690739	0.134478	-5.13646	2.79967e-07	7.64646e-06
Ylpm1	3040.97	-0.627554	0.12226	-5.13293	2.85271e-07	7.77854e-06
Mael	802.523	0.883161	0.172102	5.13161	2.87268e-07	7.82017e-06
Lgr4	2007.33	-0.621561	0.121152	-5.13043	2.89074e-07	7.85648e-06
Fjx1	350.532	-0.58159	0.113474	-5.1253	2.9706e-07	8.06036e-06
Nfat5	1234.56	-0.860426	0.167955	-5.12294	3.00811e-07	8.14884e-06
Tex101	54.5544	1.71019	0.333938	5.12128	3.03467e-07	8.19411e-06
Dusp7	479.537	-0.513231	0.100212	-5.12145	3.03196e-07	8.19411e-06
Clint1	3063	-0.384675	0.075123	-5.1206	3.04569e-07	8.21054e-06
Stam	1123.39	-0.564361	0.110229	-5.11992	3.05664e-07	8.22671e-06
Coro6	141.685	1.01665	0.198762	5.1149	3.13906e-07	8.4349e-06
Taf4b	1216.33	-0.608889	0.119078	-5.11338	3.16448e-07	8.48949e-06
Wscd2	266.93	0.951926	0.186225	5.1117	3.1927e-07	8.55141e-06
Klf17	72.9773	2.12425	0.41563	5.1109	3.20622e-07	8.57379e-06
Yipf6	645.592	-0.585835	0.114694	-5.10782	3.25889e-07	8.70067e-06
Tmem106a	151.448	0.853494	0.167116	5.10719	3.2698e-07	8.7158e-06
1190028D05Rik	50.4275	1.32265	0.259238	5.10205	3.36002e-07	8.94195e-06
St8sia3	42.1937	-1.46407	0.287071	-5.10002	3.39619e-07	9.02378e-06
Cyp4f13	224.004	0.863847	0.169419	5.09888	3.41668e-07	9.06374e-06
Lrrn2	199.236	0.853559	0.167442	5.09764	3.43922e-07	9.10899e-06
Qser1	1942.33	-0.869047	0.17052	-5.09645	3.46089e-07	9.15183e-06
Zc3h11a	3872.28	-0.651037	0.127834	-5.09282	3.52773e-07	9.31376e-06
Letmd1	163.704	0.851193	0.167177	5.09156	3.55132e-07	9.36119e-06
Foxp1	1421.19	-0.769842	0.151379	-5.08554	3.66578e-07	9.64761e-06
Git1	4910.4	-0.340659	0.0670141	-5.08339	3.70762e-07	9.74231e-06
Rmc1	1074.19	-0.400838	0.0788959	-5.08059	3.76261e-07	9.84381e-06
Zfp750	134.426	-0.813609	0.160143	-5.08052	3.764e-07	9.84381e-06
Kmt2a	1178.89	-0.885503	0.17429	-5.08064	3.76171e-07	9.84381e-06
Ptch2	1961.88	-0.690189	0.135862	-5.08009	3.77262e-07	9.85086e-06
Adm2	42.4317	1.45679	0.287184	5.07266	3.92292e-07	1.02273e-05
Flna	27858.1	-0.527974	0.1041	-5.07179	3.94095e-07	1.02582e-05
Tlk1	2363.09	-0.622939	0.122858	-5.0704	3.96988e-07	1.03173e-05
Slc43a3	137.22	0.854983	0.168658	5.06933	3.99211e-07	1.03497e-05
Ndufa4l2	119.549	1.26312	0.249175	5.06921	3.99479e-07	1.03497e-05
Ifi35	139.179	0.990814	0.195537	5.06714	4.03831e-07	1.04462e-05
Shisa6	48.11	-1.5387	0.303706	-5.06643	4.05352e-07	1.04693e-05
Zfp592	1116.36	-0.402258	0.0794128	-5.0654	4.07544e-07	1.05096e-05
Jup	8652.95	-0.327406	0.0646556	-5.06384	4.10892e-07	1.05632e-05
Jph4	423.312	-0.819952	0.16192	-5.06392	4.10723e-07	1.05632e-05
Dmkn	78.695	1.5885	0.313855	5.06125	4.1652e-07	1.06749e-05
B020004J07Rik	14.5275	2.50383	0.494683	5.06148	4.16011e-07	1.06749e-05
Macf1	3355.76	-0.724003	0.143148	-5.05774	4.24263e-07	1.08566e-05
Lgals3	1333.82	0.778605	0.154009	5.0556	4.29047e-07	1.09536e-05
Itga1	231.258	-0.878516	0.173776	-5.05545	4.2937e-07	1.09536e-05
Mex3d	1935.41	-0.412208	0.0815827	-5.05265	4.35732e-07	1.10988e-05
Urb2	4219.58	-0.558054	0.110494	-5.05056	4.40525e-07	1.12037e-05
Ankrd13b	631.248	-0.605504	0.119927	-5.04894	4.44276e-07	1.12819e-05
Cemip2	3153.51	-0.758697	0.150357	-5.04597	4.51237e-07	1.14412e-05
Mapk11	603.197	-0.54696	0.108441	-5.04385	4.56263e-07	1.1551e-05
Tbc1d13	4003.69	-0.343153	0.0681455	-5.03559	4.76386e-07	1.20239e-05
Atp10d	1125.13	-0.697224	0.138455	-5.03574	4.76008e-07	1.20239e-05
Gcnt3	34.0654	1.49276	0.296462	5.03524	4.77245e-07	1.20273e-05
Efna2	380.031	-0.629168	0.125058	-5.03102	4.87871e-07	1.22765e-05
Camsap1	2143.51	-0.46698	0.0928897	-5.02725	4.97556e-07	1.24828e-05
Bcl7a	707.296	-0.448444	0.0892028	-5.02725	4.9757e-07	1.24828e-05
Pramef6	12.808	2.60576	0.518473	5.02584	5.01241e-07	1.25559e-05
Plxnb1	1189.01	-0.472447	0.0940501	-5.02336	5.07751e-07	1.26999e-05
Serpine1	951.928	0.7081	0.140976	5.02284	5.09121e-07	1.2715e-05
Twnk	1939.47	-0.394195	0.0785504	-5.01837	5.21129e-07	1.29954e-05
Acads	1912.4	0.55432	0.110484	5.01721	5.24284e-07	1.3041e-05
Dicer1	2756	-0.514992	0.102647	-5.01712	5.24523e-07	1.3041e-05
Sdr39u1	186.943	0.716576	0.142846	5.01641	5.26447e-07	1.30692e-05
Acp7	68.5022	1.47806	0.294758	5.01447	5.3181e-07	1.31827e-05
Hmgb3	392.188	-0.640299	0.127706	-5.01384	5.33556e-07	1.32063e-05
Atxn2	2573.24	-0.494508	0.0986517	-5.01266	5.36816e-07	1.32672e-05
Cmtm3	270.072	0.896521	0.178886	5.01169	5.39553e-07	1.33151e-05
Zbtb40	640.293	-0.80737	0.161151	-5.01002	5.44255e-07	1.34112e-05
Cdk17	1282.92	-0.452066	0.0902683	-5.00803	5.499e-07	1.35303e-05
Camkk2	651.211	-0.525139	0.10487	-5.00753	5.51323e-07	1.35453e-05
Arrb1	1108	-0.457417	0.0914615	-5.00119	5.69761e-07	1.39776e-05
Foxn4	697.764	0.596782	0.119397	4.99831	5.78353e-07	1.41675e-05
Wwc1	2273.49	-0.381303	0.0763549	-4.99382	5.91972e-07	1.44585e-05
Coq8b	501.509	0.532871	0.106702	4.99402	5.9136e-07	1.44585e-05
Wdr62	3059.72	-0.340132	0.0681267	-4.99264	5.956e-07	1.45258e-05
Dtna	347.263	-0.869255	0.17425	-4.98855	6.08346e-07	1.4815e-05
Sstr2	139.241	-1.19618	0.239877	-4.98664	6.14372e-07	1.4918e-05
Nefm	214.102	-0.734786	0.147344	-4.98686	6.13695e-07	1.4918e-05
Ralgps2	1393.48	-0.368286	0.0738941	-4.98397	6.22928e-07	1.50818e-05
Safb	5331.59	-0.405156	0.0812904	-4.98406	6.22624e-07	1.50818e-05
Rab15	778.943	0.674681	0.135409	4.98253	6.27577e-07	1.51722e-05
Rhoq	527.248	-0.620406	0.124582	-4.97991	6.36135e-07	1.53345e-05
Kmt2d	1165.98	-0.604886	0.121464	-4.97996	6.35976e-07	1.53345e-05
Pprc1	6153.39	-0.557359	0.111964	-4.97802	6.42365e-07	1.54623e-05
Adam19	3884.81	-0.682869	0.137203	-4.97707	6.45546e-07	1.55164e-05
Micall2	388.542	0.817151	0.164403	4.97041	6.68129e-07	1.60361e-05
Cebpa	103.698	1.0943	0.220289	4.96755	6.7804e-07	1.62505e-05
Kif1a	1107.84	-0.813438	0.163823	-4.96536	6.85748e-07	1.64116e-05
Plat	452.004	0.86405	0.17419	4.96039	7.03504e-07	1.68123e-05
Numb	1211.31	-0.424075	0.0855825	-4.95516	7.22693e-07	1.72461e-05
Fut9	329.675	-0.83259	0.16815	-4.95147	7.36559e-07	1.75518e-05
Raver2	714.876	-0.638135	0.128966	-4.9481	7.49414e-07	1.78326e-05
Kyat3	573.956	0.509762	0.103347	4.93252	8.1176e-07	1.92715e-05
4930486L24Rik	30.8284	1.76093	0.357011	4.93241	8.122e-07	1.92715e-05
AU015836	1276.14	0.636474	0.129055	4.93181	8.14699e-07	1.93033e-05
Golga4	2916.3	-0.514929	0.104449	-4.92994	8.22535e-07	1.94612e-05
Tro	799.232	-0.687558	0.139608	-4.92493	8.43922e-07	1.99389e-05
Brd4	5727.19	-0.585475	0.118922	-4.92317	8.51547e-07	2.00905e-05
Sema6a	333.193	-0.638446	0.129785	-4.91928	8.68638e-07	2.04632e-05
Acpp	117.953	1.26992	0.25819	4.91855	8.71879e-07	2.04632e-05
Proser1	1764.58	-0.681466	0.138552	-4.91849	8.72137e-07	2.04632e-05
Gpr153	376.447	-0.597785	0.121539	-4.91846	8.72268e-07	2.04632e-05
Cidea	89.2076	1.8722	0.38074	4.91726	8.7766e-07	2.05607e-05
Radil	557.777	0.52625	0.107096	4.91383	8.9316e-07	2.08944e-05
Morc4	342.294	0.867087	0.176491	4.91291	8.97352e-07	2.0963e-05
Echdc3	24.1724	1.89963	0.386695	4.91247	8.99374e-07	2.09808e-05
Ap5z1	835.937	0.386381	0.078658	4.91216	9.0077e-07	2.09839e-05
Kctd15	798.979	-0.521484	0.106168	-4.91188	9.02073e-07	2.09849e-05
Tesc	77.1889	1.13927	0.23207	4.90915	9.14704e-07	2.12223e-05
Ccdc3	621.2	0.437625	0.0891452	4.90913	9.1483e-07	2.12223e-05
Cnot4	1296.01	-0.512124	0.104341	-4.90817	9.19311e-07	2.12965e-05
Gclc	2909.09	-0.566612	0.115507	-4.90544	9.3219e-07	2.15648e-05
Gpr137	471.867	0.605633	0.123505	4.9037	9.40499e-07	2.17268e-05
Acsbg1	30.0633	1.80601	0.368513	4.9008	9.54461e-07	2.20188e-05
Gmeb1	1093.35	-0.403766	0.0823946	-4.9004	9.56422e-07	2.20335e-05
Apln	56.3873	-1.12606	0.229924	-4.89751	9.70578e-07	2.23175e-05
Gm4969	91.0958	0.9521	0.194412	4.89734	9.71433e-07	2.23175e-05
Abi2	1434.83	-0.518533	0.105907	-4.89612	9.77487e-07	2.24256e-05
Tanc1	2635.88	-0.621853	0.127034	-4.89518	9.82162e-07	2.25018e-05
Tspan9	1965.86	0.612247	0.125148	4.8922	9.97153e-07	2.28138e-05
Lhfp	168.019	0.983251	0.201184	4.88734	1.02209e-06	2.33523e-05
Hspb1	7077.41	0.694819	0.142197	4.88632	1.02737e-06	2.34358e-05
Rbms2	2953.49	0.398602	0.0815833	4.88582	1.02998e-06	2.34358e-05
Cenpb	2476.29	0.52787	0.108038	4.88598	1.02914e-06	2.34358e-05
Prelid3a	150.38	-0.794036	0.162766	-4.87839	1.06958e-06	2.43037e-05
Usp24	1815.26	-0.641887	0.131657	-4.87545	1.0856e-06	2.46224e-05
Ucp2	5414.95	0.430482	0.088299	4.87528	1.08657e-06	2.46224e-05
Tcf7	2173.13	-0.337614	0.069258	-4.87473	1.08959e-06	2.46573e-05
AI427809	44.5838	1.26739	0.260037	4.87386	1.09438e-06	2.4732e-05
Myl6b	370.532	0.768344	0.157696	4.8723	1.10305e-06	2.48942e-05
Rgmb	509.737	-0.59786	0.122751	-4.8705	1.11318e-06	2.50888e-05
Peak1	1041.51	-0.625322	0.128497	-4.86643	1.13631e-06	2.55754e-05
Fbxo28	1380.74	-0.339749	0.0698536	-4.86373	1.15194e-06	2.58923e-05
Bin1	600.07	0.681873	0.140306	4.85989	1.1745e-06	2.63637e-05
Dlst	4317.12	-0.294339	0.0605716	-4.85935	1.17773e-06	2.64005e-05
Cyth4	55.7967	1.40478	0.289272	4.85628	1.19612e-06	2.67634e-05
Syne2	558.642	0.734262	0.151204	4.85611	1.19714e-06	2.67634e-05
Tmem181a	740.487	0.595763	0.122696	4.85562	1.20013e-06	2.67942e-05
Jag1	648.426	-0.773356	0.159286	-4.85513	1.20305e-06	2.68236e-05
Usp36	2803.94	-0.631837	0.130188	-4.85326	1.2145e-06	2.70426e-05
Ubr5	14654.4	-0.78038	0.160919	-4.84953	1.23757e-06	2.75193e-05
Fgfbp1	590.106	-0.592804	0.122273	-4.84821	1.2458e-06	2.76649e-05
Ascl2	132.947	0.867803	0.179004	4.84795	1.24744e-06	2.76649e-05
Prkar1b	94.815	1.07923	0.222953	4.84065	1.29416e-06	2.86629e-05
Pcdh19	58.2322	-1.24203	0.256724	-4.83801	1.31144e-06	2.90069e-05
Vdr	212.764	1.30287	0.269582	4.83293	1.3454e-06	2.97186e-05
Ube2dnl1	36.7886	1.41886	0.29364	4.83199	1.35176e-06	2.98195e-05
Sh2d4b	102.072	1.11801	0.231513	4.82914	1.37125e-06	3.01692e-05
Obox6	13.4444	2.88524	0.597444	4.82931	1.37004e-06	3.01692e-05
Nr5a2	1243.07	-0.760899	0.157808	-4.82166	1.42366e-06	3.12398e-05
C530008M17Rik	94.5041	-1.27149	0.263699	-4.82174	1.42309e-06	3.12398e-05
Gpm6a	40.512	-1.52955	0.317464	-4.81804	1.44976e-06	3.17706e-05
Got1l1	244.046	0.638985	0.132651	4.81704	1.457e-06	3.18872e-05
Tmed8	1162.72	-0.644422	0.133825	-4.8154	1.46905e-06	3.21087e-05
Dclk1	67.3707	-1.18724	0.24664	-4.81364	1.48208e-06	3.2351e-05
Tsx	52.8749	1.30722	0.271614	4.81281	1.48824e-06	3.24429e-05
Ddit3	1041.13	1.01415	0.210753	4.81203	1.49406e-06	3.2527e-05
Car8	85.8445	1.32248	0.275017	4.80872	1.51902e-06	3.30273e-05
D930048N14Rik	729.507	-0.858687	0.178785	-4.80291	1.56375e-06	3.39555e-05
Usp10	6908.03	-0.3443	0.0717661	-4.79753	1.60631e-06	3.48341e-05
Fgf4	3240.52	0.404475	0.084317	4.79707	1.61e-06	3.48687e-05
Sh3bp1	1728.81	0.493384	0.102874	4.79601	1.61855e-06	3.50081e-05
Myh13	200.35	1.19736	0.250052	4.78845	1.68075e-06	3.62593e-05
Ep300	2623.18	-0.772305	0.161282	-4.78853	1.68011e-06	3.62593e-05
Yipf2	289.711	0.70638	0.147554	4.78727	1.69067e-06	3.64259e-05
0610040J01Rik	69.6937	1.12969	0.236019	4.78643	1.69777e-06	3.65318e-05
Mrtfb	601.911	-0.570009	0.119114	-4.7854	1.70649e-06	3.66719e-05
Hnf1a	329.208	0.655165	0.136921	4.78497	1.71014e-06	3.67028e-05
Rin3	192.932	0.994761	0.207906	4.78466	1.71278e-06	3.67122e-05
Wnt7b	662.73	0.6337	0.132566	4.78025	1.75074e-06	3.74775e-05
Slc7a1	2983.7	0.707367	0.148057	4.77768	1.77332e-06	3.79121e-05
Ikbke	76.5654	1.0583	0.221751	4.77247	1.81981e-06	3.8856e-05
Zfp235	289.288	-0.598295	0.12539	-4.77148	1.82873e-06	3.89965e-05
Sall3	586.395	-0.662476	0.139045	-4.76446	1.89363e-06	4.03288e-05
Rmdn2	164.176	0.619995	0.130143	4.76396	1.89831e-06	4.03768e-05
Myom3	84.5654	1.5327	0.321761	4.76345	1.90307e-06	4.04264e-05
Slc35c1	511.705	0.548859	0.115299	4.76032	1.93287e-06	4.10069e-05
Apol7b	12.7122	2.65442	0.558472	4.75302	2.00405e-06	4.24629e-05
Txlng	1769.82	-0.500739	0.105372	-4.75208	2.01333e-06	4.25133e-05
1110002J07Rik	86.308	1.02225	0.215115	4.75212	2.013e-06	4.25133e-05
Tmem45b	15.8449	2.71952	0.57229	4.752	2.0141e-06	4.25133e-05
Polr2a	19148.4	-0.617961	0.130057	-4.75148	2.01937e-06	4.25707e-05
Kmt5a	3899.48	-0.262182	0.0551872	-4.75076	2.02649e-06	4.26666e-05
Wdr1	7623.85	-0.458937	0.0966456	-4.74866	2.04771e-06	4.30046e-05
Gli2	1563.72	-0.704466	0.148349	-4.7487	2.04731e-06	4.30046e-05
Fign	83.2008	-0.942003	0.198429	-4.74731	2.06144e-06	4.31839e-05
Nsd2	1191.31	-0.419739	0.0884133	-4.74746	2.05988e-06	4.31839e-05
Ephx2	1344.78	-0.466432	0.0982609	-4.74688	2.06582e-06	4.32211e-05
Chd1	3716.32	-0.646639	0.136287	-4.74467	2.08845e-06	4.3585e-05
Zbtb46	244.27	-0.845932	0.178283	-4.74489	2.08622e-06	4.3585e-05
Slc29a2	771.012	-0.467956	0.0986341	-4.74436	2.09165e-06	4.3597e-05
Foxo1	1376.14	-0.550722	0.116153	-4.74136	2.12283e-06	4.41916e-05
Hoxd8	16.9329	2.27733	0.480377	4.74072	2.12958e-06	4.42767e-05
Slc19a2	1963.31	-0.403032	0.085102	-4.73586	2.18123e-06	4.5294e-05
Tmem181b-ps	710.624	0.668849	0.141278	4.73428	2.19832e-06	4.55918e-05
Zbtb18	775.45	-0.590097	0.124667	-4.73339	2.20804e-06	4.57363e-05
Cers6	680.707	0.573008	0.121132	4.73045	2.24025e-06	4.63459e-05
Dnaic2	119.129	1.18094	0.249668	4.73005	2.2447e-06	4.63802e-05
Creb3l1	440.975	0.70951	0.150009	4.72979	2.24749e-06	4.63803e-05
Myo10	3848.88	-0.568386	0.120239	-4.72714	2.27709e-06	4.69329e-05
Tm9sf4	2362.57	-0.440646	0.0932325	-4.72632	2.28627e-06	4.70637e-05
Cnpy1	1503.46	-0.502304	0.106324	-4.72429	2.30925e-06	4.7478e-05
Plcb3	6561.2	-0.311715	0.0660042	-4.72265	2.3279e-06	4.78024e-05
Mycn	4269.89	-0.662462	0.140328	-4.72083	2.34889e-06	4.8174e-05
Was	69.9197	0.977025	0.207186	4.7157	2.40881e-06	4.93421e-05
Car2	4565.84	-0.547562	0.116163	-4.71372	2.4323e-06	4.9762e-05
Txlnb	59.8214	1.12467	0.238647	4.7127	2.44452e-06	4.99505e-05
Grrp1	102.961	-0.963487	0.20455	-4.71028	2.47379e-06	5.04866e-05
Rusc2	546.957	0.862644	0.183196	4.70887	2.49094e-06	5.07246e-05
Calhm5	55.6013	1.12026	0.237908	4.70882	2.49155e-06	5.07246e-05
Fnbp4	3370.81	-0.596974	0.126812	-4.70753	2.50735e-06	5.09299e-05
Rab11fip4	851.194	-0.700531	0.148812	-4.7075	2.50776e-06	5.09299e-05
Clgn	918.914	0.432164	0.0918142	4.70694	2.5146e-06	5.10065e-05
Tmem14c	1224.48	0.538212	0.114379	4.70552	2.53225e-06	5.1302e-05
Cdkn2a	267.065	1.16147	0.246985	4.7026	2.56866e-06	5.19762e-05
Clec16a	1475.24	-0.397146	0.084503	-4.69978	2.60438e-06	5.2635e-05
Isoc2a	840.374	0.712254	0.151618	4.69768	2.63132e-06	5.31151e-05
Dmxl2	643.73	-0.772945	0.164568	-4.69683	2.64236e-06	5.31874e-05
Tstd3	325.358	0.570911	0.121557	4.69666	2.6445e-06	5.31874e-05
Gm11544	12.4309	2.53759	0.540242	4.69713	2.63843e-06	5.31874e-05
Myrf	2605.06	-0.809357	0.172514	-4.69153	2.71167e-06	5.44725e-05
Uhrf1bp1l	1379.46	-0.60778	0.129584	-4.69024	2.72888e-06	5.4686e-05
Ccn1	2434.62	0.658079	0.140306	4.69032	2.72775e-06	5.4686e-05
Kcnma1	36.0544	-1.60842	0.343311	-4.68503	2.79925e-06	5.60288e-05
Alpk3	279.192	0.672257	0.143554	4.68295	2.82777e-06	5.65316e-05
Abcc10	880.9	0.479357	0.102397	4.68135	2.84988e-06	5.6837e-05
Scarf1	88.9314	0.965633	0.206271	4.68138	2.84955e-06	5.6837e-05
Tmem158	91.5238	0.951358	0.203493	4.67515	2.93742e-06	5.85127e-05
Col8a1	20.8105	1.78357	0.38163	4.67354	2.96048e-06	5.89016e-05
Zfp462	2423.9	-0.807399	0.172793	-4.67264	2.97353e-06	5.90904e-05
Fgf17	806.706	-1.04677	0.224043	-4.6722	2.97988e-06	5.91461e-05
Sycp2l	30.0495	1.65597	0.354454	4.67188	2.98454e-06	5.91679e-05
Fam98a	2417.13	-0.428496	0.0917553	-4.66998	3.01226e-06	5.96464e-05
Sbf2	1791.55	-0.613706	0.131443	-4.66898	3.02693e-06	5.98656e-05
Irgq	1185.02	-0.392195	0.0840126	-4.66829	3.03714e-06	5.9925e-05
H1f0	5374.95	0.556553	0.119215	4.66849	3.03424e-06	5.9925e-05
Ripply1	158.546	-1.18716	0.254388	-4.66674	3.06017e-06	6.03079e-05
Pex6	1450.99	0.488406	0.104716	4.66411	3.09955e-06	6.10117e-05
2210016F16Rik	472.229	0.519704	0.111545	4.65914	3.17526e-06	6.24281e-05
Fam193a	1508.11	-0.349002	0.0749877	-4.65412	3.25368e-06	6.38943e-05
Piezo2	67.3787	-1.06596	0.229124	-4.65234	3.28192e-06	6.43729e-05
Blvra	136.339	0.746424	0.160499	4.65064	3.30912e-06	6.48299e-05
Ikbip	436.34	0.580991	0.125036	4.64658	3.37477e-06	6.60382e-05
Plxna2	161.37	-0.86798	0.186835	-4.6457	3.38931e-06	6.6167e-05
Coq8a	494.737	0.525128	0.11303	4.64592	3.38559e-06	6.6167e-05
Emp3	182.813	0.849925	0.183023	4.64382	3.42026e-06	6.66151e-05
Dennd11	481.74	-0.688555	0.14827	-4.64392	3.41859e-06	6.66151e-05
Clip3	1458.7	-0.442027	0.0951949	-4.64339	3.42734e-06	6.66749e-05
Timp3	1023.6	0.529947	0.114144	4.64278	3.43754e-06	6.67951e-05
Crtac1	238.121	1.16886	0.251774	4.64251	3.4421e-06	6.68056e-05
Igfbp5	77.1436	0.978119	0.210769	4.64071	3.47212e-06	6.73097e-05
C1s1	184.439	0.732534	0.157902	4.63918	3.49787e-06	6.773e-05
Fhl2	180.415	0.872439	0.188099	4.63819	3.51469e-06	6.79765e-05
Serinc5	1028.81	-0.527077	0.11365	-4.63771	3.52297e-06	6.80576e-05
Rab11fip5	1088.7	0.888253	0.191571	4.63667	3.54067e-06	6.83201e-05
Tead1	3762.04	-0.790366	0.170479	-4.63614	3.54974e-06	6.84158e-05
Gstt2	425.034	-0.568966	0.122752	-4.63508	3.56796e-06	6.86873e-05
Map2	306.701	-0.603981	0.130475	-4.6291	3.67264e-06	7.06208e-05
Myef2	2755.11	-0.409177	0.088401	-4.62865	3.68054e-06	7.06287e-05
Ptbp1	25975.3	-0.353022	0.0762718	-4.62847	3.68375e-06	7.06287e-05
Birc6	2504.15	-0.731349	0.158015	-4.62836	3.68579e-06	7.06287e-05
Atp9a	1027.66	0.545701	0.117913	4.62801	3.69196e-06	7.06655e-05
Ptprk	2654.72	-0.435151	0.0940921	-4.62473	3.75078e-06	7.17089e-05
Tgif2	1911.34	-0.375804	0.0813005	-4.62241	3.79312e-06	7.24352e-05
R3hdm1	2636.94	-0.361436	0.0782093	-4.6214	3.8116e-06	7.27045e-05
Mgat4a	462.171	-0.601946	0.13027	-4.62077	3.82322e-06	7.28427e-05
Slc37a2	70.4222	1.16299	0.251707	4.62042	3.82962e-06	7.28811e-05
Fam221a	342.332	0.636781	0.137846	4.61953	3.84612e-06	7.31114e-05
Trim43b	18.0988	1.8387	0.398612	4.61275	3.97383e-06	7.53669e-05
Ido2	24.3213	1.83637	0.398104	4.61279	3.97293e-06	7.53669e-05
Zcchc2	1085.11	-0.578565	0.125516	-4.60947	4.03689e-06	7.64756e-05
Phf21b	278.809	-0.544919	0.118241	-4.60856	4.05467e-06	7.67251e-05
1700052K11Rik	111.559	1.00418	0.217999	4.60633	4.09844e-06	7.74653e-05
Hsp90b1	23844.8	-0.497757	0.108099	-4.60465	4.13161e-06	7.80036e-05
Mvp	2335.44	0.47822	0.103893	4.603	4.16451e-06	7.85354e-05
Akap12	20619.1	-0.597592	0.129855	-4.60199	4.18465e-06	7.8826e-05
Rab27a	825.487	0.54963	0.119468	4.60063	4.21209e-06	7.9253e-05
Mmd2	92.3116	1.72781	0.375612	4.59997	4.22555e-06	7.93732e-05
Zscan10	4597.38	-0.351356	0.0763844	-4.59985	4.22802e-06	7.93732e-05
Sulf1	1620.8	-0.847719	0.184339	-4.5987	4.25131e-06	7.97204e-05
Plekhg1	408.863	0.680949	0.148101	4.59786	4.26861e-06	7.99547e-05
Ankrd22	12.4213	2.29493	0.49923	4.59694	4.28737e-06	8.02158e-05
Slc41a1	1820.4	-0.421086	0.0916268	-4.59567	4.31369e-06	8.06175e-05
Arid2	1545.35	-0.777037	0.169228	-4.59166	4.39729e-06	8.20876e-05
Pou2f1	1670.05	-0.808844	0.1762	-4.59048	4.42219e-06	8.246e-05
Nr6a1	3728.81	-0.445676	0.0971743	-4.58635	4.51052e-06	8.40129e-05
Acaa1a	1514.2	0.51564	0.112453	4.58538	4.53167e-06	8.43124e-05
Mycbp2	1050.92	-0.739313	0.161283	-4.58395	4.56271e-06	8.4795e-05
Inpp4b	22.4942	1.83515	0.400886	4.57773	4.70046e-06	8.72576e-05
Mtmr12	1981.98	-0.512387	0.111949	-4.57696	4.71777e-06	8.74812e-05
Prxl2a	216.511	0.604896	0.132181	4.57627	4.73335e-06	8.76725e-05
Ppfia3	1021.48	0.470776	0.102972	4.5719	4.83333e-06	8.94246e-05
Pten	2332.61	-0.598836	0.131031	-4.5702	4.87266e-06	9.00522e-05
Mfsd3	145.242	0.678869	0.148551	4.56994	4.87859e-06	9.00617e-05
Eef1a1	292428	-0.349978	0.0766079	-4.56843	4.91394e-06	9.05824e-05
Arcn1	4411.38	-0.35061	0.076749	-4.56827	4.91769e-06	9.05824e-05
Gorasp2	2983	-0.376348	0.08239	-4.56789	4.92667e-06	9.06475e-05
Mypn	123.477	0.907419	0.198814	4.56416	5.0149e-06	9.21689e-05
Grm2	214.491	1.12272	0.246243	4.55941	5.12983e-06	9.41771e-05
Crisp1	25.9894	1.53857	0.337678	4.55632	5.20568e-06	9.54642e-05
Tex15	297.57	0.951781	0.208923	4.55566	5.22205e-06	9.5659e-05
Chrnb4	114.289	1.5355	0.337253	4.55296	5.28975e-06	9.67926e-05
Adarb1	515.643	-0.573961	0.126195	-4.5482	5.41069e-06	9.88967e-05
Gadd45g	147.371	1.19446	0.26266	4.54756	5.42702e-06	9.90842e-05
Cebpz	4373.31	-0.414058	0.0910596	-4.54711	5.43882e-06	9.90842e-05
Pde4d	307.691	-0.59185	0.130158	-4.54718	5.43699e-06	9.90842e-05
Btbd9	1145.61	-0.332995	0.0732458	-4.54627	5.4605e-06	9.92519e-05
Glcci1	247.109	-0.817662	0.179862	-4.54606	5.46593e-06	9.92519e-05
Pnma2	489.239	-0.446354	0.0981815	-4.54622	5.4619e-06	9.92519e-05
Trib2	167.472	-0.631643	0.138992	-4.54446	5.50755e-06	9.98986e-05
Pld1	129.552	0.949196	0.208953	4.54264	5.55553e-06	0.000100659
Lncenc1	7773.41	-0.349702	0.0770354	-4.5395	5.63876e-06	0.000102056
Robo2	28.1839	1.65331	0.364518	4.53561	5.7436e-06	0.000103841
Ski	2969.74	-0.396257	0.0873734	-4.53522	5.75436e-06	0.000103922
Sema3b	238.564	0.79546	0.175551	4.53122	5.86433e-06	0.000105793
Adgra3	2067.37	-0.621865	0.137253	-4.53081	5.8759e-06	0.000105887
Ldlrad3	1420.8	-0.566787	0.125138	-4.5293	5.91806e-06	0.000106475
5430402O13Rik	12.7513	2.38198	0.525918	4.52918	5.92134e-06	0.000106475
Dnajb13	33.3737	1.36726	0.301894	4.52894	5.92813e-06	0.000106482
Slc35b4	1117.14	-0.384741	0.0849909	-4.52685	5.98692e-06	0.000107422
Lin28a	13955.3	-0.604858	0.133689	-4.52438	6.05741e-06	0.00010857
Vgll3	363.251	0.488315	0.107949	4.52356	6.08067e-06	0.000108636
Epm2a	16.0907	2.17364	0.480468	4.52401	6.06788e-06	0.000108636
Ints6l	404.934	-0.547955	0.121133	-4.52359	6.07999e-06	0.000108636
Il17rd	1693.31	-0.632658	0.139947	-4.52069	6.16372e-06	0.000110001
Klhl23	120.296	-0.809683	0.179118	-4.52038	6.17291e-06	0.000110047
Pbx3	252.327	-0.764333	0.169133	-4.51912	6.20972e-06	0.000110585
Vcl	8704.14	-0.511425	0.113259	-4.51555	6.31512e-06	0.000112342
Igf2bp2	4024.91	-0.581541	0.128798	-4.51515	6.32723e-06	0.000112437
Ints8	2238.83	-0.366324	0.0811365	-4.51491	6.33441e-06	0.000112444
Tmem19	1705.76	0.336293	0.0744959	4.51424	6.35437e-06	0.000112678
Piezo1	5345.02	-0.385907	0.0855	-4.51353	6.37588e-06	0.000112939
Asap3	934.561	-0.364564	0.0807784	-4.51314	6.38745e-06	0.000113024
Prpf3	3140.19	-0.409046	0.0906405	-4.51283	6.39672e-06	0.000113068
Zap70	79.8256	0.980759	0.217375	4.51183	6.42694e-06	0.000113481
Klhl26	814.992	0.537927	0.119241	4.51128	6.44378e-06	0.000113658
Slc39a8	104.936	-1.24082	0.275173	-4.50922	6.50671e-06	0.000114646
Slc20a1	4896.82	0.322942	0.0716242	4.50884	6.51823e-06	0.000114728
Zfp142	1435.34	-0.599706	0.133112	-4.50528	6.62849e-06	0.000116545
Prss35	171.683	0.798597	0.177296	4.50431	6.65904e-06	0.000116959
Pex7	571.136	0.465105	0.103264	4.50406	6.66687e-06	0.000116973
Slc4a8	797.69	0.497222	0.110406	4.50357	6.68212e-06	0.000117117
Misp	72.6582	1.36955	0.30415	4.50288	6.70382e-06	0.000117373
Kctd12b	99.1318	-0.976003	0.216868	-4.50046	6.78074e-06	0.000118595
Adam23	1505.58	-0.422065	0.0937949	-4.49987	6.79952e-06	0.000118698
Nlrp4f	145.334	0.695332	0.154524	4.49983	6.8009e-06	0.000118698
Haghl	365.937	0.655751	0.145779	4.49825	6.85166e-06	0.000119459
Pcbp3	1049.64	-0.473094	0.105184	-4.49776	6.86733e-06	0.000119607
Cplane1	832.835	-0.480668	0.106886	-4.49701	6.89156e-06	0.000119903
Rbm14	3393.35	-0.307969	0.0685185	-4.49468	6.96734e-06	0.000121095
Gm6803	26.2113	1.5999	0.355998	4.49413	6.98537e-06	0.000121281
AU019990	12.4726	2.34888	0.522754	4.49328	7.0133e-06	0.000121639
D630003M21Rik	68.4937	1.15191	0.256394	4.49271	7.03225e-06	0.000121841
Nrf1	1881.55	-0.306992	0.0683723	-4.49	7.12218e-06	0.000123271
Arid1a	7736.09	-0.660354	0.1471	-4.48915	7.15093e-06	0.00012364
Mir3064	117.63	0.807691	0.179935	4.4888	7.16256e-06	0.000123712
Gins2	1706.69	0.510243	0.113755	4.48545	7.2761e-06	0.000125543
Rps6ka4	393.972	0.561354	0.125178	4.48445	7.31023e-06	0.000125871
Stxbp5	162.377	-0.759627	0.169385	-4.48461	7.30475e-06	0.000125871
Map3k15	424.051	-0.775936	0.173051	-4.48385	7.33088e-06	0.000126096
Apod	130.232	0.855072	0.190842	4.48051	7.44639e-06	0.000127911
Septin3	674.703	-0.507196	0.113207	-4.48025	7.4554e-06	0.000127911
Stox1	97.3117	1.32345	0.295404	4.48014	7.45948e-06	0.000127911
Fgd3	9.64625	2.84184	0.634469	4.47908	7.49649e-06	0.000128413
Ubn2	752.348	-0.749611	0.167372	-4.4787	7.50975e-06	0.000128508
Zic5	199.973	-1.00892	0.225286	-4.47839	7.52081e-06	0.000128565
Zdbf2	478.321	-0.679341	0.151708	-4.47795	7.53631e-06	0.000128698
Fblim1	7911.11	-0.446147	0.0996804	-4.47578	7.61342e-06	0.000129881
N4bp3	2127.94	-0.397101	0.0887488	-4.47444	7.66116e-06	0.000130428
Vwa5a	671.021	0.545922	0.122004	4.47464	7.6541e-06	0.000130428
Chrm3	17.3081	1.94666	0.435248	4.47254	7.72956e-06	0.000131458
Nudt18	436.437	0.652536	0.145919	4.4719	7.75289e-06	0.00013172
Lpin2	376.561	-0.530892	0.118767	-4.47003	7.82076e-06	0.000132738
Ubxn11	220.565	0.743671	0.16638	4.46971	7.83254e-06	0.000132802
Trip10	3213.95	-0.379385	0.0848965	-4.46879	7.86634e-06	0.000133157
Tacstd2	167.93	0.967077	0.216411	4.4687	7.86947e-06	0.000133157
Slc30a3	258.958	-0.90015	0.201467	-4.46797	7.89646e-06	0.000133477
Tox4	4706.65	-0.270531	0.0605646	-4.46682	7.93924e-06	0.000134064
Magi1	964.747	-0.575518	0.129079	-4.45866	8.24737e-06	0.000138704
Sftpd	16.3196	2.23574	0.501415	4.45886	8.23969e-06	0.000138704
Ppp4r1	2753.58	-0.45054	0.101042	-4.45892	8.23743e-06	0.000138704
Oasl1	48.9135	1.39385	0.312613	4.4587	8.24564e-06	0.000138704
Clk1	2799.15	-0.312224	0.0700648	-4.45622	8.34175e-06	0.00014015
Adgra2	303.359	0.750585	0.168485	4.45491	8.3929e-06	0.000140867
Edc3	2065.47	-0.301771	0.0678089	-4.45031	8.57467e-06	0.000143773
Ssx2ip	1418.87	-0.40078	0.0901171	-4.44733	8.69459e-06	0.000145637
Flvcr2	356.738	0.804924	0.181029	4.44637	8.73344e-06	0.00014614
Mast4	414.82	-0.646483	0.14542	-4.44564	8.76313e-06	0.00014649
Mapk15	457.726	0.65345	0.147198	4.43926	9.02704e-06	0.00015075
Fryl	1458.07	-0.663578	0.149593	-4.43587	9.16994e-06	0.000152983
Prpf38b	3123.28	-0.385973	0.0870219	-4.43536	9.19195e-06	0.000153196
Nt5e	331.029	-0.635501	0.143288	-4.43513	9.20186e-06	0.000153208
Tvp23a	73.3197	1.27477	0.287483	4.43424	9.23975e-06	0.000153531
Sp2	1510.26	-0.342508	0.0772393	-4.43438	9.2338e-06	0.000153531
Wasf1	1549.37	-0.385317	0.0869169	-4.43317	9.28588e-06	0.000154144
Ankrd17	4276.51	-0.590431	0.133211	-4.4323	9.32338e-06	0.000154612
Tmem130	398.885	0.822733	0.185691	4.43066	9.39436e-06	0.000155634
Ugt8a	148.298	-0.726938	0.164119	-4.42933	9.45247e-06	0.000156441
Spred1	2590.14	-0.464125	0.104828	-4.42747	9.53468e-06	0.000157645
Ercc4	623.744	0.39762	0.0898206	4.42682	9.56342e-06	0.000157963
Smpd1	430.534	0.646267	0.146	4.42648	9.57846e-06	0.000158054
Ppcdc	547.387	0.529066	0.119541	4.42582	9.60773e-06	0.00015838
Myh7b	377.989	0.64043	0.14476	4.42409	9.68511e-06	0.00015934
Gm13083	13.1394	2.36746	0.535109	4.42425	9.67762e-06	0.00015934
Lasp1	14871.3	-0.248542	0.0561852	-4.42361	9.70655e-06	0.000159535
Rap1gds1	1045.86	-0.461958	0.10447	-4.42192	9.78283e-06	0.000160471
Sipa1l1	2158.12	-0.37102	0.0839013	-4.4221	9.77459e-06	0.000160471
Srd5a1	646.433	-0.570862	0.129317	-4.41444	1.01271e-05	0.000165955
Mical2	252.009	0.819132	0.18557	4.41413	1.01417e-05	0.00016603
Rpl15	3095.94	0.364891	0.0826691	4.41387	1.01538e-05	0.000166065
Qpct	181.255	1.29677	0.29382	4.41347	1.01729e-05	0.000166214
Cygb	158.864	-1.13915	0.258268	-4.41074	1.0302e-05	0.000168158
Slc11a2	1722.44	-0.416519	0.0945323	-4.40611	1.05244e-05	0.000171583
Ttc25	75.2736	1.10332	0.250417	4.40594	1.05324e-05	0.000171583
E030030I06Rik	40.6688	-1.15527	0.262238	-4.40541	1.05582e-05	0.000171834
Golgb1	1736.1	-0.478198	0.108575	-4.40432	1.06115e-05	0.000172532
Zmiz2	5419.81	-0.391676	0.0889453	-4.40356	1.06488e-05	0.00017297
Sstr5	53.8259	1.3021	0.295746	4.40278	1.06874e-05	0.000173427
Ccdc6	1997.44	-0.355396	0.0807761	-4.39977	1.08367e-05	0.000175509
Cfap206	200.436	1.88577	0.428592	4.39993	1.08288e-05	0.000175509
Mtfp1	412.926	-0.521143	0.118511	-4.39741	1.0955e-05	0.000177237
Fbp1	38.011	1.52901	0.347722	4.39722	1.09648e-05	0.000177237
Cnp	859.141	0.588593	0.133874	4.39663	1.09946e-05	0.000177547
Hebp1	937.545	0.812869	0.185064	4.39238	1.12118e-05	0.000180879
Trim24	3511.04	-0.469873	0.106985	-4.39197	1.12326e-05	0.000181039
Ccdc112	522.93	0.445731	0.101511	4.39098	1.12839e-05	0.000181689
Slc51a	15.7562	2.06902	0.471231	4.39067	1.13004e-05	0.000181779
Ist1	2035.47	-0.317775	0.0724007	-4.38911	1.13813e-05	0.000182904
Jag2	1362.1	-0.471821	0.107516	-4.3884	1.14188e-05	0.000183329
Mga	2679.73	-0.712562	0.162391	-4.38795	1.14425e-05	0.000183533
Lsm14b	4147.05	-0.282025	0.0643396	-4.38338	1.16854e-05	0.000187248
Fcgrt	192.459	0.707128	0.161469	4.37934	1.19038e-05	0.000190563
Afg1l	263.171	0.626585	0.1431	4.37866	1.19414e-05	0.000190982
Lcp1	159.867	0.94626	0.216268	4.3754	1.2121e-05	0.000193668
Ubp1	3852.64	-0.349939	0.0799915	-4.3747	1.21598e-05	0.000194101
Mbnl2	797.334	0.623941	0.142677	4.37309	1.22499e-05	0.000195353
Gas2l3	708.719	-0.594814	0.136088	-4.37082	1.23781e-05	0.000197208
Wnt7a	100.434	1.01816	0.233011	4.36955	1.24501e-05	0.000198166
Pttg1ip	2831.26	0.311446	0.0712988	4.36819	1.25281e-05	0.000199217
Arfgap3	710.939	0.535314	0.12258	4.36704	1.2594e-05	0.000200073
Mab21l3	128.951	0.796083	0.182343	4.36586	1.26625e-05	0.000200969
Slc12a4	2983.84	-0.383821	0.0879421	-4.36447	1.27429e-05	0.000202052
Dip2c	522.404	-0.68332	0.156601	-4.36343	1.28038e-05	0.000202824
Igfbp7	71.862	1.17096	0.268446	4.36197	1.28895e-05	0.000203987
Znfx1	1098.68	-0.51411	0.117878	-4.36137	1.29251e-05	0.000204357
Knop1	6302.32	-0.39911	0.0915295	-4.36046	1.29792e-05	0.000205017
H6pd	182.891	0.677845	0.15552	4.35856	1.3092e-05	0.000206602
Naa40	2965.84	-0.372058	0.0853719	-4.35809	1.31202e-05	0.000206851
Pla2g10	311.615	0.689358	0.158256	4.35597	1.32481e-05	0.000208671
C1rl	61.5739	1.00779	0.231389	4.35541	1.32821e-05	0.000209008
Sp1	5168.25	-0.498909	0.114637	-4.35207	1.3486e-05	0.000212015
Sfxn3	508.696	0.678874	0.156022	4.35114	1.35431e-05	0.000212712
Edrf1	1662.95	-0.438117	0.100699	-4.35076	1.35669e-05	0.000212885
Msln	116.923	1.10221	0.253679	4.34492	1.39327e-05	0.000218213
Grpel2	1619.6	-0.381067	0.0877009	-4.34507	1.3923e-05	0.000218213
Mylpf	4274.75	0.581696	0.133927	4.34337	1.40313e-05	0.000219551
Oma1	388.542	0.490391	0.112928	4.34252	1.40855e-05	0.000220191
Cabin1	3532.86	-0.401645	0.0925443	-4.34003	1.42462e-05	0.000222494
Tk1	1223.59	0.789354	0.181897	4.33958	1.42757e-05	0.000222588
Bdp1	1374.65	-0.873588	0.201309	-4.33953	1.42789e-05	0.000222588
Dsc2	259.197	0.948548	0.218619	4.33882	1.43249e-05	0.000223096
Ubtfl1	17.3109	1.91546	0.441619	4.33735	1.44208e-05	0.000224379
Prdm4	1707.28	-0.467639	0.107877	-4.33494	1.458e-05	0.000226644
Dnaaf1	51.7196	1.67422	0.386281	4.3342	1.46288e-05	0.000227191
Elovl6	2958.49	0.409078	0.0944416	4.33154	1.48067e-05	0.000229738
Selenon	425.234	0.764479	0.17652	4.33084	1.48542e-05	0.000230261
Pglyrp1	14.7653	2.06813	0.477597	4.33027	1.48924e-05	0.000230639
Cgas	45.5891	1.22705	0.28338	4.33007	1.49064e-05	0.000230641
Arhgap8	908.822	0.455243	0.105205	4.32718	1.51029e-05	0.000233464
Bbs2	830.429	0.438346	0.101309	4.32683	1.51272e-05	0.000233622
Fam13c	373.361	0.519794	0.120159	4.32588	1.51927e-05	0.000234415
Steap3	550.649	0.805361	0.186247	4.32415	1.53122e-05	0.000236041
Chst11	222.497	0.870197	0.201261	4.32372	1.53421e-05	0.000236283
Satb1	234.142	-0.719968	0.16654	-4.3231	1.53852e-05	0.000236727
Nhsl1	552.472	-0.591516	0.13691	-4.32048	1.5569e-05	0.000239333
Akap17b	416.94	-0.593307	0.13735	-4.31966	1.5627e-05	0.000240004
Gatad2a	7648.73	-0.323025	0.0748679	-4.31459	1.59896e-05	0.000245346
Tfg	2716.3	-0.36664	0.0850092	-4.31294	1.61097e-05	0.000246961
Aoc3	59.5396	1.22943	0.285077	4.31264	1.61319e-05	0.000247073
Zfp703	120.483	0.795402	0.18449	4.31136	1.62256e-05	0.00024828
Suv39h2	879.644	-0.403708	0.093685	-4.3092	1.63845e-05	0.000250439
Wnt4	331.149	0.888883	0.206283	4.30904	1.63968e-05	0.000250439
Cdkn2aip	1203.07	-0.372225	0.0863881	-4.30875	1.64182e-05	0.000250459
Marveld1	631.031	0.453795	0.105323	4.30861	1.64282e-05	0.000250459
Nkd2	74.3738	-1.11597	0.259024	-4.30838	1.64455e-05	0.000250492
Sorbs3	393.376	0.745938	0.173167	4.30763	1.65013e-05	0.000251112
Slc43a2	596.54	0.460788	0.106984	4.30707	1.65432e-05	0.000251521
N4bp1	4778.02	-0.328927	0.076379	-4.30651	1.65849e-05	0.000251924
Ubl3	2230.32	-0.323257	0.0750723	-4.30594	1.66276e-05	0.000252318
Trrap	3285.99	-0.489472	0.113678	-4.30576	1.66412e-05	0.000252318
Acsl1	1465.7	-0.425998	0.0989868	-4.30359	1.68056e-05	0.000254579
AA414768	107.102	0.75313	0.175076	4.30174	1.69465e-05	0.000256479
Ralgapa1	970.786	-0.621601	0.144513	-4.30135	1.69762e-05	0.000256696
Wdr20	1000.99	-0.355194	0.082582	-4.3011	1.69951e-05	0.000256748
Bmp2	33.6172	1.4162	0.329373	4.29968	1.71042e-05	0.000258162
Alppl2	10.8689	4.81183	1.11923	4.29923	1.71389e-05	0.000258451
Serpinb9	87.0825	0.95389	0.22204	4.29602	1.7389e-05	0.000261985
Hdac2	5427.3	0.278362	0.0648121	4.2949	1.74771e-05	0.000263074
Fbxw10	41.1832	1.23949	0.289085	4.28763	1.80593e-05	0.000271592
Gck	34.6764	1.43181	0.334006	4.28679	1.81273e-05	0.000272368
Gm13078	15.911	1.96848	0.459252	4.28628	1.81687e-05	0.000272743
Tmem179	190.318	0.932705	0.217654	4.28526	1.82526e-05	0.000273756
Rfx1	1158.79	-0.442102	0.103178	-4.28485	1.8286e-05	0.00027401
Srsf6	11793.4	-0.300379	0.0701201	-4.28378	1.83744e-05	0.000275086
Homer2	167.085	-0.677569	0.158183	-4.28346	1.84013e-05	0.000275242
Ctdp1	2381.47	-0.437821	0.102236	-4.28245	1.84849e-05	0.000276244
Bend3	2410.75	-0.765021	0.178682	-4.28146	1.8567e-05	0.000277222
Itga11	26.9776	1.79007	0.418357	4.27881	1.87899e-05	0.000280298
Laptm5	238.518	0.615294	0.143809	4.27854	1.88124e-05	0.000280383
Armh3	1033	0.436529	0.102049	4.27765	1.88876e-05	0.000281067
Setd1a	3816.24	-0.527216	0.123251	-4.2776	1.88921e-05	0.000281067
Ankle2	1851.76	-0.501557	0.11729	-4.27619	1.90117e-05	0.000282592
Rnf128	543.106	0.800943	0.187361	4.27488	1.91244e-05	0.000284014
Tnip1	2009.05	-0.307475	0.0719359	-4.27429	1.91749e-05	0.000284257
LOC100041034	11.9268	2.04695	0.478891	4.27437	1.9168e-05	0.000284257
Dnajc27	624.639	-0.491281	0.115025	-4.27107	1.94535e-05	0.000288129
Ddx25	288.266	-0.513147	0.120262	-4.26692	1.98189e-05	0.000293282
Srrm2	13160.2	-0.664332	0.155817	-4.26353	2.01218e-05	0.000297499
Fetub	231.984	0.644126	0.151091	4.26316	2.01559e-05	0.000297739
Srebf2	7653.25	-0.334107	0.0783888	-4.26218	2.02444e-05	0.000298515
Ntn1	2572.57	-0.451503	0.105931	-4.26224	2.02391e-05	0.000298515
Klhl21	3451.67	-0.543463	0.127564	-4.26033	2.04128e-05	0.000300732
Dazap2	1834.97	-0.307792	0.0722504	-4.26007	2.04362e-05	0.00030081
Nbas	753.939	-0.461324	0.108335	-4.25831	2.05978e-05	0.00030292
Nrd1	7096.47	-0.305786	0.0718198	-4.25769	2.06548e-05	0.000302997
9430069I07Rik	45.1678	-1.07383	0.25221	-4.25766	2.06577e-05	0.000302997
Septin6	815.15	-0.380737	0.0894185	-4.25793	2.06333e-05	0.000302997
Fndc4	272.024	-0.548515	0.128845	-4.25715	2.0705e-05	0.000303424
Map3k1	790.142	-0.605547	0.142266	-4.25645	2.07701e-05	0.00030411
C430049B03Rik	29.2155	1.31853	0.310253	4.24986	2.139e-05	0.000312912
Krit1	1168.19	-0.386213	0.0909127	-4.24818	2.15519e-05	0.000315002
P2rx2	37.7002	1.19977	0.28244	4.24787	2.15811e-05	0.000315152
Mkrn1	23013.8	0.344177	0.0810309	4.24748	2.16187e-05	0.000315425
1700096K18Rik	23.698	1.58214	0.37268	4.2453	2.18298e-05	0.000318226
Stat3	4487.28	-0.412863	0.0972672	-4.24463	2.18953e-05	0.000318901
Nup214	3681.39	-0.441578	0.104061	-4.24346	2.20104e-05	0.000320296
Scara5	104.394	1.04778	0.247023	4.24162	2.21908e-05	0.00032264
Platr26	53.0968	1.20908	0.285187	4.23962	2.23899e-05	0.000325251
Slc6a7	99.0505	0.907777	0.214168	4.23861	2.24904e-05	0.000326425
Nup98	4836.98	-0.404498	0.0954943	-4.23583	2.27707e-05	0.000330206
Epn3	32.7432	1.47142	0.347416	4.23533	2.28212e-05	0.000330649
Tmem131	5196.89	-0.53231	0.125697	-4.23485	2.28705e-05	0.000331075
Clk4	676.208	-0.44154	0.104323	-4.23243	2.31179e-05	0.000334074
Get1	67.823	-0.865865	0.204571	-4.23259	2.31015e-05	0.000334074
Abcc3	52.651	1.31103	0.3098	4.23187	2.3176e-05	0.000334623
Cux2	263.699	0.636968	0.150587	4.2299	2.33791e-05	0.000337028
Tmx1	940.96	0.616164	0.14567	4.22987	2.33831e-05	0.000337028
Tgfb1i1	244.407	0.552822	0.130741	4.22838	2.35379e-05	0.000338804
Tnfsf11	128.021	-0.84182	0.199092	-4.22829	2.3547e-05	0.000338804
1700057H21Rik	17.9552	1.77557	0.420012	4.22742	2.36389e-05	0.000339832
Cdk13	1984.7	-0.420565	0.0994908	-4.22718	2.36643e-05	0.000339903
Tapt1	576.342	-0.465733	0.110259	-4.22399	2.40016e-05	0.00034445
Stx3	2059.77	-0.529545	0.125386	-4.22332	2.40734e-05	0.000345183
Nit1	636.251	0.430126	0.101853	4.22302	2.41049e-05	0.000345337
Parp3	150.396	0.794481	0.188187	4.22177	2.42389e-05	0.000346958
Lhfpl2	186.447	0.683144	0.161876	4.22017	2.44123e-05	0.000348694
Baz2a	11547.2	-0.601555	0.142546	-4.22007	2.4423e-05	0.000348694
Nkrf	1130.97	-0.540899	0.128166	-4.2203	2.43981e-05	0.000348694
Zfp516	1514.66	0.79395	0.188207	4.2185	2.45928e-05	0.000350817
Rab3gap2	2457.08	-0.349031	0.082782	-4.21626	2.48382e-05	0.000354014
Akap13	617.462	-0.617152	0.146402	-4.21545	2.49276e-05	0.000354984
Rbfox2	5034.94	-0.41432	0.0983122	-4.21432	2.50528e-05	0.000356461
Snora64	59.1691	1.07505	0.255186	4.21283	2.52192e-05	0.000358522
Pkp2	2539.64	0.326316	0.0775161	4.20966	2.5576e-05	0.000363284
Pald1	4047.88	-0.462919	0.109998	-4.20844	2.57136e-05	0.000364928
Glrx3	227.848	0.795491	0.18921	4.20428	2.6192e-05	0.000371399
Fam89a	144.449	-0.772063	0.183692	-4.20303	2.63361e-05	0.000373125
Gba	1000.26	0.428313	0.101933	4.2019	2.64689e-05	0.000374688
Rapgef1	3792.25	-0.43629	0.103888	-4.19961	2.67377e-05	0.00037785
Pld3	3272.5	0.362325	0.0862749	4.19965	2.67326e-05	0.00037785
Rps6kb1	1918.61	-0.412737	0.0982868	-4.19931	2.6773e-05	0.000378027
Hivep2	81.3447	-1.21059	0.288386	-4.19783	2.69483e-05	0.000380178
Zbed4	1082.64	-0.367613	0.0875789	-4.19751	2.69864e-05	0.000380394
Gask1b	209.027	0.753761	0.179597	4.19696	2.70523e-05	0.000381
Sptan1	13491.1	-0.367964	0.0876869	-4.19634	2.71266e-05	0.000381475
Xirp2	15.3848	2.17595	0.51854	4.19629	2.71319e-05	0.000381475
Prx	1308.74	0.530851	0.126528	4.19551	2.72256e-05	0.000382469
Fastkd5	753.948	-0.506645	0.12083	-4.19302	2.75261e-05	0.000386364
Lrp8	297.688	-0.559869	0.133596	-4.19075	2.78034e-05	0.000389928
Tubgcp3	1023.85	-0.386741	0.0923028	-4.18991	2.7906e-05	0.000391036
Gpat3	243.519	0.818307	0.195395	4.18797	2.81458e-05	0.000394006
Slc1a5	3866.5	0.490308	0.11708	4.18782	2.81653e-05	0.000394006
Pde8a	216.582	0.816347	0.194959	4.18728	2.82318e-05	0.000394605
Grk2	2661.16	-0.276309	0.0660063	-4.1861	2.8379e-05	0.000396329
1700025G04Rik	529.729	-0.516703	0.123495	-4.18398	2.86444e-05	0.0003997
Hydin	128.373	0.931954	0.222835	4.18227	2.88617e-05	0.000402395
Taf7l	119.78	0.876244	0.209564	4.18128	2.89877e-05	0.000403812
Gm38426	229.962	-0.523377	0.125224	-4.17951	2.92132e-05	0.000406613
Ptprb	26.8155	2.20099	0.52667	4.17907	2.92707e-05	0.000407073
Foxj1	220.761	0.766025	0.18332	4.17862	2.93288e-05	0.000407541
Ghr	190.905	-0.83784	0.200715	-4.17428	2.98936e-05	0.000415042
Arhgef7	2093.71	-0.330024	0.0791124	-4.17159	3.02486e-05	0.00041962
Ssc4d	182.366	0.728355	0.174608	4.17138	3.02764e-05	0.000419656
Tfr2	108.645	1.09071	0.261649	4.1686	3.06478e-05	0.000424011
Tial1	2490.04	-0.383333	0.0919605	-4.16846	3.0667e-05	0.000424011
Hsp90aa1	59266.6	-0.300428	0.072066	-4.1688	3.06211e-05	0.000424011
Gad1	113.998	-0.828128	0.198775	-4.16615	3.09783e-05	0.000427958
Adprh	3214.73	0.386308	0.0927526	4.16493	3.11452e-05	0.000429907
Pllp	168.62	0.734566	0.176401	4.16419	3.12458e-05	0.000430939
Wasl	2190.76	-0.438668	0.105377	-4.16283	3.14328e-05	0.000433158
Map2k7	1876.87	-0.340377	0.0817949	-4.16134	3.16381e-05	0.000435626
Samd4b	5663.19	-0.411885	0.0990283	-4.15927	3.1927e-05	0.000439241
Arhgef10l	589.367	0.454186	0.109218	4.15854	3.20293e-05	0.000439972
Mki67	3278.5	-0.613635	0.147561	-4.15851	3.20331e-05	0.000439972
Mapk9	1942.03	-0.299027	0.0719114	-4.15827	3.20666e-05	0.000440069
Msrb3	181.737	0.895333	0.215349	4.15759	3.21627e-05	0.000441025
H2aw	170.974	1.05104	0.252852	4.15673	3.22833e-05	0.000442314
Etv4	2645.18	0.426744	0.102674	4.15632	3.23411e-05	0.000442741
Mturn	1137.13	-0.495631	0.119257	-4.15599	3.23881e-05	0.00044302
Adcy2	38.5111	1.21989	0.293588	4.15513	3.25104e-05	0.000444326
Fgf5	85.9975	-1.0633	0.255929	-4.15467	3.25754e-05	0.000444849
Plpp2	479.663	0.523253	0.125956	4.15425	3.26362e-05	0.000445314
Kif5a	1037.46	-0.477942	0.115063	-4.15373	3.27103e-05	0.00044596
Igsf9	2184.32	-0.274166	0.0660158	-4.15304	3.28081e-05	0.000446926
Sin3a	7372.1	-0.363987	0.087717	-4.14956	3.3311e-05	0.000453347
Grk5	284.106	-0.641674	0.154642	-4.14941	3.3334e-05	0.000453347
Syt7	804.77	-0.720655	0.173689	-4.1491	3.33779e-05	0.000453575
Spp1	8252.72	0.346748	0.083582	4.1486	3.34519e-05	0.000454209
Ccnd3	8005.03	0.369358	0.0890411	4.14818	3.35136e-05	0.000454304
Pfkp	7686.61	0.357376	0.086151	4.14825	3.35027e-05	0.000454304
Mtss2	921.534	-0.571567	0.137806	-4.14762	3.35944e-05	0.00045503
Lrp2	1721.86	-0.622253	0.150127	-4.14484	3.40053e-05	0.00046022
Tnpo2	6334	-0.464638	0.112108	-4.14458	3.40441e-05	0.000460371
Syvn1	2037.89	-0.404842	0.0976863	-4.14431	3.40839e-05	0.000460534
Ppp6r3	6673.58	-0.305813	0.0737945	-4.14412	3.41124e-05	0.000460545
Cdr2l	1430.49	-0.541621	0.130784	-4.14134	3.45286e-05	0.000465785
Zfp992	147.774	0.743689	0.179671	4.13917	3.48567e-05	0.000469831
Srf	3882.42	-0.448707	0.108434	-4.13808	3.5023e-05	0.00047169
Sh3tc1	398.26	0.652344	0.157671	4.13736	3.51317e-05	0.000472492
Add2	42.4957	1.8326	0.442963	4.13713	3.51677e-05	0.000472492
Chd8	4085.63	-0.581487	0.140552	-4.13716	3.51632e-05	0.000472492
Snapc4	1935.02	-0.351113	0.0849142	-4.13492	3.55076e-05	0.000476674
Snap25	53.9654	-1.62162	0.392273	-4.13392	3.56627e-05	0.000478369
Cndp2	5162.97	0.393443	0.0952044	4.13261	3.58665e-05	0.000480715
Inppl1	3490.78	-0.318807	0.0771665	-4.13142	3.60533e-05	0.000482829
Nploc4	3728.07	-0.372357	0.0901356	-4.13107	3.61075e-05	0.000483166
Col4a5	65.774	1.17293	0.284013	4.12985	3.63002e-05	0.000485355
Srpk2	1987.29	-0.382128	0.0925623	-4.12833	3.65406e-05	0.000488177
Sertad2	1283.2	-0.317955	0.077042	-4.12703	3.67485e-05	0.00049056
Tcf20	4583.3	-0.510846	0.123827	-4.12547	3.6998e-05	0.000493494
Foxk1	1885.46	-0.494153	0.119791	-4.12514	3.70507e-05	0.000493801
Cda	42.1999	2.1192	0.514033	4.1227	3.74462e-05	0.000498672
Pias1	1197.64	-0.447699	0.108637	-4.12105	3.77147e-05	0.000501847
Vnn1	9.10028	2.55354	0.619676	4.12077	3.77613e-05	0.000502066
Rnf144b	122.226	0.978005	0.237379	4.12002	3.78847e-05	0.000503303
Rnf219	259.913	-0.524959	0.127426	-4.11971	3.79344e-05	0.000503562
Rprd1a	1432.39	-0.542802	0.131813	-4.11798	3.82206e-05	0.000506553
Eif4enif1	3083.41	-0.370906	0.09007	-4.11798	3.82206e-05	0.000506553
Ezr	9677.32	-0.340991	0.0828123	-4.11764	3.82768e-05	0.000506894
Aldh18a1	2571.2	0.416101	0.101163	4.11315	3.90291e-05	0.000516445
Zdhhc18	2800.42	-0.417203	0.101446	-4.11255	3.9131e-05	0.000517382
Gjb5	578.779	0.564528	0.137292	4.11188	3.92443e-05	0.000518467
Ccdc103	58.2612	1.4261	0.346849	4.11158	3.92963e-05	0.000518743
Igfbp6	102.499	1.29264	0.314462	4.11063	3.9458e-05	0.000520463
Snhg11	1114.01	-0.562543	0.136897	-4.10925	3.96953e-05	0.000523179
Entr1	1825.29	-0.318726	0.077584	-4.10814	3.98867e-05	0.000525285
Kcnk5	2217.73	-0.38794	0.0944714	-4.10643	4.01824e-05	0.000528761
Hgs	3283.47	-0.279041	0.0679594	-4.10599	4.0259e-05	0.00052935
Slamf9	39.8342	1.47942	0.360383	4.10512	4.04108e-05	0.000530926
Sesn2	4620.15	-0.300853	0.0732963	-4.10462	4.04983e-05	0.000531656
Lrrc1	574.829	-0.474604	0.115634	-4.10435	4.05449e-05	0.000531849
Mov10	8520.8	-0.334042	0.0813943	-4.10399	4.06077e-05	0.000532252
Als2cl	1133.96	0.476391	0.116095	4.10344	4.07043e-05	0.000532679
Serpinb9b	410.397	0.453191	0.110438	4.10359	4.06796e-05	0.000532679
Kpna4	2697.49	-0.507897	0.12383	-4.10156	4.10382e-05	0.000536626
Wsb2	2509.68	-0.307627	0.0750234	-4.10042	4.12404e-05	0.000538847
Mmp28	124.74	1.03321	0.252111	4.09823	4.16317e-05	0.000543532
Ldlr	3088.56	-0.464238	0.113307	-4.09716	4.18258e-05	0.000545637
Lexm	94.0528	0.795742	0.194255	4.09637	4.19678e-05	0.000546634
Hemk1	640.42	0.45274	0.110518	4.09651	4.19427e-05	0.000546634
Inpp5e	267.17	0.476009	0.116213	4.096	4.20347e-05	0.000547077
Cmtm7	910.176	0.753339	0.183992	4.09442	4.23224e-05	0.000548674
Slc16a1	3789.12	-0.353913	0.0864338	-4.09461	4.22874e-05	0.000548674
Sox8	208.331	-0.992521	0.242396	-4.09462	4.22854e-05	0.000548674
Glul	16276.9	-0.540985	0.132104	-4.09514	4.21908e-05	0.000548674
Crebbp	792.218	-0.842847	0.205847	-4.09454	4.23012e-05	0.000548674
Wipf2	1376.75	-0.396348	0.096809	-4.09412	4.23767e-05	0.00054895
Slco5a1	178.269	-0.735686	0.179745	-4.09293	4.25948e-05	0.000550917
Zswim6	1021.47	-0.594442	0.145232	-4.09306	4.25711e-05	0.000550917
Chn2	116.768	0.881144	0.215408	4.09059	4.30284e-05	0.000556093
Hspg2	9565.55	-0.700477	0.171286	-4.08951	4.32293e-05	0.000558255
Itgb5	1339.14	0.560296	0.137048	4.08831	4.34525e-05	0.000560532
2510009E07Rik	61.8642	1.58091	0.386699	4.0882	4.3473e-05	0.000560532
Cnpy2	1883.45	0.576251	0.140993	4.0871	4.36797e-05	0.00056276
Fxyd4	34.6072	1.23996	0.30341	4.08674	4.37482e-05	0.000562771
Gm5088	739.941	1.78513	0.436809	4.08676	4.37433e-05	0.000562771
Chst5	26.7776	1.47043	0.359944	4.08516	4.40466e-05	0.000566173
Sash1	2127.83	-0.603544	0.147748	-4.08495	4.40867e-05	0.00056625
Sdhaf4	188.764	0.623191	0.152588	4.08414	4.42394e-05	0.000567774
Tmem70	488.173	0.490942	0.120222	4.08364	4.4336e-05	0.000568574
Kcns3	122.849	-0.670538	0.164219	-4.08319	4.44211e-05	0.000569227
Dtx4	235.816	-0.859265	0.210452	-4.08295	4.44682e-05	0.000569391
Creb1	1038.54	-0.499021	0.122366	-4.07809	4.54071e-05	0.000580966
Six1	279.794	-0.589635	0.144737	-4.07384	4.62448e-05	0.000591229
Svil	794.482	-0.660388	0.162115	-4.07359	4.62944e-05	0.000591409
Myl7	91.5469	0.82486	0.202518	4.07303	4.6405e-05	0.000592367
Kirrel2	1045.36	0.458043	0.1125	4.07149	4.6714e-05	0.000595854
Zfp934	148.158	0.617978	0.151796	4.07112	4.67885e-05	0.000596347
Asb16	101.475	0.7021	0.172504	4.07005	4.70036e-05	0.00059863
Ranbp10	2244.21	-0.339586	0.0834406	-4.06979	4.7055e-05	0.000598826
Msi1	481.561	-0.722657	0.177653	-4.0678	4.74586e-05	0.000603157
Hspb6	146.906	0.727125	0.178753	4.06776	4.74678e-05	0.000603157
Alms1	834.921	-0.703286	0.172975	-4.06583	4.78625e-05	0.000607707
Mosmo	676.386	-0.503636	0.123936	-4.06369	4.83029e-05	0.000612832
Larp1	12209.6	-0.425606	0.10478	-4.06189	4.86765e-05	0.0006171
Rimkla	431.507	-0.940019	0.231504	-4.06049	4.89693e-05	0.00062034
Sult2b1	147.593	0.929181	0.228906	4.05923	4.92347e-05	0.000622754
Trh	6119.47	-1.22826	0.302576	-4.05936	4.92084e-05	0.000622754
Ank2	416.995	-0.588909	0.145127	-4.05788	4.95193e-05	0.000625878
Bin2	740.322	0.463454	0.114252	4.05641	4.98326e-05	0.000629359
Csrp1	4671.36	0.553075	0.136428	4.05397	5.03567e-05	0.000635495
Lrba	815.26	-0.519864	0.128308	-4.05168	5.08515e-05	0.000641254
Aak1	1501.95	-0.526859	0.130052	-4.05115	5.09675e-05	0.000642229
Slc2a12	30.9666	2.09808	0.518122	4.04939	5.13508e-05	0.000646274
Ryr3	75.7572	0.946416	0.233722	4.04932	5.13662e-05	0.000646274
Arhgap19	3721.02	-0.433422	0.107088	-4.04736	5.17994e-05	0.000651231
Arnt2	264.543	-0.693103	0.171355	-4.04484	5.23578e-05	0.000657755
Itprid2	907.377	-0.595879	0.147372	-4.04336	5.26897e-05	0.000661425
Slc9b2	150.421	0.624964	0.154656	4.04099	5.32256e-05	0.000667649
Fgl1	10.3245	3.30159	0.817335	4.03946	5.35749e-05	0.000671523
Fchsd2	750.107	-0.404858	0.10024	-4.03887	5.37085e-05	0.000672691
Emp2	245.487	0.956339	0.23681	4.03843	5.381e-05	0.000673455
Klhdc9	39.0556	1.7198	0.426048	4.03665	5.42207e-05	0.000678085
Tfrc	10192.2	-0.447246	0.110822	-4.03572	5.44343e-05	0.000680245
Lonp2	1878.86	0.366653	0.0909041	4.03341	5.49737e-05	0.00068647
Bsg	11451.5	0.457983	0.113553	4.03321	5.50211e-05	0.000686546
Hltf	1707.23	-0.510477	0.126602	-4.03214	5.52717e-05	0.000689157
Dcaf1	3729.68	-0.594194	0.147462	-4.02947	5.59036e-05	0.000696513
Sh3bp4	1522.24	0.335067	0.0833057	4.02213	5.76737e-05	0.000718029
Ciao2a	1079.55	0.491504	0.122209	4.02183	5.77469e-05	0.000718403
Foxi3	154.022	-0.759255	0.188807	-4.02134	5.7868e-05	0.000719372
Zfp532	2938.81	-0.456057	0.11344	-4.02026	5.81334e-05	0.000721502
Dzip1l	245.796	-0.517204	0.128649	-4.02027	5.81304e-05	0.000721502
Herc2	1918.65	-0.579037	0.144035	-4.02012	5.81696e-05	0.000721502
4930512J16Rik	20.5863	1.60695	0.399867	4.01872	5.85162e-05	0.000725261
Zfp458	58.8905	1.0736	0.267244	4.0173	5.8869e-05	0.00072909
Fam210a	1334.53	-0.38206	0.0952567	-4.01085	6.05011e-05	0.000748746
Cep152	643.985	-0.458879	0.114446	-4.00958	6.08279e-05	0.000752231
Ankrd35	900.464	0.423641	0.105669	4.00914	6.09393e-05	0.000753048
Wdr77	7378.86	-0.378024	0.0943274	-4.00758	6.13447e-05	0.000757495
Nat10	5006.44	-0.429415	0.107168	-4.00693	6.15127e-05	0.000759007
Pikfyve	1520.94	-0.597229	0.149073	-4.00629	6.16809e-05	0.000760518
Prrg2	224.872	0.64152	0.16019	4.00473	6.20879e-05	0.000764969
Esx1	91.5643	1.27358	0.31804	4.00446	6.21604e-05	0.000765295
Slc66a2	895.043	-0.396683	0.0990804	-4.00365	6.23735e-05	0.000767351
Lbr	4570.42	-0.44295	0.110688	-4.00179	6.2865e-05	0.000772826
Pitpnb	4853.64	-0.272455	0.0681001	-4.0008	6.31288e-05	0.000774924
Adamts15	196.658	-0.591407	0.147821	-4.00084	6.31169e-05	0.000774924
Mitf	265.051	0.605359	0.151343	3.99991	6.33662e-05	0.000777264
H60b	62.1171	-1.14156	0.285416	-3.99963	6.34404e-05	0.000777601
Elf2	1355.6	-0.344388	0.0861659	-3.9968	6.42054e-05	0.000786398
Mtmr6	915.965	-0.38737	0.0969695	-3.99475	6.47612e-05	0.000792622
Tet1	5297.6	-0.661996	0.165744	-3.99409	6.49439e-05	0.000794274
Aox4	16.1658	1.84389	0.461718	3.99355	6.5091e-05	0.000795487
Chst3	65.6606	0.994151	0.248994	3.99267	6.53346e-05	0.000797878
Mgat4c	31.0064	1.22446	0.306711	3.99224	6.54527e-05	0.000798734
Dcun1d3	985.686	-0.328188	0.0822197	-3.9916	6.56295e-05	0.000800304
Ltbr	172.328	0.879811	0.220487	3.99031	6.59875e-05	0.000804081
Card11	20.0795	1.88104	0.471441	3.98998	6.60775e-05	0.000804588
Sdad1	4581.38	-0.574038	0.143967	-3.9873	6.68297e-05	0.000813152
Orc3	1589.67	-0.284359	0.0713383	-3.98607	6.71777e-05	0.000816789
Myo1a	185.711	0.873572	0.219271	3.98398	6.77703e-05	0.000822791
Dnajc3	1882.52	-0.417217	0.104722	-3.98403	6.77564e-05	0.000822791
Uba3	3152.94	-0.344479	0.0864932	-3.98273	6.81288e-05	0.000826539
Asap1	1457.94	-0.424803	0.106737	-3.97988	6.89487e-05	0.000834716
Arhgap23	2196.86	-0.278693	0.0700256	-3.97987	6.89533e-05	0.000834716
Rapgef2	647.953	-0.594697	0.149423	-3.97995	6.89291e-05	0.000834716
Gm15421	2697.31	0.598554	0.150506	3.97694	6.98073e-05	0.000844101
Sp110	8.40628	2.83401	0.712624	3.97686	6.983e-05	0.000844101
A930024E05Rik	149.563	-0.628834	0.158157	-3.976	7.00849e-05	0.000846567
Adcyap1r1	65.7709	-0.941863	0.236956	-3.97484	7.04265e-05	0.000850076
Tex19.2	66.9128	1.18099	0.297215	3.97352	7.08171e-05	0.000854171
Ears2	513.559	0.42726	0.107533	3.97328	7.08891e-05	0.000854419
Chid1	523.788	0.465399	0.117211	3.97061	7.16885e-05	0.000863429
Crybg2	820.089	0.39448	0.0994114	3.96816	7.24297e-05	0.000871724
Ssh2	412.043	-0.505133	0.127324	-3.9673	7.26921e-05	0.000874249
Gga3	2506.37	-0.398413	0.10043	-3.96706	7.27642e-05	0.000874484
Lingo3	309.836	-0.585663	0.147662	-3.96623	7.30177e-05	0.000876897
Trim68	103.397	0.776453	0.195791	3.96572	7.31752e-05	0.000878156
Os9	2380.8	0.358046	0.0902926	3.9654	7.32737e-05	0.000878267
Gpbp1l1	3035.2	-0.430474	0.108559	-3.96534	7.32901e-05	0.000878267
Taf4	2113.11	-0.438329	0.110559	-3.96465	7.35035e-05	0.00088019
Tomm20	4561.92	-0.304183	0.0767418	-3.96371	7.37932e-05	0.000883024
Lefty2	906.053	-0.488595	0.123351	-3.961	7.46369e-05	0.000892477
Cela1	144.592	1.35963	0.343371	3.95965	7.50606e-05	0.000896899
Ap1ar	1710.55	-0.327786	0.0828419	-3.95677	7.59707e-05	0.000907121
Stag1	1969.37	-0.482344	0.121954	-3.95513	7.64936e-05	0.000912056
Gm10532	13.3258	2.33742	0.590979	3.95517	7.64818e-05	0.000912056
Upf1	5143.02	-0.341086	0.0862559	-3.95434	7.67447e-05	0.000914394
Slc35a1	596.272	0.386614	0.0977936	3.95337	7.70595e-05	0.000917488
Adck2	288.03	0.542945	0.137428	3.95076	7.79033e-05	0.000926871
H2ax	13596.8	0.427935	0.108328	3.95038	7.80275e-05	0.000927685
Rrp12	5474.6	-0.349541	0.088508	-3.94926	7.83922e-05	0.000931356
Pop1	2988.69	-0.451427	0.114346	-3.9479	7.88404e-05	0.000935416
Prdm12	9.43694	-2.63968	0.668633	-3.94788	7.88465e-05	0.000935416
Mus81	594.861	0.458787	0.116233	3.94712	7.90979e-05	0.00093773
Bcl9	1236.48	-0.416012	0.105415	-3.94643	7.93262e-05	0.000939767
Atp2b1	1946.43	-0.584625	0.148163	-3.94583	7.95247e-05	0.000941449
Armcx6	114.54	-0.790746	0.200501	-3.94385	8.01852e-05	0.000948592
Dusp6	4222.72	-0.367108	0.0931225	-3.94221	8.07355e-05	0.000954423
Srms	43.0086	-1.13597	0.288232	-3.94117	8.10853e-05	0.000957878
Prrc2b	8880.75	-0.469022	0.119084	-3.9386	8.19587e-05	0.000967508
Trps1	353.905	-0.607546	0.154288	-3.93773	8.22559e-05	0.000970328
Itm2a	398.878	0.415519	0.105579	3.93563	8.29792e-05	0.000978167
Rhbdd2	895.641	0.375949	0.0955512	3.93453	8.33593e-05	0.000981951
Clnk	34.3259	1.15522	0.29373	3.93293	8.39155e-05	0.000987804
Ltbp3	338.109	0.671984	0.170956	3.93074	8.46862e-05	0.000996171
LOC105246506	97.3587	1.0617	0.270153	3.92999	8.49508e-05	0.000998577
Fxyd5	107.189	0.96704	0.246083	3.92973	8.50396e-05	0.000998915
Ptp4a3	1265.91	0.42276	0.107586	3.92951	8.51209e-05	0.000999164
Sf3b3	14029.7	-0.462921	0.117875	-3.92722	8.59318e-05	0.00100797
Fbxl14	1695.65	-0.29463	0.0750986	-3.92324	8.73667e-05	0.00102408
Gsta3	167.862	1.14585	0.292147	3.92216	8.77585e-05	0.00102795
Sema6c	898.273	0.379005	0.0966425	3.92172	8.79182e-05	0.00102909
Paqr8	198.233	-0.773193	0.197195	-3.92097	8.81947e-05	0.0010316
Svop	62.4212	1.02153	0.260601	3.91992	8.85798e-05	0.00103465
Dtx3l	278.484	-0.535398	0.136583	-3.91996	8.85625e-05	0.00103465
Rbm12	2237.19	-0.578846	0.147707	-3.91887	8.89643e-05	0.00103842
Pde4a	700.552	0.502282	0.128209	3.91769	8.94033e-05	0.00104281
Tmem151a	321.326	-0.631044	0.16111	-3.91686	8.97101e-05	0.00104565
Itgb3	393.059	0.615965	0.157318	3.91541	9.02512e-05	0.00105122
Urb1	3271.88	-0.481919	0.12317	-3.91262	9.13003e-05	0.0010627
Eml4	3852.72	-0.435875	0.111408	-3.91241	9.138e-05	0.00106279
Setd1b	1142.12	-0.590754	0.151001	-3.91226	9.1436e-05	0.00106279
Kansl3	1642.05	-0.35998	0.0920224	-3.91187	9.15839e-05	0.00106377
Nsmaf	790.957	-0.427731	0.109353	-3.91148	9.17331e-05	0.00106421
Tagln	3496.67	0.63506	0.16236	3.91143	9.17497e-05	0.00106421
Fgfr1op	1059.47	-0.458711	0.117295	-3.91076	9.20047e-05	0.00106642
Ociad2	112.373	0.720064	0.184163	3.90993	9.23235e-05	0.00106937
Wt1	153.906	-0.786476	0.201304	-3.9069	9.34865e-05	0.00107836
Prr5l	121.902	0.65587	0.167868	3.90706	9.34251e-05	0.00107836
Ubn1	1616.36	-0.388363	0.0993874	-3.90757	9.32297e-05	0.00107836
Pik3ca	802.107	-0.440845	0.112838	-3.9069	9.34885e-05	0.00107836
Fam169a	3946.53	-0.660661	0.169075	-3.9075	9.3257e-05	0.00107836
Zfp706	4330.4	0.3019	0.0772693	3.90712	9.34038e-05	0.00107836
Spen	3351.07	-0.620144	0.158762	-3.90613	9.37845e-05	0.00108102
Hsf2	1597.35	-0.405414	0.103811	-3.90532	9.41001e-05	0.00108391
Hjurp	550.802	-0.486142	0.124574	-3.90243	9.52308e-05	0.00109618
Tpk1	249.921	0.515368	0.132137	3.90024	9.60958e-05	0.00110537
Fancb	389.296	-0.45902	0.117748	-3.89831	9.68668e-05	0.00111347
Vav2	1227.36	-0.340858	0.0874707	-3.89682	9.74624e-05	0.00111954
Pgam2	72.0748	0.858095	0.220219	3.89655	9.75718e-05	0.00112002
Ctps	4846.01	-0.374131	0.0960522	-3.89508	9.81667e-05	0.00112544
Mpdu1	2999.46	0.408775	0.104947	3.89505	9.81788e-05	0.00112544
Enah	14782.7	-0.415839	0.106766	-3.89488	9.8247e-05	0.00112544
Meg3	199.704	-0.749641	0.192596	-3.8923	9.92967e-05	0.00113668
Gapvd1	2535.09	-0.363525	0.0934	-3.89213	9.93672e-05	0.00113671
Trak1	1635.68	-0.347081	0.0891955	-3.89124	9.97345e-05	0.00114013
Rragc	1754.57	-0.377501	0.0970334	-3.89042	0.00010007	0.00114317
Plxna1	4359.86	-0.421068	0.108264	-3.88926	0.000100548	0.00114785
Prrc2c	6673.53	-0.719497	0.185015	-3.88885	0.000100719	0.00114901
Nectin3	1163.28	-0.323273	0.0831392	-3.88833	0.000100937	0.00115071
Prpf4b	2898.65	-0.614798	0.158128	-3.88796	0.000101089	0.00115166
Taf3	1177.07	-0.449835	0.11574	-3.88659	0.000101662	0.0011566
Zfp418	296.169	-0.478969	0.123232	-3.88672	0.000101607	0.0011566
Bcl2	58.5036	-1.12924	0.290597	-3.88592	0.000101944	0.00115901
Abl2	2221.81	-0.549032	0.141312	-3.88525	0.000102224	0.00116087
Akap8	6125.3	-0.473506	0.121874	-3.8852	0.000102247	0.00116087
Wac	1671.87	-0.403079	0.103764	-3.88458	0.000102509	0.00116151
Zfp318	1059.06	-0.490138	0.126169	-3.88476	0.00010243	0.00116151
Zfp609	2501.85	-0.503425	0.129596	-3.88457	0.000102513	0.00116151
Nr1d2	774.474	-0.577168	0.148598	-3.88409	0.000102714	0.0011622
Rpa3	635.205	0.549892	0.141574	3.88413	0.000102696	0.0011622
Grhl1	704.187	-0.405531	0.104419	-3.88368	0.000102889	0.00116339
Adgrg5	22.071	-1.49738	0.385775	-3.8815	0.000103816	0.00117308
Ankib1	594.163	-0.544674	0.140365	-3.88042	0.000104275	0.00117746
Rtf1	4076.59	-0.315524	0.0813204	-3.88001	0.000104452	0.00117866
Cep76	1126.19	-0.444039	0.114448	-3.87984	0.000104525	0.00117869
Pnck	133.17	0.8393	0.216386	3.87872	0.000105009	0.00118334
Tmed4	1170.79	0.294148	0.0758441	3.87833	0.000105177	0.00118443
Lrp8os2	130.437	-0.768254	0.198134	-3.87744	0.000105563	0.00118798
Mbp	427.817	0.699829	0.1805	3.87716	0.000105683	0.00118852
Ccdc107	390.091	0.711388	0.183506	3.87664	0.000105908	0.00119025
Krt80	15.1783	1.97611	0.509809	3.87618	0.000106109	0.00119171
Tnfrsf23	156.203	0.803565	0.20745	3.87353	0.000107269	0.00120392
Dcun1d4	1446.46	-0.386309	0.099789	-3.87126	0.000108275	0.00121357
Ampd2	2688.4	-0.27497	0.0710279	-3.87129	0.000108259	0.00121357
Tmppe	1116.7	-0.511134	0.132044	-3.87095	0.000108411	0.00121428
Spag6l	121.683	0.866288	0.223848	3.86998	0.000108845	0.00121749
Med14	1495.39	-0.631621	0.16321	-3.86998	0.000108845	0.00121749
Rps6ka3	1123.57	-0.48716	0.125919	-3.86884	0.000109355	0.00122238
Mex3c	1860.89	-0.43241	0.111792	-3.86797	0.000109745	0.00122592
Trp53bp2	1519.46	-0.433536	0.112164	-3.86521	0.000110993	0.00123819
Kbtbd11	749.995	0.561052	0.145152	3.86528	0.000110962	0.00123819
Rnf44	9450.11	-0.374194	0.09686	-3.86325	0.00011189	0.00124737
Atf3	230.405	0.745166	0.192945	3.86207	0.000112432	0.00125256
Rhbg	97.1651	0.954021	0.247074	3.86128	0.000112796	0.00125578
Mapre3	300.084	0.76764	0.198829	3.86081	0.000113012	0.00125734
Fam168b	3225.07	-0.339612	0.0879994	-3.85925	0.000113735	0.00126455
Zfp280c	807.798	-0.749175	0.194133	-3.85908	0.000113813	0.00126457
Tmprss13	36.9343	1.35982	0.352539	3.85723	0.00011468	0.00127334
Hmgxb3	1956.78	-0.26238	0.0681393	-3.85064	0.000117809	0.00130608
Mrc1	58.5774	0.911579	0.236741	3.85053	0.000117864	0.00130608
Ccdc80	24.5906	1.37124	0.356108	3.85063	0.000117813	0.00130608
Oxsr1	4713.95	-0.342361	0.0889801	-3.84761	0.000119276	0.00132085
Cdc42ep2	313.571	1.05617	0.274557	3.84682	0.000119661	0.00132423
Nyap1	1075.4	0.41068	0.106771	3.84635	0.00011989	0.00132588
Htra1	1090.17	0.688924	0.179129	3.84596	0.000120083	0.00132713
Cdpf1	354.559	0.505888	0.131575	3.84486	0.00012062	0.00133218
Fam49a	732.67	-0.552984	0.143896	-3.84294	0.00012157	0.00134179
Tmprss11f	6.19374	3.59829	0.93659	3.84191	0.000122082	0.00134654
Mocs3	289.078	0.549172	0.142971	3.84113	0.000122469	0.00134902
Las1l	5615.3	-0.302201	0.0786748	-3.84113	0.000122467	0.00134902
Rbl2	302.2	-0.475212	0.123727	-3.84081	0.000122627	0.00134987
Pja1	1632.03	-0.295637	0.0770446	-3.83722	0.000124436	0.00136887
Eva1b	389.39	0.677547	0.176593	3.83677	0.000124664	0.00136958
Hpcal4	173.43	0.956201	0.249219	3.83679	0.000124654	0.00136958
Acvr1	269.195	-0.473001	0.123298	-3.83624	0.000124933	0.00137162
Rasef	56.408	-1.00735	0.262609	-3.83592	0.000125097	0.00137252
Plekhg6	302.409	0.681217	0.177673	3.8341	0.000126026	0.0013818
Stx2	653.877	0.547227	0.142747	3.83354	0.00012631	0.001384
Dnajc12	646.822	0.521276	0.136003	3.83282	0.000126684	0.00138718
Lcat	102.663	-0.779449	0.203568	-3.82894	0.000128694	0.00140827
Txndc11	557.21	-0.339373	0.0886525	-3.82812	0.000129125	0.00141189
Ccnj	302.511	-0.430862	0.112556	-3.82799	0.000129195	0.00141189
Clca3b	198.068	0.774685	0.202399	3.82752	0.00012944	0.00141308
Clptm1l	1628.73	-0.26105	0.0682045	-3.82746	0.000129474	0.00141308
Fam131b	117.491	-0.857909	0.224184	-3.82681	0.000129815	0.00141588
Mphosph9	531.394	-0.500368	0.130774	-3.8262	0.000130138	0.00141835
Sumf2	1495.5	0.399033	0.104294	3.82606	0.000130212	0.00141835
Sgcb	404.671	0.509803	0.13327	3.82534	0.000130593	0.00142156
Nisch	7974.9	-0.31294	0.0818455	-3.82354	0.00013155	0.00143104
Gm38509	47.7708	1.03792	0.271492	3.82304	0.000131818	0.00143303
Tmem38b	697.705	0.349185	0.091353	3.82238	0.000132172	0.001435
Tsga10ip	59.0197	0.846793	0.221529	3.82249	0.000132111	0.001435
Fes	63.9073	1.00753	0.26364	3.8216	0.000132587	0.00143857
Atmin	3311.36	-0.25852	0.0676857	-3.81942	0.000133766	0.00145041
Luzp1	3622.26	-0.453688	0.1188	-3.81891	0.000134042	0.00145246
Lrrc8a	1211.13	-0.330999	0.0866846	-3.81843	0.000134302	0.00145413
R3hcc1l	688.424	-0.362459	0.0949265	-3.81831	0.000134371	0.00145413
Slc29a3	739.412	0.480913	0.125984	3.81726	0.00013494	0.00145933
Scai	315.789	-0.633856	0.166072	-3.81677	0.000135212	0.00146133
Mbd2	612.121	0.37531	0.0983472	3.81618	0.000135534	0.00146386
Rab8b	686.25	-0.423106	0.111007	-3.81152	0.000138115	0.00149076
Ddx17	16283.1	-0.373249	0.0979417	-3.81093	0.000138448	0.00149339
Dtd1	713.819	-0.488488	0.128245	-3.80902	0.000139521	0.00150399
Tmem241	72.0974	0.972733	0.255419	3.80839	0.000139877	0.00150685
Otud4	4171.65	-0.609864	0.160222	-3.80636	0.000141028	0.00151728
Lmtk2	2922.27	-0.297158	0.0780658	-3.8065	0.000140946	0.00151728
Lrrc41	1122.44	-0.309557	0.0813376	-3.80583	0.000141331	0.00151956
Hmgn5	844.142	-0.481894	0.126645	-3.80508	0.000141758	0.00152317
Apol8	35.9047	1.36236	0.358208	3.80327	0.0001428	0.00153337
Gk	1094.59	-0.407277	0.107112	-3.80234	0.000143337	0.00153518
Rgs14	127.796	0.970019	0.255089	3.80267	0.000143143	0.00153518
Oscp1	204.875	0.653464	0.171853	3.80246	0.000143266	0.00153518
Dnah17	39.4284	1.2595	0.331239	3.80238	0.000143313	0.00153518
Nagk	407.991	0.48996	0.128863	3.80217	0.000143433	0.00153521
Dpysl5	1321.74	-0.412709	0.108555	-3.80186	0.000143612	0.00153614
Pik3r1	572.99	-0.5378	0.14147	-3.80151	0.000143817	0.00153734
Gse1	2199.29	-0.378488	0.0995743	-3.80106	0.000144079	0.00153916
Sp4	428.866	-0.699195	0.183988	-3.80021	0.000144572	0.00154343
Naf1	1343.67	-0.507313	0.133534	-3.79911	0.000145215	0.00154839
Oaf	126.977	0.809578	0.213097	3.7991	0.000145223	0.00154839
Etnk1	5688.53	-0.672893	0.177146	-3.79853	0.000145559	0.00155099
Kpna1	2848.56	-0.468945	0.123489	-3.79745	0.00014619	0.0015567
Ccdc9b	53.8099	1.22214	0.3221	3.7943	0.000148062	0.00157563
Cachd1	378.573	-0.573718	0.151229	-3.79369	0.000148423	0.00157847
Acsm4	49.0873	0.897481	0.236606	3.79315	0.000148749	0.00158092
Fcsk	828.632	0.366905	0.0967736	3.79137	0.000149817	0.00159024
Ogt	4695.57	-0.567174	0.149592	-3.79148	0.000149752	0.00159024
Rlim	3064.11	-0.366189	0.0966016	-3.79072	0.000150212	0.00159319
Akap9	494.177	-0.641124	0.169135	-3.7906	0.000150287	0.00159319
Tox	22.5407	-1.45632	0.384452	-3.78804	0.000151842	0.00160866
Patz1	2161.31	-0.333044	0.0879376	-3.78728	0.000152304	0.00161105
Scrn3	473.876	0.408125	0.107764	3.78719	0.000152359	0.00161105
Cebpd	119.434	-0.740835	0.195607	-3.78737	0.000152249	0.00161105
Spata21	99.9835	1.8756	0.4954	3.78603	0.000153075	0.00161744
Dennd4a	540.213	-0.542954	0.143415	-3.78589	0.000153157	0.00161744
Emb	4589.48	-0.484977	0.128111	-3.78559	0.000153345	0.00161839
Morc2a	4134.61	-0.407987	0.107797	-3.78479	0.000153839	0.00161948
Kdm3a	6506.32	-0.52882	0.139728	-3.78463	0.000153935	0.00161948
Plscr3	579.57	0.404789	0.106938	3.78526	0.000153549	0.00161948
Pi4ka	3743.94	-0.448913	0.118606	-3.78492	0.000153756	0.00161948
Adipor2	4334.6	-0.283683	0.0749498	-3.78497	0.000153727	0.00161948
Tmx2	1295.24	0.318789	0.0842368	3.78443	0.000154058	0.00161976
Chd4	21651.8	-0.449867	0.118892	-3.78383	0.000154431	0.00162265
Rab31	1229.76	-0.338404	0.0894745	-3.78213	0.000155491	0.00163276
Lin28b	598.391	-0.617988	0.16342	-3.7816	0.000155826	0.00163524
Vps13c	710.468	-0.478677	0.126638	-3.77989	0.000156896	0.00164543
Polr1b	4148.7	-0.437325	0.115727	-3.77893	0.000157504	0.00165076
Abca14	10.5188	1.99288	0.527728	3.77633	0.000159153	0.00166628
Sec24b	1274.85	-0.35595	0.0942593	-3.77629	0.000159184	0.00166628
Spast	2185.99	-0.323391	0.0856606	-3.77526	0.00015984	0.00167209
Ulk1	8850.16	-0.420739	0.111462	-3.77475	0.000160169	0.00167448
Tppp3	461.549	0.551496	0.146128	3.77407	0.000160607	0.00167465
Ttll13	66.2477	0.973625	0.257986	3.77394	0.000160689	0.00167465
Flcn	2231.93	-0.336468	0.0891516	-3.7741	0.000160583	0.00167465
Pgm5	21.0732	1.719	0.455462	3.77419	0.000160531	0.00167465
Rab3gap1	1687.78	-0.385499	0.102136	-3.77436	0.000160419	0.00167465
Tnfrsf25	182.57	-0.619165	0.164073	-3.7737	0.000160841	0.00167518
Ube2z	6635.77	-0.238351	0.0631675	-3.77332	0.000161091	0.00167674
Pstpip1	136.394	0.700868	0.185786	3.77244	0.000161658	0.00168158
Phldb2	587.112	0.714178	0.189336	3.77201	0.00016194	0.00168187
Gnaq	793.846	-0.324289	0.0859733	-3.77198	0.00016196	0.00168187
Mctp2	357.79	-0.778802	0.206473	-3.77193	0.000161989	0.00168187
Tbc1d16	2785.11	-0.360953	0.095708	-3.77139	0.000162339	0.00168446
Sfr1	5536.3	-0.376935	0.100096	-3.76575	0.000166051	0.0017219
Acy3	96.6602	0.902663	0.239799	3.76424	0.000167053	0.00173043
Arl14epl	476.21	0.422632	0.112277	3.7642	0.000167082	0.00173043
Dock6	10349.5	-0.436725	0.11604	-3.76356	0.000167514	0.00173383
Gm1070	184.711	0.551424	0.146543	3.76287	0.000167972	0.00173749
Dnah10	112.535	1.0442	0.277609	3.76141	0.000168958	0.0017466
Dot1l	3746.91	-0.482636	0.128328	-3.76095	0.000169269	0.00174873
Slc35d2	135.91	0.654769	0.174126	3.76032	0.000169699	0.00175208
Mppe1	151.938	0.621429	0.165287	3.7597	0.000170119	0.00175533
Lrrc56	215	0.531671	0.141419	3.75954	0.000170227	0.00175535
D430020J02Rik	159.881	0.717399	0.190833	3.7593	0.00017039	0.00175594
Speer5-ps1	6.20012	2.79732	0.744184	3.75891	0.000170657	0.00175652
Fam131c	699.536	0.609901	0.162253	3.75896	0.000170624	0.00175652
Mapk8	1104.23	-0.363447	0.0967016	-3.75844	0.000170979	0.00175766
Unc5c	12.2038	-2.51207	0.668377	-3.75846	0.00017096	0.00175766
Rara	1551.2	-0.38063	0.101345	-3.75578	0.000172805	0.0017721
Lig3	2181.42	-0.429133	0.11425	-3.7561	0.000172583	0.0017721
Zfp52	213.561	-0.6186	0.164707	-3.75577	0.00017281	0.0017721
Abhd13	949.591	-0.330843	0.088088	-3.75582	0.000172775	0.0017721
Pvr	730.641	0.339253	0.0903427	3.75518	0.000173217	0.00177518
Dido1	3983.63	-0.489421	0.130394	-3.75339	0.000174461	0.00178683
Ahdc1	3160.22	-0.3541	0.0943576	-3.75274	0.000174911	0.00179034
Rfx6	14.9864	-1.83087	0.487929	-3.75233	0.0001752	0.00179219
Tspan32	35.9258	1.02995	0.274562	3.75123	0.000175967	0.00179783
Nradd	403.2	0.437879	0.116727	3.7513	0.000175921	0.00179783
Galns	381.5	0.531643	0.141741	3.75081	0.000176264	0.00179976
Susd2	768.131	0.472912	0.12617	3.74821	0.0001781	0.00181738
Prr14l	1605.48	-0.534819	0.142746	-3.74664	0.000179221	0.0018277
Reep5	788.065	0.686951	0.183378	3.7461	0.000179605	0.0018305
Enox1	2072.64	-0.764327	0.204145	-3.74403	0.000181089	0.00184449
Patl1	2073.12	-0.444785	0.11883	-3.74303	0.000181817	0.00185077
Ripor3	18.9208	2.79505	0.746818	3.74262	0.000182113	0.00185265
Asxl1	4085.58	-0.499898	0.133579	-3.74235	0.000182309	0.00185351
Kmt2b	4176.2	-0.427447	0.114273	-3.74058	0.000183596	0.00186545
A730036I17Rik	24.1632	1.35567	0.36247	3.74008	0.000183961	0.00186688
Abtb1	1395.99	0.447981	0.119777	3.74011	0.000183941	0.00186688
BC031181	1422.72	0.417218	0.111732	3.73409	0.000188394	0.00191071
Septin9	6968.93	-0.354859	0.095057	-3.73312	0.000189124	0.00191694
Lims2	36.6184	1.34504	0.360318	3.73291	0.00018928	0.00191735
Usp26	210.368	-1.02666	0.275115	-3.73175	0.000190157	0.00192506
Taf8	1604.25	-0.363998	0.0975831	-3.73014	0.000191376	0.00193623
Phlda2	1140.89	-0.590218	0.15826	-3.72943	0.000191915	0.0019405
Ap5m1	830.216	-0.418044	0.112102	-3.72914	0.000192131	0.00194151
Dhx33	261.885	-0.570503	0.153134	-3.72551	0.000194919	0.00196848
Arid4b	1052.36	-0.574232	0.154144	-3.72529	0.000195094	0.00196905
Afap1l1	241.897	0.908932	0.244053	3.72432	0.000195839	0.00197538
Map10	355.689	0.398953	0.107162	3.72291	0.000196944	0.00198531
Tent4b	2383.42	-0.449362	0.120765	-3.72097	0.000198458	0.00199936
Cldn1	25.687	-1.35012	0.362883	-3.72054	0.000198794	0.00200154
Snx27	2561.63	-0.426323	0.114657	-3.71823	0.000200621	0.00201871
Usp42	935.026	-0.455195	0.122434	-3.71788	0.000200898	0.00202028
Zfp397	641.253	-0.448139	0.120548	-3.71752	0.00020119	0.00202199
Sp8	32.9959	-1.18088	0.317697	-3.71701	0.000201597	0.00202485
Dgkd	2115.03	-0.417723	0.112392	-3.71665	0.000201878	0.00202486
Nfatc3	1874.67	-0.449469	0.120942	-3.7164	0.000202085	0.00202486
Hsp90ab1	204121	-0.360181	0.096906	-3.71681	0.000201754	0.00202486
Pcnx	756.796	-0.420956	0.113268	-3.71646	0.000202036	0.00202486
Tmem178b	23.3971	-1.80222	0.485045	-3.71556	0.000202753	0.00203034
Extl3	1923.14	-0.273093	0.0735115	-3.71497	0.000203231	0.0020339
Sh2b2	514.707	-0.494853	0.133301	-3.71231	0.00020538	0.00205293
Spopfm2	5.21972	3.19032	0.859371	3.71239	0.000205309	0.00205293
Aldh1b1	478.818	0.685937	0.184819	3.7114	0.000206117	0.00205907
Zdhhc1	183.813	0.688695	0.185731	3.70803	0.000208882	0.00208544
Spon1	15.5099	-1.79311	0.483702	-3.70705	0.000209684	0.00209218
Tbpl1	1131.21	-0.269418	0.0727172	-3.70501	0.000211383	0.00210666
Fbxl12	693.538	0.399638	0.107864	3.705	0.000211388	0.00210666
Camsap2	1342.14	-0.531237	0.143392	-3.7048	0.000211557	0.00210708
Chst15	129.35	0.60384	0.163025	3.70398	0.000212245	0.00211267
Gcn1	6489.47	-0.369002	0.0996273	-3.70383	0.000212372	0.00211267
Hoxd4	13.6311	3.07302	0.829791	3.70337	0.000212753	0.00211519
Cyb561a3	358.082	0.489921	0.132312	3.70278	0.000213252	0.00211763
Ppm1h	151.704	0.675657	0.18247	3.70284	0.000213198	0.00211763
Cct6b	29.5691	1.41909	0.383573	3.69967	0.000215882	0.00214246
Fancc	348.018	-0.394263	0.106571	-3.69951	0.000216013	0.00214249
Esyt2	1425.58	-0.483728	0.130773	-3.69898	0.000216465	0.00214569
Rfx3	243.688	-0.672879	0.181917	-3.69882	0.000216608	0.00214582
Impa2	2291.96	0.323536	0.0874926	3.69786	0.000217422	0.00215261
Axin1	2952.05	-0.281373	0.0761255	-3.69617	0.000218876	0.00216504
Incenp	7233.01	-0.363664	0.0983913	-3.6961	0.000218938	0.00216504
Ctsf	577.836	0.487689	0.131953	3.69594	0.000219073	0.00216509
Tbc1d8	494.871	0.600812	0.162574	3.69563	0.000219346	0.00216649
Dnajc22	102.507	0.732954	0.198364	3.69499	0.000219895	0.00217064
Csnk1g3	775.433	-0.362218	0.0980416	-3.69453	0.000220291	0.00217326
Ralgapb	1853.02	-0.454645	0.123071	-3.69416	0.000220616	0.00217356
Rapgef3	346.978	0.679303	0.18388	3.69426	0.000220524	0.00217356
Tollip	1730.19	-0.283647	0.0767848	-3.69405	0.000220714	0.00217356
Mall	82.4178	0.916804	0.248216	3.69357	0.000221126	0.00217526
Itm2b	1713.8	0.442654	0.11985	3.6934	0.000221279	0.00217526
Spint2	4617.83	0.384101	0.103994	3.69349	0.000221198	0.00217526
Dab2	156.336	0.709995	0.192253	3.69301	0.000221612	0.00217724
Cdk5rap2	1489.45	-0.376325	0.101979	-3.69023	0.000224054	0.00219994
Ecm1	287.639	0.502214	0.136119	3.68951	0.000224689	0.00220378
Bst1	30.32	1.30455	0.353601	3.68931	0.000224861	0.00220378
Vax2	46.32	1.84144	0.499126	3.68933	0.000224842	0.00220378
Hace1	610.962	-0.457266	0.123948	-3.68918	0.000224976	0.00220378
Banp	1042.27	-0.331909	0.0899758	-3.68887	0.000225254	0.00220391
Ctsc	311.726	0.485921	0.131722	3.68899	0.000225147	0.00220391
Ccdc88c	1707.92	-0.521867	0.141549	-3.68684	0.000227057	0.00221894
Tab3	1117.89	-0.52747	0.143065	-3.68692	0.000226989	0.00221894
Exoc7	1153.98	0.387514	0.105158	3.68508	0.000228634	0.00223052
Neil1	218.476	0.512594	0.139096	3.68517	0.000228552	0.00223052
Timm8a2	74.2036	0.896434	0.243261	3.68506	0.000228645	0.00223052
AA986860	157.024	0.68816	0.186766	3.68462	0.000229048	0.00223315
Gm11238	6.25795	2.56523	0.696387	3.68363	0.000229934	0.00224048
Pdzd7	157.369	0.995612	0.270293	3.68346	0.000230091	0.0022407
Wdfy1	1095.42	-0.38365	0.104237	-3.68056	0.000232726	0.00226503
Grhpr	1778.84	0.405922	0.110298	3.68022	0.000233034	0.0022667
Tmem45a	149.174	0.668833	0.181803	3.67888	0.00023426	0.00227596
Parva	618.115	0.632386	0.171891	3.679	0.000234151	0.00227596
Sf3a1	9007.98	-0.392435	0.10671	-3.67759	0.000235445	0.00228614
Rprd2	1345.1	-0.380457	0.103468	-3.67705	0.000235945	0.00228966
Gigyf2	3841.42	-0.412112	0.112102	-3.67621	0.000236725	0.00229455
Tent5a	73.29	-0.882488	0.240052	-3.67624	0.000236698	0.00229455
Ccl25	136.227	0.638087	0.173654	3.67448	0.00023833	0.00230876
Prrx2	147.904	0.825838	0.224814	3.67343	0.00023932	0.002317
Nme4	1202.1	0.445177	0.121194	3.67327	0.000239462	0.00231703
Mier1	1379.85	-0.343824	0.0936445	-3.67159	0.000241046	0.002331
Pcdh17	27.5128	-1.39002	0.378721	-3.6703	0.000242263	0.0023414
Pomgnt1	1120.21	0.279184	0.0760871	3.66927	0.000243248	0.00234956
Cbll1	1312.71	-0.321881	0.0877476	-3.66826	0.00024421	0.00235641
Ppp1r12b	269.446	-0.76794	0.209349	-3.66822	0.00024424	0.00235641
Atp2a2	12541.6	-0.401742	0.109538	-3.66761	0.000244832	0.00236075
Ssc5d	76.3658	0.776109	0.211635	3.66721	0.00024521	0.00236302
Bcan	349.96	-0.830712	0.226545	-3.66687	0.000245539	0.00236482
Mydgf	890.565	0.331852	0.090518	3.66614	0.000246237	0.00237017
Ly6g	5.17457	3.40912	0.929935	3.66597	0.0002464	0.00237037
Cdc42bpb	3907.68	-0.372104	0.101534	-3.66481	0.000247519	0.00237976
Eid2b	170.611	0.55957	0.152792	3.66231	0.000249948	0.00240172
Myh14	1862.24	0.321288	0.0877555	3.66118	0.00025106	0.00241102
Sik2	473.95	-0.578773	0.158159	-3.65944	0.000252768	0.00242602
Asxl2	1536.1	-0.535156	0.146248	-3.65924	0.000252962	0.00242648
Zfp322a	1015.29	-0.420179	0.1149	-3.6569	0.00025528	0.0024459
Mtrex	4951.68	-0.407156	0.111339	-3.65691	0.000255276	0.0024459
Tuba4a	9051.43	-0.487951	0.133448	-3.65648	0.000255704	0.00244713
Cyfip2	1558.48	-0.772277	0.211205	-3.65653	0.000255648	0.00244713
Pdpk1	3907.26	-0.592836	0.162203	-3.65489	0.000257294	0.00246094
Paxip1	3012.14	-0.312266	0.0854455	-3.65456	0.000257627	0.00246271
Akap8l	2291.64	-0.307732	0.0842159	-3.65408	0.000258109	0.0024659
Rgs17	141.362	-0.866842	0.237283	-3.65319	0.000258999	0.00247298
Tti1	1388.17	-0.307972	0.0843165	-3.65257	0.000259629	0.00247757
Phkg1	135.768	0.629156	0.172324	3.651	0.000261223	0.00249135
Phf12	3331.84	-0.286558	0.0785082	-3.65004	0.000262197	0.00249921
Esco2	3785.87	-0.39275	0.107616	-3.64955	0.000262702	0.00250259
Rps6ka5	914.372	-0.386703	0.10606	-3.64609	0.000266263	0.00253506
Ccnk	4072.04	-0.338667	0.0929021	-3.64542	0.000266956	0.0025402
Uba52	1111.94	0.540973	0.148411	3.6451	0.000267288	0.00254191
BC005537	4721.17	-0.468729	0.128601	-3.64485	0.000267552	0.00254296
Zdhhc13	1178.82	-0.267283	0.073345	-3.64419	0.000268231	0.00254797
Prkd1	95.6413	-0.808197	0.2218	-3.6438	0.000268637	0.00255037
Ano1	49.0359	0.992933	0.272562	3.64297	0.000269512	0.00255721
Snx25	349.835	-0.883386	0.24263	-3.64088	0.000271711	0.00257661
Dmxl1	1148.37	-0.692491	0.190209	-3.64068	0.000271918	0.0025771
Nbea	364.673	-0.675243	0.185529	-3.63956	0.000273109	0.00258691
Tmod2	277.674	-0.526956	0.144844	-3.63808	0.000274678	0.0026003
Pus7	2317.54	-0.400119	0.109993	-3.63767	0.000275119	0.00260299
Slc46a3	237.815	-0.685422	0.188432	-3.63751	0.000275291	0.00260314
Dynlt3	230.226	0.615523	0.169285	3.63601	0.000276897	0.00261684
Pex1	722.844	-0.371615	0.102215	-3.63561	0.000277321	0.00261935
Acer1	63.5897	2.58392	0.710815	3.63515	0.000277824	0.00262113
Zfp335	1484.26	-0.35813	0.0985182	-3.63517	0.000277802	0.00262113
5330411J11Rik	13.7459	1.9266	0.5305	3.63167	0.000281588	0.00265363
Arpin	113.945	0.779847	0.214729	3.63178	0.000281472	0.00265363
Ankzf1	1102.47	0.325021	0.0895055	3.63129	0.000282007	0.00265607
Ebpl	347.449	0.519375	0.143034	3.63112	0.000282194	0.00265633
Atp12a	55.7293	1.12699	0.310571	3.62877	0.000284778	0.00267674
Cnnm3	1045.72	-0.331176	0.0912655	-3.62871	0.000284846	0.00267674
Gpt2	2663.94	0.370583	0.102117	3.62899	0.000284534	0.00267674
Npnt	245.326	0.671862	0.185179	3.62818	0.000285431	0.00268073
Col12a1	51.5066	0.985402	0.271727	3.62644	0.000287359	0.00269732
Zfp354c	525.34	-0.55578	0.153318	-3.62501	0.000288947	0.00271069
Cenpm	834.591	0.591584	0.163234	3.62413	0.000289931	0.00271839
Cspp1	952.215	-0.400578	0.110569	-3.62288	0.000291338	0.00272891
Bclaf1	8468.13	-0.488919	0.134954	-3.62284	0.000291381	0.00272891
Hey1	255.017	-0.609809	0.168335	-3.62259	0.000291666	0.00273004
Cyyr1	66.8526	-0.96387	0.266097	-3.62225	0.000292048	0.00273208
Aen	4113.44	-0.348591	0.096241	-3.62206	0.000292268	0.0027324
Prdm1	394.423	-0.451415	0.124639	-3.62179	0.000292575	0.0027324
Dock1	2033.87	-0.503825	0.139106	-3.62188	0.000292474	0.0027324
Mfsd6	76.6185	-1.05634	0.291707	-3.62125	0.000293179	0.0027365
Gpsm2	712.397	-0.30515	0.0843074	-3.6195	0.000295174	0.00275358
P3h2	30.7653	-1.11659	0.308592	-3.61834	0.000296503	0.00276442
Adam8	280.374	0.507494	0.140312	3.6169	0.000298158	0.0027783
Trim36	334.777	-0.71116	0.196691	-3.61562	0.000299627	0.00278731
Gulo	89.7422	0.852503	0.23578	3.61567	0.000299569	0.00278731
Tnrc6c	2736.66	-0.406504	0.112423	-3.61586	0.000299352	0.00278731
Plcd4	14.5922	1.74046	0.481441	3.6151	0.000300234	0.00279139
Traf4	3828.91	-0.413099	0.114288	-3.61454	0.000300883	0.00279586
Prps1	4644.5	-0.390269	0.107986	-3.61406	0.000301436	0.00279943
Fzd7	3075.3	-0.395235	0.109369	-3.61379	0.00030175	0.00280078
Efna3	847.909	-0.566943	0.156928	-3.61277	0.000302947	0.00280947
Shroom3	2212.44	-0.310555	0.085962	-3.6127	0.000303024	0.00280947
Misp3	67.1456	0.964439	0.267048	3.61149	0.000304445	0.00281951
Trib3	1008	0.818736	0.226698	3.61157	0.00030435	0.00281951
Csnk1d	4412.19	-0.230599	0.0638608	-3.61096	0.000305069	0.00282372
Utp25	1299.59	-0.542615	0.150294	-3.61037	0.000305764	0.00282857
Prkcb	264.926	-0.812953	0.225184	-3.61018	0.000305984	0.00282903
Prom1	394.782	-0.485191	0.134431	-3.60923	0.000307106	0.00283682
Gnpda2	291.515	-0.442288	0.122545	-3.60918	0.000307168	0.00283682
Fam234b	433.518	0.529914	0.146836	3.60888	0.000307526	0.00283856
Fubp1	7294.87	-0.651661	0.180675	-3.60682	0.000309978	0.00285934
Apbb1	571.722	0.372236	0.103207	3.6067	0.000310121	0.00285934
Amz1	143.741	0.673713	0.186807	3.60646	0.000310404	0.00286036
Snx10	1500.69	-0.418193	0.115974	-3.60593	0.000311035	0.00286186
Pdzd4	3572.23	-0.47723	0.132347	-3.60589	0.000311083	0.00286186
Rasgrp4	491.479	0.65928	0.182826	3.60604	0.0003109	0.00286186
Brdt	81.3957	1.04436	0.289682	3.60519	0.000311922	0.00286641
Itgb8	6.95354	-3.05367	0.847009	-3.60523	0.000311872	0.00286641
Prr12	3219.78	-0.288058	0.0799083	-3.60486	0.000312319	0.00286847
Ankhd1	3487.08	-0.493659	0.136966	-3.60426	0.00031305	0.00287359
Spz1	8.62053	2.22713	0.618365	3.60164	0.000316218	0.00290108
Ctcfl	83.6186	0.79762	0.221556	3.60009	0.000318111	0.00291684
Syt2	36.8026	1.7186	0.477461	3.59945	0.000318889	0.00291945
Vangl2	1441.46	-0.342874	0.0952581	-3.59942	0.000318923	0.00291945
Cherp	6799.56	-0.281452	0.0781885	-3.59966	0.000318629	0.00291945
Pgpep1l	21.6761	1.36426	0.379238	3.59738	0.000321444	0.00294091
Nell1	17.8361	1.73215	0.481695	3.59595	0.000323212	0.00295546
Tle4	3980.79	-0.475647	0.132342	-3.59409	0.000325532	0.00297504
Dyrk4	11.6789	2.0309	0.565276	3.59275	0.000327203	0.00298867
Dpysl3	1579.77	-0.549177	0.152928	-3.59109	0.000329304	0.00300464
Ankrd34b	98.9293	-1.3366	0.372201	-3.59108	0.000329312	0.00300464
Pkd2l1	19.2424	2.9505	0.821765	3.59045	0.000330111	0.00301027
Qsox1	454.379	0.463079	0.129024	3.5891	0.000331825	0.00302094
Vash1	792.028	0.555629	0.154801	3.5893	0.000331566	0.00302094
Cryzl2	124.555	0.698193	0.194525	3.58923	0.000331658	0.00302094
Mgst1	36.0164	-1.0473	0.291816	-3.58892	0.000332051	0.00302134
Matn4	28.7957	1.73811	0.484377	3.58834	0.000332795	0.00302645
Zfp267	658.926	-0.393208	0.10959	-3.58799	0.000333234	0.00302879
Hoxb9	35.5535	1.02167	0.284808	3.58723	0.00033421	0.003036
Smg9	845.376	-0.341871	0.0953176	-3.58665	0.000334955	0.00304111
1110002L01Rik	1024.97	-0.483599	0.13484	-3.58646	0.000335198	0.00304165
Arih1	4111.35	-0.309127	0.0862015	-3.5861	0.000335665	0.00304423
AW549542	8.67842	2.28929	0.638719	3.58419	0.00033812	0.00306482
Evc	530.448	-0.609617	0.170158	-3.58264	0.000340133	0.00308139
Cad	12943	-0.316461	0.0883561	-3.58166	0.000341423	0.0030914
Sec31a	7940.7	-0.285714	0.0798003	-3.58035	0.000343128	0.00310514
Entpd3	130.676	1.1908	0.332653	3.57969	0.000344	0.00311134
Sema3e	820.355	-0.48248	0.134807	-3.57905	0.000344848	0.00311731
Rpl23	645.571	0.42242	0.118051	3.57828	0.00034586	0.00312476
Wdr48	2053.99	-0.308217	0.0861846	-3.57624	0.000348567	0.00314751
Rbm22	1979.7	-0.361626	0.101168	-3.57452	0.000350875	0.00316606
Cnr1	32.8384	-1.20211	0.33631	-3.57442	0.000351002	0.00316606
Ap3m2	321.368	0.469555	0.131389	3.57378	0.000351866	0.00317213
Tspan2	600.102	0.652739	0.182699	3.57275	0.000353246	0.00318285
Mon2	1928.07	-0.325578	0.0911539	-3.57174	0.000354613	0.00319301
Mpzl1	2750.79	0.301784	0.0844945	3.57164	0.000354758	0.00319301
Ppp2r2c	605.076	-0.529244	0.148186	-3.57148	0.00035497	0.0031932
Tbcel	1157.2	-0.40866	0.114433	-3.57118	0.000355379	0.00319415
Cask	1030.57	-0.42199	0.118167	-3.57112	0.000355461	0.00319415
Klhl2	1015.3	-0.363862	0.101895	-3.57096	0.000355681	0.00319441
Pdlim2	312.113	0.800688	0.224377	3.56849	0.000359039	0.00322283
Plb1	31.9536	1.2828	0.359558	3.5677	0.000360123	0.00323081
Sorcs2	169.485	0.568707	0.159444	3.56681	0.000361358	0.00324014
Dip2b	1450.27	-0.3975	0.111457	-3.56641	0.000361905	0.0032433
Rhbdf2	2653.09	0.267344	0.0749922	3.56496	0.000363912	0.00325953
Onecut2	80.0792	-1.18803	0.333309	-3.56435	0.000364765	0.00326541
Cers4	660.052	0.337962	0.0948308	3.56384	0.000365464	0.00326991
Defa30	12.7752	1.70068	0.47724	3.56358	0.000365828	0.00327141
Cd1d1	129.172	0.575811	0.161662	3.56183	0.000368276	0.00329153
Plac1	12.5529	2.03989	0.572858	3.56089	0.000369599	0.00330158
Fez1	157.538	0.626231	0.175886	3.56044	0.000370235	0.00330549
Stat6	1208.93	0.353276	0.099241	3.55978	0.000371164	0.00331201
Ecscr	144.838	0.608446	0.171088	3.55633	0.000376065	0.0033535
Med23	2542.24	-0.370307	0.104129	-3.55623	0.000376218	0.0033535
Epb41l3	483.732	-0.650963	0.183062	-3.55597	0.000376582	0.00335495
Borcs5	344.999	0.456906	0.128513	3.55532	0.000377516	0.00336147
Malt1	514.075	-0.473775	0.133275	-3.55486	0.000378179	0.00336557
Zfp810	143.404	0.671918	0.189091	3.55342	0.000380255	0.00338224
Rnf212b	20.7199	1.48133	0.417062	3.55182	0.000382578	0.00339926
Nckap1l	228.678	0.468179	0.131813	3.55183	0.000382561	0.00339926
Kcnh6	205.696	-0.511986	0.144191	-3.55076	0.000384124	0.00341118
Psap	8727.32	0.425016	0.119743	3.54939	0.000386122	0.00342709
Atraid	446.146	0.385973	0.108755	3.549	0.000386696	0.00343036
Hap1	3436.53	0.371026	0.104555	3.54863	0.000387247	0.00343341
Slc12a2	1781.2	-0.553024	0.155876	-3.54785	0.000388395	0.00344176
Plcb1	39.056	-1.12988	0.318687	-3.54544	0.000391955	0.00347145
Hddc3	161.026	0.586446	0.165438	3.54481	0.000392893	0.00347606
Gnao1	308.164	-0.97399	0.274757	-3.54491	0.000392748	0.00347606
Sun2	852.055	0.382537	0.107933	3.5442	0.000393801	0.00348039
Dctd	1090.31	0.418867	0.11818	3.5443	0.000393652	0.00348039
Crtap	2536.73	0.339785	0.0958768	3.54397	0.000394145	0.00348158
Focad	867.866	-0.494349	0.139507	-3.54354	0.000394794	0.00348546
Serpina3m	8.28267	2.33451	0.65891	3.54298	0.000395631	0.00348915
Gpam	738.373	-0.436468	0.123189	-3.54307	0.000395494	0.00348915
Prlr	65.1989	-1.47629	0.416718	-3.54266	0.00039611	0.00349152
Atp2c1	2195.46	-0.354647	0.100127	-3.54196	0.000397168	0.00349899
Hspb8	804.477	0.602143	0.170014	3.54173	0.000397518	0.00350022
Fez2	630.658	0.524235	0.148029	3.54143	0.000397964	0.00350044
Dubr	96.9998	0.73373	0.207178	3.54155	0.000397779	0.00350044
Znrf3	481.863	-0.433757	0.122489	-3.5412	0.000398308	0.00350161
Rims2	528.027	-0.407448	0.115076	-3.54067	0.000399106	0.00350623
Casp2	729.768	-0.438575	0.123876	-3.54044	0.000399465	0.00350623
Pear1	94.1522	0.998568	0.282042	3.54049	0.000399378	0.00350623
Gpr39	21.1467	1.3191	0.372754	3.53879	0.000401969	0.00352449
Soga3	367.485	-0.64675	0.182756	-3.53888	0.000401833	0.00352449
Mif	10576	-0.424789	0.120087	-3.53734	0.000404174	0.00354195
Slc17a5	479.872	0.470692	0.133106	3.53622	0.000405893	0.00355514
Rhox13	72.1148	0.94394	0.266946	3.53607	0.000406132	0.00355536
Cited4	204.053	0.932218	0.263723	3.53484	0.000408029	0.0035701
Calcr	78.2452	-0.798494	0.225908	-3.5346	0.000408396	0.00357143
Mta1	554.61	-0.517204	0.146359	-3.5338	0.000409638	0.0035804
Trim14	78.7958	0.952388	0.269538	3.5334	0.000410244	0.00358382
Epop	10788.7	0.385211	0.109032	3.53301	0.000410862	0.00358733
Arhgap32	1329.43	-0.632229	0.178962	-3.53275	0.000411256	0.00358889
Srd5a2	8.38961	3.40643	0.964305	3.53252	0.000411612	0.00359011
Rabep2	754.532	0.386659	0.1095	3.53113	0.000413786	0.00360719
Zfp704	1331.14	-0.613321	0.173775	-3.5294	0.000416497	0.00362892
Shoc2	1720.46	-0.399848	0.113318	-3.52854	0.000417863	0.00363891
Camkv	972.469	-0.53752	0.152367	-3.52779	0.00041904	0.00364725
Wls	611.135	0.571802	0.162096	3.52756	0.000419408	0.00364854
Glyr1	5675.31	-0.287608	0.0815381	-3.52728	0.000419847	0.00365046
Taf5	1392.15	-0.291381	0.0826275	-3.52644	0.000421182	0.00366015
Gabpb1	1281.52	-0.271417	0.0769977	-3.52499	0.000423492	0.0036783
Crybg1	162.241	0.763526	0.216635	3.52448	0.000424321	0.00368358
Hesx1	42.3713	-1.45761	0.413663	-3.52366	0.000425628	0.00369299
Dmbx1	156.906	-1.10261	0.312974	-3.52299	0.000426704	0.0037004
Gpr139	18.3591	-1.63108	0.463008	-3.52279	0.00042703	0.00370129
Wars	4054.46	-0.271798	0.0771837	-3.52144	0.000429206	0.00371822
Dph6	714.942	-0.353833	0.100506	-3.5205	0.000430731	0.00372755
Magee2	88.7632	0.692569	0.19672	3.52058	0.000430596	0.00372755
Snrnp200	11588.9	-0.402427	0.114327	-3.51998	0.000431585	0.003733
Asb8	521.85	0.414727	0.117846	3.51922	0.000432824	0.00374177
Chml	499.482	-0.619109	0.175942	-3.51882	0.000433474	0.00374544
Foxo6	287.922	-0.554543	0.15763	-3.51801	0.0004348	0.00375495
Pth1r	78.6377	-0.778858	0.221402	-3.51784	0.000435074	0.00375537
Sh3rf2	43.184	1.09283	0.310709	3.51722	0.000436085	0.00376214
Med13l	1959.49	-0.501065	0.142502	-3.5162	0.000437769	0.00377471
Plekhg4	115.235	0.757546	0.215559	3.51434	0.000440853	0.00379933
Abhd17c	1586.01	-0.262665	0.0747931	-3.5119	0.000444923	0.00382647
Ankrd27	3140.32	-0.261972	0.0745945	-3.51195	0.00044484	0.00382647
Polr3d	1628.5	-0.333184	0.0948624	-3.51229	0.000444268	0.00382647
Zfyve19	638.45	0.401132	0.114212	3.51216	0.000444475	0.00382647
Degs1	2554.11	-0.223816	0.0637339	-3.51173	0.000445203	0.00382691
Cenpj	675.227	-0.346052	0.0985517	-3.51137	0.000445805	0.0038301
Gng10	295.1	0.440441	0.125446	3.51099	0.000446438	0.00383356
Armc2	100.365	1.15637	0.329383	3.51072	0.00044689	0.00383546
Cdh10	72.295	-0.752121	0.214265	-3.51024	0.000447699	0.00383736
Cacna1b	441.594	-0.652053	0.185761	-3.51018	0.000447803	0.00383736
Mia3	2479.23	-0.414897	0.118195	-3.51026	0.000447667	0.00383736
Gclm	2075.69	-0.350935	0.0999898	-3.50971	0.000448602	0.00384223
Osbp	1775.11	-0.26884	0.0766074	-3.50931	0.000449263	0.0038459
Ubtd2	1011.91	-0.366359	0.104414	-3.50872	0.000450267	0.00385251
Gata1	115.451	0.863565	0.24627	3.50658	0.000453902	0.00388162
Efcab12	66.6397	0.780028	0.222459	3.50639	0.000454226	0.0038824
Tmlhe	33.7765	1.04306	0.297611	3.50478	0.000456985	0.00389867
Tns3	6424.48	-0.568461	0.162186	-3.50499	0.000456628	0.00389867
Sult6b1	114.655	0.727384	0.207552	3.50459	0.000457303	0.00389867
Tbc1d22b	1846.4	-0.31707	0.0904711	-3.50466	0.000457194	0.00389867
Cip2a	3133.89	-0.432734	0.123476	-3.5046	0.000457291	0.00389867
Qtrt2	1731.14	-0.432627	0.123477	-3.50371	0.000458819	0.0039076
Mylip	659.814	-0.510013	0.145559	-3.50381	0.000458648	0.0039076
Cnn2	6356.18	-0.287686	0.0821143	-3.50348	0.000459224	0.00390905
Cst3	2269.97	-0.430393	0.122878	-3.5026	0.000460746	0.00392
Aicda	38.1272	1.54249	0.440566	3.50114	0.000463264	0.00393941
Pard3	1279.96	-0.404428	0.115523	-3.50085	0.00046377	0.00393968
D1Ertd622e	200.004	-0.535693	0.153012	-3.50098	0.000463546	0.00393968
Tm2d1	124.171	0.823613	0.235283	3.50052	0.00046435	0.00394259
Tbc1d24	1087.48	-0.521557	0.149025	-3.4998	0.000465603	0.00395121
Pla2g4e	165.52	0.533832	0.152543	3.49955	0.000466045	0.00395295
Pgrmc1	3172.3	-0.230015	0.0657327	-3.49924	0.000466585	0.00395551
Picalm	5764.35	-0.307446	0.087887	-3.49819	0.000468428	0.00396727
Gspt2	453.189	-0.359986	0.102907	-3.49818	0.00046845	0.00396727
Otud6b	3259.44	-0.400513	0.114515	-3.49747	0.000469702	0.00397586
Pdlim7	4049.91	-0.383498	0.109677	-3.49662	0.000471201	0.00398651
Lifr	1538.95	-0.367663	0.105154	-3.49641	0.000471555	0.00398748
Dipk1b	198.3	0.601889	0.172184	3.49562	0.000472956	0.00399626
Ttc27	2234.15	-0.44367	0.126924	-3.49556	0.000473074	0.00399626
Enoph1	2483.94	-0.293466	0.0839586	-3.49537	0.000473412	0.00399709
Tsc22d4	1065.58	0.380796	0.108954	3.49502	0.00047402	0.00400019
Coro1c	11350.8	-0.265308	0.0759219	-3.49448	0.00047499	0.00400634
Ppp2r1b	3310.04	-0.311806	0.0892421	-3.49393	0.000475959	0.00401045
Tbc1d2	590.356	0.499557	0.142974	3.49404	0.00047577	0.00401045
Tada2b	576.936	-0.371709	0.106418	-3.49293	0.000477747	0.00402144
A530040E14Rik	10.284	2.39958	0.686964	3.49303	0.000477574	0.00402144
Smurf2	1411.33	-0.381587	0.109278	-3.4919	0.000479593	0.00403494
Zc3h13	2354.51	-0.404767	0.115931	-3.49146	0.000480388	0.00403958
Dnah7c	21.0113	1.35818	0.389059	3.49094	0.000481332	0.00404547
D10Wsu102e	2769.79	-0.494923	0.141805	-3.49017	0.000482712	0.00405489
Pck2	1865.89	0.724753	0.207663	3.49004	0.00048294	0.00405489
Tamm41	1068.21	-0.329396	0.0943866	-3.48986	0.000483281	0.0040557
Ctnnal1	5647.3	-0.434493	0.124519	-3.48936	0.000484176	0.00406117
Dis3l2	550.046	-0.341954	0.0980366	-3.48802	0.000486606	0.0040783
Rcor2	6195.71	-0.374021	0.107232	-3.48797	0.000486709	0.0040783
Krba1	895.799	-0.272328	0.0781033	-3.48677	0.000488894	0.00409454
Clock	565.432	-0.568236	0.16302	-3.48569	0.000490876	0.00410908
Atf4	5992.16	0.478376	0.137342	3.4831	0.000495647	0.00414693
Smim10l2a	178.067	-0.473263	0.13588	-3.48295	0.000495923	0.00414715
Uros	248.984	0.580428	0.166672	3.48245	0.000496843	0.00415256
Shank3	896.448	-0.49191	0.141259	-3.48233	0.000497069	0.00415256
Usp34	2775.63	-0.553926	0.159099	-3.48165	0.000498333	0.00416103
Pknox1	1166.71	-0.309173	0.0888216	-3.48083	0.000499855	0.00417164
Akr1b8	370.312	0.831549	0.238909	3.4806	0.000500288	0.00417317
Csf2ra	404.404	0.699013	0.200848	3.48031	0.000500842	0.00417569
Crlf3	2314.92	-0.300911	0.0864754	-3.47973	0.000501915	0.00418254
Schip1	215.958	-0.485258	0.139478	-3.4791	0.000503108	0.00418676
Erc1	2309.15	-0.372522	0.107076	-3.47906	0.000503176	0.00418676
Rasal2	660.68	-0.447569	0.128642	-3.47917	0.000502969	0.00418676
[truncated: 16,034 more rows]

## Sheet: Fig_6d_compGO
Cluster	ID	Description	GeneRatio	BgRatio	pvalue	p.adjust	qvalue	geneID	Count
Rec Up	NA	NA	NA	NA	NA	NA	NA	NA	NA
Rec Down	GO:0003002	regionalization	0.177419	449/28564	3.16893252817451e-09	4.19883559983122e-06	2.87538930451203e-06	Dll1/Hes3/Hes6/Hoxd13/Irx3/Lhx2/Neurod1/Pcdh8/Sp8/T/Wt1	11
Rec Down	GO:0007498	mesoderm development	0.0483871	122/28564	0.0023926	0.029628	0.0202894	Irx3/Lhx2/T	3
Rec Down	GO:0050767	regulation of neurogenesis	0.0806452	480/28564	0.00386804	0.0436457	0.0298889	Dll1/Hes3/Hes6/Lhx2/Plxna4	5
Rec Down	GO:0007409	axonogenesis	0.0806452	498/28564	0.00451746	0.0486637	0.0333252	Gfra3/Lhx2/Nkx2-9/Plxna4/Slitrk2	5
re-REC Up	GO:0030198	extracellular matrix organization	0.0431373	322/28564	9.96384339196802e-08	0.00014533	0.000122523	Acan/Adamts7/Bmp2/Ccdc80/Col17a1/Col1a1/Col1a2/Col3a1/Col4a2/Col4a5/Col6a4/Col8a1/Cpb2/Cyp1b1/Ddr2/Ecm2/Eln/Matn4/Mmp28/Pmp22/Rgcc/Serpinb5	22
re-REC Up	GO:0055001	muscle cell development	0.0313725	235/28564	5.75647166207445e-06	0.00251238	0.00211811	Cacna1s/Ccn4/Cntnap2/Krt8/Lmod1/Mybpc3/Myo18b/Nkx2-5/P2rx2/Pdgfrb/Pgm5/Pmp22/Tbx3/Tnnt2/Tnnt3/Wfikkn1	16
re-REC Up	GO:0003002	regionalization	0.045098	449/28564	7.35808865966663e-06	0.00289026	0.00243669	Acvrl1/Bmp1/Bmp2/Ccdc103/Cdx1/Cdx2/Cdx4/Ddit3/Dkk1/Dnaaf1/Hand1/Hoxb9/Hoxd10/Hoxd4/Hoxd8/Hoxd9/Nbl1/Nkx2-5/Robo2/Tbx3/Vax2/Wnt2b/Wnt7a	23
re-REC Up	GO:0050727	regulation of inflammatory response	0.0372549	377/28564	5.62524299984005e-05	0.00880987	0.00742734	Aoc3/Bst1/Ccl3/Ccn4/Ccr7/Cd200/Cd44/Cebpa/Ggt1/Gpx2/Lgals1/Lpl/Mgll/Pglyrp1/Pmp22/Proc/Ptges/Sting1/Tnfaip8l2	19
re-REC Up	GO:0003341	cilium movement	0.0254902	224/28564	0.000213224	0.0190351	0.0160479	Anxa5/Armc2/Ccdc103/Ccdc63/Cfap206/Dnaaf1/Dnah10/Dnah17/Dnah7c/Tacr3/Tex101/Ttc29/Ttll8	13
re-Rec Down	GO:0007409	axonogenesis	0.115385	498/28564	3.00862732553382e-10	8.60166552370118e-07	6.4954680470209e-07	Adcy1/Auts2/Bcl2/Brsk2/Crmp1/Dclk1/Dscam/Epha7/Fgfr2/Map1b/Mef2c/Nexn/Pax6/Ptch1/Sema6d/Slitrk2/Unc5c/Zic2	18
re-Rec Down	GO:0048863	stem cell differentiation	0.0897436	286/28564	6.61505949362917e-10	9.4562275461429e-07	7.1407826428597e-07	Bcl2/Fgfr2/Gpm6a/Grem1/Hesx1/Mef2c/Pax6/Ptn/Sema6d/Sox21/T/Tfap2c/Zic2/Zic5	14
re-Rec Down	GO:0003002	regionalization	0.0897436	449/28564	1.92247257774553e-07	7.85192728539209e-05	5.92931016083621e-05	Fgfr2/Grem1/Hes3/Hhip/Mef2c/Neurod1/Pax6/Ptch1/Ripply1/Scmh1/Sp8/T/Tll1/Zic2	14
re-Rec Down	GO:0048638	regulation of developmental growth	0.0833333	405/28564	3.85876333537815e-07	0.000113854	8.59754396841944e-05	Actn3/Bcl2/Ccnd2/Chd7/Dscam/Epha7/Fgfr2/Igf1/Map1b/Mef2c/Plcb1/Ptch1/Sema6d	13
re-Rec Down	GO:0034329	cell junction assembly	0.0897436	477/28564	3.98228511457751e-07	0.000113854	8.59754396841944e-05	Actn3/Bcl2/Cdh6/Cldn1/Epha7/Esam/Gpm6a/Gpm6b/Grem1/Lhfpl4/Mef2c/Mpdz/Pcdh17/Slitrk2	14
re-Rec Down	GO:0071774	response to fibroblast growth factor	0.0448718	100/28564	1.32448638602662e-06	0.00018171	0.000137217	Apln/Egr3/Fgf17/Fgf18/Fgf5/Fgfr2/Hhip	7
re-Rec Down	GO:0030072	peptide hormone secretion	0.0705128	320/28564	1.61687945653276e-06	0.000184906	0.00013963	Apln/Brsk2/Chd7/Cnr1/Myrip/Neurod1/Pax6/Plcb1/Rfx6/Snap25/Trh	11
re-Rec Down	GO:0050767	regulation of neurogenesis	0.0705128	480/28564	7.03913699447381e-05	0.00239582	0.00180918	Chd7/Dscam/Epha7/Hes3/Igf1/Il33/Map1b/Myb/Pax6/Ptn/Sema6d	11
re-Rec Down	GO:0030198	extracellular matrix organization	0.0448718	322/28564	0.00201871	0.022994	0.0173637	Adamts1/Adamts19/Gpm6b/Grem1/Has2/Has3/Slc39a8	7

## Sheet: Fig_6e_zScores
gene	cat	cond	z
2610035F20Rik	down nonREC	DMSO	1.66587
2610035F20Rik	down nonREC	TSA	-0.548157
2610035F20Rik	down nonREC	REC	0.155815
2610035F20Rik	down nonREC	reTSA	-0.425601
2610035F20Rik	down nonREC	reREC	-0.847928
9430069I07Rik	down nonREC	DMSO	1.18379
9430069I07Rik	down nonREC	TSA	-0.0518486
9430069I07Rik	down nonREC	REC	0.422528
9430069I07Rik	down nonREC	reTSA	-1.55481
9430069I07Rik	down nonREC	reREC	0.000340621
Actn3	down nonREC	DMSO	0.661949
Actn3	down nonREC	TSA	1.40935
Actn3	down nonREC	REC	-0.964307
Actn3	down nonREC	reTSA	-0.425171
Actn3	down nonREC	reREC	-0.681825
Adamts1	down nonREC	DMSO	1.49273
Adamts1	down nonREC	TSA	-0.990007
Adamts1	down nonREC	REC	0.360298
Adamts1	down nonREC	reTSA	-0.811928
Adamts1	down nonREC	reREC	-0.0510896
Adamts19	down nonREC	DMSO	0.838334
Adamts19	down nonREC	TSA	1.0968
Adamts19	down nonREC	REC	0.104595
Adamts19	down nonREC	reTSA	-0.980829
Adamts19	down nonREC	reREC	-1.0589
Adcy1	down nonREC	DMSO	1.4201
Adcy1	down nonREC	TSA	-0.102223
Adcy1	down nonREC	REC	0.446409
Adcy1	down nonREC	reTSA	-1.2117
Adcy1	down nonREC	reREC	-0.552585
Adgrg5	down nonREC	DMSO	1.39249
Adgrg5	down nonREC	TSA	-0.222232
Adgrg5	down nonREC	REC	0.57544
Adgrg5	down nonREC	reTSA	-0.592917
Adgrg5	down nonREC	reREC	-1.15278
Ank1	down nonREC	DMSO	-0.0594545
Ank1	down nonREC	TSA	1.08481
Ank1	down nonREC	REC	-0.31664
Ank1	down nonREC	reTSA	0.75656
Ank1	down nonREC	reREC	-1.46527
Ankrd34b	down nonREC	DMSO	-0.417875
Ankrd34b	down nonREC	TSA	1.11641
Ankrd34b	down nonREC	REC	-0.941031
Ankrd34b	down nonREC	reTSA	1.0334
Ankrd34b	down nonREC	reREC	-0.790911
Apln	down nonREC	DMSO	1.56189
Apln	down nonREC	TSA	-0.757562
Apln	down nonREC	REC	0.304728
Apln	down nonREC	reTSA	-0.92784
Apln	down nonREC	reREC	-0.181221
Atp10a	down nonREC	DMSO	1.14628
Atp10a	down nonREC	TSA	-0.567475
Atp10a	down nonREC	REC	0.814957
Atp10a	down nonREC	reTSA	-1.30044
Atp10a	down nonREC	reREC	-0.0933161
Atp1a4	down nonREC	DMSO	1.27886
Atp1a4	down nonREC	TSA	-0.571975
Atp1a4	down nonREC	REC	-0.605329
Atp1a4	down nonREC	reTSA	-0.963407
Atp1a4	down nonREC	reREC	0.861853
Auts2	down nonREC	DMSO	1.52511
Auts2	down nonREC	TSA	-0.00577095
Auts2	down nonREC	REC	-0.524079
Auts2	down nonREC	reTSA	0.174711
Auts2	down nonREC	reREC	-1.16997
Bahcc1	down nonREC	DMSO	1.2445
Bahcc1	down nonREC	TSA	0.879822
Bahcc1	down nonREC	REC	-0.790151
Bahcc1	down nonREC	reTSA	-0.381787
Bahcc1	down nonREC	reREC	-0.952384
Bcl2	down nonREC	DMSO	1.75569
Bcl2	down nonREC	TSA	-0.146968
Bcl2	down nonREC	REC	-0.552967
Bcl2	down nonREC	reTSA	-0.656092
Bcl2	down nonREC	reREC	-0.39966
Brsk2	down nonREC	DMSO	1.3552
Brsk2	down nonREC	TSA	0.694436
Brsk2	down nonREC	REC	-0.608683
Brsk2	down nonREC	reTSA	-0.351349
Brsk2	down nonREC	reREC	-1.08961
Btbd17	down nonREC	DMSO	0.139937
Btbd17	down nonREC	TSA	1.08894
Btbd17	down nonREC	REC	-1.14536
Btbd17	down nonREC	reTSA	0.818272
Btbd17	down nonREC	reREC	-0.901784
Cabp7	down nonREC	DMSO	1.43159
Cabp7	down nonREC	TSA	-0.123846
Cabp7	down nonREC	REC	0.231375
Cabp7	down nonREC	reTSA	-0.179125
Cabp7	down nonREC	reREC	-1.36
Cadm3	down nonREC	DMSO	-0.500753
Cadm3	down nonREC	TSA	1.27094
Cadm3	down nonREC	REC	-0.842808
Cadm3	down nonREC	reTSA	0.87922
Cadm3	down nonREC	reREC	-0.806599
Car3	down nonREC	DMSO	0.485707
Car3	down nonREC	TSA	1.45922
Car3	down nonREC	REC	-1.1417
Car3	down nonREC	reTSA	-0.467626
Car3	down nonREC	reREC	-0.335595
Cass4	down nonREC	DMSO	0.299192
Cass4	down nonREC	TSA	1.08368
Cass4	down nonREC	REC	-1.36489
Cass4	down nonREC	reTSA	0.651704
Cass4	down nonREC	reREC	-0.669687
Ccdc187	down nonREC	DMSO	0.948724
Ccdc187	down nonREC	TSA	0.891565
Ccdc187	down nonREC	REC	-1.39811
Ccdc187	down nonREC	reTSA	0.134272
Ccdc187	down nonREC	reREC	-0.576453
Ccl20	down nonREC	DMSO	1.27524
Ccl20	down nonREC	TSA	0.756494
Ccl20	down nonREC	REC	-0.413623
Ccl20	down nonREC	reTSA	-0.408272
Ccl20	down nonREC	reREC	-1.20984
Ccnd2	down nonREC	DMSO	1.36388
Ccnd2	down nonREC	TSA	-0.423902
Ccnd2	down nonREC	REC	0.111952
Ccnd2	down nonREC	reTSA	-1.36093
Ccnd2	down nonREC	reREC	0.309001
Cdh6	down nonREC	DMSO	-0.235815
Cdh6	down nonREC	TSA	1.12661
Cdh6	down nonREC	REC	-0.834438
Cdh6	down nonREC	reTSA	0.966126
Cdh6	down nonREC	reREC	-1.02248
Cdk5r2	down nonREC	DMSO	-0.646867
Cdk5r2	down nonREC	TSA	1.0299
Cdk5r2	down nonREC	REC	-1.28463
Cdk5r2	down nonREC	reTSA	0.932542
Cdk5r2	down nonREC	reREC	-0.0309473
Chd7	down nonREC	DMSO	1.44062
Chd7	down nonREC	TSA	-0.301978
Chd7	down nonREC	REC	0.355057
Chd7	down nonREC	reTSA	-1.29081
Chd7	down nonREC	reREC	-0.202893
Cks1brt	down nonREC	DMSO	0.90735
Cks1brt	down nonREC	TSA	-0.846848
Cks1brt	down nonREC	REC	1.13069
Cks1brt	down nonREC	reTSA	-0.109992
Cks1brt	down nonREC	reREC	-1.0812
Cldn1	down nonREC	DMSO	0.968728
Cldn1	down nonREC	TSA	0.577596
Cldn1	down nonREC	REC	-0.226511
Cldn1	down nonREC	reTSA	0.290274
Cldn1	down nonREC	reREC	-1.61009
Cnksr2	down nonREC	DMSO	1.5082
Cnksr2	down nonREC	TSA	-0.525034
Cnksr2	down nonREC	REC	0.353867
Cnksr2	down nonREC	reTSA	-1.13253
Cnksr2	down nonREC	reREC	-0.204499
Cnr1	down nonREC	DMSO	0.87352
Cnr1	down nonREC	TSA	0.716105
Cnr1	down nonREC	REC	-0.687399
Cnr1	down nonREC	reTSA	0.509261
Cnr1	down nonREC	reREC	-1.41149
Crmp1	down nonREC	DMSO	1.41536
Crmp1	down nonREC	TSA	0.688901
Crmp1	down nonREC	REC	-0.782096
Crmp1	down nonREC	reTSA	-0.526116
Crmp1	down nonREC	reREC	-0.796049
Crybg3	down nonREC	DMSO	1.40607
Crybg3	down nonREC	TSA	-0.748687
Crybg3	down nonREC	REC	0.309777
Crybg3	down nonREC	reTSA	-1.15394
Crybg3	down nonREC	reREC	0.186784
Csn3	down nonREC	DMSO	1.20668
Csn3	down nonREC	TSA	0.970251
Csn3	down nonREC	REC	-0.797854
Csn3	down nonREC	reTSA	-0.776268
Csn3	down nonREC	reREC	-0.602807
Cygb	down nonREC	DMSO	-0.365761
Cygb	down nonREC	TSA	1.17447
Cygb	down nonREC	REC	-0.906432
Cygb	down nonREC	reTSA	0.960023
Cygb	down nonREC	reREC	-0.862303
Dach1	down nonREC	DMSO	0.549035
Dach1	down nonREC	TSA	1.30338
Dach1	down nonREC	REC	-1.08403
Dach1	down nonREC	reTSA	0.130307
Dach1	down nonREC	reREC	-0.898699
Dclk1	down nonREC	DMSO	1.29171
Dclk1	down nonREC	TSA	0.50278
Dclk1	down nonREC	REC	-0.246282
Dclk1	down nonREC	reTSA	-0.133952
Dclk1	down nonREC	reREC	-1.41425
Dll1	down nonREC	DMSO	-0.470839
Dll1	down nonREC	TSA	1.0776
Dll1	down nonREC	REC	-1.14031
Dll1	down nonREC	reTSA	1.03308
Dll1	down nonREC	reREC	-0.499525
Dmbx1	down nonREC	DMSO	-0.156647
Dmbx1	down nonREC	TSA	1.10413
Dmbx1	down nonREC	REC	-0.828667
Dmbx1	down nonREC	reTSA	0.956127
Dmbx1	down nonREC	reREC	-1.07494
Dscam	down nonREC	DMSO	0.706413
Dscam	down nonREC	TSA	-0.0426601
Dscam	down nonREC	REC	-0.392813
Dscam	down nonREC	reTSA	1.15064
Dscam	down nonREC	reREC	-1.42158
E030030I06Rik	down nonREC	DMSO	1.3316
E030030I06Rik	down nonREC	TSA	-0.925439
E030030I06Rik	down nonREC	REC	0.648948
E030030I06Rik	down nonREC	reTSA	-0.97063
E030030I06Rik	down nonREC	reREC	-0.0844833
Ebf2	down nonREC	DMSO	-0.390746
Ebf2	down nonREC	TSA	1.51104
Ebf2	down nonREC	REC	-0.896732
Ebf2	down nonREC	reTSA	0.494426
Ebf2	down nonREC	reREC	-0.717984
Efhd1	down nonREC	DMSO	0.723483
Efhd1	down nonREC	TSA	1.17199
Efhd1	down nonREC	REC	-1.11837
Efhd1	down nonREC	reTSA	0.135996
Efhd1	down nonREC	reREC	-0.913104
Egr3	down nonREC	DMSO	-0.0673497
Egr3	down nonREC	TSA	1.32836
Egr3	down nonREC	REC	-0.886254
Egr3	down nonREC	reTSA	0.641855
Egr3	down nonREC	reREC	-1.01661
Egr4	down nonREC	DMSO	-0.494377
Egr4	down nonREC	TSA	1.45691
Egr4	down nonREC	REC	-0.832639
Egr4	down nonREC	reTSA	0.61743
Egr4	down nonREC	reREC	-0.747325
Elmo1	down nonREC	DMSO	1.29043
Elmo1	down nonREC	TSA	0.485373
Elmo1	down nonREC	REC	0.213037
Elmo1	down nonREC	reTSA	-1.18943
Elmo1	down nonREC	reREC	-0.799415
Epha7	down nonREC	DMSO	1.22933
Epha7	down nonREC	TSA	0.206339
Epha7	down nonREC	REC	-0.0490928
Epha7	down nonREC	reTSA	0.167653
Epha7	down nonREC	reREC	-1.55423
Esam	down nonREC	DMSO	1.6271
Esam	down nonREC	TSA	-1.04383
Esam	down nonREC	REC	0.0306926
Esam	down nonREC	reTSA	-0.498766
Esam	down nonREC	reREC	-0.115198
Fam163b	down nonREC	DMSO	0.436134
Fam163b	down nonREC	TSA	0.897365
Fam163b	down nonREC	REC	-0.777663
Fam163b	down nonREC	reTSA	0.781631
Fam163b	down nonREC	reREC	-1.33747
Fat1	down nonREC	DMSO	1.47941
Fat1	down nonREC	TSA	-0.17236
Fat1	down nonREC	REC	0.461104
Fat1	down nonREC	reTSA	-0.938027
Fat1	down nonREC	reREC	-0.83013
Fat2	down nonREC	DMSO	0.628989
Fat2	down nonREC	TSA	0.554598
Fat2	down nonREC	REC	0.604332
Fat2	down nonREC	reTSA	-0.0774885
Fat2	down nonREC	reREC	-1.71043
Fgf17	down nonREC	DMSO	1.07695
Fgf17	down nonREC	TSA	-1.02602
Fgf17	down nonREC	REC	0.580758
Fgf17	down nonREC	reTSA	-1.10663
Fgf17	down nonREC	reREC	0.474935
Fgf18	down nonREC	DMSO	1.70587
Fgf18	down nonREC	TSA	-0.419551
Fgf18	down nonREC	REC	-0.0765026
Fgf18	down nonREC	reTSA	-0.901817
Fgf18	down nonREC	reREC	-0.307998
Fgf5	down nonREC	DMSO	1.0547
Fgf5	down nonREC	TSA	-1.16775
Fgf5	down nonREC	REC	0.7383
Fgf5	down nonREC	reTSA	-0.938486
Fgf5	down nonREC	reREC	0.313245
Fgfr2	down nonREC	DMSO	0.703813
Fgfr2	down nonREC	TSA	0.132104
Fgfr2	down nonREC	REC	0.574129
Fgfr2	down nonREC	reTSA	0.335038
Fgfr2	down nonREC	reREC	-1.74508
Fnd3c2	down nonREC	DMSO	0.708377
Fnd3c2	down nonREC	TSA	0.98539
Fnd3c2	down nonREC	REC	0.419541
Fnd3c2	down nonREC	reTSA	-0.813593
Fnd3c2	down nonREC	reREC	-1.29972
Frem2	down nonREC	DMSO	0.340076
Frem2	down nonREC	TSA	0.907401
Frem2	down nonREC	REC	0.259304
Frem2	down nonREC	reTSA	0.210597
Frem2	down nonREC	reREC	-1.71738
Frmd3	down nonREC	DMSO	1.14544
Frmd3	down nonREC	TSA	-0.338522
Frmd3	down nonREC	REC	0.899946
Frmd3	down nonREC	reTSA	-0.461774
Frmd3	down nonREC	reREC	-1.24509
Gabra5	down nonREC	DMSO	1.46101
Gabra5	down nonREC	TSA	-0.0682455
Gabra5	down nonREC	REC	-0.199626
Gabra5	down nonREC	reTSA	-1.34127
Gabra5	down nonREC	reREC	0.148128
Gabrg3	down nonREC	DMSO	0.746575
Gabrg3	down nonREC	TSA	0.777156
Gabrg3	down nonREC	REC	0.652737
Gabrg3	down nonREC	reTSA	-1.2367
Gabrg3	down nonREC	reREC	-0.939768
Gad2	down nonREC	DMSO	1.46484
Gad2	down nonREC	TSA	-0.0694628
Gad2	down nonREC	REC	0.204394
Gad2	down nonREC	reTSA	-0.286071
Gad2	down nonREC	reREC	-1.3137
Gfra2	down nonREC	DMSO	1.40912
Gfra2	down nonREC	TSA	-0.751574
Gfra2	down nonREC	REC	-0.592976
Gfra2	down nonREC	reTSA	-0.772493
Gfra2	down nonREC	reREC	0.707927
Gfra3	down nonREC	DMSO	-0.50919
Gfra3	down nonREC	TSA	1.09115
Gfra3	down nonREC	REC	-0.928973
Gfra3	down nonREC	reTSA	1.07543
Gfra3	down nonREC	reREC	-0.728413
Gpm6a	down nonREC	DMSO	0.972843
Gpm6a	down nonREC	TSA	1.00169
Gpm6a	down nonREC	REC	-0.570156
Gpm6a	down nonREC	reTSA	-0.0943301
Gpm6a	down nonREC	reREC	-1.31005
Gpm6b	down nonREC	DMSO	1.07303
Gpm6b	down nonREC	TSA	0.74827
Gpm6b	down nonREC	REC	-0.678451
Gpm6b	down nonREC	reTSA	0.195179
Gpm6b	down nonREC	reREC	-1.33803
Gpr139	down nonREC	DMSO	0.530815
Gpr139	down nonREC	TSA	0.977606
Gpr139	down nonREC	REC	-0.509663
Gpr139	down nonREC	reTSA	0.501622
Gpr139	down nonREC	reREC	-1.50038
Grem1	down nonREC	DMSO	1.62055
Grem1	down nonREC	TSA	-0.587884
Grem1	down nonREC	REC	-0.0401129
Grem1	down nonREC	reTSA	-1.013
Grem1	down nonREC	reREC	0.0204475
Gstt1	down nonREC	DMSO	-0.0750995
Gstt1	down nonREC	TSA	1.24332
Gstt1	down nonREC	REC	-0.583107
Gstt1	down nonREC	reTSA	0.691649
Gstt1	down nonREC	reREC	-1.27676
H60b	down nonREC	DMSO	1.17055
H60b	down nonREC	TSA	-0.520959
H60b	down nonREC	REC	0.782159
H60b	down nonREC	reTSA	-0.115162
H60b	down nonREC	reREC	-1.31658
Has2	down nonREC	DMSO	1.39528
Has2	down nonREC	TSA	-0.603569
Has2	down nonREC	REC	0.611599
Has2	down nonREC	reTSA	-1.10798
Has2	down nonREC	reREC	-0.295327
Has3	down nonREC	DMSO	1.66806
Has3	down nonREC	TSA	-0.543383
Has3	down nonREC	REC	-0.374634
Has3	down nonREC	reTSA	-0.875365
Has3	down nonREC	reREC	0.125325
Hck	down nonREC	DMSO	1.33145
Hck	down nonREC	TSA	0.665316
Hck	down nonREC	REC	-0.117296
Hck	down nonREC	reTSA	-0.891572
Hck	down nonREC	reREC	-0.987897
Hes3	down nonREC	DMSO	1.41247
Hes3	down nonREC	TSA	0.50368
Hes3	down nonREC	REC	-1.20587
Hes3	down nonREC	reTSA	-0.20534
Hes3	down nonREC	reREC	-0.504941
Hes6	down nonREC	DMSO	1.71084
Hes6	down nonREC	TSA	-0.228444
Hes6	down nonREC	REC	-0.927768
Hes6	down nonREC	reTSA	-0.333385
Hes6	down nonREC	reREC	-0.221241
Hesx1	down nonREC	DMSO	-0.36879
Hesx1	down nonREC	TSA	0.264897
Hesx1	down nonREC	REC	0.806371
Hesx1	down nonREC	reTSA	0.852267
Hesx1	down nonREC	reREC	-1.55474
Hhip	down nonREC	DMSO	0.711339
Hhip	down nonREC	TSA	-0.856796
Hhip	down nonREC	REC	1.40316
Hhip	down nonREC	reTSA	-0.637204
Hhip	down nonREC	reREC	-0.620496
Hivep2	down nonREC	DMSO	1.60535
Hivep2	down nonREC	TSA	-0.321949
Hivep2	down nonREC	REC	-0.145226
Hivep2	down nonREC	reTSA	-1.13934
Hivep2	down nonREC	reREC	0.00116358
Hmx1	down nonREC	DMSO	-0.987944
Hmx1	down nonREC	TSA	0.0984864
Hmx1	down nonREC	REC	-0.0839301
Hmx1	down nonREC	reTSA	1.61219
Hmx1	down nonREC	reREC	-0.638802
Hoxb13	down nonREC	DMSO	-0.802666
Hoxb13	down nonREC	TSA	1.0924
Hoxb13	down nonREC	REC	-0.644768
Hoxb13	down nonREC	reTSA	1.09502
Hoxb13	down nonREC	reREC	-0.73999
Hoxd13	down nonREC	DMSO	0.717658
Hoxd13	down nonREC	TSA	-1.03984
Hoxd13	down nonREC	REC	-0.350049
Hoxd13	down nonREC	reTSA	-0.67759
Hoxd13	down nonREC	reREC	1.34983
Hpcal4	down nonREC	DMSO	-0.875619
Hpcal4	down nonREC	TSA	1.11326
Hpcal4	down nonREC	REC	-0.908907
Hpcal4	down nonREC	reTSA	1.02213
Hpcal4	down nonREC	reREC	-0.350856
Hr	down nonREC	DMSO	0.846895
Hr	down nonREC	TSA	-0.353882
Hr	down nonREC	REC	0.948907
Hr	down nonREC	reTSA	0.0592784
Hr	down nonREC	reREC	-1.5012
Hrh3	down nonREC	DMSO	-0.578129
Hrh3	down nonREC	TSA	1.07349
Hrh3	down nonREC	REC	-0.849756
Hrh3	down nonREC	reTSA	1.10685
Hrh3	down nonREC	reREC	-0.752454
Hs3st3b1	down nonREC	DMSO	0.333052
Hs3st3b1	down nonREC	TSA	1.01247
Hs3st3b1	down nonREC	REC	-0.385069
Hs3st3b1	down nonREC	reTSA	0.581492
Hs3st3b1	down nonREC	reREC	-1.54194
Hsd11b2	down nonREC	DMSO	-0.703777
Hsd11b2	down nonREC	TSA	0.87273
Hsd11b2	down nonREC	REC	-0.814423
Hsd11b2	down nonREC	reTSA	1.29006
Hsd11b2	down nonREC	reREC	-0.644591
Igf1	down nonREC	DMSO	-0.114786
Igf1	down nonREC	TSA	-0.443701
Igf1	down nonREC	REC	1.49227
Igf1	down nonREC	reTSA	0.283802
Igf1	down nonREC	reREC	-1.21759
Il33	down nonREC	DMSO	1.62554
Il33	down nonREC	TSA	0.166999
Il33	down nonREC	REC	-0.537671
Il33	down nonREC	reTSA	-0.271563
Il33	down nonREC	reREC	-0.983307
Ina	down nonREC	DMSO	1.25777
Ina	down nonREC	TSA	0.188147
Ina	down nonREC	REC	0.274918
Ina	down nonREC	reTSA	-0.217604
Ina	down nonREC	reREC	-1.50323
Insm1	down nonREC	DMSO	0.947033
Insm1	down nonREC	TSA	-1.10266
Insm1	down nonREC	REC	0.502743
Insm1	down nonREC	reTSA	-1.06077
Insm1	down nonREC	reREC	0.713649
Irx3	down nonREC	DMSO	0.392642
Irx3	down nonREC	TSA	0.323476
Irx3	down nonREC	REC	-1.63854
Irx3	down nonREC	reTSA	1.02288
Irx3	down nonREC	reREC	-0.100451
Irx5	down nonREC	DMSO	1.53644
Irx5	down nonREC	TSA	-0.322295
Irx5	down nonREC	REC	-1.01778
Irx5	down nonREC	reTSA	-0.588248
Irx5	down nonREC	reREC	0.391887
Itgb8	down nonREC	DMSO	1.72859
Itgb8	down nonREC	TSA	-0.145396
Itgb8	down nonREC	REC	-0.301182
Itgb8	down nonREC	reTSA	-0.443075
Itgb8	down nonREC	reREC	-0.838936
Kcna1	down nonREC	DMSO	-0.273312
Kcna1	down nonREC	TSA	1.22447
Kcna1	down nonREC	REC	-1.10115
Kcna1	down nonREC	reTSA	0.850296
Kcna1	down nonREC	reREC	-0.700309
Kcnh8	down nonREC	DMSO	1.2357
Kcnh8	down nonREC	TSA	0.6558
Kcnh8	down nonREC	REC	-0.146795
Kcnh8	down nonREC	reTSA	-0.372632
Kcnh8	down nonREC	reREC	-1.37207
Kcnj3	down nonREC	DMSO	1.3664
Kcnj3	down nonREC	TSA	-0.726347
Kcnj3	down nonREC	REC	0.386589
Kcnj3	down nonREC	reTSA	-1.19484
Kcnj3	down nonREC	reREC	0.168192
Kcnma1	down nonREC	DMSO	0.71132
Kcnma1	down nonREC	TSA	0.489032
Kcnma1	down nonREC	REC	0.71332
Kcnma1	down nonREC	reTSA	-0.280456
Kcnma1	down nonREC	reREC	-1.63322
Kcnq3	down nonREC	DMSO	1.62075
Kcnq3	down nonREC	TSA	-0.242918
Kcnq3	down nonREC	REC	0.199356
Kcnq3	down nonREC	reTSA	-0.912382
Kcnq3	down nonREC	reREC	-0.664808
Kcns2	down nonREC	DMSO	-0.0626471
Kcns2	down nonREC	TSA	0.350701
Kcns2	down nonREC	REC	0.10044
Kcns2	down nonREC	reTSA	1.18189
Kcns2	down nonREC	reREC	-1.57039
Kif21a	down nonREC	DMSO	-0.260253
Kif21a	down nonREC	TSA	1.06842
Kif21a	down nonREC	REC	-0.638921
Kif21a	down nonREC	reTSA	1.00355
Kif21a	down nonREC	reREC	-1.17279
Klhl29	down nonREC	DMSO	-0.322321
Klhl29	down nonREC	TSA	1.29116
Klhl29	down nonREC	REC	-0.061882
Klhl29	down nonREC	reTSA	0.498863
Klhl29	down nonREC	reREC	-1.40582
Lhfpl4	down nonREC	DMSO	-0.279566
Lhfpl4	down nonREC	TSA	1.25159
Lhfpl4	down nonREC	REC	-0.692171
Lhfpl4	down nonREC	reTSA	0.818491
Lhfpl4	down nonREC	reREC	-1.09834
Lhx2	down nonREC	DMSO	0.594341
Lhx2	down nonREC	TSA	0.787037
Lhx2	down nonREC	REC	-1.66726
Lhx2	down nonREC	reTSA	0.464441
Lhx2	down nonREC	reREC	-0.178564
Lhx5	down nonREC	DMSO	-0.741254
Lhx5	down nonREC	TSA	1.03069
Lhx5	down nonREC	REC	-0.634851
Lhx5	down nonREC	reTSA	1.15391
Lhx5	down nonREC	reREC	-0.808499
Lipc	down nonREC	DMSO	-0.213044
Lipc	down nonREC	TSA	-1.24234
Lipc	down nonREC	REC	0.962139
Lipc	down nonREC	reTSA	-0.579158
Lipc	down nonREC	reREC	1.07241
Lpar4	down nonREC	DMSO	1.2971
Lpar4	down nonREC	TSA	-0.761136
Lpar4	down nonREC	REC	0.582153
Lpar4	down nonREC	reTSA	-1.18124
Lpar4	down nonREC	reREC	0.0631203
Lratd1	down nonREC	DMSO	0.909516
Lratd1	down nonREC	TSA	0.668222
Lratd1	down nonREC	REC	-1.28238
Lratd1	down nonREC	reTSA	0.572787
Lratd1	down nonREC	reREC	-0.868145
Macc1	down nonREC	DMSO	1.6046
Macc1	down nonREC	TSA	-0.772964
Macc1	down nonREC	REC	-0.475648
Macc1	down nonREC	reTSA	-0.696733
Macc1	down nonREC	reREC	0.340744
Maob	down nonREC	DMSO	0.507886
Maob	down nonREC	TSA	0.623117
Maob	down nonREC	REC	0.624387
Maob	down nonREC	reTSA	-0.0341238
Maob	down nonREC	reREC	-1.72127
Map1b	down nonREC	DMSO	1.48225
Map1b	down nonREC	TSA	0.215834
Map1b	down nonREC	REC	0.119194
Map1b	down nonREC	reTSA	-1.12184
Map1b	down nonREC	reREC	-0.695429
Mef2c	down nonREC	DMSO	-0.14959
Mef2c	down nonREC	TSA	1.0654
Mef2c	down nonREC	REC	-0.809745
Mef2c	down nonREC	reTSA	0.99129
Mef2c	down nonREC	reREC	-1.09736
Mfsd6	down nonREC	DMSO	0.262218
Mfsd6	down nonREC	TSA	0.865011
Mfsd6	down nonREC	REC	-0.295435
Mfsd6	down nonREC	reTSA	0.756659
Mfsd6	down nonREC	reREC	-1.58845
Mgst1	down nonREC	DMSO	0.946768
Mgst1	down nonREC	TSA	0.993614
Mgst1	down nonREC	REC	-0.210822
Mgst1	down nonREC	reTSA	-0.32802
Mgst1	down nonREC	reREC	-1.40154
Mir3113	down nonREC	DMSO	0.758704
Mir3113	down nonREC	TSA	-0.215872
Mir3113	down nonREC	REC	1.21349
Mir3113	down nonREC	reTSA	-0.452206
Mir3113	down nonREC	reREC	-1.30412
Mobp	down nonREC	DMSO	0.911488
Mobp	down nonREC	TSA	-0.754303
Mobp	down nonREC	REC	1.06635
Mobp	down nonREC	reTSA	-0.0140308
Mobp	down nonREC	reREC	-1.20951
Mpdz	down nonREC	DMSO	1.59392
Mpdz	down nonREC	TSA	-0.0823113
Mpdz	down nonREC	REC	0.173067
Mpdz	down nonREC	reTSA	-0.884889
Mpdz	down nonREC	reREC	-0.799788
Myb	down nonREC	DMSO	1.24329
Myb	down nonREC	TSA	0.0133358
Myb	down nonREC	REC	-0.149388
Myb	down nonREC	reTSA	0.399988
Myb	down nonREC	reREC	-1.50723
Myl9	down nonREC	DMSO	1.14587
Myl9	down nonREC	TSA	0.95274
Myl9	down nonREC	REC	-1.10208
Myl9	down nonREC	reTSA	-0.682851
Myl9	down nonREC	reREC	-0.313677
Myrip	down nonREC	DMSO	-0.486394
Myrip	down nonREC	TSA	0.980375
Myrip	down nonREC	REC	-0.535636
Myrip	down nonREC	reTSA	1.1421
Myrip	down nonREC	reREC	-1.10045
Nanos3	down nonREC	DMSO	0.811268
Nanos3	down nonREC	TSA	-1.19729
Nanos3	down nonREC	REC	1.24132
Nanos3	down nonREC	reTSA	-0.456752
Nanos3	down nonREC	reREC	-0.398552
Ndnf	down nonREC	DMSO	1.13433
Ndnf	down nonREC	TSA	-1.17746
Ndnf	down nonREC	REC	0.634726
Ndnf	down nonREC	reTSA	-0.907773
Ndnf	down nonREC	reREC	0.31618
Nes	down nonREC	DMSO	0.589431
Nes	down nonREC	TSA	1.19979
Nes	down nonREC	REC	-1.04344
Nes	down nonREC	reTSA	0.277576
Nes	down nonREC	reREC	-1.02336
Neurod1	down nonREC	DMSO	1.61849
Neurod1	down nonREC	TSA	-0.504542
Neurod1	down nonREC	REC	0.173291
Neurod1	down nonREC	reTSA	-1.00928
Neurod1	down nonREC	reREC	-0.27796
Neurog3	down nonREC	DMSO	0.622841
Neurog3	down nonREC	TSA	-0.804688
Neurog3	down nonREC	REC	-0.165167
Neurog3	down nonREC	reTSA	-1.02588
Neurog3	down nonREC	reREC	1.37289
Nexn	down nonREC	DMSO	1.24958
Nexn	down nonREC	TSA	-0.720947
Nexn	down nonREC	REC	0.905645
Nexn	down nonREC	reTSA	-0.904242
Nexn	down nonREC	reREC	-0.530036
Ngb	down nonREC	DMSO	-0.678733
Ngb	down nonREC	TSA	1.19855
Ngb	down nonREC	REC	-1.14235
Ngb	down nonREC	reTSA	0.860847
Ngb	down nonREC	reREC	-0.23831
Nkd2	down nonREC	DMSO	1.1533
Nkd2	down nonREC	TSA	-0.254729
Nkd2	down nonREC	REC	0.309552
Nkd2	down nonREC	reTSA	0.339175
Nkd2	down nonREC	reREC	-1.5473
Nkx2-3	down nonREC	DMSO	-0.309989
Nkx2-3	down nonREC	TSA	1.04502
Nkx2-3	down nonREC	REC	-0.963998
Nkx2-3	down nonREC	reTSA	1.0779
Nkx2-3	down nonREC	reREC	-0.848931
Nkx2-9	down nonREC	DMSO	1.01453
Nkx2-9	down nonREC	TSA	-1.09902
Nkx2-9	down nonREC	REC	0.51561
Nkx2-9	down nonREC	reTSA	-1.05344
Nkx2-9	down nonREC	reREC	0.62232
Onecut1	down nonREC	DMSO	-0.414365
Onecut1	down nonREC	TSA	1.01872
Onecut1	down nonREC	REC	-0.203063
Onecut1	down nonREC	reTSA	0.954511
Onecut1	down nonREC	reREC	-1.3558
Onecut2	down nonREC	DMSO	-0.342864
Onecut2	down nonREC	TSA	1.22167
Onecut2	down nonREC	REC	-0.688878
Onecut2	down nonREC	reTSA	0.879042
Onecut2	down nonREC	reREC	-1.06897
P3h2	down nonREC	DMSO	1.57768
P3h2	down nonREC	TSA	-0.481928
P3h2	down nonREC	REC	-0.0188882
P3h2	down nonREC	reTSA	-1.12941
P3h2	down nonREC	reREC	0.0525429
Pax6	down nonREC	DMSO	1.35505
Pax6	down nonREC	TSA	-0.780024
Pax6	down nonREC	REC	0.668338
Pax6	down nonREC	reTSA	-1.03141
Pax6	down nonREC	reREC	-0.211958
Pcdh17	down nonREC	DMSO	0.837876
Pcdh17	down nonREC	TSA	1.15152
Pcdh17	down nonREC	REC	-0.648377
Pcdh17	down nonREC	reTSA	-0.0993721
Pcdh17	down nonREC	reREC	-1.24165
Pcdh19	down nonREC	DMSO	1.38354
Pcdh19	down nonREC	TSA	0.446807
Pcdh19	down nonREC	REC	-0.0767774
Pcdh19	down nonREC	reTSA	-0.462799
Pcdh19	down nonREC	reREC	-1.29077
Pcdh8	down nonREC	DMSO	-0.525498
Pcdh8	down nonREC	TSA	0.663584
Pcdh8	down nonREC	REC	-1.11017
Pcdh8	down nonREC	reTSA	1.37446
Pcdh8	down nonREC	reREC	-0.402371
Pcsk9	down nonREC	DMSO	1.56885
Pcsk9	down nonREC	TSA	-0.601973
Pcsk9	down nonREC	REC	0.0753119
Pcsk9	down nonREC	reTSA	-1.08127
Pcsk9	down nonREC	reREC	0.0390875
Pde4b	down nonREC	DMSO	1.42289
Pde4b	down nonREC	TSA	-0.816773
Pde4b	down nonREC	REC	0.619359
Pde4b	down nonREC	reTSA	-0.907503
Pde4b	down nonREC	reREC	-0.31797
Pgr	down nonREC	DMSO	0.498169
Pgr	down nonREC	TSA	1.43068
Pgr	down nonREC	REC	-0.920441
Pgr	down nonREC	reTSA	-0.0862859
Pgr	down nonREC	reREC	-0.922125
Piezo2	down nonREC	DMSO	1.04183
Piezo2	down nonREC	TSA	0.237544
Piezo2	down nonREC	REC	0.72185
Piezo2	down nonREC	reTSA	-0.591573
Piezo2	down nonREC	reREC	-1.40966
Plcb1	down nonREC	DMSO	1.36857
Plcb1	down nonREC	TSA	0.755063
Plcb1	down nonREC	REC	-0.810805
Plcb1	down nonREC	reTSA	-0.793756
Plcb1	down nonREC	reREC	-0.519074
Plxna4	down nonREC	DMSO	-0.0925798
Plxna4	down nonREC	TSA	1.64164
Plxna4	down nonREC	REC	-1.08488
Plxna4	down nonREC	reTSA	-0.308718
Plxna4	down nonREC	reREC	-0.155471
Pm20d2	down nonREC	DMSO	1.43961
Pm20d2	down nonREC	TSA	0.303541
Pm20d2	down nonREC	REC	-0.252807
Pm20d2	down nonREC	reTSA	-0.170313
Pm20d2	down nonREC	reREC	-1.32003
Pou3f4	down nonREC	DMSO	-0.0756369
Pou3f4	down nonREC	TSA	1.35086
Pou3f4	down nonREC	REC	-0.813573
Pou3f4	down nonREC	reTSA	0.60613
Pou3f4	down nonREC	reREC	-1.06778
Prcd	down nonREC	DMSO	1.5027
Prcd	down nonREC	TSA	-0.111777
Prcd	down nonREC	REC	-0.30725
Prcd	down nonREC	reTSA	-1.26565
Prcd	down nonREC	reREC	0.181972
Prdm12	down nonREC	DMSO	1.46432
Prdm12	down nonREC	TSA	-0.768189
Prdm12	down nonREC	REC	0.571222
Prdm12	down nonREC	reTSA	-0.372635
Prdm12	down nonREC	reREC	-0.894714
Prlr	down nonREC	DMSO	0.655537
Prlr	down nonREC	TSA	-1.13116
Prlr	down nonREC	REC	1.37381
Prlr	down nonREC	reTSA	-0.452895
Prlr	down nonREC	reREC	-0.445287
Ptch1	down nonREC	DMSO	1.21866
Ptch1	down nonREC	TSA	-0.720959
Ptch1	down nonREC	REC	0.903168
Ptch1	down nonREC	reTSA	-1.01521
Ptch1	down nonREC	reREC	-0.38566
Ptchd1	down nonREC	DMSO	1.25827
Ptchd1	down nonREC	TSA	-0.466047
Ptchd1	down nonREC	REC	0.599671
Ptchd1	down nonREC	reTSA	-1.35597
Ptchd1	down nonREC	reREC	-0.0359191
Ptger2	down nonREC	DMSO	1.43777
Ptger2	down nonREC	TSA	-1.00855
Ptger2	down nonREC	REC	0.526844
Ptger2	down nonREC	reTSA	-0.778914
Ptger2	down nonREC	reREC	-0.177141
Ptn	down nonREC	DMSO	1.63619
Ptn	down nonREC	TSA	0.206315
Ptn	down nonREC	REC	-0.341861
Ptn	down nonREC	reTSA	-0.887216
Ptn	down nonREC	reREC	-0.613429
R3hdml	down nonREC	DMSO	1.16255
R3hdml	down nonREC	TSA	0.656541
R3hdml	down nonREC	REC	-1.18043
R3hdml	down nonREC	reTSA	-0.876144
R3hdml	down nonREC	reREC	0.237484
Rab7b	down nonREC	DMSO	0.670518
Rab7b	down nonREC	TSA	1.04298
Rab7b	down nonREC	REC	-0.153786
Rab7b	down nonREC	reTSA	0.00200197
Rab7b	down nonREC	reREC	-1.56171
Rasef	down nonREC	DMSO	1.07832
Rasef	down nonREC	TSA	-0.947049
Rasef	down nonREC	REC	0.758374
Rasef	down nonREC	reTSA	-1.14105
Rasef	down nonREC	reREC	0.251407
Rfx6	down nonREC	DMSO	1.63564
Rfx6	down nonREC	TSA	0.231279
Rfx6	down nonREC	REC	-0.367781
Rfx6	down nonREC	reTSA	-0.671367
Rfx6	down nonREC	reREC	-0.827769
Rgs20	down nonREC	DMSO	1.59067
Rgs20	down nonREC	TSA	-0.227924
Rgs20	down nonREC	REC	-0.214814
Rgs20	down nonREC	reTSA	-1.17096
Rgs20	down nonREC	reREC	0.0230207
Ripply1	down nonREC	DMSO	1.14938
Ripply1	down nonREC	TSA	-1.03438
Ripply1	down nonREC	REC	0.575163
Ripply1	down nonREC	reTSA	-1.06619
Ripply1	down nonREC	reREC	0.376028
Rnf151	down nonREC	DMSO	-0.547745
Rnf151	down nonREC	TSA	1.07583
Rnf151	down nonREC	REC	-1.45202
Rnf151	down nonREC	reTSA	0.401297
Rnf151	down nonREC	reREC	0.522637
Ror1	down nonREC	DMSO	1.46457
Ror1	down nonREC	TSA	0.054197
Ror1	down nonREC	REC	-0.152941
Ror1	down nonREC	reTSA	-0.0136064
Ror1	down nonREC	reREC	-1.35222
Rorb	down nonREC	DMSO	-0.453074
Rorb	down nonREC	TSA	1.15869
Rorb	down nonREC	REC	-0.847307
Rorb	down nonREC	reTSA	0.999341
Rorb	down nonREC	reREC	-0.857647
Runx1t1	down nonREC	DMSO	1.21059
Runx1t1	down nonREC	TSA	-0.432662
Runx1t1	down nonREC	REC	0.92693
Runx1t1	down nonREC	reTSA	-0.720531
Runx1t1	down nonREC	reREC	-0.98433
Sall2	down nonREC	DMSO	1.74754
Sall2	down nonREC	TSA	-0.0855398
Sall2	down nonREC	REC	-0.491629
Sall2	down nonREC	reTSA	-0.663297
Sall2	down nonREC	reREC	-0.507075
Sall3	down nonREC	DMSO	1.10047
Sall3	down nonREC	TSA	-1.01918
Sall3	down nonREC	REC	0.395433
Sall3	down nonREC	reTSA	-1.09867
Sall3	down nonREC	reREC	0.621936
Scmh1	down nonREC	DMSO	1.02809
Scmh1	down nonREC	TSA	-1.0778
Scmh1	down nonREC	REC	1.10382
Scmh1	down nonREC	reTSA	-0.587935
Scmh1	down nonREC	reREC	-0.466164
Scrt1	down nonREC	DMSO	-0.308973
Scrt1	down nonREC	TSA	1.04636
Scrt1	down nonREC	REC	-1.00601
Scrt1	down nonREC	reTSA	1.0728
Scrt1	down nonREC	reREC	-0.804183
Sema6d	down nonREC	DMSO	-0.2509
Sema6d	down nonREC	TSA	1.11448
Sema6d	down nonREC	REC	-0.834811
Sema6d	down nonREC	reTSA	0.985032
Sema6d	down nonREC	reREC	-1.0138
Shisa6	down nonREC	DMSO	1.27068
Shisa6	down nonREC	TSA	-0.271287
Shisa6	down nonREC	REC	0.576166
Shisa6	down nonREC	reTSA	-1.39548
Shisa6	down nonREC	reREC	-0.180076
Skor1	down nonREC	DMSO	1.33329
Skor1	down nonREC	TSA	-0.88754
Skor1	down nonREC	REC	-0.285363
Skor1	down nonREC	reTSA	-0.898824
Skor1	down nonREC	reREC	0.738432
Slc39a8	down nonREC	DMSO	1.47263
Slc39a8	down nonREC	TSA	-0.273502
Slc39a8	down nonREC	REC	0.522246
Slc39a8	down nonREC	reTSA	-0.827153
Slc39a8	down nonREC	reREC	-0.894221
Slc6a11	down nonREC	DMSO	1.09472
Slc6a11	down nonREC	TSA	-0.92814
Slc6a11	down nonREC	REC	0.919861
Slc6a11	down nonREC	reTSA	-0.0413107
Slc6a11	down nonREC	reREC	-1.04513
Slitrk2	down nonREC	DMSO	1.75408
Slitrk2	down nonREC	TSA	-0.287352
Slitrk2	down nonREC	REC	-0.702101
Slitrk2	down nonREC	reTSA	-0.548687
Slitrk2	down nonREC	reREC	-0.215939
Snap25	down nonREC	DMSO	-0.337877
Snap25	down nonREC	TSA	1.22263
Snap25	down nonREC	REC	-0.402477
Snap25	down nonREC	reTSA	0.78666
Snap25	down nonREC	reREC	-1.26893
Sox21	down nonREC	DMSO	1.06998
Sox21	down nonREC	TSA	-1.16932
Sox21	down nonREC	REC	0.861197
Sox21	down nonREC	reTSA	-0.858393
Sox21	down nonREC	reREC	0.0965376
Sox3	down nonREC	DMSO	0.584746
Sox3	down nonREC	TSA	0.66917
Sox3	down nonREC	REC	-1.5575
Sox3	down nonREC	reTSA	-0.455834
Sox3	down nonREC	reREC	0.759412
Sp8	down nonREC	DMSO	1.65842
Sp8	down nonREC	TSA	-0.232003
Sp8	down nonREC	REC	0.0450038
Sp8	down nonREC	reTSA	-0.971556
Sp8	down nonREC	reREC	-0.499866
Sp9	down nonREC	DMSO	-0.956926
Sp9	down nonREC	TSA	0.767478
Sp9	down nonREC	REC	-0.73883
Sp9	down nonREC	reTSA	1.3355
Sp9	down nonREC	reREC	-0.407225
Spink1	down nonREC	DMSO	1.10151
Spink1	down nonREC	TSA	-0.18272
Spink1	down nonREC	REC	-0.23081
Spink1	down nonREC	reTSA	-1.4538
Spink1	down nonREC	reREC	0.765821
Spon1	down nonREC	DMSO	1.34659
Spon1	down nonREC	TSA	0.764018
Spon1	down nonREC	REC	-0.425263
Spon1	down nonREC	reTSA	-0.873727
Spon1	down nonREC	reREC	-0.811618
Srms	down nonREC	DMSO	0.904369
Srms	down nonREC	TSA	-0.0548969
Srms	down nonREC	REC	0.257577
Srms	down nonREC	reTSA	0.564505
Srms	down nonREC	reREC	-1.67155
Sstr2	down nonREC	DMSO	-0.366972
Sstr2	down nonREC	TSA	0.979993
Sstr2	down nonREC	REC	-0.764819
Sstr2	down nonREC	reTSA	1.15025
Sstr2	down nonREC	reREC	-0.998456
St8sia3	down nonREC	DMSO	1.39811
St8sia3	down nonREC	TSA	-0.727278
St8sia3	down nonREC	REC	0.418937
St8sia3	down nonREC	reTSA	-1.15606
St8sia3	down nonREC	reREC	0.0662919
Stk26	down nonREC	DMSO	1.51208
Stk26	down nonREC	TSA	0.146547
Stk26	down nonREC	REC	0.13488
Stk26	down nonREC	reTSA	-1.07785
Stk26	down nonREC	reREC	-0.715663
T	down nonREC	DMSO	1.57028
T	down nonREC	TSA	-0.239079
T	down nonREC	REC	0.259759
T	down nonREC	reTSA	-0.527127
T	down nonREC	reREC	-1.06383
Tbc1d9	down nonREC	DMSO	1.12781
Tbc1d9	down nonREC	TSA	-0.547333
Tbc1d9	down nonREC	REC	1.03648
Tbc1d9	down nonREC	reTSA	-0.655365
Tbc1d9	down nonREC	reREC	-0.961597
Tdrd6	down nonREC	DMSO	-0.256647
Tdrd6	down nonREC	TSA	1.11954
Tdrd6	down nonREC	REC	-1.07797
Tdrd6	down nonREC	reTSA	0.972293
Tdrd6	down nonREC	reREC	-0.757215
Tfap2c	down nonREC	DMSO	0.416432
Tfap2c	down nonREC	TSA	-0.576147
Tfap2c	down nonREC	REC	1.27425
Tfap2c	down nonREC	reTSA	0.233253
Tfap2c	down nonREC	reREC	-1.34779
Tll1	down nonREC	DMSO	1.39594
Tll1	down nonREC	TSA	-0.33504
Tll1	down nonREC	REC	0.483061
Tll1	down nonREC	reTSA	-1.27885
Tll1	down nonREC	reREC	-0.265115
Tmem132d	down nonREC	DMSO	0.982087
Tmem132d	down nonREC	TSA	1.12596
Tmem132d	down nonREC	REC	-1.06206
Tmem132d	down nonREC	reTSA	-0.307705
Tmem132d	down nonREC	reREC	-0.738286
Tmem163	down nonREC	DMSO	0.742119
Tmem163	down nonREC	TSA	0.63801
Tmem163	down nonREC	REC	-1.09881
Tmem163	down nonREC	reTSA	0.806771
Tmem163	down nonREC	reREC	-1.08809
Tmem178b	down nonREC	DMSO	-0.192877
Tmem178b	down nonREC	TSA	1.16864
Tmem178b	down nonREC	REC	-0.0197661
Tmem178b	down nonREC	reTSA	0.556338
Tmem178b	down nonREC	reREC	-1.51234
Tox	down nonREC	DMSO	1.02938
Tox	down nonREC	TSA	-0.881952
Tox	down nonREC	REC	1.11288
Tox	down nonREC	reTSA	-0.884962
Tox	down nonREC	reREC	-0.375344
Trh	down nonREC	DMSO	1.15596
Trh	down nonREC	TSA	-1.02554
Trh	down nonREC	REC	0.868859
Trh	down nonREC	reTSA	-0.922618
Trh	down nonREC	reREC	-0.0766574
Trim67	down nonREC	DMSO	0.862999
Trim67	down nonREC	TSA	0.551455
Trim67	down nonREC	REC	-0.365882
Trim67	down nonREC	reTSA	0.540492
Trim67	down nonREC	reREC	-1.58906
Tspan7	down nonREC	DMSO	1.09043
Tspan7	down nonREC	TSA	0.799588
Tspan7	down nonREC	REC	-0.00512963
Tspan7	down nonREC	reTSA	-0.497922
Tspan7	down nonREC	reREC	-1.38696
Twist1	down nonREC	DMSO	1.26797
Twist1	down nonREC	TSA	-0.91878
Twist1	down nonREC	REC	0.194968
Twist1	down nonREC	reTSA	-1.09732
Twist1	down nonREC	reREC	0.553161
Unc5c	down nonREC	DMSO	1.10511
Unc5c	down nonREC	TSA	0.269427
Unc5c	down nonREC	REC	-0.22826
Unc5c	down nonREC	reTSA	0.426121
Unc5c	down nonREC	reREC	-1.5724
Usp26	down nonREC	DMSO	1.29825
Usp26	down nonREC	TSA	0.558602
Usp26	down nonREC	REC	0.00349151
Usp26	down nonREC	reTSA	-0.561347
Usp26	down nonREC	reREC	-1.299
Utrn	down nonREC	DMSO	1.11056
Utrn	down nonREC	TSA	-0.477708
Utrn	down nonREC	REC	1.05188
Utrn	down nonREC	reTSA	-0.762307
Utrn	down nonREC	reREC	-0.92243
Vcan	down nonREC	DMSO	1.172
Vcan	down nonREC	TSA	-0.773488
Vcan	down nonREC	REC	0.999786
Vcan	down nonREC	reTSA	-0.858738
Vcan	down nonREC	reREC	-0.539561
Wasf3	down nonREC	DMSO	0.195967
Wasf3	down nonREC	TSA	0.73815
Wasf3	down nonREC	REC	0.0211053
Wasf3	down nonREC	reTSA	0.738953
Wasf3	down nonREC	reREC	-1.69418
Wt1	down nonREC	DMSO	1.3077
Wt1	down nonREC	TSA	-0.864008
Wt1	down nonREC	REC	0.0399703
Wt1	down nonREC	reTSA	-1.08588
Wt1	down nonREC	reREC	0.602223
Xkr4	down nonREC	DMSO	0.782248
Xkr4	down nonREC	TSA	0.0300077
Xkr4	down nonREC	REC	1.14462
Xkr4	down nonREC	reTSA	-0.693506
Xkr4	down nonREC	reREC	-1.26337
Zfhx4	down nonREC	DMSO	1.31994
Zfhx4	down nonREC	TSA	0.360846
Zfhx4	down nonREC	REC	0.138622
Zfhx4	down nonREC	reTSA	-0.43366
Zfhx4	down nonREC	reREC	-1.38574
Zfp521	down nonREC	DMSO	0.310382
Zfp521	down nonREC	TSA	0.480272
Zfp521	down nonREC	REC	0.895676
Zfp521	down nonREC	reTSA	0.00798586
Zfp521	down nonREC	reREC	-1.69431
Zfp57	down nonREC	DMSO	1.13608
Zfp57	down nonREC	TSA	-1.14672
Zfp57	down nonREC	REC	0.784798
Zfp57	down nonREC	reTSA	-0.876356
Zfp57	down nonREC	reREC	0.102202
Zfp608	down nonREC	DMSO	1.56508
Zfp608	down nonREC	TSA	0.103964
Zfp608	down nonREC	REC	-0.337
Zfp608	down nonREC	reTSA	-0.1469
Zfp608	down nonREC	reREC	-1.18514
Zfp711	down nonREC	DMSO	1.22813
Zfp711	down nonREC	TSA	-0.763569
Zfp711	down nonREC	REC	0.918226
Zfp711	down nonREC	reTSA	-0.457423
Zfp711	down nonREC	reREC	-0.925361
Zic2	down nonREC	DMSO	1.04888
Zic2	down nonREC	TSA	-0.870062
Zic2	down nonREC	REC	0.602916
Zic2	down nonREC	reTSA	-1.24929
Zic2	down nonREC	reREC	0.46756
Zic5	down nonREC	DMSO	1.06895
Zic5	down nonREC	TSA	-0.825999
Zic5	down nonREC	REC	0.633378
Zic5	down nonREC	reTSA	-1.27181
Zic5	down nonREC	reREC	0.395487
0610009L18Rik	down REC	DMSO	-0.512433
0610009L18Rik	down REC	TSA	-1.20573
0610009L18Rik	down REC	REC	0.459042
0610009L18Rik	down REC	reTSA	-0.170512
0610009L18Rik	down REC	reREC	1.42963
0610043K17Rik	down REC	DMSO	0.707826
0610043K17Rik	down REC	TSA	-0.905247
0610043K17Rik	down REC	REC	1.29381
0610043K17Rik	down REC	reTSA	-0.997932
0610043K17Rik	down REC	reREC	-0.0984577
1110019D14Rik	down REC	DMSO	0.54822
1110019D14Rik	down REC	TSA	-1.2413
1110019D14Rik	down REC	REC	0.909052
1110019D14Rik	down REC	reTSA	-0.916982
1110019D14Rik	down REC	reREC	0.701006
1110032F04Rik	down REC	DMSO	1.36129
1110032F04Rik	down REC	TSA	-1.4294
1110032F04Rik	down REC	REC	0.238162
1110032F04Rik	down REC	reTSA	-0.212565
1110032F04Rik	down REC	reREC	0.042517
1110038B12Rik	down REC	DMSO	1.16981
1110038B12Rik	down REC	TSA	-0.951536
1110038B12Rik	down REC	REC	0.380919
1110038B12Rik	down REC	reTSA	-1.13671
1110038B12Rik	down REC	reREC	0.53751
1190005I06Rik	down REC	DMSO	0.906547
1190005I06Rik	down REC	TSA	-1.19322
1190005I06Rik	down REC	REC	0.661192
1190005I06Rik	down REC	reTSA	-0.976906
1190005I06Rik	down REC	reREC	0.602389
1190028D05Rik	down REC	DMSO	0.218499
1190028D05Rik	down REC	TSA	-1.07834
1190028D05Rik	down REC	REC	0.776428
1190028D05Rik	down REC	reTSA	-1.00307
1190028D05Rik	down REC	reREC	1.08648
1600020E01Rik	down REC	DMSO	0.954129
1600020E01Rik	down REC	TSA	-1.11921
1600020E01Rik	down REC	REC	0.520467
1600020E01Rik	down REC	reTSA	-1.04457
1600020E01Rik	down REC	reREC	0.68919
1700008J07Rik	down REC	DMSO	0.394096
1700008J07Rik	down REC	TSA	-0.916055
1700008J07Rik	down REC	REC	0.604399
1700008J07Rik	down REC	reTSA	-1.18944
1700008J07Rik	down REC	reREC	1.107
1700008O03Rik	down REC	DMSO	-0.273142
1700008O03Rik	down REC	TSA	-1.33063
1700008O03Rik	down REC	REC	1.20701
1700008O03Rik	down REC	reTSA	-0.358048
1700008O03Rik	down REC	reREC	0.75481
1700019D03Rik	down REC	DMSO	0.823648
1700019D03Rik	down REC	TSA	-0.979529
1700019D03Rik	down REC	REC	0.678862
1700019D03Rik	down REC	reTSA	-1.20078
1700019D03Rik	down REC	reREC	0.677796
1700024G13Rik	down REC	DMSO	0.296796
1700024G13Rik	down REC	TSA	-1.22959
1700024G13Rik	down REC	REC	0.636404
1700024G13Rik	down REC	reTSA	-0.839504
1700024G13Rik	down REC	reREC	1.13589
1700030C10Rik	down REC	DMSO	0.231103
1700030C10Rik	down REC	TSA	-1.4412
1700030C10Rik	down REC	REC	0.422747
1700030C10Rik	down REC	reTSA	-0.43724
1700030C10Rik	down REC	reREC	1.22459
1700030K09Rik	down REC	DMSO	0.789793
1700030K09Rik	down REC	TSA	-0.952856
1700030K09Rik	down REC	REC	0.584148
1700030K09Rik	down REC	reTSA	-1.2201
1700030K09Rik	down REC	reREC	0.799013
1700042O10Rik	down REC	DMSO	0.963311
1700042O10Rik	down REC	TSA	-0.744844
1700042O10Rik	down REC	REC	-0.91482
1700042O10Rik	down REC	reTSA	-0.499729
1700042O10Rik	down REC	reREC	1.19608
1700055C04Rik	down REC	DMSO	0.0110739
1700055C04Rik	down REC	TSA	-0.882102
1700055C04Rik	down REC	REC	1.54662
1700055C04Rik	down REC	reTSA	-0.88622
1700055C04Rik	down REC	reREC	0.210633
1700057H21Rik	down REC	DMSO	-0.0798744
1700057H21Rik	down REC	TSA	-0.952569
1700057H21Rik	down REC	REC	0.701302
1700057H21Rik	down REC	reTSA	-0.961279
1700057H21Rik	down REC	reREC	1.29242
1700063H04Rik	down REC	DMSO	0.34071
1700063H04Rik	down REC	TSA	-1.0555
1700063H04Rik	down REC	REC	0.923514
1700063H04Rik	down REC	reTSA	-1.0778
1700063H04Rik	down REC	reREC	0.869079
1700065D16Rik	down REC	DMSO	1.50003
1700065D16Rik	down REC	TSA	-1.00756
1700065D16Rik	down REC	REC	-0.430726
1700065D16Rik	down REC	reTSA	-0.55399
1700065D16Rik	down REC	reREC	0.492241
1700093K21Rik	down REC	DMSO	0.713147
1700093K21Rik	down REC	TSA	-0.572978
1700093K21Rik	down REC	REC	-0.925499
1700093K21Rik	down REC	reTSA	-0.606885
1700093K21Rik	down REC	reREC	1.39221
1700097N02Rik	down REC	DMSO	0.416092
1700097N02Rik	down REC	TSA	-0.993614
1700097N02Rik	down REC	REC	0.424016
1700097N02Rik	down REC	reTSA	-1.07391
1700097N02Rik	down REC	reREC	1.22741
1700102H20Rik	down REC	DMSO	1.24651
1700102H20Rik	down REC	TSA	-0.809993
1700102H20Rik	down REC	REC	0.540966
1700102H20Rik	down REC	reTSA	-1.20279
1700102H20Rik	down REC	reREC	0.225308
1700104L18Rik	down REC	DMSO	0.404505
1700104L18Rik	down REC	TSA	-1.05975
1700104L18Rik	down REC	REC	0.641686
1700104L18Rik	down REC	reTSA	-1.06594
1700104L18Rik	down REC	reREC	1.0795
1700121N20Rik	down REC	DMSO	-0.161691
1700121N20Rik	down REC	TSA	-0.930243
1700121N20Rik	down REC	REC	1.70526
1700121N20Rik	down REC	reTSA	-0.227533
1700121N20Rik	down REC	reREC	-0.38579
1810007D17Rik	down REC	DMSO	-0.758784
1810007D17Rik	down REC	TSA	0.466012
1810007D17Rik	down REC	REC	1.19369
1810007D17Rik	down REC	reTSA	-1.28003
1810007D17Rik	down REC	reREC	0.37911
1810009A15Rik	down REC	DMSO	0.621241
1810009A15Rik	down REC	TSA	-0.838916
1810009A15Rik	down REC	REC	0.279803
1810009A15Rik	down REC	reTSA	-1.22061
1810009A15Rik	down REC	reREC	1.15849
1810014B01Rik	down REC	DMSO	0.934964
1810014B01Rik	down REC	TSA	-0.419778
1810014B01Rik	down REC	REC	0.0669655
1810014B01Rik	down REC	reTSA	-1.46914
1810014B01Rik	down REC	reREC	0.886993
1810041H14Rik	down REC	DMSO	0.805829
1810041H14Rik	down REC	TSA	0.922672
1810041H14Rik	down REC	REC	0.279868
1810041H14Rik	down REC	reTSA	-1.45375
1810041H14Rik	down REC	reREC	-0.554621
2010204K13Rik	down REC	DMSO	1.15217
2010204K13Rik	down REC	TSA	-0.258954
2010204K13Rik	down REC	REC	0.0863339
2010204K13Rik	down REC	reTSA	-1.51891
2010204K13Rik	down REC	reREC	0.539358
2310030G06Rik	down REC	DMSO	0.580105
2310030G06Rik	down REC	TSA	-0.853131
2310030G06Rik	down REC	REC	1.08349
2310030G06Rik	down REC	reTSA	-1.25177
2310030G06Rik	down REC	reREC	0.441307
2310040G24Rik	down REC	DMSO	0.533642
2310040G24Rik	down REC	TSA	-0.850982
2310040G24Rik	down REC	REC	0.53948
2310040G24Rik	down REC	reTSA	-1.26765
2310040G24Rik	down REC	reREC	1.04551
2310043M15Rik	down REC	DMSO	0.801321
2310043M15Rik	down REC	TSA	-0.978281
2310043M15Rik	down REC	REC	0.787931
2310043M15Rik	down REC	reTSA	-1.19806
2310043M15Rik	down REC	reREC	0.587087
2310057M21Rik	down REC	DMSO	0.811941
2310057M21Rik	down REC	TSA	-1.0304
2310057M21Rik	down REC	REC	0.6903
2310057M21Rik	down REC	reTSA	-1.15548
2310057M21Rik	down REC	reREC	0.683643
2310061I04Rik	down REC	DMSO	0.731491
2310061I04Rik	down REC	TSA	-0.685213
2310061I04Rik	down REC	REC	0.754633
2310061I04Rik	down REC	reTSA	-1.42642
2310061I04Rik	down REC	reREC	0.625508
2310068J16Rik	down REC	DMSO	1.17975
2310068J16Rik	down REC	TSA	-1.33851
2310068J16Rik	down REC	REC	0.176073
2310068J16Rik	down REC	reTSA	-0.635319
2310068J16Rik	down REC	reREC	0.618011
2400006E01Rik	down REC	DMSO	0.949419
2400006E01Rik	down REC	TSA	0.225845
2400006E01Rik	down REC	REC	-0.213541
2400006E01Rik	down REC	reTSA	-1.6077
2400006E01Rik	down REC	reREC	0.645979
2410002F23Rik	down REC	DMSO	0.308482
2410002F23Rik	down REC	TSA	-1.56948
2410002F23Rik	down REC	REC	1.13294
2410002F23Rik	down REC	reTSA	-0.209665
2410002F23Rik	down REC	reREC	0.337717
2410006H16Rik	down REC	DMSO	0.132957
2410006H16Rik	down REC	TSA	-1.51489
2410006H16Rik	down REC	REC	1.29567
2410006H16Rik	down REC	reTSA	-0.00659591
2410006H16Rik	down REC	reREC	0.0928651
2500004C02Rik	down REC	DMSO	0.761126
2500004C02Rik	down REC	TSA	-0.938786
2500004C02Rik	down REC	REC	0.483484
2500004C02Rik	down REC	reTSA	-1.21566
2500004C02Rik	down REC	reREC	0.909832
2610042L04Rik	down REC	DMSO	0.766138
2610042L04Rik	down REC	TSA	-0.938387
2610042L04Rik	down REC	REC	0.940109
2610042L04Rik	down REC	reTSA	-1.20669
2610042L04Rik	down REC	reREC	0.438825
2700038G22Rik	down REC	DMSO	0.998123
2700038G22Rik	down REC	TSA	-0.985133
2700038G22Rik	down REC	REC	0.4198
2700038G22Rik	down REC	reTSA	-1.15538
2700038G22Rik	down REC	reREC	0.722588
2700062C07Rik	down REC	DMSO	0.785213
2700062C07Rik	down REC	TSA	-1.1005
2700062C07Rik	down REC	REC	0.668689
2700062C07Rik	down REC	reTSA	-1.0885
2700062C07Rik	down REC	reREC	0.735096
2810429I04Rik	down REC	DMSO	0.028803
2810429I04Rik	down REC	TSA	-0.900869
2810429I04Rik	down REC	REC	0.979169
2810429I04Rik	down REC	reTSA	-1.10785
2810429I04Rik	down REC	reREC	1.00075
2900052L18Rik	down REC	DMSO	0.590961
2900052L18Rik	down REC	TSA	-1.32654
2900052L18Rik	down REC	REC	0.684805
2900052L18Rik	down REC	reTSA	-0.81747
2900052L18Rik	down REC	reREC	0.868242
3010003L21Rik	down REC	DMSO	0.554699
3010003L21Rik	down REC	TSA	-1.04533
3010003L21Rik	down REC	REC	0.993876
3010003L21Rik	down REC	reTSA	-1.11336
3010003L21Rik	down REC	reREC	0.610114
4632427E13Rik	down REC	DMSO	0.847772
4632427E13Rik	down REC	TSA	-0.50997
4632427E13Rik	down REC	REC	-0.25843
4632427E13Rik	down REC	reTSA	-1.25445
4632427E13Rik	down REC	reREC	1.17507
4833422M21Rik	down REC	DMSO	0.90366
4833422M21Rik	down REC	TSA	-1.48888
4833422M21Rik	down REC	REC	0.647308
4833422M21Rik	down REC	reTSA	-0.553397
4833422M21Rik	down REC	reREC	0.491307
4930413G21Rik	down REC	DMSO	1.32595
4930413G21Rik	down REC	TSA	-1.1999
4930413G21Rik	down REC	REC	0.508299
4930413G21Rik	down REC	reTSA	-0.731018
4930413G21Rik	down REC	reREC	0.0966594
4930425L21Rik	down REC	DMSO	0.0512653
4930425L21Rik	down REC	TSA	-0.89857
4930425L21Rik	down REC	REC	0.432423
4930425L21Rik	down REC	reTSA	-1.00022
4930425L21Rik	down REC	reREC	1.4151
4930444M15Rik	down REC	DMSO	0.942738
4930444M15Rik	down REC	TSA	-0.61793
4930444M15Rik	down REC	REC	-0.100607
4930444M15Rik	down REC	reTSA	-1.27274
4930444M15Rik	down REC	reREC	1.04854
4930453N24Rik	down REC	DMSO	0.789091
4930453N24Rik	down REC	TSA	-1.04346
4930453N24Rik	down REC	REC	0.66863
4930453N24Rik	down REC	reTSA	-1.14406
4930453N24Rik	down REC	reREC	0.729794
4930461G14Rik	down REC	DMSO	0.734839
4930461G14Rik	down REC	TSA	-1.15969
4930461G14Rik	down REC	REC	0.657948
4930461G14Rik	down REC	reTSA	-1.02624
4930461G14Rik	down REC	reREC	0.793141
4930467K11Rik	down REC	DMSO	1.17557
4930467K11Rik	down REC	TSA	-0.754136
4930467K11Rik	down REC	REC	1.00981
4930467K11Rik	down REC	reTSA	-0.767378
4930467K11Rik	down REC	reREC	-0.66387
4930507D05Rik	down REC	DMSO	0.738372
4930507D05Rik	down REC	TSA	-0.914064
4930507D05Rik	down REC	REC	0.64927
4930507D05Rik	down REC	reTSA	-1.25797
4930507D05Rik	down REC	reREC	0.784389
4930509E16Rik	down REC	DMSO	0.0829292
4930509E16Rik	down REC	TSA	-0.655128
4930509E16Rik	down REC	REC	0.798411
4930509E16Rik	down REC	reTSA	-1.31745
4930509E16Rik	down REC	reREC	1.09124
4930513N10Rik	down REC	DMSO	0.940605
4930513N10Rik	down REC	TSA	-1.0266
4930513N10Rik	down REC	REC	0.540061
4930513N10Rik	down REC	reTSA	-1.13989
4930513N10Rik	down REC	reREC	0.685819
4930519F16Rik	down REC	DMSO	0.535563
4930519F16Rik	down REC	TSA	-1.3432
4930519F16Rik	down REC	REC	0.936641
4930519F16Rik	down REC	reTSA	-0.779821
4930519F16Rik	down REC	reREC	0.650818
4930526L06Rik	down REC	DMSO	0.755007
4930526L06Rik	down REC	TSA	-1.14429
4930526L06Rik	down REC	REC	0.527175
4930526L06Rik	down REC	reTSA	-1.02633
4930526L06Rik	down REC	reREC	0.888432
4930539J05Rik	down REC	DMSO	1.40349
4930539J05Rik	down REC	TSA	-0.776112
4930539J05Rik	down REC	REC	-0.641908
4930539J05Rik	down REC	reTSA	-0.705378
4930539J05Rik	down REC	reREC	0.719912
4930550C14Rik	down REC	DMSO	0.382618
4930550C14Rik	down REC	TSA	1.16835
4930550C14Rik	down REC	REC	-0.0787736
4930550C14Rik	down REC	reTSA	-1.57237
4930550C14Rik	down REC	reREC	0.100176
4930578M01Rik	down REC	DMSO	1.48038
4930578M01Rik	down REC	TSA	-0.755413
4930578M01Rik	down REC	REC	0.568075
4930578M01Rik	down REC	reTSA	-0.84542
4930578M01Rik	down REC	reREC	-0.447626
4930579G18Rik	down REC	DMSO	1.51625
4930579G18Rik	down REC	TSA	-0.73754
4930579G18Rik	down REC	REC	-0.533256
4930579G18Rik	down REC	reTSA	-0.771781
4930579G18Rik	down REC	reREC	0.52633
4933404O12Rik	down REC	DMSO	1.00213
4933404O12Rik	down REC	TSA	-1.05706
4933404O12Rik	down REC	REC	0.704535
4933404O12Rik	down REC	reTSA	-1.08998
4933404O12Rik	down REC	reREC	0.44038
4933407K13Rik	down REC	DMSO	1.01659
4933407K13Rik	down REC	TSA	-0.800109
4933407K13Rik	down REC	REC	0.272101
4933407K13Rik	down REC	reTSA	-1.277
4933407K13Rik	down REC	reREC	0.788416
4933433G19Rik	down REC	DMSO	-0.157699
4933433G19Rik	down REC	TSA	-1.16207
4933433G19Rik	down REC	REC	0.820896
4933433G19Rik	down REC	reTSA	-0.70618
4933433G19Rik	down REC	reREC	1.20506
4933434E20Rik	down REC	DMSO	0.768241
4933434E20Rik	down REC	TSA	-1.2929
4933434E20Rik	down REC	REC	0.821271
4933434E20Rik	down REC	reTSA	-0.862359
4933434E20Rik	down REC	reREC	0.565746
4933439C10Rik	down REC	DMSO	1.20479
4933439C10Rik	down REC	TSA	-1.26893
4933439C10Rik	down REC	REC	0.153968
4933439C10Rik	down REC	reTSA	-0.719658
4933439C10Rik	down REC	reREC	0.629835
5031425E22Rik	down REC	DMSO	0.703535
5031425E22Rik	down REC	TSA	-1.10744
5031425E22Rik	down REC	REC	0.637139
5031425E22Rik	down REC	reTSA	-1.0772
5031425E22Rik	down REC	reREC	0.843974
5330411J11Rik	down REC	DMSO	-0.633039
5330411J11Rik	down REC	TSA	-0.543817
5330411J11Rik	down REC	REC	0.305133
5330411J11Rik	down REC	reTSA	-0.753775
5330411J11Rik	down REC	reREC	1.6255
5430416N02Rik	down REC	DMSO	0.0438375
5430416N02Rik	down REC	TSA	-1.54289
5430416N02Rik	down REC	REC	1.17732
5430416N02Rik	down REC	reTSA	-0.138898
5430416N02Rik	down REC	reREC	0.460636
5830408C22Rik	down REC	DMSO	0.107292
5830408C22Rik	down REC	TSA	-0.22094
5830408C22Rik	down REC	REC	-1.43114
5830408C22Rik	down REC	reTSA	0.181501
5830408C22Rik	down REC	reREC	1.36329
6030443J06Rik	down REC	DMSO	0.535417
6030443J06Rik	down REC	TSA	-1.17495
6030443J06Rik	down REC	REC	0.867773
6030443J06Rik	down REC	reTSA	-0.995522
6030443J06Rik	down REC	reREC	0.767284
6230400D17Rik	down REC	DMSO	0.615579
6230400D17Rik	down REC	TSA	-0.803486
6230400D17Rik	down REC	REC	0.715235
6230400D17Rik	down REC	reTSA	-1.34183
6230400D17Rik	down REC	reREC	0.814499
6330410L21Rik	down REC	DMSO	0.219128
6330410L21Rik	down REC	TSA	-1.50959
6330410L21Rik	down REC	REC	1.11556
6330410L21Rik	down REC	reTSA	-0.367175
6330410L21Rik	down REC	reREC	0.542078
6430553K19Rik	down REC	DMSO	-0.358137
6430553K19Rik	down REC	TSA	-0.911192
6430553K19Rik	down REC	REC	1.65077
6430553K19Rik	down REC	reTSA	-0.539784
6430553K19Rik	down REC	reREC	0.158348
6820431F20Rik	down REC	DMSO	0.409672
6820431F20Rik	down REC	TSA	-1.25347
6820431F20Rik	down REC	REC	0.97919
6820431F20Rik	down REC	reTSA	-0.87175
6820431F20Rik	down REC	reREC	0.736358
9130008F23Rik	down REC	DMSO	0.846678
9130008F23Rik	down REC	TSA	-1.1506
9130008F23Rik	down REC	REC	0.667775
9130008F23Rik	down REC	reTSA	-1.03255
9130008F23Rik	down REC	reREC	0.668702
9130024F11Rik	down REC	DMSO	0.515165
9130024F11Rik	down REC	TSA	-1.05951
9130024F11Rik	down REC	REC	-0.605249
9130024F11Rik	down REC	reTSA	-0.315412
9130024F11Rik	down REC	reREC	1.465
9330020H09Rik	down REC	DMSO	0.580445
9330020H09Rik	down REC	TSA	-1.05885
9330020H09Rik	down REC	REC	0.484047
9330020H09Rik	down REC	reTSA	-1.07697
9330020H09Rik	down REC	reREC	1.07133
9330159F19Rik	down REC	DMSO	1.08794
9330159F19Rik	down REC	TSA	-0.0461102
9330159F19Rik	down REC	REC	-1.29699
9330159F19Rik	down REC	reTSA	-0.613884
9330159F19Rik	down REC	reREC	0.869042
9930014A18Rik	down REC	DMSO	0.679514
9930014A18Rik	down REC	TSA	-1.08497
9930014A18Rik	down REC	REC	0.795003
9930014A18Rik	down REC	reTSA	-1.10395
9930014A18Rik	down REC	reREC	0.714401
A230103J11Rik	down REC	DMSO	1.08322
A230103J11Rik	down REC	TSA	-1.05296
A230103J11Rik	down REC	REC	-0.375164
A230103J11Rik	down REC	reTSA	-0.698666
A230103J11Rik	down REC	reREC	1.04357
A430057M04Rik	down REC	DMSO	1.4732
A430057M04Rik	down REC	TSA	-1.05483
A430057M04Rik	down REC	REC	-0.0224849
A430057M04Rik	down REC	reTSA	-0.762811
A430057M04Rik	down REC	reREC	0.366926
A630001G21Rik	down REC	DMSO	0.805413
A630001G21Rik	down REC	TSA	-1.43512
A630001G21Rik	down REC	REC	0.149546
A630001G21Rik	down REC	reTSA	-0.519558
A630001G21Rik	down REC	reREC	0.999718
A730036I17Rik	down REC	DMSO	-0.204858
A730036I17Rik	down REC	TSA	-1.03937
A730036I17Rik	down REC	REC	0.765866
A730036I17Rik	down REC	reTSA	-0.804077
A730036I17Rik	down REC	reREC	1.28244
A930001C03Rik	down REC	DMSO	0.456293
A930001C03Rik	down REC	TSA	-1.04363
A930001C03Rik	down REC	REC	0.19055
A930001C03Rik	down REC	reTSA	-0.939065
A930001C03Rik	down REC	reREC	1.33585
A930004D18Rik	down REC	DMSO	0.46067
A930004D18Rik	down REC	TSA	-1.06977
A930004D18Rik	down REC	REC	0.489361
A930004D18Rik	down REC	reTSA	-1.03483
A930004D18Rik	down REC	reREC	1.15457
A930017M01Rik	down REC	DMSO	1.59433
A930017M01Rik	down REC	TSA	-1.18223
A930017M01Rik	down REC	REC	-0.109985
A930017M01Rik	down REC	reTSA	-0.114279
A930017M01Rik	down REC	reREC	-0.187832
A930024E05Rik	down REC	DMSO	0.999867
A930024E05Rik	down REC	TSA	-0.965621
A930024E05Rik	down REC	REC	0.590257
A930024E05Rik	down REC	reTSA	-1.1853
A930024E05Rik	down REC	reREC	0.5608
AA414768	down REC	DMSO	0.00547419
AA414768	down REC	TSA	-1.02894
AA414768	down REC	REC	0.714754
AA414768	down REC	reTSA	-0.937144
AA414768	down REC	reREC	1.24585
AA543401	down REC	DMSO	0.304333
AA543401	down REC	TSA	-1.21616
AA543401	down REC	REC	0.950539
AA543401	down REC	reTSA	-0.892304
AA543401	down REC	reREC	0.853588
Aadac	down REC	DMSO	1.49411
Aadac	down REC	TSA	-0.78793
Aadac	down REC	REC	-0.277615
Aadac	down REC	reTSA	-0.91353
Aadac	down REC	reREC	0.484962
Abcb11	down REC	DMSO	0.186715
Abcb11	down REC	TSA	-1.58678
Abcb11	down REC	REC	1.18819
Abcb11	down REC	reTSA	0.0252466
Abcb11	down REC	reREC	0.186628
Abcb1a	down REC	DMSO	0.6429
Abcb1a	down REC	TSA	-1.15318
Abcb1a	down REC	REC	0.707446
Abcb1a	down REC	reTSA	-1.0305
Abcb1a	down REC	reREC	0.833334
Abcb1b	down REC	DMSO	0.568278
Abcb1b	down REC	TSA	-1.2502
Abcb1b	down REC	REC	0.812421
Abcb1b	down REC	reTSA	-0.915405
Abcb1b	down REC	reREC	0.784903
Abce1	down REC	DMSO	1.00823
Abce1	down REC	TSA	-0.95506
Abce1	down REC	REC	0.77003
Abce1	down REC	reTSA	-1.16644
Abce1	down REC	reREC	0.343234
Abcg2	down REC	DMSO	1.21862
Abcg2	down REC	TSA	-0.99076
Abcg2	down REC	REC	0.479001
Abcg2	down REC	reTSA	-1.07941
Abcg2	down REC	reREC	0.372548
Abhd17c	down REC	DMSO	0.999697
Abhd17c	down REC	TSA	-1.12624
Abhd17c	down REC	REC	0.664443
Abhd17c	down REC	reTSA	-1.02593
Abhd17c	down REC	reREC	0.48803
Abl2	down REC	DMSO	1.17355
Abl2	down REC	TSA	-0.804695
Abl2	down REC	REC	0.806336
Abl2	down REC	reTSA	-1.15086
Abl2	down REC	reREC	-0.0243385
Abracl	down REC	DMSO	1.12281
Abracl	down REC	TSA	-0.538493
Abracl	down REC	REC	0.00128281
Abracl	down REC	reTSA	-1.36001
Abracl	down REC	reREC	0.774409
Accsl	down REC	DMSO	0.654622
Accsl	down REC	TSA	-0.935494
Accsl	down REC	REC	0.456981
Accsl	down REC	reTSA	-1.19981
Accsl	down REC	reREC	1.0237
Acer2	down REC	DMSO	0.930439
Acer2	down REC	TSA	-1.20411
Acer2	down REC	REC	0.298933
Acer2	down REC	reTSA	-0.905578
Acer2	down REC	reREC	0.880319
Acin1	down REC	DMSO	1.36883
Acin1	down REC	TSA	-0.506925
Acin1	down REC	REC	0.187665
Acin1	down REC	reTSA	-1.32582
Acin1	down REC	reREC	0.276258
Ackr4	down REC	DMSO	0.588087
Ackr4	down REC	TSA	-0.665371
Ackr4	down REC	REC	0.196814
Ackr4	down REC	reTSA	-1.31785
Ackr4	down REC	reREC	1.19832
Acp2	down REC	DMSO	0.732125
Acp2	down REC	TSA	-1.13917
Acp2	down REC	REC	0.725768
Acp2	down REC	reTSA	-1.05064
Acp2	down REC	reREC	0.731916
Acsbg3	down REC	DMSO	0.670508
Acsbg3	down REC	TSA	-1.07369
Acsbg3	down REC	REC	0.725213
Acsbg3	down REC	reTSA	-1.11491
Acsbg3	down REC	reREC	0.792877
Acsl5	down REC	DMSO	0.764254
Acsl5	down REC	TSA	-1.04121
Acsl5	down REC	REC	0.780728
Acsl5	down REC	reTSA	-1.14502
Acsl5	down REC	reREC	0.641246
Actc1	down REC	DMSO	0.978767
Actc1	down REC	TSA	-0.713943
Actc1	down REC	REC	0.464421
Actc1	down REC	reTSA	-1.37722
Actc1	down REC	reREC	0.647976
Actr8	down REC	DMSO	1.04091
Actr8	down REC	TSA	-0.771545
Actr8	down REC	REC	0.421682
Actr8	down REC	reTSA	-1.32139
Actr8	down REC	reREC	0.63034
Acvr2b	down REC	DMSO	1.18752
Acvr2b	down REC	TSA	-0.746212
Acvr2b	down REC	REC	0.836579
Acvr2b	down REC	reTSA	-1.14718
Acvr2b	down REC	reREC	-0.130712
Adam12	down REC	DMSO	0.135742
Adam12	down REC	TSA	-1.30472
Adam12	down REC	REC	0.910795
Adam12	down REC	reTSA	-0.712452
Adam12	down REC	reREC	0.970638
Adamts8	down REC	DMSO	0.200886
Adamts8	down REC	TSA	-1.41964
Adamts8	down REC	REC	1.06705
Adamts8	down REC	reTSA	-0.554294
Adamts8	down REC	reREC	0.705995
Adap1	down REC	DMSO	0.639369
Adap1	down REC	TSA	-1.18616
Adap1	down REC	REC	0.668296
Adap1	down REC	reTSA	-0.990865
Adap1	down REC	reREC	0.869363
Adat3	down REC	DMSO	0.965588
Adat3	down REC	TSA	-1.08194
Adat3	down REC	REC	0.452019
Adat3	down REC	reTSA	-1.07238
Adat3	down REC	reREC	0.736707
Adgrg6	down REC	DMSO	-0.236745
Adgrg6	down REC	TSA	-1.34859
Adgrg6	down REC	REC	1.36586
Adgrg6	down REC	reTSA	-0.233487
Adgrg6	down REC	reREC	0.452966
Adgrl2	down REC	DMSO	1.05607
Adgrl2	down REC	TSA	-1.02736
Adgrl2	down REC	REC	0.583967
Adgrl2	down REC	reTSA	-1.11273
Adgrl2	down REC	reREC	0.500055
Adnp	down REC	DMSO	0.786926
Adnp	down REC	TSA	-1.094
Adnp	down REC	REC	1.02981
Adnp	down REC	reTSA	-1.01796
Adnp	down REC	reREC	0.29522
Aebp2	down REC	DMSO	0.675959
Aebp2	down REC	TSA	-1.10191
Aebp2	down REC	REC	0.899355
Aebp2	down REC	reTSA	-1.07574
Aebp2	down REC	reREC	0.60234
Aen	down REC	DMSO	0.943543
Aen	down REC	TSA	-1.05729
Aen	down REC	REC	0.702452
Aen	down REC	reTSA	-1.10834
Aen	down REC	reREC	0.519631
AF357399	down REC	DMSO	0.543775
AF357399	down REC	TSA	-0.785013
AF357399	down REC	REC	0.779621
AF357399	down REC	reTSA	-1.34978
AF357399	down REC	reREC	0.811394
Ago2	down REC	DMSO	1.05116
Ago2	down REC	TSA	-0.778583
Ago2	down REC	REC	0.754022
Ago2	down REC	reTSA	-1.28576
Ago2	down REC	reREC	0.259161
Ahctf1	down REC	DMSO	1.12605
Ahctf1	down REC	TSA	-1.03232
Ahctf1	down REC	REC	0.605868
Ahctf1	down REC	reTSA	-1.07593
Ahctf1	down REC	reREC	0.376325
Ahdc1	down REC	DMSO	1.11905
Ahdc1	down REC	TSA	-1.09755
Ahdc1	down REC	REC	0.5817
Ahdc1	down REC	reTSA	-1.01673
Ahdc1	down REC	reREC	0.413531
Ahnak	down REC	DMSO	0.965225
Ahnak	down REC	TSA	-0.498474
Ahnak	down REC	REC	0.420606
Ahnak	down REC	reTSA	-1.50416
Ahnak	down REC	reREC	0.616806
AI506816	down REC	DMSO	1.43291
AI506816	down REC	TSA	-0.87048
AI506816	down REC	REC	0.279021
AI506816	down REC	reTSA	-1.03601
AI506816	down REC	reREC	0.19456
AI662270	down REC	DMSO	0.462721
AI662270	down REC	TSA	-1.21693
AI662270	down REC	REC	-0.0819309
AI662270	down REC	reTSA	-0.569015
AI662270	down REC	reREC	1.40516
AI847159	down REC	DMSO	0.341633
AI847159	down REC	TSA	-1.30693
AI847159	down REC	REC	0.959123
AI847159	down REC	reTSA	-0.789157
AI847159	down REC	reREC	0.795327
Aim2	down REC	DMSO	0.628868
Aim2	down REC	TSA	-1.02392
Aim2	down REC	REC	0.656076
Aim2	down REC	reTSA	-1.15316
Aim2	down REC	reREC	0.892134
Aire	down REC	DMSO	0.335531
Aire	down REC	TSA	-1.16245
Aire	down REC	REC	0.274852
Aire	down REC	reTSA	-0.798258
Aire	down REC	reREC	1.35032
Ajuba	down REC	DMSO	0.765336
Ajuba	down REC	TSA	-1.14264
Ajuba	down REC	REC	0.692576
Ajuba	down REC	reTSA	-1.04625
Ajuba	down REC	reREC	0.730979
Ak1	down REC	DMSO	0.627283
Ak1	down REC	TSA	-1.2075
Ak1	down REC	REC	0.895739
Ak1	down REC	reTSA	-0.962851
Ak1	down REC	reREC	0.647327
Ak4	down REC	DMSO	0.547061
Ak4	down REC	TSA	-1.44566
Ak4	down REC	REC	0.868352
Ak4	down REC	reTSA	-0.639212
Ak4	down REC	reREC	0.669456
Akap8	down REC	DMSO	1.11078
Akap8	down REC	TSA	-1.0389
Akap8	down REC	REC	0.540332
Akap8	down REC	reTSA	-1.08312
Akap8	down REC	reREC	0.470907
Akap9	down REC	DMSO	1.25859
Akap9	down REC	TSA	-0.396536
Akap9	down REC	REC	0.620426
Akap9	down REC	reTSA	-1.3637
Akap9	down REC	reREC	-0.118783
Akirin2	down REC	DMSO	0.773884
Akirin2	down REC	TSA	-1.2273
Akirin2	down REC	REC	0.795438
Akirin2	down REC	reTSA	-0.946779
Akirin2	down REC	reREC	0.604755
Akr1c13	down REC	DMSO	0.19958
Akr1c13	down REC	TSA	-1.14072
Akr1c13	down REC	REC	0.140889
Akr1c13	down REC	reTSA	-0.676648
Akr1c13	down REC	reREC	1.4769
Akt1s1	down REC	DMSO	0.753391
Akt1s1	down REC	TSA	-1.15053
Akt1s1	down REC	REC	0.755368
Akt1s1	down REC	reTSA	-1.03758
Akt1s1	down REC	reREC	0.679355
Akt2	down REC	DMSO	0.62998
Akt2	down REC	TSA	-1.23377
Akt2	down REC	REC	0.729759
Akt2	down REC	reTSA	-0.940609
Akt2	down REC	reREC	0.814641
Alg13	down REC	DMSO	1.02018
Alg13	down REC	TSA	-0.883208
Alg13	down REC	REC	1.09583
Alg13	down REC	reTSA	-0.946867
Alg13	down REC	reREC	-0.285942
Alkbh1	down REC	DMSO	0.787848
Alkbh1	down REC	TSA	-0.99703
Alkbh1	down REC	REC	0.709942
Alkbh1	down REC	reTSA	-1.18735
Alkbh1	down REC	reREC	0.686592
Alkbh8	down REC	DMSO	1.14884
Alkbh8	down REC	TSA	-0.91687
Alkbh8	down REC	REC	0.620017
Alkbh8	down REC	reTSA	-1.16496
Alkbh8	down REC	reREC	0.312979
Alx1	down REC	DMSO	0.585524
Alx1	down REC	TSA	-0.733063
Alx1	down REC	REC	0.435474
Alx1	down REC	reTSA	-1.34578
Alx1	down REC	reREC	1.05784
Alyref	down REC	DMSO	0.938384
Alyref	down REC	TSA	-1.03206
Alyref	down REC	REC	0.713229
Alyref	down REC	reTSA	-1.13248
Alyref	down REC	reREC	0.512922
Amotl1	down REC	DMSO	0.721699
Amotl1	down REC	TSA	-1.07508
Amotl1	down REC	REC	0.844488
Amotl1	down REC	reTSA	-1.10857
Amotl1	down REC	reREC	0.617465
Amotl2	down REC	DMSO	0.486959
Amotl2	down REC	TSA	-1.24079
Amotl2	down REC	REC	0.623007
Amotl2	down REC	reTSA	-0.890258
Amotl2	down REC	reREC	1.02108
Anapc1	down REC	DMSO	1.11876
Anapc1	down REC	TSA	-0.80485
Anapc1	down REC	REC	0.698911
Anapc1	down REC	reTSA	-1.24776
Anapc1	down REC	reREC	0.234942
Anapc15	down REC	DMSO	0.908033
Anapc15	down REC	TSA	-1.01864
Anapc15	down REC	REC	0.549262
Anapc15	down REC	reTSA	-1.15206
Anapc15	down REC	reREC	0.713397
Ang	down REC	DMSO	0.189553
Ang	down REC	TSA	-1.34
Ang	down REC	REC	0.559826
Ang	down REC	reTSA	-0.621381
Ang	down REC	reREC	1.212
Angpt2	down REC	DMSO	0.665472
Angpt2	down REC	TSA	-1.18623
Angpt2	down REC	REC	0.546606
Angpt2	down REC	reTSA	-0.974926
Angpt2	down REC	reREC	0.949078
Angptl4	down REC	DMSO	1.35542
Angptl4	down REC	TSA	-0.873879
Angptl4	down REC	REC	0.212179
Angptl4	down REC	reTSA	-1.09303
Angptl4	down REC	reREC	0.39931
Ankle2	down REC	DMSO	1.03538
Ankle2	down REC	TSA	-1.06919
Ankle2	down REC	REC	0.939337
Ankle2	down REC	reTSA	-0.948989
Ankle2	down REC	reREC	0.0434635
Ankrd1	down REC	DMSO	0.61881
Ankrd1	down REC	TSA	-1.11227
Ankrd1	down REC	REC	0.616082
Ankrd1	down REC	reTSA	-1.05952
Ankrd1	down REC	reREC	0.936901
Ankrd33b	down REC	DMSO	0.661431
Ankrd33b	down REC	TSA	-1.58395
Ankrd33b	down REC	REC	0.653061
Ankrd33b	down REC	reTSA	-0.408778
Ankrd33b	down REC	reREC	0.67824
Ano3	down REC	DMSO	0.710206
Ano3	down REC	TSA	-1.36743
Ano3	down REC	REC	0.917215
Ano3	down REC	reTSA	-0.742638
Ano3	down REC	reREC	0.482647
Anp32a	down REC	DMSO	1.21348
Anp32a	down REC	TSA	-0.28878
Anp32a	down REC	REC	0.304513
Anp32a	down REC	reTSA	-1.50788
Anp32a	down REC	reREC	0.278666
Anp32b	down REC	DMSO	0.826695
Anp32b	down REC	TSA	-1.1017
Anp32b	down REC	REC	0.762395
Anp32b	down REC	reTSA	-1.0812
Anp32b	down REC	reREC	0.593804
Anxa1	down REC	DMSO	0.187482
Anxa1	down REC	TSA	-1.20802
Anxa1	down REC	REC	0.416345
Anxa1	down REC	reTSA	-0.734641
Anxa1	down REC	reREC	1.33884
Anxa9	down REC	DMSO	1.10552
Anxa9	down REC	TSA	0.34988
Anxa9	down REC	REC	0.0210076
Anxa9	down REC	reTSA	-1.62281
Anxa9	down REC	reREC	0.146402
Aoah	down REC	DMSO	0.691774
Aoah	down REC	TSA	-1.27101
Aoah	down REC	REC	0.836308
Aoah	down REC	reTSA	-0.894546
Aoah	down REC	reREC	0.637471
Apela	down REC	DMSO	1.61425
Apela	down REC	TSA	0.11161
Apela	down REC	REC	-0.0931109
Apela	down REC	reTSA	-0.957995
Apela	down REC	reREC	-0.674759
Apex1	down REC	DMSO	0.806685
Apex1	down REC	TSA	-0.963226
Apex1	down REC	REC	0.582459
Apex1	down REC	reTSA	-1.21083
Apex1	down REC	reREC	0.784912
Apex2	down REC	DMSO	0.969283
Apex2	down REC	TSA	-1.07203
Apex2	down REC	REC	0.423178
Apex2	down REC	reTSA	-1.07696
Apex2	down REC	reREC	0.756525
Apobec3	down REC	DMSO	0.704552
Apobec3	down REC	TSA	-1.04508
Apobec3	down REC	REC	1.01366
Apobec3	down REC	reTSA	-1.09728
Apobec3	down REC	reREC	0.424145
Apol6	down REC	DMSO	0.795921
Apol6	down REC	TSA	-1.0602
Apol6	down REC	REC	0.302392
Apol6	down REC	reTSA	-1.05596
Apol6	down REC	reREC	1.01784
Aprt	down REC	DMSO	1.24132
Aprt	down REC	TSA	-0.497753
Aprt	down REC	REC	0.137932
Aprt	down REC	reTSA	-1.39044
Aprt	down REC	reREC	0.508943
Arap2	down REC	DMSO	0.911127
Arap2	down REC	TSA	-1.13784
Arap2	down REC	REC	0.844433
Arap2	down REC	reTSA	-1.00575
Arap2	down REC	reREC	0.388031
Arf6	down REC	DMSO	0.685642
Arf6	down REC	TSA	-1.2421
Arf6	down REC	REC	0.746321
Arf6	down REC	reTSA	-0.935183
Arf6	down REC	reREC	0.745325
Arfgap2	down REC	DMSO	0.729036
Arfgap2	down REC	TSA	-1.12228
Arfgap2	down REC	REC	0.636303
Arfgap2	down REC	reTSA	-1.06349
Arfgap2	down REC	reREC	0.82043
Arglu1	down REC	DMSO	1.03945
Arglu1	down REC	TSA	-1.02266
Arglu1	down REC	REC	0.362782
Arglu1	down REC	reTSA	-1.10359
Arglu1	down REC	reREC	0.724016
Arhgap21	down REC	DMSO	1.03145
Arhgap21	down REC	TSA	-1.01045
Arhgap21	down REC	REC	0.830824
Arhgap21	down REC	reTSA	-1.08243
Arhgap21	down REC	reREC	0.230606
Arhgap42	down REC	DMSO	0.815691
Arhgap42	down REC	TSA	-1.41648
Arhgap42	down REC	REC	1.07253
Arhgap42	down REC	reTSA	-0.418411
Arhgap42	down REC	reREC	-0.0533278
Arhgap5	down REC	DMSO	1.00792
Arhgap5	down REC	TSA	-0.923655
Arhgap5	down REC	REC	0.796456
Arhgap5	down REC	reTSA	-1.18494
Arhgap5	down REC	reREC	0.304219
Arhgdig	down REC	DMSO	1.13549
Arhgdig	down REC	TSA	-0.331092
Arhgdig	down REC	REC	0.231315
Arhgdig	down REC	reTSA	-1.52065
Arhgdig	down REC	reREC	0.484941
Arhgef2	down REC	DMSO	0.514494
Arhgef2	down REC	TSA	-1.12034
Arhgef2	down REC	REC	1.24373
Arhgef2	down REC	reTSA	-0.923017
Arhgef2	down REC	reREC	0.28513
Arhgef26	down REC	DMSO	0.623987
Arhgef26	down REC	TSA	-1.55245
Arhgef26	down REC	REC	0.225142
Arhgef26	down REC	reTSA	-0.320096
Arhgef26	down REC	reREC	1.02342
Arhgef38	down REC	DMSO	0.456532
Arhgef38	down REC	TSA	-0.998702
Arhgef38	down REC	REC	0.996438
Arhgef38	down REC	reTSA	-1.14857
Arhgef38	down REC	reREC	0.694307
Arhgef39	down REC	DMSO	0.67522
Arhgef39	down REC	TSA	-1.04839
Arhgef39	down REC	REC	0.599331
Arhgef39	down REC	reTSA	-1.12801
Arhgef39	down REC	reREC	0.901854
Arhgef5	down REC	DMSO	0.875398
Arhgef5	down REC	TSA	-1.1108
Arhgef5	down REC	REC	0.700097
Arhgef5	down REC	reTSA	-1.06951
Arhgef5	down REC	reREC	0.604819
Arid1a	down REC	DMSO	1.04006
Arid1a	down REC	TSA	-0.978698
Arid1a	down REC	REC	0.661329
Arid1a	down REC	reTSA	-1.15568
Arid1a	down REC	reREC	0.432982
Arid1b	down REC	DMSO	0.843421
Arid1b	down REC	TSA	-0.808395
Arid1b	down REC	REC	1.01678
Arid1b	down REC	reTSA	-1.24983
Arid1b	down REC	reREC	0.198025
Arid2	down REC	DMSO	1.08656
Arid2	down REC	TSA	-0.918678
Arid2	down REC	REC	0.793834
Arid2	down REC	reTSA	-1.14524
Arid2	down REC	reREC	0.183523
Arid5b	down REC	DMSO	0.940341
Arid5b	down REC	TSA	-1.03519
Arid5b	down REC	REC	1.12263
Arid5b	down REC	reTSA	-0.871437
Arid5b	down REC	reREC	-0.156346
Armc5	down REC	DMSO	0.503975
Armc5	down REC	TSA	-1.2247
Armc5	down REC	REC	0.967754
Armc5	down REC	reTSA	-0.923226
Armc5	down REC	reREC	0.676193
Armcx1	down REC	DMSO	0.763906
Armcx1	down REC	TSA	-0.785339
Armcx1	down REC	REC	0.558196
Armcx1	down REC	reTSA	-1.35098
Armcx1	down REC	reREC	0.81422
Arrdc3	down REC	DMSO	0.566498
Arrdc3	down REC	TSA	-1.20828
Arrdc3	down REC	REC	0.927625
Arrdc3	down REC	reTSA	-0.954648
Arrdc3	down REC	reREC	0.668804
Arsj	down REC	DMSO	0.00175898
Arsj	down REC	TSA	-1.54503
Arsj	down REC	REC	1.2489
Arsj	down REC	reTSA	0.0772383
Arsj	down REC	reREC	0.217134
Arxes1	down REC	DMSO	0.854543
Arxes1	down REC	TSA	-0.650421
Arxes1	down REC	REC	0.114866
Arxes1	down REC	reTSA	-1.33904
Arxes1	down REC	reREC	1.02005
Arxes2	down REC	DMSO	1.03135
Arxes2	down REC	TSA	-0.765096
Arxes2	down REC	REC	0.217538
Arxes2	down REC	reTSA	-1.2875
Arxes2	down REC	reREC	0.803713
Asf1a	down REC	DMSO	0.757269
Asf1a	down REC	TSA	-1.19532
Asf1a	down REC	REC	0.566472
Asf1a	down REC	reTSA	-0.97762
Asf1a	down REC	reREC	0.849195
Ash1l	down REC	DMSO	1.29194
Ash1l	down REC	TSA	-0.712966
Ash1l	down REC	REC	0.655023
Ash1l	down REC	reTSA	-1.1792
Ash1l	down REC	reREC	-0.0547888
Asmt	down REC	DMSO	-0.539712
Asmt	down REC	TSA	-1.28577
Asmt	down REC	REC	0.720667
Asmt	down REC	reTSA	-0.127974
Asmt	down REC	reREC	1.23279
Asxl1	down REC	DMSO	0.95409
Asxl1	down REC	TSA	-0.971487
Asxl1	down REC	REC	0.73704
Asxl1	down REC	reTSA	-1.1795
[truncated: 35,076 more rows]

## Sheet: Fig_6i_PcG_loopQuant
	value	cond	type
DMSO_K27me3_noCTCF	2.49575	DMSO	K27me3_noCTCF
DMSO_K27me3_noCTCF	3.07063	DMSO	K27me3_noCTCF
DMSO_K27me3_noCTCF	2.5706	DMSO	K27me3_noCTCF
DMSO_K27me3_noCTCF	2.87085	DMSO	K27me3_noCTCF
DMSO_K27me3_noCTCF	3.52235	DMSO	K27me3_noCTCF
DMSO_K27me3_noCTCF	3.11543	DMSO	K27me3_noCTCF
DMSO_K27me3_noCTCF	2.57435	DMSO	K27me3_noCTCF
DMSO_K27me3_noCTCF	2.82685	DMSO	K27me3_noCTCF
DMSO_K27me3_noCTCF	2.46016	DMSO	K27me3_noCTCF
DMSO_K27me3	2.46775	DMSO	K27me3
DMSO_K27me3	2.75015	DMSO	K27me3
DMSO_K27me3	2.48543	DMSO	K27me3
DMSO_K27me3	2.71069	DMSO	K27me3
DMSO_K27me3	3.11875	DMSO	K27me3
DMSO_K27me3	2.77391	DMSO	K27me3
DMSO_K27me3	2.5253	DMSO	K27me3
DMSO_K27me3	2.73057	DMSO	K27me3
DMSO_K27me3	2.43113	DMSO	K27me3
TSA_K27me3_noCTCF	2.90546	TSA	K27me3_noCTCF
TSA_K27me3_noCTCF	3.61185	TSA	K27me3_noCTCF
TSA_K27me3_noCTCF	3.10167	TSA	K27me3_noCTCF
TSA_K27me3_noCTCF	3.49774	TSA	K27me3_noCTCF
TSA_K27me3_noCTCF	4.97319	TSA	K27me3_noCTCF
TSA_K27me3_noCTCF	3.74382	TSA	K27me3_noCTCF
TSA_K27me3_noCTCF	2.78908	TSA	K27me3_noCTCF
TSA_K27me3_noCTCF	3.30766	TSA	K27me3_noCTCF
TSA_K27me3_noCTCF	3.01955	TSA	K27me3_noCTCF
TSA_K27me3	2.71428	TSA	K27me3
TSA_K27me3	3.24007	TSA	K27me3
TSA_K27me3	2.7189	TSA	K27me3
TSA_K27me3	3.26703	TSA	K27me3
TSA_K27me3	4.17594	TSA	K27me3
TSA_K27me3	3.33096	TSA	K27me3
TSA_K27me3	2.81379	TSA	K27me3
TSA_K27me3	3.20592	TSA	K27me3
TSA_K27me3	2.70646	TSA	K27me3
REC_K27me3_noCTCF	3.02951	REC	K27me3_noCTCF
REC_K27me3_noCTCF	3.59	REC	K27me3_noCTCF
REC_K27me3_noCTCF	3.13151	REC	K27me3_noCTCF
REC_K27me3_noCTCF	3.56328	REC	K27me3_noCTCF
REC_K27me3_noCTCF	4.73486	REC	K27me3_noCTCF
REC_K27me3_noCTCF	3.63926	REC	K27me3_noCTCF
REC_K27me3_noCTCF	2.96488	REC	K27me3_noCTCF
REC_K27me3_noCTCF	3.70332	REC	K27me3_noCTCF
REC_K27me3_noCTCF	3.04573	REC	K27me3_noCTCF
REC_K27me3	2.69655	REC	K27me3
REC_K27me3	3.10907	REC	K27me3
REC_K27me3	2.72038	REC	K27me3
REC_K27me3	3.11187	REC	K27me3
REC_K27me3	3.79801	REC	K27me3
REC_K27me3	3.13196	REC	K27me3
REC_K27me3	2.77715	REC	K27me3
REC_K27me3	3.15815	REC	K27me3
REC_K27me3	2.67285	REC	K27me3
