# Supplementary material for: Transient histone deacetylase inhibition induces cellular memory of gene expression and 3D genome folding
Source: Nat Genet. 2026 Feb 4;58(2):404–17. doi: 10.1038/s41588-025-02489-4 (PMC12900649; doi:10.1038/s41588-025-02489-4)
Supplement: Supplementary file 11 — Statistical source data. [file 41588_2025_2489_MOESM11_ESM.xlsx]

## Sheet: Fig_7a_ChIP_boxplot
#'chr'	'start'	'end'	'K27me3_mDMSO.bam_scaled.bw'	'K27me3_mTSA.bam_scaled.bw'	'K27me3_mREC.sorted.bam_scaled.bw'	'K119Ub_mDMSO.bam_scaled.bw'	'K119Ub_mTSA.bam_scaled.bw'	'K119Ub_mREC.bam_scaled.bw'	'Ring1B_mDMSO.sorted.bam_scaled.bw'	'Ring1B_mTSA.sorted.bam_scaled.bw'	'Ring1B_mREC.sorted.bam_scaled.bw'
chr1	119052481	119052881	12.699471344947815	17.11356687784195	15.7975	9.339054874181748	25.920371441841127	14.453830964565277	22.48205709695816	87.69674381256104	69.2525
chr1	119064074	119064474	8.46555	9.427394952774048	14.21	5.561479209959507	4.812555906772613	5.473121584653854	3.542370420396328	14.269263215661049	11.1
chr1	119189556	119189956	21.994347145557402	23.04353509426117	20.2475	7.0544669461250304	7.597821080684662	6.74955	11.701106833219528	88.65931673049927	27.75
chr1	119526274	119526674	5.292978592664003	4.437808077335358	7.765	13.09406402349472	13.584670417308807	11.020025550127029	13.350922276973725	6.762133872509002	29.5425
chr1	119648303	119648703	6.7724346286058426	9.478917367458344	3.525	3.128051470220089	11.894497859477998	4.415092257261276	7.793213444948196	5.485305272936821	23.7975
chr1	120007286	120007686	33.099499020576474	25.60058584690094	31.5125	7.410797395706177	7.210915869474411	6.894157522916794	87.57838604927063	245.29811946868895	147.743
chr1	120073233	120073633	15.492983753681182	24.00108066082001	19.1775	11.010203980803489	23.137373654842378	9.575388476848602	23.399398462772368	11.577159702777863	50.4525
chr1	120264809	120265209	14.466096963882446	13.107311987876892	16.2825	3.423490746617317	13.066528692245484	3.9591231229901314	28.049648818969725	42.78141378879547	63.9425
chr1	120321409	120321809	9.912850134372711	9.262075809240342	7.3325	4.300787460803986	6.624901508688927	3.9738794553279875	3.6496309560537337	13.511080453395843	9.9125
chr1	120626416	120626816	6.6897374737262725	8.15853	7.715	3.9038614413142203	8.559424993991852	4.624632946252823	1.9320731550455092	9.33776	8.3225
chr1	120762648	120763048	5.403246611654758	9.524005378484725	4.8	5.893003452420235	13.478324794769287	9.346665256023407	1.8615056039392948	20.932497069835662	8.2625
chr1	121177959	121178359	12.540961990356445	7.0034489434957505	13.45	3.4257461270689964	5.072756576538086	2.7859952425956727	26.075229516029356	69.01900861740113	45.665
chr1	121431393	121431793	10.000141717195511	8.358194460868836	9.915	6.745492887794971	12.939826507568359	6.8779233705997465	8.789591855406762	10.603600347042084	25.145
chr1	121527461	121527861	47.407083625793454	47.71662444114685	35.1325	4.713501617610454	14.383369452953339	5.338838038444519	208.24477809906006	480.47613510131833	418.038
chr1	124045367	124045767	18.355433588027953	27.77334237575531	10.895	3.006265794932842	8.238135923743249	1.725015715956688	134.02017701148986	322.27919996261596	224.732
chr1	125911658	125912058	41.041263670921325	40.4512	36.06	3.5091911417245867	10.398917922973633	4.763342853784561	250.14920837402343	501.59985816955566	490.135
chr1	126492439	126492839	20.34948194503784	20.456425895690916	25.755	1.6914484158158303	6.330765559077263	4.277859284579754	19.22476546049118	43.57256114959717	47.3475
chr1	126830381	126830781	24.69138372898102	17.78558283805847	18.57	3.340045816600323	6.079614936709404	4.016672657728195	22.54980340719223	105.98546924591065	68.035
chr1	127205707	127206107	19.908408296108245	18.517700719833375	15.375	12.55957314491272	25.569666891098024	10.597998056411743	30.78898874282837	34.7359	76.105
chr1	127677536	127677936	43.336266770362855	36.079990077018735	44.27	2.6544462817907335	9.665839910507202	4.395909994840622	477.1869359588623	896.1066535949707	823.225
chr1	128457102	128457502	10.783524279594422	8.31311	9.7225	1.9868880373239517	8.998370799422265	3.656617670059204	5.172425137162208	35.0853	13.0325
chr1	128591032	128591432	51.999389717578886	44.90407945752144	46.4125	5.360761508345604	26.56747765660286	5.083555235564709	451.6916834163666	651.4985448646545	811.115
chr1	129273454	129273854	33.09030998229981	30.654576869010924	32.9425	1.7794028425216675	7.742628129720688	2.6679445415735246	118.02019197463989	290.16518058776853	277.085
chr1	130462167	130462567	3.2460848769545554	4.6288895371556285	3.5225	0.8908287513256073	6.717668694257736	1.5508910185098648	9.534760580062866	18.148092601299286	22.1375
chr1	130550580	130550980	8.660811631083488	9.055963430404663	7.1	3.637740835547447	8.609201359748841	4.298517940044403	7.059336346983909	24.10369195461273	13.545
chr1	130878182	130878582	29.56165741443634	32.0587	33.41	2.419897721707821	6.532135028839111	3.6713746905326845	61.16445439338684	156.62562261581422	149.32
chr1	131096804	131097204	48.04343377113342	46.00333466053009	53.1025	10.832049226760864	25.099045391082765	12.46024621963501	136.35443046569824	161.82966983795166	373.51
chr1	131244774	131245174	54.96060425758362	58.683397369384764	47.445	6.540266129970551	26.682868275642395	6.669860990047455	430.0592428588867	430.9897345733643	743.513
chr1	131269665	131270065	11.81501182436943	11.7547	12.0525	9.467603170871735	10.799404864311219	11.179399734735489	10.927715114355088	18.02062731027603	26.015
chr1	131525836	131526236	13.083119165897369	14.653139128684998	17.4375	9.397690725326537	30.230629081726075	8.315198084115982	10.823278251886368	22.855436594486235	46.155
chr1	131765400	131765800	3.535544602125883	5.970751483738423	4.2075	5.218681827485561	2.9617458784580233	2.921754092872143	7.772046449780464	5.636942476630211	24.1825
chr1	132067778	132068178	46.91776076316833	37.67949711799621	45.57	5.13524	9.211052647829057	5.030432496070862	184.36271816253662	410.2572190093994	324.478
chr1	132190704	132191104	30.087736644744872	34.30444207191467	20.85	10.906467553377151	20.51501958608627	11.27236230134964	204.10402824401856	670.317	352.87
chr1	132316044	132316444	27.043820855617522	26.60966537952423	16.34	5.904279273748398	29.38441771030426	7.859222749471664	140.197	62.856840467453004	232.387
chr1	132391043	132391443	28.33259564399719	35.31996684551239	24.5775	8.79779	17.15957691669464	9.613749107122421	69.33307355880737	197.33693031311034	134.875
chr1	132542947	132543347	13.99745219707489	13.89955445766449	12.0925	5.520886672139167	11.435187876224518	3.5016768157482145	14.264042043685913	20.835802807807923	41.2875
chr1	132814682	132815082	26.18003119468689	23.981761512756346	22.71	9.390928789973259	11.18856948375702	15.17687803030014	6.585138035416603	40.509055376052856	14.9825
chr1	132880511	132880911	12.426094481348992	22.36078989267349	21.6175	9.449563918113709	14.186518688201904	9.821815202236175	54.01479856491089	224.6380930328369	89.385
chr1	133182502	133182902	28.64273163795471	20.984577674865722	32.7225	10.45090522289276	18.98776039838791	10.111041399240493	68.94919896125793	61.182228832244874	109.513
chr1	133329229	133329629	28.153410768508913	21.36888090133667	22.8825	4.584951774477958	7.937211010456085	2.271	70.81494202613831	229.54544330596923	116.965
chr1	133363973	133364373	58.4387	52.52800511360169	49.4725	20.288342816829683	48.93330742835999	20.754778113365173	92.48972961425781	156.03885982513427	163.925
chr1	133800366	133800766	19.938264203071594	16.84305384159088	14.8625	7.557389182448387	23.746010971069335	9.190246394872666	48.93551847934723	27.353991866111755	90.4125
chr1	133908668	133909068	26.54530297279358	21.10051332950592	30.1475	6.5650746211409565	13.457963910102844	6.573944753408432	63.26447401046753	43.70222943305969	108.407
chr1	134046470	134046870	7.702842845320702	5.768934759944678	5.57	5.076602358520031	8.018662960529328	4.7249798971414565	11.606551796942949	12.341928987503051	24.905
chr1	134061377	134061777	18.833264663219452	14.44058037996292	25.1825	12.859528291225434	27.75534656047821	12.570920277833938	27.78290545463562	28.125368905067443	62.565
chr1	134078630	134079030	8.761895325183868	11.359676877260208	11.17	10.126145248413087	14.52364896774292	7.153867263793945	20.379209887981414	7.454392019510269	53.33
chr1	134086625	134087025	10.154066722393036	8.652331829071045	15.455	5.782496889233589	9.20653	8.12189	12.878128492832184	23.8883	33.405
chr1	134093026	134093426	6.446223653554917	8.272315233945847	13.1225	3.1663909283280374	6.805910110473633	2.904046021401882	18.928391503095625	11.761758689880372	62.835
chr1	134234810	134235210	57.71276537895203	46.83636079788208	42.935	14.266811423301696	16.066741387844086	13.922593140602112	447.9489421081543	883.3954571533203	800.303
chr1	134244133	134244533	5.442299956977368	6.730782417058944	5.32	5.238977214694023	5.731172435879707	3.582836127281189	9.91722	16.179010136127474	20.5175
chr1	134708969	134709369	50.38438260555267	49.384831008911135	45.9675	8.714342856407166	17.67997853279114	9.120894364118577	496.5880694580078	770.2874580383301	854.115
chr1	134987537	134987937	23.88272844552994	19.59762120485306	24.005	3.8925855600833894	10.20207587003708	3.8395967519283296	38.22654865264892	35.7358	69.6275
chr1	135104864	135105264	30.606924409866334	20.956679465770723	27.785	3.9602421498298646	14.650351415872574	6.017631175518036	165.72646772384644	182.62153635025024	270.447
chr1	135146278	135146678	24.672998387813568	15.982108833789825	18.67	6.1771708291769025	11.064122133255005	5.38901	52.62042978286743	36.90492691993713	82.935
chr1	135283289	135283689	14.89339960038662	14.112101612389088	13.9425	4.361680043339729	7.64081	5.307851061820984	55.48678459405899	84.30137472629548	94.03
chr1	135509958	135510358	9.899062019586562	10.168102052211761	16.7425	15.180174584388732	18.88367791891098	15.522187482118607	73.30165281295777	22.429093368053437	122.9
chr1	135766377	135766777	15.065688219070434	19.56542062997818	18.78	6.781579976081848	16.88580211877823	9.203526341915131	84.30276540756226	181.18207649230956	240.84
chr1	135865912	135866312	17.35380393266678	14.107808445096016	17.65	6.2673773670196535	4.131512483358383	4.413617417812348	15.209608895778656	34.90946957588196	28.7025
chr1	136050668	136051068	56.54573939323425	48.75360863685608	42.36	11.251517958641053	11.577743593454361	12.168064578771592	126.15775295257568	306.0320358276367	229.442
chr1	136105689	136106089	9.34541	5.144163373708725	9.4175	5.719347841739655	3.5726484155654905	4.323603817224503	15.285817487239838	22.215922284126282	34.9875
chr1	136131529	136131929	25.072736122608184	31.15267894744873	27.47	9.246589000225066	19.800033810138704	6.836608564853668	133.79995683670043	44.89334409713745	224.475
chr1	136234165	136234565	3.383922811895609	3.400817232578993	5.3775	3.8565008455514906	8.260761718153953	2.7313961148262025	15.22513032078743	11.834278140068054	28.3675
chr1	136346279	136346679	12.182584507465362	6.670666690468789	8.5925	6.407203049063683	8.362579784393311	4.271957361698151	16.75639937877655	13.199013500213622	36.18
chr1	136659714	136660114	12.024072682857513	11.469178113937378	11.0875	5.047280716896057	11.487232506275177	8.15287	8.925080915689469	36.5401	19.955
chr1	136781463	136781863	14.369615905284881	15.795335912704468	13.44	8.99175	9.790280458927155	5.9822149193286895	12.587410589456558	18.594206714630126	29.225
chr1	136789258	136789658	15.82380318760872	19.058726477622987	18.56	3.888074678480625	6.409954421520233	2.161803076267242	20.359455518722534	90.93168794631958	52.645
chr1	136948528	136948928	29.58692663669586	21.182089619636535	29.8	22.00460518360138	18.996814720630645	20.459645206928254	32.76762904167175	287.5960304641724	78.295
chr1	136952239	136952639	13.386367988586425	10.21103977560997	7.41	14.298378961086273	20.806889085769654	14.037693923711776	7.052281116247177	23.323532078266144	16.885
chr1	137898598	137898998	10.765151085853576	14.726139335632324	13.38	2.065821433365345	6.371489629149437	3.942890819311142	6.130699616074562	16.491073474884033	19.2325
chr1	138832356	138832756	20.648132901191712	14.170069916248321	15.6425	7.1762565109133725	3.8962017065286636	3.866157752275467	3.7074923875927923	30.64385844707489	12.4125
chr1	140246446	140246846	4.286761798858643	4.266049553155899	4.01	5.863685629367828	10.842391271591186	3.1076830929517745	4.864761019945145	18.2668	18.065
chr1	144004253	144004653	13.82515303492546	9.833173187971115	11.0625	1.7500848537683487	3.8826250791549684	1.8327374804019927	45.23366582393646	108.38088426113129	118.185
chr1	146497433	146497833	21.879487898349762	20.969553029537202	22.6875	1.193034135401249	10.274481217861176	2.797800330221653	116.13045719146729	371.267	284.875
chr1	149960823	149961223	8.355279883146286	13.158850433826446	10.095	3.6805914935469626	2.773949408531189	0.9650653028488159	4.101247003376484	14.941733474731445	14.225
chr1	150099615	150100015	13.843528873920441	15.788886706829071	8.615	2.0432689076662065	6.0026857870817185	2.9615948024392127	30.659141974449156	86.38252382278442	74.1325
chr1	150992788	150993188	14.185824211835861	20.46286099910736	17.9675	4.8871560710668565	5.871456326246261	3.091451402902603	20.74050518155098	73.50878291130066	61.5
chr1	151251317	151251717	5.954603794664145	10.080077155083417	5.0575	4.650353449881077	5.826202348470688	2.3742942345142364	5.007301428318024	21.343463417887687	14.8025
chr1	151344744	151345144	7.018249056935311	6.992714825868607	5.8625	6.077934913039208	26.68739785671234	16.63038311481476	16.114256460666656	20.890748658180236	30.13
chr1	151879256	151879656	6.974599913358689	7.155884535908699	6.5825	7.126636689901352	7.7516782295703885	5.411145450174809	11.592440596818925	8.487280535697938	28.09
chr1	152089474	152089874	22.7984	28.262839307785033	19.1125	7.234890199005604	28.642281098365785	6.721507111787796	88.42094529151916	115.6814269065857	205.66
chr1	152400050	152400450	38.316673583984375	35.48313796043396	24.8325	3.3017065507173537	9.138656089305877	1.7456759610772132	213.42563999176025	437.36946868896484	415.342
chr1	152407428	152407828	8.28636	9.079581005573273	7.965	2.670232517421246	5.185885560512543	3.10621	6.184330021739006	15.675742838382721	17.97
chr1	152624844	152625244	27.415975465774537	34.091901202201846	23.265	3.188943026661873	18.019361310005188	2.8671548593044283	187.6072980117798	83.2685	363.647
chr1	152730534	152730934	17.725966534614564	12.016661281585693	16.0375	4.591716826558113	6.412217430472374	1.7146868288516999	22.63589123725891	8.634520440101623	45.9525
chr1	152765808	152766208	27.418273429870606	15.2264	16.475	6.673327277302742	15.130023546218872	5.425900602340699	12.75675645828247	15.038429934978485	26.92
chr1	152955167	152955567	28.3579	37.02252637863159	21.08	6.623711986541748	9.011946094036102	4.24835	88.6439	208.5008766937256	171.145
chr1	153072704	153073104	9.50623	7.304025806188584	8.15	6.416224089860916	6.228946250677109	3.876487302780151	4.40044	14.181358280181884	11.615
chr1	153185685	153186085	23.510566146373748	20.415624375343324	23.74	4.751840490400792	12.299511849880219	5.6162572407722475	48.52482524871826	160.2012152481079	104.075
chr1	153345980	153346380	3.5056797060370446	5.629381681680679	4.9675	4.339128165245056	10.95778723359108	4.195224336385727	7.168007348179817	20.477590281963348	21.0175
chr1	153425306	153425706	39.4676	26.212478778362275	25.47	14.744909710884095	23.08080883026123	11.73570973277092	41.75057195663452	86.63087161064148	93.1075
chr1	153642434	153642834	11.883929544687271	9.30716	9.555	4.860093513727188	9.002892130613327	4.246869612932205	14.238633668422699	28.356120886802675	30.88
chr1	153653075	153653475	23.590977737903597	21.169222319126128	23.0925	5.98321	8.957642921209334	5.812517524957657	57.482367010116576	134.69099933624267	113.16
chr1	153740144	153740544	10.4573	11.409050644636155	15.5625	6.835708216428757	14.10732325077057	6.15192	47.18126319408417	28.16053918361664	91.5025
chr1	154204807	154205207	40.66450893402099	35.519631175994874	37.9675	4.528569073677063	9.147701932191849	3.408711609840393	331.65334312438966	700.2882580566406	602.075
chr1	154726690	154727090	32.25638903617859	38.52970548629761	25.87	7.38599	9.154490575790405	6.444089205265045	212.9302954864502	619.9162772369385	397.07
chr1	154799332	154799732	18.141774773597717	15.660075330734253	17.87	4.068495642542839	7.692850581407547	6.805617533922195	18.133830814361573	54.015740070343014	49.975
chr1	154884270	154884670	22.674355471134184	35.556134572029116	26.7125	7.047704416513443	14.643562097549438	4.5921690249443055	70.88550925254822	220.30660026550294	156.458
chr1	155098541	155098941	51.74208428382874	80.60835390090942	49.2575	18.702887868881227	43.242858810424806	17.691356999874117	522.4191681671142	406.6816468048096	915.768
chr1	155244703	155245103	42.02450681686401	37.29518953323364	34.7725	11.754436544775963	21.472098224163055	8.371269236803055	467.60698875427244	958.0754512023926	802.555
chr1	155812284	155812684	23.453138241767885	23.855095496177672	21.065	4.463166162371635	17.761427793502808	4.437228553891182	63.67233766555786	59.58015460968018	121.028
chr1	156111959	156112359	11.511766669750214	8.070497398376466	8.9725	5.705818253755569	3.2287332355976104	4.7234998548030855	10.11762746334076	13.77260303258896	20.7725
chr1	156204842	156205242	46.515725421905515	40.02614510536194	43.1875	5.266042297780514	10.794880720376968	6.184379402399063	308.56160747528077	606.2118045043945	500.39
chr1	156302857	156303257	19.848674630522726	16.5747	16.0975	3.9940715289115905	9.892097185850144	3.352637752890587	95.692	116.49460084915161	176.028
chr1	156310738	156311138	23.903408715724947	23.994636890888213	21.595	4.891666905879974	4.534255459308624	5.080602526664734	43.995953316688535	94.07869037628174	89.1775
chr1	156531973	156532373	12.155002772808075	15.754546513557434	8.7575	1.7162557634711266	7.020856008529663	2.2798533552885054	16.228567955493926	57.894569883346556	40.1975
chr1	156673806	156674206	13.301365497112274	8.237967109680175	9.57	12.372392163276672	11.299439166784287	7.3929199647903445	20.605020654201507	35.95994435787201	45.32
chr1	156719331	156719731	8.580410274267196	4.379839805066585	6.15	5.708075866103172	15.197903563976288	4.240967713594436	15.833402705192565	12.029868955612182	37.3925
chr1	156939915	156940315	4.061626379340887	3.22906	7.64	4.388742824792862	14.06886819601059	4.328030241727829	10.524086878299713	12.19908750295639	25.1175
chr1	156982558	156982958	11.12811549782753	14.406247014999389	11.785	7.241653621196747	10.772252382040024	11.357954580783844	4.154875686466694	42.79459885597229	13.51
chr1	157449851	157450251	8.653928005099296	6.258446960449219	7.855	3.5971455430984496	5.151947870850563	5.597074617147445	3.6552755761146547	15.308736596107483	10.0425
chr1	158355710	158356110	28.948274025917055	26.517340030670166	26.2125	5.735139960050583	12.442054446935654	4.320652717351914	80.69264885902405	135.64696262359618	209.975
chr1	158362606	158363006	14.75095633983612	23.462192800045013	13.845	8.197886891365052	11.584523832798004	5.960082535743713	48.208694305419925	131.8165012550354	112.968
chr1	160044386	160044786	11.334874509572982	10.505181534290314	14.5025	2.6476799803972244	6.020785608887673	2.878960270881653	13.489222133159638	30.624081907272338	23.4875
chr1	160791984	160792384	22.745570690631865	19.786559941768648	20.21	5.096896531581879	17.159574711322783	4.341310781240463	48.450026512145996	68.87616839408875	86.4275
chr1	161314102	161314502	21.495832221508024	16.937517054080963	16.89	4.2083222383260726	6.163329330682754	3.7923766005039217	19.81469491958618	59.428522462844846	58.7025
chr1	161727078	161727478	10.831764550209046	10.105837278366089	9.4125	5.360761895775795	8.084280065298081	5.564610697031021	5.926061059236527	22.376347963809966	14.7725
chr1	161746745	161747145	15.038126244544983	12.044572868347167	9.4125	4.2872556924819945	4.371348789930344	2.4834902304410935	15.045892987251282	56.82871388435364	39.435
chr1	161977143	161977543	12.049336601495742	9.919056086540222	6.9025	3.4663403430581092	6.081876983642578	3.571031367778778	7.0438138896226885	19.906201868057252	22.6875
chr1	162336910	162337310	10.608927102088929	10.509472291469574	5.9	3.378385483622551	4.163189251422882	4.627584552764892	2.4655442632734776	13.216595180034638	13.335
chr1	162477240	162477640	23.060298128128053	15.72663829743862	22.5375	6.086955720186234	12.887786769866944	7.6260708916187285	117.78735635757447	193.4185040473938	267.973
chr1	162548040	162548440	6.333656015992164	6.097423400729895	5.68	6.017043057084083	14.874345824718475	4.863685034513473	16.08038311958313	14.546158308982848	33.585
chr1	162571018	162571418	7.11244	6.013689982891083	5.47	4.3210856473445896	14.161628090143203	6.116500914096832	35.649510583877564	28.030870895385743	70.63
chr1	163312206	163312606	58.51223299026489	49.889367218017576	45.08	9.893852264881135	24.218897223472595	12.454348950386047	657.406	1132.9393753051759	1121.29
chr1	164224360	164224760	5.600815816223621	6.586937609910965	4.06	1.211076183617115	1.7082649540901185	0.5902542206645012	44.59998599290848	93.5688	75.87
chr1	164249212	164249612	4.302842836976051	5.960016500353813	4.54	5.967427530884743	9.08435	4.528715547323227	7.424863231182099	3.788728555440903	26.8525
chr1	165025590	165025990	8.251895055770873	5.584296869039536	7.9525	4.160961339771748	4.061370536088943	3.337881685495377	7.320427812337876	7.447797131538391	18.125
chr1	165120868	165121268	20.12664892435074	20.61529630661011	21.9275	5.408121834993363	12.136599862575531	6.964988592863083	3.111923078596592	19.95015795946121	9.9025
chr1	165282140	165282540	20.831916863918305	25.866812562942506	20.375	2.4853	25.187286596298218	6.705277203321457	108.79594556808472	265.45267036437986	284.325
chr1	165702676	165703076	27.117331490516662	25.430977568626403	28.43	8.761703393459321	13.152508447170257	7.534580583572388	16.388046705722807	44.08461544036865	34.085
chr1	165707730	165708130	25.73664793968201	31.13119993209839	26.71	5.8682	9.208792552947997	10.119895660877228	226.4237954711914	570.3354095458984	407.45
chr1	165763924	165764324	21.521108762025833	18.99432310938835	15.2575	5.353999453186989	19.297735199928283	4.239492330551148	66.91410210609436	15.647175433635711	123.453
chr1	165789136	165789536	13.078523728847504	10.530941073894502	12.7725	5.593053094148636	10.349143496751786	7.019584202766419	17.12474454164505	38.111436285972594	35.4875
chr1	165814425	165814825	19.251372816562654	18.365272679328918	15.2575	7.909214294552803	6.769709218740463	4.85926	5.2175866317749025	23.44439932346344	16.385
chr1	165844872	165845272	24.231920433044433	33.467114992141724	19.05	7.004851464033127	12.466942012310028	6.7008475184440615	61.81929850578308	201.18056718826293	136.428
chr1	166048449	166048849	35.08896193027496	28.685791811943055	29.715	11.459008929729462	15.697939221858979	9.681629890203476	89.44555198669434	363.96178871154785	211.923
chr1	166238331	166238731	15.42177787065506	9.259924564361572	10.675	7.4198205667734145	16.372188800573348	5.924664957523346	31.954721207618714	46.77891620635987	62.7775
chr1	166254178	166254578	43.478697595596316	33.64532896995544	29.875	4.627802575230598	6.907724610567093	3.3895292258262635	240.40557544708253	489.5216309928894	499.873
chr1	166309034	166309434	38.50275034427643	33.14078057289124	26.725	3.5588058456778526	9.484828774929047	3.71564	266.5019227981567	602.5900730895996	518.758
chr1	166379507	166379907	24.434082884788513	23.670452072620392	22.72	7.322843111753464	12.695460240840912	9.807065216302872	103.22269430160523	136.63818126678467	219.303
chr1	166409264	166409664	37.75152816295624	31.2214	37.155	8.188867355585097	11.141055476665496	6.44704	113.98670127868652	274.1773136138916	210.165
chr1	167001773	167002173	74.79089496612549	84.00058991432189	70.7625	15.759778475761413	27.101448526382445	22.836890931129457	273.3171244430542	885.8193864440918	472.585
chr1	167284103	167284503	3.2483822113275527	6.2412708270549775	3.7575	7.020635482668877	18.23204760313034	8.124836231470107	7.952686197757721	15.251606967449188	18.455
chr1	167340074	167340474	22.699621167182922	15.50549375295639	23.1575	1.9868880757689475	11.138793766498566	2.324122052192688	27.39197305202484	30.87021752357483	61.6675
chr1	167583366	167583766	4.881762388646603	6.981980283260345	5.5475	4.97511	6.052464163899422	6.141585220098495	2.744984343647957	7.55328	10.455
chr1	167598310	167598710	25.867594673633576	28.526920833587646	22.57	5.275061761140823	7.738100974559784	5.1366790321469304	67.64798171043395	257.92135025024413	151.213
chr1	167632324	167632724	20.43907927274704	21.83048611164093	16.91	4.724777143001557	6.2990877819061275	3.399859005510807	22.356450071334837	89.77133213996888	50.7025
chr1	167672493	167672893	21.270698177814484	15.842576048374177	24.445	3.4054482889175417	8.37389	4.854830582141876	42.45057551383972	88.83947910308838	72.435
chr1	167688377	167688777	44.18856828689575	47.4826	36.2775	6.614690495729446	12.482777302265168	6.931048364639282	624.6482872009277	1118.0943518066406	1024.48
chr1	167802877	167803277	22.53192137479782	36.77990758895874	24.975	2.9972461527585983	8.744954698085785	3.7658153998851778	74.83856344223022	207.48995559692383	175.26
chr1	167888417	167888817	23.72421793460846	17.098559906482695	20.1	3.2430694097280504	8.815099691152573	3.998963930606842	19.382829360961914	46.12401749610901	48.5125
chr1	167929509	167929909	16.77488319516182	25.495384564399718	16.8575	4.501506817042827	9.740503653287888	4.658572196960449	20.225381835699082	78.97210454940796	55.765
chr1	168430923	168431323	7.930276449918747	9.616329664885997	7.7075	2.7198485976457594	4.140562321543694	1.8194563868641853	22.15322024613619	20.98524287581444	68.0825
chr1	168676402	168676802	13.864205038547516	9.59486	14.2875	0.9990815916657447	5.219826003313065	2.253291475176811	3.2812801150977613	30.351575446128845	13.2725
chr1	169927700	169928100	5.504330522418022	10.170248794555665	11.5775	3.69638	6.136179959177971	4.235065538883209	3.914953995645046	15.025245480537414	10.4775
chr1	170110172	170110572	10.914469482898712	13.057943081855774	7.2325	3.7324614411592485	7.041220716238022	3.7584371995925903	4.828065586388111	16.183407130241395	13.93
chr1	170589285	170589685	38.399375705718995	44.25999077320099	40.8975	3.6828456458449366	16.655012300014494	4.63054	263.2926303482056	512.9550666046142	597.798
chr1	170644266	170644666	16.400429170131684	11.922173761129379	14.675	3.6354857704043386	5.269602331519127	3.011766418814659	18.897345612049104	36.53133481502533	43.8675
chr1	170907432	170907832	57.56344338417053	32.1918	52.2275	6.576348375082016	11.145581593513489	9.576861140727997	189.0158081817627	518.394	373.19
chr1	171195689	171196089	22.31137279033661	14.528623153418302	18.5525	6.068918864130974	20.27970451772213	7.443095537424088	42.43787466883659	26.837549550533296	80.3225
chr1	171380329	171380729	28.410707266330718	16.55965804576874	25.705	5.306635258793831	9.916985617876053	7.8415139865875245	16.54187650203705	35.56656415462494	34.38
chr1	171679887	171680287	10.847848369479179	8.237969899177552	9.2675	3.037840098142624	3.583962782025337	2.7741903337836264	1.848804720789194	15.491149592399598	7.01
chr1	172027911	172028311	15.038129506111146	14.730437028408051	12.315	5.527650998830795	9.131863509416581	5.933518800735474	11.269254380464554	26.68591018676758	25.48
chr1	172053757	172054157	35.33247312545777	28.67505542755127	32.3225	5.457737381458283	16.09615476131439	6.364403393268585	100.3549003982544	181.43032550811768	189.732
chr1	172206131	172206531	9.416629518270492	10.067195158004761	10.85	5.838876812458039	19.060162315368654	5.1425793325901035	7.554704309701919	9.65862	17.2625
chr1	172244657	172245057	29.09070987224579	19.747916567325593	20.3425	4.914219486713409	5.0908578729629514	6.4131004989147185	37.52795484542847	130.22980344772338	98.5925
chr1	172318384	172318784	22.005835666656495	16.05081331253052	22.34	18.46158351659775	25.57192978858948	17.72382519245148	22.614716651439668	10.735465595722198	51.59
chr1	172326137	172326537	26.981787362098693	27.442694656848907	23.6625	5.311145308613777	14.804209518432618	3.649239419698715	221.9457102584839	287.92133674621584	377.305
chr1	172340851	172341251	10.494062033891678	7.033506464958191	14.7625	3.667058997452259	7.928158949017525	2.3801971179246904	38.925143389701844	29.182429475784303	76.59
chr1	172500380	172500780	7.622442266643048	19.07591360092163	11.96	6.141085925102234	24.0967	8.831667028665542	17.63563815832138	10.054200367927551	52.9575
chr1	172532284	172532684	14.103125505447387	16.821578211784363	21.255	6.057637933492661	7.486952658891678	7.639351680278778	18.469717850685118	14.50880275964737	45.14
chr1	172545131	172545531	16.032851736545563	21.177809987068176	21.7875	7.108590699434281	15.756770572662354	8.015639860630035	27.68270929813385	22.655446348190306	56.1625
chr1	172550276	172550676	6.9837909603118895	11.336058030128479	8.9725	7.282250193357467	12.742976680994033	6.057471457719803	22.37479399204254	14.963715498447419	53.4475
chr1	172562358	172562758	60.09736963272095	46.20944961547852	49.3825	14.530675721168517	20.46297718524933	18.622485179901123	205.93729583740233	466.926	362.803
chr1	172575469	172575869	7.459333935976028	9.317898630052804	7.5875	2.674742886722088	4.416601436138153	2.952740933597088	3.80487	19.67764622271061	15.98
chr1	172586165	172586565	15.056506613492965	9.02376	7.7825	2.9476305392384528	5.894081324338913	4.587741374969482	4.2409661597013475	18.409608619213103	15.46
chr1	173367062	173367462	25.833136644363403	33.735483493804935	32.89	7.823513692617416	26.86614022731781	8.431769036054611	253.57017345428466	358.94896392822267	516.207
chr1	174502914	174503314	27.567600898742675	26.08580394744873	27.4475	12.859531135559083	28.977152075767517	11.636846771240235	52.113770999908446	74.58560492515564	121.757
chr1	174921397	174921797	13.36799167752266	14.180808222293853	11.4	1.5651528215408326	7.31273	0.8927586135268212	17.22353712320328	48.512855443954464	40.4825
chr1	175492050	175492450	20.510291504859925	21.83693476676941	25.69	1.833529730439186	10.33330593585968	3.6787532222270967	106.59005928039551	236.1054232788086	205.41
chr1	175691916	175692316	5.793790483772755	8.456953932493924	4.2525	5.624627577662468	17.87456206202507	4.909429911375046	5.666379676908255	20.943487503528594	21.9475
chr1	176274912	176275312	25.201381230354308	39.22960987567902	28.085	3.721184937953949	12.584595557451248	4.53167	192.76420547485353	473.6392798614502	344.017
chr1	176835347	176835747	23.223411688804628	22.386560447216034	16.4225	4.742820266783237	14.944495317935944	4.344263838529587	28.120208258628846	32.9953	57.2325
chr1	177258742	177259142	6.156761572360993	8.435486748665571	5.91	2.0793529784679414	6.796860423088074	2.4539793893694877	74.07081864237786	229.08613192081452	213.63
chr1	177322802	177323202	30.58855021953583	27.936501364707947	29.035	5.151022033691406	9.760866107940673	4.208504163026809	98.65286514282226	222.4537052154541	229.727
chr1	177338748	177339148	9.956492350697518	9.841760153770446	8.7375	2.406365632712841	6.047938400506974	2.6767992901802065	11.773087677955628	40.37500058650971	39.4375
chr1	177443000	177443400	28.649631671905517	25.60701843738556	21.3775	13.930775246620179	25.920373935699462	11.225144267082214	34.43014611244202	57.79568022727966	90.635
chr1	177460680	177461080	27.25746544599533	20.21810526609421	20.29	5.2096598374843595	7.959836239814758	5.663477907180786	20.2437	92.13377635955811	49.7525
chr1	177499045	177499445	7.500680076479912	11.859929087162017	8.28	4.361680573225021	7.104573757648468	4.031428962945938	3.3885372719168663	17.585490674972533	9.8325
chr1	177984229	177984629	30.269223310947417	21.514886598587037	27.0025	10.270481277108193	17.52159598827362	9.91183	6.9690127944946285	12.990237741470336	23.2675
chr1	178276250	178276650	14.342039685100318	16.070140749663114	9.5525	1.066739528775215	5.1225331592559815	1.4741578868031502	32.197464257478714	96.23240423202515	69.59
chr1	178529050	178529450	73.0541	57.46820989608764	66.8	14.902769833803177	21.92687813282013	14.57335131406784	708.3540724182129	1492.5673263549804	1176.91
chr1	178571944	178572344	13.055553495883942	13.794350506067277	13.1175	5.802792689204216	5.977797865271568	4.860734456777573	5.073632453083992	24.88385444164276	16.97
chr1	178917424	178917824	23.53583672761917	22.133205795288085	23.295	4.176748540997505	7.242592788934708	7.721988663673401	26.066759378910064	84.49477590560913	74.485
chr1	179918575	179918975	8.713655297756196	5.987928012311459	3.49	2.027482415139675	4.400763150453567	2.4893934881687163	10.955939821004868	19.47766078233719	29.7525
chr1	179959491	179959891	3.501085122078657	5.309480916261673	4.9075	2.9656714686751364	3.604325742721558	2.200169025659561	19.44493153810501	23.629	41.06
chr1	180196320	180196720	8.830824281573296	6.0866890901327135	5.1075	17.708334641456602	15.833692016601562	11.164640879631042	18.270728204250336	19.928177585601805	33.76
chr1	180255698	180256098	5.375681887567043	4.9230241218209265	3.8725	4.571419397592544	22.035492253303527	6.846936274766922	13.993062863349914	10.493723974227905	34.055
chr1	180483254	180483654	33.910441775321964	23.058559725284578	34.4875	8.666986501216888	14.286074402332305	7.702806024551392	78.90169835090637	77.5722	135.002
chr1	180696797	180697197	29.455985713005067	31.579930605888368	34.5825	3.576848602592945	10.025589402914047	2.0348982363939285	284.2773348236084	656.5289189147949	449.707
chr1	180763290	180763690	27.721518988609315	25.246338109970093	28.4625	13.22036559343338	9.939612033367156	10.361893272399902	26.639751181602477	45.26474358558655	46.6275
chr1	180767985	180768385	12.432984735965729	8.781147731542587	11.12	5.126215908527374	10.83107702255249	6.838082448244095	49.48027729034424	38.852037048339845	85.9575
chr1	180830142	180830542	16.08798996925354	8.937877988815307	13.855	4.727032729387283	6.690517743229866	3.7510585737228395	20.389095892906187	35.898411931991575	42.0575
chr1	180884458	180884858	9.710681598186493	14.524327754974365	10.7025	5.872707650661469	9.5414	4.626108686923981	9.618029745817184	39.15311148643494	21.035
chr1	181212167	181212567	4.36487	4.56877	4.825	6.073424490094185	12.56876021385193	6.684617410898209	10.625693770647048	10.779413142204284	25.7625
chr1	181256922	181257322	4.716356811225414	9.266366019248963	6.255	3.4280007779598236	10.928373645544053	3.65072	14.228741688728332	41.148566255569456	27.955
chr1	181353095	181353495	61.255209102630616	48.167486572265624	42.03	18.612679753303528	25.30494602203369	19.307180404663086	263.7456755065918	821.0704159545899	531.258
chr1	181510345	181510745	13.758529708385467	13.143822872638703	10.36	3.3287693679332735	5.504913279414177	3.209501706361771	7.341597709655762	18.269	19.135
chr1	182112474	182112874	10.737577403783797	6.301385824382305	4.5175	7.634072058200836	14.270236246585846	5.5262449729442595	5.11033	24.897037038803102	13.8325
chr1	182488210	182488610	10.282707288265229	7.00989	11.5975	6.400439114570617	9.962234354019165	5.498207151889801	11.231146587133408	18.539275710582732	27.2875
chr1	182516941	182517341	31.594769053459167	35.620542845726014	26.095	6.217760890722275	17.04419055223465	7.783964705467224	248.43020030975342	526.3144528961182	427.358
chr1	182527510	182527910	11.497977977991104	13.983285050392151	10.4675	9.156376141309739	12.457891483306884	6.913338963985443	11.455539870262147	31.73168852329254	23.4775
chr1	182561542	182561942	11.093652353286743	14.577999560832977	9.3275	5.76897	11.797209355831146	7.7146092593669895	3.006073912680149	21.61157175540924	9.7775
chr1	182563454	182563854	9.901358199119567	7.070005279779434	12.9125	12.381411609649659	10.779041965007782	8.294535509347917	6.818002911806107	20.787457423210142	18.5675
chr1	182748006	182748406	20.519485201835632	18.962118246555328	19.795	5.358506385684013	9.593435612916947	9.137126101255417	63.50721360206604	98.13989501953125	136.695
chr1	182764926	182765326	22.89029266119003	24.743931379318237	28.69	14.093155131340026	28.08568733692169	11.32548705458641	96.02503307342529	125.64777667999267	192.92
chr1	182954835	182955235	19.43056700229645	9.637797989845275	15.1625	9.557814111709595	5.751536224484443	7.11993	7.827086604237556	22.81587499141693	24.8325
chr1	182959632	182960032	11.206229075193406	13.991870341300965	15.6075	10.87038468837738	18.290878150463104	9.039731562137604	14.31907707810402	25.85520773410797	31.325
chr1	182982985	182983385	3.4183823783695697	1.6488807651400565	3.7125	2.419898692369461	3.1382291960716246	0.9045642417669296	4.877462974190712	9.15975	14.1
chr1	182986854	182987254	7.202034825086594	7.572398014068604	7.365	2.559724516570568	5.73344	6.53115	4.226851864606142	12.810033881664276	12.4225
chr1	183221106	183221506	5.019599388241768	7.9287989974021915	4.515	2.695039782822132	6.081874052286148	1.938982685506344	20.83365522146225	11.315636253356933	37.9725
chr1	183438284	183438684	14.730290861129761	13.513097038269043	14.1725	6.483885982632637	9.88305	5.549855127334594	6.573848635554314	22.114828994274138	18.325
chr1	184033248	184033648	17.673128926753996	23.150876564979555	19.1325	5.220935123562813	13.335785772800445	6.668384133577347	66.10118879318237	98.6366	143.243
chr1	184235435	184235835	7.133112063407898	13.616142607927323	8.14	3.0581383687257766	5.002615538835525	1.2675701236724854	4.116770998835563	13.550629127025605	13.785
chr1	184793344	184793744	13.345010262727737	9.850349024534225	6.75	3.015288337767124	5.493602102398873	4.177516503334045	11.677118332386017	10.131111862659454	26.4925
chr1	184810643	184811043	32.66301016807556	26.294063382148742	33.9225	5.284082261919975	14.489711096286774	7.147965812683106	97.27405990600586	54.5783	157.31
chr1	184846165	184846565	21.367191939353944	15.754537813663482	17.2925	4.853327516317368	9.041357704997063	6.3437454068660735	20.204209365844726	11.095873761177064	49.07
chr1	184851918	184852318	12.687989271879196	13.468000116348266	10.6225	7.264206562638282	9.733717806339264	7.584753936529159	12.176718360185623	13.952799692153931	21.735
chr1	184882428	184882828	34.04139157295227	21.834767327308654	25.32	5.469014239311218	8.731381298303605	6.364405978918075	151.53440994262695	328.1974047088623	259.613
chr1	184897479	184897879	9.876089025735855	13.369257435798644	10.7075	2.5935532572865485	6.894152194261551	3.7687653732299804	12.556365277767181	33.716156096458434	28.7975
chr1	184999235	184999635	23.93786414384842	30.235921301841735	24.495	2.9972450417280196	8.369367352724076	3.318698574602604	275.0544478607178	419.1598596191406	653.293
chr1	185455182	185455582	52.36005912780762	33.13219214439392	37.5925	9.47888	14.38110637664795	7.327991733551025	139.25609355926514	344.53466728210446	309.423
chr1	186547000	186547400	3.4895986819267275	8.864880409240723	3.58	3.538509662747383	4.57951	2.9379864490032195	2.1550577357411385	18.912868156433106	7.5275
chr1	186567117	186567517	11.190153825283051	10.062900718450546	10.075	4.954813386499882	6.084140288829803	4.204078139066696	2.578450096547604	33.73593775272369	9.23
chr1	186704870	186705270	26.503954718112947	37.14275068283081	33.9375	8.049038215279579	19.345250337123872	6.42638	138.6562693786621	243.26973999023437	303.53
chr1	186833861	186834261	23.8666	19.66419193431735	22.325	6.2267825919389725	9.448626651763917	7.5936097192764285	50.70246679604053	104.86470091104508	126.04
chr1	186967725	186968125	9.430412323474885	9.253484346866607	7.4025	9.706663031578064	8.387471160888673	11.548309022188187	24.97159297943115	21.90166327238083	49.1075
chr1	187439656	187440056	4.85649	10.176687548160553	7.4775	3.0784361070394515	7.007282183766365	2.688603036403656	3.591766312420368	24.855286452770233	11.5075
chr1	187609378	187609778	50.74735596388578	42.46940253794193	40.6075	6.077934839129448	14.378841271996498	8.229604464769363	512.5711363697052	947.5576876449585	912.653
chr1	187651714	187652114	21.09610673904419	13.762149620056153	15.93	3.9512220451235773	2.7603729885816572	1.446121062040329	39.94410614013672	75.46688377380372	104.132
chr1	187975725	187976125	9.84163	7.92021	8.9525	3.6287189960479735	7.0661097383499145	7.102220369577408	4.90992	12.574877905845643	11.665
chr1	187997900	187998300	16.841506309509278	20.722651364803315	18.7925	2.882227413356304	4.875909159779549	5.139628586173058	31.51015828371048	104.10210493087769	81.9075
chr1	188656425	188656825	5.3871684028208255	11.445557985305786	7.03	5.008940098285675	5.830728843212127	3.6817033958435057	3.4703951135277746	25.661817531585694	6.585
chr1	188711701	188712101	5.979870042800903	9.792380138635636	10.3775	3.9828	3.9097772777080535	2.5233318904042243	3.540958044230938	14.627475810050964	11.5675
chr1	188944657	188945057	8.76879	10.992547165155411	9.6225	4.483463981747628	3.292085999846458	4.937467167377472	3.516968163847923	13.271527953147888	9.695
chr1	189080899	189081299	6.499061626791954	5.290159060657024	5.52	4.215087248682976	2.6857082790136335	3.0560360515117644	6.922440466284752	9.981673175096512	21.3075
chr1	189343262	189343662	23.20732778251171	23.885150645971297	24.4925	3.2205164274573326	10.193021467924119	4.412141707241535	283.1116141796112	619.1470900535584	499.495
chr1	189718335	189718735	11.918396457433701	7.520871728062629	7.465	1.9823769998550416	2.9572208386659624	2.8819111213088036	5.019999962598085	12.862774251103401	15.7025
chr1	189728524	189728924	24.47083923816681	26.551693205833434	30.3675	9.305225648880004	19.95389217853546	7.8666	348.17119232177737	476.39950019836425	689.13
chr1	189786296	189786696	7.960145589113235	6.8059271824359895	9.37	5.175829938650131	9.44863	7.742646490335464	7.0127619826793675	26.716683125495912	26.0775
chr1	189840829	189841229	4.3671672911942006	6.249858927130699	6.1275	2.762699027955532	5.742485865950584	3.832218701839447	8.597657658457756	17.825039224624632	22.5775
chr1	189850208	189850608	6.57947	3.467372255474329	7.745	3.545275163948536	7.579717854261398	4.367872292995453	11.534581341743468	20.057834842205047	31.63
chr1	189922464	189922864	16.519887761473655	18.384570888727904	21.8725	11.190621951818466	14.921863854527473	8.982180530428886	40.10076396763325	127.13110916376114	97.9375
chr1	190006554	190006954	11.006364533901214	11.243734211921693	8.9375	7.372459871768951	10.337831432819366	4.3044208920001985	4.465361917614937	18.50190922498703	15.4
chr1	190161090	190161490	13.636773989200591	12.038119604587555	10.6775	8.484302492141724	8.267550488710404	7.961040893793106	37.53218753814697	32.311865515708924	62.8025
chr1	190447787	190448187	7.7763536369800565	12.802450737953187	8.61	10.394517809152603	12.342496420145034	10.636363404989243	6.624655361175537	18.143700222969056	14.035
chr1	190664825	190665225	10.165543233156205	12.939860984683037	8.7575	5.620116350948811	8.47797	6.426383559703827	5.77082	19.95894590139389	14.925
chr1	190690533	190690933	10.965002399682998	10.320539754629134	11.81	3.5610619121789933	5.129321479797364	4.4298488512635235	26.95870852470398	58.279157886505125	60.845
chr1	190978259	190978659	50.8163	54.0674	54.0975	11.31241186618805	24.137444953918457	11.499613239765168	337.01486587524414	606.8315525054932	725.79
chr1	191025404	191025804	7.748794738948345	7.231028996407986	6.5775	7.57093	23.04686324596405	8.836093952655792	10.614406617879867	5.863298487663269	27.1675
chr1	191097988	191098388	22.518137673139574	35.2599	27.05	4.381976824104786	17.849670565128328	5.085030272603035	95.06392499446869	129.3837218284607	193.85
chr1	191125689	191126089	7.516767116934061	5.811875410377979	9.3675	4.0391774627566335	5.83978	1.7840405708551408	22.301407252550124	41.994657762646675	58.995
chr1	191224421	191224821	9.671632614135742	8.377525478750467	6.9675	5.489316338598728	9.869476801156997	6.565092984437943	21.036875143051148	13.42536637544632	42.1875
chr1	191326138	191326538	14.77393549323082	12.465371696949004	10.5475	5.205148178339004	21.630472922325133	7.1450156357884405	37.50114020824432	26.624383244514465	80.76
chr1	191410634	191411034	8.621763528585435	9.779495272636414	13.365	5.024727171361446	6.185956690311432	4.814989007711411	5.642388155460358	12.181506116390228	16.6875
chr1	191718467	191718867	20.981241838932036	28.037401719093324	18.48	3.658038294017315	14.584736565351486	7.097797775268555	201.52271766662597	452.84523013114926	415.84
chr1	191985075	191985475	22.904079773426055	18.698035094738007	16.7675	4.244406990408898	6.652054073810578	5.703319692611695	33.46057725429535	72.08911428451538	68.295
chr1	192092111	192092511	32.28396075725556	33.36835876941681	25.335	6.294444296360016	11.52343448638916	3.4854454696178436	103.08722581863404	119.18888862609863	217.395
chr1	192137092	192137492	19.892319353818895	24.447664756774902	21.6975	11.384588862359523	29.22151141643524	11.250227680206299	59.160403571128846	145.8990171480179	158.645
chr1	192190908	192191308	36.62355412244797	23.870130674839018	24.0225	5.1713218531012535	7.837653626799583	5.1322526621818545	56.17126573085785	155.3290176677704	122.612
chr1	192770663	192771063	26.522327842712404	31.844014244079588	27.875	1.5674081480503081	11.69991983294487	5.026	174.7982883453369	218.441	346.723
chr1	192833530	192833930	39.129911103248595	43.70821486949921	31.31	12.861782484054565	18.098557143211366	14.298879506587982	118.0187661933899	400.72823234558103	270.392
chr1	192854973	192855373	30.871118092536925	31.680836601257326	27.655	6.770307840108871	15.863108940124512	3.197696522176266	280.78154865264895	315.9302320098877	449.55
chr1	193035347	193035747	1.0337849739193916	2.6300514778494835	1.2725	2.9160557571053505	7.140775716304779	1.7884685596823693	9.905933581590652	8.972956871986389	22.97
chr1	193153348	193153748	19.648808166980743	17.510773131847383	23.8825	5.9020245492458345	18.159648492336274	6.526723589897156	45.79677826881409	32.99533156871796	84.685
chr1	193272534	193272934	10.889198849201202	12.823914359807969	12.415	8.263291050195694	15.127760684490204	5.7402106118202205	26.648227610588073	74.00985098838807	57.9675
chr1	193733453	193733853	9.568248847723007	14.571558184623719	13.9725	5.748666813373566	7.89648	8.10565	2.608087533265352	27.417724003791808	8.9875
chr1	194620373	194620773	31.26854654788971	34.69303750991821	19.48	5.455482314229012	15.096084752082824	4.4195197814702984	156.51491317749023	369.8734134674072	358.498
chr1	194938887	194939287	27.87084243774414	25.394479579925537	23.0325	2.3770499378442764	10.410231491327286	2.88486	32.21863377094269	111.9915672492981	74.7575
chr1	194976557	194976957	7.75568	14.663870079517364	9.085	1.7523403468728065	6.962030909061432	2.849447544813156	25.173411927223206	50.24019879341125	67.6725
chr1	195212723	195213123	14.617720079421996	16.312762649059295	18.14	2.49432	5.527539168000221	1.972922704219818	8.099466977119446	42.04300323963165	35.8375
chr6	3763834	3764234	32.81233940124512	37.01822778701782	38.1825	8.26554	15.589336628913879	7.466703892946243	150.96281063079834	481.272	362.42
chr6	3967917	3968317	10.23906305551529	8.115585552453995	9.87	3.493403900265694	6.64753	1.227728151679039	8.067007861137391	22.446671781539916	29.0475
chr6	4004022	4004422	10.808795396089554	10.180979982614517	7.995	2.3567503333091735	3.5884879302978514	2.0186668339371683	7.698657083511352	32.16902750968933	31.14
chr6	4399979	4400379	4.199464302361012	3.9397081792354585	2.22	3.6016561993956566	4.805768622756005	2.288707127571106	3.0357118812203407	11.651878742575645	10.055
chr6	4505343	4505743	16.62556081533432	13.120204833745957	21.2175	5.173575044870376	8.333164111375808	4.339835041761399	38.045901975631715	145.4989588356018	86.03
chr6	4654279	4654679	12.988928612470627	10.623256300091743	13.26	4.846561307907105	6.31266	3.473640640974045	3.368780274093151	41.18153024196625	9.8175
chr6	4658849	4659249	13.848122160434723	10.891636106967926	14.0025	2.4853012147545814	5.2628144514560695	3.723021948337555	28.323440470695495	113.38267521858215	74.2875
chr6	4732520	4732920	10.801901496648789	9.747296481132507	12.465	4.27147	5.461924455165863	2.6162977623939514	2.5036508947610856	14.886797416210175	10.065
chr6	4747650	4748050	21.029487498402595	12.053143256902695	15.1325	6.995827305316925	13.9512	5.799236567914486	61.06989639759064	144.2815173816681	115.625
chr6	4903645	4904045	1.9251373498141766	2.9843016880750657	1.3975	0.7081524044275284	11.048289672136306	1.452024725973606	10.107747984528542	47.39645174503326	26.6
chr6	5298082	5298482	7.505274032354355	11.033334052562713	8.53	0.9178920543193817	4.970938250422478	1.4992444875836373	37.87090181827545	178.50970514297487	89.4825
chr6	5423340	5423740	11.146500688791274	8.927144367098808	7.05	4.839795896410942	10.475849822759628	5.756442456245423	7.455913068056106	38.704796171188356	16.24
chr6	5725724	5726124	24.346788923740387	15.31012021780014	11.08	6.903363406658173	7.758466420173645	5.940897167921066	19.45763286828995	53.9124	49.0875
chr6	6006010	6006410	17.096509482860565	15.610684478282929	13.88	2.327431910634041	6.321713916063309	3.501676114797592	28.499848070144655	72.54402591705322	52.5175
chr6	6687756	6688156	19.58907304763794	15.071812155246734	13.2375	6.700387700200081	6.364702994227409	8.875935962200165	7.254098775386811	22.782913703918457	18.1
chr6	7555049	7555449	41.730454206466675	37.26941524505615	29.7075	5.518629203140736	9.907936125993729	7.2970044445991515	72.64822611808776	295.7405228805542	203.525
chr6	8510060	8510460	20.43677991449833	16.656267876029016	12.0875	2.785251396596432	15.068932029604913	3.5990680584311487	56.74707528591156	75.44929124593735	119.282
chr6	8778111	8778511	20.207049281597136	18.184927628040313	21.4175	1.835784184038639	6.824011359214783	1.121481907069683	52.46941877365112	162.22520790100097	133.213
chr6	8949664	8950064	53.23073784828186	53.65731853485107	41.9675	7.007103365659714	17.053232316970824	7.462273968458176	402.77317028045655	850.7869519042969	692.408
chr6	12554990	12555390	10.216092211008071	11.954395115375519	12.3225	4.65261	7.32631	3.993062536716461	7.859543998837471	33.155762128829956	23.9425
chr6	12748952	12749352	16.110961277484893	20.729090263843535	27.7675	0.9178918108344079	3.0183119010925292	1.1790307146310806	75.41720129013062	264.213	164.925
chr6	13838704	13839104	17.38137132525444	19.26484644651413	10.0075	1.3824768462777137	9.59117	2.040801806151867	27.04620556354523	100.02547039031982	81.4875
chr6	14900844	14901244	12.25609911084175	16.596159813404082	11.2375	1.9192292556166648	5.84883	2.0939235654473305	89.13362372398376	208.59100524902342	184.998
chr6	15720881	15721281	17.544483666419982	21.759625477790834	20.885	4.007603726387024	8.337691670656204	1.4121813842654227	146.02465330123903	367.8714133453369	279.745
chr6	17065270	17065670	9.625688540935517	7.576691376566887	12.0625	3.2498355025053023	12.05741000533104	4.111114417910576	38.688045721054074	69.31569359779358	80.8725
chr6	17280941	17281341	23.5335	21.684494700431824	20.125	2.683763926625252	9.921510574817658	3.59464	64.29049036979676	182.78198570251465	126.487
chr6	17306406	17306806	28.971249632835388	34.970014066696166	29.01	4.535335485339164	6.726719446182251	5.149958792924881	122.82428661346435	440.7714337539673	284.545
chr6	17464028	17464428	21.38327508687973	20.40275353908539	20.6275	3.105498340725899	12.828957285881042	2.6251512712240217	168.28796752929688	467.5606398010254	341.98
chr6	17694468	17694868	35.24287775993347	27.73897048473358	28.645	3.5294881269335745	8.56847	4.817942289710045	185.5284451675415	385.9293789291382	389.483
chr6	17840617	17841017	10.282709681987763	8.242260077893734	8.3225	1.7252767491340637	2.0883800619840622	0.9355532786250115	22.933669016361236	48.07112875938415	53.1425
chr6	18030327	18030727	43.29491613805294	39.46148974478245	35.3675	4.819498555064201	13.571088365316392	5.260630521774292	224.5933320045471	556.5319996738434	425.07
chr6	18170451	18170851	18.817188007831575	19.50960460424423	14.715	0.7239392414689064	2.724172131419182	0.7924151813983917	39.70983026981354	117.61537984848023	90.8125
chr6	18514116	18514516	38.29828772544861	39.491557607650755	34.3025	3.7459930592775343	14.75216995716095	7.173052984476089	213.8603257751465	435.3300542449951	424.848
chr6	21214903	21215303	17.797180519104003	30.91435801029205	21.19	1.596726436316967	8.371628086566925	2.2311572858691218	194.1105781173706	353.67681941986086	461.505
chr6	21851533	21851933	23.480703785419465	19.382922909259797	20.09	2.8145689949393273	10.251855968236923	3.1047323727607727	94.72383583068847	231.60687328338622	217.002
chr6	21857733	21858133	9.903661274909973	10.080073610544204	12.56	3.8835653084516526	5.355582963824272	4.134723161458969	5.131497096121311	26.10134271621704	13.2625
chr6	21986410	21986810	30.374899883270263	33.88149600982666	28.495	8.908298742771148	10.367242209911346	6.7672511267662045	24.009086377620697	168.58078514099122	54.72
chr6	22288904	22289304	44.07140110492706	45.06725643157959	38.265	7.85058	17.236505389213562	8.777071459293365	195.27210319519043	410.64184730529786	448.825
chr6	22875827	22876227	38.71639563560486	33.958783645629886	31.875	8.053553981781006	11.283597217798233	8.380123640298843	147.10011568069459	581.1126055145264	295.728
chr6	23132630	23133030	12.04474168896675	6.722194115221501	11.01	3.331024363338947	6.163332417011261	2.2828051018714905	8.752893050909043	23.110358736515046	26.8975
chr6	23406001	23406401	7.098655241727829	8.965790317058563	9.5	3.3986835101246835	7.615920888185501	3.0619392094016074	2.531877509355545	19.126043305397033	10.08
chr6	23838806	23839206	27.54922041416168	29.3707	24.11	2.329688170850277	9.1296	4.92419	262.27087661743167	510.22558181762696	459.15
chr6	24955301	24955701	30.002739553451537	25.978464250564574	24.435	5.44872	9.340025316476822	4.242444801926613	250.2070397567749	645.374	513.73
chr6	25689434	25689834	24.489220774173738	37.55067738056183	25.1	3.2295380502939226	10.01202065229416	3.2198316323757172	98.7729	386.3644828414917	190.602
chr6	28134786	28135186	38.71869369506836	50.41323392868042	39.555	7.194300462007522	20.605520720481874	10.63488683462143	523.6766269683837	1122.5249992370605	891.587
chr6	28215540	28215940	18.559878549575807	22.893252155780793	16.645	2.3928353536128997	7.473379142284394	1.9788243201375009	75.5866	182.17316260576249	178.863
chr6	28260742	28261142	37.411525537967684	42.110860590934756	24.9675	4.663886388242244	12.776917185783386	3.4116628873348236	211.83233261108398	507.94440521240233	519.602
chr6	28397499	28397899	48.751004457473755	46.12786419868469	34.9925	6.091467020511627	10.075371830463409	5.011251039505005	110.25238286972046	454.9462202453613	247.317
chr6	28451252	28451652	15.481507503986359	13.515245134830474	11.22	2.399600723981857	3.330550164580345	2.5749795541167257	16.51647765159607	53.38062359809876	31.045
chr6	28832657	28833057	42.13937267303467	29.73995937347412	22.9575	18.25860404253006	23.34100227832794	14.751905055046082	154.59268869400023	159.5462605381012	280.257
chr6	28909711	28910111	16.724342913627623	12.377354493141175	14.0425	4.833029735088348	4.964150521159172	4.388531943559647	11.670057361125947	34.8062	27.665
chr6	28981178	28981578	35.490991506576535	33.17082998275757	47.19	4.246662002801895	10.43059737443924	8.052530782222748	138.03386228561402	304.32009815216065	263.18
chr6	29335800	29336200	16.779486739635466	16.60044908285141	18.4325	2.7040616324543953	4.296683498620987	2.216401479244232	9.757750736474991	15.985608150959015	25.8675
chr6	29433215	29433615	56.593983821868896	58.03501149177551	48.4575	13.971362216472626	25.845705561637878	17.70168698310852	447.554	728.0356621551514	856.562
chr6	29496028	29496428	26.7796	32.9991	34.455	12.521243443489075	13.281479175090789	10.294023557901383	49.614351968765256	95.13574443817139	83.74
chr6	29507575	29507975	27.875441410541534	30.195125546455383	31.355	6.989067537784576	15.492040610313415	6.644778850674629	108.0902377128601	184.7773635864258	185.312
chr6	29621943	29622343	11.622042885422706	8.39469	6.1275	5.21191	5.787738429307938	5.195702221393585	2.066147586405277	10.131112676262855	10.765
chr6	29694243	29694643	23.214222291707994	20.935200464725494	21.375	7.097315776348114	13.91274386525154	4.447558290660381	70.96030431747437	26.463952934741975	130.232
chr6	29719222	29719622	5.437709037661552	5.571413146257401	6.515	5.532161523103714	15.578016196489335	5.555756925344467	17.87414907693863	4.133758701086045	45.265
chr6	29736190	29736590	36.57531756401062	33.75482143878937	38.9	5.7622	12.037049202919006	6.708227010965348	194.1797452545166	440.5560620880127	389.595
chr6	29917051	29917451	14.339749220609665	19.073767836093904	13.6825	3.0581376376748084	18.62800265312195	2.4613553309440612	97.6861	62.26567102432251	205.415
chr6	29994933	29995333	7.0687843053042885	10.949604040384292	8.8575	6.70716	6.900939141511917	5.467218525409699	8.10653	13.201206164360046	17.3625
chr6	30176159	30176559	28.74611290693283	29.750695285797118	19.0125	9.546538199782372	23.990369361639022	15.426264061927796	47.510102081298825	146.9626565361023	175.845
chr6	30459609	30460009	11.700145800113678	6.778019690513611	11.03	5.561480424106121	10.410229264497756	8.335853434801102	25.970791745185853	32.010782523155214	56.86
chr6	30526911	30527311	1.7298668690025807	3.7915671192109586	0.6025	1.765870757997036	6.419004756808281	4.7559637403488155	10.26158195734024	10.265172052383424	20.625
chr6	30618106	30618506	9.370679472684861	7.213851844668389	11.095	8.554219553470611	5.602207632064819	6.1165000051259995	4.341166667938232	28.01987855911255	14.7425
chr6	30921184	30921584	10.156365875005722	11.306004710197449	8.0525	4.149685810208321	5.900868999958038	2.470209750235081	2.62784	19.26888723373413	9.3475
chr6	30958956	30959356	59.676963863372805	46.1815	48.24	1.9417821863293647	14.191049919128417	4.717597653865814	455.5756153106689	891.7113740539551	793.423
chr6	31125778	31126178	13.319752871990204	10.382800506353378	12.1975	5.410377141237259	7.955312427282333	3.7584366488456724	6.292997963428498	13.025397906303406	18.915
chr6	31217732	31218132	48.79235635280609	36.39774713039398	40.39	7.376970756351948	13.930844721794129	7.477036082744599	227.80969985961914	571.8868993377686	562.34
chr6	31237221	31237621	18.075159192085266	19.144619399309157	15.87	7.043188907504081	8.143106599450112	7.385546320676804	2.6038540488481523	17.811847620010376	9.535
chr6	31240580	31240980	19.501775918006896	19.546094715595245	16.1525	9.54203	17.288540091514587	9.535542922019959	10.669453225135804	40.355219202041624	22.4875
chr6	31284677	31285077	13.154340958595276	15.803916053771973	11.9775	4.769883199632168	8.937280408143998	6.488356931209564	21.96410433292389	64.60615329742431	48.2125
chr6	31317666	31318066	19.775159492492676	14.077744007110596	18.605	6.36661	8.919179875850677	6.038289221525193	20.506231157779695	40.13986078262329	44.2625
chr6	31551100	31551500	10.588253391385079	7.134414346814156	7.575	4.790179858803749	6.8330605399608615	5.3491680729389195	6.693808395862579	14.300028486251831	25.0225
chr6	31563389	31563789	46.708697819709776	46.41984876632691	49.3925	16.794941833019255	29.31427302837372	17.4892	301.0252576446533	828.5687977600097	760.827
chr6	31637056	31637456	10.002448198795319	8.235815305113793	10.575	7.550626528263092	7.22902	9.697863465547561	12.481561448574066	16.8405	39.5825
chr6	31936406	31936806	6.113114670515061	6.614845016598702	6.05	4.803710504770279	8.964430838823318	7.584755083322525	5.089157243072987	21.952204747200014	12.205
chr6	32587294	32587694	57.014390773773194	49.32042231559753	52.4375	12.162645692825317	21.395170097351073	12.655030181407929	592.9927844238281	1179.2390286254883	1014.98
chr6	34384462	34384862	5.456087397038937	5.204279260039329	7.335	4.634566484987736	6.312663495540619	4.137675402164459	9.411979774236679	9.884981970787049	27.4325
chr6	34609628	34610028	7.571900173425674	7.136560997366905	7.6375	7.142425878047943	6.584174085259438	5.71217	8.289988828897476	17.02289962053299	33.31
chr6	34709780	34710180	4.086896713674069	7.052829685211182	5.35	2.0590563198924063	9.244997371435165	3.3290284475684166	8.810760112404823	22.0841	31.515
chr6	34780777	34781177	28.750704255104065	19.453787298202514	25.41	6.955235415101051	5.830728857517243	4.792857135534287	53.44039149284363	89.77351669311524	125.203
chr6	34943806	34944206	9.722173079252244	12.44605372428894	8.6525	6.183932811021805	10.507524914741516	8.811005960702897	8.831930641829967	27.25729752063751	20.3
chr6	34949083	34949483	12.43988076210022	8.9572	12.6525	4.050453172028065	9.220106172561646	6.482454357147216	6.192796978354454	18.923856399059297	19.9025
chr6	34988249	34988649	8.881358658075333	8.828383949995041	7.7575	8.430177570581437	12.584591839313507	5.974835941791534	14.180770417451859	28.369307475090025	28.8
chr6	35816372	35816772	5.005816648602486	3.186118393242359	2.18	2.232711886167526	4.622497270107269	2.5292357793450355	2.032273667156696	12.117776603698731	8.64
chr6	36388019	36388419	55.9829	48.3757	37.575	6.921403856873512	10.487163615226745	8.064336658716202	201.479	562.23	365.788
chr6	36809761	36810161	11.640418411493302	10.50303105354309	18.0475	3.2408137652277946	10.24506593823433	2.2341098377108572	19.50278836250305	83.87283771514893	81.3975
chr6	37299561	37299961	31.438555936813355	35.76654060840607	39.2275	3.317492919564247	14.2114	2.784519729614258	245.8447303390503	361.3883351135254	475.152
chr6	37686921	37687321	9.244337295293809	6.9368934822082515	11.805	3.1100084790587426	6.253835794925689	3.4987259182333945	8.278702628612518	62.59971368789673	23.5425
chr6	38253528	38253928	35.440444893836975	40.841994495391845	37.4825	8.588045651912688	15.04630440235138	6.289146108627319	89.34535226821899	264.7647955322266	174.238
chr6	38354024	38354424	28.619769070148468	28.921968932151795	21.06	4.799201434850692	14.788371300697326	5.778578866720199	297.0778173828125	754.3149809265137	555.895
chr6	38636432	38636832	62.688720073699955	46.6238	46.4175	11.695807895660401	20.990158882141113	8.639830553531647	245.87577281951906	338.78342761993406	472.055
chr6	38663179	38663579	44.91681071281433	29.261182522773744	42.13	7.392756437957287	6.391853542327881	8.381598818302155	108.46990966796875	182.94897114038469	224.775
chr6	38676674	38677074	9.871500873565674	6.7243406772613525	8.875	2.593553029894829	6.575122702717781	3.6994112718105314	15.505985145568848	19.398545637130738	28.82
chr6	38875474	38875874	34.27341997146606	34.00601017475128	28.79	4.021134713888168	20.250285301208496	5.979263520240783	128.6148609161377	420.16414909362794	248.613
chr6	38926632	38927032	12.814333287477494	12.160499514341355	11.4	3.9670096838474276	5.6768720185756685	6.556236554384231	11.777319542169572	36.570890355110166	29.3025
chr6	39117985	39118385	35.23828757762909	23.975310406684876	29.67	2.3026246520876885	8.95312	2.414135287106037	242.5112339401245	509.4080731964111	391.348
chr6	39205972	39206372	19.288129765987396	19.533229098320007	22.085	5.671988181471825	22.859064631462097	6.275865612030029	45.129230184555055	39.63439699172974	69.3425
chr6	39557147	39557547	8.580410912036896	10.91524986743927	4.7525	4.30079	17.539694504737852	5.352119917869568	33.548081564903256	45.875692443847655	61.79
chr6	39573470	39573870	10.73298859834671	8.439781875610352	12.72	2.523640240430832	8.557160723209382	2.2178766238689422	16.584218547344207	12.864966406822205	32.3975
chr6	39872745	39873145	48.29154712677002	34.30660112380981	34.32	6.283167445659638	13.960258083343506	6.286195050477982	526.5274313354493	946.3688064575196	853.225
chr6	40435365	40435765	25.952593038082124	32.21757297992706	22.0725	4.880390779078007	19.116726686954497	4.648243169784546	162.77118885040284	241.8961454772949	296.577
chr6	41543443	41543843	22.9179	25.72509961128235	26.2825	3.288175124526024	9.765395299196243	3.007340750694275	52.43836899757385	131.2473006248474	134.083
chr6	41605623	41606023	16.8185	26.22534790277481	21.5625	6.849235039949417	16.345	8.867076855897903	40.20519278049469	96.58841249465942	86.5025
chr6	42245948	42246348	11.35095669388771	8.375374728441239	11.7525	7.9813849300146105	7.387398218512535	5.538050751686097	18.647543749809266	18.064581294059753	54.515
chr6	42323652	42324052	53.432899656295774	56.54071665763855	43.0025	11.858194708824158	30.416167616844177	18.67413542509079	449.4943243408203	803.2782461547852	805.327
chr6	42350267	42350667	17.62259081363678	32.4988	21.1175	9.420242980122566	32.1629	9.26403	163.09578372955323	152.52043767929078	355.803
chr6	42692546	42692946	9.026084695458412	8.255140172243118	10.915	3.0942218416929244	12.09813842535019	5.319656034708023	14.676135911941529	14.009948344230652	41.6425
chr6	42709644	42710044	3.0783819341659546	6.801633020043373	5.2575	1.1005680680274963	7.61139	2.5233327090740203	6.393203352093696	15.26699177980423	18.1225
chr6	43265576	43265976	19.566100039482116	29.35564895629883	23.3275	4.169982689917088	14.247612628936768	4.637913105487823	129.68459016799926	308.3637712097168	274.055
chr6	43309292	43309692	6.804602428078652	8.761825479269028	13.62	3.3287702044844627	3.81249	3.1667073184251784	6.762963417172432	15.59883470773697	16.0075
chr6	47044819	47045219	11.679470430612565	22.09456261396408	13.285	1.998163628578186	5.706282875537872	1.090493604838848	14.632389961481094	71.43860697746277	51.07
chr6	47192012	47192412	7.512168389558792	8.381811856627465	6.5175	2.882227081656456	6.369228495359421	3.954696487188339	4.750445879101753	12.445220999717712	13.5125
chr6	47878039	47878439	20.76989403963089	16.97617466211319	21.28	6.127550910711289	13.238492479324341	4.627586685419082	26.985524234771727	35.21714292049408	46.165
chr6	47904693	47905093	48.81303365707397	34.22071509838104	29.7975	6.429757709205151	15.34044531583786	7.783964393138885	204.3990077972412	427.22737701416014	321.215
chr6	47943218	47943618	28.479625940322876	15.780309717655182	20.205	4.016625288128853	13.258848379850388	5.473121657371521	63.538266811370846	65.43686169624328	105.963
chr6	47953692	47954092	20.66880813360214	16.460891361236573	23.0075	14.582541010379792	19.94483681678772	6.711177399158478	37.56747308254242	28.36710849761963	72.45
chr6	48024895	48025295	12.96136997461319	8.046886692345142	8.045	7.347652184963226	12.399060509204865	7.235031253099441	31.456529808044433	39.90909644126892	50.7225
chr6	48601675	48602075	8.980137013196945	6.906834067106247	6.2	5.3742964261770245	9.534607235193253	3.5843119764328004	35.58177020072937	18.2844	59.8925
chr6	48629434	48629834	30.841251029968262	16.08731461048126	20.58	4.210577341020107	6.787806082367897	6.764302431344986	181.8873379135132	312.85570446014407	306.82
chr6	48742611	48743011	30.23935998439789	23.68763271570206	26.8725	7.812234799861908	8.566212954521179	6.182903301715851	102.29265058517456	117.1494953918457	191.118
chr6	48851983	48852383	7.4754113751649856	9.296431671977043	9.28	1.795189628303051	8.864876707792282	1.508097685277462	10.248877258896828	32.681070232391356	20.955
chr6	49036941	49037341	17.898255858421326	12.24852949500084	14.5475	4.571419942975044	8.043552448153497	5.234068721532822	16.92575145483017	41.599081807136535	30.96
chr6	49217032	49217432	10.86852847456932	11.181476458311082	8.1175	5.056300885677338	8.916916265487671	3.3393573105335235	11.33699175775051	26.134310364723206	26.3825
chr6	49395398	49395798	11.344063646793366	2.23071	5.05	3.732460894882679	5.504913872480392	1.6202461180090904	19.78223534107208	26.441977634429932	49.0325
chr6	49822396	49822796	42.54599273681641	40.49848529815674	34.0325	4.65035	10.898956363201142	3.4544566142559052	364.35746612548826	702.2200012207031	666.212
chr6	50261341	50261741	22.168946552276612	21.418265991210937	17.6925	4.296276755928993	7.889695994257927	3.7333513471484183	27.00528022289276	61.522870178222654	66.25
chr6	50455335	50455735	22.226383261680603	29.15598282814026	14.195	7.426590210199356	21.911040282249452	5.749067245721817	71.8057	118.55162225723267	154.282
chr6	50812861	50813261	8.178386077880859	12.536228309869767	7.6875	2.465003161728382	3.5703862929344177	1.8268353217840194	6.147634199261665	15.337315852642059	18.5975
chr6	51078194	51078594	8.784873083531856	5.944987431764603	7.365	5.13749	4.722051846981048	6.171097537279129	5.521016847193241	12.583673946857452	17.1075
chr6	51173402	51173802	15.486096971035003	9.775207179188728	11.9275	8.599328085780144	17.83382565975189	8.384548590183257	47.9659	53.771799373626706	100.035
chr6	51216582	51216982	5.008113915473222	4.762001383155584	5.57	4.722521842718124	4.452802688479424	2.4775890827178957	1.3520272478461266	12.152938268780709	6.895
chr6	51612578	51612978	16.418803985118867	20.797794587612152	20.0025	3.9106270721554757	6.971080354452133	3.578410118818283	79.51279251098633	162.03841506958008	146.425
chr6	52291247	52291647	39.64680537700653	26.266145253181456	35.055	7.110845770835876	6.342076833844185	7.488840399980545	217.8388272857666	481.188	397.21
chr6	53067589	53067989	34.56057821750641	22.040897028446196	35.565	7.931762657165527	8.645404638648033	4.440178738832474	123.70066673278808	312.073	291.46
chr6	53287588	53287988	46.60532615184784	40.949345993995664	32.0225	5.565990472137928	11.43066633462906	6.176998550891876	488.6861828231811	950.6301764678955	855.923
chr6	53795231	53795631	25.49313137292862	20.870793981552126	21.1175	7.999421733617782	8.611466480493545	4.245395669341088	19.251582117080687	45.805365285873414	57.07
chr6	53806887	53807287	10.204601802825927	9.051668280363083	11.52	6.51772	9.17711	3.7938517248630523	8.357733396291733	30.799893698692323	16.0825
chr6	53957850	53958250	6.379601078033447	10.46867829322815	9.71	7.791935650110244	5.878243680000305	6.587227920293808	8.398663629293441	15.060412411689759	17.7075
chr6	54039883	54040283	22.21489233016968	23.32479166507721	27.0525	4.923240658640862	8.032240161895752	2.7609088748693464	224.00624725341797	386.73150115966797	401.567
chr6	54327568	54327968	42.75964741706848	35.43161117553711	33.28	5.211914160847664	15.206958582401276	10.40026319026947	209.09724018096924	205.42418518066407	363.188
chr6	54429595	54429995	27.886922190189363	27.406195483207703	34.915	3.9557331585884095	10.713429030776023	5.418525985479355	181.22824031829833	281.8690448188782	299.91
chr6	54485245	54485645	3.193246945589781	3.780833199620247	3.835	1.2065659013390542	4.117936765551567	2.0039108791947364	9.262383222728968	7.05881	21.58
chr6	54565871	54566271	13.689605783224106	14.708965744972229	10.72	4.839796191751957	12.718090238571166	5.967459579706192	33.93759821891785	47.58985028266907	75.6325
chr6	54682193	54682593	14.842856616973878	7.928801715373993	7.39	5.1600448870658875	18.465100581645967	6.199132870435715	15.237833008766174	5.371028641462326	38.475
chr6	54943952	54944352	33.66922850608826	24.73535480737686	29.675	8.7369	7.731313965320587	5.394913002252578	133.59674304962158	258.0378580474854	265.298
chr6	54972353	54972753	25.261111271381377	22.31355040550232	29.1325	4.49249	10.168138172626495	3.7835214233398435	83.04105984687806	201.594	166.058
chr6	55117362	55117762	61.36088072776794	40.30524835586548	51.7925	9.330035579204559	11.92165665268898	11.177916026115417	232.43732501983644	424.7176602935791	452.702
chr6	55452251	55452651	33.80246865749359	34.31303192138672	29.7225	4.930011879503727	13.141203272342683	3.4721640607714654	189.87667560577393	447.0962491607666	388.985
chr6	55676837	55677237	21.091512663364412	19.70498076438904	21.8925	5.838878309428692	3.479881522059441	2.3152686774730684	27.53875508785248	90.40202872276306	66.3
chr6	56361818	56362218	18.807996881008147	16.415811357498168	21.96	3.8068854469060898	8.396518814563752	5.347693383693695	25.413332238197327	75.61412378311157	73.5775
chr6	56568376	56568776	29.71097695350647	28.07819254875183	23.8675	2.4289193090796473	8.905603958368301	3.106208003759384	73.16617334365844	167.45120803833007	199.285
chr6	57534594	57534994	6.340547405481338	4.308988377451897	7.8025	3.0671586459875106	9.079821338653565	4.360495123267174	7.352887817621231	11.851858775615693	22.0025
chr6	57572554	57572954	19.2766	18.605726130008698	16.38	7.787426043748855	8.312800810337066	1.8135532626509667	2.536111214607954	21.98297086954117	7.695
chr6	57691951	57692351	3.370139002799988	2.651520576775074	1.5725	0.8998497113585472	3.78533	0.7083047571778297	5.628275894224644	3.8744361186027527	11.435
chr6	57824661	57825061	36.03315237998962	47.922730598449704	34.4025	3.371620004475117	5.995898414254189	2.870105494260788	260.2230593109131	450.17069152832033	532.327
chr6	58831802	58832202	14.909478225708007	11.965120221972466	10.1675	5.148766255378723	9.401115818023682	6.252255623340607	18.478188710212706	25.169546437263488	29.155
chr6	59024119	59024519	6.154464134573937	8.137054510712623	8.705	2.3274323958158494	7.330833079814911	2.186887690424919	9.513592596054076	13.620953054428101	23.08
chr6	59426042	59426442	14.39487646818161	12.783122305870057	14.38	2.201138634979725	7.100049502849579	2.9925836992263792	16.13118949532509	33.71835482597351	34.9425
chr6	60828701	60829101	9.593520094156265	13.57105981707573	7.88	3.7933540958166123	4.289895691275596	2.2975606620311737	29.264776635169984	74.76583645820618	84.165
chr6	61180759	61181159	29.832733623981476	32.82302000999451	33.1175	4.693205429017544	8.009613336920738	5.594123518466949	161.35568828582763	486.2075824737549	343.808
chr6	63256401	63256801	43.18694153785705	39.72126404762268	33.4625	6.231299706995487	12.435263187885285	6.817423192262649	326.24098686218264	656.6256228637695	589.43
chr6	64688006	64688406	23.556514995098112	23.125119285583494	15.2675	2.7401458936929703	9.287984486818313	4.933039962053299	4.747623107433319	59.28567754745483	11.58
chr6	64729675	64730075	57.09709338188171	42.66693799972534	51.395	19.60498893737793	24.696307582855226	21.237308642864228	677.0245661926269	1295.4681494140625	1156.38
chr6	65291622	65292022	5.692709127664566	8.716739466190338	10.4125	0.996826	7.425863180160523	1.348729257285595	2.4796591225266456	5.573211685419083	11.3225
chr6	65381032	65381432	26.56826714038849	13.32846167087555	20.07	1.7320424339175224	3.4368916660547257	1.7663347563147545	24.861512801647187	69.76181465148926	63.755
chr6	65672301	65672701	68.80413560867309	57.081753454208375	58.4975	9.569091703891754	11.865090351104737	9.548822724819184	605.927	1293.2461512756347	1065.86
chr6	66896545	66896945	29.090708684921264	30.31320676803589	23.9675	4.075261460244656	20.727700457572936	3.867633509337902	136.67622337341308	198.53237575531006	309.827
chr6	67534871	67535271	49.568840761184696	44.91052477836609	40.3725	10.730552098751069	10.01880628347397	7.3560327577590945	363.24957359313964	952.287	664.837
chr6	70791580	70791980	4.4245996929705145	4.579508531391621	3.26	7.855086393952369	13.675169808864593	4.803183106184005	8.040191423892974	9.067457597255707	20.3475
chr6	70824406	70824806	1.663245156556368	2.6644034892320634	2.6475	2.9250768807530405	4.785405454039574	1.5258059352636337	5.283916844725609	2.610795641541481	15.8825
chr6	70956754	70957154	49.55276497840882	46.83207097053528	54.2525	12.961014606952666	27.467991528511046	10.978718173503875	468.6555674743652	796.2063761901856	1018.44
chr6	71012901	71013301	19.017050745487214	13.062221648693084	21.8025	4.950303128063679	10.765465198755264	5.9777879858016965	61.235	112.6794513130188	139.202
chr6	71048423	71048823	25.966384003162386	27.70247257232666	30.7975	5.376548150777817	8.188359493017197	4.689560137987137	69.94134566307068	231.23105991363525	174.56
chr6	71144035	71144435	8.823923579454423	14.077749722003936	8.33	4.323341154456139	10.35819354891777	3.7909009253978727	17.202370116710664	43.157209138870236	36.655
chr6	71234960	71235360	7.321491315364837	10.16381069123745	8.1875	2.7040614342689513	7.873858376741409	1.47121	10.056939274072647	50.20943253517151	25.8725
chr6	71239354	71239754	10.2896	9.322193225622177	7.765	6.5402642083168026	4.826132254004478	5.443608576059342	10.176905617713928	73.67361065864563	41.39
chr6	71494378	71494778	29.867199115753174	22.03873865842819	28.8175	6.422990270853043	22.488004169464112	5.889250003099441	51.835746183395386	48.58757592201233	148.38
chr6	71633255	71633655	0.530676	1.0326973244547843	0.095	1.725276979804039	4.158663419485092	1.6438557726144791	7.208933786153794	5.553433585762978	18.6675
chr6	71708039	71708439	44.08289032459259	40.4169	40.4425	5.191617208719253	16.08710348367691	6.801190267801285	172.93962858200072	446.65228576660155	357.623
chr6	72097846	72098246	20.661916780471802	20.054924731254577	20.8	5.365272180736065	19.21402187824249	5.1838974606990815	65.26428686141968	63.9864	144.275
chr6	72189039	72189439	19.09055851697922	24.812635209560394	18.5025	5.999000533223152	11.815308237075806	6.206510648727417	49.353263473510744	109.95437591552735	130.678
chr6	72216578	72216978	15.12312482714653	20.426370520591735	14.2225	4.063985143601895	8.500598435401917	3.469213240146637	48.51494445562363	79.18093508720398	82.69
chr6	72222449	72222849	21.15583381652832	12.984944037199021	12.4875	12.043116781711579	12.000834659337997	14.071634807586669	9.884766710996628	37.84332108974457	24.1525
chr6	72234729	72235129	55.5441	47.527693238258365	47.7275	11.098158121109009	14.743125789165497	10.723431819677353	748.1612966918946	1430.4839764404296	1260.95
chr6	72355381	72355781	16.09717317581177	8.985116360187531	11.575	4.702224151790142	14.335846071243287	4.480019795894623	25.115545992851256	10.893695890903473	51.625
chr6	72380183	72380583	34.42503572463989	25.70793272972107	36.0375	6.168145762085914	4.036483325362205	4.279334764480591	68.51169751167298	72.33964550018311	129.528
chr6	72389897	72390297	6.777031301259995	5.850521395802498	8.9875	3.3851511707901953	8.781162132024765	2.4333195170760153	16.756396939754485	12.291394424438476	29.1975
chr6	77242630	77243030	32.6584	38.714338302612305	30.3475	4.447380234599113	11.28586183667183	3.5208604514598845	345.5095100784302	723.7392576599121	594.403
chr6	77979105	77979505	7.585680022239685	11.26091740489006	5.95	2.753676651120186	5.065969057679176	1.9817763528227805	12.806163783073425	49.870994310379025	35.4675
chr6	81910155	81910555	10.4343	8.547132800221442	7.1975	6.089210787415505	3.8124868375062944	4.146528445482254	7.852487077713013	20.976454327106477	18.3175
chr6	81923302	81923702	5.531898323893547	6.2198	3.65	3.249835287630558	5.633882209658623	3.9030494034290313	10.145849157571792	9.04109	21.9125
chr6	82042199	82042599	20.030159544944762	39.592458391189574	23.2075	6.88983	20.207303562164306	8.307814003229142	140.2214152908325	395.44731994628904	351.57
chr6	82091719	82092119	23.666786286830902	23.399939427375795	21.455	4.896179419755936	9.828747259378433	5.626586012840271	35.78358328342438	104.59880756378173	98.3875
chr6	82402636	82403036	34.324	24.183582606315614	31.7675	6.819919333457947	8.817361971139908	7.806098440885544	82.35798746109009	238.47667449951172	189.287
chr6	82913387	82913787	5.495141533017159	5.874137642383576	4.015	4.1339	11.840197985172273	4.301469066143036	12.406763216257096	11.757359766960144	28.335
chr6	82946998	82947398	8.89285	9.088169678449631	6.21	8.049040544033051	11.745166330337524	5.527719724178314	6.669816909432411	6.621486952900886	18.6375
chr6	83032803	83033203	32.45625436782837	33.173	37.07	9.415734417438507	30.884523921012878	10.807538014650344	193.9638176345825	166.2050947189331	420.365
chr6	83038195	83038595	19.69705335855484	16.57254346847534	19.4075	12.185203123092652	12.758812161684036	10.153839601278305	13.716446125507355	16.258127634525298	33.5875
chr6	83069573	83069973	92.90050287246704	57.51544450759888	62.2325	25.5499	35.18121170520782	27.21066825389862	695.5521229553223	1184.427866973877	1143.63
chr6	83115464	83115864	5.713385046124459	5.9020482584834095	5.0725	4.787923720180988	12.738455435037613	4.016673815250397	14.863846678733825	5.749025588035583	33.1275
chr6	83136075	83136475	46.127486610412596	32.526746044158934	55.165	16.24691945552826	29.75322539329529	16.69088300228119	56.728729505538944	63.48755592346191	93.2125
chr6	83155705	83156105	26.853138476610184	14.998800963163376	13.0425	8.761710016727447	12.41263978242874	8.692958364486694	19.804811537265778	14.051693441867828	39.415
chr6	83161755	83162155	36.8763	36.960255312919614	40.4925	8.70307	22.675798602104187	7.67034	281.88660430908203	150.69203212738037	476.675
chr6	83422014	83422414	20.838812918663024	9.264218558073043	18.5825	21.163393545150758	38.581895637512204	26.351851563453675	14.742468752861022	21.04677544116974	24.8425
chr6	83572304	83572704	2.6120301024615764	1.9516060855984687	3.9825	1.3103074872493743	5.061443856358528	1.5700736516714096	8.813583863377572	3.6107207280397415	19.8875
chr6	83748932	83749332	8.240408352911473	6.653494053184986	5.0925	5.753177718818188	9.043625670671464	10.025457875728607	3.8980181953310966	8.366408433914184	11.88
chr6	84008645	84009045	29.754630360603333	28.612800107002258	24.1725	9.684111249446868	15.021423420906068	6.922195256948471	45.19838421344757	151.37551443099974	90.6175
chr6	84574807	84575207	18.527728297710418	13.23398721575737	16.835	9.014296805858612	13.643498225212097	9.22271	40.572132782936094	55.83978094100952	73.6525
chr6	84585702	84586102	88.9032	76.04388026237488	55.6275	23.443448598384858	40.54810314655304	20.16009048461914	360.22938659667966	635.2492211914063	603.183
chr6	85125697	85126097	41.33531638145447	25.744437742233277	35.4325	5.556973969340325	6.903201122879982	6.376208900213242	119.52747129440307	303.3773096466064	218.093
chr6	85154934	85155334	17.22514797449112	8.197170324921608	14.83	4.197046040892601	4.841970304846764	4.251297334432602	23.221578958034517	23.154313104152678	41.9325
chr6	85206754	85207154	16.375155217647553	12.750911467075348	16.5625	8.238480677604676	12.690937898159028	12.43368473291397	19.67073404312134	53.68389807701111	37.935
chr6	85374040	85374440	17.574335715174676	21.306608877182008	19.885	10.200569739341736	21.06935399055481	10.035783058404922	73.32282557487488	35.32483088493347	133.893
chr6	85423793	85424193	19.713128669261934	15.683674693107605	13.85	3.378384779691696	6.733506767749787	2.8405931186676026	15.054366476535797	44.018682475090024	28.16
chr6	85502737	85503137	8.853795107603073	11.413355907201767	13.335	2.5642360723018647	12.548397814035416	4.67923	46.21593822002411	16.70863958120346	82.995
chr6	85512422	85512822	86.7507	62.094947786331176	68.7425	20.17333162546158	27.164806694984435	25.18019359588623	697.3699029541016	1209.5293762207032	1110.62
chr6	86028842	86029242	38.86342057228089	29.1646	33.2075	3.3625993782281878	11.016610966920853	4.373775552511216	90.2838	167.99409336090088	201.765
chr6	86195318	86195718	29.894765071868896	24.323150148391722	26.4175	3.4415314662456513	10.161345194578171	5.110115692615509	165.3044913864136	376.0443804168701	297.543
chr6	86364792	86365192	22.766239280700685	20.10002299308777	13.9525	12.751269915103912	15.116449502706528	4.105210961103439	11.742037414312362	15.607624132633209	23.7475
chr6	86793075	86793475	6.806896951198578	6.314268286973238	6.7075	2.735636163651943	17.383572261929512	2.4333195182681084	14.14407671868801	15.207656774520874	30.1425
chr6	87335179	87335579	26.193818037509917	25.267807087898255	22.9175	3.908372746706009	11.229297683238983	2.4893933045864105	74.70872731208802	203.16063524246215	195.752
chr6	87581454	87581854	12.936091527938842	15.106159613132476	11.715	3.1731560137867927	4.989040843248367	3.1091593539714815	13.659990200996399	25.99806034564972	24.5525
chr6	87590265	87590665	25.614894690513612	31.444664306640625	21.49	10.05848014831543	13.455698094964028	11.54092540860176	15.174328105449677	25.525558767318724	36.9925
chr6	87730899	87731299	57.68520027160645	44.9019	40.2075	7.925001889467239	14.519119307994842	5.911383726596832	751.2082763671875	1004.4060568237305	1244.67
chr6	87810980	87811380	25.78948878288269	22.89968528985977	26.8875	7.9949103033542634	21.64632010936737	7.783963514566421	22.702218379974365	15.765855062007905	58.0875
chr6	88627135	88627535	34.57436460018158	24.889931282997132	31.14	5.633650683760643	9.86947	6.967937604188919	107.04451143264771	188.44748027801515	236.095
chr6	88724744	88725144	49.66532976150513	37.02251813411713	37.9125	6.2854200521111485	10.000700360536575	4.817940578460694	199.0402751159668	335.06508705139163	389.625
chr6	88874300	88874700	50.47627587318421	43.79623490810394	48.7775	11.411643396615982	22.712004709243775	10.571443076133727	75.36074991226197	91.85688794136047	152.868
chr6	89042677	89043077	9.313255395889282	6.915423639416694	8.7375	5.160042961239815	8.2947	4.674804406166077	10.638401402235031	38.30921846389771	34.335
chr6	89362858	89363258	26.887597107887267	20.621742520332337	19.4075	9.735976874828339	21.44494781255722	6.768728741705417	54.8164	85.35844955444335	105.752
chr6	90232806	90233206	28.97814154624939	24.456244902610777	15.49	2.1537772780656814	9.745029458999634	2.284279750585556	55.780336742401126	129.84738445281982	119.718
chr6	90235685	90236085	30.241658622026442	28.94343999058008	20.36	7.584458897709847	9.208789156675339	8.220751814842224	16.99632153391838	137.80503651618957	62.325
chr6	90309064	90309464	27.03462513923645	19.31852505683899	19.9725	4.544359322488308	2.5092253524065016	4.47412	31.148864912986756	91.5316	89.505
chr6	90370321	90370721	14.90488042831421	16.224722620248794	12.0775	11.44772816181183	20.6666	10.990524007081985	13.675522004365922	16.80093552827835	32.9
chr6	90428201	90428601	21.617595990896223	16.974032076597215	23.245	5.004430741369724	11.953327847719192	8.661968830823898	20.93667742729187	53.44215549468994	47.1
chr6	90462236	90462636	18.013128082752228	7.1966794151067734	11.1775	4.9931539380550385	10.360459008216857	4.50511	22.71209909915924	29.041780965328215	41.04
chr6	90736675	90737075	42.92504779815674	36.81425362110138	41.87	9.954741394519806	20.220877480506896	13.091813851594925	127.58598007202148	205.59779041290284	203.855
chr6	90987579	90987979	53.035469179153445	51.39655182361603	45.4925	10.144183831214905	27.506458535194398	14.77108273744583	151.74611558914185	399.46461791992186	285.145
chr6	91212945	91213345	27.88003237247467	22.262028098106384	25.9675	8.245247876644134	9.921510506868362	12.523692115545273	24.411303682327272	54.428892860412596	55.54
chr6	91285739	91286139	41.399639711380004	26.82007046699524	35.0425	14.244245154857635	14.111858675479889	10.205477727651596	54.10511753082275	125.60144437789917	112.975
chr6	91410864	91411264	58.250340375900265	56.30239153861999	53.01	12.403954803943634	22.103361792564392	14.467100665569305	499.1862908172607	968.0484568786621	870.058
chr6	91807409	91807809	25.500034527778624	32.24119384288788	23.445	7.512289299368859	10.493954339027404	11.073148647546768	30.252687315940857	111.8180624961853	57.345
chr6	91843369	91843769	32.48152617931366	32.02865249633789	24.2175	3.6896118596196175	11.369578768014907	4.330982028245926	178.997	320.40462535858154	329.942
chr6	91979006	91979406	31.521250987052916	27.34607518196106	28.8025	8.592569355964661	16.453645226955413	7.649684331417084	105.04610780715943	205.9736460494995	238.34
chr6	92244084	92244484	15.980013341903687	13.77932974100113	15.1125	11.522158715724945	12.057408678531647	11.366800614595412	11.727926558256149	87.08139442443847	37.045
chr6	92705897	92706297	18.81488776087761	18.72595174074173	21.235	3.76178	11.625251423120499	2.8553511464595793	100.89822805404663	190.42315828323365	198.153
chr6	92942055	92942455	42.398967323303225	42.34059062957763	45.3875	19.07049404621124	21.770757591724397	15.809925360679626	93.06836696624755	308.3505574798584	202.25
chr6	93678598	93678998	22.50205146789551	19.4022	20.4525	3.556550331413746	7.07968	4.1332475236058235	48.533291330337526	66.64336627006531	80.315
chr6	94282931	94283331	8.679192084074021	14.575854003429413	18.345	8.639919617176055	28.80066796541214	9.742135155200959	42.25864144802094	56.84629506111145	97.36
chr6	94699145	94699545	32.17368532180786	34.879842805862424	29.3625	9.970531976222992	31.25785535812378	16.168503308296202	83.7298	122.03487565994263	240.278
chr6	94773469	94773869	13.52190796136856	21.69307445526123	20.3675	4.8600919181108475	8.588840779066086	3.4736398071050645	20.955025584697722	88.99553258895874	63.2275
chr6	95216491	95216891	15.300014944076539	10.973226133584976	8.465	1.777147503197193	3.0590366846323014	3.1814653286337853	13.884387812018394	30.97131174325943	30.6075
chr6	96116671	96117071	13.276094908714294	16.426545445919036	14.6725	2.5777672308683397	8.213248164653779	2.9601189589500425	14.628149509429932	63.74907534599304	35.4025
chr6	97059703	97060103	24.633949699401857	16.132403099536894	21.8825	6.371119259595871	14.860772497653961	7.648204739093781	46.01553073883056	94.22592823028565	102.455
chr6	97247300	97247700	13.609199007749558	11.673133883476257	10.0825	3.5813585349917414	4.44375	6.612310154438019	7.3401862597465515	28.120975670814513	16.8275
chr6	97275848	97276248	12.894745823144913	10.5331	10.9175	6.05538	5.613516411781311	5.080602174997329	3.337730838060379	23.385064072608948	8.425
chr6	97311865	97312265	10.847847580909729	9.083875374794006	9.5375	3.5091914945840834	8.561688035726547	2.927656011581421	20.273368587493895	45.87349303245544	56.445
chr6	97487580	97487980	19.129617462158205	21.302324664592742	19.6175	4.436103054881096	6.215371677875519	2.4967715856432915	37.66484965324402	92.72710605621337	99.995
chr6	97617111	97617511	19.91988788843155	20.933048951625825	19.5975	2.011694783568382	13.819978246688843	2.781568559706211	79.8092	173.34088790893554	199.405
chr6	97740742	97741142	15.169069596529006	13.313434960842132	18.21	5.994490242004394	6.609064182043076	7.726416312456131	6.75449	44.137356739044186	24.875
chr6	97806967	97807367	5.550276566147804	4.93591	5.69	2.8822271889448166	7.0140691721439365	2.7461539906263353	11.418849898576736	10.47395277261734	24.5775
chr6	98485936	98486336	12.384737985134125	15.576347341537476	15.9525	4.648098430633545	5.104432333707809	3.8809137523174284	2.0590892800688745	24.87067120552063	8.7975
chr6	99027887	99028287	0.8614874774217606	3.360024296194315	3.1175	4.89618	19.69821220397949	4.984687808156013	6.59361	8.227960463762283	28.8575
chr6	99062823	99063223	7.925682346820832	11.520697753429413	8.42	2.5304064378142357	6.072827922105789	3.078169985413551	6.4835248810052875	29.865899286270142	17.22
chr6	99263670	99264070	8.054336574673652	12.325826196670532	11.1325	7.86862	15.727352328300476	8.241412119865418	6.2153771162033085	29.03519488334656	12.1625
chr6	99376042	99376442	5.775411288142204	8.454808275699616	6.3625	3.8249269270896913	8.52775	2.6428587624430655	3.006074209958315	29.1143	11.675
chr6	99388972	99389372	5.6582498206198215	8.446219977140426	8.4	3.937690344750881	7.72	3.327552560567856	10.56360039114952	35.672054734230045	26.5975
chr6	99484969	99485369	11.734606543779373	12.969914605617523	12.0025	6.454564027786255	6.83532	4.235066314935684	12.893660789728164	36.779664883613584	31.0325
chr6	99521345	99521745	58.08263472557068	53.114135627746585	51.975	13.678176271915437	25.88416561126709	10.631932748556137	600.6702548217773	1101.0692951965332	1086.6
chr6	99632322	99632722	9.949603102207185	10.043576287031174	13.55	3.567826977074146	7.475638822317124	3.9296095788478853	9.428912972211839	18.128308691978454	20.5775
chr6	99666217	99666617	32.529770154953006	27.165739984512328	34.29	7.110848464369774	8.312800575494766	6.113545941114426	78.83820091247559	136.57222339630127	137.752
chr6	99726135	99726535	50.29019362449646	41.88542548179626	41.1325	4.778903782963753	7.686062886714935	6.025007411241531	556.94	878.1166540527344	923.837
chr6	99984908	99985308	12.642039337158202	13.70848851442337	10.805	2.6296377083659173	6.2538356018066406	4.491826711893082	8.30834	42.28254921913147	26.14
chr6	100155730	100156130	9.207567864656449	7.591721653342247	9.9475	5.532162228524685	4.8827	4.953699020147323	14.512424595355988	27.323228278160094	30.33
chr6	100162893	100163293	8.435682133436202	7.769924200773239	6.3025	9.316501438617706	13.186447432041168	8.567528219223023	5.557709490656853	23.261995079517366	13.27
chr6	100170718	100171118	17.53528937101364	14.44703503370285	14.7725	5.279572493731975	7.518629355430603	8.3993	13.707980333566665	58.6989	46.8075
chr6	100206857	100207257	10.82486852169037	11.851342087984085	11.545	7.906952996253967	11.089010920524597	9.8956	3.141560776233673	28.874762377738953	14.2375
chr6	100298389	100298789	5.734060700535775	8.52781	10.085	4.860095174610615	8.502862358093262	4.689560353755951	2.5840964673459528	21.68628932714462	7.8125
chr6	100314873	100315273	5.79609	4.948788532614708	9.1475	0.6134315744042397	4.864596054553986	1.63795	7.223045109510422	53.921243662834165	15.535
chr6	100563247	100563647	33.01680086135864	24.87060272216797	28.405	6.634984693527222	14.654879343509673	10.686539252996445	79.9489	154.5554494857788	200.833
chr6	100704926	100705326	43.78194721221924	42.020684885978696	41.4	3.8068847873806955	10.40570788025856	4.267530884742737	204.45685256958006	360.50273246765136	390.608
chr6	100878898	100879298	15.159882562160492	13.062230985164643	13.6925	5.877216373085975	7.593295881748199	7.477034206390381	10.20654261946678	63.162305240631106	26.98
chr6	101198453	101198853	16.09717529773712	9.498239966630935	14.16	3.536252967715263	5.611254568099976	3.6743258464336397	3.886729588508606	22.27525512933731	19.1125
chr6	101377469	101377869	29.35259826183319	26.517338161468505	22.6275	3.236303094625473	10.154559918642043	2.8332161113619803	297.38551189422606	522.8312068939209	552.2
chr6	101761980	101762380	9.090417693853379	12.660747828483581	11.75	5.394590783715248	4.8985359621047975	4.1878455173969265	2.8889368048310278	14.607702393531799	12.425
chr6	102563740	102564140	26.175428881645203	26.382083277702332	21.79	5.552460938096046	6.575124660730362	3.631531774997711	25.61938500404358	126.9311308479309	74.505
chr6	103511163	103511563	38.27530957698822	25.44171208381653	33.33	12.467108345031738	12.568758444786072	10.525693708658219	39.691483449935916	222.07347736358642	83.695
chr6	103810156	103810556	12.823528782129287	20.754850232601164	8.065	6.781577597856522	11.516644697189331	6.0530467855930326	3.133092380464077	28.38249370574951	9.3475
chr6	105677793	105678193	24.594893236160278	15.70946137905121	19.835	3.543019040226936	10.027853945493698	2.5410399508476256	95.23752458572388	252.34153877258302	190.445
chr6	106594010	106594410	6.315277565717697	10.17239783525467	4.615	1.3576692670583725	7.305942983031273	3.4219932889938356	4.904277468919754	22.609303307533263	13.3875
chr6	107530005	107530405	27.602055730819703	38.965538449287415	33.915	6.206485306024551	12.30629821896553	5.170616198778152	145.1680324935913	378.9914206695557	332.832
chr6	108213577	108213977	10.062167530059815	9.216986771076918	9.6025	3.969265169799328	13.908220041394234	3.94732	5.910537323951721	8.32246	15.4825
chr6	108565465	108565865	10.595144684314727	14.670307123661042	10.5625	1.835784121453762	5.887293980717659	2.275425868630409	20.682639808654784	38.34877799987793	37.71
chr6	108660722	108661122	28.624359152317048	40.95149797439575	26.4075	9.905118973255158	25.187288675308228	10.65701809167862	151.1138151550293	564.1336211395263	294.337
chr6	108668502	108668902	17.073532390594483	16.74859278678894	15.1275	3.74599	6.744817644357681	5.242923080921173	36.73056572914123	159.87369235992432	94.0925
chr6	108700600	108701000	6.264732918739319	6.999154517650604	5.5425	5.647179238796234	7.826343443393707	4.37082	6.127876474261284	20.334736409187318	19.6225
chr6	108828989	108829389	11.720826264619827	10.646874358654022	8.3925	10.272736270427703	11.867347104549408	11.052495484352113	10.807753875255585	17.50857956647873	27.0175
chr6	110645888	110646288	35.26585594177246	34.40106014728546	27.2825	5.480290702581406	11.942021233439446	5.040762115716934	340.7717616271973	630.7792114257812	644.54
chr6	112273810	112274210	15.957040637731552	11.022605361938476	13.2825	5.2141702473163605	7.2471171057224275	4.330981616973877	6.115176290869713	24.17181945323944	14.63
chr6	112472670	112473070	8.339195438325405	11.613026490211487	15.9175	5.261529281437397	4.45506	6.069276386499405	6.747438383102417	13.12648756980896	16.6425
chr6	112489510	112489910	64.83899755477906	40.93646792411804	43.52	8.143757750988007	14.313226165771484	13.223151280879975	313.4178762054443	780.7921643066406	578.02
chr6	113194034	113194434	31.879633536338805	25.36441171646118	27.8725	8.089634321928024	9.468992096185683	10.587670775651931	17.278583636283873	41.61227132320404	48.38
chr6	113469653	113470053	33.63477367401123	20.177303421497346	24.97	7.212338455915451	9.3717	8.656067705154419	38.235017066001895	66.96861821174622	70.445
chr6	113482526	113482926	13.985962963104248	9.577679280042648	13.48	7.848325818181038	26.80279028892517	8.89512	28.92324293613434	12.963862781524659	61.795
chr6	113495049	113495449	17.388262543678284	13.865201699733735	15.45	10.80497514128685	19.21628012418747	11.557162404060364	21.71994987487793	14.429684064388276	41.2425
chr9	113742415	113742815	34.79490480422974	29.091580448150633	29.3525	10.3088	12.199955143928527	8.598516929149628	6.524451572299004	11.282675872445106	22.63
chr9	114057386	114057786	30.97449387550354	32.67059083938599	29.77	3.322003534436226	9.102449575662613	3.8410712003707888	145.16516561508178	353.8043145751953	261.048
chr9	114368094	114368494	19.340967469215393	12.622103052139282	17.245	2.07484	7.559355446696282	2.390526819527149	23.347182896137237	42.181462454795835	66.5325
chr9	114781280	114781680	6.482979153394699	12.377352591753006	8.2925	10.608770928382874	24.838852219581604	12.283171970844268	16.606796162128447	13.2408	37.175
chr9	115646616	115647016	5.649059600532055	11.026894457936287	7.22	7.160463368594646	7.901006647944451	5.177995013296604	7.407930574417114	45.28012839794159	19.2125
chr9	115954652	115955052	7.112436899542809	7.525164878964424	9.1075	2.0545452311635017	4.303470903038979	4.220309112071991	11.917041306495667	22.066481094360352	23.94
chr9	115990471	115990871	8.341497231721878	9.281391056776046	8.165	5.86594	4.59082	5.613306472301483	4.911333363652229	16.13066109418869	14.3
chr9	116174911	116175311	26.36381193161011	28.752348070144652	26.295	2.9543955960869788	9.706563600301742	3.1888426196575166	192.6611576461792	294.2658701324463	424.002
chr9	116253214	116253614	7.670684045553207	6.095276536345482	2.845	2.356750701665878	5.769635406136513	3.566604031920433	3.186720882356167	10.436590275764466	14.675
chr9	116426815	116427215	4.787573133707046	10.741343443393708	4.385	5.32693	6.514035124778747	5.0747	5.7849301552772525	14.29783373594284	16.6125
chr9	116428766	116429166	5.4974387867748735	5.807579636275769	6.1075	4.436104036569596	8.145365518331527	4.246870939731598	1.0330719876289367	12.977047958374023	7.155
chr9	117251526	117251926	20.33570995092392	21.56211795091629	17.1075	5.166809665560723	4.760515651702881	4.224735988378525	18.48241940975189	110.40927610397338	58.0375
chr9	117872829	117873229	40.72883455753326	34.162751173973085	32.2025	8.741408548355103	12.84706009030342	10.448958616256714	123.48473726272583	363.0233898162842	264.475
chr9	118389352	118389752	19.67637504816055	16.97831905603409	19.3175	7.083786329627037	13.394610022306443	9.74214	45.933674325942995	133.97452461242676	98.395
chr9	118457930	118458330	8.814738098978996	3.8323585456609726	6.3175	4.041433185935021	4.932474877238274	4.814988832473755	4.787138962447643	25.05306902885437	13.62
chr9	118469127	118469527	17.248121476173402	19.08665159702301	20.905	7.415305560827255	6.869263637065887	6.365879229307175	36.79689898729325	127.1179516506195	67.765
chr9	118477360	118477760	75.45022068023681	55.44360136985779	51.0175	23.272049894332884	25.422602150440216	25.42810534954071	692.9398097229003	1099.6296705627442	1163.66
chr9	118606598	118606998	8.92501	9.491802589297295	10.0125	3.813650468289852	13.132144212722778	6.178477852344513	18.318710062503815	22.301632435321807	38.6375
chr9	118914312	118914712	19.249079485982655	11.428385747075081	12.7325	2.8935	5.199461552500725	2.620723911523819	15.704975495785474	29.685690026283265	29.375
chr9	118926766	118927166	34.24814998626709	21.888455797433853	36.0025	5.505102272927761	13.568824316263198	7.814955612421036	285.11140157699583	380.99128320515155	476.94
chr9	119093067	119093467	39.35964228630066	35.97908595085144	35.065	12.460334678888321	23.15095149755478	13.690920176506042	96.24234107971192	26.88150586605072	164.812
chr9	119156487	119156887	12.784475673437118	12.823927776813507	12.72	2.016206935942173	15.206949853897095	3.8292667508125304	32.2779	24.048755764961243	65.495
chr9	119339632	119340032	15.16218160867691	9.7344	14.265	4.814987770020962	8.993847535848618	5.275385899543762	31.60189429759979	20.288590049743654	55.245
chr9	119578558	119578958	46.5915	43.156439356803894	34.55	6.305723569989205	27.49288078546524	13.674693478345871	520.5280103302002	457.7921339416504	859.555
chr9	120190834	120191234	14.677447440624237	14.258093724250793	13.5425	3.193454913496971	4.228804621696472	3.6610451209545136	8.181324299573898	19.490845484733583	22.3775
chr9	120304110	120304510	70.19170025825501	53.335275163650515	62.915	9.052638288736343	13.740789952278137	11.32991317987442	419.2754853820801	906.1078381347656	733.75
chr9	120492252	120492652	7.128521435558796	3.366464832276106	6.3725	1.233628834784031	3.2174191868305204	1.354632035791874	28.92042181968689	18.660143158435822	51.795
chr9	120539694	120540094	20.641246864795686	12.381638696193695	16.5175	3.935435488820076	12.528025283813477	4.592169641554356	22.743144133090972	31.492143182754518	47.305
chr9	120675555	120675955	13.016511071920394	11.052664563655853	16.695	8.642175951004027	12.365127848386765	9.22271	12.381351823806762	42.58142582416534	45.5325
chr9	120689088	120689488	36.382347006797794	33.31897432804108	32.845	14.8509	16.727420740127563	19.751344478130342	13.781373550891876	80.98952361106872	39.6375
chr9	120922604	120923004	9.79568	9.75158	8.62	3.509191225469112	8.238142268657684	5.298996874094009	5.74259	34.91607080936432	15.81
chr9	121297151	121297551	28.220030969381334	20.66682239294052	18.6925	6.968768335580826	19.59865958571434	7.975794060230255	39.68442231178284	45.77459318161011	75.6425
chr9	121494386	121494786	29.86949230194092	31.65078194618225	22.1825	2.861930142343044	10.697585788965226	3.8602545511722566	135.5937279510498	347.2904554748535	239.333
chr9	121642173	121642573	51.813304376602176	41.696489977836606	40.16	10.376481037139893	23.202989325523376	9.647686314582824	296.7560868835449	360.39064975738523	508.365
chr9	121669214	121669614	30.809094910621642	27.88281770706177	19.275	8.572261090874672	13.215860600471496	6.407202471494674	37.748112635612486	62.96672170639038	85.035
chr9	121760038	121760438	5.028789624869823	8.102702984809875	4.0575	3.2160062524676323	12.779185854196548	3.4692134776711465	25.280670523643494	19.372173218727113	74.4
chr9	121778195	121778595	44.342484822273256	31.77314898967743	39.345	9.174416679739952	8.079755603075027	8.360935415029525	184.9102756500244	374.17420349121096	348.1
chr9	121838831	121839231	23.48988841533661	14.243066424131394	16.79	10.035935530662536	12.12075964331627	7.369312921762466	25.29619480371475	19.686434500217437	62.38
chr9	122117621	122118021	15.047312059402465	17.995988221168517	13.6575	6.930430106818676	16.786251118183134	6.324561668634415	29.985954141616823	26.42439209461212	65.8425
chr9	122166841	122167241	9.706093045473098	5.476945220828056	6.5675	3.046862653493881	11.276810759305954	5.470169962644577	10.008953968286514	8.612549909949303	23.0525
chr9	122351804	122352204	13.799880175590514	14.16577689409256	12.6175	2.5980647322535515	15.34496985912323	2.2680485010147096	56.09646572113037	74.8537	115.545
chr9	122569159	122569559	53.030875549316406	45.988305168151854	46.965	10.780171875953675	18.754710566997527	8.197142065763474	676.1947192382812	1194.2820623779296	1124.33
chr9	122747102	122747502	16.31772369146347	8.407572913169862	10.98	1.675661526620388	4.337409281730652	3.4765916156768797	16.07473247528076	21.08413499355316	38.1225
chr9	122886866	122887266	19.030834672451018	14.554379680156707	13.0825	5.624626824855804	4.984515542984009	3.0840728771686554	35.854151718616485	34.571041207313534	75.4425
chr9	122922987	122923387	4.2798698507249355	3.2462350296974183	6.4325	1.9688460275530815	6.308137264847756	2.158851961791515	10.833154404163361	9.955304958820342	29.405
chr9	123021908	123022308	11.043114913702011	12.680063430070877	8.62	15.18695046901703	15.892521916627883	8.937915110588074	6.844819249808788	15.717502961158752	14.1725
chr9	123215776	123216176	14.613122508525848	11.774033331871033	14.6275	3.67382	3.5930124527215956	2.7313973173499106	29.69945831775665	77.97438670158387	63.34
chr9	123259558	123259958	38.8864	37.03110176086426	31.8025	6.22904	14.939964399337768	5.73284	225.94390754699708	398.24931358337403	383.205
chr9	123678547	123678947	38.31667063236237	26.762097506523133	25.67	2.1966270565986634	6.396378580927848	3.996013106107712	207.02118785858156	409.11883716583253	381.625
chrX	5468227	5468627	10.10122344493866	13.558183106184005	17.3675	0.6878554141521454	4.271794939041138	1.851920200586319	23.54618282556534	67.70043100357056	57.2675
chrX	6048598	6048998	10.75136148095131	7.8064203095436095	7.29	1.7230217814445496	2.2580751299858095	3.1150612542033196	14.180774384737015	62.81068471431732	30.4675
chrX	6082423	6082823	7.197437361776829	7.866534539461136	5.8175	3.752760062813759	5.01393	5.068798617124558	2.551634970009327	13.941821315288543	11.54
chrX	6091852	6092252	5.82365	4.628888300955295	3.305	0.6833448764681817	2.0725422316789626	0.019183222353458405	8.882737333774566	24.637719163894655	20.51
chrX	6171975	6172375	5.745546110123396	4.774883328080177	4.7025	1.2697136348485947	3.1947936856746675	1.8238829690217973	6.668405575752258	39.15091544389725	21.6675
chrX	6400512	6400912	2.7062193731963635	5.805433566570282	4.3025	2.2079033866524695	7.197341143488884	1.3133143743872642	13.422901928424835	22.749945831298827	35.8125
chrX	6779341	6779741	31.18584798812866	17.650323386192323	23.305	6.42074	7.31273	9.54145	70.21937440872192	195.19638389587402	169.653
chrX	7318576	7318976	16.632449952363967	13.37140240430832	8.3025	4.65035	9.097924057245255	2.663518922626972	84.61325477600097	66.79940002441407	207.512
chrX	7375007	7375407	10.011631091833115	10.576030564308166	7.2625	5.87496	11.40351979970932	5.138152616024017	17.96164911031723	35.316035351753236	43.275
chrX	7640899	7641299	9.501627787351609	8.255137726068497	10.6175	4.406785768270493	6.104504072666169	4.158332960605621	13.562618498802186	29.909850692749025	29.4275
chrX	7922344	7922744	9.485549753904342	11.273801476955414	11.9575	9.735987091064453	25.906797142028807	9.423394397497177	32.08738378047943	22.30162818431854	64.8575
chrX	8892733	8893133	12.122846997976303	17.828517088890077	12.445	0.7058971419930458	4.921162678599358	1.6350018706917764	130.87016994476318	316.03570194244384	229.305
chrX	9200141	9200541	29.444488682746886	20.51009941339493	22.5775	1.7140011674165725	5.9529097074270245	2.256243767440319	140.76899559020995	254.73262950897217	290.335
chrX	9273098	9273498	8.695283992290497	7.432846532315016	9.71	3.655782077908516	7.360247511863708	1.5449887895584107	15.009205782413483	30.797692222595217	30.12
chrX	10117395	10117795	4.6819	8.124172375202178	4.495	1.1569496288895607	4.1745020061731335	1.3811932346224784	7.094618518948555	28.771467163562775	26.94
chrX	10485660	10486060	12.230826435089112	15.18130271911621	15.61	1.7568500068783761	5.127059047818184	2.96602	32.07186231613159	67.69823714256286	74.55
chrX	10718116	10718516	4.546356628835201	8.201465153694153	5.13	6.319247801303863	12.369646946191788	5.558707600831985	18.416096420288085	21.495094032287597	38.995
chrX	10992123	10992523	7.36744	6.410881915092468	5.7	2.5619805604219437	5.407622020840645	2.3816719767451286	6.740381987690926	16.57898115158081	18.2875
chrX	11492113	11492513	6.283110549449921	9.644239898920059	8.445	3.236303068995476	3.097501153945923	3.318698184490204	8.782538461685181	50.932454118728636	20.11
chrX	11631760	11632160	12.614471468925476	14.635962669849397	9.485	7.7197691607475285	5.2492375612258915	5.43623	9.833960266709328	48.868871974945066	20.1625
chrX	11658206	11658606	15.428668701648713	12.186266434192657	8.3225	4.785669581890106	5.23114	3.3718213868141174	1.2490012049674988	8.977357451915742	7.1525
chrX	12286919	12287319	6.703519511520863	10.39997688651085	7.3275	6.359842618107796	10.317468967437744	7.406199983358383	31.97589147567749	97.99268388748169	68.2575
chrX	12936908	12937308	6.96771	4.93591	7.5875	1.6666397336125374	1.3847116589546205	1.263142542541027	6.757318378686905	33.74691948413849	22.0575
chrX	13486417	13486817	16.044335708618163	9.545475368499757	15.7075	3.842969920039177	3.172168649435043	1.4667794197797774	52.95914148330689	101.58145992279053	103.293
chrX	19237018	19237418	6.06028	5.131283349990845	6.5375	3.538509427309036	5.642932415008545	2.6295787248015405	13.957777445316315	36.970860028266905	41.3025
chrX	20059979	20060379	25.761919469833373	16.437268722057343	16.03	1.6305549451708794	5.566003595590591	1.0580293467640878	190.72064823150635	408.98920783996584	372.502
chrX	20291344	20291744	11.399202320575714	10.784291061162948	12.98	0.6044103324413299	4.240117802619934	0.5518872433900833	52.50893368721008	128.21461221694946	104.49
chrX	20548004	20548404	9.510822148919106	8.549277756214142	9.14	1.7794027656316758	3.703880648612976	0.5917297437787056	6.175862358212471	18.332691459655763	12.945
chrX	21334175	21334575	2.7108139485120772	3.5425174964964388	2.665	1.5268136069178582	1.7286266779899597	0.7555248141288757	6.316992563605308	37.21699720382691	16.8025
chrX	21361026	21361426	17.54217982530594	18.11619323730469	11.025	2.9228218773007395	7.034432936906814	2.077691363990307	37.66061755180359	117.92961334228515	88.41
chrX	35889252	35889652	3.9283829325437547	5.425417975187302	9.3075	2.5552144783735273	7.197340556383133	3.6123488798737524	13.795470340251923	39.1949	39.1425
chrX	36025453	36025853	5.0241945706307884	5.884872999191284	5.72	0.5570498213171959	4.9166368544101715	2.2547677505016326	8.326686136126519	6.146796343922615	20.785
chrX	36112196	36112596	7.622439939677715	8.154230664968491	8.445	1.3869871789216994	5.572792026400566	1.6099159455299377	39.25115176200867	76.80963787078858	86.985
chrX	36328777	36329177	33.0765	24.25014340877533	26.665	4.654863823652267	13.26564308643341	4.361970043182373	288.5521367645264	573.5197393798828	498.527
chrX	36988786	36989186	4.500410606861115	8.332428673505783	7.54	1.8245085525512694	7.903270633816719	2.064411641061306	27.548628668785096	37.14007688522339	61.51
chrX	37048857	37049257	40.887345843315124	26.667635798454285	24.195	7.652111852169037	12.729401243925095	6.268487572669983	287.0406636047363	658.8408587646485	520.357
chrX	37191427	37191827	3.9329774874448775	3.3449937176704405	2.9	4.19028	3.5997994446754458	3.0220976838469507	8.44524	5.2303801101446155	18.24
chrX	37217728	37218128	3.804328701198101	4.5580388961732385	4.955	0.8524892002344131	4.93474	1.875530836582184	9.266608353853226	33.11180684566498	28.1075
chrX	37901129	37901529	8.656223756074905	13.298401383161545	10.0175	1.8177423679828644	5.670083259940148	4.003392207622528	10.182549419403076	36.05224568843842	29.065
chrX	38121368	38121768	13.450689924955368	6.159685711860657	7.3825	2.002674759030342	2.441346704363823	1.8873357355594635	20.847765827178954	33.63704560756683	45.5525
chrX	38180932	38181332	11.734614026546478	13.914598274230958	12.17	1.35316	6.866997143626213	1.1805070048570634	54.60612830162049	130.97261962890624	109.035
chrX	38252058	38252458	18.78501935482025	14.68104264974594	16.45	3.1686457338929177	5.5162258005142215	3.8986212265491487	87.2411	197.51492044448852	152.433
chrX	41401679	41402079	17.742056279182435	17.785580253601076	16.625	3.407703711986542	6.787808004021644	3.8927191531658174	100.62869220733643	288.14330291748047	206.035
chrX	42151367	42151767	2.5224353581666947	1.8979282714426517	2.8575	2.2710506170988083	4.129250736236572	0.6345230948925018	1.9701782694458962	11.47607144355774	7.67
chrX	42489777	42490177	4.932303023934364	3.375052295923233	2.9125	2.6747431203722956	3.2558849376440047	0.6876449039578438	6.844817751646042	7.909300532341003	14.3975
chrX	43428213	43428613	13.204877046346665	9.135405329465867	9.065	3.2317934611439707	4.722052543759346	2.2075479286909103	25.86495281934738	121.39969347000122	77.925
chrX	44367737	44368137	10.620422493219376	10.983956091403961	10.6525	0.7645339652895927	2.936855535507202	1.2292045426368714	51.959938278198244	100.73315807342529	117.635
chrX	44789230	44789630	13.390961402654648	12.776688557863235	10.2725	6.7454932594299315	6.195007290244103	6.268486918210983	14.472901244163513	82.36527655601502	41.5275
chrX	47892279	47892679	3.298922769874334	4.19091	4.2875	1.8515717566013337	5.391783497333527	1.1155795365571977	13.29588380485773	20.798447244167328	37.3725
chrX	48285949	48286349	22.961516506671906	16.671300055980684	17.355	8.326439105868339	15.72282691001892	7.114027019739151	88.36872401237488	67.22574472427368	146.317
chrX	48310801	48311201	8.520686037540436	11.333916456699372	8.3125	3.28592	6.710880483388901	3.5429948675632477	31.405723061561584	16.11747416496277	53.66
chrX	48314991	48315391	8.865278559923173	8.695273338556289	6.2625	7.020635876059532	13.632180824279786	5.844980919361115	23.654849188327788	10.315723915100097	42.6475
chrX	48341986	48342386	16.841502293348313	14.919366351366044	16.2575	4.456406058967113	10.088945498466492	5.449513855874539	231.07399562835693	228.43564668655395	390.075
chrX	48594135	48594535	0.7213521818816662	0.6569757029414177	1.05	1.2516711381077767	6.615852124094963	0.5149961641430855	6.380499038100242	7.267586898803711	17
chrX	49470680	49471080	14.337444803714753	12.102532770633697	10.685	4.404530001878738	6.097715760469437	2.663517534434795	11.68134975552559	37.24336759567261	21.25
chrX	49480721	49481121	7.172167643308639	6.1425096905231475	8.255	3.8249276983737945	6.403166596889496	2.0953993934392927	8.971649595499038	20.029267933368683	21.1375
chrX	49484989	49485389	13.331233726143838	12.48255429983139	11.3125	4.986387383937836	4.133775533437729	3.47659	7.870832992196083	34.77322552204132	19.1675
chrX	49493752	49494152	27.393004722595215	20.26104474544525	17.43	2.722102986872196	5.758325705528259	2.527759509086609	122.62669452667237	332.6432187652588	282.615
chrX	49787421	49787821	11.135010405778885	9.697916213274002	6.71	3.9399460995197297	6.185956944227218	2.2665719848871233	4.397620210647583	23.723502955436707	10.6325
chrX	50841776	50842176	3.965139694362879	7.744157673120498	7.9225	1.6350663542747497	4.025170125961304	2.282804114818573	18.66589259237051	61.91405398845673	54.7025
chrX	51205775	51206175	7.507574322223664	11.958680514097214	11.2	0.9111267283558846	2.9232805293798445	1.6350017976760864	59.72633372306824	144.30349924087525	128.562
chrX	51680717	51681117	17.399756700992583	23.865828046798708	22.1725	2.422153751254082	9.747290390133857	3.861731292009354	326.8252662658691	612.8091079711915	595.597
chrX	52164338	52164738	9.111088513731957	9.955550413131714	13.52	7.528070107698441	14.14353012561798	6.311280374526977	33.78658833503723	63.7733	112.593
chrX	52649187	52649587	5.844331080913544	7.346965374946595	1.7825	1.3103076538443565	2.4413460403680802	1.052126881480217	2.664539435654879	18.879894580841064	10.6975
chrX	52898398	52898798	6.4439245456457135	6.638461748659611	3.405	0.6044103324413299	1.3326718074083328	0.6581331732869148	3.6312812012434006	18.618389377593996	12.07
chrX	52912388	52912788	4.89325	7.104356078505516	2.15	0.9629972261190415	7.111361246705055	1.732395251095295	11.973496809005738	9.926730988025666	28.505
chrX	53058487	53058887	17.328525650501252	18.59714147090912	15.115	3.5610624834895135	4.627022733688355	2.0909729695320127	119.1139569079876	254.05792899131774	197.257
chrX	53716413	53716813	4.619870196580887	6.531113056540489	5.4775	0.6021550700068474	4.550095539093018	0.16379520624876023	17.648342406749727	43.53959601402283	43.36
chrX	53774652	53775052	16.931103427410125	11.462726409435271	16.985	3.5926356914639475	4.063634538054466	4.105210838317871	129.7495210647583	366.6143145751953	248.637
chrX	53974930	53975330	19.313400046825407	23.520162081718446	13.1475	2.3071352261304856	4.545570080280304	2.3890510100126265	139.5143152618408	344.51708389282226	286.832
chrX	56374803	56375203	3.310409254580736	4.401309908181429	3.0675	1.5674085581302644	5.423459458947182	1.6453314730525017	8.141804577112199	10.867320623397827	20.5975
chrX	56731008	56731408	13.799881600141525	13.14167366027832	7.87	2.9295874124765398	11.899026603698731	2.38758	24.87421510219574	91.54916962623597	65.4775
chrX	57326211	57326611	13.740158215761184	9.038791090846061	9.945	1.046442884504795	2.991159950494766	1.8814333191514014	20.404617176055908	58.62198615074158	50.2625
chrX	57503483	57503883	22.396382021903992	21.68878753900528	17.3575	1.4862187260389328	4.242381262779236	0.7215858426690102	47.93772442817688	139.61806217193603	134.558
chrX	57521765	57522165	5.474465799331665	8.332431859970093	8.96	2.1425004875659943	2.6653428876399996	1.1923126712441445	5.0651647073030475	26.479337453842163	13.32
chrX	57921013	57921413	20.813543214797974	14.915072331428528	22.75	8.159546015262604	5.446086523532867	5.226690086126328	46.40787513256073	199.1455404663086	130.78
chrX	58015589	58015989	18.817185893058777	19.569726102352142	13	7.261947804689408	7.862542228102684	6.357026371955872	38.7614	193.81631866455078	97.24
chrX	59133944	59134344	10.36771263718605	12.285027772188187	11.1075	1.0216347029805184	6.213106955885888	2.439222061932087	141.78657558441162	314.3698796081543	254.355
chrX	59567142	59567542	18.674749262332917	23.288283336162568	16.425	0.18267625719308853	5.715335948467255	1.887335774898529	245.56951435089113	495.06627647399904	469.66
chrX	60178236	60178636	0.778785	1.9687797351181506	2.045	0.8930839625000954	3.224208627343178	1.8179801148176193	9.551696022748947	14.574735572338104	17.3625
chrX	60548155	60548555	24.709759187698364	23.672591047286986	18.1825	3.9512242808938027	6.853424019813538	4.755965368449688	141.95449592590333	356.03489070892334	271.65
chrX	60892934	60893334	26.439625401496887	28.64070963859558	22.5525	4.90971	14.28155126094818	5.641343703269959	378.147	612.5937348937988	635.878
chrX	64275752	64276152	12.614472615718842	11.12565645456314	9.94	2.273306187093258	5.826204055547715	3.0619385516643525	43.68123550891876	88.85492918014526	87.9375
chrX	66650431	66650831	11.05691120505333	8.731767650842666	6.475	2.0387581345438957	5.2266124218702315	2.6221994137763978	3.748420595228672	15.581254515647888	9.655
chrX	69360635	69361035	15.89501798272133	14.932248587608337	13.97	1.0735053288936616	2.267126696109772	0.3320173594355583	111.03284320831298	284.5083668518066	202.077
chrX	71050459	71050859	29.855715928077696	18.348080401420592	19.985	7.947552405595779	9.043623478412629	8.85233	154.41064781188965	332.46525062561034	238.17
chrX	71364817	71365217	2.510948813855648	6.0394544243812565	4.0625	0.30671569108963015	2.3463189500570296	1.7796131187677384	11.497875230312347	9.296013655662536	33.295
chrX	71556718	71557118	7.643115352988243	13.259749870300293	9.105	1.8425509724020959	6.726719808578491	1.5080976223945617	31.534154143333435	50.264369447231296	105.26
chrX	71600909	71601309	10.209204828739166	14.887152042984962	10.9225	2.577767000198364	3.9776559495925903	5.139628074765206	5.031294319182634	23.213648738861085	14.185
chrX	71664267	71664667	31.1123	25.74444039821625	23.1275	3.3332798397541046	9.801593388319015	2.647286866605282	342.37359214782714	457.3943515014648	594.018
chrX	72274510	72274910	5.720276910364628	2.1426862905919553	4.585	0.8434681504964828	2.5884165847301484	1.5730250710248947	8.865804670453072	10.856332244873046	23.8325
chrX	72825304	72825704	16.80704687356949	21.308771464824677	16.975	5.435185237526894	6.22442	2.5587480598688126	35.61846339702606	103.92190155029297	84.8125
chrX	72987327	72987727	5.299868124723434	5.051843990385533	4.6975	1.5944716945290565	9.007421258687973	1.4225117591023446	14.316258480548859	11.293655707240104	43.865
chrX	73228861	73229261	9.871490543484688	4.240286299586296	6.175	4.88039	5.1609992039203645	4.466739871501923	11.565624376535416	12.302375030517577	25.8625
chrX	73410984	73411384	15.355159966945648	12.75092038154602	11.42	3.944456072151661	6.07735	3.0161946761608123	14.488431122303009	34.09195660114288	39.8325
chrX	73422014	73422414	8.525280447900295	5.899900803565979	5.82	2.1267136931419373	2.9707951807975768	0.7584760907292366	24.06836190700531	45.304303855895995	54.645
chrX	73503161	73503561	17.668536009788514	11.361829998493194	12.7525	1.8290190261602401	2.8440897715091706	2.132290209531784	145.43338388442993	247.118	249.577
chrX	73636861	73637261	27.57678566455841	17.87145412683487	20.9625	8.549709424972534	9.075301381349563	7.851842832565308	63.44088547706604	252.43388710021972	149.255
chrX	75143574	75143974	11.155685218572616	13.057927824258805	9.925	2.059056012034416	5.654244582653046	0.6463289147615433	16.131194446086884	61.542648820877076	30.9225
chrX	75723767	75724167	5.070141029953956	3.851683060526848	6.2575	0.6765787303447723	4.556882182955742	1.8032245689630508	2.4006265710294246	11.005775110721588	10.7775
chrX	75966386	75966786	13.942312154173852	13.279072041511535	9.825	1.4005194967985153	2.2784383100271226	0.8381604379415513	26.86132721066475	97.02131365299225	71.18
chrX	83487037	83487437	6.13379	4.813529210686684	3.8675	2.8641851887106897	0.4819343215227127	2.6251527938246726	1.9038466781377792	10.388237273693084	8.3375
chrX	85269560	85269960	4.911626420468092	7.222441534399986	7.095	1.3915	2.294278146624565	0.46777568131685254	7.049459237456322	20.26661889076233	18.0125
chrX	93922775	93923175	9.18461	5.217161186337471	5.8825	2.455982238352299	4.240116829276085	1.6335263481736184	10.045651705265046	37.990560913085936	41.2875
chrX	93980766	93981166	12.626	13.702024896144867	9.5075	5.227700985372066	9.342287187576295	3.4662612640857695	16.60255667924881	36.88295070171356	42.4075
chrX	94366040	94366440	21.73705127477646	12.742341632246971	13.05	3.651272127628326	4.989039450883865	3.255246533155441	110.05481309890747	282.5019474411011	232.075
chrX	94773685	94774085	10.333254390954972	7.445725817084313	9.0425	1.3328602781891823	2.337265983223915	1.7899444654583931	22.9167	45.855911865234376	46.0525
chrX	94990391	94990791	5.25163	4.813528853654861	3.495	0.8682766652107239	4.378137674927712	0.7629039114713669	22.641529762744902	87.62420093536377	61.995
chrX	95025703	95026103	1.617299156188965	2.4668795743584635	2.1975	3.2994509264826775	7.152087621092797	3.7377783739566803	5.113149517476558	10.197042596340179	20.625
chrX	95196438	95196838	4.291356315910816	4.895114051997662	6.755	2.12671	6.2719362276792525	1.5804032468795777	6.326871451735497	30.828463788032533	13.1
chrX	97072838	97073238	11.831093829870223	9.225576434135437	5.315	2.816824715733528	3.1518035727739333	1.1746045503020286	2.730870671570301	14.473636038303376	9.12
chrX	98150461	98150861	19.83258800268173	21.67160733938217	18.6275	3.324258391857147	8.235873970985413	2.2119752660393717	179.0759555053711	401.6842041015625	301.575
chrX	98890210	98890610	2.129597039371729	5.63367	5.135	1.017123357951641	4.163187439441681	1.4505481645464897	30.05651729106903	73.32638192176819	84.685
chrX	99042830	99043230	12.359469250440597	10.271154170036317	8.43	5.8997709116339685	10.113837913274764	3.377723183631897	32.12831058502197	21.117101740837096	94.685
chrX	99136398	99136798	17.43879944086075	20.765587828159333	17.475	8.664728508591653	14.783849914073944	8.39045	168.10731315612793	83.74318691253661	309.93
chrX	99198796	99199196	7.882032549381256	4.049204471111298	8.91	3.766291280090809	5.579578790068626	2.7343475726246833	27.329880266189576	33.316182956695556	48.1075
chrX	99216645	99217045	19.41677184343338	22.4488	26.9425	4.012114147543907	5.905393571257592	5.272434861660003	89.91267429351807	180.56668781280518	170.067
chrX	99291373	99291773	6.26933	8.97223	2.9375	4.551121404767036	5.226614301800728	4.946320589780807	2.9863164618611338	11.607921856045722	9.9
chrX	99433682	99434082	10.482575863599777	14.067020517587661	15.2625	2.7221039393544197	3.76723	3.209501706361771	22.38044124364853	58.88570473670959	46.0175
chrX	99450575	99450975	7.548922318220138	9.287841284275055	4.64	4.016624482870102	5.8533553588390355	3.452980488538742	1.868564082980156	6.768727791905403	7.7975
chrX	99456565	99456965	8.104869689941406	5.288010678291321	6.4125	6.937190923690796	8.471182366609574	9.929540102481843	12.904944350719452	22.25108074426651	23.1625
chrX	99520783	99521183	29.995843205451965	23.88084386587143	19.3325	17.34522786617279	16.175347061157225	23.12759358882904	18.11689282298088	45.796574025154115	32.0625
chrX	99567491	99567891	10.20920175433159	15.269328832626343	15.1175	3.2520908921957017	8.523226000070572	5.3639245545864105	56.0598	162.09557775497436	106.74
chrX	99607691	99608091	13.473656268119813	10.672648288011551	9.9925	5.809558508396148	5.59542	8.546867727041244	1.9207814052700996	13.267135138511657	6.745
chrX	99706373	99706773	3.6664907431602476	2.559201755076647	5.235	0.9629970595240593	1.663011240363121	0.6020586398243905	4.319999316334725	10.043215014934539	11.43
chrX	99820941	99821341	14.55568858742714	16.2999	16.0025	5.631392441391945	5.647458581924439	3.727447221279144	161.20745822906494	321.40014011383056	311.548
chrX	99976113	99976513	6.896496632993221	5.092636815011502	6.195	1.5719185447692872	9.22915	2.4584057831764223	14.009999039173126	18.539266016483307	32.1775
chrX	100428985	100429385	3.7147340923547745	4.643917495012284	9.14	2.086118829250336	4.409813326001167	1.1067245066165925	9.25956	8.529038574695587	19.6975
chrX	100730181	100730581	10.732980198860169	5.341685066521168	11.66	3.4618301686644553	12.141129562854767	8.5085	8.151686426401138	10.03002853155136	21.7675
chrX	100768005	100768405	10.080548376441001	9.878259558677673	6.11	3.0130320611596106	7.156613740921021	2.4643074905872346	18.163467581272126	8.487278354167938	40.58
chrX	101059079	101059479	13.896368391513825	9.876117080450058	10.9125	3.752759643793106	4.165452481508255	2.1942672044038773	8.63153	29.94720675945282	24.8725
chrX	101384656	101385056	14.041096302270889	14.144313521385193	16.905	4.569164441227913	7.095523332953453	5.4052416038513185	57.54587597846985	223.6425726699829	126.35
chrX	101849740	101850140	37.45977371692658	29.0229	36.36	2.9250777316093446	8.539058532714844	5.633965065479279	494.57698211669924	793.8109478759766	807.567
chrX	102643995	102644395	8.02906	7.143	10.87	1.2133313435316087	2.3644174510240554	0.4471171709895134	56.298279190063475	74.26257852554322	95.8875
chrX	102933616	102934016	9.786491883397103	8.725329616069793	13.9025	3.254345608353615	4.685851840376854	1.052128204703331	75.23232177734376	87.92968742370606	127.875
chrX	103164778	103165178	18.881506197452545	14.453459669351577	18.855	4.693203456103801	2.4322967284917834	2.204596217274666	12.357364054918289	43.66046762704849	24.115
chrX	103322095	103322495	28.543954281806947	17.48284191131592	24.2075	9.00528	6.762920631170273	5.008296610116958	77.66117097854614	292.4748900604248	157.868
chrX	103493650	103494050	10.730681354999541	9.315749333500863	13.585	1.5674079558253289	3.9301413071155546	0.8440621024370194	39.47273021697998	108.27978033065796	106.338
chrX	103529021	103529421	9.095012374520302	5.994367995858193	7.955	1.2426502934098245	2.1834097045660017	0.7820863303542137	7.8934146362543105	31.654779767990114	22.11
chrX	103531637	103532037	10.0461	8.044735018312931	9.805	5.329187101721764	4.717527354955673	3.6197265684604645	2.389334497898817	16.51524582862854	7.82
chrX	103610049	103610449	15.91110368490219	10.713437594175339	19.27	5.911045296788216	4.029695721864701	6.787910566329956	1.5905368667840958	8.315865306854247	10.5375
chrX	103614732	103615132	12.687989549636841	6.9175690406560895	13.325	1.6463431277871132	4.5840341633558275	4.736781222820282	23.300611433982848	39.46078649044037	67.5
chrX	103623409	103623809	16.04204519748688	8.706006118655205	12.0475	2.568746214210987	5.086331749558449	2.6458100628852845	73.70105973243713	115.9781513786316	156.113
chrX	103630483	103630883	7.2296039068698885	4.850028015077114	8.685	2.4401960465312005	2.1358953177928925	3.230159410238266	4.435724682807923	18.32390594959259	17.9275
chrX	103694697	103695097	23.009750425815582	16.400769011974333	19.5775	6.538008896708488	8.378418122529984	6.6551035165786745	96.48936146736145	353.5647755432129	216.79
chrX	103821375	103821775	29.407733912467958	23.62751399517059	23.115	4.460911065936089	9.435047894716263	4.860733757019043	274.6268389511108	555.7232807159423	525.98
chrX	103879332	103879732	9.763523617982864	6.674960969090462	9.9	0.6382394996285439	2.0974307692050935	2.864203284084797	6.013560895621777	23.585045499801637	14.5425
chrX	104200227	104200627	3.480409441143274	6.011543794870376	0.68	2.66347	2.721910586357117	2.780092696249485	8.889792090058327	50.6512	20.8675
chrX	104856733	104857133	8.6838	5.944988105297089	5.4	3.033329619169235	4.701688826680184	1.5745005562901497	18.534639608860015	25.081634125709535	41.8325
chrX	105764537	105764937	26.520030632019044	22.180442304611205	22.0525	2.392835545241833	5.550167253017426	4.248347351551056	492.958	796.1074975585938	819.86
chrX	106220043	106220443	8.922710746526718	6.030867024064064	9.4475	1.8966775527596473	3.2151571863889696	3.0988292199373246	7.542003254890442	19.266690430641173	20.34
chrX	106484849	106485249	8.895145955085754	6.829543159008026	8.9825	1.2674586799740792	2.9888966566324235	2.188364818096161	27.037741477489472	120.96235931396484	79.0175
chrX	106837833	106838233	6.579464095830917	5.554236559867859	5.5425	1.0238901576399804	3.1133406555652616	1.2454356229305268	6.881513764262199	25.32337691783905	17.31
chrX	107676773	107677173	10.069064929485322	12.29146008014679	11.3925	1.6170242163538933	4.531994588375092	1.9832522016763687	39.84531264066696	114.6507642173767	92.09
chrX	110814662	110815062	17.013803207874297	19.48168816804886	18.35	2.90478	4.572720023989677	2.6974569737911223	102.11198322296143	206.01980976104736	221.89
chrX	111895049	111895449	19.120426757335665	19.037270357608794	15.55	2.2845820635557175	2.8418268996477125	1.390046680867672	128.77149013519286	185.01472007751465	268.423
chrX	112601380	112601780	16.115566146373748	17.074933152198792	16.2075	1.1118445724248887	3.6111139911413193	0.5208987143635749	159.2287910079956	249.30002082824706	300.103
chrX	113298503	113298903	4.833518494963646	4.182317365407943	7.565	2.65896	5.437034848928452	1.8002734431624412	19.511264922618867	36.38628551483154	43.795
chr4	114648761	114649161	24.16759241104126	26.148058247566222	24.165	2.8709510004520418	7.242592848539353	4.361970810890198	40.63987481594086	137.20286447525024	99.9875
chr4	114666629	114667029	31.282336354255676	34.41179743766784	31.7525	7.525819422006607	6.111291226744652	4.890246089696884	210.43797782897948	483.3770148468018	351.195
chr4	115095982	115096382	16.025965962409973	12.480411822795867	18.6125	8.346730159521103	14.32454262137413	10.64374253153801	22.37761809825897	44.15713403701782	39.9525
chr4	115134104	115134504	17.838534712791443	12.884027950763702	20.6175	8.12572	10.208864597082139	7.590660594701767	15.819293167591095	104.60539394378662	38.72
chr4	115657299	115657699	21.11678295612335	15.529110295772552	19.03	2.110926804840565	5.2220893740653995	1.7619067791104317	12.272687571048737	40.902430176734924	35.135
chr4	115938811	115939211	94.95198350906372	91.57083190917969	87.0325	33.98230913639068	47.61194981575012	41.254262747764585	747.9368908691406	1367.0536709594726	1253.89
chr4	115955268	115955668	15.233390319347382	9.959846439361572	8.9075	5.741901249587536	9.088873883485794	9.547348350286484	22.5399	31.52291676521301	47.2925
chr4	115963065	115963465	27.919089169502257	24.449803049564363	23.375	7.550622198581696	10.80845087170601	6.693471052646637	178.72453815460204	212.75553302764894	322.01
chr4	115966457	115966857	43.88302279472351	44.068905925750734	35.755	13.317350261211395	18.19584623813629	11.256130851507187	11.40473742723465	24.571796555519104	25.9475
chr4	115979595	115979995	57.207363862991336	59.62163535118103	44.415	16.815244251489638	33.36433593273163	19.969742720127105	160.24777578353883	324.22190212249757	264.623
chr4	116017253	116017653	35.674773921966555	25.169038610458372	21.14	5.193872046470642	14.946755520105363	6.129777842760086	119.12949213027954	130.97256866455078	218.343
chr4	116144221	116144621	30.19571562767029	29.263330607414247	24.0875	4.472187794148922	15.426426270008086	3.6507152450084686	91.05443090438843	53.42237458229065	171.102
chr4	116222062	116222462	9.262711218595506	8.038294268846512	17.1675	5.216423981785774	18.18453569173813	3.591690989136696	11.791432906389236	17.288808052539824	42.4925
chr4	116840051	116840451	22.116102764606477	14.49640993118286	15.38	2.940864585340023	5.034290901422501	2.2901839029788973	44.3544	84.7167	95.025
chr4	116877415	116877815	15.96393503665924	18.287965621948242	15.2175	2.1357345589995385	8.735908371210098	2.656139327287674	57.98620183944702	102.88902885437011	96.0675
chr4	117133444	117133844	17.879881296157837	25.224860935211183	19.5275	11.039526443481446	40.26075705051422	13.063780428171158	15.033194446563721	12.656195991039276	41.44
chr4	117304299	117304699	48.452353134155274	46.19012696266174	57.7775	12.59792028427124	27.739509472846986	16.96239726781845	101.8057149887085	123.27206993103027	194.238
chr4	117312590	117312990	7.385819560885429	4.903701368570328	8.57	7.167228793501854	12.887786040306091	8.952667932510376	12.708778505325318	9.383915219306946	27.8625
chr4	117317610	117318010	17.08271646976471	10.275455721616744	14.965	8.166314631700516	11.90129422903061	6.107643719911575	14.477138187885284	22.163173525333406	31.7025
chr4	117484479	117484879	16.811642508506775	9.899724632501602	11.025	8.540688356161118	14.768002772331238	8.679673459529877	18.761854174137117	22.993880729675293	42.455
chr4	117494301	117494701	52.45884391784668	49.3548	38.335	11.763468928337097	35.34411757469177	15.75090087890625	243.43986919403076	473.32723678588866	508.967
chr4	117883010	117883410	9.117980681061745	15.372381172180177	10.7575	1.8944218930602075	22.956355335712434	10.419452195167542	28.310733642578125	18.32830055952072	53.4875
chr4	117929303	117929703	13.64136732339859	7.69907	13.765	7.395012332201004	17.747854118347167	5.625111463069916	29.61054503917694	18.47553367137909	56.52
chr4	118446156	118446556	12.177978842258453	6.550435361266136	8.0925	7.052208943367004	12.81764613866806	5.532145889997483	14.772100925445557	19.90620539903641	36.575
chr4	118517061	118517461	8.635546565055847	8.1392	10.6425	6.36661	10.299367835521698	5.411144136190415	20.674176349639893	63.31614098548889	34.6225
chr4	118569497	118569897	15.566506969928742	12.212029863595962	13.3725	8.315163770914078	7.720001637935638	7.876933829784393	12.320668421983719	32.05254333496094	35.26
chr4	118580998	118581398	14.578659601211548	13.060085482597351	10.035	7.9159788274765015	11.56189816236496	5.229642006158829	7.978096249699592	18.000838589668273	19.67
chr4	119233203	119233603	13.547172145843506	12.115419760942459	13.4975	10.241162977218629	22.53552144527435	10.471094616651534	14.232985725402832	5.212798394560814	29.925
chr4	119501022	119501422	45.454375348091126	40.105575771331786	35.51	12.117545428276062	13.829025108814239	8.908399230241775	5.416580401659012	17.787673976421356	12.4325
chr4	119734078	119734478	31.54193022251129	18.16775291919708	24.1475	5.935854415297508	18.10534763097763	6.203559472560882	46.454440531730654	34.562243928909304	90.0375
chr4	119814751	119815151	22.060973858833314	28.786710729598997	17.3675	5.545693261027336	21.655368094444274	4.511008868217468	36.6064	52.54332272052765	77.6625
chr4	120033015	120033415	46.70180982112885	43.88425970077515	35.97	10.358424965143204	19.533	9.721466423273087	249.96432998657227	384.4613324737549	482.335
chr4	120096880	120097280	13.64596152305603	11.962972782850265	15.08	6.653027774095535	11.410305523872376	7.071234146356582	14.872306547164918	22.899386026859283	35.6025
chr4	120148509	120148909	19.210022106170655	17.68466991186142	25.085	5.845647405087948	12.24068043231964	5.784481033086776	65.95583005905151	110.31265581130981	157.29
chr4	120161292	120161692	17.721372765302657	11.851337966918946	14.41	6.589879941940308	7.833131486177445	8.124835637807847	35.49426326274872	46.73496344566345	63.44
chr4	120286796	120287196	66.3713	70.47676814079284	54.0875	22.46693332195282	42.64100584030152	22.053337321281433	320.8215793609619	270.7511683273315	581.543
chr4	120405520	120405920	8.437986451387406	12.433174383640289	10.65	4.070750378668309	11.494021430015565	4.357544003725052	45.89697690963745	95.23024192810058	84.4525
chr4	120649840	120650240	44.08748215675354	47.1691	47.7675	5.800541545152664	12.957924394607543	8.0422	237.87510566711427	467.81773689270017	409.47
chr4	120716587	120716987	23.89422340154648	14.249499561786651	15.295	11.668753881454467	13.0597	12.268406664133073	33.58477328300476	56.65730143547058	64.5825
chr4	120731150	120731550	43.2421	20.100032341480254	32.6725	6.283168118298054	16.43101669192314	7.311765350103379	137.46797742843628	99.83869148254395	214.69
chr4	122960843	122961243	50.87141262054443	47.20993522644043	55.36	6.689115290045738	14.946752362251281	6.739216991662979	587.9135019683838	1049.4663941955566	971.87
chr4	122983459	122983859	14.084755778312683	10.646877963542938	13.71	4.285000460147858	5.5388536471128464	5.691514837741852	21.986686053276063	56.21337948799133	47.5775
chr4	123105194	123105594	32.55274257183075	39.22746861457825	31.065	5.19613	23.834250950813292	5.8272730767726895	169.90253128051756	93.6084	291.053
chr4	123116180	123116580	32.164497101306914	28.617102808952332	23.915	4.041432952880859	14.046235455870628	7.481457061767578	124.48819113731385	94.90275526046753	217.468
chr4	123162613	123163013	12.53866696357727	11.052659769058227	12.7875	3.4956586399674414	6.321712218523025	4.422471195459366	8.019021142721176	17.354740970134735	18.28
chr4	123182271	123182671	31.96922481536865	23.76491802215576	27.345	7.442373601198196	12.620795092582703	3.6448131453990937	74.63674977302551	176.49669006347656	162.287
chr4	123188893	123189293	12.880959160327912	14.616639362573624	13.81	6.344063096940517	7.491478934884071	5.985166389942169	9.544641257524491	20.486379170417784	26.38
chr4	123201556	123201956	37.05315114974976	47.620012502670285	31.62	8.493330773115158	14.738604109287262	12.12380521416664	178.08102478027342	339.7635550689697	308.233
chr4	123229041	123229441	15.839883458614349	12.08964019536972	15.18	8.73464	7.473377622961998	4.153906211853028	15.339446485042572	45.574612636566165	34.435
chr4	123238565	123238965	52.36465777397156	47.70160015106201	39.5575	14.440465424060822	16.489841361045837	12.05887829065323	18.056211183071138	46.633876171112064	40.81
chr4	123323197	123323597	19.76597068309784	17.95088529109955	20.1625	7.212337072193622	15.342704936265946	5.387541001141071	46.70283125400543	27.499041930437087	93.17
chr4	123342217	123342617	45.038568148612974	34.00171756744385	35.4375	12.309226704835892	24.99722710132599	10.873935621976852	59.35234184265137	38.27845652580261	148.875
chr4	123686778	123687178	37.11747577190399	33.84284463882446	41.3375	5.450977108180523	12.102659783363343	9.349607317447662	102.81339977264405	329.6654399871826	238.18
chr4	123956747	123957147	17.806373172998427	8.368928455114364	6.8675	3.6354854357242585	6.932616293430328	3.2788565629720687	7.906117808818817	22.90597551584244	23.005
chr4	123972498	123972898	9.621092323064804	12.909796245098114	6.1575	3.4144693195819853	6.491406692266464	4.285238066911697	13.693873200416565	64.08091912269592	43.1925
chr4	123990892	123991292	35.433556451797486	25.018747634887696	29.4125	7.052209984064103	8.765325419902801	7.655584479570389	64.37799101829529	266.2460081100464	165.083
chr4	124178450	124178850	39.01045204639435	36.638216218948365	35.0125	5.768964066803456	10.177185055017471	4.9787882447242735	250.24094470977784	571.4231645202636	448.79
chr4	124189282	124189682	14.718805510997772	14.908627814054489	17.0675	8.209159890413284	4.534253926873207	7.533105758428573	6.937964807748795	34.241392464637755	13.8425
chr4	124196619	124197019	11.787444721460343	13.534558201134205	10.5975	4.979622076153755	4.871382887363434	7.348652090132236	4.677057822048664	19.855661702752112	9.8775
chr4	124605613	124606013	11.412981915473939	10.294767496585846	11.4525	14.289360020160675	14.596053357124328	14.828628931045532	16.611	25.299206137657166	41.53
chr4	124658567	124658967	68.79494117736816	56.83269944190979	57.22	26.738402638435364	47.80426816940307	23.37993278503418	700.7541850280762	629.2782255554199	1175.86
chr4	124695618	124696018	21.316641006469727	14.13788937687874	20.235	10.189290796518327	6.088665421009064	4.891722670793533	31.625879899859427	43.684640448689464	76.965
chr4	124700856	124701256	14.727994437217712	14.217308304309846	10.495	12.918152768611908	25.128464155197143	12.12527391076088	32.296257915496824	9.019108026027679	81.625
chr4	124710072	124710472	7.447844760417938	9.272811207771301	11.0625	6.292185733318329	16.299791040420534	6.768726381063462	7.314782041311264	8.537830593585968	24.6775
chr4	124861755	124862155	12.506498254537583	10.043566409349442	6.1475	2.0545445165038108	10.140986866950989	2.169180844426155	24.4325	17.704171437621117	66.905
chr4	124885434	124885834	41.496128158569334	21.261541357040404	34.27	6.02832	9.459944692850113	7.488836627006531	102.83460433006286	32.17121700286865	178.555
chr4	125007449	125007849	16.35678263902664	13.015002831220627	13.2625	4.826264967322349	11.686344060897827	10.304352130889892	21.944351086616518	22.710395188331603	42.9575
chr4	125275684	125276084	20.25758628845215	21.688775634765626	22.8275	6.846980382204055	11.211193469762803	8.968902444839477	10.253111531734467	27.17818413734436	20.43
chr4	125315840	125316240	9.922038382291793	10.309803298711778	19.325	12.706168439388275	12.258777486085892	18.073545475006103	9.533348677158356	20.881956627368925	19.7275
chr4	125490910	125491310	53.77979370176792	55.158052989840506	47.7275	16.20181390672922	37.5298	26.834376826286316	369.02748563766477	930.0533964633942	671.812
chr4	125580986	125581386	5.681220382601023	8.147788431048394	10.0325	9.89836	8.267552735805511	5.577891196012497	3.1203919225931167	26.398026106357573	14.3725
chr4	125729837	125730237	17.12177507162094	21.819761593341827	17.8	15.200481340885162	23.130583806037905	12.241852941513061	31.973064737319945	64.08970868110657	72.1375
chr4	126234183	126234583	34.05057923316956	25.920481157302856	33.1625	16.711500997543336	28.841392593383787	21.141395344734192	46.81715353012085	10.432189919948577	102.983
chr4	126236932	126237332	37.271396870613096	22.910412492752076	29.975	11.02373770236969	26.219034283161164	11.30630949139595	51.32908051490784	14.724169971942901	94.4075
chr4	126256986	126257386	24.025164976119996	22.66566554784775	29.54	14.226214199066161	41.49613464832306	17.781373353004454	135.11107488632203	27.3078	285.603
chr4	126321877	126322277	17.158536479473113	12.181957577466966	12.885	7.703984882831573	10.091208136081695	5.371303550004959	15.421308398246765	12.471593019962311	32.41
chr4	126324611	126325011	12.665016458034515	11.08701061964035	15.6125	6.517713148593902	7.378349236249924	5.161762750148773	24.755668091773988	20.03806449651718	47.26
chr4	126482672	126483072	16.75880706548691	12.267853059768676	11.165	6.021554110050201	12.134340516328812	5.5351	7.474261706471443	19.06450837135315	17.2
chr4	126533048	126533448	34.14476704120636	33.94804412841797	40.8275	3.6851011043787003	13.50321185708046	3.793852096796036	181.4243880081177	168.70384199142455	296.81
chr4	126609638	126610038	8.176090350151062	10.91740124821663	8.2875	0.8344475749135017	5.986848826408386	1.846017669737339	28.299444251060486	31.204257271289826	54.895
chr4	127168593	127168993	25.355299656391143	19.02010187149048	26.6725	11.565004160404206	18.61895506620407	10.096285743713379	72.69197283744812	76.72393306732178	146.225
chr4	127236397	127236797	10.60663348197937	9.543330380916595	14.24	11.813082511425018	34.40966605663299	12.24923704624176	20.914095199108125	21.314891543388367	48.8975
chr4	127971448	127971848	28.75760097980499	21.630815346240997	22.9375	5.748666213750839	8.258502178192138	5.830224803686142	75.97608099937439	166.02054740905763	151.605
chr4	127988251	127988651	36.246797819137576	52.7191	36.4	5.714837181568146	23.381731057167052	8.431772513389587	261.2377721786499	603.8032004547119	494.215
chr4	128629886	128630286	12.74541910648346	12.456786764115096	9.825	5.017963724136353	4.685850462913513	8.175005010068416	10.175492304563523	26.71668621301651	27.655
chr4	128655093	128655493	41.19977954864502	26.81577269077301	38.4775	9.828449577093124	14.399199068546295	9.588671417236329	49.88249779701233	41.46283354759216	103.567
chr4	128727408	128727808	3.797436820566654	5.569266987293958	4.1025	1.7455741554498672	10.328781510591506	2.757957831323147	16.927168488502502	3.834880251288414	33.06
chr4	128805629	128806029	23.087867186069488	24.340302295684815	22.6475	4.100069221556186	13.571093273162841	2.4111837854981424	210.43087776184083	260.6595970106125	504.695
chr4	128877700	128878100	17.215968313217164	14.438436906337738	15.665	5.811813740134239	6.170118188261986	5.41114	9.046451612710953	15.141722962856292	22.97
chr4	129049150	129049550	21.4568	21.32165601491928	22.185	5.006684784889221	18.10082178592682	4.416568369865417	80.41180225372314	70.99028981208801	166.238
chr4	129094950	129095350	24.23421872138977	14.650988357067108	16.6575	10.171253125667572	13.745311050415038	6.165197219848633	15.08541379213333	33.14477278709412	31.745
chr4	129136989	129137389	51.813306298255924	38.39873302459717	45.2625	10.329116679430008	11.935226163864137	7.9448097443580625	198.7664905166626	189.318	303.86
chr4	129248152	129248552	14.337445981502533	13.489476845264434	10.65	7.383739731907845	21.67799383163452	4.9964928206801416	31.464994015693666	12.451818372011184	58.7825
chr4	129491475	129491875	22.61232771873474	19.06518492221832	25.2725	6.041850585341454	21.34086670875549	5.957128976583481	47.987119517326356	35.74018245220184	86.565
chr4	129741685	129742085	8.582709136009216	8.3217	6.1425	14.880233600139618	20.43130301952362	16.401659069061278	10.018834048509598	3.8766350680589676	26.775
chr4	129771684	129772084	18.945833773612975	13.91029356956482	17.035	4.54436	7.43265	7.782494648694992	12.217640535831451	37.18183209419251	28.135
chr4	130139028	130139428	51.190734977722165	43.24017024993896	40.645	12.018310971260071	19.225330073833465	16.4031	269.83404315948485	337.933	466.365
chr4	130163417	130163817	16.949476284980776	16.793675310909748	26.3625	12.778323558568955	8.527751040458678	8.391927183866501	52.61336501955986	59.51203149080276	89.84
chr4	130166899	130167299	13.503526692390443	14.730436935424805	16.56	7.212335564494133	11.462349029779434	6.88973	9.14807	10.709091491699219	17.7275
chr4	130199273	130199673	15.25177623987198	9.362983860969543	9.9575	6.01253	7.9326899749040605	6.051569929122925	16.396511900424958	23.378464148044586	36.69
chr4	130308622	130309022	26.64408647060394	30.223032083511352	24.9075	8.4798	27.53134286880493	9.337808401584626	92.41350944519043	69.75961978912353	232.95
chr4	130792683	130793083	53.68101224899292	45.614734630584714	47.3125	12.252843766212463	23.343268828392027	15.488244374990463	143.17244062423705	303.7421472930908	248.035
chr4	131126299	131126699	5.605408777594566	4.727650489658117	6.845	9.226292464733124	11.534750469923019	6.19028	5.343191495835781	16.23833938598633	14.565
chr4	131252928	131253328	15.097853001356125	9.91261	11.4725	4.030155982375145	6.412217738032341	6.032387584447861	6.854696756601333	18.96560975074768	24.39
chr4	131819138	131819538	13.56784868001938	7.4049344438314435	14.6325	3.7550139567255973	8.20194	4.086026984453201	36.92109471321106	28.140747668743135	69.355
chr4	131837025	131837425	63.27453828811645	67.86817980766297	62.5	11.519886174201964	26.768843302726747	14.983580076694489	569.9363172912598	872.5215937805176	941.388
chr4	131915013	131915413	33.67152491092682	33.58735886573791	35.035	8.155038778781892	16.602980694770814	11.813924844264983	82.53581115722656	168.67533248901367	163.315
chr4	132048383	132048783	24.034348969459533	22.253441038131715	22.3275	10.617787364721298	35.068079795837406	14.03621753334999	123.51155317306518	45.59	212.643
chr4	132074585	132074985	15.511373031139374	12.836805508136749	14.4225	6.585373764634133	26.481493701934813	8.378645246028901	100.20814405441284	40.517850170135496	168.188
chr4	132113577	132113977	25.068132953643797	18.19135210752487	22.25	5.119450344741344	7.403236550092697	5.132250797748566	47.47057998657227	100.97934911727906	87.7875
chr4	132144066	132144466	58.44101851463318	35.82450159072876	57.19	9.366116287708282	13.270161833763122	9.14597	350.04683563232425	776.4012760925293	602.97
chr4	132795754	132796154	29.049361424446104	20.220258445739745	22.4425	9.215014431476593	7.957572264671326	5.98074	17.24612122774124	10.276153366565705	44.1475
chr4	132950133	132950533	10.29879316329956	6.6857	7.2525	6.542518548965454	7.624971321225166	5.481974800825119	13.61483030796051	11.214557690620422	26.405
chr4	132974137	132974537	11.968931179046631	6.099570348858833	7.6675	10.196060359477997	15.73414425611496	7.353078761100769	12.645267068147659	13.144075002670288	30.6775
chr4	133212091	133212491	34.89598321795464	19.27343998491764	26.765	3.8023752197623253	22.101099398732185	10.561105996370316	37.52795391172171	10.023429872989654	76.18
chr4	133599770	133600170	4.23852	5.034667950868607	3.205	6.54478	15.571229827404022	4.162760652601719	8.141808371543885	6.850039852261543	20.915
chr4	134073248	134073648	7.882033970952034	8.568596646785736	6.5325	7.374715014696121	9.082089788913727	4.713170679807663	11.444252991676331	18.52828209877014	26.1175
chr4	134251218	134251618	70.77981379508972	57.294313793182376	56.6575	12.988070089817047	28.311942505836488	14.838964414596557	323.35347801208496	393.5727914428711	637.798
chr4	134343106	134343506	19.301913974285124	14.526466253995896	20.8425	8.362525361776353	19.25248463153839	5.921713706254959	130.4269501876831	212.7643006515503	246.85
chr4	134551654	134552054	35.909099831581116	29.81296458721161	32.3625	5.351740204691887	13.473801066875458	4.491830715537072	55.4416	35.70282357931137	110.27
chr4	134660261	134660661	14.022718551158905	12.750921499729156	15.7275	6.208742398023605	7.652121260762215	5.2016	8.021846994161606	6.199539924263954	20.0375
chr4	134703120	134703520	70.27670399665833	99.82385013580323	73.7575	17.288846595287325	47.82689778327942	22.2806	281.9867638015747	141.9937583732605	496.12
chr4	134767530	134767930	12.952178995609284	15.241412816047669	12.0525	6.238059500455856	24.895412344932556	7.357508655786514	44.29655752182007	11.651877129077912	75.1075
chr4	134954435	134954835	14.682042467594147	17.766258132457732	15.595	4.273724138140678	8.38973	2.223780171573162	29.109538402557373	40.75958816051483	60.025
chr4	134968606	134969006	16.0007	6.947628085017204	13.9075	6.6552819311618805	7.324046443700791	5.483450479507447	14.880775549411773	34.28094600200653	36.78
chr4	135128722	135129122	15.325290429592133	13.4358	13.98	7.893423262238502	10.039170667529106	5.914337320327759	12.323494460582733	22.875208537578583	30.6375
chr4	135152706	135153106	44.2161	40.799060335159304	30.5625	11.571758501529693	22.62376277923584	8.036296322047711	445.65417110443116	677.0306127929688	729.492
chr4	135201875	135202275	10.404468812942504	8.10914	7.2525	3.806886032521725	4.76052	4.037331984043122	11.225499863624572	25.982665295600892	25.3975
chr4	135206116	135206516	24.15381944179535	14.659579973220826	15.4525	8.69179	11.842463361620903	4.1789920055866245	20.168926070928574	28.45500867128372	38.7875
chr4	135273163	135273563	12.253796291947365	8.08338	6.91	6.393674475550651	16.686692004203795	6.039764504432679	13.245071079730987	9.315789515972137	34.0775
chr4	135510099	135510499	13.273800538778305	13.573225808143615	14.245	5.823091139793396	9.600224089622497	6.017630326747894	15.668287055492401	42.631971106529235	39.3425
chr4	135525363	135525763	12.285952070951462	9.169752360582352	10.975	6.483884777128696	6.792335211634636	4.493302028179169	12.488610889911651	20.78965029478073	26.125
chr4	135626619	135627019	15.274749517440796	16.47162601470947	12.36	19.36368131875992	23.845564222335817	17.12028729915619	9.138185883760451	40.18600296497345	25.0275
chr4	135727395	135727795	9.64636	10.908800646066666	10.9725	6.65077	8.930492593646049	4.03733	12.451919496059418	15.341708087921143	27.8125
chr4	136088668	136089068	12.906232568025588	4.021293359696865	9.2575	9.149611150026322	6.299087485074997	9.681629012823105	5.724244595766067	17.54813896894455	15.99
chr4	136134714	136135114	30.834363679885865	28.007355585098267	32.245	5.735136975049972	15.356285080909728	6.914818190336227	143.08354579925538	364.0166870880127	296.08
chr4	136144475	136144875	54.565469913482666	46.15147272109985	42.1675	19.214831652641298	42.96682445526123	20.658854217529296	67.47579832077027	83.67506080627442	141.007
chr4	136172865	136173265	25.938814376443624	26.701978915035724	19.2725	12.379156064987182	23.86366125702858	11.487806216478347	22.079833078980446	22.730166277885438	55.6775
chr4	136290353	136290753	49.42870560646057	41.11250828742981	43.5575	17.200891757011412	42.58897148132324	17.592494204044343	82.10676362037658	61.85691288948059	227.745
chr4	136424410	136424810	38.14436761856079	38.31500304698944	48.4925	7.246161620616913	16.51700374364853	11.328442149162292	111.39273294448853	179.28770040512086	205.675
chr4	136637425	136637825	65.57412959098816	37.67735233783722	55.3075	8.718859496116638	13.037118034362793	8.583759880065918	226.627	270.1995127868652	380.705
chr4	136755578	136755978	22.405562896728515	15.776016490459442	17.91	10.371965115070344	36.22652366161346	9.222712817192077	42.30521456718445	18.871112887859343	96.315
chr4	136771086	136771486	8.495411559343339	7.301878713220358	10.245	9.544289871156217	5.986848702430725	4.878441817760468	11.692636008262633	10.287150239944458	30.09
chr4	136835253	136835653	28.73692488670349	27.545741658210755	33.3625	7.510035161375999	26.488284277915955	10.755884764194489	133.08585569381714	46.86683382987976	242.51
chr4	136861959	136862359	15.37353443622589	13.678412683010102	18.0975	5.757687647938728	8.914654085636139	6.03976	8.910965552330017	26.32550302028656	24.5125
chr4	136905678	136906078	26.136380445957183	17.201600811481477	19.975	10.132913969755172	10.097993252277375	12.22267151594162	7.327480536699295	23.198266954421996	18.26
chr4	136943060	136943460	14.031911461353301	8.572892237901687	16.3	8.224952713251113	7.054796797037125	6.931046376228332	18.55863337755203	21.455541338920593	36.03
chr4	136945758	136946158	27.18854334831238	14.812025966644287	22.1425	8.139251561760902	10.018802719116211	7.537535352706909	65.47457356452942	78.66664213180542	112.685
chr4	136956717	136957117	24.01826992034912	20.303984382152557	25.41	3.0310746476054193	7.910060040950775	4.518387731015682	183.67399551391603	116.92313128471375	379.04
chr4	137681503	137681903	27.28503394126892	27.234424695968627	23.7875	3.6061669889092447	13.57787897348404	10.407644922733306	73.07161520957946	70.86283168792724	119.975
chr4	137862341	137862741	13.257720409631728	13.710603309869766	9.48	12.424245899915695	23.03555357694626	12.057402085065842	20.075785710811616	8.515853098034858	53.995
chr4	137913434	137913834	4.652032423019409	3.9890880623459815	3.085	6.925915853381157	12.254256535768508	9.522261773347855	17.92495212316513	13.38361723423004	34.575
chr4	137993185	137993585	21.22016445875168	21.821901750564574	22.94	2.636403112709522	11.887716852426529	5.6634777998924255	132.6131133079529	183.37531810760498	416.507
chr4	138250539	138250939	27.52854569673538	25.600591595172883	21.555	15.81842595219612	32.53395983695984	10.772121641635895	95.71029918670655	52.26422565460205	178.773
chr4	138262583	138262983	31.92328410387039	21.38392942428589	21.085	10.631311885714531	20.600995366573333	10.054962581396103	59.341051692962644	18.05579312801361	93.9825
chr4	138555547	138555947	16.131641755104067	13.047199795246124	15.2375	6.556051360368729	15.521452701091766	8.905449788570404	29.689579722881316	66.7357	57.925
chr4	138725098	138725498	2.55	2.6450797000527384	2.8625	5.791521045267582	7.5503	4.577412348985672	9.791619292497636	6.6478568893671035	21.3375
chr4	138777589	138777989	10.234469027519227	15.037453787326813	9.69	4.377467173337936	10.91705740571022	4.509533829689026	5.087745299041271	12.203480842113494	14.695
chr4	138972616	138973016	2.0422996397316457	7.583132996559143	4.1925	6.763536538481713	21.110077767372132	6.799714665412903	6.980304823517799	5.562223286032677	19.0275
chr4	139568812	139569212	10.252850081324578	8.624420511722565	7.82	3.741483298242092	5.4211960250139235	4.58922	1.5764252945780755	16.244940295219422	7.1125
chr4	139575367	139575767	59.077368144989016	59.60874242782593	36.5375	13.057982842922211	29.081230921745302	11.647176467180252	221.5844372177124	133.45150737762452	369.363
chr4	139925955	139926355	28.592196362018583	26.27689658641815	29.565	7.38599	12.26783420085907	9.427821336984634	26.471809015274047	46.42290248394013	58.5825
chr4	139965745	139966145	9.446496776342393	6.810220554172993	8.71	6.675582888424397	5.167784087657928	7.130258717536926	16.79309024810791	15.291159172058105	31.23
chr4	140003818	140004218	9.793382734060287	7.402789909243584	12.905	14.887003972530366	9.000631427764892	11.42287531375885	9.104313666820525	8.96197	21.7525
chr4	140109346	140109746	24.948677668571474	13.88023030757904	20.71	5.863685350418091	6.633952783346176	4.708743479251861	31.397256767749788	45.616369729042056	58.51
chr4	140246069	140246469	52.25438684940338	52.92305307865143	43.2325	14.223954646587371	24.196271424293517	16.721865022182463	375.88074012756346	783.7062622451782	826.2
chr4	140648460	140648860	9.685413278341294	13.768588855266572	14.225	4.005348480343819	12.32666166305542	2.359537754058838	44.53083987236023	21.620360802412034	95.575
chr4	140906258	140906658	10.358524191975594	6.333593077361583	6.7975	7.622799795567989	9.473518074750901	7.232080631256103	9.32024	4.278802926540375	18.5875
chr4	141238261	141238661	50.36370454788208	35.85672019958496	36.035	14.429186482429504	15.978498809337616	13.295454332828522	16.07050244808197	17.83602917432785	33.8575
chr4	141537151	141537551	32.48841352462769	21.212156558036803	14.2825	15.25235357761383	23.313855519294737	8.684102796316147	7.54765	6.880806527137756	23.7175
chr4	141663749	141664149	20.9169	26.083665130138396	18.225	4.13841	12.740713136196137	2.6177737241983414	91.63444507598876	103.3372900724411	207.17
chr4	141874339	141874739	31.500580372810365	26.86945347070694	33.6825	13.653369994163514	29.77811092853546	13.752895716428757	131.65621040344237	38.49162610054016	238.852
chr4	142475670	142476070	32.47692912578583	31.026005589962004	36.0425	10.714765284061432	14.51007830619812	13.534503530263901	17.958830293416977	45.73723888874054	39.56
chr4	143073924	143074324	9.947303067445755	10.599641695022584	11.45	2.753677537739277	6.627165197134018	4.339835267066956	3.9953981541097163	17.09102952718735	15.5125
chr4	143212215	143212615	9.60501	11.593694268465041	10.14	2.5055987441539767	6.052464029192924	3.253770983219147	45.875811038017275	42.662742624282835	78.445
chr4	143299531	143299931	5.8512223015725615	5.0046105340123175	13.9	4.900688338577748	9.819695711135864	4.165710576176643	22.498989874720575	54.58712628126145	57.145
chr4	143334844	143335244	6.965412573814392	6.9347450172901155	8.2075	5.877216638922691	5.249240227937698	3.7746691501140592	4.559920839071274	14.238496623039246	12.765
chr4	143389557	143389957	11.78514718413353	12.355876005887986	12.02	2.0432685953378678	3.758183901309967	1.5789275649189949	9.939806547760963	13.24516689658165	25.9175
chr4	143394482	143394882	9.276497179567814	3.293467429578304	3.9175	2.0432690727710723	8.530013971328735	5.0097739514708515	9.897460992336272	11.278275789618492	24.3775
chr4	144893527	144893927	57.437096757888796	45.977573776245116	56.3475	12.266387965679169	12.394536741971969	10.08152785897255	164.5790862083435	496.57386505126954	341.73
chr4	145246211	145246611	34.10801365375519	30.162905616760256	22.7975	9.185697435140609	17.123379001617433	6.433759627342224	41.34975900650024	67.4763	91.8925
chr4	145315023	145315423	14.431634312868118	13.588243147134781	14.105	5.9922349536418915	9.557236362695694	3.5238109168410303	16.272318049669266	78.94354526519776	50.2025
chr4	147936399	147936799	17.40893996834755	12.980641462802886	11.9175	4.959327636063099	16.21833737373352	4.875489609241486	16.452969431877136	12.036464598178863	34.5375
chr4	148107599	148107999	10.935155880451202	14.103512164652347	9.9475	9.007533755302429	11.258711228966712	6.75102	29.00227704167366	31.459183643460275	53.5075
chr4	148164091	148164491	39.61463830947876	19.623388147354127	23.5475	10.042702775001526	18.216215212345123	11.021509263515473	120.60006753921509	66.68951635360717	186.2
chr4	148173827	148174227	29.630576119422912	19.060891423225403	26.18	9.938958483934403	14.928647812604904	11.408120670318603	39.508	40.823318943977355	73.7975
chr4	148271290	148271690	30.01881992816925	18.60787148475647	26.3075	8.838381710648537	14.139004981517791	7.503593868017196	66.29736141204835	47.2053	115.585
chr4	148404023	148404423	23.379626202583314	14.489980070590972	20.585	5.081109184324742	9.05041	5.3845858883857725	9.577101032733918	28.474789245128633	17.4125
chr4	148771149	148771549	19.33867135286331	14.520033555030823	19.5925	6.68235	7.22675	9.182867984771729	11.061786090135575	33.31178924560547	25.825
chr4	148793888	148794288	8.819337159991264	9.1354	9.1375	9.138333117961883	5.989110525846481	4.61578	15.085408148765564	30.830654911994934	28.5975
chr4	148951995	148952395	39.53193737030029	27.53716896414757	31.8125	12.358853625059128	30.101666495800018	14.217725282907486	76.90612620830535	45.36144220113754	122.302
chr4	149307457	149307857	1.2818933606147767	4.497923270463944	1.2325	1.3914972314238547	9.561758055686951	1.6290996885299682	5.480088542699814	5.505084494948387	11.8575
chr4	149454409	149454809	12.32271411061287	12.60278559923172	8.415	7.275478851795197	8.855826961994172	4.184893686771392	11.018035762310028	21.488499064445495	20.665
chr4	149587016	149587416	44.78126764297485	38.67355628490448	27.615	14.129233288764954	27.64446991443634	11.73571020245552	116.8375050163269	231.11233711242676	212.52
chr4	149854612	149855012	19.733812789916993	10.659763367176057	16.215	6.625964105725289	8.500598436594009	4.294090937376023	12.37429888010025	14.27365974187851	29.46
chr4	149856486	149856886	10.31947163105011	9.148287786245346	13.0925	3.9016067031025887	8.570741299390793	4.214406685829163	12.954345767498017	13.464919407367706	37
chr4	149954558	149954958	40.52207593679428	43.787647571563724	29.97	6.091473982930183	34.30331387519836	11.750459069013596	313.7678830718994	117.81974548339844	519.347
chr4	150008342	150008742	7.69595	6.365794591903686	9.41	3.396427212357521	11.274551640748978	4.941895136833191	16.433207380771638	13.54404733657837	33.4475
chr4	150033361	150033761	39.24248093605041	26.270444116592408	34.865	9.487899986505509	8.224566900730133	8.611796822547912	92.26390054702759	120.64152715682984	163.575
chr4	150048405	150048805	20.52637794494629	20.321166212558747	28.4625	13.520315761566161	22.173500032424926	16.949105558395384	104.83296607971191	219.37263542175293	295.215
chr4	150087771	150088171	22.263130524158477	15.45181688785553	18.855	8.103163948059082	17.433349115848543	5.442134421467781	88.7145	42.79679344177246	151.607
chr4	150101517	150101917	20.72394328355789	17.742635397911073	15.855	6.495159927606583	10.335569105148316	7.7470725154876705	23.85807309627533	17.68658812046051	53.28
chr4	150569631	150570031	9.067443023324012	7.299731333851814	8.6075	7.559648691415787	27.848107471466065	7.841515159606933	8.879912853240967	9.542150316238404	23.0175
chr4	150661887	150662287	7.3651435708999635	10.481559091806412	6.4775	2.9927356988191605	9.851372185945511	4.181942812204361	7.183531939387321	15.273587391376495	20.295
chr4	150778661	150779061	3.0002737537026407	5.410389757156372	2.8975	2.988225295543671	13.059744639396667	4.462312771081924	3.2248286828398705	17.16135499715805	10.21
chr4	150879185	150879585	5.0586545324325565	8.431192041635514	6.1925	2.9476303949952127	5.2673414051532745	2.3536342734098437	17.285635368824003	26.657344899177552	35.4775
chr4	150892690	150893090	5.938521564304828	4.603124869167805	4.9875	5.942620388865471	7.014069582819939	2.436270705461502	9.45291	16.091106677055357	22.08
chr4	151044208	151044608	16.512995176315307	10.674783306121826	18.55	5.4893143475055695	21.77981087207794	8.216326422691345	34.14929372310638	14.614292018413543	58.8125
chr4	151107441	151107841	45.41532199859619	30.721140632629396	32.3725	11.177102036476136	20.073805363178252	9.216806406974792	35.216240496635436	32.26132341384888	73.145
chr4	151366781	151367181	6.182033804059029	9.751587969064712	4.625	3.1911989519000055	6.489145864844322	6.410147753953933	6.727680503726005	22.257676589488984	15.91
chr4	151875460	151875860	18.796502516269683	19.930410897731782	13.5525	12.232566900253296	8.71781	9.289115509986878	5.471620059013366	77.98316410064697	12.1975
chr4	151882251	151882651	11.764473743438721	7.016329873204231	19.88	5.288592912554741	8.806048788428306	6.419001522064209	14.256981788873672	21.68628942489624	27.7575
chr4	151919285	151919685	7.204329454898835	6.153244487047195	4.4525	6.578604002594948	6.814960380792618	7.64231	9.819843740463257	10.506910264492035	21.4025
chr4	151994552	151994952	51.52384536743164	42.99756808280945	36.93	19.740321707725524	40.24264781951904	16.49314855337143	53.729712352752685	48.92381341934204	110.767
chr4	152170429	152170829	18.04758746623993	10.807903747558594	13.2425	5.347230132818222	11.42840424656868	7.943331520557404	14.85960381269455	26.318908834457396	30.84
chr4	152274201	152274601	25.54138068675995	21.759643914699556	35.595	6.603416348099708	27.397848944664002	11.658976465463638	71.40909930229186	15.262597742080688	143.898
chr4	152282854	152283254	62.603722734451296	44.57129292488098	55.5425	17.30913539171219	23.825204038619994	14.521706335544586	95.80206302642823	83.55857897758484	161.458
chr4	152312999	152313399	38.10990195274353	24.874904561042786	29.855	10.588472719192504	22.110150189399718	8.508498494625092	101.36681411743164	54.96073010444641	170.833
chr4	152476976	152477376	11.562311487197876	8.652329216003418	5.55	6.743249277472496	13.797346979379654	5.247350080013275	16.50801252365112	6.566543308496475	30.8275
chr4	153081627	153082027	13.643661502599716	15.32085036277771	12.315	12.80314832687378	18.428901621103286	13.690927889347076	5.354483711123467	17.842619442939757	19.9075
chr4	153098854	153099254	6.147574130147696	5.513443236351013	4.4475	0.9111261132359505	5.267340261936187	1.5449882444739342	3.8076961544156074	8.625736159086227	12.4275
chr4	153470493	153470893	5.534193182587623	6.3035341739654545	9.91	2.8664410400390623	3.8147465509176253	2.9793036261200907	8.853101271390916	13.774794383049011	20.1875
chr4	153481868	153482268	46.019513430595396	54.264915686249736	45.3075	8.791023016870021	23.587630228996275	11.259082674980164	497.83000023841856	778.3614254379272	898.577
chr4	154071726	154072126	10.705416030734778	7.7334263943135735	10.3125	4.102326464951038	7.08873	4.550851916372776	7.570227483808995	17.46022949874401	19.7625
chr4	154171109	154171509	56.05182179450989	47.031745758056644	37.0375	12.108527410030366	34.60876573085785	12.656505582332612	260.7396170806885	153.59949237823486	511.73
chr4	154334705	154335105	14.691231588125229	7.611047776192427	15.3275	4.228619286119938	7.878382012844086	6.123879152536392	25.12119298696518	21.50827612400055	59.17
chr4	154388740	154389140	14.036502342224122	11.346796785593034	10.5	10.441881999969482	10.073105599880218	7.195187195539474	4.998834534287453	17.060263059139253	12.97
chr4	154409523	154409923	15.58487926721573	12.351587452888488	10.345	8.109928257465363	8.496076352596283	8.18239	26.727251324653626	31.876727962493895	48.765
chr4	154446604	154447004	16.70137095928192	13.989732406139375	13.955	7.719770812988282	14.978433746099473	12.730286610126495	3.78935	22.545566551685333	12.12
chr4	154499875	154500275	14.709604780673981	17.590190496444702	15.455	7.523560391664505	9.821958388090133	8.37127	6.24784	19.855660145282744	12.7325
chr4	154503058	154503458	12.59609744310379	14.829196801185608	12.9375	7.559646965265274	7.181502135992051	7.5567175948619845	5.199238902926445	22.464249923229218	12.215
chr4	154506891	154507291	11.890823386907577	9.770903183221817	11.65	9.614201331138611	6.4054298156499865	7.88431	7.232922583818436	25.9629	14.065
chr4	154594596	154594996	11.245282380580901	11.51855634689331	13.42	3.574593342244625	7.371561940908432	5.270959750413895	12.638211469650269	30.03511393547058	26.735
chr4	154741685	154742085	10.627303576469421	12.32152114391327	13.385	9.099996206760407	6.292298446297646	4.670377497673035	15.386019685268401	24.38499370098114	38.7725
chr4	154802172	154802572	14.615424892902375	21.770383770465852	15.335	6.492905038595199	9.812909362316132	7.363407039642334	21.78769447803497	64.0611	37.495
chr4	154952838	154953238	20.641237213611603	10.67049784898758	20.9425	5.971937583684921	12.966974580287934	6.982693551778794	20.980423069000246	34.26556710243225	36.9475
chr4	155150462	155150862	14.693534039258957	18.663689572811126	14.58	8.76847	30.221583003997804	9.5444	27.42020101070404	18.44917098760605	55.8175
chr4	155397999	155398399	29.400846059322358	16.003587589263915	17.68	4.433847988843918	12.960181167125702	5.709222956895828	22.803829238414764	23.32353008747101	44.7825
chr4	155653248	155653648	31.898011884689332	33.05490393161774	34.765	12.803140637874604	33.63811433315277	15.067687867879867	51.26134209632873	55.4662	113.382
chr4	155735354	155735754	19.46961596250534	13.483037395477295	17.7975	9.564576976299286	13.851653646230698	10.040208804607392	11.785785760879516	15.592241852283477	36.9975
chr4	155784240	155784640	10.395279656648636	11.48850582242012	8.375	2.2710509887337684	10.052745136022567	2.272475050985813	16.99772767543793	26.61558896303177	30.85
chr4	155791496	155791896	19.756784529685973	6.634168647527694	15.6625	6.375634509325027	8.577526969909668	4.2631030058860775	19.001777906417846	38.33998677253723	40.1625
chr4	155840846	155841246	26.31327573299408	14.82274237215519	22.4375	7.760364946126938	13.912739217281342	4.522815004587174	41.88182577133179	10.467350838184357	81.6075
chr4	156133693	156134093	7.663784598708153	5.82905	6.3325	4.787924697101116	9.462200832366943	4.273432791233063	10.21077263534069	6.5357797551155095	28.19
chr4	156196525	156196925	9.765821658372879	16.90317675113678	10.84	17.189615609645845	44.02572401046753	15.638750314712524	15.227955044507981	11.273886501789093	51.7475
chr4	156203515	156203915	65.09629145622253	46.25238561630249	54.715	11.197393580675126	16.6799	9.951674066781997	290.3826007080078	385.00637390136717	520.135
chr17	3313901	3314301	11.987313274890184	5.479094084948302	10.8	3.698633392751217	2.744535183310509	2.1160577934980394	7.200466213226318	21.407191887497902	24.2075
chr17	3326796	3327196	66.25413233757018	57.27498098373413	50.3425	9.307481710910798	20.02177028179169	11.229563232660293	241.66018962860107	533.9578735351563	534.663
chr17	3414365	3414765	21.792193431854248	20.75055523395538	17.1925	6.021552941203117	7.667960610389709	5.064370839595795	16.097316634654998	33.028292841911316	52.805
chr17	4865781	4866181	12.097580513954163	13.90599176645279	13.565	7.604754227995873	4.631547505259514	4.813514069318772	4.825244504213333	20.633617444038393	15.2025
chr17	4908422	4908822	6.595548440814018	10.372069541811943	9.88	5.5299107345938685	12.509925334453582	6.991550863981247	15.87009241104126	21.721450719833374	32.84
chr17	4995903	4996303	9.726769376993179	14.270982446670532	9.7125	3.5745936331152914	9.480306705236435	4.162759811878204	65.8655	147.72519039154054	141.825
chr17	5341819	5342219	12.060831303596496	12.068181483745574	9.57	5.060811642408371	11.308491133451462	5.660526351928711	10.6525	22.32141053915024	26.205
chr17	5387778	5388178	8.817033478617669	8.44407	10.4475	5.685519043803215	9.711090698242188	7.370784907341004	7.821437861919403	27.21554813861847	21.615
chr17	5492844	5493244	31.37192796230316	31.506923236846923	27.67	7.40629	20.598731412887574	6.82775	217.6398175048828	331.45215270996096	419.868
chr17	5841589	5841989	5.465276610255241	4.961671240627766	2.3625	4.8713711753487585	15.173012902736664	5.256204525232315	8.647052062749863	16.389984979629517	19.605
chr17	5853572	5853972	4.518789029717445	6.48173	4.3325	8.197887651920318	19.250220227241517	12.216776058673858	9.416208816766739	15.491146876811982	22.995
chr17	6121312	6121712	14.46839136481285	17.69754940032959	12.545	3.0491163033246993	9.561757842302322	2.358061728477478	16.75780461549759	30.60650269508362	32.215
chr17	6861679	6862079	23.51746352672577	22.051610894203186	19.0275	10.017890700101852	22.261750960350035	16.37214136838913	40.440884652137754	159.35729732513428	94.14
chr17	7772811	7773211	14.26393096446991	11.853486667871476	13.76	5.701305066347122	5.980060792565346	2.921754187345505	17.096522901058197	39.28497559547424	43.7825
chr17	7801470	7801870	8.164600365161895	11.50996570110321	9.29	3.8565019154548645	6.541184419989586	3.206550155878067	2.7844998393952847	25.470621514320374	15.1575
chr17	7826900	7827300	29.789090597629546	34.547051410675046	28.87	5.383314023017883	14.557584915161133	7.198136273622513	98.87022344589234	330.44779251098635	225.743
chr17	8341298	8341698	62.091423177719115	51.557572259902955	45.9725	11.65069571018219	28.63323977470398	18.944179302453996	270.8558018875122	324.5405212020874	455.627
chr17	8389142	8389542	23.443950490951536	12.834656043052673	25.975	5.604330261349678	7.627234516143798	7.559666447639465	34.12106819629669	66.75764245033264	58.1675
chr17	8404475	8404875	15.228803271055222	15.088988411426545	6.31	19.77639113664627	30.38449164390564	13.4061	6.898448125123978	18.50411354780197	21.8825
chr17	8414106	8414506	17.866110928058625	15.421747195720673	13.795	11.206414494514465	10.057263339757919	8.946767992973328	9.910163270235062	34.845744104385375	21.94
chr17	8434234	8434634	46.10451551437378	44.61639114379883	46.3775	15.238823955059052	18.00579439163208	12.839483156204224	608.334	1133.181209411621	966.117
chr17	8525719	8526119	46.591544127464296	33.84499451875686	34.355	7.0973161494731904	8.34448	5.800711412429809	125.39707788467408	309.67578077316284	226.51
chr17	9669310	9669710	15.07487639427185	7.042095064520836	7.835	3.0671586254239083	7.140775769948959	1.6748440098762511	14.303548686504364	21.459933979511263	39.195
chr17	10335470	10335870	3.2254091334342956	4.246726648211479	3.2575	2.7694631883502008	11.514385730028152	2.3019879138469697	5.319200649857521	22.79828992366791	15.545
chr17	10396904	10397304	3.6756799326837064	7.216001467704773	3.845	6.432010982036591	6.371490601301193	5.812516552209854	2.9524462088942527	20.857774024009704	10.475
chr17	10406253	10406653	12.73622372508049	13.279073591232299	7.81	3.8181613340973852	5.787737979888916	3.789424749612808	10.766827288866043	93.66553810119629	26.225
chr17	10514228	10514628	6.175139619112015	7.168766217827797	4.695	4.104580273032188	7.858020786046982	4.814988882541656	3.010309148132801	19.710611639022826	8.8475
chr17	10840787	10841187	7.6844647037982945	6.428058063983917	4.925	1.8854007795453072	7.733575831055641	2.932082997560501	8.905319439172745	12.41005959033966	28.3125
chr17	11612835	11613235	12.0769	7.855803036689759	11.185	3.315237683951855	5.812627620697022	3.6846557223796843	5.9500502324104305	30.437288100719453	20.6275
chr17	11664539	11664939	3.197841591835022	9.382305670976638	8.33	4.039178006649017	5.590892237424851	3.206550681591034	2.5953851854801178	11.968335354328156	8.045
chr17	11912929	11913329	15.98920884847641	14.947267779111861	10.655	5.559225243926048	10.674958965778352	3.388053062558174	11.62490049660206	48.28649610519409	23.455
chr17	12030130	12030530	13.473665764331818	14.543643345832825	7.5	5.484801347255707	9.340025701522826	6.967937262058258	7.19764	51.25110992431641	21.72
chr17	12507194	12507594	46.977488679885866	28.782405014038087	32.9625	5.112682431042194	6.688252590298653	3.876488215923309	125.70753740310668	334.327	246.1
chr17	12742142	12742542	20.671106247901918	21.555673792362214	15.55	7.53032	17.872298607826234	4.649717276096344	81.0158	54.883807849884036	128.952
chr17	12769201	12769601	28.573820810317994	26.59249371767044	18.2275	7.2799940466880795	16.756832052469253	13.043120311498642	96.68128370285034	50.40501666069031	155.43
chr17	13732070	13732470	9.997840538024903	9.457451236248016	10.9275	8.461754088401795	9.059461787939071	7.367834202051163	5.286739826202393	13.612166163921357	15.14
chr17	13760375	13760775	1.4266232585906982	3.415843794196844	1.6875	0.5841134944558144	4.366822829246521	1.5656481346487998	5.043996158093214	6.177561956048012	16.1175
chr17	14163536	14163936	9.13177	9.199808546304702	8.3175	5.665224703550339	11.021141446828842	9.777544277906419	10.937597358226776	39.10915817260742	23.9875
chr17	14203291	14203691	20.898537793159484	23.120829882621766	14.4825	4.100069843232632	17.541955871582033	3.02357	38.48904619216919	59.39555727005005	79.465
chr17	14279680	14280080	75.98319911003112	48.40366602897644	45.73	16.283004816770553	22.49026948451996	15.840921967029571	341.4816526031494	748.6297326660156	669.367
chr17	14693911	14694311	18.1142	15.095416700839996	14.935	17.32042004585266	23.07627863407135	11.881805065870285	6.101062344908715	45.59219717025757	17.0475
chr17	14934921	14935321	15.591767098903656	11.74183319091797	11.835	5.883982174992561	13.552991557121278	6.181428009271622	6.801068620681763	27.595740699768065	21.135
chr17	15375770	15376170	29.547872980833052	23.721979718208313	27.22	6.213254670500755	15.480725010633469	6.342269690036773	197.10114011764526	423.9946830368042	379.44
chr17	15536134	15536534	38.77382842779159	23.79926915884018	21.18	3.86327	7.726787447929382	1.9271777603030205	28.930300306081772	62.24808845043182	60.9725
chr17	15576907	15577307	24.039	23.19811608552933	17.3425	2.8145700761675836	7.493742096424103	1.701405561864376	29.844822297096254	94.7072	71.095
chr17	15830730	15831130	38.29599164009094	38.37082474708557	40.4425	5.349484876394272	9.643213604688645	4.7426841449737545	331.25537254333494	614.6858834075928	594.808
chr17	17345786	17346186	38.17193697452545	25.755170788764953	28.785	3.561061724126339	9.414690945148468	4.382628818750382	41.98626036167145	39.816802196502685	85.76
chr17	17849984	17850384	31.126117968559264	25.03377950668335	32.7325	3.044606617987156	6.821748668551445	2.265096452534199	140.93971807479858	310.09768478393556	348.017
chr17	17909725	17910125	16.32231491804123	20.404885416030883	15.035	3.5565525087714196	7.5050545597076415	2.5557971251010896	22.731855666637422	71.25620767593384	59.175
chr17	22081029	22081429	27.88692446231842	33.0184	27.9525	2.77848	5.215302058458328	0.690598	62.35982985496521	220.90433250427247	161.26
chr17	23630653	23631053	12.851087530851364	12.643571789264678	8.69	8.698557358980178	14.195567681789399	9.064814403057099	8.488984699249267	20.78745538711548	22.9875
chr17	23644566	23644966	35.45193345069885	26.573168954849244	22.695	8.903783853054046	18.684571595191954	8.861177974939347	98.59923735618591	167.1984711265564	205.935
chr17	24208443	24208843	44.91221544265747	39.06429906845093	44.915	33.118547587394715	33.68336382389069	29.151122179031372	42.929013724327085	130.34630369186402	105.787
chr17	24352369	24352769	27.714629397392272	21.60076533794403	17.49	6.447798881530762	14.86077658176422	9.354039137363435	54.810769753456114	54.94973974227905	100.47
chr17	24548920	24549320	25.109486562013625	9.210547037571668	14.6	5.261529649496079	5.602206513881684	1.75748	12.436403224468231	16.49107979297638	27.5875
chr17	24658172	24658572	48.22721674144268	26.946749377399684	47.475	5.518629431724548	8.67029	7.450470436811447	118.38431123018265	260.7585396814346	216.873
chr17	24687573	24687973	34.77882471561432	16.454457497596742	28.525	11.835636048316955	22.87490560054779	10.370754165649414	10.116214286088944	9.917939534187317	29.435
chr17	24753124	24753524	65.20656167984009	61.18462807178497	43.0175	10.782419375181199	28.68526943206787	8.46423	162.9165361404419	101.80777393341064	279.465
chr17	25016358	25016758	3.926085605919361	1.9838093523681164	3.965	4.485719732642174	14.883401885032654	5.732834264039993	9.21722	6.381942235827446	19.29
chr17	25471760	25472160	19.102049744129182	10.180980565547943	12.5725	5.507356575131416	4.8057703655958175	4.360494017601013	14.752349475622177	11.590345587730408	28.4975
chr17	25496623	25497023	44.4367	26.130885491371156	41.5225	13.405295267105103	17.967327024936676	13.94030731678009	94.85926186561585	140.08623201370239	173.477
chr17	25570117	25570517	48.11464678287506	34.0983	39.835	7.090549401640892	17.6098	10.084477525949477	161.8623308944702	67.25210831642151	271.567
chr17	25951546	25951946	47.68505538463592	24.351038949489592	32.4625	4.959326762259007	10.455490989685059	4.705792610645294	237.61257472991943	387.4369874572754	455.715
chr17	26201629	26202029	47.7701	30.23161373615265	45.19	21.17467898130417	28.73730899810791	17.343111391067506	34.409	76.55032123565674	67.8175
chr17	26415054	26415454	75.32157076835632	42.52522849082947	54.61	10.207338445186615	26.114955577850342	13.177400962114334	189.40392059326172	173.50130317687987	335.765
chr17	26431806	26432206	36.58909453392029	28.535506682395933	29.15	7.293526958823204	12.021209250688553	6.857264907360077	138.25686050415038	135.5635474395752	234.255
chr17	26885535	26885935	30.538009939193724	29.216103591918944	28.2775	9.467610192298888	16.175347957611084	10.989043884277343	16.76345391511917	27.861650071144105	36.1275
chr17	26946439	26946839	13.101499849557877	14.666025938987731	15.0325	8.957910726070404	28.888906178474425	8.390449867248535	75.07707792282105	43.37477775096893	121.392
chr17	27133288	27133688	11.925282651931047	8.680246329456567	5.895	22.91349106788635	28.139990937709808	21.926424988508224	22.045961668491362	22.011543180942535	42.8075
chr17	27499460	27499860	27.464223227500916	21.160632336139678	22.375	9.386412348747253	14.046233870983123	14.005232340097427	4.874639747738838	14.398918738365174	12.97
chr17	27520769	27521169	23.499078068733215	15.503340032100677	18.7725	4.830774112641811	5.075017799735069	5.2724354100227355	29.66981870174408	69.964	70.6625
chr17	27655397	27655797	33.74274197101593	30.66316792488098	33.33	3.833949137032032	7.858021023273468	7.580327866077423	120.10892751693726	167.82483631134033	212.96
chr17	27685315	27685715	33.05125809550285	23.11009729653597	32.0875	12.751268971264363	24.904459792375565	17.716446276903152	43.38485930085182	30.492220113873483	80.55
chr17	27909674	27910074	28.410712852478028	16.911763622760773	14.2525	9.287182960510254	18.428899784088134	7.569996429681778	15.857396354675293	7.109361708760262	38.085
chr17	28142406	28142806	24.346787610054015	26.38422773361206	24.8275	6.892084552049637	22.368086738586427	9.563580545186996	171.01322597503662	313.64026210784914	308.34
chr17	28364247	28364647	51.861548852920535	44.56056444644928	56.94	14.061576254367829	22.72557575702667	17.96139524459839	258.4405968093872	434.14555252075195	466.45
chr17	28510757	28511157	13.487449817061425	9.981318449378014	17.725	7.564158736765385	14.745381695628167	8.377170300483703	17.709027109742166	12.97704913377762	34.915
chr17	28517822	28518222	22.421647667884827	12.600621609687805	18.525	9.528500049114227	17.263656709194183	9.463236706256867	57.519054136276246	59.78014134407044	131.252
chr17	29081792	29082192	3.40919	5.365302659869194	7.2225	6.436525447368622	13.573354312181472	5.241447350978851	8.411363278627396	11.17279180765152	22.4125
chr17	29094462	29094862	69.21994503974915	74.89738155364991	87.0025	28.801978816986082	43.238332066535946	30.586915955543517	112.47377225875854	30.397724170684814	190.69
chr17	30576786	30577186	24.94867965221405	14.960164630413056	21.385	23.996001057624817	38.83530806541443	18.594448516368868	19.989696135520933	12.067234289646148	41.605
chr17	31386321	31386721	15.738802881240845	11.035479037761688	13.795	11.431937786340713	27.395588312149048	9.59162	60.197714719772335	15.18347442150116	124.153
chr17	31636467	31636867	29.86260423183441	26.17382601261139	26.97	10.053977284431458	26.52222643852234	9.811487436294556	90.44191940307617	26.235400772094728	213.04
chr17	32100025	32100425	25.447195887565613	13.719213581085205	15.8975	5.489311517477035	7.708686919212341	3.776144024133682	37.60275641918182	30.72297559261322	71.44
chr17	32188982	32189382	36.71545040130615	24.758964495658873	33.86	10.394516479969024	15.335922605991364	4.971407510042191	24.884095196723937	25.83763439178467	62.1175
chr17	32392376	32392776	26.19151696205139	26.315528254508973	20.535	5.536671977043152	7.7833527505397795	5.22669	40.27999430656433	84.02888017654419	75.2525
chr17	32396406	32396806	42.47478127479553	33.7162	38.78	5.270554275512695	10.156822110414504	3.336406010389328	204.85767559051513	550.1017450714112	341.28
chr17	32415736	32416136	30.425438380241395	23.625363564491273	30.485	2.465003526210785	7.787877675294876	4.568558559417725	63.4762	148.70750923156737	109.853
chr17	33523767	33524167	0.9533794756233692	1.8013147395849227	1.745	0.6314735457301139	4.384925301074982	0.27004115462303163	3.1076887103915216	5.6567215156555175	10.7425
chr17	33977961	33978361	52.9895	38.73581377506256	51.0575	11.702580559253693	24.108031945228575	13.401699719429017	133.98345560073852	101.46928430557251	235.382
chr17	34139725	34140125	16.352181403636934	14.243067412376403	18.125	6.592139309048653	8.102378621697426	5.335888481140136	17.120512237548827	10.73766056537628	37.995
chr17	34187808	34188208	43.64410362720489	35.736488304138184	30.98	13.080544486045838	22.52646673679352	10.069723078012466	162.4973884963989	94.92919277191162	287.45
chr17	34192739	34193139	17.14934322834015	3.946150301396847	16.3625	4.179003677368164	4.185815131664276	5.473120486736297	14.908999710083007	13.135282316207885	30.79
chr17	34198353	34198753	40.81382967948914	29.995460815429688	40.1875	10.065252940654755	15.573494248390197	12.505992959737778	132.6286050605774	174.36935777664183	229.968
chr17	34204615	34205015	37.44139226436615	29.286937532424925	32.2775	5.448720690608025	16.734206043481826	8.325524055957795	100.73875617980957	78.99848508834839	176.308
chr17	34264756	34265156	50.127088117599484	36.790651369094846	44.8675	5.155532814264298	11.435194327831269	6.5222979617118835	517.9594572448731	885.4832089233398	865.683
chr17	34391873	34392273	21.631371216773985	16.278401581048964	18.4925	11.955161901712417	9.358125425577164	8.622122849225997	16.118481187820436	48.756796474456785	35.68
chr17	34630905	34631305	38.24545028209686	32.62980209827423	35.725	10.117121124267578	19.503639311790465	11.766702604293823	109.84171545028687	97.68723934173585	213.442
chr17	34716257	34716657	9.338518944382667	8.658771704435349	7.9	4.278235112428665	7.695112301111221	2.6103950154781344	9.23557	18.187647614479065	29.6
chr17	34958939	34959339	1.8929751658439635	4.16514	1.565	0.23680261969566346	3.993492025732994	1.1377141273021698	40.96306214749813	11.717806245088576	72.6575
chr17	34977522	34977922	20.07839937210083	8.736063024997712	8.7525	4.900687822699547	8.869402202367782	5.405243245363235	13.868869755268097	27.582548553943635	27.9975
chr17	35046070	35046470	17.036769685745238	13.858750740289688	15.16	10.599746264219284	22.14861207485199	13.152324249744415	44.8244	22.712583849430086	90.2625
chr17	35050178	35050578	5.428519780337811	6.17686	8.4775	7.688197197914124	23.46544571876526	9.852803001403808	25.31877432823181	11.774943253993989	48.41
chr17	35320527	35320927	55.28222759246826	52.1459	49.2575	10.173506072163581	12.274621435403823	7.800195504426956	228.5647226333618	467.72107307434084	387.87
chr17	35358976	35359376	25.431109130382538	14.782	28.4825	5.78024	8.55264	7.752977699041367	41.24109295845032	55.53870002746582	86.65
chr17	35569055	35569455	19.21232465863228	10.077932982444763	20.7525	6.186190212965012	6.536659821867943	6.34079	9.34424	24.43773105621338	27.045
chr17	35700565	35700965	12.274470077753067	14.771218218803405	17.8675	6.332779371738434	27.458941111564638	7.724939577579498	133.02374252319336	94.13364122390747	228.132
chr17	35821878	35822278	20.827328522205352	22.53040838241577	25.5875	16.13641251564026	24.42026624917984	11.374187313318252	28.47162187576294	5.920437945127487	61.2725
chr17	35866656	35867056	12.490421608686447	15.924146816730499	13.095	15.455329275131225	36.33287279605865	19.670192029476166	13.444067010879516	18.677720303535462	33.475
chr17	36111080	36111480	52.601276865005495	42.98897881507874	39.4775	9.354836094975472	11.480448722839355	7.9064407527446745	101.43881242752076	263.30996589660646	171.485
chr17	36120755	36121155	15.130016130954028	18.637934489250185	16.2125	5.446462774574757	8.867137575149536	4.618731149733066	13.813830414414406	32.80414140224457	36.125
chr17	36212363	36212763	18.984883742183445	18.829017582535744	16.575	5.302124628126621	10.883118233084678	7.5847590199112895	3.711726818531752	8.184006409049035	9.2325
chr17	36215678	36216078	10.583663336634636	6.301387120932341	8.165	3.6738252291083335	2.574841096997261	2.3624886471033095	34.860589735507965	76.63602347314358	67.1375
chr17	36237524	36237924	13.62758957862854	8.579333237707615	7.705	2.000419642329216	3.106552338600159	1.9670189905166626	27.614959485530854	28.956071856021882	58.6925
chr17	36248680	36249080	23.850564720630647	19.166076140403746	17.48	3.450553002953529	5.955171957015991	1.5892575523257255	30.053693344593047	72.05834630966187	52.3625
chr17	36315283	36315683	12.272170857191085	9.71723	10.7	3.36711	5.674608155488968	2.933557721376419	11.835185245275497	26.613392252922058	24.2475
chr17	36866947	36867347	19.11123540520668	13.693446099758148	16.0175	3.2656213396787646	8.10238	5.369826519489289	7.103087030649185	24.817918756008147	20.1725
chr17	36943013	36943413	32.93638803482056	27.756148009300233	27.35	6.704898602962494	20.69602527618408	8.613270785808563	88.63405321121216	150.95353214263915	136.368
chr17	37197203	37197603	43.43505081176758	32.430123925209045	39.855	6.7139190995693205	4.5772456872463225	3.008814951479435	188.63191055297852	636.1700090026856	388.44
chr17	37211299	37211699	29.350307950973512	27.268797693252562	21.45	3.504680519402027	5.8714563751220705	3.7643387722969055	36.612019944190976	113.41124322891235	86.035
chr17	37270479	37270879	13.67352653503418	10.410712811946869	12.1525	5.455483034849167	7.60913	4.359018108844757	18.843707885742187	30.298834629058838	41.8175
chr17	37906474	37906874	12.129738130569457	10.872306925058364	10.905	3.6174433529376984	7.496001982092857	2.3595367565751078	6.253484154939652	19.552383737564085	19.275
chr17	40880023	40880423	17.523806755542754	17.229503026008604	21.5375	2.812314400076866	5.830728394389152	2.3772440612316132	51.58311824798584	143.55623989105226	124.112
chr17	42316045	42316445	26.421246452331545	32.91964735984802	29.0925	2.034248357117176	8.89881	2.0703141593933108	125.30815839767456	358.72261947631836	317.495
chr17	42991638	42992038	11.700143935680389	12.104680474996567	13.2	3.9579875442385672	4.025170403122902	4.688085975646973	4.266369872689247	15.844960758686065	14.33
chr17	43016996	43017396	21.77380530834198	25.720813138484957	17.2025	6.5289877104759215	16.89937929868698	8.465708059072494	57.523292689323426	143.4069019508362	153.623
chr17	43389609	43390009	8.19446	12.656458466053008	8.2225	1.860592292547226	6.97787	1.8386399281024932	9.167822301983833	22.57632992744446	24.2975
chr17	43534299	43534699	5.063249060809612	11.123500792980193	4.305	3.955732423365116	8.971220202445984	4.549375168383121	2.142357262223959	9.873994277119637	11.1825
chr17	43568382	43568782	14.732582004070283	9.01303	6.7925	5.647180142998695	10.729260865449906	4.012245422005654	15.178558070659637	37.62136294841766	36.8
chr17	43629801	43630201	62.047773151397706	54.818849925994876	39.935	4.3278517228364946	11.466865456104278	4.822367246150971	401.4352271270752	874.9521501159668	737.815
chr17	43699058	43699458	10.078254432976246	10.23036760687828	12.2625	5.77347	6.828535615205765	6.613787001371383	9.212984991073608	11.067310812473297	22.5375
chr17	43801775	43802175	20.317324771881104	13.727797517776489	17.475	4.048198187947273	7.953048493266106	2.77567	27.073022055625916	56.4397	68.4925
chr17	43953505	43953905	9.237441194057464	10.734903806447983	8.5375	4.260193445086479	4.534255322813988	4.447555894851685	4.5952025240659715	12.959473233222962	15.15
chr17	44078906	44079306	4.720946870446205	3.4995768800377847	3.4175	2.8596746468544008	4.4030241978168485	2.5277595910429955	9.30049	7.849965364933014	21.0625
chr17	44188801	44189201	29.426117272377013	34.41608887195587	42.6675	9.528497300148011	17.455977733135224	12.976718590259551	80.41321056365967	290.51894329071047	175.42
chr17	44244838	44245238	10.07135653436184	13.622581284046174	8.17	5.083364096283913	8.120480665564537	5.660527099370956	5.942995460629463	29.459334363937376	13.4675
chr17	45539702	45540102	13.767711040973664	12.0532	9.8075	4.600737380087375	6.839849117994309	3.81156	10.229116711616516	18.763429470062256	20.8225
chr17	45545335	45545735	72.69346190452576	53.6767	59.78	11.94839486002922	25.845710659027098	13.251182796955108	379.4273892974854	352.78016212463376	637.465
chr17	45555876	45556276	23.91948989391327	23.288282330036164	16.0125	6.833450399339199	23.752798154354096	9.336334085464477	12.779339779615402	7.467574496269226	31.3175
chr17	45685125	45685525	5.722573109865189	9.116077392697335	10.4225	14.959171886444091	31.3393	12.30087779045105	8.919432879686356	19.994108545780183	34.82
chr17	45733682	45734082	25.890569195747375	21.62436596393585	27.6225	10.243415894508361	10.550518600940704	7.384067584276199	63.470524854660034	146.85714485168458	108.075
chr17	45886350	45886750	10.953524250388146	9.25778	7.245	9.823937220573425	13.127622956037522	8.75346	14.491253445148468	50.71049222946167	31.4675
chr17	46487033	46487433	45.521	38.17974599838257	39.43	9.803640818595886	17.010241659879686	8.632457489967345	114.04309675216675	166.1106618118286	177.562
chr17	46545900	46546300	23.843676373958587	19.344285171031952	30.84	7.762619559764862	22.913370189666747	7.056475687026977	54.33516446113586	26.105743408203125	101.603
chr17	46555219	46555619	14.158257483243942	20.83000028371811	21.05	13.619548573493958	32.60863082408905	15.674166345596314	34.35676022529602	31.817395968437197	81.62
chr17	47139181	47139581	7.679874490499497	8.173551987409592	8.02	8.432435023784638	20.044395661354066	10.056441843509674	13.458174116015435	26.28155100107193	32.005
chr17	47142676	47143076	7.659191282391548	3.7056885397434236	8.3325	5.365274422168731	4.240118142366409	3.2596724238991737	4.287536993920803	6.588520834445953	12.9925
chr17	47409994	47410394	57.914930033683774	35.732180445194246	45.825	11.707077476382256	11.889974079728127	10.587666176259518	106.96824416160584	228.44444739341736	213.955
chr17	47437116	47437516	13.935413262844087	11.497084317207337	13.1575	5.532162165343761	14.152582193613052	8.58229	73.99742933273315	144.991	130.643
chr17	47672122	47672522	22.474488496780396	19.76724439740181	13.48	9.248839435577393	21.241309337615967	10.906407284736634	21.02699939250946	17.036086921691894	41.295
chr17	47738477	47738877	2.7866248920559884	5.683055458664894	4.815	20.119192156791687	37.35330991744995	14.461194869279861	15.891265122890472	6.6258801436424255	31.0175
chr17	47922465	47922865	32.66530566692352	42.23754040718079	29.1675	19.620785641670228	33.25347439289093	25.552048377990722	108.38663047790527	104.26909030914307	186.718
chr17	47974205	47974605	31.00206413269043	35.03012406349182	31.9375	10.44864940404892	15.023679318428039	9.888215728998183	240.18254276275636	424.87155532836914	397.897
chr17	48031351	48031751	23.859758083820342	20.11506445169449	24.56	12.694886846542358	13.616342787742616	13.572868716716766	38.28299938678742	92.50736003875733	82.5175
chr17	48543450	48543850	14.656774978637696	7.033506398200989	13.0075	4.1587061566114425	6.13618	5.092408307790756	8.951892249584198	21.068758418560027	23.4525
chr17	48545487	48545887	13.519611558914185	7.499401092529297	10.5225	2.9679276037216185	6.814960858821869	5.778578588962555	14.773514363765717	25.127791423797607	46.265
chr17	48647162	48647562	8.927309676408768	9.545477236509322	10.16	4.451890224814415	7.412287186980247	7.184854954481125	12.355953021645545	19.22053601026535	31.91
chr17	48786281	48786681	5.945409878492355	12.156199597120285	9.41	2.816825715303421	5.294489701986313	3.9724033308029174	5.745413838028908	8.592771639823914	17.7025
chr17	48932638	48933038	45.42451375484467	43.40978865623474	38.0175	8.76396	16.630124623775483	8.049579532146454	107.8009419822693	277.0474174880981	243.968
chr17	49171831	49172231	11.174068493545056	16.085173857808112	18.0975	7.135656203329563	11.084493395090103	6.79381	8.589189094007015	25.987065404057503	24.305
chr17	49563951	49564351	29.1252	29.96754104614258	28.8025	3.9737749457359315	8.247185323238373	1.8533954137563706	62.95962961196899	130.4561273574829	151.77
chr17	49615270	49615670	13.54028427362442	12.336548265218735	15.555	5.261529191434383	9.116026545763015	5.422949235439301	22.15181408882141	43.33961316585541	54.2
chr17	50190218	50190618	21.560164799690245	32.54606865406036	26.1075	1.4523896229267121	9.039100103378296	3.439701087772846	332.3110097503662	573.6362041473388	653.15
chr17	50293576	50293976	9.75663	7.911622630357742	9.7475	9.589392263889312	8.708761441707612	12.0249	10.981346216201782	18.444773190021515	29.155
chr17	50509539	50509939	22.30218896865845	23.30545322418213	16.5275	2.070331517159939	7.1294624757766725	1.8888110387325288	202.5445329284668	416.5293025970459	369.415
chr17	50698712	50699112	36.230715775489806	30.729717531204223	26.74	3.8745431038737297	6.283248471617699	3.002912893593311	41.82395575523376	138.80280607223511	102.188
chr17	51178514	51178914	10.367714294195174	9.146136713027953	7.8275	2.5416827243566513	9.511980860233306	2.539564859867096	43.70522947788238	71.49575549125672	100.927
chr17	51740064	51740464	8.212846120595932	8.678093820810318	9.405	2.316156826913357	4.0636348849534984	1.323643797636032	9.071853305101394	28.861579647064207	30.705
chr17	51831904	51832304	49.00600576400757	44.25998963356018	31.54	8.824847271442414	16.759096825122832	8.430291275978089	443.0926661682129	923.1923544311524	936.79
chr17	52602398	52602798	17.69380454540253	14.266683757305145	17.205	6.973277181982994	18.76376279592514	6.478027169704437	39.66043673038482	109.66872716903687	112.662
chr17	54298417	54298817	20.30583651304245	24.71388714313507	21.81	3.7888432174921034	10.052748180627823	4.93452	56.59465501785278	223.20747829437255	147.657
chr17	55445587	55445987	24.65232594013214	22.395148181915282	20.7	2.0635665372014045	6.744820636510849	0.7968424093723298	146.4170021057129	387.5006932067871	293.43
chr17	55482405	55482805	7.236492172181606	12.042411181926727	10.9275	2.9002701500058174	3.068088590502739	2.0894976368546487	14.320486102104187	38.53337748527527	41.73
chr17	55970516	55970916	26.568278703689575	19.773672261238097	27.8575	7.02515	14.204620006084442	4.55971	48.56010896682739	95.64787910461426	95.79
chr17	56123283	56123683	33.995448546409605	31.208497848510742	26.535	8.957915661334992	18.51713572025299	10.282213068008422	23.798797490596773	14.001147119998931	48.2475
chr17	56511431	56511831	59.389800491333006	35.36718657016754	40.7325	8.414397693872452	13.87202086210251	5.555756732225418	378.62291595458987	513.2473677825927	620.758
chr17	56757060	56757460	45.38775822639465	35.76438479423523	35.8525	15.223030540943146	34.76714556694031	15.66827085494995	61.21949541091919	19.473266179561616	104.675
chr17	56829936	56830336	24.46854618549347	21.58788071870804	12.1275	11.704827172756195	26.705501832962035	10.08153317809105	8.062770895957946	10.711288006305695	19.6725
chr17	57062375	57062775	16.91731467247009	17.22307965993881	15.4775	10.031423878669738	25.313995823860168	8.02302	77.67245864868164	32.94918400287628	134.018
chr17	57087263	57087663	22.5962	24.561458387374877	27.38	6.041851293444633	10.147774059772491	6.368830943107605	34.37227559566498	44.477990503311155	53.465
chr17	57105444	57105844	17.80637576341629	20.06566436290741	32.4575	7.938532172441483	17.41072984457016	7.928575310707092	271.3610708618164	159.42101222991943	593.753
chr17	57149288	57149688	28.337198939323425	32.82087423324585	21.21	3.9647558069229127	8.120481066703796	3.7348261976242068	89.72780173301697	183.8235500717163	142.637
chr17	57275272	57275672	10.921363795995711	9.762318606376647	12.115	5.81858	17.648295608758925	4.707268174886703	22.393144121170042	13.634142808914184	37.12
chr17	57279226	57279626	13.58852352142334	15.630021314620972	16.16	4.2399	6.036625629067421	4.121441459655761	22.222371335029603	30.547169790267944	51.7375
chr17	62685405	62685805	5.515816608071328	8.154229729175567	5.1375	3.220516549646854	5.077282171845436	4.893197953701019	2.5219975221157074	12.988031623363495	8.2675
chr17	62862462	62862862	6.43933	8.225085566043854	5.0025	2.2823274290561675	3.735557560324669	2.265097850263119	7.323250384330749	19.833678636550903	20.2275
chr17	62880960	62881360	30.96300904273987	44.30507652759552	21.61	4.409040301442146	18.44021255493164	4.822367984056473	684.8093069458008	1188.9483731079101	1168.42
chr17	63863235	63863635	16.23042040705681	11.636636085510254	12.465	8.588049547076226	20.460711665153504	8.993986947536468	41.090083332061766	26.35626800775528	80.775
chr17	64424029	64424429	7.689061973690986	8.78115	7.7375	1.5426000690460204	4.244642087817192	1.4328405612707138	7.145427913069725	22.576331007480622	22.3425
chr17	64559811	64560211	11.254470245838165	14.545794665813446	10.815	4.2579377466440205	6.939403870105743	4.996491323709488	4.115359197109938	23.12794277191162	12.8975
chr17	64601339	64601739	25.97557674884796	37.86199446678162	20.06	7.135653223991394	24.574123725891113	6.162241504192353	78.89323679924011	208.45698551177978	234.87
chr17	65772191	65772591	21.3856	21.059721536636353	26.27	5.667477406263352	17.82704429626465	7.165673489570618	106.5942885017395	253.86895111083984	220.088
chr17	66076090	66076490	25.757328155040742	13.468001215457916	19.63	8.784258534908295	14.007765872478485	6.1902783751487735	19.69190482378006	7.441206195354462	38.175
chr17	66519195	66519595	10.082844563424587	11.323180672526359	5.5775	6.6259714609384535	13.865228604078293	11.009697651863098	8.328095755577088	5.986368892788887	21.835
chr17	67353674	67354074	45.798970489501954	47.17772568702698	45.605	6.247083894610405	17.684494562149048	7.29701	487.3779486083984	909.1407939147949	832.008
chr17	67629075	67629475	5.963790459036827	6.009397583007813	5.725	4.073006765842438	5.8262	3.2921372091770174	4.194392577409745	16.57018672466278	14.8
chr17	67697480	67697880	28.796654052734375	26.633272404670716	18.2075	12.922667181491851	21.182481513023376	6.8262774121761325	55.16783020973205	101.9857837677002	114.335
chr17	68273586	68273986	20.0554	20.69258675813675	25.365	3.6219538474082946	7.869331789016724	3.0648898229002954	51.75106646537781	156.39049974441528	137.745
chr17	68841028	68841428	49.561949501037596	33.4242	39.955	7.568667389452457	13.989675183296203	6.148961039781571	318.812	542.852	560.548
chr17	69076310	69076710	31.76017102956772	39.95529286623001	26.86	5.832111391425133	19.36108567237854	7.218798148632049	242.85133122444154	454.6495050048828	453.598
chr17	69121626	69122026	9.657847064733506	10.335571120977402	11.95	4.82626	3.9889681440591813	5.4495117676258085	2.2623173928260805	13.45393916130066	8.7925
chr17	69156888	69157288	14.227180933952331	22.74724316596985	18.7175	1.8718697428703308	14.073388845920563	1.776662561893463	222.84896236419678	397.6581899261475	480.022
chr17	69439649	69440049	32.532063493728636	38.11104698657989	25.18	3.973774501979351	10.611606435179711	8.65459	137.3211434364319	262.0243860244751	290.935
chr17	69475651	69476051	15.97312797307968	19.10167983055115	17.6225	5.604332820177079	8.043553268909454	1.8873356080055237	10.910778447389603	26.793598656654357	28.5675
chr17	69969647	69970047	48.739520120620725	44.17625335693359	50.5	11.801806086301804	14.424087725877762	10.428293336629867	220.05740768432617	674.3671223449707	452.925
chr17	70516279	70516679	13.574748988747597	12.54695854663849	17.2725	2.532661452591419	1.6992127293348311	3.751058596372604	24.143157238960267	66.13351693153382	50.385
chr17	70662512	70662912	8.48622	11.632341215610504	8.77	3.4595750194787978	6.133916897773743	2.259194530248642	7.235749745965004	28.723120431900025	22.355
chr17	70707526	70707926	9.092711327075959	7.8193	15.6475	7.611521183848381	13.78377822637558	7.7515	39.4685	89.07687311172485	91.305
chr17	71182829	71183229	38.33963718891144	34.17562074661255	29.6625	7.900194537639618	14.912817249298095	5.918762520551682	132.87419538497926	318.15857166290283	298.34
chr17	71310397	71310797	74.22346712112427	59.505695762634275	60.5525	10.175760252475738	15.702466404438018	7.763306466341018	299.5080988693237	748.9637431335449	592.077
chr17	71474912	71475312	8.610281826257706	9.345809084177017	11.4925	4.896177553534508	19.843020253181457	6.5827972543239595	17.796529903411866	15.877933015823364	37.435
chr17	71551692	71552092	25.019892855882645	16.11952457547188	17.8525	4.7946897998452185	9.711093568205833	1.444644502699375	26.011721591949463	34.641362800598145	54.6475
chr17	71598495	71598895	6.347436184287071	5.466213654279709	9.6925	4.7969459611177445	4.21975	3.1121103498339653	16.03098863363266	13.027592768669129	29.6425
chr17	71751541	71751941	10.204608005285262	9.944816582798957	11.59	7.2890134280920025	6.294562026262283	5.268008344173431	8.827700480222703	15.049418723583221	18.8775
chr17	71782932	71783332	15.417181097269058	17.33686481952667	10.9025	2.9995008853077887	11.618468365669251	5.881871215105057	34.97490458488464	77.1898	73.125
chr17	71869721	71870121	24.716649920940398	19.054443185329436	15.9	3.592635902762413	9.530081092119216	2.644334506392479	65.33767857551575	162.22966018676757	149.445
chr17	72604005	72604405	55.463716945648194	43.97444566726685	50.9325	11.181603617668152	24.137441534996032	13.614184814691544	181.9296380996704	352.393	360.147
chr17	72880924	72881324	24.36515940904617	14.298886644840241	15.9625	10.268224637508393	25.58324267864227	15.395269255638123	6.623244286775589	48.5129	16.885
chr17	72918988	72919388	42.59883473396301	55.05499839782715	48.2975	8.748175752162933	27.194216675758362	7.686571205854416	257.28473468780516	468.0199018096924	529.322
chr17	73108024	73108424	18.84245843052864	10.825083323717116	9.705	2.106416462957859	8.48476	3.687607640624046	35.1259	30.32740056037903	75.2675
chr17	73709834	73710234	39.9018	47.41390214920044	44.08	2.79653	17.657351121902465	4.20113	386.43588241577146	719.5637768554687	712.952
chr17	73805139	73805539	20.443667011260985	19.941143403053285	16.8125	3.901606784760952	9.070774402618408	6.59018	17.52696755409241	23.91689147233963	44.8075
chr17	74047348	74047748	56.50439038276672	42.26758457183838	51.66	7.4784606868028645	7.5887687689065935	3.5429945883154867	361.61671043395995	833.7947924804688	690.837
chr17	74993903	74994303	6.747169994115829	4.581656620204448	7.07	3.727950689792633	7.457539138793945	4.27638	7.118612145781517	18.994185550212862	28.08
chr17	75005613	75006013	11.615139095783233	15.125465726852417	13.1275	3.612932772040367	17.97185162305832	1.884384938776493	103.44992988586426	194.40525232315065	234.738
chr17	78201037	78201437	38.70261266708374	39.75991552352905	36.845	13.294789619445801	21.0015	8.133695989847183	212.13155849456788	687.0013516235351	473.98
chr17	78232511	78232911	10.236765816211701	12.735890004634857	12.5725	2.59581	6.817223657369613	2.9409371626377108	8.130519228577613	25.57611735343933	21.0575
chr17	78624816	78625216	15.917991384267808	14.468501601219177	17.805	3.4979147791862486	4.063634209036827	2.293134919703007	16.105786553621293	55.22663711547852	43.5375
chr17	78736815	78737215	17.36988628387451	14.230189199447631	16.235	2.1695640233159064	12.616270536184311	2.7594334372878073	32.40915699958801	31.024049389362336	81.045
chr17	78750882	78751282	2.782030275911093	2.531291161328554	2.8575	1.3689448872208596	4.016119706630707	1.7560044547915459	4.979076633900404	5.82155	15.69
chr17	79020939	79021339	28.282062430381774	17.26386973619461	17.5475	2.0906293588876723	9.74729	2.204596581161022	66.05320596694946	108.08642818450927	129.083
chr17	79052418	79052818	23.34976315975189	13.083704705238342	18.22	4.754095799922943	6.050200576782227	3.680228221416473	49.799233760833744	60.83281177520752	102.535
chr17	79355534	79355934	22.164347479343416	23.97318524122238	20.6175	3.358088294863701	13.7611	3.8676326262950895	143.18511535644532	213.9224778366089	229.33
chr17	79713601	79714001	69.24521443367004	53.101249618530275	45.305	9.684109296798706	9.611533983945847	11.594056758880615	704.7806553649903	1560.6370526123046	1176.38
chr17	79934318	79934718	15.444747638702392	11.743988134860992	10.36	4.467677363753319	8.181574038267136	4.252773089408874	13.659989981651306	49.77869251251221	31.355
chr17	79979607	79980007	13.498938363790511	11.840608525276185	18.145	5.189361674785614	9.088874102830887	7.7574006521701815	19.752592978477477	47.484361248016356	39.84
chr17	80061511	80061911	2.517840765416622	5.637970356941223	3.9575	8.951147818565369	18.738872349262238	5.679709650278092	8.131929097175599	15.15710278749466	21.2425
chr17	80372994	80373394	45.65194508552551	37.1406	32.935	9.086455891132355	13.120828706026078	6.097316770553589	166.79345314025878	288.08614543914797	322.01
chr17	80826500	80826900	9.912846722602843	11.690310342311859	6.93	4.424827286601067	12.30629335641861	4.453459446430206	2.8508331425487996	15.132938480377197	9.3525
chr17	80944814	80945214	35.27044780254364	33.864301919937134	28.875	3.633230190575123	11.159153171777724	4.972882138490677	567.4129164886475	1018.7456303405762	1011.08
chr17	81670382	81670782	38.7072	47.55989405155182	44.655	9.40671	15.290666669011117	7.555243575572968	318.1471770477295	793.6065811157226	614.49
chr17	83203796	83204196	14.656773116588592	16.44371643066406	12.8975	5.581776836514473	8.1318	4.968455505371094	3.8669682902097704	20.774266271591188	9.9275
chr17	83231380	83231780	9.129471300840377	5.122694017589092	6.94	2.4604936996102333	6.213107008337975	2.26215	20.376391537189484	18.596408007144927	35.9825
chr17	83276120	83276520	22.575563468933105	24.51205516576767	29.7925	3.6963780161738398	10.435123134851455	5.979263345003128	129.5745319366455	195.1941834640503	259.918
chr17	83285032	83285432	7.983116655349732	8.925001976490021	7.6375	2.607085399031639	3.602061405777931	2.4259420344233513	7.098853167295456	23.519119844436645	19.495
chr17	83312378	83312778	9.354606165885926	7.915918818116188	8.9525	2.054545730948448	6.507245315909386	2.161803480088711	10.55513279080391	32.70525030612946	25.48
chr17	83322814	83323214	12.876358754634857	13.261900894641876	13.97	0.7983629018068313	6.7108806055784225	2.712213464975357	18.414674484729765	59.241720790863035	61.75
chr17	83340887	83341287	7.032032099068164	7.134414110183716	4.5675	3.9264139285683632	8.744959813356399	4.273432791233063	5.835738165974617	18.866720588207244	15.1375
chr17	83546253	83546653	13.89636415719986	14.232330129146575	17.545	4.830774193108081	6.613589316010475	5.989592698812484	9.1029	49.89736228942871	36.225
chr17	83631011	83631411	61.78588235855103	42.825808429718016	50.72	13.554150655269623	17.795367431640624	11.678164751529694	274.98247577667235	647.89	553.898
chr17	83964619	83965019	8.123251272439957	11.514267026185989	5.9675	10.049462051391602	15.125496945381165	13.330868694782257	5.714365105032921	39.06300595760345	11.825
chr17	84006260	84006660	7.852170054912567	5.6980843585729595	4.535	9.194714864492417	4.8827	5.306375352144241	11.750503324270248	45.15925691604614	28.75
chr17	84027919	84028319	14.080152285099029	12.177679104804993	6.8625	9.48114	14.485187646150589	12.96491601228714	12.413814816474915	46.03171622276306	23.915
chr17	84096745	84097145	40.09478001594543	43.84991551399231	40.7325	9.237570295333862	14.582474400997162	11.231038504838944	139.64560636520386	591.4568894958496	290.78
chr17	84100198	84100598	15.318395991325378	23.953855257034302	15.8725	11.614621706008911	12.675103614330292	10.42683202266693	5.446216683983803	26.44417504310608	14.5925
chr17	84512200	84512600	37.468964533805845	39.8823	31.375	6.777070407271385	24.302611718177797	6.228647475242615	170.31178789138795	448.97082061767577	330.178
chr17	84676002	84676402	10.969599319696426	8.712450431585312	10.2325	2.796527816951275	4.674536066651345	3.4957733643054962	6.007914373874664	17.258047840595246	13.1975
chr17	85454609	85455009	20.666513454914092	14.335397052764893	20.825	4.174493434131145	4.905324100852012	4.543472148180008	46.27520975589752	56.778168506622315	89.385
chr17	85645308	85645708	21.868002583384513	24.685966374874116	15.385	11.138755860924721	14.88113953113556	8.455384795665742	41.23121893405914	87.73406672000885	79.1325
chr17	85665374	85665774	22.189621030688286	10.20889577448368	13.2675	10.265971075594425	9.4441	8.05401	14.218877143859864	69.4432	29.31
chr17	85800084	85800484	33.9725	41.46247364044189	30.595	5.701311621963978	17.005721669197083	6.2345478880405425	388.9875276184082	750.0559872436523	696.773
chr17	86168305	86168705	55.52114545822143	57.5326	75.07	13.326360123157501	22.954098291397095	15.91174230337143	489.67977668762205	1101.796438293457	1002.25
chr17	86214520	86214920	4.9139246159791945	8.304520741701126	8.3325	6.053128286600113	5.08859	5.015675305128098	7.4545021867752075	23.32133577108383	17.3375
chr17	86754789	86755189	78.22306327819824	52.40348017692566	41.6775	28.698233313560486	45.082354106903075	17.5099	150.2162162399292	198.18293312072754	281.723
chr17	86963462	86963862	10.544606475234032	15.187745544910431	9.9875	6.39142	21.058040120601653	7.292577080726623	34.30171830177307	24.103688957691194	100.188
chr17	87062837	87063237	13.106099598407745	11.299564454555512	8.9775	3.500169415473938	6.5298716753721235	4.662999641895294	10.199483326673509	14.528585183620454	30.44
chr17	87108040	87108440	19.834893023967744	24.439058060646058	18.2725	12.857273466587067	30.735191535949706	14.658932148218154	31.09664442062378	48.46890672683716	82.305
chr17	87134419	87134819	13.696506836414336	13.442247231006622	16.395	6.199718998074531	10.340093613266944	5.495256036520004	9.248269662857055	22.207131791114808	31.73
chr17	87194825	87195225	13.590826668739318	9.433831146955491	15.405	7.893424230217934	7.28784	5.09388	6.943608847856521	25.68819034099579	23.8925
chr17	87283302	87283702	24.888949162960053	25.85393448829651	27.9725	6.535755568146706	20.044393293857574	8.656065855026245	131.13967582702637	79.16331394195556	290.74
chr17	87447767	87448167	10.808796652555465	10.10583905339241	5.9575	5.423909265995025	14.071128356456757	4.285237177610397	7.35571	14.172570958137513	24.0875
chr17	87460607	87461007	10.553800448179246	11.969415550231934	9.04	8.306137582063675	8.369366941452027	4.999443138837814	1.9094915419816971	20.266608984470366	7.9275
chr17	87474153	87474553	14.346640491485596	11.63878819167614	11.6875	6.513202934861183	15.130022699832915	5.089455894231796	30.296437544822695	56.89464749336243	56.2575
chr17	87570638	87571038	13.67812076807022	9.337224354147912	10.035	8.67149	9.36717	4.975834087133408	6.77425	24.63772005081177	18.4725
chr17	88160524	88160924	4.573924239873886	6.9003941363096235	9.5725	7.108593728542328	9.9464	5.577890614271164	12.152726598978042	12.249634325504303	30.5975
chr17	88404361	88404761	5.141357291042805	5.429712342619896	5.855	3.015287835597992	4.219755102992058	1.7014061853289604	1.8756207010149957	8.410359456539155	6.6175
chr17	88505743	88506143	6.310682413727045	5.401801307499409	5.9925	2.3928351858258248	5.43251	2.8656791415810585	9.74364	32.6327	25.065
chr17	88636170	88636570	11.066087347269058	12.50615641117096	12.955	5.696795916557312	8.735907928943634	4.453458420038223	25.96515089035034	17.323977711200715	45.215
chr17	88664146	88664546	12.740829564929008	9.785935321450234	14.1	5.2006377613544466	6.018525220155716	3.6743265771865845	4.294593041390181	17.98107256889343	12.6575
chr17	88668379	88668779	13.850420688390733	8.665216871500014	14.35	2.528150863945484	8.645406274795532	4.997967708110809	10.072463320493698	33.80186167240143	28.5075
chr17	88753604	88754004	26.152460670471193	20.812814388275147	26.6	8.466265932321548	10.880856676101684	10.187774980068207	17.519913709163667	66.40382420539856	35.4475
chr17	89153825	89154225	2.3110837516188623	3.652012978643179	3.6675	0.7690444901585579	2.163046406507492	0.941455	5.0806904685497285	10.775016691684723	16.8825
chr17	90455019	90455419	42.474781794548036	40.17214304924011	35.81	3.159625855982304	14.283814392089845	4.240968489646912	307.1743018341065	738.65	593.665
chr17	91088086	91088486	23.113136839866637	24.30381450176239	24.33	2.839377398490906	5.946120969057083	3.3969062134623527	79.9503	178.22842571258545	174.685
chr17	91092242	91092642	8.695285218954087	13.128782669305801	12.3825	4.174493358135224	8.296964645385742	5.847932887077332	5.096215184330941	27.694629073143005	20.88
chr17	93201879	93202279	33.88287872314453	28.12543351650238	31.945	8.400863017439843	11.258712010383606	7.468181544542313	69.73247379302978	250.11538021087645	180.262
chr2	113757857	113758257	57.620880393981935	51.241966800689696	33.735	6.100487024784088	14.949015214443207	6.995975685119629	491.67815895080565	1005.8501281738281	944.115
chr2	114013554	114013954	47.21181030273438	42.132332201004026	38.9775	4.767627955079079	9.437315740585326	8.465709594488144	130.52710803985596	502.6393620300293	263.47
chr2	115857003	115857403	21.07542951107025	18.706633553504943	19.6775	5.978703452348709	9.063987023234368	6.889735125303268	29.644415848255157	158.01894800186156	52.9175
chr2	115868866	115869266	9.660138057470322	10.419299380779266	9.2775	8.378308781385421	11.082230006456376	5.772675125598908	3.7822935247421263	35.274283180236814	13.12
chr2	116019425	116019825	18.56907476902008	17.79846890926361	19.9825	8.05806	6.73803	5.000918251276016	17.902374408245088	93.1755	30.325
chr2	116063014	116063414	73.55954754829406	63.68800323486328	62.9625	32.54120219230652	45.06878042221069	34.50767036914826	841.3650979614258	1585.0504779052735	1361.26
chr2	116558594	116558994	34.174636669158936	39.74488830566406	37.92	17.01821928739548	25.64659842967987	22.498964676856996	97.15547883987426	167.71931072235108	170.738
chr2	116629538	116629938	3.7078421980142595	5.625087556988001	7.2025	1.4749425676465036	1.9865642434358597	0.9871993547677994	2.0661459662020207	15.888922585844993	11.3575
chr2	116975605	116976005	5.821356108784675	5.436153375208378	6.6825	4.1587066152691845	10.25864514708519	4.270480940341949	3.302447239458561	27.116653513908386	15.885
chr2	117121384	117121784	5.210274987220764	7.173062940239906	5.0225	3.2949407118558884	16.13009382724762	7.7470761334896086	4.311530729234218	8.542214877605439	21.145
chr2	117342520	117342920	38.02261374950409	26.403571562767027	32.56	3.0175433817505835	5.4483484721183775	4.164236294031143	136.22180767059325	231.63982837677003	269.925
chr2	118111907	118112307	22.33894326686859	25.3945	21.97	8.536178733110427	21.1712	7.4342446970939635	44.703017315864564	151.17109464645387	114.705
chr2	118372805	118373205	43.864651045799256	30.66959421634674	39.795	8.258782069087028	10.503002514839173	3.6949840462207795	285.17347187042236	564.8566667175293	491.6
chr2	118510407	118510807	11.771358343362808	6.524672257304192	7.9125	4.445125017762184	4.183552679419518	3.0324261009693148	20.840712387561798	47.00527279853821	47.47
chr2	118549060	118549460	18.431243662834166	17.67823208451271	18.5275	12.277673680782318	21.40648008823395	9.832145919799805	34.17046381950379	5.443552205562591	80.5025
chr2	118663696	118664096	9.117971979379654	10.917401098012924	16.3025	8.058061796426774	11.518907409906387	9.482419852018356	13.513222694396973	21.939014749526976	26.0225
chr2	118676917	118677317	52.30722977638245	34.9679	44.2175	9.891589450836182	14.342636640071868	7.55082	264.8817901229858	349.24638038635254	437.49
chr2	118696480	118696880	25.13935296535492	19.27129395723343	33.5	11.592072336673736	8.939542167186737	12.309731969833374	22.784066672325135	41.45184598445892	55.4075
chr2	118762289	118762689	16.17299062013626	22.008680019378662	22.4525	15.56131973028183	17.406195743083956	11.146928765773772	53.25410563468933	39.72450070381164	101.82
chr2	118779438	118779838	5.784601282328367	4.899409139752388	5.765	3.8294384199380875	2.959483951330185	2.3551099306344985	13.792656651139259	15.143924353122712	27.875
chr2	118790461	118790861	7.349060549736023	4.304694720506668	6.415	3.3017065930366516	4.889485245347023	1.8091273030638695	24.70203796863556	12.44961950302124	38.41
chr2	118884189	118884589	18.74596666574478	20.47789563894272	20.955	10.987656193971635	11.229296889305115	10.795725977420807	5.896422725915909	18.167871127128603	14.1975
chr2	118901056	118901456	11.360147198438645	11.613015151023864	12.375	3.2520898085832597	11.064123997688293	5.462796465158463	74.97688101768493	95.84996162891387	140.898
chr2	118916144	118916544	17.755832743644714	13.169582118988037	10.36	10.293034045696258	6.794596981406212	6.860215883255005	35.95576201915741	19.543588614463808	70.6375
chr2	118926577	118926977	17.15623575925827	19.185411019325258	14.1375	8.838386848568916	13.507738827466964	9.396836446523666	46.51089700698853	25.371733469963075	86.665
chr2	118976190	118976590	25.019893454313276	21.14990539312363	22.82	5.139744853973388	5.480025650858879	6.216842005252838	130.97315498352052	239.27439182281495	237.46
chr2	119167449	119167849	45.52099747657776	27.212961168289183	44.0775	9.169911262989045	14.521386857032775	5.4790237784385685	110.37375854492187	103.66473329544067	178.433
chr2	119742928	119743328	67.6486	64.28700973510742	59.6375	17.661	39.713199577331544	14.568928363323211	279.3504625320435	461.55228981018064	510.175
chr2	120977080	120977480	20.02556269168854	11.217979617118836	17.84	2.1695649352669717	7.7426269012689595	4.564130998849869	28.457507798671724	32.82391597747803	59.6275
chr2	121170455	121170855	13.204878370761872	12.199154454469681	11.3975	5.459993094205856	15.781654627323151	4.8002337086200715	17.790885362625122	20.903930287361145	48.1425
chr2	121289950	121290350	18.288806946277617	13.753576853275298	17.3075	9.402200902700423	21.146279838085174	10.066766296625138	17.195311334133148	16.983345637321474	33.5925
chr2	121806199	121806599	15.097856559753417	14.60159716963768	15.4475	4.4022770211100575	20.591937429904938	5.0835567367076875	33.2362	24.092700214385985	64.7
chr2	122147971	122148371	27.744494190216063	30.48067026376724	22.9325	4.740565007328987	21.141754212379457	4.767768123149872	83.90336420059204	134.08664766311645	220.782
chr2	122163959	122164359	9.418922574520112	9.433832703828811	7.6175	6.492905928492546	7.615920151472092	4.378202769756317	7.735351677536965	24.35421751022339	23.28
chr2	122186479	122186879	8.575818908214568	8.650185428261757	9.02	6.510947711467743	15.743188782930375	10.438635009527207	20.843533582687378	55.28817353248596	42.085
chr2	122234657	122235057	3.969734333157539	4.261754631996155	4.67	1.434347741305828	5.330692276358604	3.640386374592781	12.539424453377723	7.863153502345085	32.0975
chr2	122301212	122301612	48.73951484680176	46.28458779335022	41.4025	13.894683930873871	17.32927147388458	11.37270528793335	224.65258972167967	609.7719877624512	448.382
chr2	122319124	122319524	8.844599388837814	9.87826	8.34	5.726116337478161	7.274266646504402	6.2138907492160795	4.497821870744229	26.52108871459961	13.0175
chr2	122337729	122338129	19.295	18.87195391178131	20.0675	8.448223056793212	10.95099653840065	7.338321459293366	10.056940956711768	60.206486511230466	20.905
chr2	122467252	122467652	22.256242716312407	15.093271191120147	13.6875	6.3959279662370685	9.935089641809464	3.5326647639274595	28.00166298389435	35.1908	58.7625
chr2	122610864	122611264	30.54030647277832	27.90858657360077	27.915	5.356249776184558	9.534609699249268	5.250303093194962	49.15708923816681	116.12754016876221	122.085
chr2	122630972	122631372	12.697168283462524	11.121350440979004	8.5075	3.7099084031581877	10.690796041488648	7.05353	22.834880228042604	34.04580421447754	44.845
chr2	122638010	122638410	18.853940024375916	15.546274536848069	9.925	4.120366241037845	7.301419532895088	1.6895997938513756	3.665153799653053	21.10611346244812	11.385
chr2	122701981	122702381	34.94423004627228	34.766033792495726	30.515	5.46225	14.666190638542176	4.572986179590226	133.16629293441773	326.8898677825928	265.447
chr2	122765428	122765828	23.72651171684265	27.105627903938295	27.065	3.752759363055229	10.81297935128212	5.282765706777573	41.23121294021607	138.80056438446044	98.38
chr2	124090082	124090482	38.463690729141234	36.08214221954346	34.39	4.350403926670551	10.229227596521378	5.520341070890427	141.44077283859252	408.37607292175295	339.192
chr2	124610651	124611051	43.72221405029297	34.0082	36.245	9.641261308193206	13.410450086593627	7.356029415130616	182.3841008377075	502.5865728759766	412.74
chr2	125136489	125136889	13.248528680801392	6.627728432118893	11.1575	4.571419647932053	3.7785456293821333	4.418044745922089	6.230901158452034	14.917569591999055	16.8925
chr2	125505869	125506269	42.851540355682374	44.27072527885437	38.8875	2.91606	11.901294312477113	4.32951	404.7842197418213	727.0774722290039	699.893
chr2	125673249	125673649	22.28610624551773	24.831969780921938	18.6025	3.8068854478001595	9.478041423559189	4.705791728496552	78.0112	130.83190702438355	175.035
chr2	125722982	125723382	46.77532495498657	33.510067014694215	37.29	14.228471496105193	9.647732353210449	11.890657994747162	134.2741890335083	347.4750804901123	268.905
chr2	126279555	126279955	11.649603706598281	10.595342137813567	12.6525	0.6901103049516678	3.8034346681833267	3.8971454274654387	6.376266803145409	18.209627666473388	26.8725
chr2	126361440	126361840	8.47703	10.595352147817612	6.47	4.96384	5.113484650254249	2.580882110595703	2.8903493654727934	27.67925215244293	10.005
chr2	126553253	126553653	10.772035163640975	9.206254140138626	9.9375	10.022400341033936	14.234031367301942	10.04168243408203	18.929801952838897	81.9038	59.6625
chr2	126619185	126619585	7.831491783857346	8.379663540124893	6.1175	3.7279509806632998	7.412287582159042	3.4869203150272368	8.140392906665802	46.6515	22.1975
chr2	126876207	126876607	2.0560834585130214	1.6445863695442677	2.665	1.0081023594737053	6.0909281873703005	1.8002728217840194	7.080507466197014	5.1842294800281525	16.5125
chr2	126933034	126933434	1.1991905710101127	0.46374734938144685	1	2.904780121445656	5.274127517938614	1.1200063723325728	7.1807095813751225	7.874140501022339	20.2225
chr2	127004480	127004880	12.028662197589874	7.669012098908424	4.67	2.857419568896294	5.964222041964531	2.59121	6.925262549519539	12.579287021160125	17.43
chr2	127142930	127143330	13.62298147559166	11.026891802549363	11.2325	7.282257602810859	19.202706892490387	8.678196135759354	27.242384448051453	24.04874755859375	56.28
chr2	127363452	127363852	71.48508317947388	70.14612226486206	58.4125	15.500431799888611	23.551421804428102	15.488244338035583	458.79621520996096	723.2140284729004	801.945
chr2	127425020	127425420	13.877985949516296	5.356714213490486	9.95	9.882570071220398	12.641162697076798	6.845461528301239	24.377431428432466	18.996380896568297	51.7125
chr2	127482933	127483333	27.35164981842041	26.321977376937866	26.3575	8.777488737106323	28.9636	10.608331418037414	78.33152944564819	149.27897308349608	145.595
chr2	127541047	127541447	20.048539683818817	22.244860587120055	24.995	4.215087864995002	7.294632464647293	4.223261538743973	49.27705390453339	134.38115539550782	98.775
chr2	127584320	127584720	10.179333275258541	4.36052	5.5375	6.359848256409168	14.747647724151612	4.37083	18.36810608625412	8.416956151723861	39.8325
chr2	127656131	127656531	45.61059096336365	48.49383129119873	34.3825	4.943537463247776	8.964431347846984	10.525699933767319	287.1196657562256	746.5002017211914	511.205
chr2	127683688	127684088	3.489598716199398	2.8791000826656816	0.8625	4.7856693920493125	6.9326159393787385	4.366397333741188	7.460144538283348	9.164153697490692	20.44
chr2	128124280	128124680	30.51044463634491	38.9376	29.0775	8.353502007722854	20.89739773273468	8.828713173866271	109.27150672912597	273.1224070358276	197.567
chr2	128179410	128179810	5.440006364583969	8.57289	6.475	5.681008631587028	12.075510683059692	4.757439495325088	2.468368906825781	18.956821346282958	9.2575
chr2	128699300	128699700	20.07610384464264	15.947764883041382	13.88	4.95256	12.193161690235138	5.003870139122009	35.83156925201416	27.0331	105.392
chr2	128864066	128864466	35.936664853096005	27.354676036834718	28.76	4.391	6.643003318309784	3.190318455696106	55.78033156633377	178.3735005760193	118.995
chr2	128875219	128875619	8.580414391756058	6.39585	4.13	3.8181614339351655	4.873646756410599	3.137194773852825	4.651653865277767	13.330869648456574	17.745
chr2	129038807	129039207	42.30478141784668	31.350200736522673	32.085	4.71801	8.937279003858567	4.77662	73.66154034614563	207.61522548675538	145.623
chr2	129593489	129593889	22.952321372032166	32.8574	34.1825	4.447381667494774	15.774863729476928	7.478507013320923	316.87839698791504	532.1711862945557	609.217
chr2	129699558	129699958	13.917042111158372	16.17320009112358	17.015	5.588543080091476	9.726930793523788	6.509015887975693	15.745901267528534	41.03648773193359	43.905
chr2	129800742	129801142	4.376356435567141	4.223110155463218	5.7175	8.078360390663146	15.722823884487152	10.139077849388123	8.956127091646195	7.858757989406586	19.705
chr2	130295831	130296231	56.04263317108154	42.574598979949954	49.4275	8.540690562725068	22.938257746696472	9.669825468063355	498.7995552062988	752.7986376953126	809.4
chr2	130361914	130362314	43.75207970619201	34.413936376571655	43.8575	7.7829158961772915	14.514597647190094	6.510491226911545	158.8421333694458	390.99490982055664	304.385
chr2	130397823	130398223	8.511490734815597	10.666208713054656	5.9625	4.2511721175909045	13.161561735868453	3.916329274177551	25.800027289390563	66.86972739219665	63.9925
chr2	130423446	130423846	13.671229349374771	13.012842540740968	13.2925	23.497581052780152	23.29575270652771	21.851171672344208	29.83070876598358	36.90053251504898	57.635
chr2	130580598	130580998	47.009651279449464	44.8203	47.3925	8.353500643372536	15.283887672424317	11.313678760528564	244.0382548904419	518.478	409.438
chr2	130635305	130635705	34.43882574081421	32.63194153785705	40.545	17.87521414279938	35.57490046977997	19.175844609737396	58.300923948287966	35.10065978527069	127.645
chr2	130696835	130697235	11.339472697973251	12.100383125543594	10.4125	10.02465933561325	26.82541533946991	7.831187843084336	41.89452527046203	23.499338927268983	95.7475
chr2	130839581	130839981	3.988112699687481	5.5241798277199265	5.21	6.740983474254608	15.252202410697937	4.609876222610474	7.772042251825333	8.016984158158301	22.8175
chr2	131041010	131041410	40.64612845897675	45.245454502105716	37.955	3.9151369908452036	13.82676578760147	5.203081140518188	293.0443070602417	440.1033515930176	506.155
chr2	131053873	131054273	53.46276510238648	53.71958080291748	52.18	16.625799705982207	19.130299377441407	16.174410548210144	297.38688777923585	694.3150794219971	539.195
chr2	131063445	131063845	26.947330470085145	25.068128781318663	18.685	4.230874816775322	8.668029496669769	6.0530457004904745	68.17862867355346	189.30448825836183	130.792
chr2	131171435	131171835	31.711935691833496	21.639397401809692	22.5925	9.720192289352417	19.293216819763185	10.384039741754531	49.53813952445984	36.184104828834535	88.8775
chr2	131352219	131352619	16.593397386074066	15.604255535602569	14.9175	4.248915857672691	17.872292652130128	7.99498	35.55213095188141	16.893242676258087	63.5525
chr2	131492420	131492820	32.18058277130127	37.421843295097354	32.2925	12.602410669326781	28.266694111824037	9.643260149955749	165.55991847991945	156.59490270614623	331.062
chr2	131552687	131553087	13.152043498754502	16.993341317176817	10.9075	6.312483232617378	10.109307476282119	5.080602382421493	7.8200308704376225	19.596339485645295	19.6125
chr2	131953050	131953450	20.085293219089507	14.790555243492127	20.01	5.250253819823265	12.790503895282745	8.486367082595825	24.551028254032136	46.51739973068237	41.8775
chr2	132028888	132029288	52.83790271282196	50.23718022346497	39.505	9.571343514919281	29.280342164039613	11.087905032634735	187.1965930557251	107.63808818817138	338.865
chr2	132384638	132385038	54.39317200660705	40.47487150192261	35.985	6.411714210510254	17.279500324726104	6.230123548507691	196.73986038208008	353.0416854095459	373.832
chr2	132514886	132515286	8.525274674892426	6.870336409807205	8.3275	2.954395553767681	4.823870376944542	1.6777949652075768	8.853100066184998	19.41613069295883	22.5925
chr2	132780713	132781113	14.215684623718262	8.91426	10.43	2.9273324152827263	6.670153266191482	2.763861164748669	2.091551321595907	16.70644369840622	6.8775
chr2	132879161	132879561	24.174483165740966	12.645714756250381	11.97	11.055316436290742	12.319870491027832	8.610325342416763	85.11849911689758	194.58107326507567	200.995
chr2	132944927	132945327	29.968275270462037	30.697519402503968	33.185	3.0987329691648484	8.625042893886565	4.379677715301514	103.03641880989075	304.9046437454224	188.39
chr2	133431817	133432217	5.890275406241417	7.27397	5.685	4.1474291536211965	8.342216143608093	3.625630170106888	4.610726262927056	11.640889229774475	23.46
chr2	133552558	133552958	38.68193624973297	31.18058348655701	35.1275	3.3287694776058196	15.378919296264648	3.82189	599.0021058654785	1024.2440936279297	977.273
chr2	134786435	134786835	21.996645152568817	33.55515526294708	20.7325	5.575013229846954	10.636497153043747	3.8838656610250473	86.04571665763855	262.83308040618897	192.79
chr2	136051163	136051563	23.326781883239747	21.392501482963564	25.475	3.5903798931837083	9.177119475603103	3.1563800454139708	27.264963097572327	94.92693593025207	66.35
chr2	136059328	136059728	40.159103684425354	39.55381193637848	34.82	4.742819355130195	8.183835110664369	5.459839729070663	170.27226079940795	419.51591697692874	336.785
chr2	136387188	136387588	24.252594850063325	12.948437649011613	21.245	2.7333795642852783	6.87831	3.0501333260536194	30.578695831298827	45.682296390533445	60.2325
chr2	136549790	136550190	7.41109	8.145641790628433	8.79	2.3635164281725882	6.667891892790794	2.80665	3.1330928501486777	18.792002992630003	8.5975
chr2	136678596	136678996	10.788115981817246	13.386418596506118	13.1175	2.9431205767393114	6.4529435116052625	3.9517440417408944	31.611773459911348	80.63570001602173	104.728
chr2	136712227	136712627	9.175405764579773	6.103864080905915	9.015	3.213750420510769	5.326168510913849	2.818459519147873	8.62165	16.636124222278596	22.795
chr2	137115192	137115592	32.64463473320007	26.35202555656433	30.2125	14.280339531898498	28.044956002235413	13.423830925226211	86.58764207839965	394.5023611450195	192.855
chr2	139677465	139677865	36.26058230876922	49.79060309410095	32.0525	5.746410974860192	12.233891067504883	5.120445343255997	337.6302208709717	842.3216226196289	643.155
chr2	140395980	140396380	14.553398422002793	16.873116393089294	9.5575	7.516799728870392	7.973410700559616	5.88482	20.977605180740355	38.05209858894348	49.0925
chr2	140670507	140670907	24.76718818426132	19.118837420940398	18.8325	3.5091905319690704	9.77897	5.265056669712067	23.91029170036316	38.59051648616791	67.6625
chr2	143547612	143548012	48.75560137748718	39.14803573608398	46.035	10.805	15.322343337535859	9.731798502206802	92.12136165618897	245.08929786682128	174.77
chr2	143862643	143863043	12.478928787708282	13.036473696231843	11.03	0.6562813684344292	6.029837441444397	1.0447490492463112	36.586611642837525	63.00846984386444	62.74
chr2	144085178	144085578	6.8942	8.901379218101502	8.9925	2.625128280222416	5.4506107878684995	2.8656798458099364	8.951891630887985	20.567692127227783	24.34
chr2	144143360	144143760	23.303814809322358	25.54691234588623	27.2625	3.362597713172436	8.480235739946366	4.996494138240815	18.166288804262877	68.61465007781982	40.5375
chr2	144160300	144160700	5.938514690548182	9.8482	7.245	3.7189302697777746	8.04129	3.2670508489012717	4.034914809465408	15.196664571762085	8.9825
chr2	144165427	144165827	9.462574965953827	7.563812038004398	15.78	1.3666903221607207	5.009403409361839	4.075697283744812	23.87501322746277	30.962518291473387	68.2125
chr2	145168131	145168531	35.55991062164307	39.54522651463747	37.1775	5.383314522504807	9.312877985835076	6.715610408782959	274.1032068538666	588.8724508190155	508.692
chr2	145860475	145860875	11.033930393457412	13.738534443378448	13.5725	4.943537535369396	9.054935500621795	3.9163296416401865	30.848254446983336	41.10681627273559	70.5875
chr2	146222887	146223287	62.153451175689696	46.89218825340271	45.2975	14.420166659355164	17.247816997766495	10.62603905081749	603.3305447387695	1072.5571592712402	993.038
chr2	146835849	146836249	45.23613556861878	48.01505645275116	49.1	21.10926416397095	27.180642819404603	19.171425178050995	88.36446865081787	400.59422485351564	218.792
chr2	147175404	147175804	26.657866702079772	27.328893427848815	18.1775	6.533498792648316	12.636637777090073	7.789866242408753	5.477268190979958	37.41917870521545	17.44
chr2	147184054	147184454	50.38208938121796	48.691347446441654	40.0125	14.584792745113372	21.95402678489685	9.113506302833557	799.9447744750977	1291.9079220581054	1269.03
chr2	147307113	147307513	25.141653881072997	29.106600217819214	21.27	12.210012512207031	14.091491882801057	10.363372954130172	5.40811	33.12279428005218	17.79
chr2	147968539	147968939	9.026087636947631	10.747788479328156	10.6225	3.8880745482444765	5.819414132833481	2.8996191790699957	8.723260803222656	33.931527409553524	19.12
chr2	148395441	148395841	34.95112176418304	35.65704283237457	36.2075	4.357169409096241	10.249592862129212	6.359979909658432	207.72403274536134	537.7202194976807	404.168
chr2	148406976	148407376	41.48005259513855	31.549870676994324	27.53	10.48472993850708	8.747223773002624	11.651592901945115	161.84821102142334	534.6786711883545	339.897
chr2	149831000	149831400	37.089911994934084	44.70226590633392	32.125	6.810897401571274	13.229439597129822	6.715610041618347	361.0860653686523	1085.3605111694335	693.23
chr2	150500410	150500810	43.0445	33.31468511104584	30.75	2.268796315789223	4.78314	4.423946019411087	117.02663257598877	352.89008155822756	259.938
chr2	150525706	150526106	28.743814907073975	32.40005859851837	21.1575	2.988223875463009	4.3577729696035385	3.877962602376938	122.06074071884156	322.84395572662356	253.438
chr2	150667877	150668277	27.526248698234557	17.839244871139528	21.2625	3.33328	14.777054473161698	5.386058542728424	77.42830785751343	58.80219212532043	167.812
chr2	150688259	150688659	46.426136775016786	41.587	36.21	5.572756365537644	11.378626649379731	3.622678028345108	224.15722206115723	461.31053855895993	410.493
chr2	150787176	150787576	13.430013653039932	9.904020998328924	9.4425	3.8835640716552735	15.324608871936798	7.062379318475723	21.76934330791235	14.85822773039341	41.785
chr2	151008553	151008953	20.060020726919173	27.811972460746766	21.825	8.265544131994247	15.869893966913223	9.40274	33.13597971439361	47.047027912139896	66.8025
chr2	151632062	151632462	37.17950473308563	38.75727792739868	32.9525	4.066241176426411	8.72686	5.499682527780533	189.96839767456055	369.13064155578616	327.817
chr2	151670124	151670524	17.668533072471618	12.21846875667572	15.0725	6.0395973700284955	12.186379363536835	7.531631464958191	25.713942921161653	47.35469793319702	51.0775
chr2	151702692	151703092	51.81329912185669	55.28472870826721	43.8025	10.58396209716797	21.11460401773453	11.585195521116257	338.28507053375245	699.5191233062744	683.717
chr2	151842951	151843351	36.40760986328125	34.34309597730637	31.72	8.378306909203529	11.272285762429238	5.979266659021378	77.386	145.52759525299072	142.77
chr2	151867783	151868183	8.006092406958341	5.341686464548111	5.4275	6.375630120038986	9.34002	7.369313591718674	6.655705923438072	20.783061084747313	18.9325
chr2	151996606	151997006	11.858660169839858	8.298077832460404	8.9	16.10257261753082	11.127477762699128	6.762825064659118	7.810149362683296	18.40741316318512	18.2
chr2	152048586	152048986	29.591518816947936	44.21705156326294	34.495	3.3625989446043967	14.989741241931915	8.650160341262817	303.1873857498169	581.6444093704224	515.335
chr2	152080983	152081383	34.02530963420868	43.5107	34.8225	9.009785680770873	16.32241568803787	9.297970088720321	59.26202005386352	217.87162364959715	128.17
chr2	152093402	152093802	6.439332586228847	3.508165375739336	4.0675	6.657543729543686	8.339952275156975	3.5680810689926146	18.085844416618347	16.98114655017853	31.74
chr2	152105297	152105697	11.821902850866318	5.427565743029118	9.2325	4.544356410205364	7.812767646312714	4.285238144397735	24.35484822034836	8.454315872192383	53.695
chr2	152143418	152143818	9.887576884031295	8.36035	9.6375	7.974615409374237	21.51961179256439	9.992989253997802	19.295329098701476	12.724326410293578	49.945
chr2	152626920	152627320	47.50127466201782	36.56307233810425	45.1175	8.563245490789413	17.26592520236969	8.205995806455611	196.0835908508301	388.79948791503904	357.16
chr2	152634520	152634920	25.026783485412597	16.297725579738618	19.0125	12.300220077037812	9.102449318170548	10.035785322189332	20.81953735589981	37.12249629020691	40.275
chr2	152723860	152724260	15.25636521011591	10.74994041800499	10.07	4.796945742964745	10.874068018198013	3.754010099172592	22.647175224423407	27.4573	42.845
chr2	152736486	152736886	20.962866218090056	13.659085516929627	18.2725	18.07368024110794	32.3077	22.493071846961975	15.99146952867508	5.355645119547844	30.84
chr2	152943019	152943419	50.03978916168213	49.243129386901856	56.6475	7.812234870195389	16.45363957643509	8.766734594106675	413.5809033203125	459.5656187438965	673.645
chr2	152951563	152951963	33.200580797195435	21.338833582401275	25.4725	5.257019379138947	8.609203473329543	5.272435259819031	129.28523693084716	156.53990001678466	210.935
chr2	153031446	153031846	26.345441999435426	17.25098064661026	26.915	9.496920580863952	20.27517741203308	9.945771597623825	34.663	37.66970673084259	70.8975
chr2	153052466	153052866	21.443001358509065	14.633823652267456	16.0825	7.566411056518555	10.455487889051437	5.489353801012039	43.377806663513184	32.92500632286072	82.9675
chr2	153071807	153072207	46.191811113357545	44.27286358833313	48.45	4.792436412870884	7.996038142442703	8.458330106735229	229.7911595916748	235.66807968139648	398.78
chr2	153108586	153108986	6.49676	6.022278975844383	10.135	9.34357	24.537924690246584	10.159740836620331	9.135365635156631	10.408019266128541	41.5675
chr2	153444059	153444459	21.02718060016632	26.84154932022095	33.1925	11.064329899549485	30.597176032066344	13.39727763414383	292.55319942474364	262.0946718597412	607.217
chr2	153483186	153483586	17.891381890773772	13.656938235759736	20.1375	10.692212195396424	12.801810227632522	8.908398817777634	9.204513322114945	23.046629700660706	20.1175
chr2	153491853	153492253	62.73926012039185	36.052084331512454	42.7525	25.017647397518157	25.386392941474913	21.660813870429994	79.84162917137147	46.75474586963654	146.102
chr2	153520096	153520496	4.291356337368488	4.154406136870384	5.3475	6.240314317941666	4.457325818538666	5.307850391864776	6.2929984319210055	7.465380871295929	23.6975
chr2	153529459	153529859	42.757350726127626	41.563383555412294	33.96	6.616947393417359	14.512333588600159	7.881357841491699	662.0576821899414	789.3167155456543	1063.66
chr2	153560946	153561346	19.683266708850862	13.0644	14.9675	11.993505374193191	8.177048279643058	10.174493877887725	8.212370982170105	24.69046531200409	17.625
chr2	153640548	153640948	8.679195276498795	13.287662184238433	17.8825	7.431097518205643	7.33762	6.374732517004013	7.16095	16.293290667533874	15.2025
chr2	153779238	153779638	5.931627959609032	5.936399711370468	6.0175	5.547948143184185	8.269812963604927	6.134204503297806	13.70797905921936	9.68939	27.61
chr2	153826167	153826567	15.828393521308898	24.761119613647463	16.2675	1.082526273727417	5.342007232904434	2.8951922324299812	13.249304782152176	62.485442590713504	33.7125
chr2	154549791	154550191	42.8469	27.68959891796112	27.0025	12.685864841938018	23.691712628602982	13.249705449342727	53.460151839256284	38.7114	91.615
chr2	154928186	154928586	15.412585408687592	10.850842385292053	11.2975	7.981387823224067	8.751744416952134	9.37323	5.639565483331681	13.328674743175506	14.4775
chr2	155381049	155381449	25.375979113578797	15.505487961769104	24.1125	7.372462830841541	23.23918514251709	5.028956874608993	26.25870239019394	31.03504065990448	55.1475
chr2	155386192	155386592	8.869877639859915	8.789747034162282	8.955	3.182177112996578	9.61153	3.5415179553627967	4.6149600918591025	6.0852617925405506	17.5425
chr2	155514481	155514881	24.185973381996156	15.971379115581513	20.595	9.950231776237487	13.066530388593673	7.1863336086273195	8.531326271295548	12.908922724723816	20.61
chr2	155630360	155630760	39.47450269699097	41.644973554611205	45.865	13.935279802083969	28.99977437019348	15.860091862678528	155.02878816604616	109.37640167236329	262.728
chr2	155751207	155751607	14.615424852222205	13.547448309659957	13.7425	5.685521522164345	11.034716750383376	4.2483465242385865	14.475730690211059	25.89256694614887	33.235
chr2	155774890	155775290	54.96060310602188	32.996933422088624	40.1325	9.945720413327217	15.256729865074158	12.284640012979507	71.83813753128052	104.5086145401001	154.14
chr2	155941859	155942259	13.230146591663361	10.73705512881279	11.625	3.1212861254811286	6.179170048236847	4.077172558307648	15.741671644449234	39.56626940250397	41.9625
chr2	156420441	156420841	36.12044936180115	33.97380970478058	29.7625	11.0012	21.076142683029175	13.944726172685623	82.32693906784057	236.81085647583006	146.012
chr2	156475644	156476044	25.164619171619414	22.732222402095793	29.2675	8.306144711375236	14.62546281337738	9.330423620939255	61.40860810279846	67.76855043292045	127.425
chr2	156614011	156614411	37.82044804573059	41.98203722000122	41.5775	11.580789906978607	36.23331628322601	15.657941746711732	135.55140319824218	127.87828491210938	267.055
chr2	156721642	156722042	18.015422761440277	26.753514060974123	18.67	10.505031461715697	32.49549684047699	11.864090077877044	9.633550757169724	5.283123098611831	19.195
chr2	157040023	157040423	16.07650650024414	11.046221154928208	15.63	5.559223547577858	11.828889126777648	7.133208186626434	43.516111168861386	74.03182870864867	74.7075
chr2	157078649	157079049	31.590173015594484	32.50527105331421	26.61	7.464924911260605	19.519469645023346	10.791308199167252	280.1323334121704	573.6296234893799	490.37
chr2	157204229	157204629	1.1371634709835052	5.63797	2.4025	1.0938022807240486	5.056918540596962	1.6733684185147286	7.40793	3.063508312702179	17.1175
chr2	157424338	157424738	4.199464159011841	11.447709181308745	9.215	3.6422512125968933	17.537431774139403	6.722985433340073	7.598453260660172	23.04882323503494	25.8875
chr2	157927491	157927891	12.074601745605468	10.1788	12.5075	6.925914587974549	10.414755779504777	5.8036622714996335	19.23323677301407	19.8798	36.1325
chr2	157942667	157943067	20.556244084835054	27.21941108942032	20.285	7.207828005552292	11.068650826215745	9.343708981275558	5.791986309736967	12.621033098697662	17.4825
chr2	158146019	158146419	31.468411870002747	25.02518884420395	25.4125	12.365612652897834	12.399064164161683	12.60928488522768	18.732219607830046	44.39448108196259	47.135
chr2	158208115	158208515	16.96786081314087	15.009527633190155	11.8525	6.064403728246689	7.640810084342957	5.232597008943558	13.801131291389465	11.344200785160064	29.24
chr2	158229419	158229819	30.75855182170868	23.230319018363954	39.18	11.314667091369628	15.001057682037354	16.819267065525054	15.531383154392243	56.83310956478119	41.5275
chr2	158375844	158376244	17.255017549991607	10.408567175865173	14.19	11.316916255950927	19.93126254796982	7.533108783960342	39.27232698440552	23.207057774066925	87.28
chr2	158539510	158539910	8.332306780219078	8.826234986782074	6.9425	4.0797717383503915	7.229016627073288	4.785477126836777	8.494627989530564	8.500471403598786	32.33
chr2	158610883	158611283	44.45964966773987	45.06510582923889	43.9625	8.360273543596268	16.933318078517914	11.27383885025978	320.19216522216794	482.2408795166016	516.433
chr2	158667829	158668229	34.985576033592224	41.33365431785583	35.5725	11.359781522750854	16.98761981010437	10.175969899892808	410.80347805023194	412.68780338287354	686.778
chr2	158687780	158688180	17.12637093067169	13.15453864455223	16.2775	6.41623	6.152018487453461	6.584273766279221	12.226113300323487	15.027441847324372	28.13
chr2	158695647	158696047	7.284737725257873	6.795195006430149	7.765	4.402275291681289	5.346531893610955	4.273432257175446	7.430509538054467	9.535561208724976	22.335
chr2	158768326	158768726	4.6497351387143135	7.441432709693909	4.295	5.811813569068908	20.429040293693543	4.217357437610627	13.890036325454712	7.4719723391532895	28.95
chr2	160443291	160443691	11.34176596879959	13.094445095062255	13.975	6.348570609390736	6.731244049072266	6.41458	8.129103535413742	51.055524501800534	20.87
chr2	160537581	160537981	5.59163	7.802125022411347	4.6525	5.428418827652931	6.8013848751783375	2.967497798204422	4.123826379477978	7.645583009123802	12.025
chr2	160872286	160872686	13.425421235561371	10.958194291293621	17.3175	2.589043662548065	10.224703707695006	2.151472782492638	42.109048132896426	16.477894954681396	87.88
chr2	160912004	160912404	40.816126770973206	39.92738564014435	36.7725	4.352658624053001	11.794950478076935	4.11259	424.90660987854005	859.9818760681152	708.163
chr2	161188676	161189076	35.28882704734802	29.040047254562378	26.53	15.992077732086182	25.14882649421692	19.071074962615967	3.7357166922092437	32.67227521896362	9.7075
chr2	162660625	162661025	36.91991453886032	42.7356	46.975	4.7608610227704045	12.623069727420807	5.617734451293945	600.6533535766602	882.3516035461425	1015.13
chr2	162908328	162908728	11.486498929262162	7.787096229195595	8.275	2.8123146137595176	6.398640686273575	2.482015786767006	10.179723733067512	16.392177755832673	25.38
chr2	163203804	163204204	76.94116844177246	64.26339771270752	63.68	19.92750675201416	34.10873529434204	26.10099289417267	602.1747090148925	889.4543296813965	999.38
chr2	163320384	163320784	15.839883811473847	13.631180611848832	12.805	7.376969707012177	9.774441850185394	6.773154107332229	32.88476669073105	51.2797	61.76
chr2	163339149	163339549	45.64735503673553	49.352620344161984	40.6075	8.980462145805358	13.086894898414611	5.179470845460892	284.3408295440674	503.8590225982666	512.715
chr2	163375818	163376218	41.068835864067076	27.571506299972533	32.1475	2.257518744468689	8.756273013353347	4.478545928001404	260.42348232269285	465.21358543395996	472.55
chr2	163481861	163482261	14.479882922172546	6.728634967207909	11.0075	3.121284709870815	9.052675023674965	5.679710073471069	29.929497752189636	35.48965319633484	55.9675
chr2	163749748	163750148	21.284481781721116	17.051315196752547	19.8375	6.709416457414627	13.776986938118934	9.979701687097549	61.17574766159058	44.882357368469236	141.845
chr2	163853848	163854248	54.01411791801453	43.5279	34.215	6.5064347863197325	13.414971776008606	7.192236446142196	148.12610551834106	278.6626637268066	268.115
chr2	163858264	163858664	28.300436403751373	18.16559389948845	19.47	6.731964508295059	12.159226729869843	6.858740711212159	43.87599718093872	54.67942481994629	94.125
chr2	163918450	163918850	34.09422959327698	40.20434402942657	31.85	7.701731615662575	21.180222251415252	5.760872210264206	181.08993267059327	175.9143335533142	349.577
chr2	164168042	164168442	60.14790776252747	32.90032091140747	38.9	3.6828458094596863	8.143107350468636	3.5429950177669527	247.0302220916748	392.0146300506592	439.752
chr2	164389340	164389740	8.736631467342377	6.56332	8.5825	4.914219574630261	7.550307297110558	3.557750507891178	8.719030835628509	20.147941670417786	22.92
chr2	164393003	164393403	16.97475153207779	9.58413	19.21	6.305716527700424	6.731243848204612	4.637913560867309	23.038105115890502	39.810203371047976	50.5425
chr2	164403081	164403481	17.693804812431335	21.920659580230712	20.0075	16.179264268875123	17.60078735589981	17.806460490226744	19.233234548568724	51.52581741333008	39.1725
chr2	164414356	164414756	25.098	14.041245104074479	21.09	4.907453339397907	11.876402617692948	5.57937	40.391487245559695	19.69523632287979	73.42
chr2	164442472	164442872	35.03841954708099	36.06068356990814	35.42	14.812579517364503	28.182976503372192	17.157175016403198	119.94379386901855	34.2172	251.965
chr2	164486227	164486627	40.52207283496857	34.933513765335086	43.925	8.579022541046143	18.399485650062562	8.923154087066651	293.2644947052002	160.00564811706542	482.947
chr2	164563062	164563462	18.284208521842956	16.508136248588563	17.8075	6.235807933211326	17.702605679035187	8.68263	51.581706562042235	88.11866365432739	99.1475
chr2	164857434	164857834	7.018251768350601	6.204771735072136	3.56	8.527159247994422	21.134976940155028	6.852838881015778	11.039204961061477	17.8404	20.7475
chr2	164939023	164939423	27.26895318031311	18.30944581747055	28.7725	13.56315987110138	23.562736411094665	10.329437248706817	55.36823354721069	39.2542	110.418
chr2	164968009	164968409	50.55208436012268	41.39162796497345	51.775	16.001097908020018	26.216773476600647	23.514211106300355	155.984	197.87088279724122	258.125
chr2	165111873	165112273	58.87520486831665	35.47239885807037	43.63	23.04879622220993	32.171942582130434	24.272682906389235	120.26418296813965	139.63791399002076	193.773
chr2	165167215	165167615	23.85975656270981	19.98410415172577	21.0425	12.938457417488099	6.894151036739349	14.70321102142334	7.625270520448685	18.071172773838043	17.105
chr2	165201998	165202398	22.814486186504364	15.398144347667694	27.4675	9.330035955309867	9.353599162101746	7.924150899648667	36.548506021499634	40.32444969654083	63.43
chr2	165368429	165368829	29.15962791919708	8.68454	24.4625	12.137832680940628	13.448907400369643	9.386503207683564	31.22931076526642	14.30882435798645	62.3375
chr2	165380195	165380595	8.127845820784568	8.708155242204667	9.3275	5.498332061767578	10.552779256105422	5.771199727058411	31.744441719055175	18.117324194908143	65.1125
chr2	165387835	165388235	8.185276118516922	10.118725954294204	9.1925	8.621878506839275	12.326660767197609	5.518866327702999	24.618763704299926	18.167865319252016	58.0475
chr2	165473048	165473448	26.40745914936066	30.73615473270416	23.3375	6.853746352195739	10.43286128282547	5.3270354652404786	24.899615037441254	56.06613572120666	44.73
chr2	165563288	165563688	41.51450598716736	27.44911961078644	37.1825	6.725195670127869	8.43272	7.935955867767334	69.37400148391724	140.22463808059692	123.498
chr2	165595246	165595646	47.459918661117555	38.533988552093504	38.075	6.49516	16.349568378925323	6.227172909975052	325.2036785888672	575.1855700683594	536.94
chr2	165641784	165642184	7.43866	7.973883227705955	10.0875	9.242074098587036	8.70197	8.577858698368072	9.033747396469117	12.214473860263825	20.3825
chr2	165954703	165955103	18.932049300670624	13.8244	14.805	3.0355854237079622	6.351128118038178	3.7702429509162902	15.879978563785553	46.89319918632507	31.4875
chr2	166279558	166279958	8.43568	9.008728120326996	5.8075	4.799200937747956	7.437175956964492	6.855793520212173	10.797874003648758	23.134528732299806	20.9975
chr2	166713197	166713597	43.53843052387238	32.66414196014404	29.315	9.386417514681817	31.73073554992676	10.333862336874008	111.85420257568359	30.940538454055787	184.232
chr2	167240116	167240516	30.24166373729706	26.54955205440521	29.2225	6.625968393087387	10.663645280599594	4.00782	76.42910287857056	111.56535926818847	129.442
chr2	167349477	167349877	7.006762715727091	2.786779615432024	6.1675	2.77623	6.851160907745362	2.542514877319336	10.845861550867557	8.882850836515427	27.2625
chr2	167538026	167538426	14.569475390911101	10.913099071234464	10.9225	6.72971	24.856950292587282	8.000884079635144	19.87255260705948	10.90907553434372	53.0475
chr2	167559416	167559816	30.27841023683548	29.06152622938156	39.96	11.418410885334016	13.745310888290405	9.398312455415725	90.06934326171876	156.79926488876342	159.812
chr2	167588941	167589341	10.510150010585784	10.614675825834274	17.25	7.255183125734329	9.84006	5.889250071048736	32.43456426620483	33.51837232589722	67.8
chr2	167661490	167661890	5.394060478359461	2.6085798835754392	4.9	1.8718689799308776	7.602344925403595	2.5056257084012032	9.814195818901062	4.531533566713333	20.135
chr2	167777560	167777960	2.0629753485321998	5.107665052413941	6.17	4.15871	7.351196956634522	5.83318	12.539416799545288	5.674301941990852	31.54
chr2	168050303	168050703	52.31411973953247	38.13679999351501	44.925	10.694471299648285	19.84754714488983	12.63437381029129	428.5265707397461	540.9090010070801	710.605
chr2	168106894	168107294	11.348662340641022	6.614845447540283	10.23	2.8529092118144037	4.681327037811279	3.8381202006340027	10.154325195550918	12.432042264938355	21.085
chr2	168570825	168571225	18.552998068332673	17.384091281890868	17.66	6.639495996236801	16.173086438179016	7.000403223037719	31.635768828392028	15.528510966300964	66.58
chr2	168601152	168601552	51.413575115203855	36.45787477016449	49.7725	5.360762863457203	11.353738943338394	6.740690203905106	131.0112277984619	211.85890251159668	237.923
chr2	168841336	168841736	18.141782166957857	11.40047534942627	11.4425	9.447303450107574	12.61853454351425	5.628062106370926	19.945940380096435	88.14947624206543	41.2875
chr2	168894029	168894429	11.762174109220505	12.36231426000595	13.6625	6.980043890476227	12.109447596073151	6.934001733064651	22.757259950637817	17.48880542755127	43.0325
chr2	168912252	168912652	50.3752	37.29948488235473	41.73	9.85325	20.653033196926117	10.096287411451339	174.56687366485596	177.34059242248534	292.048
chr2	168920310	168920710	21.77610774755478	17.218769505023957	16.09	5.396845801472664	9.806121141910554	3.252295483350754	21.910469760894774	26.813380274772644	46.435
chr2	169050278	169050678	11.072986644506454	14.528620257377625	14.2325	3.93092	5.726649839878082	6.6019802725315095	5.6240415334701535	23.119148030281067	14.7175
chr2	169061769	169062169	20.24839675426483	14.133576407432557	15.7575	6.04862	7.152087427377701	4.332457411289215	2.8677668422460556	23.694937417507173	13.3225
chr2	169088913	169089313	4.9208165255188945	4.351928448677063	1.1325	4.027902309596539	9.575334455370903	5.402292129993438	9.527705473899841	9.038887778520584	20.4225
chr2	169094397	169094797	7.895818140506744	7.793537952303886	6.265	3.624208366274834	9.706568074226379	4.3531168174743655	3.0724066969752313	32.817327728271486	12.725
chr2	169133932	169134332	7.9440653085708615	11.621609692573548	9.865	3.486638167798519	6.588700556755066	3.2773811489343645	3.1740198017656804	23.545491416454315	10.2425
chr2	169297804	169298204	13.632180092334748	11.385442640781402	16.02	6.3282690912485124	10.636490333080292	6.225693478584289	13.88015939950943	38.64325770378113	33.2125
chr2	169360536	169360936	9.287980807423592	8.766124683022499	11.1075	2.1560320541262628	4.185815280079842	3.63153	10.535371723771096	11.456286714076995	25.39
chr2	169524579	169524979	6.1866288042068485	5.1956913775205615	10.96	3.2498358848690985	6.914514474868774	4.632010474205017	4.115358198285103	23.723501040935517	16.1575
chr2	169633701	169634101	30.767742953300477	29.64335329055786	36.5325	3.245324109196663	8.548113532066345	4.33246	95.32928936958314	222.26248043060303	203.32
chr2	169738839	169739239	7.284737229943276	12.600627043247222	6.6625	2.785250603854656	5.310328634381294	3.815987477302551	5.5774695757031445	11.80571704864502	13.81
chr2	169839934	169840334	18.596642556190492	13.150261870622636	13.09	8.919576194286346	7.324046248197556	6.997449691295624	7.114376757740974	35.610522570610044	16.8825
chr2	169886500	169886900	7.937170026898384	14.097076680660248	13.4175	10.380987634658814	13.541678951978684	11.102674467563629	7.718415871858597	45.24056587696075	18.33
chr2	169890129	169890529	7.654598907828331	8.036146587133407	10.86	11.83338625907898	13.055217485427857	7.2158436262607575	3.5734175926446916	20.864371349811552	8.815
chr2	169897757	169898157	5.963790672421456	8.106996522545815	4.3725	5.092385236024857	11.18404086470604	4.078649134635925	2.5092977455258367	17.761311480998994	6.93
chr2	169995673	169996073	13.149755172729492	13.976847541332244	16.8825	5.6133510422706605	8.873928661346435	6.075179688930511	9.977912298440934	32.248138871192936	23.9425
chr2	170094622	170095022	13.756235656738282	9.989904128313064	15.7775	3.9579873499274254	6.104499557614327	5.508536809980869	17.247529175281525	40.18819959163666	46.03
chr2	170133474	170133874	15.55272830247879	9.371567809581757	13.235	4.772137823104859	18.161909492015837	6.5503328108787535	36.72774525165558	11.939772181510925	77.14
chr2	170153428	170153828	6.012033983767033	7.819301372766494	7.0925	2.735634423196316	6.885101619958878	2.368391781747341	12.6114	31.384464740753174	24.8625
chr2	170220920	170221320	9.8692	9.010875327587128	17.43	1.533579096198082	6.900939814448357	4.729402705430984	39.19611023902893	44.27140801906586	85.48
chr2	170267191	170267591	4.001896605789661	3.791565894335508	4.03	1.4568998461961746	8.568478580713272	1.6748434683680535	6.156102418601513	6.777517892718315	20.2225
chr2	170287068	170287468	10.611226263046264	5.97505	15.555	5.304379404783249	11.12521634697914	2.535137530863285	21.831439368724823	42.12871415615082	48.005
chr2	170323857	170324257	17.464076340198517	8.742504217028618	14.18	3.261111362874508	11.790423414707185	3.3585404109954835	47.50586416721344	42.51329940795898	87.735
chr2	170334565	170334965	5.69271	12.458925821781158	12.105	3.1009876573085786	6.672417031526566	5.775626258850098	4.097012282609939	22.677422876358033	11.71
chr2	170411026	170411426	25.865299419015646	30.124274640083314	31.8375	13.560904653072358	13.405920042991639	14.787319294512272	148.1077613425255	326.4502976846695	329.58
chr2	170459476	170459876	8.97784	9.803118017911912	8.36	5.164553837180137	6.328501532673836	2.9852054274082183	5.209118257164955	20.723723011016844	15.425
chr2	170496394	170496794	74.14995166778564	51.542550582885745	63.745	15.719191808700561	19.288684015274047	20.971688194274904	446.24123748779294	1126.0192387390136	763.475
chr2	170732111	170732511	27.96503377199173	21.09836090564728	22.6975	6.707154622077942	14.614151432514191	7.44604	58.746892061233524	103.00770210266113	129.74
chr2	171230382	171230782	9.577437989860773	10.14663454413414	6.2175	10.477967810630798	13.577878196239471	11.74898712515831	5.712953989207745	23.921287207603456	16.21
chr2	172042929	172043329	60.20993639945984	45.6663	42.635	6.655287801623344	14.175206477642059	9.9443	297.51112407684326	709.6479843139648	563.143
chr2	172346003	172346403	25.30475823879242	24.490607954263687	15.32	6.413969048857689	15.874419367313385	9.516364641189575	38.192674134969714	14.700001018643379	76.6175
chr2	172751453	172751853	18.640294034481048	20.319013936519625	13.4	16.916731729507447	22.721049032211305	16.7868	15.213839330673217	55.78703605651855	27.9175
chr2	172757739	172758139	11.102853285223246	5.556384223848581	8.725	10.08329511344433	7.367032742500305	6.823328273296356	4.667177254706621	7.03025	13.7775
chr2	172825347	172825747	10.473383028507232	11.926480684280396	10.6775	9.16089	12.22031852722168	4.944844210147858	12.340429718494415	15.932870144844054	22.1675
chr2	172862580	172862980	18.167057287693023	13.592532150745392	19.4625	14.564504141807555	19.591877658367157	11.027411125898361	27.71092921257019	35.2457	46.5175
chr2	172978370	172978770	4.47284	4.315429946035147	2.4825	3.7730552783608435	2.2128240835666655	3.7746701788902284	2.0929610946774484	8.129064619541168	4.255
chr2	173020525	173020925	43.99099594593048	28.632118310928345	27.275	18.757	21.496986310482026	16.50937352895737	17.661040723323822	29.54723865032196	45.05
chr2	173108255	173108655	11.261364750862121	10.004932016730308	8.28	5.363019381165504	10.432862095832824	5.881871355772018	5.180892456769943	14.311017444133759	12.7825
chr2	173118997	173119397	5.885682089477777	6.015838459730149	7.6125	10.980887302160262	9.24273	8.675245615243911	11.953733625411987	23.64658386707306	30.78
chr2	173171435	173171835	26.115701117515563	32.880988793373106	31.735	3.4167248657345772	6.765182141065598	4.242444077730179	31.52286302089691	113.1233638381958	60.8575
chr2	173275631	173276031	23.450839745998383	37.001057662963866	29.955	10.051722029447555	32.5611	11.080530227422715	54.335162010192875	106.4228192281723	161.285
chr2	173307297	173307697	4.48203	4.978846945613623	5.15	5.669732403159141	8.46214	4.224738600254059	4.077253684997559	7.162106057405472	13.2825
chr2	173340026	173340426	26.40746765613556	21.727436828613282	26.33	7.672411050796509	10.077628368139267	10.220240598917007	39.48401964187622	129.0716816329956	87.99
chr2	173342697	173343097	13.503524186611175	10.943162093162536	10.34	8.182095382213593	5.937071334719658	5.979263337850571	9.358350139856338	22.980698561668397	22.565
chr2	173578108	173578508	16.216645593345167	13.264059329032898	13.285	3.3626	6.568337877392769	3.603495980501175	25.245383939743043	13.157255446910858	48.1725
chr2	173585491	173585891	39.065588706731795	46.27814618825912	26.22	6.79285	20.386044521331787	3.7303995478153227	156.19030036449433	211.49408110618592	273.585
chr2	174120399	174120799	9.56825	6.114598847031593	3.59	15.092231891155244	19.69595545887947	14.149853044748307	8.647051434516907	27.490252633094787	18.0175
chr2	174285763	174286163	23.72421674013138	18.6744	25.3975	21.551292142868043	37.80130515098572	14.867001700401307	47.86433722496033	199.03128353118896	124.7
chr2	174328596	174328996	43.70613063812256	31.219224553108216	35.2825	10.577200372219085	21.331814460754394	14.197064187526703	266.19570796966553	369.84046745300293	452.16
chr2	174644592	174644992	12.637447736263276	11.181480182409286	10.6025	5.426164336800575	9.797068364620209	4.513963814973831	19.74694632291794	40.709036874771115	61.54
chr2	174760666	174761066	23.250972156524657	30.99808993816376	30.245	3.303961707353592	8.19741	5.05994	68.0714	183.39723377227784	162.032
chr2	178119125	178119525	37.080720715522766	27.891406588554382	31.955	7.052211327552795	14.781580622196197	7.6954254162311555	49.95306097984314	129.0343120956421	117.028
chr2	178123343	178123743	14.252453956604004	20.988872756958006	19.5325	5.148766966462135	11.663714270591736	6.120926487445831	8.54262	18.717272713184357	17.5175
chr2	178142221	178142621	21.83583389043808	17.845677514076232	23.875	5.753177417516708	7.7494149959087375	6.478027497529983	29.57244122505188	73.20770205497742	56.6975
chr2	178407016	178407416	16.74042025089264	9.775202236175538	12.5825	7.352163063287735	6.618114428520203	5.183897708654404	30.29785029411316	58.276963005065916	80.0075
chr2	178413872	178414272	37.08072036743164	38.02516265869141	35.8625	8.797791692018508	13.204546847343444	8.560148198604583	248.381	451.757	468.082
chr2	179177189	179177589	15.407986096143723	17.75981370449066	14.6425	2.954396200180054	6.163331739902496	1.7707598966360092	24.713322892189026	83.52783107757568	59.0125
chr2	179442820	179443220	38.013421354293826	42.31912165641785	33.01	8.718856537938118	23.979061522483825	5.868591339588165	339.1642724609375	721.7130860900879	694.737
chr2	180103624	180104024	51.9971	58.434351949691774	50.97	14.325442254543304	48.98082265853882	10.168593151569366	332.08661590576173	182.5599863433838	581.425
chr2	180225367	180225767	0.5122978891432285	3.60907	5.925	4.661630203723908	26.875192165374756	5.837602504491806	12.29244409441948	13.660511441230774	27.7
chr2	180386127	180386527	39.375720739364624	32.62551096916199	38.3775	6.655284095406532	12.150177646875381	10.022505062818528	140.20729290008546	354.4811651611328	243.36
chr2	180456624	180457024	27.93746305167675	32.61691810011864	31.275	14.388591211140156	40.06390091717243	12.343672242164612	75.39319521903991	21.758811943531036	206.685
chr2	180499739	180500139	42.03829312324524	38.49534055233002	43.2025	9.909635311365127	11.60262559056282	15.660892813205718	131.08466802597047	424.6451477813721	217.643
chr2	180598249	180598649	31.29612117767334	16.342813045978545	28.9725	9.639005382061004	16.919743189811708	9.162209832668305	33.155735268592835	20.013883209228517	76.7475
chr2	180893129	180893529	69.6289	51.03156494140625	66.7775	14.729127099514008	26.26429238319397	17.235383758544923	598.0057147979736	1068.197008972168	1066.85
chr2	181038899	181039299	35.54612381458283	36.208810510635374	33.0675	3.50242	12.08682740688324	5.744637830257416	159.16954299926758	414.05914436340333	282.382
chr2	181134610	181135010	24.312324686050417	30.092076234817505	25.6925	5.428419108390808	15.419639444351196	6.973840944766998	184.56172298431397	154.1335845565796	324.34
chr2	181147988	181148388	21.20407854318619	15.063215048313142	20.3325	6.646263602972031	16.26585100531578	4.0211	33.05130324840545	15.394451940059662	70.97
chr2	181156534	181156934	37.503426060676574	25.323624444007873	33.935	9.69764	17.704865906238556	9.349609581232071	56.653933429718016	53.798168334960934	113.252
chr2	181212496	181212896	54.58384311676026	35.33499205589295	35.5	11.170332235097884	14.234	8.158775445222854	143.3149909591675	325.9272322845459	269.757
chr2	181458995	181459395	11.860959958732128	15.18988551735878	13.7475	2.3341974967718127	19.772877073287965	5.306375452280045	61.95477419376373	45.82733630895615	111.93
chr2	181697039	181697439	7.293925649523735	7.46076	6.2375	5.200638246536255	5.690448317527771	1.1480432799458504	10.871264419555665	12.3222	26.8575
chr2	181864289	181864689	4.158112908750772	1.4706816221773624	2.805	2.643169311285019	8.091068512201309	3.7067895472049712	7.398049939274788	5.69408	25.2775
chr10	114801648	114802048	48.284654264450076	42.551	37.585	4.627801188230515	9.378486850261687	5.734308228492737	573.9147801208496	881.1955381774902	973.805
chr10	115468338	115468738	24.551244103908537	19.898204622268675	22.7475	10.03368048429489	15.446789667606353	6.566565717458725	7.335953575968742	47.89532166481018	19.0225
chr10	115586957	115587357	35.89301607608795	43.69318736076355	35.115	8.606089508533477	16.04863692522049	7.70575	208.47623718261718	528.1429507446289	363.752
chr10	115664425	115664825	12.338799681663513	11.36826563358307	11.855	3.7775671687722205	2.669868990778923	3.740728622674942	12.169657590389251	45.422974853515626	23.7725
chr10	116018613	116019013	45.03626909732819	28.36804024219513	29.8	12.322774786949157	17.50350029706955	11.648649071455003	46.509484424591065	84.61564968109131	93.5775
chr10	116113314	116113714	17.50312623500824	15.857593195438385	13.93	4.091047944426537	4.1518761157989506	4.302944540977478	32.20028855323792	54.50361471176147	76.4075
chr10	116301423	116301823	32.649224557876586	32.204685139656064	27.1	6.001259282231331	10.862754516601562	9.728844082355499	120.68615068435669	410.6022417449951	265.442
chr10	116387474	116387874	8.286351975798606	10.26471475958824	8.8175	2.478534837961197	5.369156435132027	1.2277280423045158	6.21961	23.580647780895234	16.1375
chr10	116418120	116418520	11.488787438869476	12.639276459217072	12.0625	3.7369720476865766	7.9191087162494656	2.93061	4.9508503365516665	20.633627405166624	19.8625
chr10	116472970	116473370	39.993697180747986	36.76274294376373	37.595	6.7928544974327085	16.170821743011473	6.019106866121292	222.318	412.7559925842285	427.155
chr10	116727963	116728363	14.548799223899842	11.604437119960785	16.1325	2.354495583772659	4.749203501343727	2.7314	13.659996948242188	29.742830488681793	38.895
chr10	116925128	116925528	26.47178790092468	28.879029126167296	17.7775	11.269564750194549	15.091564013957978	11.408122484683991	7.924464126825333	26.637562527656556	17.635
chr10	116939141	116939541	4.017977591753006	4.643917787671089	3.1475	3.184433274567127	5.93028	1.3738151583075524	15.27312159627676	44.4209	28.7175
chr10	116986739	116987139	20.331110723018647	16.55320688486099	17.91	3.973775070309639	8.545850187540054	4.837124879360199	10.615819342136383	40.135460381507876	32.625
chr10	117024126	117024526	20.009483449459076	16.862391130924223	14.3125	2.695040006041527	5.414408469200135	3.861730351448059	20.585263905525206	40.258524260520936	42.8125
chr10	117044447	117044847	16.80934567451477	12.102526136636733	12.665	6.1681451541185375	9.480309250354766	7.239455825090408	11.819658424854278	37.416983966827395	28
chr10	117148926	117149326	39.72950769424438	23.98820144891739	36.785	10.57043097257614	12.29724923968315	7.198139638900757	29.49340763092041	23.33012694597244	71.5275
chr10	117162691	117163091	14.955425713062287	9.0302	10.43	2.9070357841253283	7.509579355716705	3.346734799742699	10.18537567138672	20.85997846364975	23.285
chr10	117418465	117418865	6.545007593035698	4.2810780018568035	10.0475	6.9259166103601455	9.661313230991363	6.492783223390579	7.6224462944269185	11.482658207416534	22.105
chr10	117431983	117432383	13.845819187164306	10.618969209194184	9.9725	5.710327250361442	6.179168877601623	2.7505792674422263	2.1988079994916916	11.26509218454361	8.595
chr10	117435116	117435516	22.265429153442383	19.490284587144853	18.7	4.584951175451279	8.708755810260772	4.487398842573166	14.846906318664551	20.088602228164675	33.1125
chr10	117571269	117571669	23.96544093132019	12.79387045621872	17.475	4.839795504808426	8.453084416389466	5.595598640441895	18.97073290348053	90.19984526634217	47.565
chr10	117595041	117595441	5.869601094424724	16.641239995956422	7.51	2.8867374432086943	7.774301521778106	4.602498050928116	6.802480728626251	20.556700353622436	14.2125
chr10	117606801	117607201	6.581762841492892	7.117238756418228	7.53	4.553376759886742	5.102170940637588	2.6723723149299623	8.997054032087327	18.679921517372133	18.3875
chr10	117629587	117629987	34.68693578720093	34.08330360889435	20.7475	5.859179480969906	23.2686	4.493301205933094	209.06615383148193	165.3963724517822	356.195
chr10	117641546	117641946	11.180955477952956	9.270664337873459	8.1675	4.084282732903957	6.201795320510865	3.475116240978241	6.020618020892143	9.089435362815857	16.465
chr10	117683054	117683454	14.608529232740402	8.250844128131867	14.6275	8.049042077064515	10.593505455255508	5.9128597187995915	18.36528020620346	15.436207292079926	44.8975
chr10	118106200	118106600	9.23284	14.264546794891357	11.36	2.686019699573517	4.441488528847694	4.124393060207367	4.183102483153343	13.976971690654755	11.885
chr10	118129034	118129434	34.73058267593384	19.172532699108125	25.315	6.366608257293701	6.3737541818618775	5.359498035013676	19.78787553906441	66.2214	66.23
chr10	118136578	118136978	13.737854688167571	12.525480966567994	17.4975	2.5822768715023994	5.054655629396438	2.845020781457424	9.174877758026122	30.076872925758362	23.1675
chr10	118399497	118399897	5.33433	10.138046576976777	6.57	3.8655220854282377	7.036695984005928	2.942412723302841	4.260724198818207	23.563073983192442	11.35
chr10	118676130	118676530	7.367440721392631	8.154232770204544	8.0875	2.1244590586423873	6.35339	3.293613409996033	6.675463015437126	14.031918201446533	16.2025
chr10	118803278	118803678	11.118928827643394	13.598978986740113	19.1975	4.6886929309368135	5.294492323994636	6.100265526771546	16.591275424957274	69.67610745429992	41.155
chr10	118839766	118840166	7.546627523303032	10.1058	8.3375	2.7897614100575447	5.692710670828819	3.8912433779239652	6.318401945233345	23.094974195957185	13.8875
chr10	118868246	118868646	10.243661234378814	27.223714022636415	16.0225	5.886237003803253	23.268600001335145	7.077139263153076	54.78113037109375	131.04075197219848	161.51
chr10	119131915	119132315	10.641088078022003	7.9266514939069745	13.935	2.5664905175566672	6.998230963945389	5.654623918533325	11.620665229558945	40.69804990768433	24.1225
chr10	119454001	119454401	9.189201693981886	23.382745909690858	11.9975	2.2868377444148065	11.659195875525475	1.1008221739530564	209.93834440231322	442.86138402938843	402.267
chr10	119692403	119692803	19.75218649148941	22.070956330299378	20.6225	6.605667223930359	7.6476	4.76482	30.501080322265626	87.90330823898316	77.4925
chr10	120201249	120201649	23.40030117034912	14.696080989837647	19.48	4.300787513554096	13.120835959911346	4.14948	74.57041843414306	180.55134063720703	190.295
chr10	120204832	120205232	5.313653468191624	4.27464	2.41	3.615187449455261	9.645474685430527	5.659051115512848	11.77873289823532	38.82347068309784	24.46
chr10	120272326	120272726	13.558658546209335	8.070499051213265	11.8025	6.1929555636644364	7.002756062150001	3.4618353152275088	12.293851943016053	25.64642788887024	27.865
chr10	120391369	120391769	17.964889249801637	15.58063646554947	14.715	1.6440870708227158	4.882696807384491	4.472642196416855	29.87446002960205	90.78	51.6375
chr10	120397160	120397560	12.318122853040695	13.199638127088546	11.2675	6.4252528351545335	7.548043360710144	3.8071324753761293	13.554144290685654	49.336965808868406	30.655
chr10	120414598	120414998	8.522980816066266	9.04308	11.7225	3.0919661670923233	5.622568601369858	2.818458394706249	22.134876446723936	44.93729538917542	44.2525
chr10	120422259	120422659	8.428789221048355	10.320538693666458	7.1	4.78116	6.260623613595962	2.8789600455760955	7.757929872274399	18.7744	17.4525
chr10	120475891	120476291	21.725572702884673	38.98271574020386	29.1375	5.872706406712532	18.41758093357086	9.737703779935837	745.1269641113281	1346.3694995117187	1227.33
chr10	120552388	120552788	26.990979027748107	26.80289039134979	24.2675	5.187106255292893	18.707193474769593	6.942854305505753	345.5504361724854	423.3221844482422	604.908
chr10	120564766	120565166	16.501507403850557	13.330599620342255	11.1025	4.104580206274986	7.496003674268723	4.707268379926681	25.842367670536042	55.34750905036926	44.765
chr10	120694562	120694962	14.075553667545318	12.34085504412651	6.725	2.9769485172629357	6.4438948369026186	4.61135	18.16487079024315	60.10539507865906	35.5025
chr10	120707666	120708066	2.98879	4.397015072107315	7.0925	3.998582565188408	8.278862483501435	4.224736689329148	8.003498666286468	8.520249044895172	20.42
chr10	120744315	120744715	21.33961798429489	23.739151349067686	14.8275	7.56416	11.199882045984268	5.692989989519119	26.715960023403166	74.07577362060547	66.735
chr10	120870061	120870461	11.259063160419464	10.25827777504921	9.2225	4.7338	4.151875714659691	3.475115076005459	2.946798702478409	7.087383731603622	11.7225
chr10	120898436	120898836	26.742870655059814	37.149191908836364	28.825	3.30847	15.930986490249634	5.783007438182831	212.76095764160155	190.22097621917726	362.865
chr10	121034175	121034575	17.55596410036087	11.179331991672516	16.5575	3.008521540462971	5.065969094634056	2.127864492535591	53.10309346675873	47.03383594036102	103.535
chr10	121228048	121228448	7.519058468937874	10.271156359910965	9.4025	2.356750935614109	4.151875540018081	2.3964291313290595	5.74118	23.859751126766206	16.78
chr10	121243426	121243826	8.833113812804221	6.921863899230957	6.2275	3.9173929184675216	2.925542883872986	1.9832523933053017	5.5181939381361005	20.462201721668244	18.815
chr10	121266877	121267277	26.71759919166565	21.173509554862974	25.1875	10.015640400648117	10.335566804409027	7.304384988546372	44.161072721481325	45.2494	110.483
chr10	121294352	121294752	17.56745179891586	14.05629152059555	12.05	5.4171444049477575	6.190481752157211	6.511966691017151	12.899302425384521	12.126567962169647	36.46
chr10	121310271	121310671	60.62344945907593	55.563843126296995	46.2025	12.200986242294311	23.07402087688446	11.759316077232361	436.58087104797363	556.095	738.71
chr10	121350881	121351281	38.328153409957885	32.77364809036255	44.4325	5.91556	10.276742364168166	7.057951427698136	213.06581298828124	282.96781955718996	365.908
chr10	121641967	121642367	49.73425022125244	33.759097952842716	31.0925	7.731049278974533	16.91521614551544	6.855791355371475	193.1226209640503	195.80297569274902	296.488
chr10	121719109	121719509	2.864733085632324	2.838306647539139	2.19	3.588125114440918	7.389661625623703	3.216879405975342	7.781924407482148	10.300328750610351	23.1375
chr10	122448848	122449248	38.27071605682373	41.84679151535034	32.825	2.6364030930399895	11.618467135429382	5.208983713388443	371.52686187744143	798.0765538024903	718.185
chr10	122679133	122679533	26.954219484329222	36.63391956806183	29.8175	5.196127153635025	17.62340919494629	5.526245678663254	357.10340560913085	717.1441641235351	660.27
chr10	122802199	122802599	17.604214241504668	11.061247500181198	17.44	7.33186	6.323974948525429	7.59508	16.63361155986786	25.96069415092468	43.0575
chr10	123200070	123200470	12.285954928398132	8.242261389493942	14.075	6.150103502273559	7.455275008678436	4.850404434204101	13.020673974752427	33.109616117477415	36.3225
chr10	123265056	123265456	51.69154461860657	44.68938733100891	37.515	5.126215673089027	11.33790184020996	7.202563163042068	705.706	1180.9247024536132	1156.04
chr10	125389133	125389533	17.124072778224946	12.628544266223907	17.6575	4.2173431730270385	7.855756129026413	4.0594656836986545	58.08640161514282	90.51852272033692	119.255
chr10	125786840	125787240	5.26081	12.166941932439805	4.88	1.8696129170060158	2.3033277934789655	1.7574803763628006	4.200038094520568	16.855883557796478	9.865
chr10	125839251	125839651	9.63258	11.172884323596953	10.84	8.082869980931282	8.855825786590577	5.005345273017883	9.268022450208663	33.27003173351288	32.0175
chr10	125845029	125845429	9.150138876438142	13.568915071487426	11.5275	1.880889780819416	7.511841968297959	1.8917626413702964	11.904336236715316	66.0874	29.11
chr10	125949725	125950125	7.640818135589361	9.65283	4.805	4.289511783123016	7.346671904325485	4.38558	5.910535818338394	41.90895153045654	16.3525
chr10	125957854	125958254	6.634602189660073	4.996022313982248	8.2475	3.6580382990837097	7.233542226552963	4.755963430404663	3.562129647731781	19.780936813354494	11.9025
chr10	125966384	125966784	9.591227588653565	8.770417895317077	9.11	7.5371	21.757178354263306	4.456410170793533	33.63981301784516	27.13643208503723	74.2
chr10	126619964	126620364	11.707041893005371	22.362942037582396	8.9225	3.0197979652881624	6.043409196734428	2.8302648198604583	4.916978775262833	84.00249410629273	21.09
chr10	126809683	126810083	18.587454011440276	11.905006176233291	16.8125	2.4514718380570413	4.357773290872574	3.2331118142604827	14.080565457344056	36.15992513179779	35.2275
chr10	126928214	126928614	14.659073994159698	15.488309149742127	11.1425	6.244824842214585	14.709175983667373	5.177994607686997	25.287729210853577	49.009519290924075	52.855
chr10	126957468	126957868	13.503535400629044	14.474932408332824	19.81	10.464435963630676	15.582549939155578	9.891170440912246	32.180523262023925	44.32855082511902	60.555
chr10	127178565	127178965	40.83680572032929	29.463001251220703	43.125	20.520627131462096	18.435688388347625	15.7406	64.54170415878296	79.65558405876159	125.145
chr10	127326416	127326816	67.9863	56.7425	61.6225	12.277673618793488	27.22589597225189	16.758751301765443	298.3550722122192	539.0695830535889	549.893
chr10	127643139	127643539	24.67070238828659	26.667637372016905	25.6	10.87037563085556	18.65515682220459	11.276798330545425	77.09803858757019	40.60135446548462	147.635
chr10	127666324	127666724	22.07016048192978	35.41229253768921	30.76	14.753938777446747	36.87363330364227	19.144859924316407	131.34852598190307	168.0731056213379	219.347
chr10	127750287	127750687	10.521628173589706	13.407893080711364	13.45	7.128887968063355	9.095661517381668	5.731356625556946	22.944959263801575	22.859828767776488	39.86
chr10	128195064	128195464	13.361092172116042	8.871324917078018	6.4725	6.713921013474464	17.551004655361176	4.0491358232498165	15.609006352424622	12.54411522090435	28.5925
chr10	128458610	128459010	12.115962193012237	8.031853947639465	6.345	2.14701	13.190979206562043	3.5680800676345825	30.43474605560303	25.173938975334167	59.445
chr10	128525210	128525610	6.967709263563156	9.77735	12.0275	9.875809597969056	41.527808380126956	9.525214253664016	19.371542627811433	13.8539	46.91
chr10	128743731	128744131	13.960686739683151	9.45959	12.4	6.644006784558297	19.227592153549196	6.517868880033493	31.051486620903017	44.92191976070404	57.4225
chr10	128892087	128892487	22.927049894332885	22.337176806926728	22.98	6.080194071531296	22.68032651424408	4.940422010123729	74.49	84.17831416130066	138.452
chr10	128910096	128910496	10.808796371221542	16.557506535053253	11.2375	8.16406	27.01320915222168	8.145494353771209	27.780083351135254	66.24779411315917	54.335
chr10	128934041	128934441	49.37816608428955	46.499292612075806	45.305	13.26320818901062	12.353804663419723	9.106132280826568	96.16752258300781	93.38423013687134	177.385
chr10	130412480	130412880	12.830419225692749	14.30533813238144	7.3675	2.088374633491039	6.909988656044006	3.576933581829071	20.472361953258513	65.74892594337463	50.1475
chr10	130470281	130470681	15.61014997959137	18.068981139659883	10.9875	1.1682264152169228	3.0273614418506622	0.6492792576551437	35.300918896198276	80.7962	78.8175
chr14	6889512	6889912	2.4098677377402784	3.5918974697589876	1.705	0	1.4525894343852996	0.2420037281513214	15.130576847344637	33.51617207825184	28.6675
chr14	8002397	8002797	13.726373255252838	16.937527990341188	17.59	12.0296	14.618673462867736	8.976277235746384	104.23035007476807	177.12519027709962	186.738
chr14	8317252	8317652	56.53196096420288	37.87701711654663	38.02	15.261378276348115	12.021205894947052	9.138597141504288	138.83407043457032	482.73092109680175	276.865
chr14	11554402	11554802	12.240013794898987	16.933238377571104	12.9275	12.489664583206176	24.635215735435487	13.589103062152862	37.691666736602784	285.1698394775391	73.3875
chr14	12344690	12345090	80.77766529083252	67.03085915565491	56.6825	18.360091109275817	27.250783314704893	23.043481879234314	749.7814826965332	1221.666728363037	1242.15
chr14	12822567	12822967	22.290700798034667	29.387847895622254	22.975	3.491148927807808	14.867560689449311	7.744122209548951	195.30174518585204	472.2921512985229	410.832
chr14	14012027	14012427	20.12205213546753	19.301351693868636	15.54	6.4478	12.715828111171723	6.101742616891861	28.32344023704529	120.7492029953003	76.035
chr14	14632410	14632810	2.125002460330725	6.475292284786701	3.335	2.372538157105446	7.695110890269279	3.2095022094249726	4.802662709653378	15.572461459636688	13.585
chr14	14703409	14703809	7.941763015985489	7.076445823311806	4.655	6.1049973770976065	20.318165595531465	4.92861	7.067803016304969	17.85580614566803	16.96
chr14	15438400	15438800	17.289481449127198	24.432625269889833	18.045	1.666640053987503	8.45308	2.949789972305298	93.44516780853272	231.8463508605957	203.075
chr14	16249418	16249818	7.994602526277304	7.576694490909577	4.0575	4.210577383637428	3.3214994788169863	2.8833873963356016	14.489840688705444	20.906130023002625	34.4
chr14	16365430	16365830	7.404191664457321	7.806421783566475	7.545	5.75543	11.464607617855073	3.252295097708702	21.763703126907348	28.112185182571412	64.59
chr14	16574958	16575358	23.446246755123138	23.60390085697174	19.6525	3.362598593533039	7.796929113864898	3.295088042318821	36.861816964149476	151.94245693206787	93.8075
chr14	17172352	17172752	25.019892382621766	12.199139190912247	21.175	3.939945684671402	7.785616682171821	4.273431063890457	19.135859880447388	28.441832666397094	43.7875
chr14	17632931	17633331	6.3221684682369235	7.742010104656219	8.07	3.2002191498875616	5.735699795484543	2.7048368418216704	9.275075026750564	18.26237517118454	22.6675
chr14	17660273	17660673	34.39747475147247	26.534521555900575	23.5725	3.5678270092606543	9.3355	3.970928121805191	304.6974422454834	772.0499488830567	528.635
chr14	18331002	18331402	21.95758881688118	24.77399926662445	22.185	8.94213	15.940034377574921	11.380088683366775	50.70811081886291	123.16882963180542	118.388
chr14	18893030	18893430	12.313522644937038	12.038119710683823	8.46	4.068496363759041	5.106696158647537	3.402809629738331	17.62717529773712	40.583774948120116	35.15
chr14	20661920	20662320	28.001785984039305	15.481869764328003	22.965	9.390930466651916	20.119055783748628	9.902975144386291	15.22936670780182	16.693251657485963	25.68
chr14	20707592	20707992	17.537587702274323	11.447706747055054	19.3475	7.501013158559799	15.688886880874634	9.869033304452897	20.709454786777496	16.20318552017212	37.6475
chr14	20733950	20734350	31.137608160972594	31.94277616739273	35.2175	7.433349195718765	18.553341603279115	11.022978959083558	40.48886648654938	31.382266063690185	83.9275
chr14	20836717	20837117	31.90030791759491	19.8703	25.585	6.253849326968193	13.485109406709672	5.071750127077102	58.19225069999695	99.42330110549926	134.982
chr14	20846109	20846509	6.875818437933922	9.2406	10.5125	2.604829572737217	5.439298061728477	4.903526821732521	6.799656518101692	22.527982938289643	24.375
chr14	21686728	21687128	35.24518016338348	21.066169242858887	30.3725	4.070750655531883	10.03464259982109	10.466661174297332	14.420686451196671	37.6631	34.405
chr14	22004638	22005038	22.73867553472519	12.104666440486907	15.905	13.712013986110687	16.311102814674378	9.767219879627227	5.550653838813305	16.319658126831055	11.5275
chr14	22019619	22020019	27.831791553497315	22.500343868732454	24.1225	4.754096016287804	5.715335268378258	4.958125315904617	30.160952939987183	111.2817970085144	77.44
chr14	24003476	24003876	62.0087	56.223	53.0625	6.382395314574242	13.645757050514222	8.64721	422.23219261169436	859.9642552185059	744.952
chr14	24245537	24245937	12.96366421699524	16.353543524742125	13.23	2.1673085832595826	7.364772975444794	1.897664283812046	83.35013511657715	255.02704090118408	153.882
chr14	24508182	24508582	17.569745082855224	12.787425364255904	19.5475	8.040023553967476	7.084208418130874	7.237979375123977	6.057310352921486	20.16772083759308	20.35
chr14	24779114	24779514	7.877437865138054	10.833665640354157	12.0675	2.3635161828994753	6.061513546705246	2.4938202145695687	15.088238624334336	37.77959079742432	42.835
chr14	25318085	25318485	13.175020542144775	11.243739643096923	12.285	5.805048420429229	12.81538610816002	8.092376064062119	29.317000651359557	70.04530776023864	49.6275
chr14	25378364	25378764	0.9763524717092514	3.3814944706857206	5.0925	4.30981	16.121050112247467	5.092407040596008	19.706022431850432	16.229554607868195	45.3775
chr14	25608000	25608400	17.599615507125854	13.236131385564804	20.99	10.02465767145157	10.677216759920121	11.281210796833038	148.50856506347657	128.53542047977447	300.733
chr14	27000547	27000947	21.34191641330719	19.088789649009705	19.3575	3.667058093547821	7.7245257639884946	2.7727143171429636	4.675645243227482	40.660694584846496	16.265
chr14	27114763	27115163	31.068687753677366	16.505989372730255	31.655	5.324676838517189	13.118569160699844	3.649239469766617	25.313130140304565	22.611493356227875	43.6775
chr14	27622517	27622917	7.381222545653582	7.555222222208977	11.9875	4.3842318958044055	12.68867301106453	5.991069729328156	21.609871954917907	27.580355052947997	51.6825
chr14	28505740	28506140	60.23520592689514	55.254674415588376	39.43	11.429685661792755	23.922487483024597	10.910835510492324	695.4730924987794	1065.245718536377	1095.71
chr14	29722267	29722667	35.13720247745514	36.07784360408783	34.95	5.304379958510399	17.159571325778963	10.31615101158619	490.78340217590335	1373.877541809082	1098.51
chr14	30008978	30009378	39.26774405479431	27.431945838928222	23.3975	3.9309253707528113	11.751961274147034	5.79038	60.060815496444704	176.73178783416748	119.48
chr14	30353645	30354045	23.51746102809906	21.220757522583007	20.3575	2.947630367875099	5.025241574048996	6.303906791210174	215.5228778076172	406.60034129142764	387.262
chr14	30625681	30626081	33.556661922931674	33.299664154052735	36.17	10.45315590620041	33.06567440986633	13.558113852739334	149.38784437179567	65.94671177864075	278.488
chr14	30715127	30715527	53.64424738883972	32.38933406829834	37.7975	3.6242094349861147	8.916915823221206	3.362967836856842	284.67389808654787	463.55213928222656	535.705
chr14	31221115	31221515	13.956095946729183	20.78491162389517	11.6275	10.394511902928352	11.935227909684182	8.608848469257355	9.198870907723904	32.529432890415194	18.5
chr14	31435254	31435654	47.54262447714805	35.543250308036804	43.26	10.175757243037223	15.093823053836822	9.644743926525116	81.212	241.90055842399596	192.97
chr14	31661617	31662017	9.632572860717774	5.9492812874913215	6.06	5.8975133550167085	12.575546379089355	2.7874711179733276	20.438489937782286	16.772373406887056	39.5075
chr14	32381783	32382183	27.478008975982664	21.229337780475618	26.65	8.18662	10.070843580961228	9.023500815629959	7.773451473712921	32.17341403484345	22.9825
chr14	32597826	32598226	63.11831204414368	47.044621324539186	48.7375	10.18027002453804	15.854054951667786	11.582246947288514	371.95313636779787	796.3931895446777	651.79
chr14	32835875	32836275	17.328532285690308	7.832184699177742	15.04	6.262869784235955	4.18129	3.4839690148830416	15.902556879520416	23.6664	33.655
chr14	32856943	32857343	28.38773625612259	37.937133803367615	29.6925	5.493821929097176	12.505405942201614	7.338322697877884	122.12707696914673	315.5456173324585	251.555
chr14	33250628	33251028	19.807321736812593	9.253485971689225	12.61	8.033253169059753	13.92179585814476	5.555756545066833	18.19028290271759	44.115382747650145	44.57
chr14	33319810	33320210	14.208803946971893	13.865200579166412	17.2825	2.6769981372356413	10.837868311405181	3.8396	87.69975722312927	55.795822534561154	136.235
chr14	33351280	33351680	27.15409250974655	32.40007007598877	25.6125	5.49608	16.354092326164245	5.800712463855743	79.67651296615601	74.24060052871704	153.648
chr14	33447816	33448216	27.35165382862091	19.6492	16.955	13.116629874706268	21.55807188987732	9.461764919757844	6.609130833148956	17.15475559949875	15.62
chr14	33589455	33589855	12.393933861255645	9.949108288288116	10.82	5.723858060240746	5.6859216260910035	8.595563653707504	5.148432687222957	12.465001735687256	17.1725
chr14	33923249	33923649	38.036392250061034	31.64218828201294	34.8675	2.8281013759970666	6.728984159827232	2.867155658304691	189.73135551452637	460.58533630371096	355.983
chr14	33931903	33932303	26.04678662776947	12.422426151037216	20.1575	7.451391327977181	7.378348703980446	7.618694438934326	12.251523646116256	35.94455470085144	30.9025
chr14	33978622	33979022	7.955545084476471	11.20938288450241	9.6825	1.7816582587361336	4.6745372796058655	1.0226141384243965	6.9972387078404426	17.96348899960518	21.42
chr14	34200865	34201265	12.416907900571823	11.301707283258438	10.635	4.63231	13.756628143787385	4.257201838493347	16.709825513362883	7.814801405072212	33.445
chr14	34219739	34220139	27.110441479682923	23.9796	26.1875	3.982795130312443	7.724526255130768	4.615778571367263	43.44837116718292	90.9294	87.1375
chr14	34398721	34399121	8.823922233581543	10.503034172058106	8.135	3.7978649944067002	5.40083	3.944366329908371	11.372275432348252	24.272910661697388	30.6125
chr14	34541685	34542085	6.308382852077484	5.408242669999599	4.0575	4.007603735327721	5.495863724946975	5.870066616535187	13.815244277715683	13.651717574596406	26.0575
chr14	34548736	34549136	1.5277044676244258	3.6241041269898413	1.6	2.4740239158272743	8.387468597888947	3.895671454668045	7.9710383641719815	13.809962396621705	19.9825
chr14	34614651	34615051	5.717979598045349	3.44161	7.29	4.388742886781692	9.378485524654389	4.724974879026413	8.391605939865112	8.753192021846772	20.35
chr14	34820465	34820865	90.71345962524414	69.37321287155152	59.185	28.975626969337462	29.3256	26.744366290569307	945.1578866577148	1798.1930465698242	1507.38
chr14	34896229	34896629	21.10758764743805	20.168729776144026	20.185	4.51729	6.120341931581497	2.8538753211498262	51.766589007377625	150.3645770072937	110.168
chr14	35727528	35727928	14.937045934796334	11.52713272690773	11.77	6.120791937410831	6.751605514883995	6.185856133699417	17.874146554470062	85.97819566726685	59.1325
chr14	37094819	37095219	11.061495669931173	12.385938835144042	8.98	9.041360291242599	15.9966	13.990476857423783	5.413757049143315	10.878316867351533	19.5075
chr14	37097845	37098245	16.646237258911132	19.29919515132904	15.495	12.778336131572724	19.17103202819824	13.440063693523406	19.322146277427674	70.97051726341248	58.4225
chr14	39472337	39472737	46.53870566368103	40.33315997123718	34.655	4.3458925071358685	11.444244931936264	6.327515314817429	332.1275457382202	617.5120419311523	568.555
chr14	41013441	41013841	21.564754264354704	13.978979332447052	14.71	4.521803891062737	6.631689737439156	6.386541309654713	26.229063785076143	47.787630896568295	65.9625
chr14	43122137	43122537	22.825970547199248	23.601744260787964	20.67	2.3071342521905898	3.226469739675522	2.747629053890705	39.125546708106995	98.94418384552002	93.195
chr14	43736077	43736477	4.716356829702854	6.9132751893997195	6.6575	1.4095395341515542	3.4798818397521973	3.6064475703239443	4.001044420599937	5.3512489920854565	17.4375
chr14	43797097	43797497	14.103121011257171	14.026224858760834	11.6475	1.9395266419649124	6.907727541923523	2.6295782700181007	8.603304500579833	26.048599796295164	30.575
chr14	44116712	44117112	6.466897665858268	4.680416214764119	6.3075	0.7915971145033837	4.113410890698433	1.9773486536741256	2.6730068522691726	8.57299	11.0175
chr14	44858903	44859303	31.817602248191832	24.823379220962526	20.905	4.129388419985771	10.247321968078614	5.750540401935577	106.36281507492066	300.90274021148684	236.975
chr14	44989143	44989543	36.50409556865692	27.661686248779297	29.735	9.749514859914779	11.89902686238289	11.391888544559478	61.71062560081482	212.3291704940796	138.287
chr14	45220160	45220560	23.563406386375426	22.32644315958023	24.54	6.45457	31.92758674144745	8.49965	153.50318523406983	92.18649673461914	314.762
chr14	45565554	45565954	11.144206421375275	11.190067623853684	16.9175	2.8619297894835474	10.86501767396927	3.3585396599769592	12.05392855644226	22.363160696029663	26.18
chr14	45656972	45657372	27.048415460586547	34.67802428722381	24.4675	9.533012340068817	29.13553418159485	9.919211487770081	58.42793534278869	146.7098921775818	115.653
chr14	46385727	46386127	10.415945825576783	20.716196100711823	6.9975	8.998512302637101	19.729897272586822	7.289625174999237	12.180947757959366	29.808756613731383	37.06
chr14	46388829	46389229	40.17748327255249	41.675020408630374	22.5525	20.770953664779665	35.43461491107941	14.402183496952057	43.04050768852234	204.82205026626588	92.12
chr14	46754823	46755223	11.631225249767304	15.391707739830018	9.235	7.934019637703895	8.100118267536164	6.705274822711945	4.7927858942747115	16.30646413564682	17.05
chr14	46832160	46832560	21.54638379096985	10.550261092185973	25.255	2.843887734115124	7.97793	3.0899765479564665	33.982764754295346	18.341481344699858	64.4925
chr14	46882893	46883293	36.20085204362869	41.02233841896057	28.58	7.7107544487714765	21.911040415763853	8.675251904726029	469.7465229797363	965.3584425354004	961.505
chr14	47373920	47374320	26.46259595632553	22.23840034008026	16.46	8.899274175167085	17.428833570480347	5.3063756167888645	12.16542839884758	26.8112	24.28
chr14	48120979	48121379	27.70313772201538	35.12888409614563	30.275	3.60391	14.292864619493484	3.725973531603813	617.6934037780761	1029.8349932861329	1092.49
chr14	48256041	48256441	15.164475531578065	15.020270310640335	15.5775	5.59756	8.627303449511528	4.750061511993408	25.582689266204834	81.78508625984192	65.085
chr14	48558001	48558401	13.209469034671784	15.290800514221191	9.9375	7.194290180206298	12.629848194122314	4.7544885814189914	0.5574643537402153	20.191893105506896	5.7
chr14	48590175	48590575	4.314328625351191	8.156377684921026	7.5775	0.45556301176548003	4.744679379463196	1.0285165148973465	5.536541112959385	16.737206630706787	18.35
chr14	48665721	48666121	38.06166698455811	43.29599384307861	41.3725	16.837791484594344	26.680607318878174	17.05388659477234	556.1337630081176	1160.7217911529542	943.57
chr14	48704277	48704677	28.835705506801606	21.519172101020814	29.53	15.344814450740815	9.774442176818848	12.790781913995742	47.061306190490725	161.66700283050537	105.285
chr14	48888754	48889154	13.985963121652603	14.625227627754212	15.455	3.4618304741382597	5.351057106852531	3.3305032336711884	7.24563	26.64196061372757	19.04
chr14	49142321	49142721	8.837709586024284	6.939039900898933	12.58	2.823590956330299	4.278582402467728	1.9227496036887168	8.658341279029846	22.646652534008027	20.855
chr14	49448586	49448986	18.66096654176712	17.854281495809555	12.57	7.55063	16.279426851272582	8.481941276788712	1.661101213991642	25.347555923461915	13.7625
chr14	49525727	49526127	23.682862157821656	15.25859872341156	23.14	5.929087451100349	3.1110770398378373	6.0309104573726655	15.609006628990173	68.85199057579041	48
chr14	50896608	50897008	29.010307936668397	28.52476930618286	37.7475	7.807729389667511	10.267692610025406	5.194226244688034	98.36636665344238	217.37496784210205	180.468
chr14	51083291	51083691	19.085965995788573	12.22920419216156	18.15	5.191617277264595	8.722337758541107	2.151474715769291	23.15524777173996	94.93136543273926	64.585
chr14	51358527	51358927	18.904485674500464	22.29209634080529	13.575	4.920986607968807	3.8599991858005525	3.0944017174839975	13.665641347914935	69.0344	38.165
chr14	51913177	51913577	10.74676954627037	11.999482980966569	13.74	4.445124509036541	15.299724125862122	4.547900841236115	35.900716280937196	21.886270816326142	64.4425
chr14	51942900	51943300	10.992574709057807	9.279250214099884	12.79	4.866858577728271	4.8284	1.5612202855944632	6.122231755852699	21.02699719429016	14.86
chr14	51984877	51985277	19.357054562568663	36.6382	30.015	6.170402789711952	17.87908333301544	6.720031040906906	119.24804788589478	208.1382707977295	234.37
chr14	51997408	51997808	8.79406	11.333911979198456	9.2	6.292184705734253	10.183973239660263	6.678715938329697	6.484937558174133	12.319953637123108	17.86
chr14	52315346	52315746	41.663838682174685	28.76094988822937	40.0325	20.54994292020798	25.954306769371033	18.44688621997833	157.38706588745117	266.8151481246948	442.493
chr14	52328067	52328467	14.799206235408782	15.660083518028259	24.5125	5.561479382514953	9.353598669171333	5.465742911398411	43.78426003932953	164.08001935005188	91.2975
chr14	54432016	54432416	26.586662573814394	33.48858451843262	23.83	14.830619387626648	34.81466743469238	13.86504870891571	60.24852262496948	205.66811782836913	205.535
chr14	54479326	54479726	19.786644911766054	17.31323629140854	21.445	2.6454247510433198	11.279072105884552	3.30689	47.82905610561371	29.821943092346192	92.635
chr14	54595282	54595682	19.336374785900116	11.21153347849846	17.4725	6.271888362169266	13.514526616334916	6.255206966400147	16.018282454013825	20.499567601680756	40.9
chr14	54711263	54711663	12.586903194189071	10.138043110370637	11.7975	8.195630502104759	8.138580372929573	9.594565819501877	11.77026628613472	20.035863273143768	28.52
chr14	54781533	54781933	45.82423972606659	39.99823711872101	36.555	6.718433421850205	16.464956810474394	5.594122704267502	139.56654893875123	257.84442317962646	282.7
chr14	54814096	54814496	17.689202039241792	9.221283592879772	13.1725	4.5623999506235124	13.451172432899476	6.44999	22.74597096681595	41.16175528049469	59.21
chr14	54912202	54912602	40.87815800189972	34.081162757873535	31.1025	14.787772407531738	28.255382022857667	17.387375769615172	182.2965284347534	156.22341732025146	316.158
chr14	54926013	54926413	6.563385937660932	9.56265	10.0575	10.056232050657272	20.54216685295105	14.290028185844422	105.74045505523682	191.21425785064696	238.705
chr14	54978974	54979374	20.52866510987282	17.4914	13.7025	6.901105346977711	8.258502983450889	5.48788	13.78136972784996	31.439408464431764	24.025
chr14	55470527	55470927	13.170429210662842	7.164472275972367	13.63	3.0265641444921494	6.577385899424553	4.428373766243458	5.769404660463334	31.289963903427125	17.21
chr14	55490923	55491323	19.73839923620224	17.766262497901916	18.505	7.325098596811294	11.589052250385285	7.615741621255875	31.29704925298691	22.48183274745941	62.2275
chr14	55520669	55521069	32.051930313110354	20.656087963581086	29.745	5.347230190634727	14.308693144321442	4.668902126550674	111.20359058380127	119.94710466384888	189.715
chr14	55767778	55768178	36.42598695755005	30.79842134952545	29.0175	4.909709654152393	10.611608523130418	6.767252825498581	80.93680276870728	111.594	132.132
chr14	55783436	55783836	25.392058186531067	17.746939642429354	20.7725	4.485719574689865	10.331045726537704	6.6846157383918765	44.760874042510984	87.4814	94.395
chr14	55826417	55826817	25.22664815425873	20.930903611183165	22.0625	13.416574702262878	21.881629490852355	15.0603	54.14463181495667	101.89350492477416	116.765
chr14	55900229	55900629	15.96622908115387	8.920707502961159	12.2725	6.639496152997017	7.645335707068443	2.9365111994743347	18.520532259941103	12.302373688220978	34.28
chr14	56364915	56365315	43.683162126541134	35.23409734725952	44.945	6.452314339280129	9.810652413368224	6.795288414955139	138.25405557632448	417.1006926727295	258.355
chr14	56402635	56403035	2.69014	1.4620929630100727	2.6425	5.516374225616455	10.760937297344208	5.000918064117432	11.233970783948898	13.306693789958954	27.9625
chr14	56571449	56571849	5.29298	9.360837304592133	7.0825	3.403193500339985	9.42147	1.6748437988758087	9.989200606942177	5.483107724189758	25.145
chr14	56865040	56865440	14.528126647472382	24.411151518821715	18.83	1.9440385508537292	4.930212193131447	1.329546608030796	45.6204	216.64092361450196	92.4425
chr14	57036412	57036812	35.84936089038849	21.121983988285066	23.025	4.905198661088943	10.53014726281166	3.1121108543872835	84.64571281433105	126.10919994354248	178.423
chr14	57057881	57058281	57.703580980300906	29.540290813446045	35.055	3.1754111582040787	9.007420459985733	4.918283381164074	213.9761180114746	201.77167011260985	346.892
chr14	57133107	57133507	34.420445642471314	35.661337032318116	30.585	7.320587375760079	8.446296617984771	6.658056625127792	71.35688368797302	240.02594444274902	169.577
chr14	57362357	57362757	15.904208695888519	18.384589006900786	14.1	8.204655933976174	12.414897377490997	7.105173424482346	23.958280177116393	23.149914565086366	57.865
chr14	57398020	57398420	16.7634	16.600452476739882	12.18	6.594390828609466	11.297176347970963	4.474117931127548	38.66970148086548	31.70531213760376	62.52
chr14	57524582	57524982	8.033653173744678	10.382804670929909	11.4525	9.282673285007476	27.750815958976744	10.457815384864807	9.474077215194702	19.39195701122284	28.61
chr14	57542246	57542646	18.582857851982116	10.646877408027649	20.4625	4.271469320058823	7.8421790146827695	4.907954286336899	32.36399830341339	85.14749906539917	55.495
chr14	57691261	57691661	8.433383775353432	4.575214273929596	11.155	3.200219618678093	6.570600173473358	1.8829087316989899	7.740997047424316	24.40256834745407	18.1775
chr14	57699850	57700250	34.98328520298004	20.84072624206543	25.945	3.1325612938404084	11.245134446620941	6.038288633823395	88.26711124420166	187.1420129776001	211.86
chr14	57730191	57730591	23.914895243644715	15.967087903022765	27.6425	14.514880566596984	14.419567512273789	13.558110845088958	4.125239802002906	11.183785002231598	19.37
chr14	57733984	57734384	28.73692810058594	22.7172	31.735	5.69454	8.697445187568665	10.733758982419968	8.237771141529084	15.55487853527069	23.9675
chr14	57745485	57745885	38.913968811035154	29.323447544574737	36.23	4.300787928104401	11.419358395338058	7.304386649131775	277.3830997848511	276.5221825027466	698.78
chr14	57999250	57999650	7.038925167918205	7.048539823889732	3.5225	10.631311860084534	24.99497193813324	9.578332872390748	22.58084910750389	31.421819887161256	60.515
chr14	58075070	58075470	59.66547492027283	60.061758041381836	56.1275	11.855936864614486	23.234659700393678	14.51727576971054	736.8482623291015	1175.081290435791	1182.72
chr14	58103987	58104387	11.828797931671142	13.0644	13.0175	6.542520958185196	6.679203820824623	4.632010527849197	3.909308850467205	24.936592581272127	9.5425
chr14	59625823	59626223	41.02748606204987	40.313838691711425	35.3475	12.058901363611222	20.906450471878053	15.150320920944214	81.90354890823365	200.5498289489746	234.1
chr14	59737875	59738275	8.647036745250226	8.42046	8.9925	10.166737484931947	9.106975045204162	8.465708669424057	5.268393626213074	26.020029606819154	22.7
chr14	60086249	60086649	29.970575728416442	18.2193	34.49	5.2525095245242115	11.326588059663772	4.165710536241531	15.377549157142639	37.531252856254575	44.54
chr14	60177159	60177559	28.1373	24.501319859027863	29.1725	4.257937104701996	13.118572781085968	6.370306497812271	124.19746147155762	200.3300157546997	256.51
chr14	60378494	60378894	50.83235892295838	46.45420033454895	51.4075	4.197045881450176	19.431227593421937	5.788908387422562	403.62835067749023	849.5430706787109	736.173
chr14	60485100	60485500	23.947059264183043	9.884700857400894	18.0725	6.436527254581452	8.563950967788696	6.866120182275772	23.925822770595552	39.51572345733643	54.195
chr14	61056669	61057069	12.66960872888565	12.523345499038696	13.135	5.042769357562065	5.151946842074394	5.800711914300918	12.643858894109727	38.186151790618894	35.81
chr14	61274815	61275215	22.52043443918228	19.31636883497238	21.6725	3.204730299413204	5.882768832445144	2.7786171928048136	38.36626474380493	67.60593274116516	69.6825
chr14	61557250	61557650	17.576637061834337	14.118555817604065	10.3675	6.201981906890869	9.724663751125336	3.879439091682434	20.531635904312132	12.722119801044464	44.855
chr14	61649108	61649508	11.904602800607682	12.47610516011715	7.965	4.9074538818001745	11.799466935396195	5.582317869663239	22.249191918373107	22.976301550865173	55.0075
chr14	61686019	61686419	76.96182978630065	54.05450832366943	54.1575	23.109682416915895	26.655717487335206	22.060710859298705	471.40336196899415	850.3583538818359	798.655
chr14	61757278	61757678	2.2444620487093925	4.304693384170532	3.815	1.5268132430315018	4.581769588589668	1.4623529100418091	3.6764444057643413	8.181805636286736	7.79
chr14	62292669	62293069	15.646911537647247	21.91851424217224	21.6275	5.216424733996392	11.595840148925781	5.192751073837281	44.22176367282867	114.91891718864441	109.828
chr14	62464768	62465168	6.2946	4.811382653415203	9.465	2.6161067563295366	5.004877745509147	3.1534278547763823	4.2748371124267575	15.253803136348724	13.9375
chr14	62555849	62556249	39.070184140205384	35.91896883964539	37.22	5.845644616782665	14.193305535316467	7.032868046760559	272.76534187316895	546.0887977600098	515.575
chr14	62587368	62587768	17.41583072423935	16.58327956199646	18.765	4.5736752888560295	8.326377995014191	2.2473902493715285	31.483343024253845	79.19627470970154	69.2225
chr14	63245083	63245483	53.134252319335936	33.80848654270172	33.685	6.127553388476372	12.22936796426773	9.22714	585.8615129089355	880.8197444152833	920.913
chr14	63338904	63339304	7.6798711740970615	7.5187238645553585	6.895	7.767126286029816	6.118078551888466	5.310801235437393	6.014974012076855	26.949635672569276	13.9175
chr14	63343556	63343956	10.004740450382233	13.345634940862656	12.1625	6.87179	10.42607082605362	8.602942788600922	8.812177002429962	20.63801782846451	17.865
chr14	63436115	63436515	7.291625068187714	9.277101664543151	10.83	2.9160565719008447	4.724315411448479	2.9483144241571426	30.24845708370209	81.41148630142212	62.1275
chr14	63585985	63586385	11.950548524856567	16.931076278686522	14.92	3.960243216753006	7.977937282323837	4.810561512708664	12.511194524765015	82.31032526016236	34.8125
chr14	63743394	63743794	23.214215655326843	15.091127872467041	25.3825	4.339127625226975	9.609274648427963	5.402289990186691	22.325401258468627	33.327174208164216	43.235
chr14	63943200	63943600	71.42995062828064	68.1194	57.4325	9.375132509469985	20.999214487075804	14.933409074544906	334.68341632843016	917.4698027038575	651.41
chr14	64587047	64587447	26.735975760221482	20.394161833524706	15.105	9.864533828496933	12.437529987692834	9.320101313591003	63.610244007110595	363.1068995285034	215.227
chr14	65261568	65261968	50.36370953559876	40.000390315055846	31.1525	9.210505517721176	15.738665993213653	6.889729640483856	112.15481211662292	107.1963927268982	196.895
chr14	65331936	65332336	11.11433431148529	9.049521133899688	6.5575	2.1402457290887833	4.774091728925705	1.444645563662052	17.248941447138787	28.507755515575408	33.0175
chr14	65730593	65730993	10.813391008377074	9.558356693983079	16.6775	5.7170932531356815	8.419143649339675	5.95713	13.662815508842469	35.25450583457947	30.785
chr14	65953611	65954011	38.819774975776674	31.03459713935852	32.4775	2.0094403797388076	8.398781543970108	5.231118223667145	117.27216287612914	265.38015506744387	206.805
chr14	65968653	65969053	11.941364744901657	9.017319414615631	7.845	4.497	14.283816123008728	3.9665017068386077	13.892860052585602	9.926733963489532	26.9325
chr14	66044735	66045135	10.25055003464222	10.900226644277573	13.8	1.7613613069057465	2.6562950831651686	0.9503089156746864	13.921089688539505	53.53226144552231	31.2375
chr14	66381543	66381943	10.44123658657074	7.954561735391617	8.6925	3.1528589740395545	2.5929418551921843	1.2144475385546685	4.874640294313431	10.311314301490784	15.2475
chr14	66636052	66636452	40.241803312301634	37.43904010295868	39.7275	7.417567826211452	14.774799897670746	9.978227194547653	124.24263418197631	491.33467330932615	311.567
chr14	66867679	66868079	23.09475264072418	19.202582628726958	28.715	11.849171334505082	17.951492140293123	6.570992282629013	29.777082118988037	28.60225402355194	74.6125
chr14	66910411	66910811	40.402615609169004	37.451911754608155	37.6125	10.895197868347168	26.526749200820923	11.58519951581955	85.64208951950073	97.53337253570557	177.542
chr14	67188032	67188432	13.528795597553254	7.488668448328972	9.805	9.821683546304703	13.433066296577454	9.41749	9.829722822904587	7.920292751193046	25.705
chr14	67608234	67608634	18.369207994937895	12.521191205978393	12.2875	4.357170234918595	4.461853746175766	2.790422462821007	18.483830552101136	32.83930037498474	40.38
chr14	67933042	67933442	6.356628757715225	9.178346159160137	6.345	5.629139971137047	13.901425120830536	6.305382062196731	29.50046552658081	62.173372321128845	61.935
chr14	68083861	68084261	35.670178894996646	38.12392030239105	39.4675	11.648444244265557	20.166573796272278	12.187256056070328	350.23453643798825	856.4502247619629	592.41
chr14	68124377	68124777	11.642715430259704	14.857108678817749	13.105	2.383814815282822	8.511908729076385	4.152431187629699	87.41468589782716	155.46306722640992	179.05
chr14	68197946	68198346	10.799608229398727	11.67313876748085	11.38	4.580439981818199	8.029976984262467	7.085988421440124	2.5713950799405576	26.91446970462799	7.85
chr14	69029596	69029996	15.48839825630188	19.050143756866454	11.805	7.164975346326828	7.310470595359802	3.345259960889816	8.196844273805619	27.292466788291932	25.9025
chr14	69174701	69175101	52.061410160064696	37.9328	50.295	3.6061666947603226	10.005226570367814	5.917287673950195	389.8681782531738	696.5764706420898	660.305
chr14	69862440	69862840	10.262040179371834	9.944813371896744	9.51	11.767977635860444	10.086684455275536	11.10119027376175	13.846286762952804	43.03414521694183	31.7325
chr14	69990909	69991309	4.080004739314318	5.756053395420313	7.71	12.638512921333312	14.93770602107048	11.59110802412033	8.109345791637898	7.463183073997498	19.76
chr14	70009253	70009653	7.250278782248497	5.794699059724808	1.9425	3.9737753891944885	5.701760287284851	4.311799017190933	7.098853260278702	13.25395479440689	20.8175
chr14	70158916	70159316	11.311906708478928	10.831526419520378	11.435	5.759942959547043	16.716104288101196	6.529674170017242	18.17475258350372	9.19932	42.275
chr14	70176730	70177130	45.22465047836304	43.742566356658934	40.305	10.284004678726197	15.559921910762787	11.33138744711876	266.26629203796386	448.63458824157715	434.455
chr14	70350759	70351159	10.450415644645691	11.61087974563241	12.4375	9.605180313587189	22.546832320094108	10.736711584627628	9.74504	2.973405289649963	24.1525
chr14	70428873	70429273	12.03325850367546	8.796179850697518	9.7275	11.228965892791749	17.225191829204558	10.975767191648483	33.99687263965607	54.48383535385132	69.155
chr14	70457510	70457910	27.788139573931694	29.888104284107683	26.5475	5.807303059101105	12.758822323679924	6.033862698078155	100.73454760789872	127.98831159591674	176.567
chr14	70490151	70490551	18.330154604911804	16.525301933288574	8.515	6.542520624995231	12.487308040857314	6.277341676950455	17.426763372421263	25.91893823623657	36.925
chr14	70544502	70544902	27.16097282141447	26.06647772014141	13.4275	24.104270752072335	17.152791040539743	16.164082453250884	13.441245487630367	37.159854402542116	27.79
chr14	70554679	70555079	26.625711290836335	34.598584570884704	26.5725	9.747261768579483	23.089851517677307	8.734273627996444	299.3274696731567	559.0966213226318	495.765
chr14	70577955	70578355	8.759603077173233	8.416166080236435	14.6025	6.217766266167164	20.650772042274475	9.163684765100479	24.654056272506715	10.39263863325119	55.195
chr14	70641978	70642378	8.415009939670563	8.836969125270844	7.8675	10.940295600891114	21.03993706703186	12.349577541351318	18.80984396696091	57.228689193725586	34.0475
chr14	70890565	70890965	42.591939516067505	59.284552249908444	50.1925	13.691702148914338	24.621639227867128	14.660411967039108	396.63819763183596	881.7383871459961	762.933
chr14	72532224	72532624	20.916923360824583	20.718348562717438	20.055	1.127631806731224	5.4030954581499095	2.878960032761097	54.590607793331145	113.75191331863404	122.457
chr14	72710445	72710845	6.138383083939552	9.938369627594948	5.545	2.7942716091871262	9.00289	1.6246735861897468	14.831375779211522	35.08748436927795	34.4925
chr14	72869283	72869683	8.017571729421615	10.223916968107224	7.9825	2.8957595801353455	3.8962	1.5656479427218437	5.3460142707824705	19.3194	12.895
chr14	73143563	73143963	12.924607633352279	12.222755982875825	9.6475	6.515460186600685	13.661592882871627	5.3550708913803104	23.211699657440185	43.636295881271366	66.615
chr14	73325160	73325560	9.568247419446706	11.467027617692947	11.44	5.608839984238148	15.763554830551147	3.6949844467639923	36.31987897872925	38.64985271930695	98.3075
chr14	74641016	74641416	17.28948179483414	13.75569929599762	14.9725	4.977366744875908	7.068372046947479	4.08308	4.880285380482674	34.83036409854889	19.52
chr14	75016318	75016718	36.8326	28.59563320636749	33.8175	6.621456738710403	7.801455174684524	4.34426	41.63202485084534	102.26702833175659	122.782
chr14	75131147	75131547	13.786092785596848	8.804765793085098	14.7025	3.3648528552055357	8.308272621631623	3.945842523574829	15.78259342432022	28.85059284210205	32.7675
chr14	75178431	75178831	6.476085018366575	6.344327173233032	4.4475	2.967926604449749	3.4074794030189515	2.411184960603714	13.432779812812806	16.28449599981308	31.9675
chr14	75828831	75829231	40.653020009994506	28.64714279651642	26.3675	4.672906861901283	6.661103545427323	4.500680313110352	18.39350681066513	49.78309054374695	43.1425
chr14	76010668	76011068	8.773392435312271	5.545648837685585	5.675	3.9219041794538496	15.971709880828858	7.03877	19.553599891662596	9.821244382858277	45.7075
chr14	76164992	76165392	24.755706746578216	18.287973866462707	24.7075	6.962005441784859	8.873928561210633	6.652151529788971	35.50273303031921	103.67795845031738	73.7775
chr14	76237376	76237776	14.631498776078224	13.122344387769699	11.1175	1.6012371358275415	4.63834	2.7697624409198762	13.881573261022568	40.893637747764586	30.0125
chr14	76254871	76255271	13.191099467277526	11.724669234752655	17.01	7.764874433279037	6.296824098229409	4.7987568354606625	13.405966641902923	58.48573657035828	32.96
chr14	76279493	76279893	14.93473967552185	9.427393159866334	13.18	2.584533979296684	4.674537623524666	4.524289448261261	13.909792237281799	36.58626898288727	27.065
chr14	76556603	76557003	27.289626184105874	23.827172515690325	29.865	5.703566885590553	15.752242377400398	6.888254457712174	98.41861562609672	142.31240200042726	170.007
chr14	76622751	76623151	6.779331270456314	7.520871467441321	12.0675	7.5416	10.254115124940872	7.046148118972778	1.9433632561564445	23.380673069953918	10.415
chr14	76739977	76740377	3.3241930694878103	3.47381	1.22	4.945793214440346	13.523572456240654	6.916292612552643	9.330125728845596	11.84966588973999	21.9475
chr14	76765078	76765478	6.3428437197208405	8.830533573627472	8.2525	4.287255846858025	6.310400711297989	3.78057	10.035774513483048	42.49791556835174	21.8625
chr14	76810749	76811149	11.020147963166236	9.393043630123138	13.2075	1.9350160789489745	6.600011191368103	1.5140003740787507	8.47487	50.74345814406872	26.3875
chr14	76823921	76824321	13.510415239334106	13.090136350393296	6.2025	6.091467680335045	9.883047699928284	6.476551520824432	5.19359	16.976757311820982	16.7275
chr14	77036236	77036636	18.91136792600155	19.245528595745565	10.31	1.2471611642837523	7.342146080136299	1.1200072473287583	37.78340179920197	69.88049963951111	67.855
chr14	77156947	77157347	27.5331	23.326931195259093	20.885	7.049964308440686	22.130505414009093	8.889214104413986	68.08125076293945	78.62267773628236	135.447
chr14	78276550	78276950	12.648927301168442	10.333419622182847	13.005	3.7888434287905692	4.577245053052902	3.038328583538532	17.319503614902498	45.72624690055847	44.045
chr14	78307412	78307812	28.86327892780304	24.78044207572937	24.4425	9.422497506141662	14.1707	6.6064108526706695	72.55649127960206	162.91302982330322	161.942
chr14	78536484	78536884	9.749742115139961	10.539532241225242	5.28	6.179426817297935	7.491478551030159	8.33881	17.766886788606644	13.869284408092499	28.27
chr14	78725447	78725847	5.543384854197502	16.993335330486296	9.3275	10.482476534843444	25.166922883987425	10.379600911140441	12.797688771486282	13.453939862251282	40.91
chr14	78732020	78732420	27.7031	40.185026144981386	25.1275	7.268719128370285	25.30721127986908	5.7962884271144866	98.50047204971314	137.1326371192932	195.732
chr14	79661367	79661767	21.123674511909485	19.455924599170686	18.35	7.04319	9.052670302391052	5.849409332275391	29.810948653221132	78.40951993942261	64.7725
chr14	79770517	79770917	88.65968193054199	69.67808199882508	58.5275	29.91833640575409	35.47760570049286	30.279986062049865	523.0866998291016	1044.2580297851562	949.43
chr14	84445834	84446234	63.88102213859558	43.620189390182496	50.7625	10.98540353655815	17.44692920923233	7.686574202775955	691.9152011108398	1128.7990078735352	1161.71
chr14	86395343	86395743	13.413926606178284	23.756335883140565	7.055	4.59848	17.209353113174437	6.128302150964737	6.795422315001487	46.21192187309265	14.9575
chr14	87417083	87417483	5.143654569983482	8.414019694924354	7.52	3.288174223005772	7.471111893057823	2.0289958930015564	8.584955415725709	19.901804710626603	18.6675
chr14	87568583	87568983	18.86083389997482	18.96	18.7125	7.61377	6.355652783513069	3.8189382767677307	3.621404034793377	35.65886766433716	12.9725
chr14	88469408	88469808	16.244205324649812	20.900839927196504	15.5975	1.6463426408171653	6.280984722971916	2.7771417638659477	24.66252793073654	92.05243000030518	69.7
chr14	89896755	89897155	9.313249764442444	9.4918	7.9825	0.5006685039401054	1.8259186655282975	1.5995876109600067	14.807387330532073	34.27875388145447	31.8125
chr14	93891114	93891514	24.659216556549072	30.1479	27.625	2.71308	10.717948822975158	1.909468739926815	119.90144702911377	314.3984524536133	307.007
chr14	96518055	96518455	36.16409851551056	29.520957393646242	34.4075	2.356750765144825	6.301350895166397	5.873020132780075	29.645830907821654	123.87203338623047	97.945
chr14	98168537	98168937	27.625033884048463	46.03768774032593	28.0725	7.80998	14.881132323741912	7.3988237166404724	440.72024238586425	897.0493542480468	808.452
chr14	99367097	99367497	3.8479774209856985	5.133429880142212	3.98	2.2687955597043037	6.032099528312683	4.5375694966316225	2.3272368255257607	31.518520312309263	7.24
chr14	99387323	99387723	3.4873013119399547	3.1732362508773804	4.3225	1.4230712753534318	2.1969849038124085	1.7382968857884407	4.48653	11.794719438552857	17.3525
chr14	100477963	100478363	5.100005911290646	7.922360526919365	9.65	1.5358349993824958	7.593296065330505	3.627105244398117	8.174266491532325	25.88817394733429	16.9725
chr14	101507087	101507487	10.712311073541642	7.173060579299927	9.065	3.5994014036655426	4.8646	4.047661734819412	5.367184324860573	20.407274899482726	21.735
chr14	101607681	101608081	49.25870658874512	40.384687643051144	44.4975	4.684182172417641	15.89251693725586	5.350644435882568	412.9091453552246	772.241	779.975
chr14	101730155	101730555	31.668280014991762	24.7268	26.1775	5.220934757888317	18.820321998596192	5.120445591211319	71.2736	89.68557754516601	149.093
chr14	102981507	102981907	51.65938367843628	47.476168413162235	37.78	9.73147	17.557802035808564	6.550337878465652	316.2729482269287	705.2769354248047	621.008
chr14	103083099	103083499	27.80881237387657	33.18157575368881	27.6825	8.982721834182739	10.975884557962418	6.998925274610519	13.624712605476379	70.19914296150208	31.96
chr14	103349618	103350018	18.902180202007294	12.853974175453185	13.8625	3.69187	8.731384897232056	4.239492963552475	26.11333667755127	26.674925808906554	55.7025
chr14	103513185	103513585	9.804873917102814	8.540687401890755	11.2225	1.2584377327561378	5.584103720188141	1.694027926325798	5.2288768953084945	22.89060025691986	16.9375
chr14	103650631	103651031	5.145951951742172	7.900886288285255	7.135	1.9192292165756226	13.842599980831146	3.2242584824562073	30.06780210494995	21.897261483669283	74.7925
chr14	103729011	103729411	7.14001	6.632020769715309	9.35	3.200219866335392	4.900797606706619	3.3954306703805925	7.906118270158768	28.123167552947997	19.1825
chr14	103778592	103778992	9.441898580789566	13.210373556613922	11.8	2.7784860360622408	7.122673937082291	2.5439913094043733	1.823400586247444	20.607246770858765	9.5525
chr14	103843539	103843939	22.68583909511566	26.15020987033844	21.9225	4.481209051311016	9.172591215372085	4.1524304056167605	71.02946013450622	287.52793853759766	153.132
chr14	104466509	104466909	36.474231915473936	21.703813605308532	23.4925	12.633997679948807	11.068653419017792	10.493236454725265	197.41584312438965	405.2905743944645	367.98
chr14	104522200	104522600	22.081645307540892	19.03081606864929	18.5125	1.2697135964035988	9.953189165592194	3.2611491584777834	112.57394657135009	97.3312	207.54
chr14	105426973	105427373	16.156911137104036	17.835	13.3775	15.098997936248779	11.629780546426773	13.900460524559021	10.903725941181182	38.665233821868895	20.9225
chr14	105501490	105501890	8.022171475291252	11.660245498418808	10.5725	7.090548188686371	11.641088712215424	6.990071425437927	10.34344008564949	71.28257632255554	24.27
chr14	105815749	105816149	6.800002773702144	8.341021211743355	5.0625	2.9386092635989187	3.4911959952116014	2.0673628798127175	1.1643226321041584	21.235770619511605	4.63
chr14	108911854	108912254	21.174213519096373	24.92857692241669	21.195	8.664726150035857	10.72247306227684	7.863649227619171	8.723260941505432	79.2556	20.51
chr14	111676564	111676964	16.439473477602004	12.506153753995896	14.965	2.6769984689354898	5.941595567464828	4.177515635192394	53.1017	249.29563693523406	154.713
chr9	3532366	3532766	2.7085166466236115	4.158699694722891	1.5825	1.2223534312844277	10.174920909404754	2.6266271978616715	12.319258878231048	17.605274701118468	24.4125
chr9	4795219	4795619	15.623936054706574	13.787903596162796	14.3625	5.7802425771951675	6.346602027416229	4.450507795810699	27.05749915599823	113.89694770812989	68.33
chr9	4977816	4978216	11.387704840898515	6.14466	7.3725	4.0865381392836575	3.0861889904737474	2.6472860133647917	6.257716691493988	14.763726284503937	14.5225
chr9	6168531	6168931	7.020545666813851	11.363974025249481	5.5675	2.3522398340702058	5.572790611386299	0.5828758001327514	6.538566595315933	26.16068314552307	25.6325
chr9	7762005	7762405	12.322719901800156	8.46554	6.4875	3.2520914858579637	4.201652821302414	3.125390826165676	5.791987332105637	21.60497587442398	12.855
chr9	8134530	8134930	4.4383834981918335	3.54681	3.7525	1.6711507326364516	3.5115585494041444	1.5818797579407693	4.3327	6.025924687385559	14.6325
[truncated: 6,209 more rows]

## Sheet: Fig_7c_DEGs_summary
TSA_UT	Up	3601
TSA_UT	Down	2120
TSA_OHT	Up	3581
TSA_OHT	Down	2058
REC_UT	Up	559
REC_UT	Down	157
REC_OHT	Up	198
REC_OHT	Down	99
reTSA_UT	Up	3791
reTSA_UT	Down	2377
reTSA_OHT	Up	3608
reTSA_OHT	Down	2044
reREC_UT	Up	789
reREC_UT	Down	340
reREC_OHT	Up	240
reREC_OHT	Down	153

## Sheet: Fig_7d_zScores
gene	DMSO_UT	TSA_UT	REC_UT	reTSA_UT	reREC_UT	DMSO_OHT	TSA_OHT	REC_OHT	reTSA_OHT	reREC_OHT	cat
0610005C13Rik	0.167266	-1.83153	0.763182	-1.21117	0.703093	0.191975	-0.818736	1.43178	0.0430801	0.561054	down REC -OHT
0610009L18Rik	0.207133	-1.37985	0.0563323	-0.743003	0.248929	0.531949	-1.28728	1.65999	-0.51058	1.21638	down REC -OHT
0610043K17Rik	0.843625	-1.20393	0.381588	-1.01204	0.346914	1.34112	-0.976492	0.72891	-1.26507	0.815365	down REC -OHT
1110002J07Rik	0.338383	-1.41993	0.857152	-1.21935	0.728442	0.7542	-1.16473	1.04405	-0.700162	0.781955	down REC -OHT
1110032F04Rik	1.11515	-1.29362	0.428049	-0.791573	1.18947	0.298784	-1.11248	0.874256	-1.22479	0.516751	down REC -OHT
1190005I06Rik	0.912691	-1.14368	0.665437	-1.54357	0.673964	0.673318	-1.01287	0.855173	-0.866538	0.786066	down REC -OHT
1190028D05Rik	0.194209	-1.4264	0.921255	-0.93442	0.610982	0.0878835	-1.03132	1.31698	-0.867768	1.1286	down REC -OHT
1600020E01Rik	1.11042	-1.10888	0.817241	-1.0349	0.587534	0.505863	-1.1311	0.808184	-1.30459	0.750236	down REC -OHT
1600029O15Rik	0.949111	-1.34785	0.721154	-0.809239	0.81185	0.999901	-1.25378	0.489627	-1.14054	0.579765	down REC -OHT
1700001G11Rik	-0.207458	-1.50775	1.01514	-0.423306	1.14949	-0.00543894	-0.924376	0.780849	-1.09635	1.2192	down REC -OHT
1700008J07Rik	0.24427	-1.56226	0.824212	-1.18006	0.463785	0.934313	-0.947088	0.79124	-0.71253	1.14412	down REC -OHT
1700008O03Rik	0.43667	-1.11239	0.824775	-1.37193	0.478316	0.967342	-0.728582	1.19365	-1.25297	0.565112	down REC -OHT
1700017J07Rik	1.4945	1.07433	-0.417399	-1.58919	-1.00807	-0.0544035	0.942074	-0.920323	0.0902541	0.388238	down REC -OHT
1700019D03Rik	0.814809	-1.10401	0.569248	-1.28013	0.524146	1.17945	-1.11593	0.673837	-1.06748	0.806073	down REC -OHT
1700028I16Rik	1.05419	-1.54589	1.50362	-1.09414	0.481955	-0.338564	-0.775	0.635567	-0.546689	0.624953	down REC -OHT
1700030C10Rik	1.08245	-1.01619	0.236956	-1.28682	0.0727119	1.44643	-1.16645	0.76136	-0.785412	0.654978	down REC -OHT
1700030K09Rik	0.82738	-1.17756	0.911555	-1.10833	0.695639	0.621455	-1.14396	0.899609	-1.19648	0.670695	down REC -OHT
1700042O10Rik	0.763602	-1.36743	0.827348	-1.03601	0.823992	0.864665	-1.28718	0.530804	-0.901572	0.781786	down REC -OHT
1700057H21Rik	-0.327767	-1.15248	0.240124	-0.98858	0.77936	-0.122632	-1.01207	1.39099	-0.460861	1.65391	down REC -OHT
1700063H04Rik	0.60019	-1.26861	0.975352	-0.579439	0.691633	0.759864	-1.19594	0.71503	-1.46761	0.76953	down REC -OHT
1700102H20Rik	0.842548	-0.904488	1.49445	-1.17709	0.259747	1.13743	-0.674831	0.26463	-1.39408	0.15168	down REC -OHT
1700110K17Rik	0.952525	-0.947694	-0.545888	-0.869989	-0.44944	1.95365	-0.885652	0.405831	-0.547324	0.933985	down REC -OHT
1700111N16Rik	0.194013	-1.38986	1.02577	-0.988627	0.520589	0.623269	-0.923578	0.64242	-1.08327	1.37928	down REC -OHT
1810009A15Rik	0.49338	-1.11492	1.26097	-0.524985	1.52109	0.0963513	-0.433212	0.552752	-1.67331	-0.178106	down REC -OHT
1810014B01Rik	0.339937	-1.21357	1.05031	-1.01299	0.458482	1.06317	-1.1402	0.983654	-1.1403	0.611512	down REC -OHT
2210409E12Rik	0.293497	-1.53127	0.756778	-1.13106	0.868545	0.605436	-1.07855	1.06579	-0.726329	0.87716	down REC -OHT
2210417A02Rik	0.594951	-1.24268	0.133329	-1.64765	0.262914	1.09945	-0.842244	1.26519	-0.407566	0.784313	down REC -OHT
2310030G06Rik	1.38201	-0.680919	0.750122	-0.95589	0.574075	0.823828	-1.3575	0.42747	-1.39054	0.427335	down REC -OHT
2310040G24Rik	0.107077	-1.30902	1.10189	-0.864284	0.959134	0.63822	-1.20182	1.07222	-1.04728	0.543855	down REC -OHT
2310043M15Rik	0.951963	-1.17831	0.605129	-1.29879	0.533009	0.975237	-1.06032	0.796572	-1.05825	0.733767	down REC -OHT
2310057M21Rik	0.996487	-1.03873	0.798246	-1.18568	0.695749	0.682011	-1.15611	0.83559	-1.23686	0.609282	down REC -OHT
2310068J16Rik	0.559282	-0.956265	0.0677576	-1.46621	1.38933	0.902061	-1.0689	1.22941	-0.378175	-0.278274	down REC -OHT
2410006H16Rik	0.853594	-1.03382	1.08029	-1.14883	0.727467	0.832821	-0.9941	0.733898	-1.36634	0.315025	down REC -OHT
2410137M14Rik	0.71885	-0.714444	-0.582607	-1.14163	0.0174097	0.976516	-1.03166	1.09137	-0.870832	1.53702	down REC -OHT
2500004C02Rik	0.964447	-0.937652	0.933559	-1.45523	0.384703	0.597958	-1.21702	0.731483	-0.917549	0.915301	down REC -OHT
2610042L04Rik	2.39952	-0.371359	0.215672	-0.800531	-0.298107	0.57176	-0.864592	0.231954	-1.09537	0.0110529	down REC -OHT
2700062C07Rik	0.603061	-1.15593	1.13855	-1.08991	0.928886	0.444863	-1.11374	0.809526	-1.20452	0.63921	down REC -OHT
2810403D21Rik	0.771422	-2.05267	-0.0786645	-0.518054	-0.955592	1.19045	-0.373555	0.451512	0.878291	0.686857	down REC -OHT
2810459M11Rik	1.02923	-1.16778	0.146013	-0.946278	0.683877	-0.491777	-0.679346	1.02646	-1.09552	1.49512	down REC -OHT
2900005J15Rik	0.930861	-0.987565	1.41308	-1.15502	0.244248	-0.084769	-0.458658	0.936928	-1.49664	0.657542	down REC -OHT
2900052L18Rik	0.763193	-1.338	0.806623	-1.34325	0.665801	0.659781	-0.855225	0.876134	-1.0575	0.822441	down REC -OHT
3010003L21Rik	0.906206	-1.0739	0.78652	-0.975502	0.654025	0.62404	-1.31742	0.78052	-1.24567	0.861181	down REC -OHT
3110056K07Rik	1.51298	-1.16876	1.33592	-1.09728	0.393855	0.0457199	-0.449386	0.631076	-1.26304	0.0589126	down REC -OHT
3425401B19Rik	1.54802	-1.07322	0.37878	-0.348777	1.64861	-0.529268	-1.3264	0.391623	-0.483245	-0.206125	down REC -OHT
4632404H12Rik	1.1214	-0.679096	0.109925	-1.76228	-0.528663	1.52336	-0.721292	0.691503	-0.394626	0.639767	down REC -OHT
4632427E13Rik	1.62534	-1.00103	0.0134692	-1.33887	0.0711783	0.9697	-0.815711	1.13038	-0.807222	0.15277	down REC -OHT
4930405A21Rik	0.525455	-1.53758	0.788097	-1.5227	0.986728	0.404891	-0.840021	1.20451	-0.255624	0.24625	down REC -OHT
4930444M15Rik	1.18671	-1.22936	0.64217	-1.3711	0.36132	0.56737	-1.06639	0.977932	-0.82164	0.752991	down REC -OHT
4930447F24Rik	0.216259	-1.57007	0.211556	-1.39759	0.808533	1.15917	-0.672159	0.648954	-0.551598	1.14694	down REC -OHT
4930453H23Rik	0.52676	-1.34575	0.904628	-1.07906	0.51177	0.39654	-1.10443	1.00892	-0.971671	1.15229	down REC -OHT
4930461G14Rik	0.476021	-1.29309	1.04037	-1.17598	0.717243	0.535728	-1.16813	0.879008	-0.926811	0.915643	down REC -OHT
4930503L19Rik	1.35422	-0.684824	0.610511	-1.6315	0.395178	0.559453	-1.15039	0.840896	-0.895055	0.601515	down REC -OHT
4930507D05Rik	1.20292	-1.20892	0.484788	-1.05257	-0.0629966	0.573397	-1.03192	1.13421	-1.03527	0.996358	down REC -OHT
4930509E16Rik	0.763185	-1.07558	0.690338	-1.02503	0.399287	0.751886	-1.36029	1.33818	-1.032	0.550025	down REC -OHT
4930513N10Rik	0.780077	-1.08606	0.548185	-1.43233	0.407457	0.982936	-1.19242	0.865589	-0.81665	0.943218	down REC -OHT
4930519F16Rik	0.641649	-1.30249	0.826188	-1.13412	0.642461	0.612449	-1.2624	0.80739	-0.883895	1.05277	down REC -OHT
4930526L06Rik	0.7726	-1.3824	-0.17356	-1.09208	0.30485	1.00965	-1.22707	0.839329	-0.390764	1.33944	down REC -OHT
4931440P22Rik	1.23622	-1.09428	0.951462	-1.35097	0.0933424	0.816656	0.711389	-0.450982	-1.38975	0.476902	down REC -OHT
4933407K13Rik	0.990753	-1.17504	0.905313	-1.34896	0.462474	0.686332	-0.882897	1.01511	-1.12974	0.476657	down REC -OHT
4933434E20Rik	0.937117	-0.885694	0.657788	-1.20439	0.363467	0.903751	-1.27235	0.913729	-1.19817	0.784758	down REC -OHT
5031425E22Rik	1.30168	-1.17846	0.716465	-1.14768	0.0471635	0.906439	-1.06687	0.913558	-1.01053	0.518232	down REC -OHT
5033404E19Rik	0.318289	-1.04516	0.616444	-1.13331	0.929449	1.15738	-0.759612	0.454267	-1.49577	0.958032	down REC -OHT
5330411J11Rik	0.485894	-1.0545	0.374135	-1.49995	0.045692	0.343789	-1.01647	1.33394	-0.465866	1.45334	down REC -OHT
5730409E04Rik	0.474771	-1.22325	0.72722	-1.22915	0.768147	0.8489	-1.09749	0.855042	-1.05825	0.934053	down REC -OHT
5730507C01Rik	1.04528	-0.966133	0.483036	-1.46231	0.538724	0.510412	-1.38988	0.702133	-0.591366	1.13009	down REC -OHT
6030443J06Rik	0.31333	-1.07422	1.21575	-1.33835	0.303601	0.932565	-0.703128	0.613182	-1.27414	1.01142	down REC -OHT
6330549D23Rik	1.24801	-1.28027	0.182502	-1.1675	-0.0137054	0.846227	-1.39947	0.678281	-0.203476	1.10939	down REC -OHT
6530402F18Rik	1.87653	0.147593	0.104525	-0.998824	1.33483	-0.144103	-0.605542	-0.87878	-1.17875	0.342519	down REC -OHT
6820431F20Rik	0.87105	-0.708522	0.792257	-1.51625	0.0292892	0.461866	-1.13931	1.24035	-0.953828	0.9231	down REC -OHT
8430430B14Rik	0.720926	-1.2266	0.579057	-1.03389	0.110079	0.675831	-1.23072	0.24797	-0.61646	1.77381	down REC -OHT
9330020H09Rik	0.864871	-1.67892	0.517007	-0.564129	0.132212	0.562258	-1.55179	1.28622	-0.207073	0.639346	down REC -OHT
9930014A18Rik	1.43533	-0.966921	0.859791	-1.18895	0.500304	0.336792	-1.2039	0.848209	-1.06096	0.440303	down REC -OHT
A230103J11Rik	1.77769	-0.686161	-0.686846	-0.728013	-0.641659	-0.540984	-0.449524	0.723945	-0.427854	1.65941	down REC -OHT
A630001G21Rik	-0.423194	-1.5344	1.01377	-0.981368	0.735531	-0.0575645	-0.814843	1.38344	-0.410099	1.08872	down REC -OHT
A630072M18Rik	1.65053	-0.565247	0.30346	-1.79711	0.0178703	-0.560953	-0.823295	0.940934	-0.035186	0.868997	down REC -OHT
A630089N07Rik	2.17266	-0.0632304	-0.0344287	-1.6682	-0.207192	-0.0860661	-0.32588	0.226755	-0.80828	0.793863	down REC -OHT
A730036I17Rik	0.311349	-1.49608	0.627994	-1.17173	0.382247	1.12696	-0.892036	0.848242	-0.851195	1.11425	down REC -OHT
A730082K24Rik	1.05661	-0.0563096	0.466079	-1.50944	-1.21395	1.59188	-0.365665	0.398308	-0.896898	0.52939	down REC -OHT
A830018L16Rik	0.893688	-1.12655	0.586348	-0.933953	0.864956	0.992726	-1.32036	0.474077	-1.19565	0.764721	down REC -OHT
A930001C03Rik	0.395205	-1.13852	0.315553	-0.907052	0.471265	1.10986	-1.28467	0.984663	-1.10231	1.15601	down REC -OHT
A930004D18Rik	0.86129	-1.19628	0.674085	-1.26695	0.708083	0.756851	-0.990192	0.799656	-1.17661	0.830064	down REC -OHT
A930007A09Rik	0.872829	-1.21288	0.357632	-1.50735	0.296222	0.708014	-1.04334	1.06637	-0.618862	1.08136	down REC -OHT
A930033H14Rik	1.32506	-0.789834	1.23019	-1.20652	1.44175	-0.400608	-0.543041	0.243195	-0.976363	-0.323832	down REC -OHT
AA413626	1.97425	-0.464262	1.10184	-1.02894	0.695457	-1.28994	-0.386304	-0.0265647	-0.562412	-0.0131272	down REC -OHT
AA414768	0.651668	-1.20115	0.839882	-1.17578	0.770061	0.86761	-1.0237	0.831158	-1.22948	0.669736	down REC -OHT
Aard	0.776209	-1.21275	0.8862	-0.951474	1.1317	1.03413	-1.04861	0.5173	-1.22864	0.0959318	down REC -OHT
Abca14	0.675488	-1.44303	0.436495	-1.1502	1.0258	0.743994	-1.25581	0.941472	-0.649802	0.67559	down REC -OHT
Abcb1a	0.414961	-1.29493	0.739292	-1.18826	0.792989	0.891	-1.17336	0.821	-0.928424	0.925725	down REC -OHT
Abcb1b	0.311447	-1.37952	0.870095	-1.14793	0.822468	0.861337	-1.03125	0.807627	-1.00172	0.887452	down REC -OHT
Abcb8	0.587061	-1.30554	0.719394	-1.14293	0.757925	0.930335	-1.25066	0.759648	-0.906351	0.851129	down REC -OHT
Abce1	1.33507	-0.963858	0.609795	-1.32126	0.507541	0.47841	-1.3072	0.689744	-0.880036	0.851789	down REC -OHT
Abhd17c	1.11435	-0.940582	0.288626	-1.3532	0.206754	0.78769	-1.28625	0.885682	-0.803616	1.10054	down REC -OHT
Abl2	1.72292	-0.899486	0.235162	-1.26811	0.39359	0.923578	-1.29708	0.306039	-0.678099	0.561482	down REC -OHT
Accsl	0.607029	-1.22021	0.942709	-1.37916	0.706197	0.804163	-0.925999	0.869894	-1.07132	0.666705	down REC -OHT
Acer2	0.612245	-1.29441	0.795706	-1.27343	0.725662	0.634651	-1.32128	0.685277	-0.635217	1.0708	down REC -OHT
Acin1	1.94864	-0.49849	0.634851	-1.03267	0.489446	-0.0158502	-0.582631	0.450797	-1.62727	0.233168	down REC -OHT
Ackr4	0.816766	-1.67177	0.53753	-1.21253	0.12763	1.23102	0.111178	0.400854	-1.17436	0.83369	down REC -OHT
Acot2	0.0108644	-1.22206	0.959577	-0.825978	1.45745	1.00431	-0.975242	0.452938	-1.21927	0.357412	down REC -OHT
Acp2	1.01234	-1.12761	0.735573	-1.39378	0.437996	0.789452	-1.12617	0.844827	-0.925364	0.752736	down REC -OHT
Acp6	0.815136	-1.22895	0.592212	-1.27192	0.611934	1.02347	-1.19528	0.695949	-0.893302	0.850744	down REC -OHT
Acsbg3	0.910615	-1.16244	0.631401	-1.40588	0.474007	0.934519	-0.864201	0.845938	-1.1353	0.771343	down REC -OHT
Acsl5	0.669545	-1.13792	1.23514	-0.978842	0.60255	0.776878	-1.13538	0.799302	-1.29116	0.459887	down REC -OHT
Acvr2b	1.04014	-0.992621	0.639304	-1.2215	0.676056	0.784932	-1.29457	0.556909	-1.08302	0.89437	down REC -OHT
Adam23	1.5818	-0.751782	0.0342668	-1.30762	-0.438969	1.17084	-1.14479	0.537988	-0.550624	0.868885	down REC -OHT
Adamts1	1.79547	-0.947837	1.0408	-0.793528	0.646583	0.429318	-0.881161	0.382022	-1.18437	-0.487293	down REC -OHT
Adamts8	0.531641	-1.69349	0.395812	-1.06241	0.780856	1.04885	-0.992138	0.986247	-0.667455	0.672087	down REC -OHT
Adap1	1.5533	-1.1297	0.50491	-1.1945	-0.0314526	0.399541	-1.09667	1.04876	-0.790177	0.735979	down REC -OHT
Adarb2	0.731884	-0.86312	1.61377	-0.810935	0.250278	1.09321	-1.25274	0.706362	-0.897029	-0.571674	down REC -OHT
Adat3	1.50655	-0.962308	0.538083	-1.37113	0.228858	0.465666	-1.06462	1.00142	-0.936302	0.593783	down REC -OHT
Adcy1	1.24655	-0.975841	0.702675	-0.958737	0.836185	0.920199	-1.08921	0.378996	-1.43657	0.375757	down REC -OHT
Adcy2	-0.0704772	-1.11488	0.123585	-0.975494	0.590602	1.54224	-1.04388	0.920413	-1.01578	1.04367	down REC -OHT
Adgra3	0.887313	-0.849833	1.01573	-1.19928	0.901346	0.879409	-0.837217	0.513081	-1.55298	0.242422	down REC -OHT
Adgrb1	1.02824	-1.07976	0.809471	-1.16931	1.01031	0.718656	-0.960354	0.541532	-1.34317	0.44438	down REC -OHT
Adgrg2	0.528015	-1.51997	-0.219523	-1.6316	0.700392	1.61629	-0.416616	0.541669	0.0423444	0.358993	down REC -OHT
Adgrl2	1.23207	-0.808784	0.286095	-1.63249	-0.00409462	1.06795	-0.776256	0.796894	-0.999878	0.838491	down REC -OHT
Adnp	0.789547	-1.12702	0.538069	-1.21817	0.72594	0.969783	-1.16442	0.805088	-1.11089	0.792077	down REC -OHT
Ado	1.72533	-0.213356	-0.630753	-1.2774	-0.658349	1.59417	-0.244046	-0.0272688	-0.796375	0.528052	down REC -OHT
Aebp2	0.774	-1.06836	0.659734	-1.2234	0.720607	0.726763	-1.064	0.90536	-1.27261	0.841906	down REC -OHT
Aen	1.09248	-1.06896	0.726268	-1.25418	0.611977	0.649208	-1.09188	0.811202	-1.18774	0.711625	down REC -OHT
Afg1l	-0.1049	-1.36346	0.814051	-0.956126	0.862998	0.941956	-1.08013	0.832024	-0.988268	1.04185	down REC -OHT
Afm	0.333888	-1.07377	1.42781	-0.680211	0.316685	1.5647	-0.935222	0.563115	-1.17279	-0.34421	down REC -OHT
Ago2	0.862555	-1.25871	0.697744	-1.24277	0.790215	0.683574	-1.13128	0.646487	-0.985612	0.937792	down REC -OHT
Agpat2	0.645244	-1.49515	0.537885	-1.01568	0.808989	0.307411	-1.15705	0.982367	-0.781683	1.16767	down REC -OHT
Agtrap	1.04036	-1.06013	0.315807	-1.33283	0.348186	0.912313	-1.29024	0.817417	-0.769899	1.01902	down REC -OHT
Ahctf1	1.26419	-1.02226	0.995594	-1.12913	0.767036	0.559395	-1.18723	0.541038	-1.1612	0.372565	down REC -OHT
Ahdc1	1.62523	-0.966101	0.516798	-1.12038	0.67533	0.602417	-0.949261	0.518566	-1.31923	0.416625	down REC -OHT
Ahnak	1.40326	-0.905174	0.512398	-1.34463	0.542342	0.862452	-0.592986	0.520103	-1.49464	0.496875	down REC -OHT
Ahsg	0.725608	-1.24049	0.622813	-1.6523	0.098225	0.92834	-0.518667	1.29355	-0.824922	0.567841	down REC -OHT
AI661453	0.5839	-1.34997	0.610916	-1.20563	1.07378	0.997112	-1.02815	0.55546	-0.975697	0.738276	down REC -OHT
AI837181	1.04256	-1.24704	0.339326	-1.28535	0.513857	1.10633	-1.18179	0.683443	-0.772607	0.801264	down REC -OHT
Aire	0.95591	-1.09423	0.928124	-1.31267	0.204713	0.276879	-1.0949	1.31819	-0.876121	0.694102	down REC -OHT
Ajuba	1.19725	-1.04069	0.585276	-1.32469	0.40865	0.873331	-1.09821	0.811175	-1.07423	0.662149	down REC -OHT
Ak1	0.599693	-1.28173	0.263686	-1.22212	0.586732	0.9878	-1.05245	0.867857	-0.928823	1.17936	down REC -OHT
Ak4	1.40509	-0.969853	0.385604	-1.2739	0.480834	0.562957	-1.36065	0.867757	-0.809289	0.711448	down REC -OHT
Akap8	1.19595	-1.01143	0.784899	-1.28723	0.544069	0.415819	-1.02313	0.955309	-1.20377	0.62952	down REC -OHT
Akirin2	1.00923	-1.04683	0.387353	-1.20941	0.525252	0.982268	-1.3839	0.659778	-0.878053	0.95431	down REC -OHT
Akt1s1	1.13377	-1.11744	0.628683	-1.18242	0.574437	0.653107	-1.21402	0.82118	-1.07699	0.779693	down REC -OHT
Akt2	0.90837	-1.04671	0.718491	-1.30667	0.72144	0.668311	-1.16256	0.856141	-1.11123	0.754425	down REC -OHT
Akt3	0.85214	-0.873669	0.331409	-1.41037	0.352843	1.6404	-1.16638	0.460492	-0.802738	0.615876	down REC -OHT
Alg10b	1.12865	-0.820969	0.11311	-1.4865	0.141996	0.823003	-1.27724	0.613186	-0.574803	1.33957	down REC -OHT
Alg3	1.09032	-0.934814	0.0413414	-1.43848	-0.302165	0.816066	-1.28047	0.836148	-0.150021	1.32208	down REC -OHT
Alg8	0.92689	-0.923972	0.0807519	-1.36912	-0.133034	1.16207	-1.36494	0.617414	-0.301099	1.30504	down REC -OHT
Alg9	1.08221	-0.982271	0.189043	-1.33093	-0.0216526	0.678113	-1.47847	0.672133	-0.194244	1.38607	down REC -OHT
Alkbh1	1.04723	-1.01672	0.692408	-1.25296	0.488095	0.781061	-1.21291	0.841644	-1.11257	0.744732	down REC -OHT
Alkbh2	0.390833	-1.22273	1.08418	-0.803117	1.1148	0.616785	-0.850513	0.675546	-1.55717	0.55139	down REC -OHT
Alkbh8	0.982191	-1.08562	0.449583	-1.23901	0.565892	0.805705	-1.24238	0.916996	-1.01313	0.85978	down REC -OHT
Alpk3	0.745344	-1.26185	0.797143	-1.25275	0.673285	1.0663	-1.01052	0.672369	-1.07828	0.648963	down REC -OHT
Alx1	0.161576	-1.44022	-0.450529	-1.36093	-0.637875	1.47532	0.316547	0.5163	0.0441849	1.37563	down REC -OHT
Alx4	0.788067	-0.867291	-0.750871	-1.04205	0.295499	1.26413	-1.33268	0.973804	-0.483445	1.15484	down REC -OHT
Alyref	0.853139	-1.005	1.23914	-0.751155	1.08778	0.245877	-0.863981	0.69029	-1.63591	0.139806	down REC -OHT
Amfr	1.51373	-0.74531	0.614376	-1.08125	0.822974	0.432282	-1.25001	0.466058	-1.29858	0.525731	down REC -OHT
Amigo2	1.75453	-0.943636	0.597749	-1.01052	0.681884	-0.492307	-1.02598	0.735887	-0.957182	0.659566	down REC -OHT
Ammecr1	1.08483	-0.684175	0.492294	-1.24707	0.658105	0.832984	-1.398	0.678135	-1.19072	0.773617	down REC -OHT
Ammecr1l	1.12409	-0.994309	0.378383	-1.31212	0.350466	1.1306	-1.31341	0.642988	-0.822902	0.816207	down REC -OHT
Amotl1	0.806239	-0.926235	0.671202	-1.25685	0.978964	0.97772	-1.18854	0.443229	-1.20434	0.698613	down REC -OHT
Amotl2	1.06141	-0.952552	0.431624	-1.65635	-0.0189792	0.678615	-0.64105	1.2758	-0.961275	0.782751	down REC -OHT
Anapc1	1.00838	-1.13601	0.651619	-1.1772	0.753205	0.862896	-1.2534	0.57448	-1.04448	0.760502	down REC -OHT
Angel2	1.26161	-0.957007	0.546307	-1.26586	0.33632	1.01516	-1.37126	0.577214	-0.853633	0.711147	down REC -OHT
Angpt2	0.515871	-1.15617	0.718837	-1.44567	0.620802	1.00562	-0.885434	0.738315	-1.07058	0.95841	down REC -OHT
Angptl4	0.351599	-1.33518	1.66756	-0.674406	1.04312	0.0332478	-1.18877	0.581304	-0.9113	0.432827	down REC -OHT
Ankrd52	1.56969	-0.723842	0.465125	-1.53028	0.0854117	0.672527	-1.01784	0.757193	-0.959503	0.681521	down REC -OHT
Ano2	0.14521	-1.22912	0.663338	-0.869967	0.177541	1.86005	-1.17288	0.204752	-0.707387	0.928468	down REC -OHT
Ano3	0.734894	-1.0568	0.341322	-1.43294	0.195343	1.4646	-0.850177	0.71689	-0.991161	0.878031	down REC -OHT
Ano7	-0.178797	-1.63737	0.469185	-1.16965	-0.356709	0.806664	-0.661643	1.28125	0.0932573	1.35381	down REC -OHT
Anp32b	0.620943	-0.976327	1.04995	-1.04734	1.07196	0.457942	-0.945997	0.786762	-1.52657	0.508682	down REC -OHT
Antxr1	0.729978	-0.934953	0.90118	-1.06669	0.756002	1.19707	-1.36223	0.63962	-1.1385	0.278525	down REC -OHT
Ap4m1	0.735443	-1.01424	0.643775	-1.4538	-0.0339234	0.826415	-1.11116	1.38373	-0.719096	0.742857	down REC -OHT
Apela	2.06791	-0.482596	0.785221	-1.18094	-0.784238	-0.138226	-1.12849	0.417645	-0.16489	0.608604	down REC -OHT
Apex1	0.640318	-1.35145	0.933204	-0.923064	0.943971	0.523669	-1.20559	0.757878	-1.10727	0.788335	down REC -OHT
Apex2	1.06209	-1.17943	0.593469	-1.3404	0.490921	0.718508	-1.02568	0.890672	-1.02903	0.818881	down REC -OHT
Apob	-0.00918537	-1.65916	1.27467	-0.751779	0.758919	0.767357	-0.934452	0.644221	-0.939725	0.849139	down REC -OHT
Apobec3	0.982068	-1.03305	0.814669	-1.20664	0.893424	0.64686	-1.14511	0.56826	-1.22523	0.704747	down REC -OHT
Apol6	0.878034	-1.45874	0.405937	-1.02132	0.508666	0.485695	-1.01153	1.17642	-0.97928	1.01612	down REC -OHT
Aqp6	-0.125503	-1.28698	0.345482	-1.42566	0.610727	0.955988	-0.982418	0.959566	-0.406839	1.35563	down REC -OHT
Aqp8	0.200813	-1.54212	-0.152739	-1.23798	0.0540585	0.30612	-0.284986	1.33825	-0.386549	1.70513	down REC -OHT
Ar	1.17076	-0.501956	1.11018	-1.57349	-0.364979	1.54173	-0.534371	-0.887964	0.224969	-0.184887	down REC -OHT
Arap2	0.879775	-1.06685	0.733499	-1.27358	0.666743	1.01841	-1.123	0.524791	-1.14031	0.780537	down REC -OHT
Arf6	0.893792	-1.26741	0.328606	-1.18931	0.420919	0.767599	-1.28478	0.979731	-0.728431	1.07928	down REC -OHT
Arfgap2	0.979994	-1.01299	0.361064	-1.44689	0.264694	0.99571	-1.12663	0.945831	-0.864539	0.903759	down REC -OHT
Arglu1	1.06121	-0.929782	0.594304	-1.32559	0.716266	0.32226	-1.04058	0.883689	-1.23145	0.949672	down REC -OHT
Arhgap21	0.936885	-0.961141	0.963315	-1.02563	0.953491	0.43643	-0.940873	0.661901	-1.57777	0.553389	down REC -OHT
Arhgap35	1.32892	-1.14059	0.478607	-1.20875	0.496845	0.888556	-1.11867	0.468982	-1.02333	0.829418	down REC -OHT
Arhgap5	0.789711	-1.02647	0.829217	-1.1652	0.834133	0.825766	-1.23788	0.667643	-1.204	0.687072	down REC -OHT
Arhgef39	0.618964	-1.06911	0.971573	-1.25684	0.819443	0.567256	-1.08703	0.936652	-1.19188	0.690985	down REC -OHT
Arhgef5	1.01285	-1.17554	0.653213	-1.15325	0.640373	0.434463	-1.21651	0.811712	-1.02786	1.02053	down REC -OHT
Arid1a	1.10254	-1.04358	0.769795	-1.20114	0.675222	0.695173	-1.09826	0.695838	-1.26036	0.664782	down REC -OHT
Arid1b	0.545937	-1.05985	0.922974	-1.14284	0.982256	1.01093	-0.903123	0.486064	-1.42796	0.585613	down REC -OHT
Arid2	1.11287	-0.98617	0.719722	-1.25012	0.690446	0.828284	-1.18764	0.645004	-1.16798	0.59558	down REC -OHT
Arid5b	1.16553	-1.3197	0.442422	-1.40662	0.388705	0.731532	-1.01448	0.835241	-0.716569	0.893936	down REC -OHT
Arl10	1.01452	-1.26804	0.315368	-1.24559	0.536341	1.04488	-1.19993	0.706889	-0.785389	0.880951	down REC -OHT
Arl14epl	0.619503	-1.37632	0.388115	-1.28405	0.60583	0.621908	-1.28943	0.928953	-0.424154	1.20965	down REC -OHT
Arl5a	0.941522	-1.05649	0.288747	-1.29478	0.585126	0.736476	-1.48905	0.764723	-0.578839	1.10256	down REC -OHT
Arl8a	0.65115	-0.845097	0.264725	-1.22259	0.574732	1.61746	-1.12814	0.505797	-1.14031	0.722278	down REC -OHT
Armc5	0.927474	-1.09842	0.531119	-1.18997	0.448839	0.886492	-1.18418	1.00937	-1.10664	0.775917	down REC -OHT
Armcx1	0.973669	-0.906192	0.638652	-1.26702	0.48127	1.03273	-1.14418	0.62927	-1.24824	0.81005	down REC -OHT
Arrdc3	1.03026	-1.0193	0.630363	-1.22098	0.356452	1.21341	-1.39778	0.62915	-0.831153	0.609577	down REC -OHT
Art1	0.541228	-0.603374	0.723676	-1.27127	0.514247	1.29539	-1.16482	0.46437	-1.38188	0.882424	down REC -OHT
Arxes2	0.945229	-0.740619	0.0380843	-1.5862	0.242834	0.788821	-1.13552	0.788884	-0.72688	1.38537	down REC -OHT
Asf1a	1.10822	-1.15728	0.761248	-1.19002	0.714406	0.759589	-1.16847	0.701209	-1.08686	0.557939	down REC -OHT
Ash1l	1.25469	-1.07364	0.958724	-0.900386	0.849834	0.52061	-1.11942	0.404346	-1.37825	0.483492	down REC -OHT
Ash2l	0.870259	-1.10906	0.543983	-1.31315	0.712513	0.883264	-1.25289	0.615009	-0.911799	0.961867	down REC -OHT
Asic4	1.99768	0.0072322	1.03941	-0.306631	0.821371	-1.04259	-0.75423	-0.322917	-1.14641	-0.292912	down REC -OHT
Asmt	1.24748	-0.825327	1.29232	-0.607991	-0.0653205	0.302333	-1.26703	1.18942	-1.26773	0.00184345	down REC -OHT
Asxl1	0.919647	-1.12125	0.88071	-1.2098	0.642637	0.661775	-1.14288	0.876423	-1.14915	0.641887	down REC -OHT
Asxl2	1.00188	-1.11521	0.643697	-1.2435	0.623362	0.727753	-1.23338	0.753252	-1.02036	0.862516	down REC -OHT
Atad2b	1.1175	-1.14809	0.513444	-1.14532	0.80653	0.609353	-1.30069	0.704032	-0.982852	0.826101	down REC -OHT
Atf1	0.914281	-1.16858	0.55502	-1.18965	0.52096	0.824939	-1.38676	0.821379	-0.817476	0.925881	down REC -OHT
Atf5	1.00919	-0.655379	-0.482781	-1.43758	-0.146589	1.7533	-0.734526	0.468591	-0.715419	0.941194	down REC -OHT
Atf7	1.53769	-0.784134	0.020004	-1.39208	-0.524821	0.632782	-1.26624	0.758404	-0.0863772	1.10476	down REC -OHT
Atf7ip	0.893393	-1.08907	0.579955	-1.30511	0.582735	0.926907	-1.15895	0.710212	-1.04982	0.90976	down REC -OHT
Atl3	0.288737	-1.25622	0.477239	-1.10526	0.60924	0.982113	-1.50563	0.843827	-0.489437	1.1554	down REC -OHT
Atn1	1.18	-1.00292	0.548544	-1.48006	0.384357	0.78034	-1.05519	0.89169	-0.964394	0.717638	down REC -OHT
Atp10a	1.19343	-0.453177	1.365	-0.635065	0.881203	0.255567	-1.48457	0.210152	-1.41661	0.084075	down REC -OHT
Atp13a1	1.15664	-0.965617	0.725278	-1.33172	0.366704	0.729494	-0.965146	1.02133	-1.23953	0.502565	down REC -OHT
Atpaf1	0.843602	-1.28232	0.672261	-1.08624	0.681307	0.647478	-1.22614	0.889824	-1.02482	0.885039	down REC -OHT
Atrx	1.52666	-0.813071	0.705646	-1.17772	0.627209	0.520703	-1.08174	0.542035	-1.32868	0.478952	down REC -OHT
Atxn2	1.85761	-0.790599	0.339935	-1.37219	0.247644	0.617672	-0.947583	0.407408	-1.00283	0.642936	down REC -OHT
Atxn2l	1.05409	-0.953279	0.453795	-1.54908	0.30313	0.921036	-1.01996	0.873751	-0.943723	0.860237	down REC -OHT
Atxn7	1.71864	-0.861557	0.450306	-1.10737	0.330195	0.561641	-1.1683	0.652277	-1.15229	0.576463	down REC -OHT
Atxn7l2	1.07742	-1.02763	0.930001	-1.21006	0.684659	0.615765	-0.730213	0.816549	-1.51028	0.35379	down REC -OHT
Atxn7l3b	0.663926	-0.986299	0.0628519	-1.47635	0.273434	1.28274	-1.08289	0.629633	-0.661593	1.29455	down REC -OHT
AU018091	0.744957	-1.30227	0.452489	-1.31686	0.591437	0.769363	-1.22318	0.748187	-0.64557	1.18145	down REC -OHT
AU040972	0.0370838	-1.24893	0.811007	-1.07842	0.184974	1.13345	-1.01614	1.01347	-0.973262	1.13677	down REC -OHT
Aup1	1.47141	-0.835173	0.0827648	-1.39502	-0.310647	0.838221	-1.0758	0.90616	-0.664459	0.982555	down REC -OHT
Avpr1a	2.1786	-1.3049	-0.154762	0.67221	-0.27653	-1.26679	0.0954866	-0.455624	0.407755	0.104549	down REC -OHT
AW046200	1.96762	1.00469	0.552782	-0.962562	0.153113	-0.212761	-0.369868	0.16223	-1.04497	-1.25027	down REC -OHT
AW209491	0.898463	-1.01801	0.790489	-1.20423	0.720333	0.863404	-1.13464	0.692188	-1.26983	0.661834	down REC -OHT
AW495222	0.735659	-1.63388	-0.13554	-0.235965	0.234453	1.53226	-1.23596	-0.129649	-0.399579	1.26821	down REC -OHT
B230208H11Rik	1.03097	-0.826138	1.35191	-1.42311	0.597162	0.553475	-1.02568	0.709873	-1.08168	0.113218	down REC -OHT
B3galt4	1.47488	-1.53742	1.42304	-1.07718	0.195073	-0.221434	-0.377322	0.600968	-0.773961	0.293355	down REC -OHT
B3gnt2	1.59518	-0.911831	0.435554	-1.31966	0.490722	0.871226	-1.10971	0.506812	-1.00328	0.444982	down REC -OHT
B3gnt5	0.967095	-0.961159	0.51134	-1.37271	0.609429	0.85649	-1.32933	0.750412	-0.898787	0.867218	down REC -OHT
B3gnt7	1.39611	-1.01029	0.736816	-1.26339	0.250399	0.541736	-1.19974	0.854109	-0.965067	0.659332	down REC -OHT
B3gnt8	0.780238	-1.40851	0.840944	-1.30406	0.480022	0.719309	-0.87545	0.872882	-0.979472	0.874096	down REC -OHT
B4galnt1	0.4985	-1.37063	0.782748	-1.1537	0.839558	0.668313	-1.16874	0.910812	-0.892844	0.885979	down REC -OHT
Banp	1.24479	-0.971485	0.838707	-0.524583	1.09145	-0.103573	-0.65746	0.203408	-1.83025	0.708997	down REC -OHT
Basp1	1.29417	-1.19096	0.579791	-1.26618	0.38352	0.660215	-1.19471	0.805097	-0.843667	0.772722	down REC -OHT
Bax	0.972785	-1.2983	0.497269	-1.06212	0.675255	0.904899	-1.13503	0.760739	-1.10673	0.791233	down REC -OHT
Bbx	1.10114	-1.1964	0.548332	-1.14223	0.682445	0.423081	-1.43452	0.738606	-0.715661	0.995215	down REC -OHT
BC025920	1.00254	-0.952855	0.919811	-1.4413	0.556042	0.883845	-1.13682	0.295251	-0.981322	0.854808	down REC -OHT
BC028528	0.596411	-1.21095	1.11034	-1.16042	0.738035	0.486638	-1.19344	0.639483	-0.998966	0.992866	down REC -OHT
BC034090	0.295869	-1.1345	0.719525	-1.2032	0.841352	1.30056	-1.06023	0.6534	-1.10762	0.694834	down REC -OHT
BC049715	0.954076	-1.17731	0.946034	-1.04658	0.460256	0.743946	-1.32202	0.922611	-1.02582	0.544811	down REC -OHT
BC064078	0.983726	-1.16387	1.4814	-1.15122	0.723646	0.542389	-0.76653	0.51829	-1.21712	0.0492915	down REC -OHT
BC065397	0.907201	-0.971567	0.893948	-0.923422	0.641088	0.67923	-1.28825	0.770592	-1.40422	0.695408	down REC -OHT
Bcar3	0.655215	-0.874256	1.15516	-1.01524	1.26161	0.83596	-0.746931	0.322341	-1.57756	-0.0163001	down REC -OHT
Bcat1	0.908987	-1.09616	0.19749	-1.52075	0.11049	0.887919	-1.16896	0.880126	-0.423618	1.22447	down REC -OHT
Bcl11a	1.04023	-1.06685	0.711508	-1.32071	0.0939162	1.68332	-0.69703	0.364407	-1.01314	0.204344	down REC -OHT
Bcl2	1.31858	-0.214534	0.153	-0.94226	0.302831	1.62689	-1.16378	0.141481	-1.4609	0.238691	down REC -OHT
Bcl2l1	1.13216	-1.09618	0.388221	-1.42747	0.343547	0.940421	-1.08605	0.799395	-0.865134	0.871095	down REC -OHT
Bcl2l12	1.00509	-0.904084	0.641743	-1.2203	0.318768	1.08102	-1.21013	0.660747	-1.19408	0.821223	down REC -OHT
Bcl3	1.36296	-1.10241	0.619601	-1.24306	0.755632	0.470499	-1.15066	0.559337	-1.01109	0.739188	down REC -OHT
Bcl7a	1.2626	-0.859599	0.682398	-1.19846	0.501673	0.873497	-1.24108	0.540058	-1.21888	0.65779	down REC -OHT
Bcl7b	1.02328	-1.20397	0.582367	-1.22951	0.590354	0.816364	-1.15413	0.815547	-1.0178	0.777499	down REC -OHT
Bclaf1	1.29779	-0.871197	0.925573	-1.22104	0.820779	0.143642	-0.946681	0.691515	-1.36552	0.525139	down REC -OHT
Bcor	0.533145	-1.32592	0.711578	-1.32822	0.790503	0.778381	-0.898477	0.889785	-1.03613	0.885359	down REC -OHT
Bdnf	1.66664	-0.462726	0.185995	-2.00502	0.157092	1.04627	-0.486761	0.585452	-0.247329	-0.439612	down REC -OHT
Bend3	1.14531	-1.02547	0.837537	-1.18347	0.62889	0.674506	-1.23779	0.753542	-1.13567	0.542625	down REC -OHT
Bend5	0.385094	-1.23604	0.942764	-0.925865	0.939493	0.107295	-0.80575	1.03373	-1.41802	0.977293	down REC -OHT
Bhlhe22	0.937134	-1.25339	0.903169	-0.994754	0.848395	0.630185	-1.12024	0.857713	-1.21387	0.405656	down REC -OHT
Bhlhe40	0.996632	-1.02013	0.733922	-1.18526	0.666172	1.27008	-1.06864	0.369507	-1.21679	0.454517	down REC -OHT
Bicral	0.946351	-1.15365	0.596132	-1.27068	0.578181	0.713605	-1.24356	0.84139	-0.927356	0.919582	down REC -OHT
Birc3	0.519261	-1.40825	0.857651	-0.771133	0.919162	1.0544	-1.11974	0.488038	-1.22439	0.685009	down REC -OHT
Birc7	0.132656	-1.49527	0.296495	-0.797021	0.0210716	1.89864	-0.5376	1.08101	-0.924713	0.324727	down REC -OHT
Bmi1	0.46495	-1.4127	0.0641881	-1.51261	0.124779	1.11401	-0.584817	1.10232	-0.539572	1.17947	down REC -OHT
Bmp2	0.570486	-1.17314	-0.328318	-0.785786	-0.42518	0.452413	-0.767356	1.74708	-0.716207	1.42601	down REC -OHT
Bmpr1a	0.923535	-1.10654	0.538231	-1.28933	0.633421	0.838539	-1.35904	0.776317	-0.818868	0.86373	down REC -OHT
Bok	1.10839	-0.924352	1.18124	-0.484181	1.28217	-0.0974537	-1.47768	0.456514	-1.11234	0.0676933	down REC -OHT
Borcs7	0.771538	-1.03079	0.638937	-1.05341	0.704304	0.714502	-1.39328	0.828522	-1.1327	0.952382	down REC -OHT
Bptf	0.940893	-1.04553	0.905432	-0.992217	1.08993	0.35878	-1.12636	0.491662	-1.35924	0.736655	down REC -OHT
Brd4	1.39548	-0.779063	0.463369	-1.45659	0.495948	0.512562	-0.820556	0.85752	-1.32641	0.657744	down REC -OHT
Brd8	0.735079	-1.03684	1.01442	-1.15172	0.824506	0.702961	-0.955992	0.795274	-1.43299	0.505297	down REC -OHT
Brix1	1.01885	-1.03587	0.825495	-1.15896	0.657353	0.613663	-1.16811	0.749194	-1.25182	0.750195	down REC -OHT
Brpf3	1.06233	-1.14635	0.848609	-1.17959	0.73539	0.610163	-1.19039	0.648855	-1.09423	0.705203	down REC -OHT
Btbd19	0.878307	-1.07845	0.529962	-1.35078	0.438871	0.94712	-1.10587	0.887518	-1.03486	0.888176	down REC -OHT
Btbd3	1.33263	-0.961734	0.376274	-1.32364	0.411115	0.396029	-1.39691	0.853137	-0.665481	0.978582	down REC -OHT
Btg3	1.08853	-1.08012	0.925794	-1.0861	0.749939	0.652448	-0.900748	0.677361	-1.46906	0.441958	down REC -OHT
Btla	0.786818	-0.119269	1.45902	-1.39627	-1.07585	0.880384	-0.701251	1.16535	-0.559207	-0.439724	down REC -OHT
Bub3	0.810496	-1.11717	0.885129	-1.08399	0.896875	0.709839	-0.887625	0.735849	-1.48669	0.53729	down REC -OHT
Bvht	0.604036	-1.08083	0.753023	-0.997089	0.892543	1.35352	-0.911629	0.558559	-1.43667	0.264535	down REC -OHT
C130046K22Rik	1.13218	-0.842597	0.832394	-1.49009	0.539606	0.586354	-0.759698	0.502924	-1.36954	0.868466	down REC -OHT
C130074G19Rik	0.882866	-0.800322	0.891892	-0.945507	1.27004	0.94632	-0.895427	0.147392	-1.59646	0.0992118	down REC -OHT
C1qbp	0.971132	-1.30217	0.705719	-1.00181	0.617812	0.659139	-1.2926	0.586199	-0.978525	1.03511	down REC -OHT
C1qtnf9	0.654844	-1.11182	0.760803	-1.56847	0.292	0.813643	-0.947549	1.02381	-0.852883	0.935621	down REC -OHT
C230035I16Rik	0.716644	-1.21274	0.427603	-1.38062	0.0665826	1.49149	-0.944795	1.06236	-0.683715	0.457189	down REC -OHT
C330004P14Rik	0.959197	-1.04628	1.16421	-1.04779	0.442398	0.212563	-1.60831	0.731737	-0.662314	0.854593	down REC -OHT
C330020E22Rik	0.235965	-1.2416	0.868429	-1.04375	0.873079	0.95227	-1.34483	0.614281	-0.879003	0.965157	down REC -OHT
C7	0.977723	-1.13926	1.41127	-0.680995	0.809637	0.610597	-1.28421	0.475183	-1.17786	-0.0020878	down REC -OHT
Cabp7	0.911049	-0.613708	0.406476	-1.1644	1.12347	1.16137	-1.01867	0.263868	-1.53025	0.460806	down REC -OHT
Cabs1	1.26091	-0.699964	1.05397	-1.31462	0.248011	-0.0334538	-1.76322	0.88772	0.0123593	0.348284	down REC -OHT
Cachd1	1.46116	-0.313101	0.946162	-1.07215	0.0709022	1.07829	-0.5306	0.216489	-1.79506	-0.0620844	down REC -OHT
Cacng8	0.222424	-1.90972	-0.103674	-0.0295415	1.88087	0.985923	-0.108962	0.232047	-0.456733	-0.712638	down REC -OHT
Calhm2	0.85313	-1.11067	0.606573	-1.24557	0.73553	0.860721	-1.1851	0.73815	-1.08972	0.836968	down REC -OHT
Camk2d	0.903791	-0.490519	-0.480004	-1.50017	-0.33272	2.16198	-0.27662	0.532764	-0.560925	0.0424218	down REC -OHT
Camk2n1	1.04553	-0.809577	0.753182	-1.13493	0.786594	1.32057	-0.976061	0.147513	-1.40824	0.275411	down REC -OHT
Cand1	0.980804	-1.1723	0.618788	-1.13798	0.780526	0.489872	-1.26099	0.867454	-1.02655	0.86038	down REC -OHT
Capn15	1.34706	-1.01747	0.716332	-1.13814	0.594353	0.527145	-1.10553	0.802106	-1.25218	0.526328	down REC -OHT
Caprin1	1.00809	-1.07871	0.733508	-1.27762	0.702807	0.559046	-1.19735	0.767586	-1.05654	0.839183	down REC -OHT
Caps2	0.128395	-1.04707	1.41812	-1.20131	0.76898	0.781007	-1.06915	0.851983	-1.07824	0.447297	down REC -OHT
Car2	0.429241	-1.51351	0.56008	-1.28737	0.554922	-0.0399716	-0.992223	1.22703	-0.240673	1.30248	down REC -OHT
Card6	1.08384	-1.24435	0.644262	-0.994306	0.454236	0.948	-1.53832	0.66534	-0.701762	0.683059	down REC -OHT
Casd1	0.867839	-1.17977	0.607992	-1.2646	0.586494	0.780898	-1.2468	0.761158	-0.903899	0.990684	down REC -OHT
Casp14	-0.425801	-1.28374	0.162432	-1.08183	0.261349	1.07447	-0.849781	1.01226	-0.522158	1.6528	down REC -OHT
Casp2	1.35266	-0.693312	0.220605	-1.3717	-0.328811	0.872766	-1.36681	0.773456	-0.52841	1.06955	down REC -OHT
Casp7	0.115361	-1.0738	0.988127	-0.938388	1.04307	0.766107	-1.43265	0.813988	-1.02039	0.738585	down REC -OHT
Casq1	1.12132	-1.17438	1.10409	-1.29568	-0.0892081	0.464414	-0.949357	1.21686	-0.823837	0.425785	down REC -OHT
Cavin3	1.59679	-0.242389	1.27615	-1.10764	0.841532	-0.405795	-0.956277	0.468221	-1.20871	-0.261877	down REC -OHT
Cbfa2t2	0.858689	-1.02768	0.814284	-1.13534	0.941059	0.780464	-1.325	0.492925	-1.1166	0.717197	down REC -OHT
Cbfb	0.996554	-1.10058	0.684871	-1.22872	0.627868	0.615026	-1.28714	0.812873	-0.987628	0.866864	down REC -OHT
Cbln2	0.0448509	-1.11061	0.514167	-1.33339	0.311691	2.10369	-0.795956	0.537248	-0.482592	0.210898	down REC -OHT
Cbr3	0.960818	-1.19307	0.828807	-1.0648	0.727894	1.01295	-0.914395	0.671167	-1.3692	0.339832	down REC -OHT
Cbx5	1.12797	-1.0248	0.405353	-1.31606	0.43224	0.815301	-1.38534	0.674375	-0.736	1.00696	down REC -OHT
Cbx6	1.35369	-0.937762	0.202249	-1.34709	0.280385	1.19114	-1.03671	0.615498	-1.00624	0.68484	down REC -OHT
Cbx7	0.959624	-1.05573	0.457623	-1.44805	0.566129	0.914121	-1.2	0.771423	-0.838866	0.873721	down REC -OHT
Cc2d2a	0.417481	-1.08115	0.90689	-1.21082	0.860331	0.925126	-1.20836	0.756082	-1.09758	0.73199	down REC -OHT
Ccdc102a	0.83748	-1.12777	1.23107	-0.744014	1.22084	0.484891	-0.935606	0.395065	-1.47885	0.116901	down REC -OHT
Ccdc12	1.00685	-1.14195	0.884921	-1.10615	1.04651	0.560507	-0.933178	0.673544	-1.34718	0.356124	down REC -OHT
Ccdc125	0.355834	-1.22604	1.16113	-1.06276	1.03379	0.574253	-1.01278	0.808399	-1.21458	0.582745	down REC -OHT
Ccdc137	1.30362	-0.789884	0.908212	-1.23993	0.373232	0.261995	-0.796771	0.950462	-1.50939	0.53846	down REC -OHT
Ccdc141	1.06481	-0.733434	0.93069	-1.31142	0.644242	1.14731	-0.67968	0.259504	-1.5576	0.235577	down REC -OHT
Ccdc50	1.37008	-0.554595	0.243891	-1.39323	0.314592	0.950583	-1.16927	0.56124	-1.18089	0.857594	down REC -OHT
Ccdc6	1.43136	-1.06333	-0.0215614	-1.35212	0.130526	0.743226	-1.2899	0.705194	-0.350399	1.06701	down REC -OHT
Ccdc71l	1.11507	-0.824835	0.845766	-1.14123	0.288348	1.19034	-1.3808	0.607723	-1.07036	0.369983	down REC -OHT
Ccdc85a	1.27184	-1.13764	0.766757	-1.02128	0.460232	0.847721	-1.32535	0.672051	-1.03393	0.499607	down REC -OHT
Ccdc88c	1.1831	-0.738403	1.17032	-0.987912	0.848743	0.407042	-0.652199	0.452468	-1.78412	0.100952	down REC -OHT
Ccn4	0.525099	-0.0522188	1.90558	-0.995924	-0.553675	1.44624	-0.84729	-0.510096	-0.846853	-0.0708627	down REC -OHT
Ccnb1	0.926363	-1.10072	0.475431	-1.35132	0.383047	0.989776	-1.2725	0.895158	-0.788013	0.842773	down REC -OHT
Ccnd2	0.176598	-1.38434	-0.161225	-1.63567	-0.695525	1.04148	0.0450497	1.32661	0.333318	0.953696	down REC -OHT
Ccnf	0.862749	-1.26971	0.48884	-1.24553	0.663239	0.876649	-1.01751	0.785742	-1.06764	0.923165	down REC -OHT
Ccnl1	1.09648	-0.821773	0.81534	-1.37462	0.444342	0.575204	-1.03194	0.850149	-1.30106	0.747888	down REC -OHT
Ccnl2	1.0653	-0.802729	1.01802	-1.06284	0.731407	0.437114	-0.631343	0.688006	-1.8205	0.377561	down REC -OHT
Cd14	0.450458	-1.0392	1.01026	-0.979556	1.04212	1.21778	-1.14176	0.479114	-1.25949	0.220285	down REC -OHT
Cd160	0.45498	-1.5782	1.74982	-0.438444	0.282714	-0.312784	-1.38424	0.830515	-0.107352	0.502988	down REC -OHT
Cd209d	-0.228673	-1.44825	0.862704	-0.552617	1.16133	0.969935	-1.14354	0.975018	-1.03119	0.435285	down REC -OHT
Cd276	1.1378	-0.743447	0.938695	-0.822731	1.06385	0.490457	-1.56874	0.269174	-1.21808	0.453022	down REC -OHT
Cd2bp2	1.04038	-1.11879	0.662212	-1.30436	0.41266	0.756271	-1.20675	0.882321	-0.939867	0.815922	down REC -OHT
Cd38	0.66837	-1.23331	0.571772	-1.20285	0.423465	0.562261	-1.49223	0.881867	-0.432829	1.25348	down REC -OHT
Cd3e	0.114219	-1.05293	0.922994	-1.36307	1.07019	0.258846	-1.02035	1.01056	-0.942856	1.00239	down REC -OHT
Cd68	0.992069	-0.847651	-0.196969	-1.80888	-0.532593	1.09053	-0.627232	0.866496	-0.101529	1.16575	down REC -OHT
Cd80	0.646798	-1.28706	0.55047	-1.21774	0.683788	0.671377	-1.27554	0.720084	-0.732608	1.24043	down REC -OHT
Cd81	1.29317	-0.849179	-0.444498	-1.44896	0.0472166	1.60139	-0.57949	0.356161	-0.787883	0.812067	down REC -OHT
Cd84	2.02435	-1.01543	1.56824	-0.481029	-0.435567	-0.794579	0.0764616	-0.124005	-0.447382	-0.37106	down REC -OHT
Cd96	0.0210278	-1.706	1.14111	-0.235686	0.325944	-0.791856	-1.10156	1.31723	0.00529211	1.02449	down REC -OHT
Cdc26	0.568514	-1.11739	1.04848	-1.00848	1.01788	0.525501	-1.17516	0.916061	-1.24761	0.472201	down REC -OHT
Cdc27	1.12148	-1.16236	0.52318	-1.15318	0.635726	0.580179	-1.53236	0.758548	-0.626283	0.855077	down REC -OHT
Cdc34	0.807087	-1.27216	0.952081	-0.967056	0.921569	0.72525	-1.04207	0.738333	-1.30037	0.43734	down REC -OHT
Cdc42ep4	0.845646	-1.36871	0.271856	-1.2758	0.683171	0.731873	-1.04827	0.938784	-0.812007	1.03346	down REC -OHT
Cdc42se1	1.47758	-1.00754	0.213749	-1.30279	0.149597	1.28533	-1.1811	0.596964	-0.666337	0.434544	down REC -OHT
Cdca4	0.774172	-1.04973	0.679734	-1.23208	0.650959	1.01717	-1.05369	0.780467	-1.27853	0.71152	down REC -OHT
Cdca5	1.04932	-1.10165	0.564103	-1.29563	0.547645	0.738974	-1.14786	0.872459	-1.04583	0.818469	down REC -OHT
Cdca7	0.932897	-1.0201	0.864099	-1.13344	0.712922	0.665242	-1.17606	0.758932	-1.29349	0.689002	down REC -OHT
Cdcp1	0.268109	-1.17198	0.877677	-1.01972	1.11342	0.928527	-1.15698	0.560436	-1.177	0.777512	down REC -OHT
Cdipt	1.17386	-1.13355	0.00476696	-1.4247	-0.0364849	0.581094	-1.18701	0.949281	-0.199427	1.27217	down REC -OHT
Cdk12	1.28961	-1.04489	0.73213	-1.17446	0.644005	0.523987	-1.12777	0.726411	-1.20075	0.631732	down REC -OHT
Cdk13	1.26714	-0.791055	0.883152	-1.1957	0.98844	0.354649	-0.861375	0.437077	-1.5254	0.443068	down REC -OHT
Cdk17	1.67149	-0.623628	0.388703	-1.22205	0.0312549	0.887811	-1.25333	0.566946	-1.05764	0.610444	down REC -OHT
Cdk2ap1	0.868308	-1.2382	0.746896	-1.0906	0.787221	0.689944	-1.31103	0.853337	-0.982441	0.676561	down REC -OHT
Cdk5rap1	0.746535	-1.15442	0.515621	-1.24243	0.699481	1.06136	-1.29253	0.703124	-0.889881	0.853137	down REC -OHT
Cdk6	1.31203	-0.982998	0.821312	-1.20843	0.563557	0.630828	-1.25285	0.698817	-1.07676	0.494495	down REC -OHT
Cdsn	0.819108	-1.01594	0.0547516	-1.29615	-0.0403231	0.534176	-1.21159	1.15528	-0.505542	1.50623	down REC -OHT
Cdt1	0.79619	-1.17858	0.74745	-1.20049	0.645122	0.749056	-0.999743	0.918317	-1.2494	0.77208	down REC -OHT
Cdv3	0.76452	-1.25831	0.778668	-1.09636	0.89719	0.566396	-1.11376	0.858222	-1.15808	0.761521	down REC -OHT
Cdx2	1.18526	-1.49668	0.633296	-1.52521	0.672928	0.556329	-0.667737	0.798524	-0.698707	0.541991	down REC -OHT
Cdyl2	0.822274	-1.28485	0.562796	-1.14323	0.759711	0.566324	-1.26961	0.781407	-0.874096	1.07928	down REC -OHT
Ceacam2	0.0739512	-1.48385	0.253368	-1.17099	0.647803	-0.400124	-0.760694	1.21263	-0.0237335	1.65163	down REC -OHT
Cebpd	1.07028	-0.728533	1.21548	-0.60774	1.20108	0.399232	-0.791931	0.21625	-1.77843	-0.195694	down REC -OHT
Cecr2	1.03698	-0.856839	0.433099	-1.26119	0.468403	0.818456	-1.51703	0.598935	-0.815383	1.09457	down REC -OHT
Celf2	1.56946	0.379913	0.602619	-1.76791	-0.021065	0.857504	-1.37929	0.00208918	-0.465172	0.22185	down REC -OHT
Cemip	1.14044	-1.33474	0.398331	-1.32336	0.0812398	1.14502	-0.673062	1.03023	-0.962861	0.498752	down REC -OHT
Cep135	0.91392	-0.845836	0.948418	-1.17183	0.933331	0.489548	-0.723936	0.736186	-1.68414	0.404337	down REC -OHT
Cep57	0.791956	-1.06594	0.854927	-1.16196	0.67147	0.792841	-1.19991	0.826011	-1.20975	0.700351	down REC -OHT
Cers2	1.13451	-1.05811	0.482664	-1.43708	0.30927	0.865539	-1.2557	0.760329	-0.699379	0.897955	down REC -OHT
Ces2e	-0.395555	-1.4194	-0.0671083	-0.965461	0.0178942	1.21209	-0.58578	1.54622	-0.529617	1.18672	down REC -OHT
Cga	1.31916	-1.8528	0.121854	-0.700374	-0.214281	-0.588166	-0.0856963	1.35675	-0.339479	0.983034	down REC -OHT
Cgas	0.606283	-1.15485	0.650091	-1.38077	0.696949	0.650689	-1.27096	1.05512	-0.738988	0.886434	down REC -OHT
Chad	0.292998	-2.03026	0.616236	-0.601684	0.643436	0.319941	-1.06342	0.661151	-0.222753	1.38436	down REC -OHT
Chchd4	0.81177	-1.25138	0.686634	-1.18516	0.586871	0.844876	-1.25023	0.875741	-0.926649	0.807526	down REC -OHT
Chchd5	0.398585	-1.32846	0.891357	-0.884041	0.751663	0.814556	-1.21115	0.871947	-1.15179	0.847336	down REC -OHT
Chd1l	0.773129	-1.07465	0.868268	-1.15599	0.843837	0.565988	-1.19281	0.655205	-1.19806	0.915078	down REC -OHT
Chd2	1.3098	-0.964693	0.771339	-1.11352	0.672702	0.900052	-0.953122	0.44644	-1.42252	0.353527	down REC -OHT
Chd7	1.42928	-0.168985	1.20592	-0.613592	0.746713	0.401524	-0.64316	0.049698	-1.93348	-0.473923	down REC -OHT
Chek1	0.827553	-1.06244	0.58103	-1.38499	0.546115	0.682946	-1.36607	0.751833	-0.694808	1.11883	down REC -OHT
Chrac1	0.897972	-1.2916	0.90545	-0.844461	0.87662	0.615275	-1.16827	0.630656	-1.28284	0.661196	down REC -OHT
Chrna4	0.872355	-0.742945	0.334525	-1.16358	0.476336	1.1356	-1.53038	0.710212	-1.00888	0.916748	down REC -OHT
Chrna9	1.14599	-1.17228	0.727305	-1.23747	0.522563	0.405834	-1.22961	0.872329	-0.89508	0.860423	down REC -OHT
Chst15	0.868117	-1.11045	0.352487	-1.31102	0.0671051	0.514634	-1.03126	1.31914	-0.844934	1.17618	down REC -OHT
Chst2	1.817	0.0712256	0.283067	-0.909646	0.921681	0.494993	0.0549566	-0.146257	-1.69387	-0.893157	down REC -OHT
Chst3	0.672829	-1.32934	0.448065	-1.21576	0.934983	0.876006	-1.03182	0.755463	-1.00869	0.898273	down REC -OHT
Chtf8	0.959098	-1.14176	0.741805	-1.1725	0.547195	0.649713	-1.21856	0.740231	-1.07525	0.970025	down REC -OHT
Chtop	1.02499	-1.03413	0.673951	-1.24557	0.604025	0.805672	-1.13558	0.794553	-1.19802	0.710115	down REC -OHT
Cipc	1.18244	-1.19989	0.508623	-1.16643	0.399521	0.845297	-1.28514	0.764291	-0.87046	0.821753	down REC -OHT
Cisd2	1.0863	-1.07359	0.739998	-1.23187	0.523384	0.850182	-1.21144	0.901983	-1.05183	0.466893	down REC -OHT
Cited2	0.539694	-1.3499	0.614925	-1.36225	0.62975	1.1867	-1.04732	0.77016	-0.751673	0.769913	down REC -OHT
Ckap4	1.1312	-1.22271	0.395393	-1.34972	0.340209	1.02483	-1.11606	0.814661	-0.774354	0.756563	down REC -OHT
Clca3a2	-0.0278993	-1.12919	0.53176	-1.44758	1.67965	0.656745	-1.16504	0.344807	-0.202332	0.759083	down REC -OHT
Clca3b	0.132012	-1.40537	0.662611	-1.06751	0.840932	0.740208	-1.20924	0.790489	-0.730403	1.24627	down REC -OHT
Cldn14	1.0745	-1.02741	-0.772814	-1.57525	-0.485885	1.11319	0.520877	0.176308	1.3417	-0.365227	down REC -OHT
Cldn4	0.614418	-1.3697	0.258522	-1.15923	0.554624	1.23376	-1.16993	0.70209	-0.723362	1.05881	down REC -OHT
Clec14a	1.30397	-1.11111	0.172481	-1.26154	-0.0492004	1.13786	-1.15157	0.151439	-0.453928	1.26159	down REC -OHT
Clk4	1.38632	-0.664895	0.85889	-1.30658	0.259611	0.677993	-0.881696	0.847645	-1.44749	0.270199	down REC -OHT
Clmp	0.964965	-1.20475	0.913727	-1.05594	0.775368	0.512086	-1.12084	0.837961	-1.22009	0.597509	down REC -OHT
Cln3	1.15177	-0.979192	0.0771807	-1.41135	-0.240399	1.36026	-1.19031	0.713215	-0.352374	0.871192	down REC -OHT
Cln6	0.452149	-1.19702	-0.226232	-1.26862	0.0605301	1.70583	-1.19898	0.533143	0.112485	1.02672	down REC -OHT
Clptm1l	1.60061	-0.655085	-0.126572	-1.43242	-0.333644	0.514111	-1.10918	0.869672	-0.48614	1.15865	down REC -OHT
Cmtm3	1.10998	-1.39775	0.234487	-0.938029	0.704766	1.19525	-1.12514	0.379623	-0.95643	0.793238	down REC -OHT
Cmtm5	-0.465754	-0.884273	-0.161166	-1.34189	-0.292327	0.794924	-0.970532	1.4377	0.360818	1.52251	down REC -OHT
Cmtm7	0.598523	-1.29215	0.729328	-1.21664	0.856288	0.900056	-0.92233	0.86216	-1.17683	0.661597	down REC -OHT
Cnbp	0.803433	-1.16235	0.990263	-1.0813	0.87411	0.559922	-1.10938	0.898428	-1.23488	0.461748	down REC -OHT
Cnksr2	1.43364	-0.819179	0.479483	-1.0992	0.553608	1.01855	-1.10314	0.259475	-1.34796	0.624733	down REC -OHT
Cnot2	0.988126	-1.11657	0.76968	-1.2111	0.75099	0.673673	-1.16912	0.702518	-1.1333	0.745094	down REC -OHT
Cnot4	1.86253	-0.471912	-0.39027	-1.35685	-0.513625	0.175991	-1.02706	0.400935	-0.0228628	1.34314	down REC -OHT
Cnot6	1.28879	-0.87539	0.662987	-1.31155	0.287101	0.557017	-1.36767	0.963477	-0.877159	0.672395	down REC -OHT
Cnot6l	1.02293	-0.957905	0.738061	-1.19713	0.542482	0.797182	-1.32287	0.617811	-1.1122	0.871632	down REC -OHT
Cntf	2.1912	-0.634246	0.478356	-0.389713	-0.356063	-0.694164	-0.615156	1.2424	-0.873641	-0.348979	down REC -OHT
Cobl	0.541813	-1.33208	0.734001	-1.12112	0.913618	0.671426	-1.17859	0.765336	-0.965702	0.9713	down REC -OHT
Cobll1	0.953212	-1.21518	0.680461	-1.20783	0.186901	0.481638	-0.614274	1.2245	-1.34686	0.857425	down REC -OHT
Coil	0.811236	-1.21066	1.0683	-1.0043	0.945582	0.259242	-1.03227	0.775192	-1.28366	0.671336	down REC -OHT
Col27a1	0.791646	-0.88372	0.699333	-1.37475	0.102238	0.344908	-0.659351	1.22132	-1.37148	1.12986	down REC -OHT
Commd3	0.175901	-1.1138	0.239655	-1.57335	0.424923	1.41746	-0.702148	0.854014	-0.79543	1.07277	down REC -OHT
Cops7a	0.878494	-1.24677	0.434003	-1.31532	0.575006	0.512582	-1.23002	0.843316	-0.671003	1.2197	down REC -OHT
Coq7	1.16725	-1.26822	0.506336	-1.17244	0.537357	0.909675	-1.29322	0.714207	-0.790171	0.689223	down REC -OHT
Coro2b	0.579188	-1.2279	0.434297	-1.2709	0.579221	1.0543	-1.20204	0.872218	-0.826731	1.00836	down REC -OHT
Cox10	1.38387	-1.068	0.298328	-1.3033	0.251633	0.950586	-1.29461	0.734142	-0.674043	0.721399	down REC -OHT
Cpne2	0.42119	-1.06229	0.442323	-1.56404	0.424893	1.17135	-1.00844	0.856221	-0.762217	1.08103	down REC -OHT
Cpped1	0.638825	-1.2448	0.244656	-1.36068	0.527868	1.144	-1.16748	0.692432	-0.621522	1.1467	down REC -OHT
Cpsf2	0.910265	-1.1076	0.927357	-1.12089	0.857662	0.617319	-1.04631	0.735135	-1.32925	0.556316	down REC -OHT
Cpsf4l	0.787248	-1.24718	0.697944	-1.30897	0.712833	0.673456	-1.15759	0.852875	-0.898359	0.887751	down REC -OHT
Cpsf7	1.16631	-0.980882	0.624009	-1.22453	0.528865	0.718839	-1.30412	0.734768	-1.05819	0.794938	down REC -OHT
Cpt1c	0.814714	-1.15677	0.650497	-1.29443	0.658229	1.01381	-1.03076	0.785366	-1.13192	0.691266	down REC -OHT
Cr1l	0.721253	-1.17276	0.625841	-1.3542	0.600407	0.902499	-1.27934	0.821867	-0.764252	0.898688	down REC -OHT
Cradd	0.291467	-0.986766	0.834492	-1.12266	0.901396	1.21934	-1.14602	0.584183	-1.2534	0.677974	down REC -OHT
Crebbp	1.23353	-1.00484	0.727224	-1.18819	0.627589	0.611833	-1.01457	0.705903	-1.3463	0.64782	down REC -OHT
Crebzf	1.36317	-0.833382	0.596643	-1.38785	0.125619	0.904344	-1.09521	0.805594	-1.06662	0.587686	down REC -OHT
Crisp3	1.89749	-0.358273	0.765345	-1.08134	-0.402024	0.172703	-0.794678	0.342199	-1.37287	0.831441	down REC -OHT
Crnn	1.32634	-1.05009	0.314341	-0.982767	-0.415683	0.00189855	-0.625551	0.996801	-1.09056	1.52527	down REC -OHT
Crppa	-0.047158	-1.1361	0.720067	-1.31837	0.819482	1.16345	-0.984977	0.810771	-0.961581	0.934411	down REC -OHT
Cryab	0.75826	-1.12579	0.0155097	-1.63199	-0.718482	1.08002	-0.409621	1.12523	-0.241626	1.14849	down REC -OHT
Crybg3	1.56157	-1.00006	0.852854	-1.17789	0.629394	0.631522	-0.897556	0.42407	-1.2676	0.243686	down REC -OHT
Csad	0.665014	-1.49483	0.627245	-1.11104	0.720127	0.79807	-1.03162	0.978272	-0.943719	0.792481	down REC -OHT
Csde1	0.92373	-1.17894	0.66438	-1.20415	0.674507	0.718185	-1.32058	0.843946	-0.906472	0.785391	down REC -OHT
Csf1	0.749952	-1.00092	0.558705	-1.42761	1.00124	1.24921	-0.987369	0.393842	-1.05855	0.521504	down REC -OHT
Csf2ra	1.07898	-0.988659	0.733848	-1.25404	0.352239	0.779471	-0.913517	0.800312	-1.38227	0.793641	down REC -OHT
Csnk1a1	0.801537	-1.11594	0.404573	-1.27712	0.593833	1.16347	-1.20579	0.665641	-0.940767	0.910572	down REC -OHT
Csnk1d	1.1822	-1.1561	0.408437	-1.32242	0.362154	0.905604	-1.17706	0.749004	-0.827775	0.875948	down REC -OHT
Csnk2a1	1.23053	-0.8852	0.178255	-1.3547	0.236902	0.761139	-1.56197	0.779473	-0.386117	1.00169	down REC -OHT
Cstf1	1.0177	-1.17175	0.534651	-1.24756	0.381622	0.849862	-1.29258	0.763741	-0.816061	0.980368	down REC -OHT
Cstf2	0.900522	-1.08426	0.854344	-1.22024	0.662937	0.718958	-1.16704	0.80245	-1.16197	0.694308	down REC -OHT
Ctbp1	0.867458	-1.27449	0.830884	-0.977578	0.924416	0.69652	-1.01862	0.814321	-1.3159	0.452984	down REC -OHT
Ctbp2	1.0125	-1.21727	0.722536	-1.28164	0.669403	0.636248	-1.09691	0.79937	-1.01752	0.773289	down REC -OHT
Ctc1	0.655161	-1.05562	0.583728	-1.28856	0.68077	0.978727	-1.18337	0.760235	-1.07723	0.946157	down REC -OHT
Ctcf	0.767455	-1.19449	0.959426	-1.06131	0.932912	0.533075	-1.07741	0.750792	-1.27269	0.662248	down REC -OHT
Ctdsp1	1.19626	-1.11428	0.427545	-1.28511	0.427408	0.754292	-1.26467	0.741672	-0.83182	0.948698	down REC -OHT
Ctdsp2	0.958044	-0.975892	0.150658	-1.39622	0.467971	1.253	-1.32472	0.632948	-0.652864	0.887081	down REC -OHT
Ctdspl2	1.18597	-1.00943	0.302351	-1.46203	0.225835	0.801867	-1.28191	0.888556	-0.586495	0.935295	down REC -OHT
Ctnnd2	1.72085	-0.774156	-0.0070494	-1.22004	-0.35311	1.24144	-0.869379	0.70686	-0.904717	0.459304	down REC -OHT
Ctrl	1.74868	0.332097	1.3219	-1.36688	-0.327106	-0.173448	-0.574759	0.556688	-1.13792	-0.379259	down REC -OHT
Cubn	0.163937	-0.73657	-0.506557	-1.28748	-0.602372	-0.390364	-0.396971	1.52154	0.399361	1.83548	down REC -OHT
Cul1	0.906257	-1.07325	0.916519	-1.24444	0.817557	0.58343	-1.10039	0.754277	-1.19999	0.640031	down REC -OHT
Cul3	1.15266	-0.934611	0.752564	-1.12003	0.734994	0.640555	-1.36191	0.639093	-1.15627	0.652948	down REC -OHT
Cul5	0.957157	-1.11228	0.62582	-1.19707	0.718133	0.608939	-1.1906	0.871593	-1.12031	0.838608	down REC -OHT
Cwc22	0.520499	-1.08385	1.30275	-0.75462	1.11174	0.401153	-0.865748	0.714207	-1.60183	0.255697	down REC -OHT
Cwf19l2	0.511941	-1.12915	0.908547	-1.01388	0.865357	0.702464	-1.25283	0.840996	-1.21582	0.782386	down REC -OHT
Cxxc5	1.05089	-1.03643	0.618183	-1.28643	0.75253	0.821691	-1.1371	0.695684	-1.14814	0.669119	down REC -OHT
Cybb	0.263475	-1.24492	0.676053	-1.03656	0.873031	-0.0324587	-1.1406	1.16564	-0.837198	1.31355	down REC -OHT
Cyp20a1	0.745436	-1.27737	0.827213	-1.27728	0.73438	0.555005	-1.0193	0.903965	-1.0381	0.846051	down REC -OHT
Cyp2b23	1.33211	-1.27162	0.655128	-1.10208	0.470233	0.757313	-1.04473	0.639351	-1.10524	0.669526	down REC -OHT
Cyp2c53-ps	0.447643	-1.22583	1.14372	-0.870404	0.533107	0.632692	-1.26669	0.854907	-1.16869	0.919543	down REC -OHT
Cyp2s1	1.1585	-1.28961	0.409273	-1.22966	-0.11739	-0.519921	-0.829018	1.32335	-0.157605	1.25209	down REC -OHT
Cyp4f37	-0.429743	-1.99292	0.814209	1.37638	0.269847	-0.774062	0.96922	0.120929	-0.72356	0.369703	down REC -OHT
Cyp7b1	0.290148	-1.41568	0.898607	-1.11058	0.864526	0.705581	-1.07812	0.820023	-0.933401	0.958903	down REC -OHT
Cyth2	0.730446	-1.22907	1.05005	-0.802673	1.12286	0.579109	-0.905683	0.716899	-1.49187	0.229936	down REC -OHT
Cyyr1	0.768303	-1.01348	0.46438	-1.2236	0.307857	1.29245	-1.2026	0.745862	-1.04228	0.903115	down REC -OHT
D030025P21Rik	0.455872	-0.958767	0.216845	-1.11103	0.388493	1.29482	-1.07683	0.801627	-1.22243	1.21141	down REC -OHT
D16Ertd472e	1.24165	-1.20082	0.710591	-1.18915	0.506455	0.40512	-1.25926	0.933674	-0.851384	0.70312	down REC -OHT
D17H6S56E-5	0.892377	-1.07908	0.754307	-1.40505	0.664254	0.78938	-1.06249	0.86845	-1.06535	0.643196	down REC -OHT
D630023F18Rik	0.0601855	-1.38422	0.721759	-0.814481	1.10187	-0.0837478	-1.32279	0.821754	-0.510662	1.41033	down REC -OHT
D630044L22Rik	0.942877	0.172914	-1.55476	-1.72096	0.0305101	0.906073	-0.371868	-0.0788913	0.428184	1.24593	down REC -OHT
D730005E14Rik	0.782274	-1.17323	0.790101	-1.03602	0.865149	0.846926	-1.12561	0.681624	-1.29474	0.663523	down REC -OHT
D830050J10Rik	1.11397	-1.42452	0.261975	-0.718349	0.698119	0.343471	-0.644043	1.26381	-1.47867	0.584239	down REC -OHT
Dact2	1.15292	-1.16355	0.302161	-1.24326	0.395238	1.21143	-0.868625	0.701258	-1.1633	0.675726	down REC -OHT
Dancr	0.886212	-1.22737	0.90005	-1.18059	0.528394	0.568755	-1.05666	1.05538	-1.11994	0.64577	down REC -OHT
Dapk1	0.636976	-1.20403	0.360571	-1.37073	0.407961	1.02454	-1.05438	0.893864	-0.837898	1.14313	down REC -OHT
Dazl	0.486521	-1.50076	0.440548	-1.36254	0.620076	-0.297689	-0.670255	1.12565	-0.315204	1.47365	down REC -OHT
Dbf4	0.911072	-1.09192	0.94753	-1.07909	0.866299	0.630401	-1.06974	0.721064	-1.35433	0.518708	down REC -OHT
Dcaf1	1.08749	-1.08312	0.626345	-1.2069	0.730572	0.675671	-1.2333	0.646932	-1.07992	0.83623	down REC -OHT
Dcaf12l1	0.90483	-1.1794	0.684131	-1.25855	0.599765	0.901756	-1.24563	0.835707	-0.923184	0.680571	down REC -OHT
Dcaf8	0.543878	-1.24134	0.852403	-1.02139	0.899179	1.07554	-1.20622	0.696084	-1.10832	0.510179	down REC -OHT
Dcbld1	0.446474	-1.30605	0.641968	-1.21637	0.782351	0.432463	-1.05183	1.07238	-0.932213	1.13083	down REC -OHT
Dclre1a	0.691487	-1.41836	0.772954	-1.16728	0.399742	0.887967	-1.15774	0.803636	-0.800086	0.987675	down REC -OHT
Dcp1a	1.43465	-0.945186	0.342563	-1.35745	0.248519	0.754568	-1.32497	0.655184	-0.69577	0.887886	down REC -OHT
Dctd	0.441242	-1.22765	0.930863	-1.0027	0.745066	0.351826	-1.24078	0.902961	-1.04302	1.14219	down REC -OHT
Dctn4	1.01282	-1.04918	0.656801	-1.21579	0.528876	0.930482	-1.21707	0.76155	-1.11904	0.710552	down REC -OHT
Ddc	0.535855	-1.31398	0.641746	-1.1954	0.774641	0.967924	-1.18195	0.797604	-0.900649	0.8742	down REC -OHT
Ddias	1.0009	-0.91339	0.411242	-1.26834	0.441774	0.933498	-1.3601	0.750844	-0.974402	0.977977	down REC -OHT
Ddit4l	1.05598	-1.07171	-0.0239137	-1.29893	0.0928385	1.26129	-1.08993	0.545894	-0.690613	1.2191	down REC -OHT
Ddx17	1.35143	-0.795446	0.168678	-1.45275	0.279143	0.892669	-1.10869	0.741682	-0.97242	0.89571	down REC -OHT
Ddx3x	1.18352	-1.00726	0.668625	-1.43667	0.368635	0.681802	-1.20813	1.01139	-0.822357	0.560449	down REC -OHT
Ddx56	0.954723	-1.24596	0.704731	-1.17779	0.422279	0.643675	-1.26812	0.947326	-0.871884	0.891011	down REC -OHT
Ddx6	0.913974	-1.15029	0.696539	-1.20634	0.733651	0.765678	-1.26522	0.775877	-1.00914	0.74527	down REC -OHT
Deaf1	0.77903	-0.881093	1.06592	-1.22516	0.569233	0.438903	-1.04218	1.01614	-1.3813	0.660509	down REC -OHT
Dedd	1.0762	-0.914571	0.477735	-1.35774	0.609487	0.95668	-1.24733	0.738107	-1.03213	0.693561	down REC -OHT
Def6	0.712777	-1.00776	0.794841	-1.19445	0.845457	1.09458	-1.20885	0.605062	-1.17864	0.536992	down REC -OHT
Dele1	0.591901	-1.15525	0.747504	-1.05083	0.779075	1.03664	-1.1063	0.698331	-1.29829	0.757205	down REC -OHT
Dennd1b	0.790189	-1.07264	0.659946	-1.21779	0.582775	1.02293	-1.25697	0.666557	-1.05727	0.882273	down REC -OHT
Dffb	1.12882	-0.958609	0.772511	-1.31637	0.672998	0.62143	-0.980565	0.917996	-1.28515	0.426937	down REC -OHT
Dgkeos	0.8748	-1.33931	0.564813	-0.95894	0.589798	-0.11162	-1.11314	1.26325	-0.879982	1.11033	down REC -OHT
Dhdh	0.485319	-1.15908	0.824797	-1.21716	0.839067	0.72042	-1.21493	0.868866	-1.02085	0.873547	down REC -OHT
Dhps	0.807847	-1.43578	0.897014	-0.943777	0.850855	0.404899	-1.14323	0.965382	-1.03301	0.629795	down REC -OHT
Dhrs13os	1.68833	-1.8122	0.265377	-1.309	0.598501	-0.0293115	0.201251	0.501955	-0.513197	0.408292	down REC -OHT
Dhrs3	0.477103	-1.28315	0.566928	-1.3091	0.893099	0.983809	-1.10945	0.672347	-0.850347	0.95876	down REC -OHT
Dhx15	1.45399	-0.980523	0.529951	-1.30909	0.394825	0.527135	-1.26817	0.692997	-0.859246	0.818133	down REC -OHT
Dhx35	0.582874	-1.13194	0.999774	-1.00503	0.865542	1.00667	-1.02425	0.669289	-1.3887	0.425768	down REC -OHT
Dido1	1.3976	-1.19248	0.941755	-1.00702	0.376999	0.513891	-1.04981	0.806684	-1.1858	0.398178	down REC -OHT
Dio3os	1.18659	-1.2277	-0.0692164	-1.87471	0.71313	0.782985	-0.562858	0.894978	-0.317661	0.474455	down REC -OHT
Dipk2a	2.34359	0.665164	0.244955	-1.18188	-0.389328	0.297167	-0.589815	-0.476662	-0.890408	-0.0227789	down REC -OHT
Dkk1	0.314484	-1.30616	0.0441778	-1.10074	0.0329074	-0.365866	-0.816451	1.55287	-0.0190138	1.66378	down REC -OHT
Dlc1	1.24505	-1.17633	0.63891	-1.40573	0.518251	0.733898	-0.790661	0.85511	-1.1238	0.505301	down REC -OHT
Dleu7	0.941414	-0.877734	1.09196	-0.990136	1.23839	0.703291	-1.09374	0.520439	-1.26635	-0.267537	down REC -OHT
Dlg5	0.699583	-1.02251	0.730004	-1.26269	0.818981	1.05668	-1.05955	0.500943	-1.24818	0.786731	down REC -OHT
Dlx4os	0.998186	-1.01047	0.557271	-1.44596	0.7769	0.896908	-1.11768	0.410449	-0.969126	0.903514	down REC -OHT
Dmrt1	0.471259	-1.18442	1.08543	-0.738002	1.30621	0.420636	-1.62285	0.48314	-0.77311	0.551706	down REC -OHT
Dmrt3	0.127579	-1.13545	0.0293796	-1.19976	0.0710914	1.52248	-0.844135	0.992034	-0.815794	1.25258	down REC -OHT
Dmrtb1	0.497947	-1.30436	0.540233	-1.29943	0.72374	1.07363	-0.852713	0.857776	-1.09383	0.857011	down REC -OHT
Dnah7c	-0.234101	-1.48544	0.974003	-1.2722	0.766602	1.38124	-1.02428	0.521969	-0.191469	0.56367	down REC -OHT
Dnajb12	0.831994	-1.26438	0.958288	-1.00012	0.930478	0.612281	-0.995	0.766366	-1.3199	0.480002	down REC -OHT
Dnajb14	1.05086	-1.23999	0.652463	-1.29083	0.443948	1.30981	-0.678991	0.407735	-1.19689	0.541881	down REC -OHT
Dnajc22	0.496845	-1.19942	0.774031	-1.16238	0.838373	1.08712	-1.04729	0.82513	-1.17638	0.563966	down REC -OHT
Dnajc7	0.982221	-1.12043	0.864365	-1.27508	0.758909	0.377577	-1.05582	0.800974	-1.13506	0.802339	down REC -OHT
Dnlz	0.989753	-1.12026	0.157076	-1.25902	0.0753565	1.25581	-1.15792	0.730514	-0.742418	1.0711	down REC -OHT
Dnmt3l	1.34637	-0.727104	-0.165334	-1.3878	-0.986795	0.241044	-0.976963	1.23106	0.406672	1.01884	down REC -OHT
Dock5	0.637116	-1.28977	0.734208	-1.24722	0.826768	0.719044	-1.05193	0.779128	-1.03246	0.925111	down REC -OHT
Dok2	1.47923	-0.906555	1.18251	-1.13612	0.314068	-0.100579	-1.12377	0.916196	-0.981293	0.356312	down REC -OHT
Dph7	0.967788	-1.00692	0.38041	-1.52059	0.278838	0.885762	-1.14972	0.757583	-0.732438	1.13929	down REC -OHT
Dpp4	0.488668	-1.41516	0.733508	-1.46464	0.541612	0.201039	-0.987518	1.08305	-0.383244	1.20269	down REC -OHT
Dppa2	0.882329	-1.30904	0.378461	-1.38005	0.398922	0.436866	-1.32097	0.931033	-0.22144	1.20389	down REC -OHT
Dpysl3	1.36876	-0.269033	-0.653445	-1.07689	-0.84855	2.03864	-0.634718	-0.174623	-0.126818	0.376676	down REC -OHT
Dse	0.933335	-1.15994	0.694543	-1.2248	0.717681	0.734757	-1.20181	0.83111	-1.04507	0.7202	down REC -OHT
Dsg2	0.676467	-1.29485	0.808514	-1.06445	1.05485	0.522845	-1.07168	0.685005	-1.1646	0.847894	down REC -OHT
Dtwd1	0.551505	-1.27013	0.909712	-1.08389	0.934417	0.816559	-1.15615	0.714578	-1.10447	0.687867	down REC -OHT
Dtwd2	0.845128	-1.24027	0.697344	-1.10621	0.76993	0.766102	-1.22422	0.817032	-1.06761	0.742782	down REC -OHT
Dtx3	1.04058	-0.727654	0.208168	-1.23853	0.177465	1.47587	-0.966542	0.721896	-1.32197	0.630723	down REC -OHT
Dtx3l	1.06558	-1.07737	0.776645	-1.31874	0.680083	0.783889	-1.19576	0.636543	-1.00851	0.657625	down REC -OHT
Dus3l	1.0866	-1.04253	0.994336	-1.25653	0.521427	0.338119	-0.898492	0.986697	-1.2953	0.565671	down REC -OHT
Dusp12	1.01055	-1.15218	0.952845	-1.15319	0.491373	0.690627	-1.24171	0.861633	-1.03777	0.577826	down REC -OHT
Dusp7	1.36939	-0.801694	0.516166	-1.24189	0.71052	0.212639	-1.13177	0.648215	-1.23224	0.950674	down REC -OHT
Dvl3	1.39974	-0.950125	0.0319266	-1.44582	-0.0628823	0.847481	-1.12948	1.01367	-0.551352	0.846838	down REC -OHT
Dyrk1a	0.69028	-1.184	0.81146	-1.1069	0.547652	0.873716	-1.24345	0.620801	-1.0638	1.05424	down REC -OHT
Dyrk2	0.907553	-0.930975	1.05835	-0.950802	1.27126	0.64285	-0.868404	0.478534	-1.50404	-0.104327	down REC -OHT
Dyrk3	0.727842	-1.16403	0.915996	-1.04429	1.04501	0.632668	-1.00694	0.732717	-1.3657	0.526727	down REC -OHT
Dzip1l	1.21792	-0.831957	0.798491	-1.43182	0.466605	0.798179	-0.613033	0.791746	-1.48237	0.28623	down REC -OHT
E030030I06Rik	0.878715	-1.1811	0.756393	-1.16574	0.961577	0.832451	-0.821176	0.469328	-1.39547	0.665018	down REC -OHT
E130018N17Rik	-0.0904111	-1.52704	0.830035	-1.03702	0.94472	0.966779	-1.01275	0.946962	-0.767547	0.746273	down REC -OHT
E130102H24Rik	0.998621	-0.976256	1.1207	-1.16707	0.691153	0.685002	-1.25483	0.716711	-1.13679	0.322767	down REC -OHT
E130311K13Rik	-0.0574408	-1.30512	0.860312	-0.806568	1.15674	0.878541	-0.950467	0.945009	-1.29228	0.571274	down REC -OHT
E2f2	1.90958	-1.00318	0.0622506	-1.47482	0.0918885	0.249873	-0.81246	0.834513	-0.533247	0.675605	down REC -OHT
E2f3	1.19796	-1.03117	0.56168	-1.36231	0.369285	0.665076	-1.23757	0.773781	-0.868134	0.931405	down REC -OHT
E530011L22Rik	0.500719	-1.19712	0.461815	-0.97565	1.29953	1.39469	-0.817704	0.550715	-1.24277	0.0257749	down REC -OHT
Ecpas	1.19148	-0.412798	1.29523	-0.881267	1.07861	0.204086	-0.965333	0.378477	-1.61221	-0.276278	down REC -OHT
Eda2r	1.0428	-1.01342	0.614972	-1.16856	0.637984	1.11003	-1.22955	0.512666	-1.14775	0.64083	down REC -OHT
Eed	0.898992	-1.13928	0.688948	-1.23727	0.690839	0.627925	-1.13961	0.863483	-1.11197	0.857934	down REC -OHT
Eef1e1	1.01143	-1.12654	0.778807	-1.0952	0.639521	0.647232	-1.19724	0.766291	-1.20296	0.77866	down REC -OHT
Efs	0.898887	-1.07101	0.723751	-1.28219	0.741115	0.73254	-1.11691	0.744061	-1.16532	0.795079	down REC -OHT
Egln1	1.08357	-0.927406	0.449051	-1.1978	0.805616	0.676624	-1.26213	0.781835	-1.18818	0.778819	down REC -OHT
Ei24	0.798391	-1.10958	0.296308	-1.3155	0.322486	0.94599	-1.35191	0.806581	-0.605107	1.21234	down REC -OHT
Eif1a	0.872678	-1.08868	0.690154	-1.20347	0.634967	0.675133	-1.24219	0.875859	-1.09119	0.876749	down REC -OHT
Eif3a	0.720743	-0.944403	1.12457	-0.870705	1.08465	0.271485	-0.817663	0.720594	-1.71626	0.426987	down REC -OHT
Eif4a2	0.712315	-1.00299	0.809642	-1.30693	0.554403	0.551633	-1.0118	1.01679	-1.25733	0.934273	down REC -OHT
Eif4b	0.883533	-1.14984	0.791165	-1.19692	0.832311	0.717467	-1.02545	0.691045	-1.26021	0.716903	down REC -OHT
Eif4e	1.25622	-0.959249	0.481083	-1.30913	0.195492	0.663593	-1.45003	0.696566	-0.623818	1.04927	down REC -OHT
Eif4g2	0.939721	-1.22557	0.908749	-1.12807	0.881693	0.405444	-1.13441	0.801797	-1.10333	0.653971	down REC -OHT
Eif4g3	1.43619	0.185746	0.574415	-0.962196	0.746652	0.66858	0.217286	-0.161935	-2.02741	-0.67733	down REC -OHT
Eif5	0.913979	-1.00891	0.816972	-1.25694	0.646134	0.604997	-1.13075	0.89895	-1.21993	0.735496	down REC -OHT
Elavl4	1.22551	-1.1006	0.916382	-1.03924	0.56908	0.804853	-0.956841	0.574055	-1.40684	0.413646	down REC -OHT
Elf2	0.810976	-0.974316	0.857865	-1.22074	0.843707	0.69771	-1.01759	0.79086	-1.39335	0.604878	down REC -OHT
Elf4	1.46231	-0.889757	0.315617	-1.4688	0.483866	0.67069	-1.07857	0.473233	-0.917377	0.948784	down REC -OHT
Elk3	0.697173	-1.18644	0.692704	-1.0846	0.437618	1.15862	-1.37405	0.589055	-0.881219	0.951132	down REC -OHT
Elobl	0.21107	-1.31533	1.07026	-1.22818	0.787106	0.466327	-0.937438	0.847323	-0.983248	1.08211	down REC -OHT
Elovl6	0.375439	-1.51321	0.49565	-1.2501	0.605742	0.706953	-1.13181	1.0049	-0.469513	1.17595	down REC -OHT
Elp6	0.752268	-1.31895	0.853295	-1.08574	0.768345	0.767578	-1.25467	0.789942	-0.964521	0.692451	down REC -OHT
Emg1	1.07843	-1.16896	0.829178	-1.10202	0.760652	0.492626	-1.01192	0.842533	-1.2967	0.576182	down REC -OHT
Emilin1	0.394925	-1.15151	0.963648	-1.20817	1.05942	0.820869	-0.919975	0.816977	-1.25945	0.483273	down REC -OHT
Emilin3	1.11798	-0.557758	1.23759	-0.793996	1.34802	-0.0698737	-1.35763	0.32566	-1.22686	-0.0231258	down REC -OHT
En2	1.96529	-1.40936	-0.144297	-0.286013	-0.22998	-0.775246	0.039257	0.410394	1.24755	-0.81759	down REC -OHT
Enah	0.813114	-1.05436	0.80523	-1.1595	0.761601	1.03994	-1.17634	0.625234	-1.21731	0.562396	down REC -OHT
Enc1	1.21127	-1.09817	0.520519	-1.34597	0.447828	0.577195	-1.04484	0.877838	-1.03138	0.885728	down REC -OHT
Endod1	1.49596	-0.370905	-0.394332	-1.7713	-0.863916	1.56722	0.242565	0.182341	-0.172436	0.0847957	down REC -OHT
Eng	0.747911	-1.253	0.459949	-1.35214	0.580091	0.998786	-0.794288	0.816253	-1.14553	0.941969	down REC -OHT
Enox1	1.51238	-0.992549	0.902148	-1.15725	0.3861	0.156353	-0.978	0.823617	-1.2076	0.554801	down REC -OHT
Eomes	0.748401	-1.26565	0.162208	-1.49581	0.228925	0.872772	-0.832325	1.12038	-0.692987	1.15408	down REC -OHT
Ep300	1.24513	-1.03933	0.683408	-1.15101	0.681226	0.694901	-1.08363	0.538138	-1.28566	0.716832	down REC -OHT
Epb41l1	0.517749	-1.23854	0.72038	-1.33433	0.88315	0.918157	-1.05018	0.700292	-0.973632	0.856951	down REC -OHT
Epb41l4a	0.804366	-1.1708	0.821246	-1.22905	0.814174	0.785229	-1.06075	0.706779	-1.17953	0.708334	down REC -OHT
Epb41l4aos	0.952401	-1.18402	0.867984	-1.21121	0.592711	0.613262	-1.0975	1.02804	-1.0945	0.532824	down REC -OHT
Epc1	0.991964	-1.18603	0.655655	-1.37083	0.577801	0.704051	-1.14369	0.879714	-0.885844	0.777219	down REC -OHT
Epc2	0.969971	-1.15538	0.725962	-1.1747	0.662223	0.681553	-1.22806	0.82293	-1.06945	0.764961	down REC -OHT
Epdr1	0.82156	-0.651994	0.390702	-1.32022	0.359458	1.73573	-1.09436	0.102528	-1.0648	0.721404	down REC -OHT
Epop	0.639432	-1.52496	0.424773	-1.24045	0.542332	1.03909	-0.932569	1.09254	-0.764575	0.72439	down REC -OHT
Eprn	0.902891	-1.2063	0.763977	-1.25977	0.578424	0.651958	-1.15762	0.90467	-0.990484	0.812252	down REC -OHT
Erap1	0.982344	-0.794039	0.798378	-1.15714	0.711546	1.35712	-1.02294	0.515331	-1.32823	-0.0623758	down REC -OHT
Eras	0.619876	-1.2017	1.01572	-0.972368	1.08677	0.170278	-1.17092	0.907073	-1.14584	0.691118	down REC -OHT
Erbin	1.00553	-0.885749	0.759536	-1.24131	0.723336	0.888815	-1.04808	0.642306	-1.39838	0.554001	down REC -OHT
Ercc4	0.761285	-1.1771	0.835314	-1.25097	0.860595	0.631202	-1.0356	0.810448	-1.16869	0.733515	down REC -OHT
Erf	1.11142	-1.05794	0.47558	-1.3107	0.4634	0.848128	-1.14452	0.878452	-1.04046	0.776638	down REC -OHT
Eri2	1.07786	-0.942266	0.240343	-1.48793	0.216568	0.647884	-1.31108	0.946869	-0.533591	1.14534	down REC -OHT
Ermard	0.730605	-1.36837	0.789641	-0.949317	0.546781	0.868902	-1.31967	0.852909	-0.951703	0.800223	down REC -OHT
Esrrb	0.799953	-1.25138	0.570796	-1.29753	0.668372	0.998023	-1.07386	0.77508	-0.980752	0.791299	down REC -OHT
Etl4	0.650931	-1.37109	0.493446	-1.3662	0.634422	0.972068	-0.956179	0.737926	-0.835545	1.04022	down REC -OHT
Etv1	1.23677	-0.777239	0.441982	-1.37588	0.133716	0.823093	-1.36649	1.05239	-0.823617	0.655273	down REC -OHT
Etv4	1.33557	-1.29695	0.742772	-1.24281	0.317358	0.256534	-1.03905	1.05883	-0.794777	0.66252	down REC -OHT
Etv6	1.21674	-1.08437	0.492103	-1.41351	0.235579	0.5873	-1.23462	0.766934	-0.6481	1.08194	down REC -OHT
EU599041	0.670493	-1.01761	0.910896	-1.22759	0.701162	0.531976	-1.3349	0.780965	-1.01059	0.995196	down REC -OHT
Eva1a	0.765657	-1.14223	0.689977	-1.17925	0.70708	0.46302	-1.03639	1.1032	-1.22669	0.855634	down REC -OHT
Evx1os	0.768529	-1.59915	0.208209	-1.47076	-0.346532	0.296526	-0.539638	1.58081	0.409149	0.692847	down REC -OHT
Exosc1	1.27517	-1.00625	0.631363	-1.31278	0.298059	0.732425	-1.30705	0.836604	-0.846731	0.699194	down REC -OHT
Exosc6	0.645244	-1.15988	0.920794	-0.832063	1.0754	0.698531	-0.760128	0.746682	-1.67423	0.339652	down REC -OHT
F2	-0.419676	-1.47204	1.26338	-0.874733	1.01352	0.511281	-1.07722	0.748601	-0.633682	0.940576	down REC -OHT
F2rl1	1.88833	-0.845813	0.401414	-1.31392	-0.236204	0.352853	-1.2743	0.792684	-0.313332	0.548285	down REC -OHT
F8a	0.203256	-1.60686	-0.367341	-0.637466	0.227939	1.89054	-1.16229	0.391598	0.263333	0.797295	down REC -OHT
Faap20	0.742388	-1.20208	0.385462	-1.22206	0.428032	1.06488	-1.29505	0.936782	-0.778495	0.940155	down REC -OHT
Fads2	0.186863	-1.44515	0.605285	-0.872499	1.06045	0.446953	-1.45837	0.87103	-0.520654	1.12609	down REC -OHT
Fam120aos	0.350778	-1.00548	0.280274	-1.42881	0.13912	1.51989	-0.819552	1.03792	-0.949427	0.875294	down REC -OHT
Fam163b	0.833316	-0.86883	0.852225	-1.24534	-0.302809	1.02866	-1.19979	0.47444	-0.873933	1.30207	down REC -OHT
Fam168b	1.17352	-0.949175	0.124892	-1.37202	0.0191269	0.898786	-1.29526	0.814209	-0.57405	1.15997	down REC -OHT
Fam169a	1.09171	-1.13166	0.939713	-1.1895	0.596076	0.533314	-1.21173	0.790375	-1.0486	0.630299	down REC -OHT
Fam169b	0.130345	-1.26285	1.16631	-0.989818	0.800568	0.169784	-1.30432	0.954589	-0.756897	1.09228	down REC -OHT
[truncated: 4,589 more rows]

## Sheet: Fig_7g_loopQuant
	signal	cond	type
DMSO_down_nonREC_OHT	2.4876	DMSO	down nonREC OHT
[truncated: 53 more rows]

## Sheet: Fig_7h_PcGsignal_anchors
#'chr'	'start'	'end'	'Ring1B_mDMSO.sorted.bam_scaled.bw'	'Ring1B_mTSA.sorted.bam_scaled.bw'	'Ring1B_mREC.sorted.bam_scaled.bw'	cat'
[truncated: 538 more rows]
