# Supplementary material for: Transient histone deacetylase inhibition induces cellular memory of gene expression and 3D genome folding
Source: Nat Genet. 2026 Feb 4;58(2):404–17. doi: 10.1038/s41588-025-02489-4 (PMC12900649; doi:10.1038/s41588-025-02489-4)
Supplement: Supplementary file 12 — Statistical source data, unprocessed western blots and flow cytometry gating. [file 41588_2025_2489_MOESM12_ESM.xlsx]

## Sheet: ED_Fig_1d_cellCycleData
Global Statistics
Specimen No.	Specimen	Plate ID	Well ID	Sample	Run Time	P2 % Parent	P1 % Parent	P2 Mean PI-A	P2 Median PI-A	P2 Count		Gating example:
1	Specimen1			01-DMSO1-A1	2025-02-07 15:54:26	89,48 %	67,28 %	857537	881119	19197
1	Specimen1			01-DMSO2-B1	2025-02-07 16:01:40	90,88 %	68,43 %	836407	851601	19758
1	Specimen1			01-DMSO3-C1	2025-02-07 16:03:19	90,23 %	73,16 %	854351	878129	18785
1	Specimen1			01-REC1-A2	2025-02-07 16:14:42	94,22 %	61,31 %	861081	868762	19717
1	Specimen1			01-REC2-B2	2025-02-07 16:18:19	92,26 %	67,09 %	857890	860660	19724
1	Specimen1			01-REC3-C2	2025-02-07 16:23:07	93,28 %	58,34 %	852209	858719	19794
1	Specimen1			01-reREC1-A3	2025-02-07 16:49:02	92,47 %	76,81 %	823129	835897	19866
1	Specimen1			01-reREC2-B3	2025-02-07 16:51:37	90,65 %	72,19 %	842338	857652	19790
1	Specimen1			01-ReREC3-C3	2025-02-07 16:54:45	89,56 %	76,69 %	816243	819763	20015
1	Specimen1			01-ReTSA1-D2	2025-02-07 16:32:20	93,19 %	59,53 %	876806	923947	19618
1	Specimen1			01-ReTSA2-E2	2025-02-07 16:37:00	92,51 %	58,51 %	896552	952771	19702
1	Specimen1			01-ReTSA3-F2	2025-02-07 16:44:14	93,34 %	59,76 %	852372	881447	19591
1	Specimen1			01-TSA1-D1	2025-02-07 16:08:20	92,78 %	75,32 %	869065	895393	19524
1	Specimen1			01-TSA2-E1	2025-02-07 16:09:46	93,58 %	76,87 %	881391	913377	19489
1	Specimen1			01-TSA3-F1	2025-02-07 16:11:04	92,65 %	72,14 %	867225	892461	19511
Cell cycle Statistics
Specimen No.	Specimen	Plate ID	Well ID	Sample	Run Time	Plot	Gate	Param	Model	RMS	Freq G1	Freq S	Freq G2	Mean G1	Mean G2	G2/G1	CV G1	CV G2	Freq Sub-G1	Freq Super-G2
1	Specimen1			01-DMSO1-A1	2025-02-07 15:54:26	Plot3	P2	PI-A	Watson Pragmatic	2,04	15,41	61,09	22,93	564061	1099631	1,95	2,65 %	2,34 %	0,13	0,44
1	Specimen1			01-DMSO2-B1	2025-02-07 16:01:40	Plot3	P2	PI-A	Watson Pragmatic	2,60	14,92	62,90	21,74	554526	1081825	1,95	2,62 %	2,66 %	0,10	0,35
1	Specimen1			01-DMSO3-C1	2025-02-07 16:03:19	Plot3	P2	PI-A	Watson Pragmatic	1,76	14,73	61,80	22,88	562100	1094922	1,95	2,84 %	2,58 %	0,19	0,41
1	Specimen1			01-REC1-A2	2025-02-07 16:14:42	Plot3	P2	PI-A	Watson Pragmatic	2,34	15,65	67,71	16,08	581497	1133046	1,95	2,45 %	2,08 %	0,28	0,27
1	Specimen1			01-REC2-B2	2025-02-07 16:18:19	Plot3	P2	PI-A	Watson Pragmatic	1,38	15,84	67,66	15,93	583910	1140280	1,95	2,57 %	2,27 %	0,33	0,23
1	Specimen1			01-REC3-C2	2025-02-07 16:23:07	Plot3	P2	PI-A	Watson Pragmatic	2,01	14,30	67,61	17,34	578960	1131597	1,95	2,43 %	2,33 %	0,55	0,20
1	Specimen1			01-reREC1-A3	2025-02-07 16:49:02	Plot3	P2	PI-A	Watson Pragmatic	2,93	14,58	65,61	19,16	546504	1067123	1,95	2,57 %	2,63 %	0,15	0,50
1	Specimen1			01-reREC2-B3	2025-02-07 16:51:37	Plot3	P2	PI-A	Watson Pragmatic	2,90	14,08	64,21	21,11	556256	1085492	1,95	2,43 %	2,88 %	0,18	0,41
1	Specimen1			01-ReREC3-C3	2025-02-07 16:54:45	Plot3	P2	PI-A	Watson Pragmatic	2,03	15,28	62,44	21,58	545108	1059176	1,94	2,81 %	3,12 %	0,18	0,52
1	Specimen1			01-ReTSA1-D2	2025-02-07 16:32:20	Plot3	P2	PI-A	Watson Pragmatic	2,18	17,10	65,04	16,93	576327	1129795	1,96	2,31 %	2,31 %	0,46	0,47
1	Specimen1			01-ReTSA2-E2	2025-02-07 16:37:00	Plot3	P2	PI-A	Watson Pragmatic	2,43	16,35	64,30	18,28	588236	1149601	1,95	2,30 %	2,25 %	0,72	0,35
1	Specimen1			01-ReTSA3-F2	2025-02-07 16:44:14	Plot3	P2	PI-A	Watson Pragmatic	3,41	18,38	62,84	18,04	569395	1114237	1,96	2,38 %	2,74 %	0,38	0,36
1	Specimen1			01-TSA1-D1	2025-02-07 16:08:20	Plot3	P2	PI-A	Watson Pragmatic	2,57	19,01	60,72	19,55	577589	1125068	1,95	2,45 %	2,43 %	0,23	0,49
1	Specimen1			01-TSA2-E1	2025-02-07 16:09:46	Plot3	P2	PI-A	Watson Pragmatic	2,14	18,38	60,26	20,78	581484	1132702	1,95	2,53 %	2,50 %	0,21	0,37
1	Specimen1			01-TSA3-F1	2025-02-07 16:11:04	Plot3	P2	PI-A	Watson Pragmatic	2,14	19,75	61,67	17,77	579028	1126205	1,94	2,49 %	2,38 %	0,30	0,52

## Sheet: ED_Fig_1e_cellCycle_stats
Replicates						Mean						Standard deviation
	G1	S	G2	Other			G1	S	G2	Other			G1	S	G2	Other
DMSO	16.3	56.9	22	4.8		DMSO	15.5333	58	21.5667	4.9		DMSO	0.680686	1.15326	0.83865	0.264575
DMSO	15	59.2	20.6	5.2		TSA	18.1333	58.8	18.1333	4.93333		TSA	0.665833	0.360555	1.37961	0.550757
DMSO	15.3	57.9	22.1	4.7		REC	14.3333	63.3333	16.6	5.73333		REC	0.945163	0.873689	0.458258	0.971253
REC	14	64.3	16.2	5.5		reTSA	16.0667	58.9333	18.3333	6.66667		reTSA	1.59478	1.74738	0.503322	0.472582
REC	15.4	62.6	17.1	4.9		reREC	15.1667	61.2	18.7667	4.86667		reREC	1.26623	0.888819	0.776745	0.802081
REC	13.6	63.1	16.5	6.8
reREC	15.4	61.9	17.9	4.8
reREC	13.8	61.5	19	5.7
reREC	16.3	60.2	19.4	4.1
reTSA	15.3	60.4	17.8	6.5
reTSA	15	59.4	18.4	7.2
reTSA	17.9	57	18.8	6.3
TSA	18.3	59.2	17.6	4.9
TSA	17.4	58.5	19.7	4.4
TSA	18.7	58.7	17.1	5.5

## Sheet: ED_Fig_1f_cellViability
DMSO	82
DMSO	89
DMSO	92
TSA	94
TSA	89
TSA	92
REC	93
REC	92
REC	91
reTSA	93
reTSA	94
reTSA	93
reREC	91
reREC	96
reREC	94

## Sheet: ED_Fig_1h_PeakAnno_Distance
down_TSA_k27ac_deseq2	-7400
down_TSA_k27ac_deseq2	15136
down_TSA_k27ac_deseq2	-7006
down_TSA_k27ac_deseq2	-557
down_TSA_k27ac_deseq2	4319
down_TSA_k27ac_deseq2	-8011
down_TSA_k27ac_deseq2	0
down_TSA_k27ac_deseq2	2856
down_TSA_k27ac_deseq2	7694
down_TSA_k27ac_deseq2	0
down_TSA_k27ac_deseq2	-117
down_TSA_k27ac_deseq2	85
down_TSA_k27ac_deseq2	-7220
down_TSA_k27ac_deseq2	0
down_TSA_k27ac_deseq2	-2147
down_TSA_k27ac_deseq2	0
down_TSA_k27ac_deseq2	-5288
down_TSA_k27ac_deseq2	-5205
down_TSA_k27ac_deseq2	0
down_TSA_k27ac_deseq2	-4501
down_TSA_k27ac_deseq2	0
down_TSA_k27ac_deseq2	0
down_TSA_k27ac_deseq2	-3814
down_TSA_k27ac_deseq2	-198
down_TSA_k27ac_deseq2	0
down_TSA_k27ac_deseq2	0
down_TSA_k27ac_deseq2	0
down_TSA_k27ac_deseq2	0
down_TSA_k27ac_deseq2	0
down_TSA_k27ac_deseq2	-351
down_TSA_k27ac_deseq2	-32985
down_TSA_k27ac_deseq2	0
down_TSA_k27ac_deseq2	0
down_TSA_k27ac_deseq2	0
down_TSA_k27ac_deseq2	0
down_TSA_k27ac_deseq2	0
down_TSA_k27ac_deseq2	10648
down_TSA_k27ac_deseq2	0
down_TSA_k27ac_deseq2	0
down_TSA_k27ac_deseq2	0
down_TSA_k27ac_deseq2	0
down_TSA_k27ac_deseq2	0
down_TSA_k27ac_deseq2	16033
down_TSA_k27ac_deseq2	0
down_TSA_k27ac_deseq2	0
down_TSA_k27ac_deseq2	-65
down_TSA_k27ac_deseq2	8303
down_TSA_k27ac_deseq2	0
down_TSA_k27ac_deseq2	0
down_TSA_k27ac_deseq2	0
down_TSA_k27ac_deseq2	7034
down_TSA_k27ac_deseq2	-7211
down_TSA_k27ac_deseq2	103824
down_TSA_k27ac_deseq2	0
down_TSA_k27ac_deseq2	0
down_TSA_k27ac_deseq2	669664
down_TSA_k27ac_deseq2	0
down_TSA_k27ac_deseq2	-166
down_TSA_k27ac_deseq2	122
down_TSA_k27ac_deseq2	0
down_TSA_k27ac_deseq2	0
down_TSA_k27ac_deseq2	0
down_TSA_k27ac_deseq2	-702
down_TSA_k27ac_deseq2	14184
down_TSA_k27ac_deseq2	0
down_TSA_k27ac_deseq2	0
down_TSA_k4me1_deseq2	1709
down_TSA_k4me1_deseq2	277
down_TSA_k4me1_deseq2	810
down_TSA_k4me1_deseq2	580
down_TSA_k4me1_deseq2	389
down_TSA_k4me1_deseq2	-687
down_TSA_k4me1_deseq2	1139
down_TSA_k4me1_deseq2	269
down_TSA_k4me1_deseq2	-884
down_TSA_k4me1_deseq2	113
down_TSA_k4me1_deseq2	1365
down_TSA_k4me1_deseq2	600
down_TSA_k4me1_deseq2	2671
down_TSA_k4me1_deseq2	992
down_TSA_k4me1_deseq2	1712
down_TSA_k4me1_deseq2	-417
down_TSA_k4me1_deseq2	518
down_TSA_k4me1_deseq2	0
down_TSA_k4me1_deseq2	1424
down_TSA_k4me1_deseq2	-118
down_TSA_k4me1_deseq2	698
down_TSA_k4me1_deseq2	961
down_TSA_k4me1_deseq2	0
down_TSA_k4me1_deseq2	850
down_TSA_k4me1_deseq2	0
down_TSA_k4me1_deseq2	733
down_TSA_k4me3_deseq2	-5552
down_TSA_k4me3_deseq2	-13846
down_TSA_k4me3_deseq2	450
down_TSA_k4me3_deseq2	352
down_TSA_k4me3_deseq2	3265
down_TSA_k4me3_deseq2	417
down_TSA_k4me3_deseq2	21945
down_TSA_k4me3_deseq2	0
down_TSA_k4me3_deseq2	7572
down_TSA_k4me3_deseq2	-9065
down_TSA_k4me3_deseq2	26595
down_TSA_k4me3_deseq2	166
down_TSA_k4me3_deseq2	-72
down_TSA_k4me3_deseq2	-41008
down_TSA_k4me3_deseq2	46037
down_TSA_k4me3_deseq2	-14561
down_TSA_k4me3_deseq2	178342
down_TSA_k4me3_deseq2	223
down_TSA_k4me3_deseq2	0
down_TSA_k4me3_deseq2	29835
down_TSA_k4me3_deseq2	-393
down_TSA_k4me3_deseq2	852
down_TSA_k4me3_deseq2	1556
down_TSA_k4me3_deseq2	16772
down_TSA_k4me3_deseq2	110275
down_TSA_k4me3_deseq2	15516
down_TSA_k4me3_deseq2	6834
down_TSA_k4me3_deseq2	-15281
down_TSA_k4me3_deseq2	168
down_TSA_k4me3_deseq2	-35144
down_TSA_k4me3_deseq2	41
down_TSA_k4me3_deseq2	15982
down_TSA_k4me3_deseq2	165292
down_TSA_k4me3_deseq2	496619
down_TSA_k4me3_deseq2	-29908
down_TSA_k4me3_deseq2	-14611
down_TSA_k4me3_deseq2	15359
down_TSA_k4me3_deseq2	88783
down_TSA_k4me3_deseq2	3985
down_TSA_k4me3_deseq2	18616
down_TSA_k4me3_deseq2	-121792
down_TSA_k4me3_deseq2	19128
down_TSA_k4me3_deseq2	-3164
down_TSA_k4me3_deseq2	107877
down_TSA_k4me3_deseq2	-9295
down_TSA_k4me3_deseq2	-132580
down_TSA_k4me3_deseq2	-10507
down_TSA_k4me3_deseq2	288
down_TSA_k4me3_deseq2	14303
down_TSA_k4me3_deseq2	-4341
down_TSA_k4me3_deseq2	173
down_TSA_k4me3_deseq2	-33454
down_TSA_k4me3_deseq2	0
down_TSA_k4me3_deseq2	0
down_TSA_k4me3_deseq2	34439
down_TSA_k4me3_deseq2	-33784
down_TSA_k4me3_deseq2	-10574
down_TSA_k4me3_deseq2	-5630
down_TSA_k4me3_deseq2	17336
down_TSA_k4me3_deseq2	-3338
down_TSA_k4me3_deseq2	6518
down_TSA_k4me3_deseq2	30630
down_TSA_k4me3_deseq2	-45996
down_TSA_k4me3_deseq2	98
down_TSA_k4me3_deseq2	75550
down_TSA_k4me3_deseq2	16703
down_TSA_k4me3_deseq2	14581
down_TSA_k4me3_deseq2	587
down_TSA_k4me3_deseq2	40990
down_TSA_k4me3_deseq2	15176
down_TSA_k4me3_deseq2	-6853
down_TSA_k4me3_deseq2	-26869
down_TSA_k4me3_deseq2	4856
down_TSA_k4me3_deseq2	-10545
down_TSA_k4me3_deseq2	455
down_TSA_k4me3_deseq2	0
down_TSA_k4me3_deseq2	115467
down_TSA_k4me3_deseq2	146
down_TSA_k4me3_deseq2	-3313
down_TSA_k4me3_deseq2	16603
down_TSA_k4me3_deseq2	-59345
down_TSA_k4me3_deseq2	9509
down_TSA_k4me3_deseq2	-20570
down_TSA_k4me3_deseq2	-692
down_TSA_k4me3_deseq2	19743
down_TSA_k4me3_deseq2	-28552
down_TSA_k4me3_deseq2	11238
down_TSA_k4me3_deseq2	12686
down_TSA_k4me3_deseq2	-80364
down_TSA_k4me3_deseq2	6549
down_TSA_k4me3_deseq2	42766
down_TSA_k4me3_deseq2	315
down_TSA_k4me3_deseq2	-5574
down_TSA_k4me3_deseq2	37596
down_TSA_k4me3_deseq2	106
down_TSA_k4me3_deseq2	36967
down_TSA_k4me3_deseq2	823
down_TSA_k4me3_deseq2	-27391
down_TSA_k4me3_deseq2	27051
down_TSA_k4me3_deseq2	-6322
down_TSA_k4me3_deseq2	-10396
down_TSA_k4me3_deseq2	-168484
down_TSA_k4me3_deseq2	980997
down_TSA_k4me3_deseq2	27488
down_TSA_k4me3_deseq2	20876
down_TSA_k4me3_deseq2	-546
down_TSA_k4me3_deseq2	-17818
down_TSA_k4me3_deseq2	7074
down_TSA_k4me3_deseq2	-3827
down_TSA_k4me3_deseq2	-19871
down_TSA_k4me3_deseq2	3600
down_TSA_k4me3_deseq2	-12753
down_TSA_k4me3_deseq2	0
down_TSA_k4me3_deseq2	6580
down_TSA_k4me3_deseq2	2543
down_TSA_k4me3_deseq2	-14750
down_TSA_k4me3_deseq2	104706
down_TSA_k4me3_deseq2	-735726
down_TSA_k4me3_deseq2	427021
down_TSA_k4me3_deseq2	1110
down_TSA_k4me3_deseq2	-12137
down_TSA_k4me3_deseq2	0
down_TSA_k4me3_deseq2	6803
down_TSA_k4me3_deseq2	470
down_TSA_k4me3_deseq2	-15547
down_TSA_k4me3_deseq2	351
down_TSA_k4me3_deseq2	35073
down_TSA_k4me3_deseq2	35
down_TSA_k4me3_deseq2	80
down_TSA_k4me3_deseq2	0
down_TSA_k4me3_deseq2	10653
down_TSA_k4me3_deseq2	52049
down_TSA_k4me3_deseq2	-17523
down_TSA_k4me3_deseq2	-47801
down_TSA_k4me3_deseq2	301968
down_TSA_k4me3_deseq2	253
down_TSA_k4me3_deseq2	-8915
down_TSA_k4me3_deseq2	27
down_TSA_k4me3_deseq2	-2057
down_TSA_k4me3_deseq2	-58307
down_TSA_k4me3_deseq2	74
down_TSA_k4me3_deseq2	-2484
down_TSA_k4me3_deseq2	-5968
down_TSA_k4me3_deseq2	-111263
down_TSA_k4me3_deseq2	86715
down_TSA_k4me3_deseq2	-6487
down_TSA_k4me3_deseq2	-7362
down_TSA_k4me3_deseq2	-10156
down_TSA_k4me3_deseq2	90859
down_TSA_k4me3_deseq2	59517
down_TSA_k4me3_deseq2	-25131
down_TSA_k4me3_deseq2	81874
down_TSA_k4me3_deseq2	1872
down_TSA_k4me3_deseq2	-103285
down_TSA_k4me3_deseq2	399
down_TSA_k4me3_deseq2	16629
down_TSA_k4me3_deseq2	244
down_TSA_k4me3_deseq2	-13251
down_TSA_k4me3_deseq2	1003
down_TSA_k4me3_deseq2	-45477
down_TSA_k4me3_deseq2	-8963
down_TSA_k4me3_deseq2	122
down_TSA_k4me3_deseq2	2736
down_TSA_k4me3_deseq2	383
down_TSA_k4me3_deseq2	65
down_TSA_k4me3_deseq2	-145
down_TSA_k4me3_deseq2	339
down_TSA_k4me3_deseq2	-40824
down_TSA_k4me3_deseq2	-86263
down_TSA_k4me3_deseq2	93585
down_TSA_k4me3_deseq2	24369
down_TSA_k4me3_deseq2	-29453
down_TSA_k4me3_deseq2	0
down_TSA_k4me3_deseq2	-74733
down_TSA_k4me3_deseq2	77
down_TSA_k4me3_deseq2	-62327
down_TSA_k4me3_deseq2	5294
down_TSA_k4me3_deseq2	-156
down_TSA_k4me3_deseq2	-17812
down_TSA_k4me3_deseq2	3
down_TSA_k4me3_deseq2	-52120
down_TSA_k4me3_deseq2	31091
down_TSA_k4me3_deseq2	61
down_TSA_k4me3_deseq2	29340
down_TSA_k4me3_deseq2	-41267
down_TSA_k4me3_deseq2	0
down_TSA_k4me3_deseq2	0
down_TSA_k4me3_deseq2	41209
down_TSA_k4me3_deseq2	-30392
down_TSA_k4me3_deseq2	17764
down_TSA_k4me3_deseq2	-273577
down_TSA_k4me3_deseq2	0
down_TSA_k4me3_deseq2	31150
down_TSA_k4me3_deseq2	-5032
down_TSA_k4me3_deseq2	-9631
down_TSA_k4me3_deseq2	-4879
down_TSA_k4me3_deseq2	94
down_TSA_k4me3_deseq2	-8772
down_TSA_k4me3_deseq2	7529
down_TSA_k4me3_deseq2	34974
down_TSA_k4me3_deseq2	26198
down_TSA_k4me3_deseq2	-7661
down_TSA_k4me3_deseq2	21
down_TSA_k4me3_deseq2	4472
down_TSA_k4me3_deseq2	-48891
down_TSA_k4me3_deseq2	-4805
down_TSA_k4me3_deseq2	38193
down_TSA_k4me3_deseq2	59489
down_TSA_k4me3_deseq2	-17084
down_TSA_k4me3_deseq2	-19524
down_TSA_k4me3_deseq2	-14031
down_TSA_k4me3_deseq2	-14630
down_TSA_k4me3_deseq2	0
down_TSA_k4me3_deseq2	-24949
down_TSA_k4me3_deseq2	19768
down_TSA_k4me3_deseq2	5898
down_TSA_k4me3_deseq2	346
down_TSA_k4me3_deseq2	10496
down_TSA_k4me3_deseq2	-2261
down_TSA_k4me3_deseq2	9662
down_TSA_k4me3_deseq2	1385
down_TSA_k4me3_deseq2	-3629
down_TSA_k4me3_deseq2	940444
down_TSA_k4me3_deseq2	-3167
down_TSA_k4me3_deseq2	891
down_TSA_k4me3_deseq2	-14991
down_TSA_k4me3_deseq2	-46427
down_TSA_k4me3_deseq2	-4077
down_TSA_k4me3_deseq2	-14167
down_TSA_k4me3_deseq2	33487
down_TSA_k4me3_deseq2	61438
down_TSA_k4me3_deseq2	17811
down_TSA_k4me3_deseq2	-4227
down_TSA_k4me3_deseq2	16
down_TSA_k4me3_deseq2	-21312
down_TSA_k4me3_deseq2	96
down_TSA_k4me3_deseq2	25272
down_TSA_k4me3_deseq2	0
down_TSA_k4me3_deseq2	157
down_TSA_k4me3_deseq2	-10078
down_TSA_k4me3_deseq2	-4842
down_TSA_k4me3_deseq2	-23365
down_TSA_k4me3_deseq2	166
down_TSA_k4me3_deseq2	0
down_TSA_k4me3_deseq2	303
down_TSA_k4me3_deseq2	-53850
down_TSA_k4me3_deseq2	-15884
down_TSA_k4me3_deseq2	936
down_TSA_k4me3_deseq2	-28324
down_TSA_k4me3_deseq2	0
down_TSA_k4me3_deseq2	1905
down_TSA_k4me3_deseq2	-4372
down_TSA_k4me3_deseq2	28451
down_TSA_k4me3_deseq2	10275
down_TSA_k4me3_deseq2	70
down_TSA_k4me3_deseq2	-3161
down_TSA_k4me3_deseq2	-6742
down_TSA_k4me3_deseq2	295112
down_TSA_k4me3_deseq2	-27710
down_TSA_k4me3_deseq2	100
down_TSA_k4me3_deseq2	17338
down_TSA_k4me3_deseq2	23088
down_TSA_k4me3_deseq2	69786
down_TSA_k4me3_deseq2	30
down_TSA_k4me3_deseq2	-9677
down_TSA_k4me3_deseq2	-2545
down_TSA_k4me3_deseq2	-3440
down_TSA_k4me3_deseq2	103
down_TSA_k4me3_deseq2	-7496
down_TSA_k4me3_deseq2	21408
down_TSA_k4me3_deseq2	-21845
down_TSA_k4me3_deseq2	-18504
down_TSA_k4me3_deseq2	0
down_TSA_k4me3_deseq2	-120963
down_TSA_k4me3_deseq2	45777
down_TSA_k4me3_deseq2	124
down_TSA_k4me3_deseq2	2804
down_TSA_k4me3_deseq2	154
down_TSA_k4me3_deseq2	191
down_TSA_k4me3_deseq2	23383
down_TSA_k4me3_deseq2	-10601
down_TSA_k4me3_deseq2	-9737
down_TSA_k4me3_deseq2	45250
down_TSA_k4me3_deseq2	-5448
down_TSA_k4me3_deseq2	418
down_TSA_k4me3_deseq2	4180
down_TSA_k4me3_deseq2	-11225
down_TSA_k4me3_deseq2	-50890
down_TSA_k4me3_deseq2	-35794
down_TSA_k4me3_deseq2	32
down_TSA_k4me3_deseq2	-2796
down_TSA_k4me3_deseq2	70
down_TSA_k4me3_deseq2	22143
down_TSA_k4me3_deseq2	-26961
down_TSA_k4me3_deseq2	2893
down_TSA_k4me3_deseq2	-19450
down_TSA_k4me3_deseq2	333
down_TSA_k4me3_deseq2	4392
down_TSA_k4me3_deseq2	16648
down_TSA_k4me3_deseq2	59
down_TSA_k4me3_deseq2	19715
down_TSA_k4me3_deseq2	5
down_TSA_k4me3_deseq2	1766
down_TSA_k4me3_deseq2	208
down_TSA_k4me3_deseq2	-1258
down_TSA_k4me3_deseq2	-11716
down_TSA_k4me3_deseq2	3163
down_TSA_k4me3_deseq2	316418
down_TSA_k4me3_deseq2	-539767
down_TSA_k4me3_deseq2	347
down_TSA_k4me3_deseq2	199
down_TSA_k4me3_deseq2	94
down_TSA_k4me3_deseq2	-25229
down_TSA_k4me3_deseq2	63088
down_TSA_k4me3_deseq2	98149
down_TSA_k4me3_deseq2	-449
down_TSA_k4me3_deseq2	-14351
down_TSA_Ring1B_deseq2	1095
down_TSA_Ring1B_deseq2	-214
down_TSA_Ring1B_deseq2	64
down_TSA_Ring1B_deseq2	54
down_TSA_Ring1B_deseq2	184
down_TSA_Ring1B_deseq2	306
down_TSA_Ring1B_deseq2	436
down_TSA_Ring1B_deseq2	-6054
down_TSA_Ring1B_deseq2	867
down_TSA_Ring1B_deseq2	300
down_TSA_Ring1B_deseq2	2730
down_TSA_Ring1B_deseq2	0
down_TSA_Ring1B_deseq2	0
down_TSA_Ring1B_deseq2	650
down_TSA_Ring1B_deseq2	202
down_TSA_Ring1B_deseq2	5
down_TSA_Ring1B_deseq2	-644
down_TSA_Ring1B_deseq2	41
down_TSA_Ring1B_deseq2	193
down_TSA_Ring1B_deseq2	229
down_TSA_Ring1B_deseq2	-1994
down_TSA_Ring1B_deseq2	0
down_TSA_Ring1B_deseq2	0
down_TSA_Ring1B_deseq2	336
down_TSA_Ring1B_deseq2	180
down_TSA_Ring1B_deseq2	1626
down_TSA_Ring1B_deseq2	3122
down_TSA_Ring1B_deseq2	0
down_TSA_Ring1B_deseq2	318
down_TSA_Ring1B_deseq2	682
down_TSA_Ring1B_deseq2	28
down_TSA_Ring1B_deseq2	314
down_TSA_Ring1B_deseq2	0
down_TSA_Ring1B_deseq2	179
down_TSA_Ring1B_deseq2	0
down_TSA_Ring1B_deseq2	0
down_TSA_Ring1B_deseq2	155
down_TSA_Ring1B_deseq2	2684
down_TSA_Ring1B_deseq2	322
down_TSA_Ring1B_deseq2	4
down_TSA_Ring1B_deseq2	-137
down_TSA_Ring1B_deseq2	94
down_TSA_Ring1B_deseq2	0
down_TSA_Ring1B_deseq2	399
down_TSA_Ring1B_deseq2	0
down_TSA_Ring1B_deseq2	143
down_TSA_Ring1B_deseq2	159
down_TSA_Ring1B_deseq2	421
down_TSA_Ring1B_deseq2	0
down_TSA_Ring1B_deseq2	0
down_TSA_Ring1B_deseq2	147
down_TSA_Ring1B_deseq2	35
down_TSA_Ring1B_deseq2	377
down_TSA_Ring1B_deseq2	26
down_TSA_Ring1B_deseq2	2
down_TSA_Ring1B_deseq2	-4162
down_TSA_Ring1B_deseq2	-2330
down_TSA_Ring1B_deseq2	0
down_TSA_Ring1B_deseq2	67
down_TSA_Ring1B_deseq2	234
down_TSA_Ring1B_deseq2	181
down_TSA_Ring1B_deseq2	282
down_TSA_Ring1B_deseq2	-145
down_TSA_Ring1B_deseq2	0
down_TSA_Ring1B_deseq2	0
down_TSA_Ring1B_deseq2	129
down_TSA_Ring1B_deseq2	0
down_TSA_Ring1B_deseq2	94
down_TSA_Ring1B_deseq2	0
down_TSA_Ring1B_deseq2	295
down_TSA_Ring1B_deseq2	127
down_TSA_Ring1B_deseq2	0
down_TSA_Ring1B_deseq2	57
down_TSA_Ring1B_deseq2	276
down_TSA_Ring1B_deseq2	-2157
down_TSA_Ring1B_deseq2	0
down_TSA_Ring1B_deseq2	117
down_TSA_Ring1B_deseq2	0
down_TSA_Ring1B_deseq2	195
down_TSA_Ring1B_deseq2	642
down_TSA_Ring1B_deseq2	-10
down_TSA_Ring1B_deseq2	-9542
down_TSA_Ring1B_deseq2	1017
down_TSA_Ring1B_deseq2	99
down_TSA_Ring1B_deseq2	0
down_TSA_Ring1B_deseq2	176
down_TSA_Ring1B_deseq2	76
down_TSA_Ring1B_deseq2	137
down_TSA_Ring1B_deseq2	-6232
down_TSA_Ring1B_deseq2	0
down_TSA_Ring1B_deseq2	85
down_TSA_Ring1B_deseq2	4724
down_TSA_Ring1B_deseq2	2233
down_TSA_Ring1B_deseq2	509
down_TSA_Ring1B_deseq2	100
down_TSA_Ring1B_deseq2	-621
down_TSA_Ring1B_deseq2	-8002
down_TSA_Ring1B_deseq2	59
down_TSA_Ring1B_deseq2	-15925
down_TSA_Ring1B_deseq2	16
down_TSA_Ring1B_deseq2	327
down_TSA_Ring1B_deseq2	0
down_TSA_Ring1B_deseq2	9585
down_TSA_Ring1B_deseq2	0
down_TSA_Ring1B_deseq2	163
down_TSA_Ring1B_deseq2	70
down_TSA_Ring1B_deseq2	0
down_TSA_Ring1B_deseq2	2146
down_TSA_Ring1B_deseq2	190
down_TSA_Ring1B_deseq2	0
down_TSA_Ring1B_deseq2	-4975
down_TSA_Ring1B_deseq2	90
down_TSA_Ring1B_deseq2	239
down_TSA_Ring1B_deseq2	105
down_TSA_Ring1B_deseq2	0
down_TSA_Ring1B_deseq2	205
down_TSA_Ring1B_deseq2	25504
down_TSA_Ring1B_deseq2	160
down_TSA_Ring1B_deseq2	0
down_TSA_Ring1B_deseq2	73
down_TSA_Ring1B_deseq2	-83
down_TSA_Ring1B_deseq2	0
down_TSA_Ring1B_deseq2	96
down_TSA_Ring1B_deseq2	177
down_TSA_Ring1B_deseq2	396
down_TSA_Ring1B_deseq2	132
down_TSA_Ring1B_deseq2	-29575
down_TSA_Ring1B_deseq2	690
down_TSA_Ring1B_deseq2	80
down_TSA_Ring1B_deseq2	3058
down_TSA_Ring1B_deseq2	0
down_TSA_Ring1B_deseq2	215
down_TSA_Ring1B_deseq2	70
down_TSA_Ring1B_deseq2	199
down_TSA_Ring1B_deseq2	92
down_TSA_Ring1B_deseq2	138
down_TSA_Ring1B_deseq2	10
down_TSA_Ring1B_deseq2	-4263
down_TSA_Ring1B_deseq2	351
down_TSA_Ring1B_deseq2	46
down_TSA_Ring1B_deseq2	439
down_TSA_Ring1B_deseq2	279
down_TSA_Ring1B_deseq2	139
down_TSA_Ring1B_deseq2	0
down_TSA_Ring1B_deseq2	132
down_TSA_Ring1B_deseq2	6196
down_TSA_Ring1B_deseq2	272
down_TSA_Ring1B_deseq2	2
down_TSA_Ring1B_deseq2	2036
down_TSA_Ring1B_deseq2	11195
down_TSA_Ring1B_deseq2	162
down_TSA_Ring1B_deseq2	0
down_TSA_Ring1B_deseq2	0
down_TSA_Ring1B_deseq2	15479
down_TSA_Ring1B_deseq2	71
down_TSA_Ring1B_deseq2	1628
down_TSA_Ring1B_deseq2	2779
down_TSA_Ring1B_deseq2	68
down_TSA_Ring1B_deseq2	0
down_TSA_Ring1B_deseq2	3613
down_TSA_Ring1B_deseq2	-2010
down_TSA_Ring1B_deseq2	0
down_TSA_Ring1B_deseq2	338
down_TSA_Ring1B_deseq2	-22596
down_TSA_Ring1B_deseq2	-11607
down_TSA_Ring1B_deseq2	0
down_TSA_Ring1B_deseq2	255
down_TSA_Ring1B_deseq2	0
down_TSA_Ring1B_deseq2	1362
down_TSA_Ring1B_deseq2	91
down_TSA_Ring1B_deseq2	125
down_TSA_Ring1B_deseq2	6248
down_TSA_Ring1B_deseq2	162
down_TSA_Ring1B_deseq2	192
down_TSA_Ring1B_deseq2	0
down_TSA_Ring1B_deseq2	103
down_TSA_Ring1B_deseq2	-223
down_TSA_Ring1B_deseq2	1706
down_TSA_Ring1B_deseq2	296
down_TSA_Ring1B_deseq2	0
down_TSA_Ring1B_deseq2	0
down_TSA_Ring1B_deseq2	21
down_TSA_Ring1B_deseq2	2081
down_TSA_Ring1B_deseq2	335
down_TSA_Ring1B_deseq2	220
down_TSA_Ring1B_deseq2	0
down_TSA_Ring1B_deseq2	615
down_TSA_Ring1B_deseq2	0
down_TSA_Ring1B_deseq2	441
down_TSA_Ring1B_deseq2	0
down_TSA_Ring1B_deseq2	678
down_TSA_Ring1B_deseq2	1733
down_TSA_Ring1B_deseq2	0
down_TSA_Ring1B_deseq2	108
down_TSA_Ring1B_deseq2	1039
down_TSA_Ring1B_deseq2	360
down_TSA_Ring1B_deseq2	0
down_TSA_Ring1B_deseq2	14684
down_TSA_Ring1B_deseq2	8865
down_TSA_Ring1B_deseq2	343
down_TSA_Ring1B_deseq2	229
down_TSA_Ring1B_deseq2	-484
down_TSA_Ring1B_deseq2	-29794
down_TSA_Ring1B_deseq2	0
down_TSA_Ring1B_deseq2	0
down_TSA_Ring1B_deseq2	0
down_TSA_Ring1B_deseq2	5063
down_TSA_Ring1B_deseq2	316
down_TSA_Ring1B_deseq2	0
down_TSA_Ring1B_deseq2	283
down_TSA_Ring1B_deseq2	251
down_TSA_Ring1B_deseq2	0
down_TSA_Ring1B_deseq2	0
down_TSA_Ring1B_deseq2	0
down_TSA_Ring1B_deseq2	0
down_TSA_Ring1B_deseq2	0
down_TSA_Ring1B_deseq2	0
down_TSA_Ring1B_deseq2	0
down_TSA_Ring1B_deseq2	-38160
down_TSA_Ring1B_deseq2	0
down_TSA_Ring1B_deseq2	-42647
down_TSA_Ring1B_deseq2	63
down_TSA_Ring1B_deseq2	12504
down_TSA_Ring1B_deseq2	212
down_TSA_Ring1B_deseq2	-1414
down_TSA_Ring1B_deseq2	299
down_TSA_Ring1B_deseq2	229
down_TSA_Ring1B_deseq2	0
down_TSA_Ring1B_deseq2	0
down_TSA_Ring1B_deseq2	145
down_TSA_Ring1B_deseq2	-9619
down_TSA_Ring1B_deseq2	5881
down_TSA_Ring1B_deseq2	-10626
down_TSA_Ring1B_deseq2	0
down_TSA_Ring1B_deseq2	0
down_TSA_Ring1B_deseq2	0
down_TSA_Ring1B_deseq2	377
down_TSA_Ring1B_deseq2	-347
down_TSA_Ring1B_deseq2	138
down_TSA_Ring1B_deseq2	0
down_TSA_Ring1B_deseq2	0
down_TSA_Ring1B_deseq2	3641
down_TSA_Ring1B_deseq2	261
down_TSA_Ring1B_deseq2	-8
down_TSA_Ring1B_deseq2	-120
down_TSA_Ring1B_deseq2	7810
down_TSA_Ring1B_deseq2	0
down_TSA_Ring1B_deseq2	1132
down_TSA_Ring1B_deseq2	254
down_TSA_Ring1B_deseq2	-4959
down_TSA_Ring1B_deseq2	8
down_TSA_Ring1B_deseq2	0
down_TSA_Ring1B_deseq2	0
down_TSA_Ring1B_deseq2	233
down_TSA_Ring1B_deseq2	16926
down_TSA_Ring1B_deseq2	8840
down_TSA_Ring1B_deseq2	0
down_TSA_Ring1B_deseq2	0
down_TSA_Ring1B_deseq2	-61539
down_TSA_Ring1B_deseq2	0
down_TSA_Ring1B_deseq2	556
down_TSA_Ring1B_deseq2	134
down_TSA_Ring1B_deseq2	80
down_TSA_Ring1B_deseq2	0
down_TSA_Ring1B_deseq2	18017
down_TSA_Ring1B_deseq2	-19430
down_TSA_Ring1B_deseq2	12133
down_TSA_Ring1B_deseq2	0
down_TSA_Ring1B_deseq2	-8882
down_TSA_Ring1B_deseq2	446
down_TSA_Ring1B_deseq2	16123
down_TSA_Ring1B_deseq2	90
down_TSA_Ring1B_deseq2	-23937
down_TSA_Ring1B_deseq2	339
down_TSA_Ring1B_deseq2	287
down_TSA_Ring1B_deseq2	0
down_TSA_Ring1B_deseq2	0
down_TSA_Ring1B_deseq2	0
down_TSA_Ring1B_deseq2	376
down_TSA_Ring1B_deseq2	370
down_TSA_Ring1B_deseq2	0
down_TSA_Ring1B_deseq2	148
down_TSA_Ring1B_deseq2	414
down_TSA_Ring1B_deseq2	175
down_TSA_Ring1B_deseq2	90
down_TSA_Ring1B_deseq2	50
down_TSA_Ring1B_deseq2	259
down_TSA_Ring1B_deseq2	157
down_TSA_Ring1B_deseq2	0
down_TSA_Ring1B_deseq2	374
down_TSA_Ring1B_deseq2	8708
down_TSA_Ring1B_deseq2	16
down_TSA_Ring1B_deseq2	-1148
down_TSA_Ring1B_deseq2	0
down_TSA_Ring1B_deseq2	79
down_TSA_Ring1B_deseq2	-1587
down_TSA_Ring1B_deseq2	0
down_TSA_Ring1B_deseq2	0
down_TSA_Ring1B_deseq2	6390
down_TSA_Ring1B_deseq2	0
down_TSA_Ring1B_deseq2	7
down_TSA_Ring1B_deseq2	137
down_TSA_Ring1B_deseq2	269
down_TSA_Ring1B_deseq2	20183
down_TSA_Ring1B_deseq2	7741
down_TSA_Ring1B_deseq2	1966
down_TSA_Ring1B_deseq2	-49
down_TSA_Ring1B_deseq2	57
down_TSA_Ring1B_deseq2	4521
down_TSA_Ring1B_deseq2	277
down_TSA_Ring1B_deseq2	125
down_TSA_Ring1B_deseq2	-29
down_TSA_Ring1B_deseq2	38
down_TSA_Ring1B_deseq2	0
down_TSA_Ring1B_deseq2	45
down_TSA_Ring1B_deseq2	164
down_TSA_Ring1B_deseq2	276
down_TSA_Ring1B_deseq2	129
down_TSA_Ring1B_deseq2	342
down_TSA_Ring1B_deseq2	0
down_TSA_Ring1B_deseq2	-6537
down_TSA_Ring1B_deseq2	-67
down_TSA_Ring1B_deseq2	232
down_TSA_Ring1B_deseq2	94
down_TSA_Ring1B_deseq2	0
down_TSA_Ring1B_deseq2	-25967
down_TSA_Ring1B_deseq2	31998
down_TSA_Ring1B_deseq2	0
down_TSA_Ring1B_deseq2	323
down_TSA_Ring1B_deseq2	80
down_TSA_Ring1B_deseq2	251
down_TSA_Ring1B_deseq2	433
down_TSA_Ring1B_deseq2	124
down_TSA_Ring1B_deseq2	598
down_TSA_Ring1B_deseq2	859
down_TSA_Ring1B_deseq2	6010
down_TSA_Ring1B_deseq2	132
down_TSA_Ring1B_deseq2	313
down_TSA_Ring1B_deseq2	243
down_TSA_Ring1B_deseq2	1499
down_TSA_Ring1B_deseq2	9220
down_TSA_Ring1B_deseq2	-2135
down_TSA_Ring1B_deseq2	2655
down_TSA_Ring1B_deseq2	57
down_TSA_Ring1B_deseq2	443
down_TSA_Ring1B_deseq2	25682
down_TSA_Ring1B_deseq2	-151
down_TSA_Ring1B_deseq2	688
down_TSA_Ring1B_deseq2	-3765
down_TSA_Ring1B_deseq2	0
down_TSA_Ring1B_deseq2	0
down_TSA_Ring1B_deseq2	0
down_TSA_Ring1B_deseq2	176
down_TSA_Ring1B_deseq2	247
down_TSA_Ring1B_deseq2	0
down_TSA_Ring1B_deseq2	-197
down_TSA_Ring1B_deseq2	1945
down_TSA_Ring1B_deseq2	-8539
down_TSA_Ring1B_deseq2	0
down_TSA_Ring1B_deseq2	0
down_TSA_Ring1B_deseq2	565
down_TSA_Ring1B_deseq2	539
down_TSA_Ring1B_deseq2	466
down_TSA_Ring1B_deseq2	-28884
down_TSA_Ring1B_deseq2	0
down_TSA_Ring1B_deseq2	80
down_TSA_Ring1B_deseq2	27393
down_TSA_Ring1B_deseq2	501
down_TSA_Ring1B_deseq2	-2107
down_TSA_Ring1B_deseq2	68
down_TSA_Ring1B_deseq2	-635
down_TSA_Ring1B_deseq2	385
down_TSA_Ring1B_deseq2	-19617
down_TSA_Ring1B_deseq2	1136
down_TSA_Ring1B_deseq2	-136
down_TSA_Ring1B_deseq2	0
down_TSA_Ring1B_deseq2	3441
down_TSA_Ring1B_deseq2	545
down_TSA_Ring1B_deseq2	20669
down_TSA_Ring1B_deseq2	114
down_TSA_Ring1B_deseq2	111
down_TSA_Ring1B_deseq2	205
down_TSA_Ring1B_deseq2	19227
down_TSA_Ring1B_deseq2	0
down_TSA_Ring1B_deseq2	88
down_TSA_Ring1B_deseq2	1888
down_TSA_Ring1B_deseq2	0
down_TSA_Ring1B_deseq2	-402
down_TSA_Ring1B_deseq2	0
down_TSA_Ring1B_deseq2	0
down_TSA_Ring1B_deseq2	0
down_TSA_Ring1B_deseq2	-150
down_TSA_Ring1B_deseq2	0
down_TSA_Ring1B_deseq2	407
down_TSA_Ring1B_deseq2	1
down_TSA_Ring1B_deseq2	1
down_TSA_Ring1B_deseq2	3549
down_TSA_Ring1B_deseq2	306
down_TSA_Ring1B_deseq2	775
down_TSA_Ring1B_deseq2	-1384
down_TSA_Ring1B_deseq2	458
down_TSA_Ring1B_deseq2	0
down_TSA_Ring1B_deseq2	8626
down_TSA_Ring1B_deseq2	-5074
down_TSA_Ring1B_deseq2	204
down_TSA_Ring1B_deseq2	286
down_TSA_Ring1B_deseq2	105
down_TSA_Ring1B_deseq2	438
down_TSA_Ring1B_deseq2	126
down_TSA_Ring1B_deseq2	392
down_TSA_Ring1B_deseq2	192
down_TSA_Ring1B_deseq2	5920
down_TSA_Ring1B_deseq2	291
down_TSA_Ring1B_deseq2	-201
down_TSA_Ring1B_deseq2	0
down_TSA_Ring1B_deseq2	0
down_TSA_Ring1B_deseq2	145
down_TSA_Ring1B_deseq2	0
down_TSA_Ring1B_deseq2	0
down_TSA_Ring1B_deseq2	0
down_TSA_Ring1B_deseq2	54
down_TSA_Ring1B_deseq2	-9197
down_TSA_Ring1B_deseq2	236
down_TSA_Ring1B_deseq2	0
down_TSA_Ring1B_deseq2	0
down_TSA_Ring1B_deseq2	0
down_TSA_Ring1B_deseq2	0
down_TSA_Ring1B_deseq2	0
down_TSA_Ring1B_deseq2	68
down_TSA_Ring1B_deseq2	91
down_TSA_Ring1B_deseq2	0
down_TSA_Ring1B_deseq2	0
down_TSA_Ring1B_deseq2	181
down_TSA_Ring1B_deseq2	0
down_TSA_Ring1B_deseq2	2579
down_TSA_Ring1B_deseq2	16816
down_TSA_Ring1B_deseq2	0
down_TSA_Ring1B_deseq2	7087
down_TSA_Ring1B_deseq2	127
down_TSA_Ring1B_deseq2	94
down_TSA_Ring1B_deseq2	1350
down_TSA_Ring1B_deseq2	138
down_TSA_Ring1B_deseq2	74
down_TSA_Ring1B_deseq2	-11208
down_TSA_Ring1B_deseq2	-1125
down_TSA_Ring1B_deseq2	171
down_TSA_Ring1B_deseq2	0
down_TSA_Ring1B_deseq2	33
down_TSA_Ring1B_deseq2	0
down_TSA_Ring1B_deseq2	5490
down_TSA_Ring1B_deseq2	0
down_TSA_Ring1B_deseq2	0
down_TSA_Ring1B_deseq2	5806
down_TSA_Ring1B_deseq2	0
down_TSA_Ring1B_deseq2	0
down_TSA_Ring1B_deseq2	-371
down_TSA_Ring1B_deseq2	25
down_TSA_Ring1B_deseq2	158
down_TSA_Ring1B_deseq2	-264
down_TSA_Ring1B_deseq2	0
down_TSA_Ring1B_deseq2	-44
down_TSA_Ring1B_deseq2	46
down_TSA_Ring1B_deseq2	-1198
down_TSA_Ring1B_deseq2	-6331
down_TSA_Ring1B_deseq2	0
down_TSA_Ring1B_deseq2	-777
down_TSA_Ring1B_deseq2	0
down_TSA_Ring1B_deseq2	365
down_TSA_Ring1B_deseq2	110
down_TSA_Ring1B_deseq2	-4337
down_TSA_Ring1B_deseq2	6834
down_TSA_Ring1B_deseq2	63
down_TSA_Ring1B_deseq2	5
down_TSA_Ring1B_deseq2	280
down_TSA_Ring1B_deseq2	62
down_TSA_Ring1B_deseq2	32
down_TSA_Ring1B_deseq2	105
down_TSA_Ring1B_deseq2	0
down_TSA_Ring1B_deseq2	0
down_TSA_Ring1B_deseq2	435
down_TSA_Ring1B_deseq2	8675
down_TSA_Ring1B_deseq2	0
down_TSA_Ring1B_deseq2	186
down_TSA_Ring1B_deseq2	977
down_TSA_Ring1B_deseq2	44
down_TSA_Ring1B_deseq2	129
down_TSA_Ring1B_deseq2	-61
down_TSA_Ring1B_deseq2	194
down_TSA_Ring1B_deseq2	116
down_TSA_Ring1B_deseq2	0
down_TSA_Ring1B_deseq2	0
down_TSA_Ring1B_deseq2	93
down_TSA_Ring1B_deseq2	0
down_TSA_Ring1B_deseq2	2601
down_TSA_Ring1B_deseq2	222
down_TSA_Ring1B_deseq2	57
down_TSA_Ring1B_deseq2	58603
down_TSA_Ring1B_deseq2	0
down_TSA_Ring1B_deseq2	189
down_TSA_Ring1B_deseq2	198
down_TSA_Ring1B_deseq2	-18550
down_TSA_Ring1B_deseq2	730
down_TSA_Ring1B_deseq2	-1262
down_TSA_Ring1B_deseq2	661
down_TSA_Ring1B_deseq2	-5563
down_TSA_Ring1B_deseq2	264
down_TSA_Ring1B_deseq2	10703
down_TSA_Ring1B_deseq2	63
down_TSA_Ring1B_deseq2	3362
down_TSA_Ring1B_deseq2	120
down_TSA_Ring1B_deseq2	-183
down_TSA_Ring1B_deseq2	-92
down_TSA_Ring1B_deseq2	176
down_TSA_Ring1B_deseq2	15
down_TSA_Ring1B_deseq2	441
down_TSA_Ring1B_deseq2	269
down_TSA_Ring1B_deseq2	1101
down_TSA_Ring1B_deseq2	2514
down_TSA_Ring1B_deseq2	0
down_TSA_Ring1B_deseq2	0
down_TSA_Ring1B_deseq2	0
down_TSA_Ring1B_deseq2	1406
down_TSA_Ring1B_deseq2	0
down_TSA_Ring1B_deseq2	-5089
down_TSA_Ring1B_deseq2	139
down_TSA_Ring1B_deseq2	208
down_TSA_Ring1B_deseq2	160
down_TSA_Ring1B_deseq2	0
down_TSA_Ring1B_deseq2	51
down_TSA_Ring1B_deseq2	177
down_TSA_Ring1B_deseq2	21
down_TSA_Ring1B_deseq2	192
down_TSA_Ring1B_deseq2	259
down_TSA_Ring1B_deseq2	0
down_TSA_Ring1B_deseq2	342
down_TSA_Ring1B_deseq2	147
down_TSA_Ring1B_deseq2	124
down_TSA_Ring1B_deseq2	156
down_TSA_Ring1B_deseq2	-44
down_TSA_Ring1B_deseq2	86380
down_TSA_Ring1B_deseq2	-12467
down_TSA_Ring1B_deseq2	-364
down_TSA_Ring1B_deseq2	68
down_TSA_Ring1B_deseq2	213
down_TSA_Ring1B_deseq2	-9784
down_TSA_Ring1B_deseq2	-20
down_TSA_Ring1B_deseq2	91
down_TSA_Ring1B_deseq2	176
down_TSA_Ring1B_deseq2	0
down_TSA_Ring1B_deseq2	169
down_TSA_Ring1B_deseq2	0
down_TSA_Ring1B_deseq2	0
down_TSA_Ring1B_deseq2	-62
down_TSA_Ring1B_deseq2	0
down_TSA_Ring1B_deseq2	-19
down_TSA_Ring1B_deseq2	-198
down_TSA_Ring1B_deseq2	0
down_TSA_Ring1B_deseq2	0
down_TSA_Ring1B_deseq2	176
down_TSA_Ring1B_deseq2	231
down_TSA_Ring1B_deseq2	0
down_TSA_Ring1B_deseq2	0
down_TSA_Ring1B_deseq2	76
down_TSA_Ring1B_deseq2	0
down_TSA_Ring1B_deseq2	0
down_TSA_Ring1B_deseq2	0
down_TSA_Ring1B_deseq2	30
down_TSA_Ring1B_deseq2	0
down_TSA_Ring1B_deseq2	2
down_TSA_Ring1B_deseq2	12521
down_TSA_Ring1B_deseq2	298
down_TSA_Ring1B_deseq2	0
down_TSA_Ring1B_deseq2	12599
down_TSA_Ring1B_deseq2	4091
down_TSA_Ring1B_deseq2	0
down_TSA_Ring1B_deseq2	201
down_TSA_Ring1B_deseq2	0
down_TSA_Ring1B_deseq2	16906
down_TSA_Ring1B_deseq2	-773
down_TSA_Ring1B_deseq2	0
down_TSA_Ring1B_deseq2	627
down_TSA_Ring1B_deseq2	0
down_TSA_Ring1B_deseq2	-1644
down_TSA_Ring1B_deseq2	10317
down_TSA_Ring1B_deseq2	58
down_TSA_Ring1B_deseq2	1113
down_TSA_Ring1B_deseq2	-37
down_TSA_Ring1B_deseq2	4033
down_TSA_Ring1B_deseq2	0
down_TSA_Ring1B_deseq2	410
down_TSA_Ring1B_deseq2	33
down_TSA_Ring1B_deseq2	0
down_TSA_Ring1B_deseq2	-30157
down_TSA_Ring1B_deseq2	546
down_TSA_Ring1B_deseq2	0
down_TSA_Ring1B_deseq2	0
down_TSA_Ring1B_deseq2	111
down_TSA_Ring1B_deseq2	3471
down_TSA_Ring1B_deseq2	0
down_TSA_Ring1B_deseq2	381
down_TSA_Ring1B_deseq2	0
down_TSA_Ring1B_deseq2	0
down_TSA_Ring1B_deseq2	-260
down_TSA_Ring1B_deseq2	749
down_TSA_Ring1B_deseq2	5678
down_TSA_Ring1B_deseq2	4338
down_TSA_Ring1B_deseq2	2542
down_TSA_Ring1B_deseq2	116
down_TSA_Ring1B_deseq2	0
down_TSA_Ring1B_deseq2	0
down_TSA_Ring1B_deseq2	-361
down_TSA_Ring1B_deseq2	-1899
down_TSA_Ring1B_deseq2	344
down_TSA_Ring1B_deseq2	-9952
down_TSA_Ring1B_deseq2	-21306
down_TSA_Ring1B_deseq2	-1283
down_TSA_Ring1B_deseq2	1856
down_TSA_Ring1B_deseq2	0
down_TSA_Ring1B_deseq2	5064
down_TSA_Ring1B_deseq2	0
down_TSA_Ring1B_deseq2	-15392
down_TSA_Ring1B_deseq2	82
down_TSA_Ring1B_deseq2	-80
down_TSA_Ring1B_deseq2	0
down_TSA_Ring1B_deseq2	235
down_TSA_Ring1B_deseq2	10453
down_TSA_Ring1B_deseq2	108
down_TSA_Ring1B_deseq2	12073
down_TSA_Ring1B_deseq2	-126
down_TSA_Ring1B_deseq2	132
down_TSA_Ring1B_deseq2	0
down_TSA_Ring1B_deseq2	29
down_TSA_Ring1B_deseq2	0
down_TSA_Ring1B_deseq2	89
down_TSA_Ring1B_deseq2	0
down_TSA_Ring1B_deseq2	422
down_TSA_Ring1B_deseq2	-305
down_TSA_Ring1B_deseq2	264
down_TSA_Ring1B_deseq2	0
down_TSA_Ring1B_deseq2	1280
down_TSA_Ring1B_deseq2	242
down_TSA_Ring1B_deseq2	326
down_TSA_Ring1B_deseq2	0
down_TSA_Ring1B_deseq2	380
down_TSA_Ring1B_deseq2	0
down_TSA_Ring1B_deseq2	97
down_TSA_Ring1B_deseq2	0
down_TSA_Ring1B_deseq2	131
down_TSA_Ring1B_deseq2	-105
down_TSA_Ring1B_deseq2	0
down_TSA_Ring1B_deseq2	112
down_TSA_Ring1B_deseq2	10
down_TSA_Ring1B_deseq2	-6684
down_TSA_Ring1B_deseq2	0
down_TSA_Ring1B_deseq2	-376
down_TSA_Ring1B_deseq2	275
down_TSA_Ring1B_deseq2	0
down_TSA_Ring1B_deseq2	63
down_TSA_Ring1B_deseq2	0
down_TSA_Ring1B_deseq2	7
down_TSA_Ring1B_deseq2	1720
down_TSA_Ring1B_deseq2	8494
down_TSA_Ring1B_deseq2	0
down_TSA_Ring1B_deseq2	0
down_TSA_Ring1B_deseq2	10
down_TSA_Ring1B_deseq2	0
down_TSA_Ring1B_deseq2	59
down_TSA_Ring1B_deseq2	0
down_TSA_Ring1B_deseq2	648
down_TSA_Ring1B_deseq2	-139
down_TSA_Ring1B_deseq2	88
down_TSA_Ring1B_deseq2	0
down_TSA_Ring1B_deseq2	0
down_TSA_Ring1B_deseq2	-225
down_TSA_Ring1B_deseq2	408
down_TSA_Ring1B_deseq2	268
down_TSA_Ring1B_deseq2	0
down_TSA_Ring1B_deseq2	1
down_TSA_Ring1B_deseq2	9050
down_TSA_Ring1B_deseq2	-71
down_TSA_Ring1B_deseq2	0
down_TSA_Ring1B_deseq2	-28646
down_TSA_Ring1B_deseq2	154
down_TSA_Ring1B_deseq2	368
down_TSA_Ring1B_deseq2	0
down_TSA_Ring1B_deseq2	11
down_TSA_Ring1B_deseq2	120
down_TSA_Ring1B_deseq2	0
down_TSA_Ring1B_deseq2	186
down_TSA_Ring1B_deseq2	163
down_TSA_Ring1B_deseq2	152
down_TSA_Ring1B_deseq2	0
down_TSA_Ring1B_deseq2	0
down_TSA_Ring1B_deseq2	0
down_TSA_Ring1B_deseq2	313
down_TSA_Ring1B_deseq2	231
down_TSA_Ring1B_deseq2	0
down_TSA_Ring1B_deseq2	0
down_TSA_Ring1B_deseq2	-245
down_TSA_Ring1B_deseq2	0
down_TSA_Ring1B_deseq2	0
down_TSA_Ring1B_deseq2	220
down_TSA_Ring1B_deseq2	-868
down_TSA_Ring1B_deseq2	11297
down_TSA_Ring1B_deseq2	0
down_TSA_Ring1B_deseq2	-211
down_TSA_Ring1B_deseq2	113
down_TSA_Ring1B_deseq2	0
down_TSA_Ring1B_deseq2	553
down_TSA_Ring1B_deseq2	780
down_TSA_Ring1B_deseq2	-37
down_TSA_Ring1B_deseq2	6021
down_TSA_Ring1B_deseq2	0
down_TSA_Ring1B_deseq2	455
down_TSA_Ring1B_deseq2	0
down_TSA_Ring1B_deseq2	0
down_TSA_Ring1B_deseq2	34
down_TSA_Ring1B_deseq2	191
down_TSA_Ring1B_deseq2	1109
up_TSA_k119ub_deseq2	105
up_TSA_k119ub_deseq2	-3244
up_TSA_k119ub_deseq2	-5
up_TSA_k119ub_deseq2	0
up_TSA_k119ub_deseq2	0
up_TSA_k119ub_deseq2	631
up_TSA_k119ub_deseq2	0
up_TSA_k119ub_deseq2	519
up_TSA_k119ub_deseq2	0
up_TSA_k119ub_deseq2	-9610
up_TSA_k119ub_deseq2	0
up_TSA_k119ub_deseq2	4875
up_TSA_k119ub_deseq2	0
up_TSA_k119ub_deseq2	0
up_TSA_k119ub_deseq2	5861
up_TSA_k119ub_deseq2	269
up_TSA_k119ub_deseq2	462
up_TSA_k119ub_deseq2	0
up_TSA_k119ub_deseq2	0
up_TSA_k119ub_deseq2	344
up_TSA_k119ub_deseq2	0
up_TSA_k119ub_deseq2	158
up_TSA_k119ub_deseq2	0
up_TSA_k119ub_deseq2	0
up_TSA_k119ub_deseq2	835
up_TSA_k119ub_deseq2	-355
up_TSA_k119ub_deseq2	0
up_TSA_k119ub_deseq2	819
up_TSA_k119ub_deseq2	182
up_TSA_k119ub_deseq2	309
up_TSA_k119ub_deseq2	-2968
up_TSA_k119ub_deseq2	-157
up_TSA_k119ub_deseq2	136
up_TSA_k119ub_deseq2	32
up_TSA_k119ub_deseq2	591
up_TSA_k119ub_deseq2	221
up_TSA_k119ub_deseq2	-5952
up_TSA_k119ub_deseq2	1170
up_TSA_k119ub_deseq2	0
up_TSA_k119ub_deseq2	500
up_TSA_k119ub_deseq2	53739
up_TSA_k119ub_deseq2	-759
up_TSA_k119ub_deseq2	488
up_TSA_k119ub_deseq2	-151
up_TSA_k119ub_deseq2	0
up_TSA_k119ub_deseq2	-3900
up_TSA_k119ub_deseq2	338
up_TSA_k119ub_deseq2	574
up_TSA_k119ub_deseq2	-270
up_TSA_k119ub_deseq2	526
up_TSA_k119ub_deseq2	0
up_TSA_k119ub_deseq2	233
up_TSA_k119ub_deseq2	0
up_TSA_k119ub_deseq2	-190
up_TSA_k119ub_deseq2	658
up_TSA_k119ub_deseq2	171
up_TSA_k119ub_deseq2	130
up_TSA_k119ub_deseq2	0
up_TSA_k119ub_deseq2	404
up_TSA_k119ub_deseq2	0
up_TSA_k119ub_deseq2	14507
up_TSA_k119ub_deseq2	-11882
up_TSA_k119ub_deseq2	0
up_TSA_k119ub_deseq2	323
up_TSA_k119ub_deseq2	396
up_TSA_k119ub_deseq2	0
up_TSA_k119ub_deseq2	0
up_TSA_k119ub_deseq2	0
up_TSA_k119ub_deseq2	1061
up_TSA_k119ub_deseq2	72
up_TSA_k119ub_deseq2	0
up_TSA_k119ub_deseq2	0
up_TSA_k119ub_deseq2	401
up_TSA_k119ub_deseq2	228
up_TSA_k119ub_deseq2	0
up_TSA_k119ub_deseq2	0
up_TSA_k119ub_deseq2	365
up_TSA_k119ub_deseq2	0
up_TSA_k119ub_deseq2	-531
up_TSA_k119ub_deseq2	-413
up_TSA_k119ub_deseq2	511
up_TSA_k119ub_deseq2	357
up_TSA_k119ub_deseq2	0
up_TSA_k119ub_deseq2	157
up_TSA_k119ub_deseq2	0
up_TSA_k119ub_deseq2	9
up_TSA_k119ub_deseq2	539
up_TSA_k119ub_deseq2	37
up_TSA_k119ub_deseq2	211
up_TSA_k119ub_deseq2	321
up_TSA_k119ub_deseq2	0
up_TSA_k119ub_deseq2	186
up_TSA_k119ub_deseq2	0
up_TSA_k119ub_deseq2	517
up_TSA_k119ub_deseq2	-68624
up_TSA_k119ub_deseq2	358
up_TSA_k119ub_deseq2	0
up_TSA_k119ub_deseq2	1006
up_TSA_k119ub_deseq2	326
up_TSA_k119ub_deseq2	433
up_TSA_k119ub_deseq2	193
up_TSA_k119ub_deseq2	587
up_TSA_k119ub_deseq2	0
up_TSA_k119ub_deseq2	-3755
up_TSA_k119ub_deseq2	0
up_TSA_k119ub_deseq2	0
up_TSA_k119ub_deseq2	688
up_TSA_k119ub_deseq2	283
up_TSA_k119ub_deseq2	-3625
up_TSA_k119ub_deseq2	0
up_TSA_k119ub_deseq2	0
up_TSA_k119ub_deseq2	-180
up_TSA_k119ub_deseq2	37
up_TSA_k119ub_deseq2	261
up_TSA_k119ub_deseq2	268
up_TSA_k119ub_deseq2	331
up_TSA_k119ub_deseq2	173
up_TSA_k119ub_deseq2	0
up_TSA_k119ub_deseq2	192
up_TSA_k119ub_deseq2	11363
up_TSA_k119ub_deseq2	-22
up_TSA_k119ub_deseq2	127
up_TSA_k119ub_deseq2	97
up_TSA_k119ub_deseq2	0
up_TSA_k119ub_deseq2	0
up_TSA_k119ub_deseq2	389
up_TSA_k119ub_deseq2	0
up_TSA_k119ub_deseq2	285
up_TSA_k119ub_deseq2	14
up_TSA_k119ub_deseq2	235
up_TSA_k119ub_deseq2	0
up_TSA_k119ub_deseq2	-3962
up_TSA_k119ub_deseq2	53
up_TSA_k119ub_deseq2	0
up_TSA_k119ub_deseq2	186
up_TSA_k119ub_deseq2	0
up_TSA_k119ub_deseq2	0
up_TSA_k119ub_deseq2	0
up_TSA_k119ub_deseq2	421
up_TSA_k119ub_deseq2	88
up_TSA_k119ub_deseq2	181
up_TSA_k119ub_deseq2	520
up_TSA_k119ub_deseq2	0
up_TSA_k119ub_deseq2	209
up_TSA_k119ub_deseq2	80
up_TSA_k119ub_deseq2	236
up_TSA_k119ub_deseq2	0
up_TSA_k119ub_deseq2	-36
up_TSA_k119ub_deseq2	303
up_TSA_k119ub_deseq2	692
up_TSA_k119ub_deseq2	630
up_TSA_k119ub_deseq2	286
up_TSA_k119ub_deseq2	0
up_TSA_k119ub_deseq2	0
up_TSA_k119ub_deseq2	511
up_TSA_k119ub_deseq2	465
up_TSA_k119ub_deseq2	326
up_TSA_k119ub_deseq2	541
up_TSA_k119ub_deseq2	266
up_TSA_k119ub_deseq2	-151
up_TSA_k119ub_deseq2	254
up_TSA_k119ub_deseq2	-819
up_TSA_k119ub_deseq2	12
up_TSA_k119ub_deseq2	0
up_TSA_k119ub_deseq2	158
up_TSA_k119ub_deseq2	0
up_TSA_k119ub_deseq2	81
up_TSA_k119ub_deseq2	0
up_TSA_k119ub_deseq2	488
up_TSA_k119ub_deseq2	266
up_TSA_k119ub_deseq2	-1298
up_TSA_k119ub_deseq2	0
up_TSA_k119ub_deseq2	0
up_TSA_k119ub_deseq2	-2381
up_TSA_k119ub_deseq2	364
up_TSA_k119ub_deseq2	-15680
up_TSA_k119ub_deseq2	360
up_TSA_k119ub_deseq2	0
up_TSA_k119ub_deseq2	552
up_TSA_k119ub_deseq2	336
up_TSA_k119ub_deseq2	885
up_TSA_k119ub_deseq2	12897
up_TSA_k119ub_deseq2	285
up_TSA_k119ub_deseq2	1031
up_TSA_k119ub_deseq2	0
up_TSA_k119ub_deseq2	334
up_TSA_k119ub_deseq2	260
up_TSA_k119ub_deseq2	0
up_TSA_k119ub_deseq2	644
up_TSA_k119ub_deseq2	906
up_TSA_k119ub_deseq2	136
up_TSA_k119ub_deseq2	0
up_TSA_k119ub_deseq2	246
up_TSA_k119ub_deseq2	0
up_TSA_k119ub_deseq2	0
up_TSA_k119ub_deseq2	-39
up_TSA_k119ub_deseq2	203
up_TSA_k119ub_deseq2	278
up_TSA_k119ub_deseq2	456
up_TSA_k119ub_deseq2	192
up_TSA_k119ub_deseq2	140
up_TSA_k119ub_deseq2	-1094
up_TSA_k119ub_deseq2	452
up_TSA_k119ub_deseq2	-123
up_TSA_k119ub_deseq2	80980
up_TSA_k119ub_deseq2	327
up_TSA_k119ub_deseq2	0
up_TSA_k119ub_deseq2	147
up_TSA_k119ub_deseq2	122
up_TSA_k119ub_deseq2	173
up_TSA_k119ub_deseq2	-832
up_TSA_k119ub_deseq2	-476
up_TSA_k119ub_deseq2	335
up_TSA_k119ub_deseq2	745
up_TSA_k119ub_deseq2	0
up_TSA_k119ub_deseq2	425
up_TSA_k119ub_deseq2	460
up_TSA_k119ub_deseq2	260
up_TSA_k119ub_deseq2	16
up_TSA_k119ub_deseq2	39
up_TSA_k119ub_deseq2	139
up_TSA_k119ub_deseq2	87
up_TSA_k119ub_deseq2	0
up_TSA_k119ub_deseq2	1866
up_TSA_k119ub_deseq2	0
up_TSA_k119ub_deseq2	0
up_TSA_k119ub_deseq2	79
up_TSA_k119ub_deseq2	0
up_TSA_k119ub_deseq2	413
up_TSA_k119ub_deseq2	138
up_TSA_k119ub_deseq2	0
up_TSA_k119ub_deseq2	0
up_TSA_k119ub_deseq2	807
up_TSA_k119ub_deseq2	1166
up_TSA_k119ub_deseq2	4104
up_TSA_k119ub_deseq2	0
up_TSA_k119ub_deseq2	98
up_TSA_k119ub_deseq2	-231
up_TSA_k119ub_deseq2	354
up_TSA_k119ub_deseq2	1038
up_TSA_k119ub_deseq2	815
up_TSA_k119ub_deseq2	62
up_TSA_k119ub_deseq2	447
up_TSA_k119ub_deseq2	146
up_TSA_k119ub_deseq2	258
up_TSA_k119ub_deseq2	490
up_TSA_k119ub_deseq2	-4752
up_TSA_k119ub_deseq2	-356
up_TSA_k119ub_deseq2	430
up_TSA_k119ub_deseq2	52
up_TSA_k119ub_deseq2	901
up_TSA_k119ub_deseq2	925
up_TSA_k119ub_deseq2	61
up_TSA_k119ub_deseq2	46627
up_TSA_k119ub_deseq2	150
up_TSA_k119ub_deseq2	6891
up_TSA_k119ub_deseq2	687
up_TSA_k119ub_deseq2	60
up_TSA_k119ub_deseq2	-752
up_TSA_k119ub_deseq2	261
up_TSA_k119ub_deseq2	0
up_TSA_k119ub_deseq2	164
up_TSA_k119ub_deseq2	0
up_TSA_k119ub_deseq2	-10626
up_TSA_k119ub_deseq2	48171
up_TSA_k119ub_deseq2	0
up_TSA_k119ub_deseq2	297
up_TSA_k119ub_deseq2	0
up_TSA_k119ub_deseq2	553
up_TSA_k119ub_deseq2	537
up_TSA_k119ub_deseq2	173
up_TSA_k119ub_deseq2	0
up_TSA_k119ub_deseq2	478
up_TSA_k119ub_deseq2	365
up_TSA_k119ub_deseq2	311
up_TSA_k119ub_deseq2	0
up_TSA_k119ub_deseq2	-75983
up_TSA_k119ub_deseq2	0
up_TSA_k119ub_deseq2	391
up_TSA_k119ub_deseq2	0
up_TSA_k119ub_deseq2	142
up_TSA_k119ub_deseq2	388
up_TSA_k119ub_deseq2	-920
up_TSA_k119ub_deseq2	21
up_TSA_k119ub_deseq2	0
up_TSA_k119ub_deseq2	0
up_TSA_k119ub_deseq2	0
up_TSA_k119ub_deseq2	0
up_TSA_k119ub_deseq2	0
up_TSA_k119ub_deseq2	0
up_TSA_k119ub_deseq2	327
up_TSA_k119ub_deseq2	357
up_TSA_k119ub_deseq2	0
up_TSA_k119ub_deseq2	676
up_TSA_k119ub_deseq2	236
up_TSA_k119ub_deseq2	-38
up_TSA_k119ub_deseq2	-72797
up_TSA_k119ub_deseq2	0
up_TSA_k119ub_deseq2	0
up_TSA_k119ub_deseq2	300
up_TSA_k119ub_deseq2	-1411
up_TSA_k119ub_deseq2	108
up_TSA_k119ub_deseq2	696
up_TSA_k119ub_deseq2	223
up_TSA_k119ub_deseq2	199
up_TSA_k119ub_deseq2	220
up_TSA_k119ub_deseq2	1021
up_TSA_k119ub_deseq2	376
up_TSA_k119ub_deseq2	1468
up_TSA_k119ub_deseq2	0
up_TSA_k119ub_deseq2	-22155
up_TSA_k119ub_deseq2	15
up_TSA_k119ub_deseq2	314
up_TSA_k119ub_deseq2	0
up_TSA_k119ub_deseq2	526
up_TSA_k119ub_deseq2	-14789
up_TSA_k119ub_deseq2	282
up_TSA_k119ub_deseq2	164
up_TSA_k119ub_deseq2	0
up_TSA_k119ub_deseq2	0
up_TSA_k119ub_deseq2	0
up_TSA_k119ub_deseq2	34
up_TSA_k119ub_deseq2	280
up_TSA_k119ub_deseq2	0
up_TSA_k119ub_deseq2	0
up_TSA_k119ub_deseq2	0
up_TSA_k119ub_deseq2	99
up_TSA_k119ub_deseq2	57319
up_TSA_k119ub_deseq2	353
up_TSA_k119ub_deseq2	0
up_TSA_k119ub_deseq2	0
up_TSA_k119ub_deseq2	-542
up_TSA_k119ub_deseq2	345
up_TSA_k119ub_deseq2	503
up_TSA_k119ub_deseq2	44
up_TSA_k119ub_deseq2	283
up_TSA_k119ub_deseq2	9053
up_TSA_k119ub_deseq2	3579
up_TSA_k119ub_deseq2	173
up_TSA_k119ub_deseq2	437
up_TSA_k119ub_deseq2	516
up_TSA_k119ub_deseq2	0
up_TSA_k119ub_deseq2	-356
up_TSA_k119ub_deseq2	153
up_TSA_k119ub_deseq2	0
up_TSA_k119ub_deseq2	427
up_TSA_k119ub_deseq2	293
up_TSA_k119ub_deseq2	75074
up_TSA_k119ub_deseq2	258
up_TSA_k119ub_deseq2	611
up_TSA_k119ub_deseq2	0
up_TSA_k119ub_deseq2	1294
up_TSA_k119ub_deseq2	216
up_TSA_k119ub_deseq2	413
up_TSA_k119ub_deseq2	509
up_TSA_k119ub_deseq2	137
up_TSA_k119ub_deseq2	-4776
up_TSA_k119ub_deseq2	0
up_TSA_k119ub_deseq2	878
up_TSA_k119ub_deseq2	0
up_TSA_k119ub_deseq2	-54
up_TSA_k119ub_deseq2	0
up_TSA_k119ub_deseq2	0
up_TSA_k119ub_deseq2	237
up_TSA_k119ub_deseq2	0
up_TSA_k119ub_deseq2	797
up_TSA_k119ub_deseq2	0
up_TSA_k119ub_deseq2	0
up_TSA_k119ub_deseq2	58
up_TSA_k119ub_deseq2	-185551
up_TSA_k119ub_deseq2	523
up_TSA_k119ub_deseq2	0
up_TSA_k119ub_deseq2	497
up_TSA_k119ub_deseq2	-14
up_TSA_k119ub_deseq2	-563
up_TSA_k119ub_deseq2	-263
up_TSA_k119ub_deseq2	179
up_TSA_k119ub_deseq2	809
up_TSA_k119ub_deseq2	-213
up_TSA_k119ub_deseq2	604
up_TSA_k119ub_deseq2	55089
up_TSA_k119ub_deseq2	48587
up_TSA_k119ub_deseq2	341
up_TSA_k119ub_deseq2	-10415
up_TSA_k119ub_deseq2	0
up_TSA_k119ub_deseq2	0
up_TSA_k119ub_deseq2	1561
up_TSA_k119ub_deseq2	739
up_TSA_k119ub_deseq2	0
up_TSA_k119ub_deseq2	475
up_TSA_k119ub_deseq2	350
up_TSA_k119ub_deseq2	58
up_TSA_k119ub_deseq2	420
up_TSA_k119ub_deseq2	454
up_TSA_k119ub_deseq2	-44873
up_TSA_k119ub_deseq2	0
up_TSA_k119ub_deseq2	639
up_TSA_k119ub_deseq2	27418
up_TSA_k119ub_deseq2	-15796
up_TSA_k119ub_deseq2	0
up_TSA_k119ub_deseq2	0
up_TSA_k119ub_deseq2	75
up_TSA_k119ub_deseq2	1934
up_TSA_k119ub_deseq2	0
up_TSA_k119ub_deseq2	0
up_TSA_k119ub_deseq2	20703
up_TSA_k119ub_deseq2	58
up_TSA_k119ub_deseq2	57
up_TSA_k119ub_deseq2	2532
up_TSA_k119ub_deseq2	149
up_TSA_k119ub_deseq2	0
up_TSA_k119ub_deseq2	-9754
up_TSA_k119ub_deseq2	374
up_TSA_k119ub_deseq2	3857
up_TSA_k119ub_deseq2	0
up_TSA_k119ub_deseq2	80
up_TSA_k119ub_deseq2	56
up_TSA_k119ub_deseq2	157
up_TSA_k119ub_deseq2	-1132
up_TSA_k119ub_deseq2	8835
up_TSA_k119ub_deseq2	166
up_TSA_k119ub_deseq2	356
up_TSA_k119ub_deseq2	637
up_TSA_k119ub_deseq2	195
up_TSA_k119ub_deseq2	18157
up_TSA_k119ub_deseq2	400
up_TSA_k119ub_deseq2	107060
up_TSA_k119ub_deseq2	339
up_TSA_k119ub_deseq2	0
up_TSA_k119ub_deseq2	0
up_TSA_k119ub_deseq2	273
up_TSA_k119ub_deseq2	-218
up_TSA_k119ub_deseq2	6
up_TSA_k119ub_deseq2	0
up_TSA_k119ub_deseq2	25836
up_TSA_k119ub_deseq2	377
up_TSA_k119ub_deseq2	439
up_TSA_k119ub_deseq2	218
up_TSA_k119ub_deseq2	-2805
up_TSA_k119ub_deseq2	120
up_TSA_k119ub_deseq2	127
up_TSA_k119ub_deseq2	366
up_TSA_k119ub_deseq2	890
up_TSA_k119ub_deseq2	0
up_TSA_k119ub_deseq2	6229
up_TSA_k119ub_deseq2	-125924
up_TSA_k119ub_deseq2	526
up_TSA_k119ub_deseq2	-6945
up_TSA_k119ub_deseq2	-2997
up_TSA_k119ub_deseq2	34334
up_TSA_k119ub_deseq2	-835
up_TSA_k119ub_deseq2	358
up_TSA_k119ub_deseq2	25
up_TSA_k119ub_deseq2	0
up_TSA_k119ub_deseq2	305
up_TSA_k119ub_deseq2	0
up_TSA_k119ub_deseq2	0
up_TSA_k119ub_deseq2	8351
up_TSA_k119ub_deseq2	116
up_TSA_k119ub_deseq2	321
up_TSA_k119ub_deseq2	-34482
up_TSA_k119ub_deseq2	174
up_TSA_k119ub_deseq2	153
up_TSA_k119ub_deseq2	241
up_TSA_k119ub_deseq2	0
up_TSA_k119ub_deseq2	0
up_TSA_k119ub_deseq2	0
up_TSA_k119ub_deseq2	-2528
up_TSA_k27ac_deseq2	-7026
up_TSA_k27ac_deseq2	56
up_TSA_k27ac_deseq2	1242
up_TSA_k27ac_deseq2	-4208
up_TSA_k27ac_deseq2	-43139
up_TSA_k27ac_deseq2	3744
up_TSA_k27ac_deseq2	38431
up_TSA_k27ac_deseq2	43356
up_TSA_k27ac_deseq2	-18968
up_TSA_k27ac_deseq2	2207
up_TSA_k27ac_deseq2	191296
up_TSA_k27ac_deseq2	0
up_TSA_k27ac_deseq2	-26314
up_TSA_k27ac_deseq2	-10336
up_TSA_k27ac_deseq2	5144
up_TSA_k27ac_deseq2	-8011
up_TSA_k27ac_deseq2	-2809
up_TSA_k27ac_deseq2	162121
up_TSA_k27ac_deseq2	-2766
up_TSA_k27ac_deseq2	-15828
up_TSA_k27ac_deseq2	2743
up_TSA_k27ac_deseq2	14682
up_TSA_k27ac_deseq2	-879
up_TSA_k27ac_deseq2	-186
up_TSA_k27ac_deseq2	-21181
up_TSA_k27ac_deseq2	34657
up_TSA_k27ac_deseq2	531
up_TSA_k27ac_deseq2	-1857
up_TSA_k27ac_deseq2	-3601
up_TSA_k27ac_deseq2	717
up_TSA_k27ac_deseq2	3268
up_TSA_k27ac_deseq2	-17333
up_TSA_k27ac_deseq2	3917
up_TSA_k27ac_deseq2	50160
up_TSA_k27ac_deseq2	4634
up_TSA_k27ac_deseq2	1164
up_TSA_k27ac_deseq2	0
up_TSA_k27ac_deseq2	3120
up_TSA_k27ac_deseq2	61049
up_TSA_k27ac_deseq2	42
up_TSA_k27ac_deseq2	-832
up_TSA_k27ac_deseq2	-10839
up_TSA_k27ac_deseq2	27812
up_TSA_k27ac_deseq2	927
up_TSA_k27ac_deseq2	2755
up_TSA_k27ac_deseq2	233
up_TSA_k27ac_deseq2	0
up_TSA_k27ac_deseq2	-5094
up_TSA_k27ac_deseq2	11011
up_TSA_k27ac_deseq2	-2096
up_TSA_k27ac_deseq2	-80975
up_TSA_k27ac_deseq2	13809
up_TSA_k27ac_deseq2	149
up_TSA_k27ac_deseq2	764
up_TSA_k27ac_deseq2	7780
up_TSA_k27ac_deseq2	-10263
up_TSA_k27ac_deseq2	0
up_TSA_k27ac_deseq2	-108
up_TSA_k27ac_deseq2	0
up_TSA_k27ac_deseq2	-954
up_TSA_k27ac_deseq2	15012
up_TSA_k27ac_deseq2	-80
up_TSA_k27ac_deseq2	2184
up_TSA_k27ac_deseq2	-1556
up_TSA_k27ac_deseq2	979
up_TSA_k27ac_deseq2	16674
up_TSA_k27ac_deseq2	14
up_TSA_k27ac_deseq2	4103
up_TSA_k27ac_deseq2	3091
up_TSA_k27ac_deseq2	-32879
up_TSA_k27ac_deseq2	3230
up_TSA_k27ac_deseq2	169
up_TSA_k27ac_deseq2	0
up_TSA_k27ac_deseq2	3813
up_TSA_k27ac_deseq2	0
up_TSA_k27ac_deseq2	16581
up_TSA_k27ac_deseq2	519
up_TSA_k27ac_deseq2	-2768
up_TSA_k27ac_deseq2	2878
up_TSA_k27ac_deseq2	2227
up_TSA_k27ac_deseq2	13800
up_TSA_k27ac_deseq2	-13442
up_TSA_k27ac_deseq2	6438
up_TSA_k27ac_deseq2	-41
up_TSA_k27ac_deseq2	8326
up_TSA_k27ac_deseq2	-11659
up_TSA_k27ac_deseq2	-21909
up_TSA_k27ac_deseq2	3564
up_TSA_k27ac_deseq2	-15492
up_TSA_k27ac_deseq2	861
up_TSA_k27ac_deseq2	378
up_TSA_k27ac_deseq2	18839
up_TSA_k27ac_deseq2	-958
up_TSA_k27ac_deseq2	1302
up_TSA_k27ac_deseq2	7151
up_TSA_k27ac_deseq2	72214
up_TSA_k27ac_deseq2	-13661
up_TSA_k27ac_deseq2	-40
up_TSA_k27ac_deseq2	1792
up_TSA_k27ac_deseq2	6941
up_TSA_k27ac_deseq2	-3288
up_TSA_k27ac_deseq2	-12625
up_TSA_k27ac_deseq2	25944
up_TSA_k27ac_deseq2	-11485
up_TSA_k27ac_deseq2	-1153
up_TSA_k27ac_deseq2	9699
up_TSA_k27ac_deseq2	0
up_TSA_k27ac_deseq2	3636
up_TSA_k27ac_deseq2	-2459
up_TSA_k27ac_deseq2	-20293
up_TSA_k27ac_deseq2	-4999
up_TSA_k27ac_deseq2	-23464
up_TSA_k27ac_deseq2	-6613
up_TSA_k27ac_deseq2	16202
up_TSA_k27ac_deseq2	-23739
up_TSA_k27ac_deseq2	-4888
up_TSA_k27ac_deseq2	7293
up_TSA_k27ac_deseq2	-2901
up_TSA_k27ac_deseq2	-25544
up_TSA_k27ac_deseq2	12810
up_TSA_k27ac_deseq2	30664
up_TSA_k27ac_deseq2	815
up_TSA_k27ac_deseq2	36385
up_TSA_k27ac_deseq2	-14774
up_TSA_k27ac_deseq2	-4834
up_TSA_k27ac_deseq2	-7771
up_TSA_k27ac_deseq2	10563
up_TSA_k27ac_deseq2	-11504
up_TSA_k27ac_deseq2	-3069
up_TSA_k27ac_deseq2	-20383
up_TSA_k27ac_deseq2	-55365
up_TSA_k27ac_deseq2	2977
up_TSA_k27ac_deseq2	12802
up_TSA_k27ac_deseq2	8281
up_TSA_k27ac_deseq2	-16617
up_TSA_k27ac_deseq2	-17719
up_TSA_k27ac_deseq2	1091
up_TSA_k27ac_deseq2	-1346
up_TSA_k27ac_deseq2	8423
up_TSA_k27ac_deseq2	-30735
up_TSA_k27ac_deseq2	0
up_TSA_k27ac_deseq2	-5658
up_TSA_k27ac_deseq2	-21742
up_TSA_k27ac_deseq2	1625
up_TSA_k27ac_deseq2	4217
up_TSA_k27ac_deseq2	2251
up_TSA_k27ac_deseq2	-39453
up_TSA_k27ac_deseq2	-213
up_TSA_k27ac_deseq2	-187787
up_TSA_k27ac_deseq2	-23017
up_TSA_k27ac_deseq2	-78993
up_TSA_k27ac_deseq2	-2404
up_TSA_k27ac_deseq2	-6477
up_TSA_k27ac_deseq2	-5886
up_TSA_k27ac_deseq2	15632
up_TSA_k27ac_deseq2	-3918
up_TSA_k27ac_deseq2	0
up_TSA_k27ac_deseq2	10653
up_TSA_k27ac_deseq2	2359
up_TSA_k27ac_deseq2	2082
up_TSA_k27ac_deseq2	-5975
up_TSA_k27ac_deseq2	-2279
up_TSA_k27ac_deseq2	12029
up_TSA_k27ac_deseq2	8076
up_TSA_k27ac_deseq2	-10954
up_TSA_k27ac_deseq2	5954
up_TSA_k27ac_deseq2	8976
up_TSA_k27ac_deseq2	20835
up_TSA_k27ac_deseq2	1149
up_TSA_k27ac_deseq2	37517
up_TSA_k27ac_deseq2	-44798
up_TSA_k27ac_deseq2	48
up_TSA_k27ac_deseq2	17416
up_TSA_k27ac_deseq2	-27539
up_TSA_k27ac_deseq2	5829
up_TSA_k27ac_deseq2	-3437
up_TSA_k27ac_deseq2	-1547
up_TSA_k27ac_deseq2	18795
up_TSA_k27ac_deseq2	-11762
up_TSA_k27ac_deseq2	75397
up_TSA_k27ac_deseq2	3919
up_TSA_k27ac_deseq2	28726
up_TSA_k27ac_deseq2	-28953
up_TSA_k27ac_deseq2	-20659
up_TSA_k27ac_deseq2	-71530
up_TSA_k27ac_deseq2	72417
up_TSA_k27ac_deseq2	426
up_TSA_k27ac_deseq2	0
up_TSA_k27ac_deseq2	6589
up_TSA_k27ac_deseq2	-188
up_TSA_k27ac_deseq2	16975
up_TSA_k27ac_deseq2	5646
up_TSA_k27ac_deseq2	0
up_TSA_k27ac_deseq2	18
up_TSA_k27ac_deseq2	2152
up_TSA_k27ac_deseq2	71
up_TSA_k27ac_deseq2	-28061
up_TSA_k27ac_deseq2	35958
up_TSA_k27ac_deseq2	7407
up_TSA_k27ac_deseq2	4734
up_TSA_k27ac_deseq2	-992
up_TSA_k27ac_deseq2	150903
up_TSA_k27ac_deseq2	-6119
up_TSA_k27ac_deseq2	-10548
up_TSA_k27ac_deseq2	-6255
up_TSA_k27ac_deseq2	11773
up_TSA_k27ac_deseq2	5297
up_TSA_k27ac_deseq2	22
up_TSA_k27ac_deseq2	-377
up_TSA_k27ac_deseq2	-14860
up_TSA_k27ac_deseq2	2680
up_TSA_k27ac_deseq2	92398
up_TSA_k27ac_deseq2	9752
up_TSA_k27ac_deseq2	-20062
up_TSA_k27ac_deseq2	12103
up_TSA_k27ac_deseq2	4085
up_TSA_k27ac_deseq2	-1136
up_TSA_k27ac_deseq2	2240
up_TSA_k27ac_deseq2	0
up_TSA_k27ac_deseq2	0
up_TSA_k27ac_deseq2	4059
up_TSA_k27ac_deseq2	-20253
up_TSA_k27ac_deseq2	591
up_TSA_k27ac_deseq2	2403
up_TSA_k27ac_deseq2	2484
up_TSA_k27ac_deseq2	7345
up_TSA_k27ac_deseq2	22
up_TSA_k27ac_deseq2	3051
up_TSA_k27ac_deseq2	49866
up_TSA_k27ac_deseq2	-29231
up_TSA_k27ac_deseq2	1363
up_TSA_k27ac_deseq2	1949
up_TSA_k27ac_deseq2	-9043
up_TSA_k27ac_deseq2	9787
up_TSA_k27ac_deseq2	-1761
up_TSA_k27ac_deseq2	-91
up_TSA_k27ac_deseq2	38793
up_TSA_k27ac_deseq2	-5454
up_TSA_k27ac_deseq2	96180
up_TSA_k27ac_deseq2	23356
up_TSA_k27ac_deseq2	19045
up_TSA_k27ac_deseq2	-1808
up_TSA_k27ac_deseq2	-28997
up_TSA_k27ac_deseq2	-28875
up_TSA_k27ac_deseq2	-1047
up_TSA_k27ac_deseq2	-785
up_TSA_k27ac_deseq2	-3994
up_TSA_k27ac_deseq2	-12898
up_TSA_k27ac_deseq2	18872
up_TSA_k27ac_deseq2	-697
up_TSA_k27ac_deseq2	0
up_TSA_k27ac_deseq2	766
up_TSA_k27ac_deseq2	12823
up_TSA_k27ac_deseq2	0
up_TSA_k27ac_deseq2	-12054
up_TSA_k27ac_deseq2	21020
up_TSA_k27ac_deseq2	-787
up_TSA_k27ac_deseq2	910
up_TSA_k27ac_deseq2	-10743
up_TSA_k27ac_deseq2	8061
up_TSA_k27ac_deseq2	-2613
up_TSA_k27ac_deseq2	-4535
up_TSA_k27ac_deseq2	-3796
up_TSA_k27ac_deseq2	-15153
up_TSA_k27ac_deseq2	29478
up_TSA_k27ac_deseq2	-31612
up_TSA_k27ac_deseq2	-60478
up_TSA_k27ac_deseq2	-1890
up_TSA_k27ac_deseq2	-42
up_TSA_k27ac_deseq2	-7438
up_TSA_k27ac_deseq2	-958
up_TSA_k27ac_deseq2	-1690
up_TSA_k27ac_deseq2	2297
up_TSA_k27ac_deseq2	-150
up_TSA_k27ac_deseq2	6890
up_TSA_k27ac_deseq2	-1659
up_TSA_k27ac_deseq2	7217
up_TSA_k27ac_deseq2	8802
up_TSA_k27ac_deseq2	18562
up_TSA_k27ac_deseq2	-6156
up_TSA_k27ac_deseq2	-5695
up_TSA_k27ac_deseq2	1647
up_TSA_k27ac_deseq2	-6701
up_TSA_k27ac_deseq2	-12082
up_TSA_k27ac_deseq2	-13929
up_TSA_k27ac_deseq2	9843
up_TSA_k27ac_deseq2	-1381
up_TSA_k27ac_deseq2	-7527
up_TSA_k27ac_deseq2	7977
up_TSA_k27ac_deseq2	-6445
up_TSA_k27ac_deseq2	1806
up_TSA_k27ac_deseq2	-12495
up_TSA_k27ac_deseq2	6582
up_TSA_k27ac_deseq2	27061
up_TSA_k27ac_deseq2	314
up_TSA_k27ac_deseq2	4047
up_TSA_k27ac_deseq2	4297
up_TSA_k27ac_deseq2	8148
up_TSA_k27ac_deseq2	6523
up_TSA_k27ac_deseq2	1820
up_TSA_k27ac_deseq2	-18049
up_TSA_k27ac_deseq2	0
up_TSA_k27ac_deseq2	-117
up_TSA_k27ac_deseq2	-15501
up_TSA_k27ac_deseq2	21429
up_TSA_k27ac_deseq2	182339
up_TSA_k27ac_deseq2	-106
up_TSA_k27ac_deseq2	1515
up_TSA_k27ac_deseq2	-93747
up_TSA_k27ac_deseq2	2215
up_TSA_k27ac_deseq2	-13398
up_TSA_k27ac_deseq2	2440
up_TSA_k27ac_deseq2	5004
up_TSA_k27ac_deseq2	6617
up_TSA_k27ac_deseq2	7951
up_TSA_k27ac_deseq2	14654
up_TSA_k27ac_deseq2	-29537
up_TSA_k27ac_deseq2	-7686
up_TSA_k27ac_deseq2	10543
up_TSA_k27ac_deseq2	75856
up_TSA_k27ac_deseq2	10496
up_TSA_k27ac_deseq2	-3118
up_TSA_k27ac_deseq2	-20610
up_TSA_k27ac_deseq2	2667
up_TSA_k27ac_deseq2	835
up_TSA_k27ac_deseq2	-27332
up_TSA_k27ac_deseq2	-588
up_TSA_k27ac_deseq2	-40987
up_TSA_k27ac_deseq2	212812
up_TSA_k27ac_deseq2	0
up_TSA_k27ac_deseq2	0
up_TSA_k27ac_deseq2	9315
up_TSA_k27ac_deseq2	-4277
up_TSA_k27ac_deseq2	3456
up_TSA_k27ac_deseq2	8257
up_TSA_k27ac_deseq2	26759
up_TSA_k27ac_deseq2	-29527
up_TSA_k27ac_deseq2	-9386
up_TSA_k27ac_deseq2	-22093
up_TSA_k27ac_deseq2	-13251
up_TSA_k27ac_deseq2	1234
up_TSA_k27ac_deseq2	1909
up_TSA_k27ac_deseq2	-44656
up_TSA_k27ac_deseq2	-2952
up_TSA_k27ac_deseq2	19988
up_TSA_k27ac_deseq2	1463
up_TSA_k27ac_deseq2	-188
up_TSA_k27ac_deseq2	11239
up_TSA_k27ac_deseq2	7460
up_TSA_k27ac_deseq2	-13287
up_TSA_k27ac_deseq2	6478
up_TSA_k27ac_deseq2	-57787
up_TSA_k27ac_deseq2	-481
up_TSA_k27ac_deseq2	-2030
up_TSA_k27ac_deseq2	15624
up_TSA_k27ac_deseq2	-1667
up_TSA_k27ac_deseq2	-3511
up_TSA_k27ac_deseq2	15557
up_TSA_k27ac_deseq2	-6575
up_TSA_k27ac_deseq2	-3
up_TSA_k27ac_deseq2	-1958
up_TSA_k27ac_deseq2	-10679
up_TSA_k27ac_deseq2	56475
up_TSA_k27ac_deseq2	1692
up_TSA_k27ac_deseq2	23548
up_TSA_k27ac_deseq2	-19711
up_TSA_k27ac_deseq2	-8688
up_TSA_k27ac_deseq2	-24535
up_TSA_k27ac_deseq2	16630
up_TSA_k27ac_deseq2	-2876
up_TSA_k27ac_deseq2	14094
up_TSA_k27ac_deseq2	16947
up_TSA_k27ac_deseq2	13157
up_TSA_k27ac_deseq2	980
up_TSA_k27ac_deseq2	-6185
up_TSA_k27ac_deseq2	0
up_TSA_k27ac_deseq2	0
up_TSA_k27ac_deseq2	11220
up_TSA_k27ac_deseq2	1424
up_TSA_k27ac_deseq2	-22189
up_TSA_k27ac_deseq2	140803
up_TSA_k27ac_deseq2	-6114
up_TSA_k27ac_deseq2	-317
up_TSA_k27ac_deseq2	16029
up_TSA_k27ac_deseq2	-1887
up_TSA_k27ac_deseq2	7708
up_TSA_k27ac_deseq2	-9058
up_TSA_k27ac_deseq2	7201
up_TSA_k27ac_deseq2	7314
up_TSA_k27ac_deseq2	-7338
up_TSA_k27ac_deseq2	43871
up_TSA_k27ac_deseq2	-8015
up_TSA_k27ac_deseq2	-14432
up_TSA_k27ac_deseq2	-12453
up_TSA_k27ac_deseq2	0
up_TSA_k27ac_deseq2	0
up_TSA_k27ac_deseq2	-975
up_TSA_k27ac_deseq2	-7813
up_TSA_k27ac_deseq2	-10018
up_TSA_k27ac_deseq2	3571
up_TSA_k27ac_deseq2	2929
up_TSA_k27ac_deseq2	19717
up_TSA_k27ac_deseq2	8998
up_TSA_k27ac_deseq2	334
[truncated: 79,878 more rows]

## Sheet: ED_Fig_1i_ChIP_genomeFraction
Absolute
	active	repressive		Genome size
DMSO	148364993	182354368		2725521370
TSA	196030409	99601074
Fraction
	active	repressive
DMSO	0.0544355	0.0669062
TSA	0.071924	0.0365439
