# Supplementary material for: Transient histone deacetylase inhibition induces cellular memory of gene expression and 3D genome folding
Source: Nat Genet. 2026 Feb 4;58(2):404–17. doi: 10.1038/s41588-025-02489-4 (PMC12900649; doi:10.1038/s41588-025-02489-4)
Supplement: Supplementary file 13 — Statistical source data. [file 41588_2025_2489_MOESM13_ESM.xlsx]

## Sheet: ED_Fig_2e_cisTrans
	condition	Contact	value
fullDMSO	DMSO	trans	2044972601
fullDMSO	DMSO	cis	6488997523
fullTSA	TSA	trans	2992030881
fullTSA	TSA	cis	3702199393

## Sheet: ED_Fig_2g_compIdentity
comp	cat	value
A	DMSO	0.0661558
A	Common	0.875692
A	TSA	0.0581524
B	DMSO	0.0752805
B	Common	0.870251
B	TSA	0.0544681

## Sheet: ED_Fig_2j_data_panel_j
0	0	0.044625
0	0.01	0.596349
0	0.02	0.661258
0	0.03	0.689655
0	0.04	0.709939
0	0.05	0.736308
0	0.06	0.815416
0	0.07	0.839757
0	0.08	0.815416
0	0.09	0.827586
0	0.1	0.8357
0.01	0	0.590264
0.01	0.01	0.310345
0.01	0.02	0.701826
0.01	0.03	0.803245
0.01	0.04	0.851927
0.01	0.05	0.880325
0.01	0.06	0.880325
0.01	0.07	0.864097
0.01	0.08	0.880325
0.01	0.09	0.849899
0.01	0.1	0.821501
0.02	0	0.638945
0.02	0.01	0.703854
0.02	0.02	0.614604
0.02	0.03	0.84787
0.02	0.04	0.912779
0.02	0.05	0.902637
0.02	0.06	0.906694
0.02	0.07	0.89858
0.02	0.08	0.884381
0.02	0.09	0.843813
0.02	0.1	0.809331
0.03	0	0.669371
0.03	0.01	0.79716
0.03	0.02	0.849899
0.03	0.03	0.801217
0.03	0.04	0.916836
0.03	0.05	0.922921
0.03	0.06	0.904665
0.03	0.07	0.896552
0.03	0.08	0.8357
0.03	0.09	0.762677
0.03	0.1	0.687627
0.04	0	0.703854
0.04	0.01	0.845842
0.04	0.02	0.933063
0.04	0.03	0.957404
0.04	0.04	0.882353
0.04	0.05	0.941176
0.04	0.06	0.916836
0.04	0.07	0.868154
0.04	0.08	0.750507
0.04	0.09	0.699797
0.04	0.1	0.673428
0.05	0	0.736308
0.05	0.01	0.98783
0.05	0.02	0.941176
0.05	0.03	0.969574
0.05	0.04	0.931034
0.05	0.05	0.636917
0.05	0.06	0.815416
0.05	0.07	0.811359
0.05	0.08	0.716024
0.05	0.09	0.669371
0.05	0.1	0.634888
0.06	0	0.823529
0.06	0.01	0.981744
0.06	0.02	0.989858
0.06	0.03	0.975659
0.06	0.04	0.904665
0.06	0.05	0.813387
0.06	0.06	0.537525
0.06	0.07	0.716024
0.06	0.08	0.69574
0.06	0.09	0.614604
0.06	0.1	0.596349
0.07	0	0.89858
0.07	0.01	0.997972
0.07	0.02	0.922921
0.07	0.03	0.888438
0.07	0.04	0.864097
0.07	0.05	0.79716
0.07	0.06	0.720081
0.07	0.07	0.346856
0.07	0.08	0.653144
0.07	0.09	0.614604
0.07	0.1	0.576065
0.08	0	1
0.08	0.01	0.918864
0.08	0.02	0.870183
0.08	0.03	0.823529
0.08	0.04	0.730223
0.08	0.05	0.703854
0.08	0.06	0.685598
0.08	0.07	0.649087
0.08	0.08	0.097363
0.08	0.09	0.588235
0.08	0.1	0.547667
0.09	0	0.985801
0.09	0.01	0.831643
0.09	0.02	0.829615
0.09	0.03	0.744422
0.09	0.04	0.689655
0.09	0.05	0.653144
0.09	0.06	0.612576
0.09	0.07	0.612576
0.09	0.08	0.58215
0.09	0.09	0.081136
0.09	0.1	0.523327
0.1	0	0.910751
0.1	0.01	0.789047
0.1	0.02	0.795132
0.1	0.03	0.665314
0.1	0.04	0.657201
0.1	0.05	0.624746
0.1	0.06	0.588235
0.1	0.07	0.565923
0.1	0.08	0.537525
0.1	0.09	0.521298
0.1	0.1	0

## Sheet: ED_Fig_2k_data
A-DMSO-models	1	1.06406
A-DMSO-models	2	1.10589
A-DMSO-models	3	1.14128
A-DMSO-models	4	1.18719
A-DMSO-models	5	1.19662
A-DMSO-models	6	1.19815
A-DMSO-models	7	1.22717
A-DMSO-models	8	1.2304
A-DMSO-models	9	1.22469
A-DMSO-models	10	1.22429
A-DMSO-models	11	1.20871
A-DMSO-models	12	1.23078
A-DMSO-models	13	1.23716
A-DMSO-models	14	1.24283
A-DMSO-models	15	1.23598
A-DMSO-models	16	1.24668
A-DMSO-models	17	1.26097
A-DMSO-models	18	1.27748
A-DMSO-models	19	1.26147
A-DMSO-models	20	1.26754
A-DMSO-models	21	1.28959
A-DMSO-models	22	1.29625
A-DMSO-models	23	1.31363
A-DMSO-models	24	1.33442
A-DMSO-models	25	1.34911
A-DMSO-models	26	1.35546
A-DMSO-models	27	1.335
A-DMSO-models	28	1.30639
A-DMSO-models	29	1.31488
A-DMSO-models	30	1.34943
A-DMSO-models	31	1.35321
A-DMSO-models	32	1.31988
A-DMSO-models	33	1.31047
A-DMSO-models	34	1.34157
A-DMSO-models	35	1.36836
A-DMSO-models	36	1.34121
A-DMSO-models	37	1.3227
A-DMSO-models	38	1.34875
A-DMSO-models	39	1.33606
A-DMSO-models	40	1.35521
A-DMSO-models	41	1.34487
A-DMSO-models	42	1.30862
A-DMSO-models	43	1.30169
A-DMSO-models	44	1.33233
A-DMSO-models	45	1.34544
A-DMSO-models	46	1.36037
A-DMSO-models	47	1.36192
A-DMSO-models	48	1.35074
A-DMSO-models	49	1.33624
A-DMSO-models	50	1.33476
A-DMSO-models	51	1.33243
A-DMSO-models	52	1.30782
A-DMSO-models	53	1.31493
A-DMSO-models	54	1.30716
A-DMSO-models	55	1.28173
A-DMSO-models	56	1.32639
A-DMSO-models	57	1.33348
A-DMSO-models	58	1.33713
A-DMSO-models	59	1.31412
A-DMSO-models	60	1.32351
A-DMSO-models	61	1.31063
A-DMSO-models	62	1.31931
A-DMSO-models	63	1.31589
A-DMSO-models	64	1.29248
A-DMSO-models	65	1.29801
A-DMSO-models	66	1.30177
A-DMSO-models	67	1.29374
A-DMSO-models	68	1.29275
A-DMSO-models	69	1.32756
A-DMSO-models	70	1.35067
A-DMSO-models	71	1.33998
A-DMSO-models	72	1.33627
A-DMSO-models	73	1.3128
A-DMSO-models	74	1.32364
A-DMSO-models	75	1.32951
A-DMSO-models	76	1.34182
A-DMSO-models	77	1.3679
A-DMSO-models	78	1.40686
A-DMSO-models	79	1.3878
A-DMSO-models	80	1.37949
A-DMSO-models	81	1.34091
A-DMSO-models	82	1.33415
A-DMSO-models	83	1.31552
A-DMSO-models	84	1.32135
A-DMSO-models	85	1.34162
A-DMSO-models	86	1.3682
A-DMSO-models	87	1.39613
A-DMSO-models	88	1.38473
A-DMSO-models	89	1.37178
A-DMSO-models	90	1.36306
A-DMSO-models	91	1.3594
A-DMSO-models	92	1.344
A-DMSO-models	93	1.35841
A-DMSO-models	94	1.34955
A-DMSO-models	95	1.35038
A-DMSO-models	96	1.34012
A-DMSO-models	97	1.34611
A-DMSO-models	98	1.36186
A-DMSO-models	99	1.35708
A-DMSO-models	100	1.38269
A-DMSO-models	101	1.37818
A-DMSO-models	102	1.36443
A-DMSO-models	103	1.36568
A-DMSO-models	104	1.35829
A-DMSO-models	105	1.36981
A-DMSO-models	106	1.36637
A-DMSO-models	107	1.37666
A-DMSO-models	108	1.38424
A-DMSO-models	109	1.37277
A-DMSO-models	110	1.37802
A-DMSO-models	111	1.38827
A-DMSO-models	112	1.39894
A-DMSO-models	113	1.38168
A-DMSO-models	114	1.35881
A-DMSO-models	115	1.35754
A-DMSO-models	116	1.39453
A-DMSO-models	117	1.38197
A-DMSO-models	118	1.36108
A-DMSO-models	119	1.33761
A-DMSO-models	120	1.34129
A-DMSO-models	121	1.37109
A-DMSO-models	122	1.33947
A-DMSO-models	123	1.31194
A-DMSO-models	124	1.32695
A-DMSO-models	125	1.33549
A-DMSO-models	126	1.3539
A-DMSO-models	127	1.34151
A-DMSO-models	128	1.34537
A-DMSO-models	129	1.32084
A-DMSO-models	130	1.33797
A-DMSO-models	131	1.33531
A-DMSO-models	132	1.31094
A-DMSO-models	133	1.30603
A-DMSO-models	134	1.31052
A-DMSO-models	135	1.27909
A-DMSO-models	136	1.25633
A-DMSO-models	137	1.27509
A-DMSO-models	138	1.28402
A-DMSO-models	139	1.2932
A-DMSO-models	140	1.28988
A-DMSO-models	141	1.27647
A-DMSO-models	142	1.25711
A-DMSO-models	143	1.24137
A-DMSO-models	144	1.19213
A-DMSO-models	145	1.1817
A-DMSO-models	146	1.17278
A-DMSO-models	147	1.14783
A-DMSO-models	148	1.13816
A-DMSO-models	149	1.11603
A-DMSO-models	150	1.09199
B-DMSO-models	1	0.974112
B-DMSO-models	2	1.01751
B-DMSO-models	3	1.021
B-DMSO-models	4	1.01789
B-DMSO-models	5	1.06639
B-DMSO-models	6	1.08594
B-DMSO-models	7	1.10525
B-DMSO-models	8	1.13645
B-DMSO-models	9	1.13377
B-DMSO-models	10	1.1196
B-DMSO-models	11	1.12528
B-DMSO-models	12	1.16129
B-DMSO-models	13	1.18701
B-DMSO-models	14	1.17676
B-DMSO-models	15	1.16046
B-DMSO-models	16	1.14427
B-DMSO-models	17	1.16655
B-DMSO-models	18	1.17708
B-DMSO-models	19	1.19084
B-DMSO-models	20	1.20945
B-DMSO-models	21	1.21375
B-DMSO-models	22	1.22813
B-DMSO-models	23	1.19958
B-DMSO-models	24	1.19237
B-DMSO-models	25	1.2105
B-DMSO-models	26	1.20503
B-DMSO-models	27	1.19868
B-DMSO-models	28	1.20375
B-DMSO-models	29	1.21547
B-DMSO-models	30	1.23493
B-DMSO-models	31	1.22089
B-DMSO-models	32	1.21639
B-DMSO-models	33	1.20583
B-DMSO-models	34	1.21365
B-DMSO-models	35	1.23438
B-DMSO-models	36	1.24745
B-DMSO-models	37	1.24484
B-DMSO-models	38	1.24868
B-DMSO-models	39	1.21663
B-DMSO-models	40	1.21341
B-DMSO-models	41	1.22346
B-DMSO-models	42	1.19987
B-DMSO-models	43	1.19196
B-DMSO-models	44	1.21818
B-DMSO-models	45	1.2277
B-DMSO-models	46	1.25258
B-DMSO-models	47	1.26122
B-DMSO-models	48	1.25545
B-DMSO-models	49	1.25111
B-DMSO-models	50	1.22932
B-DMSO-models	51	1.22441
B-DMSO-models	52	1.2144
B-DMSO-models	53	1.20655
B-DMSO-models	54	1.20252
B-DMSO-models	55	1.21647
B-DMSO-models	56	1.19817
B-DMSO-models	57	1.20704
B-DMSO-models	58	1.22098
B-DMSO-models	59	1.22281
B-DMSO-models	60	1.22809
B-DMSO-models	61	1.24969
B-DMSO-models	62	1.25105
B-DMSO-models	63	1.24033
B-DMSO-models	64	1.23657
B-DMSO-models	65	1.22246
B-DMSO-models	66	1.21084
B-DMSO-models	67	1.205
B-DMSO-models	68	1.20609
B-DMSO-models	69	1.22746
B-DMSO-models	70	1.25974
B-DMSO-models	71	1.22333
B-DMSO-models	72	1.2279
B-DMSO-models	73	1.20818
B-DMSO-models	74	1.1992
B-DMSO-models	75	1.23537
B-DMSO-models	76	1.2381
B-DMSO-models	77	1.22946
B-DMSO-models	78	1.20014
B-DMSO-models	79	1.20664
B-DMSO-models	80	1.20416
B-DMSO-models	81	1.19615
B-DMSO-models	82	1.18782
B-DMSO-models	83	1.16629
B-DMSO-models	84	1.18997
B-DMSO-models	85	1.17572
B-DMSO-models	86	1.17466
B-DMSO-models	87	1.2179
B-DMSO-models	88	1.19737
B-DMSO-models	89	1.18146
B-DMSO-models	90	1.19265
B-DMSO-models	91	1.17269
B-DMSO-models	92	1.18281
B-DMSO-models	93	1.19836
B-DMSO-models	94	1.20584
B-DMSO-models	95	1.22443
B-DMSO-models	96	1.22721
B-DMSO-models	97	1.26702
B-DMSO-models	98	1.27144
B-DMSO-models	99	1.23429
B-DMSO-models	100	1.24719
B-DMSO-models	101	1.26176
B-DMSO-models	102	1.26301
B-DMSO-models	103	1.25231
B-DMSO-models	104	1.25028
B-DMSO-models	105	1.26341
B-DMSO-models	106	1.23478
B-DMSO-models	107	1.24223
B-DMSO-models	108	1.25999
B-DMSO-models	109	1.25186
B-DMSO-models	110	1.22923
B-DMSO-models	111	1.2293
B-DMSO-models	112	1.20503
B-DMSO-models	113	1.2112
B-DMSO-models	114	1.25498
B-DMSO-models	115	1.21424
B-DMSO-models	116	1.2184
B-DMSO-models	117	1.19923
B-DMSO-models	118	1.19367
B-DMSO-models	119	1.1615
B-DMSO-models	120	1.17411
B-DMSO-models	121	1.182
B-DMSO-models	122	1.19861
B-DMSO-models	123	1.2062
B-DMSO-models	124	1.21231
B-DMSO-models	125	1.16462
B-DMSO-models	126	1.18658
B-DMSO-models	127	1.19806
B-DMSO-models	128	1.18869
B-DMSO-models	129	1.19561
B-DMSO-models	130	1.17211
B-DMSO-models	131	1.14933
B-DMSO-models	132	1.15632
B-DMSO-models	133	1.17406
B-DMSO-models	134	1.17813
B-DMSO-models	135	1.14683
B-DMSO-models	136	1.13996
B-DMSO-models	137	1.15577
B-DMSO-models	138	1.15369
B-DMSO-models	139	1.13688
B-DMSO-models	140	1.14211
B-DMSO-models	141	1.16656
B-DMSO-models	142	1.15203
B-DMSO-models	143	1.13797
B-DMSO-models	144	1.10081
B-DMSO-models	145	1.08126
B-DMSO-models	146	1.07505
B-DMSO-models	147	1.05934
B-DMSO-models	148	1.04865
B-DMSO-models	149	1.01801
B-DMSO-models	150	1.01902
A-DMSO-MicroC	1	1.06045
A-DMSO-MicroC	2	1.11801
A-DMSO-MicroC	3	1.15637
A-DMSO-MicroC	4	1.18031
A-DMSO-MicroC	5	1.20358
A-DMSO-MicroC	6	1.21425
A-DMSO-MicroC	7	1.22273
A-DMSO-MicroC	8	1.23677
A-DMSO-MicroC	9	1.24238
A-DMSO-MicroC	10	1.25097
A-DMSO-MicroC	11	1.25914
A-DMSO-MicroC	12	1.27004
A-DMSO-MicroC	13	1.26901
A-DMSO-MicroC	14	1.28164
A-DMSO-MicroC	15	1.30357
A-DMSO-MicroC	16	1.28897
A-DMSO-MicroC	17	1.30029
A-DMSO-MicroC	18	1.30783
A-DMSO-MicroC	19	1.30955
A-DMSO-MicroC	20	1.31654
A-DMSO-MicroC	21	1.30891
A-DMSO-MicroC	22	1.30585
A-DMSO-MicroC	23	1.31683
A-DMSO-MicroC	24	1.31626
A-DMSO-MicroC	25	1.31398
A-DMSO-MicroC	26	1.31236
A-DMSO-MicroC	27	1.31925
A-DMSO-MicroC	28	1.31802
A-DMSO-MicroC	29	1.31968
A-DMSO-MicroC	30	1.3439
A-DMSO-MicroC	31	1.32554
A-DMSO-MicroC	32	1.33414
A-DMSO-MicroC	33	1.33181
A-DMSO-MicroC	34	1.33497
A-DMSO-MicroC	35	1.33909
A-DMSO-MicroC	36	1.3367
A-DMSO-MicroC	37	1.33777
A-DMSO-MicroC	38	1.34718
A-DMSO-MicroC	39	1.34705
A-DMSO-MicroC	40	1.34689
A-DMSO-MicroC	41	1.34793
A-DMSO-MicroC	42	1.35141
A-DMSO-MicroC	43	1.35098
A-DMSO-MicroC	44	1.34875
A-DMSO-MicroC	45	1.36047
A-DMSO-MicroC	46	1.34017
A-DMSO-MicroC	47	1.34566
A-DMSO-MicroC	48	1.33758
A-DMSO-MicroC	49	1.3442
A-DMSO-MicroC	50	1.34609
A-DMSO-MicroC	51	1.34251
A-DMSO-MicroC	52	1.34005
A-DMSO-MicroC	53	1.35224
A-DMSO-MicroC	54	1.34731
A-DMSO-MicroC	55	1.34954
A-DMSO-MicroC	56	1.34967
A-DMSO-MicroC	57	1.3509
A-DMSO-MicroC	58	1.35279
A-DMSO-MicroC	59	1.34892
A-DMSO-MicroC	60	1.36322
A-DMSO-MicroC	61	1.34963
A-DMSO-MicroC	62	1.35846
A-DMSO-MicroC	63	1.36122
A-DMSO-MicroC	64	1.35612
A-DMSO-MicroC	65	1.36293
A-DMSO-MicroC	66	1.36423
A-DMSO-MicroC	67	1.35797
A-DMSO-MicroC	68	1.37065
A-DMSO-MicroC	69	1.37003
A-DMSO-MicroC	70	1.36849
A-DMSO-MicroC	71	1.37067
A-DMSO-MicroC	72	1.36878
A-DMSO-MicroC	73	1.36755
A-DMSO-MicroC	74	1.36437
A-DMSO-MicroC	75	1.38067
A-DMSO-MicroC	76	1.3636
A-DMSO-MicroC	77	1.36932
A-DMSO-MicroC	78	1.36908
A-DMSO-MicroC	79	1.37281
A-DMSO-MicroC	80	1.37034
A-DMSO-MicroC	81	1.36873
A-DMSO-MicroC	82	1.37203
A-DMSO-MicroC	83	1.3667
A-DMSO-MicroC	84	1.37307
A-DMSO-MicroC	85	1.37066
A-DMSO-MicroC	86	1.37081
A-DMSO-MicroC	87	1.37565
A-DMSO-MicroC	88	1.37655
A-DMSO-MicroC	89	1.3654
A-DMSO-MicroC	90	1.38329
A-DMSO-MicroC	91	1.36985
A-DMSO-MicroC	92	1.37515
A-DMSO-MicroC	93	1.37204
A-DMSO-MicroC	94	1.37287
A-DMSO-MicroC	95	1.37306
A-DMSO-MicroC	96	1.37207
A-DMSO-MicroC	97	1.37564
A-DMSO-MicroC	98	1.37205
A-DMSO-MicroC	99	1.37104
A-DMSO-MicroC	100	1.37175
A-DMSO-MicroC	101	1.36879
A-DMSO-MicroC	102	1.36789
A-DMSO-MicroC	103	1.37055
A-DMSO-MicroC	104	1.35727
A-DMSO-MicroC	105	1.37426
A-DMSO-MicroC	106	1.36014
A-DMSO-MicroC	107	1.35849
A-DMSO-MicroC	108	1.35918
A-DMSO-MicroC	109	1.356
A-DMSO-MicroC	110	1.35528
A-DMSO-MicroC	111	1.35594
A-DMSO-MicroC	112	1.3524
A-DMSO-MicroC	113	1.34665
A-DMSO-MicroC	114	1.34987
A-DMSO-MicroC	115	1.35192
A-DMSO-MicroC	116	1.34756
A-DMSO-MicroC	117	1.34822
A-DMSO-MicroC	118	1.34825
A-DMSO-MicroC	119	1.33295
A-DMSO-MicroC	120	1.34959
A-DMSO-MicroC	121	1.33689
A-DMSO-MicroC	122	1.33493
A-DMSO-MicroC	123	1.34059
A-DMSO-MicroC	124	1.332
A-DMSO-MicroC	125	1.32794
A-DMSO-MicroC	126	1.33041
A-DMSO-MicroC	127	1.33235
A-DMSO-MicroC	128	1.32743
A-DMSO-MicroC	129	1.32976
A-DMSO-MicroC	130	1.32974
A-DMSO-MicroC	131	1.31969
A-DMSO-MicroC	132	1.32101
A-DMSO-MicroC	133	1.31516
A-DMSO-MicroC	134	1.30579
A-DMSO-MicroC	135	1.32151
A-DMSO-MicroC	136	1.29673
A-DMSO-MicroC	137	1.28321
A-DMSO-MicroC	138	1.28172
A-DMSO-MicroC	139	1.26823
A-DMSO-MicroC	140	1.26452
A-DMSO-MicroC	141	1.25779
A-DMSO-MicroC	142	1.24369
A-DMSO-MicroC	143	1.22381
A-DMSO-MicroC	144	1.21098
A-DMSO-MicroC	145	1.19418
A-DMSO-MicroC	146	1.16916
A-DMSO-MicroC	147	1.1505
A-DMSO-MicroC	148	1.11682
A-DMSO-MicroC	149	1.07316
A-DMSO-MicroC	150	1.03771
B-DMSO-MicroC	1	1.0425
B-DMSO-MicroC	2	1.0926
B-DMSO-MicroC	3	1.12476
B-DMSO-MicroC	4	1.14463
B-DMSO-MicroC	5	1.16805
B-DMSO-MicroC	6	1.17696
B-DMSO-MicroC	7	1.18502
B-DMSO-MicroC	8	1.19479
B-DMSO-MicroC	9	1.20398
B-DMSO-MicroC	10	1.2139
B-DMSO-MicroC	11	1.21712
B-DMSO-MicroC	12	1.22397
B-DMSO-MicroC	13	1.22044
B-DMSO-MicroC	14	1.22897
B-DMSO-MicroC	15	1.24683
B-DMSO-MicroC	16	1.23475
B-DMSO-MicroC	17	1.23884
B-DMSO-MicroC	18	1.24219
B-DMSO-MicroC	19	1.24419
B-DMSO-MicroC	20	1.24844
B-DMSO-MicroC	21	1.24676
B-DMSO-MicroC	22	1.24511
B-DMSO-MicroC	23	1.24848
B-DMSO-MicroC	24	1.24678
B-DMSO-MicroC	25	1.24512
B-DMSO-MicroC	26	1.24233
B-DMSO-MicroC	27	1.24719
B-DMSO-MicroC	28	1.24302
B-DMSO-MicroC	29	1.24063
B-DMSO-MicroC	30	1.25482
B-DMSO-MicroC	31	1.24409
B-DMSO-MicroC	32	1.24798
B-DMSO-MicroC	33	1.244
B-DMSO-MicroC	34	1.24371
B-DMSO-MicroC	35	1.24658
B-DMSO-MicroC	36	1.2456
B-DMSO-MicroC	37	1.24452
B-DMSO-MicroC	38	1.25031
B-DMSO-MicroC	39	1.24619
B-DMSO-MicroC	40	1.24793
B-DMSO-MicroC	41	1.25114
B-DMSO-MicroC	42	1.24933
B-DMSO-MicroC	43	1.25158
B-DMSO-MicroC	44	1.25271
B-DMSO-MicroC	45	1.26368
B-DMSO-MicroC	46	1.24786
B-DMSO-MicroC	47	1.2526
B-DMSO-MicroC	48	1.2475
B-DMSO-MicroC	49	1.25045
B-DMSO-MicroC	50	1.25432
B-DMSO-MicroC	51	1.25423
B-DMSO-MicroC	52	1.25328
B-DMSO-MicroC	53	1.2604
B-DMSO-MicroC	54	1.25168
B-DMSO-MicroC	55	1.25256
B-DMSO-MicroC	56	1.25369
B-DMSO-MicroC	57	1.2503
B-DMSO-MicroC	58	1.25378
B-DMSO-MicroC	59	1.24973
B-DMSO-MicroC	60	1.26151
B-DMSO-MicroC	61	1.25145
B-DMSO-MicroC	62	1.25936
B-DMSO-MicroC	63	1.26079
B-DMSO-MicroC	64	1.25701
B-DMSO-MicroC	65	1.25912
B-DMSO-MicroC	66	1.26078
B-DMSO-MicroC	67	1.25531
B-DMSO-MicroC	68	1.25912
B-DMSO-MicroC	69	1.25515
B-DMSO-MicroC	70	1.25788
B-DMSO-MicroC	71	1.26354
B-DMSO-MicroC	72	1.25724
B-DMSO-MicroC	73	1.26063
B-DMSO-MicroC	74	1.2566
B-DMSO-MicroC	75	1.26622
B-DMSO-MicroC	76	1.25282
B-DMSO-MicroC	77	1.25668
B-DMSO-MicroC	78	1.25707
B-DMSO-MicroC	79	1.25859
B-DMSO-MicroC	80	1.25373
B-DMSO-MicroC	81	1.25321
B-DMSO-MicroC	82	1.25706
B-DMSO-MicroC	83	1.25308
B-DMSO-MicroC	84	1.25618
B-DMSO-MicroC	85	1.25681
B-DMSO-MicroC	86	1.25209
B-DMSO-MicroC	87	1.25511
B-DMSO-MicroC	88	1.2564
B-DMSO-MicroC	89	1.24738
B-DMSO-MicroC	90	1.26126
B-DMSO-MicroC	91	1.24948
B-DMSO-MicroC	92	1.25296
B-DMSO-MicroC	93	1.24642
B-DMSO-MicroC	94	1.2447
B-DMSO-MicroC	95	1.2457
B-DMSO-MicroC	96	1.24442
B-DMSO-MicroC	97	1.25005
B-DMSO-MicroC	98	1.24667
B-DMSO-MicroC	99	1.24986
B-DMSO-MicroC	100	1.25036
B-DMSO-MicroC	101	1.25307
B-DMSO-MicroC	102	1.2523
B-DMSO-MicroC	103	1.2547
B-DMSO-MicroC	104	1.24725
B-DMSO-MicroC	105	1.26166
B-DMSO-MicroC	106	1.24832
B-DMSO-MicroC	107	1.25608
B-DMSO-MicroC	108	1.25885
B-DMSO-MicroC	109	1.25928
B-DMSO-MicroC	110	1.25948
B-DMSO-MicroC	111	1.26103
B-DMSO-MicroC	112	1.26161
B-DMSO-MicroC	113	1.25594
B-DMSO-MicroC	114	1.25865
B-DMSO-MicroC	115	1.26144
B-DMSO-MicroC	116	1.2599
B-DMSO-MicroC	117	1.25944
B-DMSO-MicroC	118	1.25775
B-DMSO-MicroC	119	1.2476
B-DMSO-MicroC	120	1.26071
B-DMSO-MicroC	121	1.24999
B-DMSO-MicroC	122	1.24574
B-DMSO-MicroC	123	1.25008
B-DMSO-MicroC	124	1.24474
B-DMSO-MicroC	125	1.24781
B-DMSO-MicroC	126	1.24861
B-DMSO-MicroC	127	1.2508
B-DMSO-MicroC	128	1.24258
B-DMSO-MicroC	129	1.24109
B-DMSO-MicroC	130	1.24151
B-DMSO-MicroC	131	1.23256
B-DMSO-MicroC	132	1.23343
B-DMSO-MicroC	133	1.23151
B-DMSO-MicroC	134	1.22591
B-DMSO-MicroC	135	1.23652
B-DMSO-MicroC	136	1.22485
B-DMSO-MicroC	137	1.22193
B-DMSO-MicroC	138	1.22528
B-DMSO-MicroC	139	1.2186
B-DMSO-MicroC	140	1.2178
B-DMSO-MicroC	141	1.20895
B-DMSO-MicroC	142	1.20346
B-DMSO-MicroC	143	1.19485
B-DMSO-MicroC	144	1.18712
B-DMSO-MicroC	145	1.17853
B-DMSO-MicroC	146	1.16307
B-DMSO-MicroC	147	1.14874
B-DMSO-MicroC	148	1.11644
B-DMSO-MicroC	149	1.08114
B-DMSO-MicroC	150	1.04156

## Sheet: ED_Fig_2l_data_panel
0	0	0.930906	DMSO
0	1	0.868846	DMSO
0	2	NA	DMSO
0	3	NA	DMSO
0	4	NA	DMSO
0	5	NA	DMSO
0	6	NA	DMSO
0	7	NA	DMSO
0	8	NA	DMSO
0	9	NA	DMSO
0	10	NA	DMSO
0	11	NA	DMSO
0	12	NA	DMSO
0	13	NA	DMSO
0	14	NA	DMSO
0	15	NA	DMSO
0	16	NA	DMSO
0	17	NA	DMSO
0	18	NA	DMSO
0	19	NA	DMSO
1	0	1	DMSO
1	1	0.855089	DMSO
1	2	NA	DMSO
1	3	NA	DMSO
1	4	NA	DMSO
1	5	NA	DMSO
1	6	NA	DMSO
1	7	NA	DMSO
1	8	NA	DMSO
1	9	NA	DMSO
1	10	NA	DMSO
1	11	NA	DMSO
1	12	NA	DMSO
1	13	NA	DMSO
1	14	NA	DMSO
1	15	NA	DMSO
1	16	NA	DMSO
1	17	NA	DMSO
1	18	NA	DMSO
1	19	NA	DMSO
2	0	0.917253	DMSO
2	1	0.820645	DMSO
2	2	NA	DMSO
2	3	NA	DMSO
2	4	NA	DMSO
2	5	NA	DMSO
2	6	NA	DMSO
2	7	NA	DMSO
2	8	NA	DMSO
2	9	NA	DMSO
2	10	NA	DMSO
2	11	NA	DMSO
2	12	NA	DMSO
2	13	NA	DMSO
2	14	NA	DMSO
2	15	NA	DMSO
2	16	NA	DMSO
2	17	NA	DMSO
2	18	NA	DMSO
2	19	NA	DMSO
3	0	0.882706	DMSO
3	1	0.751758	DMSO
3	2	0.648324	DMSO
3	3	NA	DMSO
3	4	NA	DMSO
3	5	NA	DMSO
3	6	NA	DMSO
3	7	NA	DMSO
3	8	NA	DMSO
3	9	NA	DMSO
3	10	NA	DMSO
3	11	NA	DMSO
3	12	NA	DMSO
3	13	NA	DMSO
3	14	NA	DMSO
3	15	NA	DMSO
3	16	NA	DMSO
3	17	NA	DMSO
3	18	NA	DMSO
3	19	NA	DMSO
4	0	0.834506	DMSO
4	1	0.717211	DMSO
4	2	NA	DMSO
4	3	NA	DMSO
4	4	NA	DMSO
4	5	NA	DMSO
4	6	NA	DMSO
4	7	NA	DMSO
4	8	NA	DMSO
4	9	NA	DMSO
4	10	NA	DMSO
4	11	NA	DMSO
4	12	NA	DMSO
4	13	NA	DMSO
4	14	NA	DMSO
4	15	NA	DMSO
4	16	NA	DMSO
4	17	NA	DMSO
4	18	NA	DMSO
4	19	NA	DMSO
5	0	NA	DMSO
5	1	NA	DMSO
5	2	NA	DMSO
5	3	NA	DMSO
5	4	NA	DMSO
5	5	NA	DMSO
5	6	NA	DMSO
5	7	NA	DMSO
5	8	NA	DMSO
5	9	NA	DMSO
5	10	NA	DMSO
5	11	NA	DMSO
5	12	NA	DMSO
5	13	NA	DMSO
5	14	NA	DMSO
5	15	NA	DMSO
5	16	NA	DMSO
5	17	NA	DMSO
5	18	NA	DMSO
5	19	NA	DMSO
6	0	NA	DMSO
6	1	NA	DMSO
6	2	NA	DMSO
6	3	NA	DMSO
6	4	NA	DMSO
6	5	NA	DMSO
6	6	NA	DMSO
6	7	NA	DMSO
6	8	NA	DMSO
6	9	NA	DMSO
6	10	NA	DMSO
6	11	NA	DMSO
6	12	NA	DMSO
6	13	NA	DMSO
6	14	NA	DMSO
6	15	NA	DMSO
6	16	NA	DMSO
6	17	NA	DMSO
6	18	NA	DMSO
6	19	NA	DMSO
7	0	NA	DMSO
7	1	NA	DMSO
7	2	NA	DMSO
7	3	NA	DMSO
7	4	NA	DMSO
7	5	NA	DMSO
7	6	NA	DMSO
7	7	NA	DMSO
7	8	NA	DMSO
7	9	NA	DMSO
7	10	NA	DMSO
7	11	NA	DMSO
7	12	NA	DMSO
7	13	NA	DMSO
7	14	NA	DMSO
7	15	NA	DMSO
7	16	NA	DMSO
7	17	NA	DMSO
7	18	NA	DMSO
7	19	NA	DMSO
8	0	0.758585	DMSO
8	1	0.613777	DMSO
8	2	0.53103	DMSO
8	3	0.379396	DMSO
8	4	0.255275	DMSO
8	5	NA	DMSO
8	6	NA	DMSO
8	7	NA	DMSO
8	8	NA	DMSO
8	9	NA	DMSO
8	10	NA	DMSO
8	11	NA	DMSO
8	12	NA	DMSO
8	13	NA	DMSO
8	14	NA	DMSO
8	15	NA	DMSO
8	16	NA	DMSO
8	17	NA	DMSO
8	18	NA	DMSO
8	19	NA	DMSO
9	0	NA	DMSO
9	1	NA	DMSO
9	2	NA	DMSO
9	3	NA	DMSO
9	4	NA	DMSO
9	5	NA	DMSO
9	6	NA	DMSO
9	7	NA	DMSO
9	8	NA	DMSO
9	9	NA	DMSO
9	10	NA	DMSO
9	11	NA	DMSO
9	12	NA	DMSO
9	13	NA	DMSO
9	14	NA	DMSO
9	15	NA	DMSO
9	16	NA	DMSO
9	17	NA	DMSO
9	18	NA	DMSO
9	19	NA	DMSO
10	0	0.717211	DMSO
10	1	0.593091	DMSO
10	2	0.427596	DMSO
10	3	0.241415	DMSO
10	4	NA	DMSO
10	5	NA	DMSO
10	6	NA	DMSO
10	7	NA	DMSO
10	8	NA	DMSO
10	9	NA	DMSO
10	10	NA	DMSO
10	11	NA	DMSO
10	12	NA	DMSO
10	13	NA	DMSO
10	14	NA	DMSO
10	15	NA	DMSO
10	16	NA	DMSO
10	17	NA	DMSO
10	18	NA	DMSO
10	19	NA	DMSO
11	0	NA	DMSO
11	1	NA	DMSO
11	2	NA	DMSO
11	3	NA	DMSO
11	4	NA	DMSO
11	5	NA	DMSO
11	6	NA	DMSO
11	7	NA	DMSO
11	8	NA	DMSO
11	9	NA	DMSO
11	10	NA	DMSO
11	11	NA	DMSO
11	12	NA	DMSO
11	13	NA	DMSO
11	14	NA	DMSO
11	15	NA	DMSO
11	16	NA	DMSO
11	17	NA	DMSO
11	18	NA	DMSO
11	19	NA	DMSO
12	0	0.669011	DMSO
12	1	0.551717	DMSO
12	2	0.448283	DMSO
12	3	0.234588	DMSO
12	4	NA	DMSO
12	5	NA	DMSO
12	6	NA	DMSO
12	7	NA	DMSO
12	8	NA	DMSO
12	9	NA	DMSO
12	10	NA	DMSO
12	11	NA	DMSO
12	12	NA	DMSO
12	13	NA	DMSO
12	14	NA	DMSO
12	15	NA	DMSO
12	16	NA	DMSO
12	17	NA	DMSO
12	18	NA	DMSO
12	19	NA	DMSO
13	0	NA	DMSO
13	1	NA	DMSO
13	2	0.344849	DMSO
13	3	NA	DMSO
13	4	0.131154	DMSO
13	5	NA	DMSO
13	6	NA	DMSO
13	7	NA	DMSO
13	8	NA	DMSO
13	9	NA	DMSO
13	10	NA	DMSO
13	11	NA	DMSO
13	12	NA	DMSO
13	13	NA	DMSO
13	14	NA	DMSO
13	15	NA	DMSO
13	16	NA	DMSO
13	17	NA	DMSO
13	18	NA	DMSO
13	19	NA	DMSO
14	0	0.696525	DMSO
14	1	0.503517	DMSO
14	2	0.303475	DMSO
14	3	0.282789	DMSO
14	4	0	DMSO
14	5	NA	DMSO
14	6	NA	DMSO
14	7	NA	DMSO
14	8	NA	DMSO
14	9	NA	DMSO
14	10	NA	DMSO
14	11	NA	DMSO
14	12	NA	DMSO
14	13	NA	DMSO
14	14	NA	DMSO
14	15	NA	DMSO
14	16	NA	DMSO
14	17	NA	DMSO
14	18	NA	DMSO
14	19	NA	DMSO
15	0	NA	DMSO
15	1	NA	DMSO
15	2	0.413736	DMSO
15	3	0.220728	DMSO
15	4	0.103434	DMSO
15	5	NA	DMSO
15	6	NA	DMSO
15	7	NA	DMSO
15	8	NA	DMSO
15	9	NA	DMSO
15	10	NA	DMSO
15	11	NA	DMSO
15	12	NA	DMSO
15	13	NA	DMSO
15	14	NA	DMSO
15	15	NA	DMSO
15	16	NA	DMSO
15	17	NA	DMSO
15	18	NA	DMSO
15	19	NA	DMSO
16	0	0.689698	DMSO
16	1	0.53103	DMSO
16	2	0.324162	DMSO
16	3	0.227555	DMSO
16	4	NA	DMSO
16	5	NA	DMSO
16	6	NA	DMSO
16	7	NA	DMSO
16	8	NA	DMSO
16	9	NA	DMSO
16	10	NA	DMSO
16	11	NA	DMSO
16	12	NA	DMSO
16	13	NA	DMSO
16	14	NA	DMSO
16	15	NA	DMSO
16	16	NA	DMSO
16	17	NA	DMSO
16	18	NA	DMSO
16	19	NA	DMSO
17	0	NA	DMSO
17	1	NA	DMSO
17	2	0.358709	DMSO
17	3	0.096607	DMSO
17	4	0.06206	DMSO
17	5	NA	DMSO
17	6	NA	DMSO
17	7	NA	DMSO
17	8	NA	DMSO
17	9	NA	DMSO
17	10	NA	DMSO
17	11	NA	DMSO
17	12	NA	DMSO
17	13	NA	DMSO
17	14	NA	DMSO
17	15	NA	DMSO
17	16	NA	DMSO
17	17	NA	DMSO
17	18	NA	DMSO
17	19	NA	DMSO
18	0	NA	DMSO
18	1	NA	DMSO
18	2	0.268928	DMSO
18	3	0.165494	DMSO
18	4	0.007034	DMSO
18	5	NA	DMSO
18	6	NA	DMSO
18	7	NA	DMSO
18	8	NA	DMSO
18	9	NA	DMSO
18	10	NA	DMSO
18	11	NA	DMSO
18	12	NA	DMSO
18	13	NA	DMSO
18	14	NA	DMSO
18	15	NA	DMSO
18	16	NA	DMSO
18	17	NA	DMSO
18	18	NA	DMSO
18	19	NA	DMSO
19	0	NA	DMSO
19	1	NA	DMSO
19	2	0.289615	DMSO
19	3	0.131154	DMSO
19	4	0.041374	DMSO
19	5	NA	DMSO
19	6	NA	DMSO
19	7	NA	DMSO
19	8	NA	DMSO
19	9	NA	DMSO
19	10	NA	DMSO
19	11	NA	DMSO
19	12	NA	DMSO
19	13	NA	DMSO
19	14	NA	DMSO
19	15	NA	DMSO
19	16	NA	DMSO
19	17	NA	DMSO
19	18	NA	DMSO
19	19	NA	DMSO
0	0	0	TSA
0	1	0.124152	TSA
0	2	NA	TSA
0	3	NA	TSA
0	4	NA	TSA
0	5	NA	TSA
0	6	NA	TSA
0	7	NA	TSA
0	8	NA	TSA
0	9	NA	TSA
0	10	NA	TSA
0	11	NA	TSA
0	12	NA	TSA
0	13	NA	TSA
0	14	NA	TSA
0	15	NA	TSA
0	16	NA	TSA
0	17	NA	TSA
0	18	NA	TSA
0	19	NA	TSA
1	0	0.043792	TSA
1	1	0.18984	TSA
1	2	NA	TSA
1	3	NA	TSA
1	4	NA	TSA
1	5	NA	TSA
1	6	NA	TSA
1	7	NA	TSA
1	8	NA	TSA
1	9	NA	TSA
1	10	NA	TSA
1	11	NA	TSA
1	12	NA	TSA
1	13	NA	TSA
1	14	NA	TSA
1	15	NA	TSA
1	16	NA	TSA
1	17	NA	TSA
1	18	NA	TSA
1	19	NA	TSA
2	0	0.131377	TSA
2	1	0.233633	TSA
2	2	NA	TSA
2	3	NA	TSA
2	4	NA	TSA
2	5	NA	TSA
2	6	NA	TSA
2	7	NA	TSA
2	8	NA	TSA
2	9	NA	TSA
2	10	NA	TSA
2	11	NA	TSA
2	12	NA	TSA
2	13	NA	TSA
2	14	NA	TSA
2	15	NA	TSA
2	16	NA	TSA
2	17	NA	TSA
2	18	NA	TSA
2	19	NA	TSA
3	0	0.160499	TSA
3	1	0.291877	TSA
3	2	0.452595	TSA
3	3	NA	TSA
3	4	NA	TSA
3	5	NA	TSA
3	6	NA	TSA
3	7	NA	TSA
3	8	NA	TSA
3	9	NA	TSA
3	10	NA	TSA
3	11	NA	TSA
3	12	NA	TSA
3	13	NA	TSA
3	14	NA	TSA
3	15	NA	TSA
3	16	NA	TSA
3	17	NA	TSA
3	18	NA	TSA
3	19	NA	TSA
4	0	0.204292	TSA
4	1	0.328443	TSA
4	2	NA	TSA
4	3	NA	TSA
4	4	NA	TSA
4	5	NA	TSA
4	6	NA	TSA
4	7	NA	TSA
4	8	NA	TSA
4	9	NA	TSA
4	10	NA	TSA
4	11	NA	TSA
4	12	NA	TSA
4	13	NA	TSA
4	14	NA	TSA
4	15	NA	TSA
4	16	NA	TSA
4	17	NA	TSA
4	18	NA	TSA
4	19	NA	TSA
5	0	NA	TSA
5	1	NA	TSA
5	2	NA	TSA
5	3	NA	TSA
5	4	NA	TSA
5	5	NA	TSA
5	6	NA	TSA
5	7	NA	TSA
5	8	NA	TSA
5	9	NA	TSA
5	10	NA	TSA
5	11	NA	TSA
5	12	NA	TSA
5	13	NA	TSA
5	14	NA	TSA
5	15	NA	TSA
5	16	NA	TSA
5	17	NA	TSA
5	18	NA	TSA
5	19	NA	TSA
6	0	NA	TSA
6	1	NA	TSA
6	2	NA	TSA
6	3	NA	TSA
6	4	NA	TSA
6	5	NA	TSA
6	6	NA	TSA
6	7	NA	TSA
6	8	NA	TSA
6	9	NA	TSA
6	10	NA	TSA
6	11	NA	TSA
6	12	NA	TSA
6	13	NA	TSA
6	14	NA	TSA
6	15	NA	TSA
6	16	NA	TSA
6	17	NA	TSA
6	18	NA	TSA
6	19	NA	TSA
7	0	NA	TSA
7	1	NA	TSA
7	2	NA	TSA
7	3	NA	TSA
7	4	NA	TSA
7	5	NA	TSA
7	6	NA	TSA
7	7	NA	TSA
7	8	NA	TSA
7	9	NA	TSA
7	10	NA	TSA
7	11	NA	TSA
7	12	NA	TSA
7	13	NA	TSA
7	14	NA	TSA
7	15	NA	TSA
7	16	NA	TSA
7	17	NA	TSA
7	18	NA	TSA
7	19	NA	TSA
8	0	0.284651	TSA
8	1	0.437924	TSA
8	2	0.649661	TSA
8	3	0.759142	TSA
8	4	0.649661	TSA
8	5	NA	TSA
8	6	NA	TSA
8	7	NA	TSA
8	8	NA	TSA
8	9	NA	TSA
8	10	NA	TSA
8	11	NA	TSA
8	12	NA	TSA
8	13	NA	TSA
8	14	NA	TSA
8	15	NA	TSA
8	16	NA	TSA
8	17	NA	TSA
8	18	NA	TSA
8	19	NA	TSA
9	0	NA	TSA
9	1	NA	TSA
9	2	NA	TSA
9	3	NA	TSA
9	4	NA	TSA
9	5	NA	TSA
9	6	NA	TSA
9	7	NA	TSA
9	8	NA	TSA
9	9	NA	TSA
9	10	NA	TSA
9	11	NA	TSA
9	12	NA	TSA
9	13	NA	TSA
9	14	NA	TSA
9	15	NA	TSA
9	16	NA	TSA
9	17	NA	TSA
9	18	NA	TSA
9	19	NA	TSA
10	0	0.328443	TSA
10	1	0.45982	TSA
10	2	0.802934	TSA
10	3	0.795489	TSA
10	4	NA	TSA
10	5	NA	TSA
10	6	NA	TSA
10	7	NA	TSA
10	8	NA	TSA
10	9	NA	TSA
10	10	NA	TSA
10	11	NA	TSA
10	12	NA	TSA
10	13	NA	TSA
10	14	NA	TSA
10	15	NA	TSA
10	16	NA	TSA
10	17	NA	TSA
10	18	NA	TSA
10	19	NA	TSA
11	0	NA	TSA
11	1	NA	TSA
11	2	NA	TSA
11	3	NA	TSA
11	4	NA	TSA
11	5	NA	TSA
11	6	NA	TSA
11	7	NA	TSA
11	8	NA	TSA
11	9	NA	TSA
11	10	NA	TSA
11	11	NA	TSA
11	12	NA	TSA
11	13	NA	TSA
11	14	NA	TSA
11	15	NA	TSA
11	16	NA	TSA
11	17	NA	TSA
11	18	NA	TSA
11	19	NA	TSA
12	0	0.379461	TSA
12	1	0.503613	TSA
12	2	0.781038	TSA
12	3	0.802934	TSA
12	4	NA	TSA
12	5	NA	TSA
12	6	NA	TSA
12	7	NA	TSA
12	8	NA	TSA
12	9	NA	TSA
12	10	NA	TSA
12	11	NA	TSA
12	12	NA	TSA
12	13	NA	TSA
12	14	NA	TSA
12	15	NA	TSA
12	16	NA	TSA
12	17	NA	TSA
12	18	NA	TSA
12	19	NA	TSA
13	0	NA	TSA
13	1	NA	TSA
13	2	0.890519	TSA
13	3	NA	TSA
13	4	0.671557	TSA
13	5	NA	TSA
13	6	NA	TSA
13	7	NA	TSA
13	8	NA	TSA
13	9	NA	TSA
13	10	NA	TSA
13	11	NA	TSA
13	12	NA	TSA
13	13	NA	TSA
13	14	NA	TSA
13	15	NA	TSA
13	16	NA	TSA
13	17	NA	TSA
13	18	NA	TSA
13	19	NA	TSA
14	0	0.350339	TSA
14	1	0.554631	TSA
14	2	0.941537	TSA
14	3	0.90497	TSA
14	4	0.722575	TSA
14	5	NA	TSA
14	6	NA	TSA
14	7	NA	TSA
14	8	NA	TSA
14	9	NA	TSA
14	10	NA	TSA
14	11	NA	TSA
14	12	NA	TSA
14	13	NA	TSA
14	14	NA	TSA
14	15	NA	TSA
14	16	NA	TSA
14	17	NA	TSA
14	18	NA	TSA
14	19	NA	TSA
15	0	NA	TSA
15	1	NA	TSA
15	2	0.817386	TSA
15	3	0.875848	TSA
15	4	0.715349	TSA
15	5	NA	TSA
15	6	NA	TSA
15	7	NA	TSA
15	8	NA	TSA
15	9	NA	TSA
15	10	NA	TSA
15	11	NA	TSA
15	12	NA	TSA
15	13	NA	TSA
15	14	NA	TSA
15	15	NA	TSA
15	16	NA	TSA
15	17	NA	TSA
15	18	NA	TSA
15	19	NA	TSA
16	0	0.357565	TSA
16	1	0.525509	TSA
16	2	0.919641	TSA
16	3	0.90497	TSA
16	4	NA	TSA
16	5	NA	TSA
16	6	NA	TSA
16	7	NA	TSA
16	8	NA	TSA
16	9	NA	TSA
16	10	NA	TSA
16	11	NA	TSA
16	12	NA	TSA
16	13	NA	TSA
16	14	NA	TSA
16	15	NA	TSA
16	16	NA	TSA
16	17	NA	TSA
16	18	NA	TSA
16	19	NA	TSA
17	0	NA	TSA
17	1	NA	TSA
17	2	0.875848	TSA
17	3	0.883074	TSA
17	4	0.729801	TSA
17	5	NA	TSA
17	6	NA	TSA
17	7	NA	TSA
17	8	NA	TSA
17	9	NA	TSA
17	10	NA	TSA
17	11	NA	TSA
17	12	NA	TSA
17	13	NA	TSA
17	14	NA	TSA
17	15	NA	TSA
17	16	NA	TSA
17	17	NA	TSA
17	18	NA	TSA
17	19	NA	TSA
18	0	NA	TSA
18	1	NA	TSA
18	2	0.978104	TSA
18	3	1	TSA
18	4	0.686008	TSA
18	5	NA	TSA
18	6	NA	TSA
18	7	NA	TSA
18	8	NA	TSA
18	9	NA	TSA
18	10	NA	TSA
18	11	NA	TSA
18	12	NA	TSA
18	13	NA	TSA
18	14	NA	TSA
18	15	NA	TSA
18	16	NA	TSA
18	17	NA	TSA
18	18	NA	TSA
18	19	NA	TSA
19	0	NA	TSA
19	1	NA	TSA
19	2	0.956208	TSA
19	3	1	TSA
19	4	0.737245	TSA
19	5	NA	TSA
19	6	NA	TSA
19	7	NA	TSA
19	8	NA	TSA
19	9	NA	TSA
19	10	NA	TSA
19	11	NA	TSA
19	12	NA	TSA
19	13	NA	TSA
19	14	NA	TSA
19	15	NA	TSA
19	16	NA	TSA
19	17	NA	TSA
19	18	NA	TSA
19	19	NA	TSA

## Sheet: ED_Fig_2m_data
A-DMSO-models	1	1.17478
A-DMSO-models	2	1.18419
A-DMSO-models	3	1.20798
A-DMSO-models	4	1.25932
A-DMSO-models	5	1.28449
A-DMSO-models	6	1.2566
A-DMSO-models	7	1.29415
A-DMSO-models	8	1.31189
A-DMSO-models	9	1.29748
A-DMSO-models	10	1.28783
A-DMSO-models	11	1.33041
A-DMSO-models	12	1.31368
A-DMSO-models	13	1.31127
A-DMSO-models	14	1.30833
A-DMSO-models	15	1.32276
A-DMSO-models	16	1.32222
A-DMSO-models	17	1.30809
A-DMSO-models	18	1.3357
A-DMSO-models	19	1.34249
A-DMSO-models	20	1.366
A-DMSO-models	21	1.38849
A-DMSO-models	22	1.36086
A-DMSO-models	23	1.35517
A-DMSO-models	24	1.34918
A-DMSO-models	25	1.3475
A-DMSO-models	26	1.34028
A-DMSO-models	27	1.34002
A-DMSO-models	28	1.34301
A-DMSO-models	29	1.32596
A-DMSO-models	30	1.34177
A-DMSO-models	31	1.32763
A-DMSO-models	32	1.33866
A-DMSO-models	33	1.31822
A-DMSO-models	34	1.31292
A-DMSO-models	35	1.33738
A-DMSO-models	36	1.35395
A-DMSO-models	37	1.33845
A-DMSO-models	38	1.34162
A-DMSO-models	39	1.32717
A-DMSO-models	40	1.36702
A-DMSO-models	41	1.34996
A-DMSO-models	42	1.39041
A-DMSO-models	43	1.4225
A-DMSO-models	44	1.39637
A-DMSO-models	45	1.39916
A-DMSO-models	46	1.37913
A-DMSO-models	47	1.39197
A-DMSO-models	48	1.37018
A-DMSO-models	49	1.35921
A-DMSO-models	50	1.38232
A-DMSO-models	51	1.37231
A-DMSO-models	52	1.38164
A-DMSO-models	53	1.38912
A-DMSO-models	54	1.37289
A-DMSO-models	55	1.37671
A-DMSO-models	56	1.34833
A-DMSO-models	57	1.36579
A-DMSO-models	58	1.41093
A-DMSO-models	59	1.4082
A-DMSO-models	60	1.38769
A-DMSO-models	61	1.36802
A-DMSO-models	62	1.35118
A-DMSO-models	63	1.3534
A-DMSO-models	64	1.38758
A-DMSO-models	65	1.35956
A-DMSO-models	66	1.34151
A-DMSO-models	67	1.34834
A-DMSO-models	68	1.34536
A-DMSO-models	69	1.35517
A-DMSO-models	70	1.37537
A-DMSO-models	71	1.37514
A-DMSO-models	72	1.37071
A-DMSO-models	73	1.36371
A-DMSO-models	74	1.34326
A-DMSO-models	75	1.35242
A-DMSO-models	76	1.33043
A-DMSO-models	77	1.34949
A-DMSO-models	78	1.35517
A-DMSO-models	79	1.33302
A-DMSO-models	80	1.32069
A-DMSO-models	81	1.3162
A-DMSO-models	82	1.34701
A-DMSO-models	83	1.31061
A-DMSO-models	84	1.29215
A-DMSO-models	85	1.30206
A-DMSO-models	86	1.27674
A-DMSO-models	87	1.28305
A-DMSO-models	88	1.30318
A-DMSO-models	89	1.30556
A-DMSO-models	90	1.31549
A-DMSO-models	91	1.28367
A-DMSO-models	92	1.32175
A-DMSO-models	93	1.33476
A-DMSO-models	94	1.32807
A-DMSO-models	95	1.34174
A-DMSO-models	96	1.33835
A-DMSO-models	97	1.34451
A-DMSO-models	98	1.34033
A-DMSO-models	99	1.32926
A-DMSO-models	100	1.32795
A-DMSO-models	101	1.35598
A-DMSO-models	102	1.37492
A-DMSO-models	103	1.35454
A-DMSO-models	104	1.34593
A-DMSO-models	105	1.34177
A-DMSO-models	106	1.32618
A-DMSO-models	107	1.31974
A-DMSO-models	108	1.34696
A-DMSO-models	109	1.35788
A-DMSO-models	110	1.3736
A-DMSO-models	111	1.378
A-DMSO-models	112	1.35942
A-DMSO-models	113	1.33442
A-DMSO-models	114	1.32778
A-DMSO-models	115	1.33955
A-DMSO-models	116	1.34437
A-DMSO-models	117	1.34439
A-DMSO-models	118	1.33412
A-DMSO-models	119	1.32155
A-DMSO-models	120	1.30384
A-DMSO-models	121	1.32754
A-DMSO-models	122	1.33612
A-DMSO-models	123	1.36445
A-DMSO-models	124	1.34464
A-DMSO-models	125	1.31999
A-DMSO-models	126	1.32368
A-DMSO-models	127	1.29054
A-DMSO-models	128	1.32034
A-DMSO-models	129	1.32173
A-DMSO-models	130	1.29578
A-DMSO-models	131	1.3079
A-DMSO-models	132	1.31174
A-DMSO-models	133	1.30189
A-DMSO-models	134	1.28232
A-DMSO-models	135	1.26825
A-DMSO-models	136	1.27737
A-DMSO-models	137	1.28526
A-DMSO-models	138	1.26769
A-DMSO-models	139	1.2587
A-DMSO-models	140	1.26151
A-DMSO-models	141	1.22826
A-DMSO-models	142	1.2101
A-DMSO-models	143	1.18913
A-DMSO-models	144	1.17877
A-DMSO-models	145	1.16792
A-DMSO-models	146	1.16571
A-DMSO-models	147	1.16263
A-DMSO-models	148	1.12087
A-DMSO-models	149	1.09645
A-DMSO-models	150	1.08814
B-DMSO-models	1	0.938055
B-DMSO-models	2	0.961967
B-DMSO-models	3	1.0192
B-DMSO-models	4	1.05402
B-DMSO-models	5	1.04263
B-DMSO-models	6	1.08048
B-DMSO-models	7	1.06489
B-DMSO-models	8	1.08147
B-DMSO-models	9	1.06353
B-DMSO-models	10	1.08091
B-DMSO-models	11	1.06202
B-DMSO-models	12	1.04849
B-DMSO-models	13	1.06524
B-DMSO-models	14	1.08662
B-DMSO-models	15	1.08997
B-DMSO-models	16	1.0875
B-DMSO-models	17	1.08658
B-DMSO-models	18	1.09321
B-DMSO-models	19	1.11567
B-DMSO-models	20	1.12367
B-DMSO-models	21	1.14199
B-DMSO-models	22	1.10936
B-DMSO-models	23	1.12075
B-DMSO-models	24	1.13565
B-DMSO-models	25	1.13038
B-DMSO-models	26	1.1271
B-DMSO-models	27	1.11989
B-DMSO-models	28	1.11039
B-DMSO-models	29	1.12057
B-DMSO-models	30	1.12059
B-DMSO-models	31	1.11728
B-DMSO-models	32	1.14565
B-DMSO-models	33	1.14432
B-DMSO-models	34	1.16101
B-DMSO-models	35	1.16104
B-DMSO-models	36	1.14997
B-DMSO-models	37	1.16826
B-DMSO-models	38	1.13799
B-DMSO-models	39	1.13976
B-DMSO-models	40	1.13641
B-DMSO-models	41	1.1207
B-DMSO-models	42	1.11732
B-DMSO-models	43	1.12265
B-DMSO-models	44	1.15252
B-DMSO-models	45	1.16179
B-DMSO-models	46	1.17694
B-DMSO-models	47	1.16829
B-DMSO-models	48	1.1878
B-DMSO-models	49	1.20015
B-DMSO-models	50	1.19092
B-DMSO-models	51	1.2017
B-DMSO-models	52	1.19232
B-DMSO-models	53	1.17668
B-DMSO-models	54	1.18606
B-DMSO-models	55	1.18549
B-DMSO-models	56	1.18686
B-DMSO-models	57	1.18526
B-DMSO-models	58	1.19517
B-DMSO-models	59	1.21865
B-DMSO-models	60	1.23747
B-DMSO-models	61	1.22735
B-DMSO-models	62	1.23075
B-DMSO-models	63	1.2413
B-DMSO-models	64	1.21116
B-DMSO-models	65	1.22197
B-DMSO-models	66	1.20858
B-DMSO-models	67	1.19419
B-DMSO-models	68	1.1868
B-DMSO-models	69	1.17836
B-DMSO-models	70	1.19729
B-DMSO-models	71	1.19953
B-DMSO-models	72	1.18735
B-DMSO-models	73	1.21607
B-DMSO-models	74	1.22954
B-DMSO-models	75	1.24147
B-DMSO-models	76	1.22629
B-DMSO-models	77	1.21217
B-DMSO-models	78	1.25396
B-DMSO-models	79	1.23017
B-DMSO-models	80	1.20027
B-DMSO-models	81	1.23591
B-DMSO-models	82	1.24778
B-DMSO-models	83	1.20536
B-DMSO-models	84	1.20048
B-DMSO-models	85	1.20729
B-DMSO-models	86	1.19632
B-DMSO-models	87	1.18028
B-DMSO-models	88	1.22814
B-DMSO-models	89	1.24544
B-DMSO-models	90	1.2575
B-DMSO-models	91	1.24465
B-DMSO-models	92	1.25737
B-DMSO-models	93	1.2367
B-DMSO-models	94	1.22071
B-DMSO-models	95	1.22239
B-DMSO-models	96	1.23144
B-DMSO-models	97	1.2273
B-DMSO-models	98	1.21523
B-DMSO-models	99	1.22811
B-DMSO-models	100	1.23891
B-DMSO-models	101	1.26016
B-DMSO-models	102	1.22386
B-DMSO-models	103	1.20769
B-DMSO-models	104	1.19553
B-DMSO-models	105	1.20705
B-DMSO-models	106	1.25303
B-DMSO-models	107	1.26614
B-DMSO-models	108	1.22882
B-DMSO-models	109	1.19424
B-DMSO-models	110	1.17314
B-DMSO-models	111	1.18659
B-DMSO-models	112	1.2424
B-DMSO-models	113	1.21401
B-DMSO-models	114	1.19987
B-DMSO-models	115	1.18782
B-DMSO-models	116	1.16201
B-DMSO-models	117	1.15156
B-DMSO-models	118	1.16111
B-DMSO-models	119	1.18374
B-DMSO-models	120	1.20045
B-DMSO-models	121	1.1823
B-DMSO-models	122	1.16709
B-DMSO-models	123	1.1809
B-DMSO-models	124	1.18911
B-DMSO-models	125	1.1803
B-DMSO-models	126	1.15473
B-DMSO-models	127	1.17444
B-DMSO-models	128	1.1694
B-DMSO-models	129	1.17126
B-DMSO-models	130	1.15735
B-DMSO-models	131	1.13204
B-DMSO-models	132	1.11626
B-DMSO-models	133	1.11865
B-DMSO-models	134	1.1575
B-DMSO-models	135	1.14805
B-DMSO-models	136	1.14076
B-DMSO-models	137	1.11917
B-DMSO-models	138	1.11374
B-DMSO-models	139	1.14444
B-DMSO-models	140	1.15486
B-DMSO-models	141	1.13511
B-DMSO-models	142	1.12956
B-DMSO-models	143	1.12999
B-DMSO-models	144	1.14697
B-DMSO-models	145	1.10606
B-DMSO-models	146	1.09073
B-DMSO-models	147	1.0533
B-DMSO-models	148	1.05462
B-DMSO-models	149	1.02366
B-DMSO-models	150	1.01488
B-DMSO-MicroC	1	1.0425
B-DMSO-MicroC	2	1.0926
B-DMSO-MicroC	3	1.12476
B-DMSO-MicroC	4	1.14463
B-DMSO-MicroC	5	1.16805
B-DMSO-MicroC	6	1.17696
B-DMSO-MicroC	7	1.18502
B-DMSO-MicroC	8	1.19479
B-DMSO-MicroC	9	1.20398
B-DMSO-MicroC	10	1.2139
B-DMSO-MicroC	11	1.21712
B-DMSO-MicroC	12	1.22397
B-DMSO-MicroC	13	1.22044
B-DMSO-MicroC	14	1.22897
B-DMSO-MicroC	15	1.24683
B-DMSO-MicroC	16	1.23475
B-DMSO-MicroC	17	1.23884
B-DMSO-MicroC	18	1.24219
B-DMSO-MicroC	19	1.24419
B-DMSO-MicroC	20	1.24844
B-DMSO-MicroC	21	1.24676
B-DMSO-MicroC	22	1.24511
B-DMSO-MicroC	23	1.24848
B-DMSO-MicroC	24	1.24678
B-DMSO-MicroC	25	1.24512
B-DMSO-MicroC	26	1.24233
B-DMSO-MicroC	27	1.24719
B-DMSO-MicroC	28	1.24302
B-DMSO-MicroC	29	1.24063
B-DMSO-MicroC	30	1.25482
B-DMSO-MicroC	31	1.24409
B-DMSO-MicroC	32	1.24798
B-DMSO-MicroC	33	1.244
B-DMSO-MicroC	34	1.24371
B-DMSO-MicroC	35	1.24658
B-DMSO-MicroC	36	1.2456
B-DMSO-MicroC	37	1.24452
B-DMSO-MicroC	38	1.25031
B-DMSO-MicroC	39	1.24619
B-DMSO-MicroC	40	1.24793
B-DMSO-MicroC	41	1.25114
B-DMSO-MicroC	42	1.24933
B-DMSO-MicroC	43	1.25158
B-DMSO-MicroC	44	1.25271
B-DMSO-MicroC	45	1.26368
B-DMSO-MicroC	46	1.24786
B-DMSO-MicroC	47	1.2526
B-DMSO-MicroC	48	1.2475
B-DMSO-MicroC	49	1.25045
B-DMSO-MicroC	50	1.25432
B-DMSO-MicroC	51	1.25423
B-DMSO-MicroC	52	1.25328
B-DMSO-MicroC	53	1.2604
B-DMSO-MicroC	54	1.25168
B-DMSO-MicroC	55	1.25256
B-DMSO-MicroC	56	1.25369
B-DMSO-MicroC	57	1.2503
B-DMSO-MicroC	58	1.25378
B-DMSO-MicroC	59	1.24973
B-DMSO-MicroC	60	1.26151
B-DMSO-MicroC	61	1.25145
B-DMSO-MicroC	62	1.25936
B-DMSO-MicroC	63	1.26079
B-DMSO-MicroC	64	1.25701
B-DMSO-MicroC	65	1.25912
B-DMSO-MicroC	66	1.26078
B-DMSO-MicroC	67	1.25531
B-DMSO-MicroC	68	1.25912
B-DMSO-MicroC	69	1.25515
B-DMSO-MicroC	70	1.25788
B-DMSO-MicroC	71	1.26354
B-DMSO-MicroC	72	1.25724
B-DMSO-MicroC	73	1.26063
B-DMSO-MicroC	74	1.2566
B-DMSO-MicroC	75	1.26622
B-DMSO-MicroC	76	1.25282
B-DMSO-MicroC	77	1.25668
B-DMSO-MicroC	78	1.25707
B-DMSO-MicroC	79	1.25859
B-DMSO-MicroC	80	1.25373
B-DMSO-MicroC	81	1.25321
B-DMSO-MicroC	82	1.25706
B-DMSO-MicroC	83	1.25308
B-DMSO-MicroC	84	1.25618
B-DMSO-MicroC	85	1.25681
B-DMSO-MicroC	86	1.25209
B-DMSO-MicroC	87	1.25511
B-DMSO-MicroC	88	1.2564
B-DMSO-MicroC	89	1.24738
B-DMSO-MicroC	90	1.26126
B-DMSO-MicroC	91	1.24948
B-DMSO-MicroC	92	1.25296
B-DMSO-MicroC	93	1.24642
B-DMSO-MicroC	94	1.2447
B-DMSO-MicroC	95	1.2457
B-DMSO-MicroC	96	1.24442
B-DMSO-MicroC	97	1.25005
B-DMSO-MicroC	98	1.24667
B-DMSO-MicroC	99	1.24986
B-DMSO-MicroC	100	1.25036
B-DMSO-MicroC	101	1.25307
B-DMSO-MicroC	102	1.2523
B-DMSO-MicroC	103	1.2547
B-DMSO-MicroC	104	1.24725
B-DMSO-MicroC	105	1.26166
B-DMSO-MicroC	106	1.24832
B-DMSO-MicroC	107	1.25608
B-DMSO-MicroC	108	1.25885
B-DMSO-MicroC	109	1.25928
B-DMSO-MicroC	110	1.25948
B-DMSO-MicroC	111	1.26103
B-DMSO-MicroC	112	1.26161
B-DMSO-MicroC	113	1.25594
B-DMSO-MicroC	114	1.25865
B-DMSO-MicroC	115	1.26144
B-DMSO-MicroC	116	1.2599
B-DMSO-MicroC	117	1.25944
B-DMSO-MicroC	118	1.25775
B-DMSO-MicroC	119	1.2476
B-DMSO-MicroC	120	1.26071
B-DMSO-MicroC	121	1.24999
B-DMSO-MicroC	122	1.24574
B-DMSO-MicroC	123	1.25008
B-DMSO-MicroC	124	1.24474
B-DMSO-MicroC	125	1.24781
B-DMSO-MicroC	126	1.24861
B-DMSO-MicroC	127	1.2508
B-DMSO-MicroC	128	1.24258
B-DMSO-MicroC	129	1.24109
B-DMSO-MicroC	130	1.24151
B-DMSO-MicroC	131	1.23256
B-DMSO-MicroC	132	1.23343
B-DMSO-MicroC	133	1.23151
B-DMSO-MicroC	134	1.22591
B-DMSO-MicroC	135	1.23652
B-DMSO-MicroC	136	1.22485
B-DMSO-MicroC	137	1.22193
B-DMSO-MicroC	138	1.22528
B-DMSO-MicroC	139	1.2186
B-DMSO-MicroC	140	1.2178
B-DMSO-MicroC	141	1.20895
B-DMSO-MicroC	142	1.20346
B-DMSO-MicroC	143	1.19485
B-DMSO-MicroC	144	1.18712
B-DMSO-MicroC	145	1.17853
B-DMSO-MicroC	146	1.16307
B-DMSO-MicroC	147	1.14874
B-DMSO-MicroC	148	1.11644
B-DMSO-MicroC	149	1.08114
B-DMSO-MicroC	150	1.04156
A-DMSO-MicroC	1	1.06045
A-DMSO-MicroC	2	1.11801
A-DMSO-MicroC	3	1.15637
A-DMSO-MicroC	4	1.18031
A-DMSO-MicroC	5	1.20358
A-DMSO-MicroC	6	1.21425
A-DMSO-MicroC	7	1.22273
A-DMSO-MicroC	8	1.23677
A-DMSO-MicroC	9	1.24238
A-DMSO-MicroC	10	1.25097
A-DMSO-MicroC	11	1.25914
A-DMSO-MicroC	12	1.27004
A-DMSO-MicroC	13	1.26901
A-DMSO-MicroC	14	1.28164
A-DMSO-MicroC	15	1.30357
A-DMSO-MicroC	16	1.28897
A-DMSO-MicroC	17	1.30029
A-DMSO-MicroC	18	1.30783
A-DMSO-MicroC	19	1.30955
A-DMSO-MicroC	20	1.31654
A-DMSO-MicroC	21	1.30891
A-DMSO-MicroC	22	1.30585
A-DMSO-MicroC	23	1.31683
A-DMSO-MicroC	24	1.31626
A-DMSO-MicroC	25	1.31398
A-DMSO-MicroC	26	1.31236
A-DMSO-MicroC	27	1.31925
A-DMSO-MicroC	28	1.31802
A-DMSO-MicroC	29	1.31968
A-DMSO-MicroC	30	1.3439
A-DMSO-MicroC	31	1.32554
A-DMSO-MicroC	32	1.33414
A-DMSO-MicroC	33	1.33181
A-DMSO-MicroC	34	1.33497
A-DMSO-MicroC	35	1.33909
A-DMSO-MicroC	36	1.3367
A-DMSO-MicroC	37	1.33777
A-DMSO-MicroC	38	1.34718
A-DMSO-MicroC	39	1.34705
A-DMSO-MicroC	40	1.34689
A-DMSO-MicroC	41	1.34793
A-DMSO-MicroC	42	1.35141
A-DMSO-MicroC	43	1.35098
A-DMSO-MicroC	44	1.34875
A-DMSO-MicroC	45	1.36047
A-DMSO-MicroC	46	1.34017
A-DMSO-MicroC	47	1.34566
A-DMSO-MicroC	48	1.33758
A-DMSO-MicroC	49	1.3442
A-DMSO-MicroC	50	1.34609
A-DMSO-MicroC	51	1.34251
A-DMSO-MicroC	52	1.34005
A-DMSO-MicroC	53	1.35224
A-DMSO-MicroC	54	1.34731
A-DMSO-MicroC	55	1.34954
A-DMSO-MicroC	56	1.34967
A-DMSO-MicroC	57	1.3509
A-DMSO-MicroC	58	1.35279
A-DMSO-MicroC	59	1.34892
A-DMSO-MicroC	60	1.36322
A-DMSO-MicroC	61	1.34963
A-DMSO-MicroC	62	1.35846
A-DMSO-MicroC	63	1.36122
A-DMSO-MicroC	64	1.35612
A-DMSO-MicroC	65	1.36293
A-DMSO-MicroC	66	1.36423
A-DMSO-MicroC	67	1.35797
A-DMSO-MicroC	68	1.37065
A-DMSO-MicroC	69	1.37003
A-DMSO-MicroC	70	1.36849
A-DMSO-MicroC	71	1.37067
A-DMSO-MicroC	72	1.36878
A-DMSO-MicroC	73	1.36755
A-DMSO-MicroC	74	1.36437
A-DMSO-MicroC	75	1.38067
A-DMSO-MicroC	76	1.3636
A-DMSO-MicroC	77	1.36932
A-DMSO-MicroC	78	1.36908
A-DMSO-MicroC	79	1.37281
A-DMSO-MicroC	80	1.37034
A-DMSO-MicroC	81	1.36873
A-DMSO-MicroC	82	1.37203
A-DMSO-MicroC	83	1.3667
A-DMSO-MicroC	84	1.37307
A-DMSO-MicroC	85	1.37066
A-DMSO-MicroC	86	1.37081
A-DMSO-MicroC	87	1.37565
A-DMSO-MicroC	88	1.37655
A-DMSO-MicroC	89	1.3654
A-DMSO-MicroC	90	1.38329
A-DMSO-MicroC	91	1.36985
A-DMSO-MicroC	92	1.37515
A-DMSO-MicroC	93	1.37204
A-DMSO-MicroC	94	1.37287
A-DMSO-MicroC	95	1.37306
A-DMSO-MicroC	96	1.37207
A-DMSO-MicroC	97	1.37564
A-DMSO-MicroC	98	1.37205
A-DMSO-MicroC	99	1.37104
A-DMSO-MicroC	100	1.37175
A-DMSO-MicroC	101	1.36879
A-DMSO-MicroC	102	1.36789
A-DMSO-MicroC	103	1.37055
A-DMSO-MicroC	104	1.35727
A-DMSO-MicroC	105	1.37426
A-DMSO-MicroC	106	1.36014
A-DMSO-MicroC	107	1.35849
A-DMSO-MicroC	108	1.35918
A-DMSO-MicroC	109	1.356
A-DMSO-MicroC	110	1.35528
A-DMSO-MicroC	111	1.35594
A-DMSO-MicroC	112	1.3524
A-DMSO-MicroC	113	1.34665
A-DMSO-MicroC	114	1.34987
A-DMSO-MicroC	115	1.35192
A-DMSO-MicroC	116	1.34756
A-DMSO-MicroC	117	1.34822
A-DMSO-MicroC	118	1.34825
A-DMSO-MicroC	119	1.33295
A-DMSO-MicroC	120	1.34959
A-DMSO-MicroC	121	1.33689
A-DMSO-MicroC	122	1.33493
A-DMSO-MicroC	123	1.34059
A-DMSO-MicroC	124	1.332
A-DMSO-MicroC	125	1.32794
A-DMSO-MicroC	126	1.33041
A-DMSO-MicroC	127	1.33235
A-DMSO-MicroC	128	1.32743
A-DMSO-MicroC	129	1.32976
A-DMSO-MicroC	130	1.32974
A-DMSO-MicroC	131	1.31969
A-DMSO-MicroC	132	1.32101
A-DMSO-MicroC	133	1.31516
A-DMSO-MicroC	134	1.30579
A-DMSO-MicroC	135	1.32151
A-DMSO-MicroC	136	1.29673
A-DMSO-MicroC	137	1.28321
A-DMSO-MicroC	138	1.28172
A-DMSO-MicroC	139	1.26823
A-DMSO-MicroC	140	1.26452
A-DMSO-MicroC	141	1.25779
A-DMSO-MicroC	142	1.24369
A-DMSO-MicroC	143	1.22381
A-DMSO-MicroC	144	1.21098
A-DMSO-MicroC	145	1.19418
A-DMSO-MicroC	146	1.16916
A-DMSO-MicroC	147	1.1505
A-DMSO-MicroC	148	1.11682
A-DMSO-MicroC	149	1.07316
A-DMSO-MicroC	150	1.03771
A-TSA-models	1	0.98371
A-TSA-models	2	1.02074
A-TSA-models	3	1.05253
A-TSA-models	4	1.06866
A-TSA-models	5	1.10752
A-TSA-models	6	1.16737
A-TSA-models	7	1.19242
A-TSA-models	8	1.20045
A-TSA-models	9	1.23046
A-TSA-models	10	1.2509
A-TSA-models	11	1.2508
A-TSA-models	12	1.24964
A-TSA-models	13	1.26706
A-TSA-models	14	1.27006
A-TSA-models	15	1.28986
A-TSA-models	16	1.28397
A-TSA-models	17	1.29457
A-TSA-models	18	1.285
A-TSA-models	19	1.28607
A-TSA-models	20	1.2704
A-TSA-models	21	1.29297
A-TSA-models	22	1.28146
A-TSA-models	23	1.28298
A-TSA-models	24	1.24509
A-TSA-models	25	1.25299
A-TSA-models	26	1.26765
A-TSA-models	27	1.30112
A-TSA-models	28	1.28628
A-TSA-models	29	1.26796
A-TSA-models	30	1.2652
A-TSA-models	31	1.25928
A-TSA-models	32	1.26509
A-TSA-models	33	1.26924
A-TSA-models	34	1.25967
A-TSA-models	35	1.24756
A-TSA-models	36	1.25093
A-TSA-models	37	1.25211
A-TSA-models	38	1.2375
A-TSA-models	39	1.25348
A-TSA-models	40	1.23883
A-TSA-models	41	1.24337
A-TSA-models	42	1.23717
A-TSA-models	43	1.2505
A-TSA-models	44	1.23763
A-TSA-models	45	1.24721
A-TSA-models	46	1.23028
A-TSA-models	47	1.2302
A-TSA-models	48	1.2542
A-TSA-models	49	1.24287
A-TSA-models	50	1.2112
A-TSA-models	51	1.2019
A-TSA-models	52	1.22641
A-TSA-models	53	1.23223
A-TSA-models	54	1.22436
A-TSA-models	55	1.21831
A-TSA-models	56	1.22996
A-TSA-models	57	1.23385
A-TSA-models	58	1.227
A-TSA-models	59	1.2131
A-TSA-models	60	1.20954
A-TSA-models	61	1.25658
A-TSA-models	62	1.29935
A-TSA-models	63	1.28943
A-TSA-models	64	1.25893
A-TSA-models	65	1.25563
A-TSA-models	66	1.28342
A-TSA-models	67	1.27233
A-TSA-models	68	1.25448
A-TSA-models	69	1.26462
A-TSA-models	70	1.27243
A-TSA-models	71	1.26204
A-TSA-models	72	1.24297
A-TSA-models	73	1.23628
A-TSA-models	74	1.26058
A-TSA-models	75	1.23216
A-TSA-models	76	1.2253
A-TSA-models	77	1.22361
A-TSA-models	78	1.24823
A-TSA-models	79	1.25073
A-TSA-models	80	1.23196
A-TSA-models	81	1.24057
A-TSA-models	82	1.23708
A-TSA-models	83	1.21449
A-TSA-models	84	1.18365
A-TSA-models	85	1.21868
A-TSA-models	86	1.24024
A-TSA-models	87	1.20681
A-TSA-models	88	1.20101
A-TSA-models	89	1.20191
A-TSA-models	90	1.20038
A-TSA-models	91	1.20407
A-TSA-models	92	1.20143
A-TSA-models	93	1.20435
A-TSA-models	94	1.21208
A-TSA-models	95	1.1951
A-TSA-models	96	1.21833
A-TSA-models	97	1.21625
A-TSA-models	98	1.23365
A-TSA-models	99	1.24281
A-TSA-models	100	1.24979
A-TSA-models	101	1.26103
A-TSA-models	102	1.27413
A-TSA-models	103	1.25389
A-TSA-models	104	1.27281
A-TSA-models	105	1.26137
A-TSA-models	106	1.28334
A-TSA-models	107	1.27624
A-TSA-models	108	1.26697
A-TSA-models	109	1.25731
A-TSA-models	110	1.27242
A-TSA-models	111	1.27172
A-TSA-models	112	1.26385
A-TSA-models	113	1.26652
A-TSA-models	114	1.27155
A-TSA-models	115	1.27934
A-TSA-models	116	1.27011
A-TSA-models	117	1.25057
A-TSA-models	118	1.27559
A-TSA-models	119	1.28666
A-TSA-models	120	1.31411
A-TSA-models	121	1.31493
A-TSA-models	122	1.33099
A-TSA-models	123	1.33526
A-TSA-models	124	1.31717
A-TSA-models	125	1.3032
A-TSA-models	126	1.31746
A-TSA-models	127	1.32071
A-TSA-models	128	1.32948
A-TSA-models	129	1.32573
A-TSA-models	130	1.28871
A-TSA-models	131	1.29146
A-TSA-models	132	1.30609
A-TSA-models	133	1.31286
A-TSA-models	134	1.34163
A-TSA-models	135	1.33465
A-TSA-models	136	1.3326
A-TSA-models	137	1.32224
A-TSA-models	138	1.28288
A-TSA-models	139	1.27928
A-TSA-models	140	1.30852
A-TSA-models	141	1.28295
A-TSA-models	142	1.23042
A-TSA-models	143	1.18512
A-TSA-models	144	1.17417
A-TSA-models	145	1.14742
A-TSA-models	146	1.12893
A-TSA-models	147	1.09189
A-TSA-models	148	1.0673
A-TSA-models	149	1.0056
A-TSA-models	150	0.939053
B-TSA-models	1	1.09722
B-TSA-models	2	1.11456
B-TSA-models	3	1.13867
B-TSA-models	4	1.18301
B-TSA-models	5	1.21373
B-TSA-models	6	1.24567
B-TSA-models	7	1.25543
B-TSA-models	8	1.24184
B-TSA-models	9	1.26759
B-TSA-models	10	1.27567
B-TSA-models	11	1.31571
B-TSA-models	12	1.29552
B-TSA-models	13	1.3269
B-TSA-models	14	1.32885
B-TSA-models	15	1.30315
B-TSA-models	16	1.26754
B-TSA-models	17	1.27302
B-TSA-models	18	1.25649
B-TSA-models	19	1.26906
B-TSA-models	20	1.29548
B-TSA-models	21	1.30393
B-TSA-models	22	1.30496
B-TSA-models	23	1.32018
B-TSA-models	24	1.29653
B-TSA-models	25	1.33573
B-TSA-models	26	1.31159
B-TSA-models	27	1.31674
B-TSA-models	28	1.32937
B-TSA-models	29	1.34331
B-TSA-models	30	1.32832
B-TSA-models	31	1.31459
B-TSA-models	32	1.31972
B-TSA-models	33	1.31795
B-TSA-models	34	1.30357
B-TSA-models	35	1.32233
B-TSA-models	36	1.33999
B-TSA-models	37	1.33595
B-TSA-models	38	1.31563
B-TSA-models	39	1.31016
B-TSA-models	40	1.30688
B-TSA-models	41	1.31906
B-TSA-models	42	1.34649
B-TSA-models	43	1.3451
B-TSA-models	44	1.32578
B-TSA-models	45	1.3291
B-TSA-models	46	1.32486
B-TSA-models	47	1.32268
B-TSA-models	48	1.341
B-TSA-models	49	1.33772
B-TSA-models	50	1.33152
B-TSA-models	51	1.33246
B-TSA-models	52	1.29307
B-TSA-models	53	1.33017
B-TSA-models	54	1.30295
B-TSA-models	55	1.2921
B-TSA-models	56	1.29471
B-TSA-models	57	1.32536
B-TSA-models	58	1.32839
B-TSA-models	59	1.34818
B-TSA-models	60	1.40036
B-TSA-models	61	1.38956
B-TSA-models	62	1.34159
B-TSA-models	63	1.32207
B-TSA-models	64	1.30172
B-TSA-models	65	1.31362
B-TSA-models	66	1.29183
B-TSA-models	67	1.28942
B-TSA-models	68	1.29191
B-TSA-models	69	1.28712
B-TSA-models	70	1.30489
B-TSA-models	71	1.34512
B-TSA-models	72	1.33074
B-TSA-models	73	1.32681
B-TSA-models	74	1.32555
B-TSA-models	75	1.32416
B-TSA-models	76	1.32929
B-TSA-models	77	1.35083
B-TSA-models	78	1.33196
B-TSA-models	79	1.319
B-TSA-models	80	1.33716
B-TSA-models	81	1.36935
B-TSA-models	82	1.37895
B-TSA-models	83	1.35618
B-TSA-models	84	1.32102
B-TSA-models	85	1.34488
B-TSA-models	86	1.36826
B-TSA-models	87	1.34107
B-TSA-models	88	1.32576
B-TSA-models	89	1.32699
B-TSA-models	90	1.31093
B-TSA-models	91	1.34322
B-TSA-models	92	1.36133
B-TSA-models	93	1.37429
B-TSA-models	94	1.36182
B-TSA-models	95	1.33465
B-TSA-models	96	1.34172
B-TSA-models	97	1.36648
B-TSA-models	98	1.36421
B-TSA-models	99	1.33451
B-TSA-models	100	1.31741
B-TSA-models	101	1.34038
B-TSA-models	102	1.32586
B-TSA-models	103	1.33861
B-TSA-models	104	1.32987
B-TSA-models	105	1.32444
B-TSA-models	106	1.32776
B-TSA-models	107	1.32746
B-TSA-models	108	1.33216
B-TSA-models	109	1.34902
B-TSA-models	110	1.3515
B-TSA-models	111	1.36266
B-TSA-models	112	1.33559
B-TSA-models	113	1.34258
B-TSA-models	114	1.37286
B-TSA-models	115	1.35985
B-TSA-models	116	1.34269
B-TSA-models	117	1.34941
B-TSA-models	118	1.36976
B-TSA-models	119	1.37972
B-TSA-models	120	1.37736
B-TSA-models	121	1.37894
B-TSA-models	122	1.34952
B-TSA-models	123	1.33798
B-TSA-models	124	1.36578
B-TSA-models	125	1.37002
B-TSA-models	126	1.35449
B-TSA-models	127	1.34122
B-TSA-models	128	1.35954
B-TSA-models	129	1.36331
B-TSA-models	130	1.33823
B-TSA-models	131	1.31804
B-TSA-models	132	1.32468
B-TSA-models	133	1.32104
B-TSA-models	134	1.31594
B-TSA-models	135	1.3328
B-TSA-models	136	1.29489
B-TSA-models	137	1.29667
B-TSA-models	138	1.29329
B-TSA-models	139	1.28376
B-TSA-models	140	1.29145
B-TSA-models	141	1.28506
B-TSA-models	142	1.31871
B-TSA-models	143	1.32665
B-TSA-models	144	1.29853
B-TSA-models	145	1.25773
B-TSA-models	146	1.2763
B-TSA-models	147	1.26936
B-TSA-models	148	1.22555
B-TSA-models	149	1.18013
B-TSA-models	150	1.1069
A-TSA-MicroC	1	1.05982
A-TSA-MicroC	2	1.10154
A-TSA-MicroC	3	1.12654
A-TSA-MicroC	4	1.14427
A-TSA-MicroC	5	1.1533
A-TSA-MicroC	6	1.15688
A-TSA-MicroC	7	1.1646
A-TSA-MicroC	8	1.1782
A-TSA-MicroC	9	1.18057
A-TSA-MicroC	10	1.1864
A-TSA-MicroC	11	1.19198
A-TSA-MicroC	12	1.20196
A-TSA-MicroC	13	1.20165
A-TSA-MicroC	14	1.21124
A-TSA-MicroC	15	1.22548
A-TSA-MicroC	16	1.21666
A-TSA-MicroC	17	1.22474
A-TSA-MicroC	18	1.22593
A-TSA-MicroC	19	1.22771
A-TSA-MicroC	20	1.23441
A-TSA-MicroC	21	1.23537
A-TSA-MicroC	22	1.2349
A-TSA-MicroC	23	1.23951
A-TSA-MicroC	24	1.23953
A-TSA-MicroC	25	1.24542
A-TSA-MicroC	26	1.24579
A-TSA-MicroC	27	1.25283
A-TSA-MicroC	28	1.25521
A-TSA-MicroC	29	1.25398
A-TSA-MicroC	30	1.26681
A-TSA-MicroC	31	1.2581
A-TSA-MicroC	32	1.25973
A-TSA-MicroC	33	1.25374
A-TSA-MicroC	34	1.25474
A-TSA-MicroC	35	1.25097
A-TSA-MicroC	36	1.24914
A-TSA-MicroC	37	1.24461
A-TSA-MicroC	38	1.25218
A-TSA-MicroC	39	1.24987
A-TSA-MicroC	40	1.25338
A-TSA-MicroC	41	1.25406
A-TSA-MicroC	42	1.24924
A-TSA-MicroC	43	1.24771
A-TSA-MicroC	44	1.24317
A-TSA-MicroC	45	1.24866
A-TSA-MicroC	46	1.24165
A-TSA-MicroC	47	1.2501
A-TSA-MicroC	48	1.24613
A-TSA-MicroC	49	1.24892
A-TSA-MicroC	50	1.24649
A-TSA-MicroC	51	1.25102
A-TSA-MicroC	52	1.25078
A-TSA-MicroC	53	1.25787
A-TSA-MicroC	54	1.25621
A-TSA-MicroC	55	1.25798
A-TSA-MicroC	56	1.25507
A-TSA-MicroC	57	1.2596
A-TSA-MicroC	58	1.26386
A-TSA-MicroC	59	1.2583
A-TSA-MicroC	60	1.26703
A-TSA-MicroC	61	1.25465
A-TSA-MicroC	62	1.26132
A-TSA-MicroC	63	1.2601
A-TSA-MicroC	64	1.25934
A-TSA-MicroC	65	1.25677
A-TSA-MicroC	66	1.25965
A-TSA-MicroC	67	1.25616
A-TSA-MicroC	68	1.25982
A-TSA-MicroC	69	1.26285
A-TSA-MicroC	70	1.26055
A-TSA-MicroC	71	1.26547
A-TSA-MicroC	72	1.26761
A-TSA-MicroC	73	1.26637
A-TSA-MicroC	74	1.26094
A-TSA-MicroC	75	1.26608
A-TSA-MicroC	76	1.25511
A-TSA-MicroC	77	1.26102
A-TSA-MicroC	78	1.25684
A-TSA-MicroC	79	1.25819
A-TSA-MicroC	80	1.25777
A-TSA-MicroC	81	1.26454
A-TSA-MicroC	82	1.2656
A-TSA-MicroC	83	1.26179
A-TSA-MicroC	84	1.26439
A-TSA-MicroC	85	1.26418
A-TSA-MicroC	86	1.26031
A-TSA-MicroC	87	1.26149
A-TSA-MicroC	88	1.26267
A-TSA-MicroC	89	1.25943
A-TSA-MicroC	90	1.26936
A-TSA-MicroC	91	1.26249
A-TSA-MicroC	92	1.26139
A-TSA-MicroC	93	1.25809
A-TSA-MicroC	94	1.26118
A-TSA-MicroC	95	1.26181
A-TSA-MicroC	96	1.25879
A-TSA-MicroC	97	1.26317
A-TSA-MicroC	98	1.26188
A-TSA-MicroC	99	1.2628
A-TSA-MicroC	100	1.25996
A-TSA-MicroC	101	1.26093
A-TSA-MicroC	102	1.26179
A-TSA-MicroC	103	1.26402
A-TSA-MicroC	104	1.26496
A-TSA-MicroC	105	1.27475
A-TSA-MicroC	106	1.26104
A-TSA-MicroC	107	1.25914
A-TSA-MicroC	108	1.25903
A-TSA-MicroC	109	1.25495
A-TSA-MicroC	110	1.25732
A-TSA-MicroC	111	1.25689
A-TSA-MicroC	112	1.25566
A-TSA-MicroC	113	1.25213
A-TSA-MicroC	114	1.25318
A-TSA-MicroC	115	1.25606
A-TSA-MicroC	116	1.25149
A-TSA-MicroC	117	1.25253
A-TSA-MicroC	118	1.25435
A-TSA-MicroC	119	1.24449
A-TSA-MicroC	120	1.25291
A-TSA-MicroC	121	1.24363
A-TSA-MicroC	122	1.24264
A-TSA-MicroC	123	1.24568
A-TSA-MicroC	124	1.23671
A-TSA-MicroC	125	1.23789
A-TSA-MicroC	126	1.23556
A-TSA-MicroC	127	1.23941
A-TSA-MicroC	128	1.23248
A-TSA-MicroC	129	1.23275
A-TSA-MicroC	130	1.23533
A-TSA-MicroC	131	1.23001
A-TSA-MicroC	132	1.23072
A-TSA-MicroC	133	1.22806
A-TSA-MicroC	134	1.22669
A-TSA-MicroC	135	1.24121
A-TSA-MicroC	136	1.22504
A-TSA-MicroC	137	1.21742
A-TSA-MicroC	138	1.21593
A-TSA-MicroC	139	1.20502
A-TSA-MicroC	140	1.2039
A-TSA-MicroC	141	1.19401
A-TSA-MicroC	142	1.1931
A-TSA-MicroC	143	1.17873
A-TSA-MicroC	144	1.1704
A-TSA-MicroC	145	1.16014
A-TSA-MicroC	146	1.13897
A-TSA-MicroC	147	1.12546
A-TSA-MicroC	148	1.09998
A-TSA-MicroC	149	1.07181
A-TSA-MicroC	150	1.02605
B-TSA-MicroC	1	1.03617
B-TSA-MicroC	2	1.09889
B-TSA-MicroC	3	1.1412
B-TSA-MicroC	4	1.16903
B-TSA-MicroC	5	1.20147
B-TSA-MicroC	6	1.20799
B-TSA-MicroC	7	1.21715
B-TSA-MicroC	8	1.23263
B-TSA-MicroC	9	1.24612
B-TSA-MicroC	10	1.25589
B-TSA-MicroC	11	1.25932
B-TSA-MicroC	12	1.26832
B-TSA-MicroC	13	1.26628
B-TSA-MicroC	14	1.27912
B-TSA-MicroC	15	1.30039
B-TSA-MicroC	16	1.29536
B-TSA-MicroC	17	1.30235
B-TSA-MicroC	18	1.30786
B-TSA-MicroC	19	1.31012
B-TSA-MicroC	20	1.31663
B-TSA-MicroC	21	1.31483
B-TSA-MicroC	22	1.31072
B-TSA-MicroC	23	1.31296
B-TSA-MicroC	24	1.30684
B-TSA-MicroC	25	1.30285
B-TSA-MicroC	26	1.30693
B-TSA-MicroC	27	1.31131
B-TSA-MicroC	28	1.30627
B-TSA-MicroC	29	1.30663
B-TSA-MicroC	30	1.31649
B-TSA-MicroC	31	1.30347
B-TSA-MicroC	32	1.31001
B-TSA-MicroC	33	1.30594
B-TSA-MicroC	34	1.30988
B-TSA-MicroC	35	1.31888
B-TSA-MicroC	36	1.31707
B-TSA-MicroC	37	1.32009
B-TSA-MicroC	38	1.32585
B-TSA-MicroC	39	1.32392
B-TSA-MicroC	40	1.32307
B-TSA-MicroC	41	1.32264
B-TSA-MicroC	42	1.32131
B-TSA-MicroC	43	1.32196
B-TSA-MicroC	44	1.32786
B-TSA-MicroC	45	1.33756
B-TSA-MicroC	46	1.31361
B-TSA-MicroC	47	1.31857
B-TSA-MicroC	48	1.31828
B-TSA-MicroC	49	1.3213
B-TSA-MicroC	50	1.32503
B-TSA-MicroC	51	1.32867
B-TSA-MicroC	52	1.32872
B-TSA-MicroC	53	1.33288
B-TSA-MicroC	54	1.32189
B-TSA-MicroC	55	1.32526
B-TSA-MicroC	56	1.32624
B-TSA-MicroC	57	1.32809
B-TSA-MicroC	58	1.3315
B-TSA-MicroC	59	1.32744
B-TSA-MicroC	60	1.3347
B-TSA-MicroC	61	1.32436
B-TSA-MicroC	62	1.33927
B-TSA-MicroC	63	1.33835
B-TSA-MicroC	64	1.33175
B-TSA-MicroC	65	1.33608
B-TSA-MicroC	66	1.34171
B-TSA-MicroC	67	1.33478
B-TSA-MicroC	68	1.34554
B-TSA-MicroC	69	1.34213
B-TSA-MicroC	70	1.34078
B-TSA-MicroC	71	1.34003
B-TSA-MicroC	72	1.3373
B-TSA-MicroC	73	1.33669
B-TSA-MicroC	74	1.32681
B-TSA-MicroC	75	1.34373
B-TSA-MicroC	76	1.33225
B-TSA-MicroC	77	1.33838
B-TSA-MicroC	78	1.33841
B-TSA-MicroC	79	1.34346
B-TSA-MicroC	80	1.34021
B-TSA-MicroC	81	1.34207
B-TSA-MicroC	82	1.34671
B-TSA-MicroC	83	1.34018
B-TSA-MicroC	84	1.34301
B-TSA-MicroC	85	1.3411
B-TSA-MicroC	86	1.33181
B-TSA-MicroC	87	1.33401
B-TSA-MicroC	88	1.33477
B-TSA-MicroC	89	1.32116
B-TSA-MicroC	90	1.33535
B-TSA-MicroC	91	1.31422
B-TSA-MicroC	92	1.31986
B-TSA-MicroC	93	1.31514
B-TSA-MicroC	94	1.31385
B-TSA-MicroC	95	1.31537
B-TSA-MicroC	96	1.32123
B-TSA-MicroC	97	1.32644
B-TSA-MicroC	98	1.32437
B-TSA-MicroC	99	1.31806
B-TSA-MicroC	100	1.31736
B-TSA-MicroC	101	1.32269
B-TSA-MicroC	102	1.32235
B-TSA-MicroC	103	1.33481
B-TSA-MicroC	104	1.32374
B-TSA-MicroC	105	1.3382
B-TSA-MicroC	106	1.33202
B-TSA-MicroC	107	1.33465
B-TSA-MicroC	108	1.3374
B-TSA-MicroC	109	1.33877
B-TSA-MicroC	110	1.33228
B-TSA-MicroC	111	1.33812
B-TSA-MicroC	112	1.34189
B-TSA-MicroC	113	1.33364
B-TSA-MicroC	114	1.33133
B-TSA-MicroC	115	1.3382
B-TSA-MicroC	116	1.32893
B-TSA-MicroC	117	1.32214
B-TSA-MicroC	118	1.32813
B-TSA-MicroC	119	1.32521
B-TSA-MicroC	120	1.34959
B-TSA-MicroC	121	1.32664
B-TSA-MicroC	122	1.32744
B-TSA-MicroC	123	1.32587
B-TSA-MicroC	124	1.31532
B-TSA-MicroC	125	1.31607
B-TSA-MicroC	126	1.31412
B-TSA-MicroC	127	1.30776
B-TSA-MicroC	128	1.30319
B-TSA-MicroC	129	1.30499
B-TSA-MicroC	130	1.30621
B-TSA-MicroC	131	1.29043
B-TSA-MicroC	132	1.28939
B-TSA-MicroC	133	1.28517
B-TSA-MicroC	134	1.27524
B-TSA-MicroC	135	1.28983
B-TSA-MicroC	136	1.27506
B-TSA-MicroC	137	1.267
B-TSA-MicroC	138	1.26587
B-TSA-MicroC	139	1.25504
B-TSA-MicroC	140	1.2519
B-TSA-MicroC	141	1.24565
B-TSA-MicroC	142	1.24304
B-TSA-MicroC	143	1.23321
B-TSA-MicroC	144	1.22188
B-TSA-MicroC	145	1.20508
B-TSA-MicroC	146	1.18247
B-TSA-MicroC	147	1.16018
B-TSA-MicroC	148	1.12031
B-TSA-MicroC	149	1.07582
B-TSA-MicroC	150	1.02912

## Sheet: ED_Fig_2n_data_panel
DMSO-All-MicroC	0.224482
DMSO-All-MicroC	0.247521
DMSO-All-MicroC	0.224477
DMSO-All-MicroC	0.261241
DMSO-All-MicroC	0.266678
DMSO-All-MicroC	0.244385
DMSO-All-MicroC	0.27295
DMSO-All-MicroC	0.258935
DMSO-All-MicroC	0.27616
DMSO-All-MicroC	0.248759
DMSO-All-MicroC	0.300556
DMSO-All-MicroC	0.255051
DMSO-All-MicroC	0.256651
DMSO-All-MicroC	0.252971
DMSO-All-MicroC	0.268921
DMSO-All-MicroC	0.259137
DMSO-All-MicroC	0.285067
DMSO-All-MicroC	0.263042
DMSO-All-MicroC	0.31585
TSA-All-MicroC	0.457014
TSA-All-MicroC	0.481385
TSA-All-MicroC	0.454211
TSA-All-MicroC	0.499344
TSA-All-MicroC	0.503918
TSA-All-MicroC	0.478564
TSA-All-MicroC	0.517438
TSA-All-MicroC	0.502579
TSA-All-MicroC	0.517841
TSA-All-MicroC	0.488182
TSA-All-MicroC	0.541445
TSA-All-MicroC	0.489278
TSA-All-MicroC	0.502939
TSA-All-MicroC	0.488672
TSA-All-MicroC	0.503902
TSA-All-MicroC	0.484972
TSA-All-MicroC	0.523685
TSA-All-MicroC	0.501293
TSA-All-MicroC	0.556844
DMSO-A-MicroC	0.280302
DMSO-A-MicroC	0.315145
DMSO-A-MicroC	0.28639
DMSO-A-MicroC	0.334188
DMSO-A-MicroC	0.332367
DMSO-A-MicroC	0.30498
DMSO-A-MicroC	0.33419
DMSO-A-MicroC	0.317387
DMSO-A-MicroC	0.335375
DMSO-A-MicroC	0.309871
DMSO-A-MicroC	0.362113
DMSO-A-MicroC	0.318791
DMSO-A-MicroC	0.306054
DMSO-A-MicroC	0.319587
DMSO-A-MicroC	0.353157
DMSO-A-MicroC	0.339389
DMSO-A-MicroC	0.364287
DMSO-A-MicroC	0.325117
DMSO-A-MicroC	0.381198
DMSO-B-MicroC	0.167975
DMSO-B-MicroC	0.181801
DMSO-B-MicroC	0.176564
DMSO-B-MicroC	0.189154
DMSO-B-MicroC	0.195966
DMSO-B-MicroC	0.187746
DMSO-B-MicroC	0.206922
DMSO-B-MicroC	0.197292
DMSO-B-MicroC	0.209639
DMSO-B-MicroC	0.193822
DMSO-B-MicroC	0.227994
DMSO-B-MicroC	0.197919
DMSO-B-MicroC	0.205164
DMSO-B-MicroC	0.192522
DMSO-B-MicroC	0.207028
DMSO-B-MicroC	0.200373
DMSO-B-MicroC	0.220222
DMSO-B-MicroC	0.21328
DMSO-B-MicroC	0.254482
TSA-A-MicroC	0.542915
TSA-A-MicroC	0.57373
TSA-A-MicroC	0.553492
TSA-A-MicroC	0.593004
TSA-A-MicroC	0.593563
TSA-A-MicroC	0.570173
TSA-A-MicroC	0.593001
TSA-A-MicroC	0.586897
TSA-A-MicroC	0.597594
TSA-A-MicroC	0.578976
TSA-A-MicroC	0.615066
TSA-A-MicroC	0.589025
TSA-A-MicroC	0.579351
TSA-A-MicroC	0.587323
TSA-A-MicroC	0.609665
TSA-A-MicroC	0.594838
TSA-A-MicroC	0.618992
TSA-A-MicroC	0.592466
TSA-A-MicroC	0.64156
TSA-B-MicroC	0.364864
TSA-B-MicroC	0.38744
TSA-B-MicroC	0.374626
TSA-B-MicroC	0.402353
TSA-B-MicroC	0.404767
TSA-B-MicroC	0.388775
TSA-B-MicroC	0.432285
TSA-B-MicroC	0.408366
TSA-B-MicroC	0.424945
TSA-B-MicroC	0.403258
TSA-B-MicroC	0.452337
TSA-B-MicroC	0.396959
TSA-B-MicroC	0.42285
TSA-B-MicroC	0.394446
TSA-B-MicroC	0.422214
TSA-B-MicroC	0.400378
TSA-B-MicroC	0.44128
TSA-B-MicroC	0.424938
TSA-B-MicroC	0.476574
DMSO-All-models	0.258716
DMSO-All-models	0.259704
DMSO-All-models	0.237764
DMSO-All-models	0.250474
DMSO-All-models	0.265939
DMSO-All-models	0.268868
DMSO-All-models	0.243775
DMSO-All-models	0.250544
DMSO-All-models	0.240531
DMSO-All-models	0.260798
DMSO-All-models	0.261955
DMSO-All-models	0.189391
DMSO-All-models	0.250973
DMSO-All-models	0.247649
DMSO-All-models	0.267965
DMSO-All-models	0.277509
DMSO-All-models	0.242374
DMSO-All-models	0.298114
DMSO-All-models	0.254762
DMSO-All-models	0.284026
DMSO-All-models	0.262785
DMSO-All-models	0.20366
DMSO-All-models	0.280873
DMSO-All-models	0.240999
DMSO-All-models	0.214721
DMSO-All-models	0.248284
DMSO-All-models	0.273455
DMSO-All-models	0.285447
DMSO-All-models	0.302378
DMSO-All-models	0.237158
DMSO-All-models	0.303067
DMSO-All-models	0.251661
DMSO-All-models	0.287187
DMSO-All-models	0.269753
DMSO-All-models	0.246321
DMSO-All-models	0.196745
DMSO-All-models	0.253584
DMSO-All-models	0.244236
DMSO-All-models	0.228465
DMSO-All-models	0.241508
DMSO-All-models	0.314231
DMSO-All-models	0.250343
DMSO-All-models	0.291325
DMSO-All-models	0.238374
DMSO-All-models	0.245813
DMSO-All-models	0.262059
DMSO-All-models	0.290772
DMSO-All-models	0.259539
DMSO-All-models	0.28706
DMSO-All-models	0.25747
DMSO-All-models	0.267463
DMSO-All-models	0.275116
DMSO-All-models	0.256243
DMSO-All-models	0.296315
DMSO-All-models	0.219974
DMSO-All-models	0.212491
DMSO-All-models	0.219008
DMSO-All-models	0.219633
DMSO-All-models	0.277261
DMSO-All-models	0.275685
DMSO-All-models	0.300699
DMSO-All-models	0.302141
DMSO-All-models	0.281612
DMSO-All-models	0.290838
DMSO-All-models	0.294934
DMSO-All-models	0.232372
DMSO-All-models	0.23134
DMSO-All-models	0.272905
DMSO-All-models	0.271844
DMSO-All-models	0.291728
DMSO-All-models	0.243515
DMSO-All-models	0.260173
DMSO-All-models	0.270077
DMSO-All-models	0.204428
DMSO-All-models	0.212268
DMSO-All-models	0.230226
DMSO-All-models	0.261312
DMSO-All-models	0.201655
DMSO-All-models	0.286681
DMSO-All-models	0.295616
DMSO-All-models	0.274637
DMSO-All-models	0.204866
DMSO-All-models	0.297125
DMSO-All-models	0.260015
DMSO-All-models	0.250316
DMSO-All-models	0.221609
DMSO-All-models	0.331068
DMSO-All-models	0.301623
DMSO-All-models	0.255657
DMSO-All-models	0.260258
DMSO-All-models	0.32004
DMSO-All-models	0.284738
DMSO-All-models	0.305199
DMSO-All-models	0.277206
DMSO-All-models	0.296851
DMSO-All-models	0.264259
DMSO-All-models	0.254246
DMSO-All-models	0.260923
DMSO-All-models	0.292032
DMSO-All-models	0.249186
DMSO-A-models	0.260056
DMSO-A-models	0.260651
DMSO-A-models	0.238711
DMSO-A-models	0.291374
DMSO-A-models	0.272625
DMSO-A-models	0.302255
DMSO-A-models	0.28477
DMSO-A-models	0.285664
DMSO-A-models	0.257215
DMSO-A-models	0.269399
DMSO-A-models	0.279393
DMSO-A-models	0.226822
DMSO-A-models	0.301208
DMSO-A-models	0.262057
DMSO-A-models	0.297209
DMSO-A-models	0.303898
DMSO-A-models	0.236358
DMSO-A-models	0.329201
DMSO-A-models	0.308063
DMSO-A-models	0.301286
DMSO-A-models	0.298227
DMSO-A-models	0.219329
DMSO-A-models	0.297788
DMSO-A-models	0.276253
DMSO-A-models	0.253423
DMSO-A-models	0.272288
DMSO-A-models	0.288114
DMSO-A-models	0.319037
DMSO-A-models	0.32667
DMSO-A-models	0.244053
DMSO-A-models	0.333248
DMSO-A-models	0.289703
DMSO-A-models	0.296826
DMSO-A-models	0.30279
DMSO-A-models	0.255888
DMSO-A-models	0.192174
DMSO-A-models	0.300337
DMSO-A-models	0.29056
DMSO-A-models	0.252405
DMSO-A-models	0.279328
DMSO-A-models	0.346682
DMSO-A-models	0.292627
DMSO-A-models	0.311485
DMSO-A-models	0.23585
DMSO-A-models	0.261509
DMSO-A-models	0.299411
DMSO-A-models	0.308883
DMSO-A-models	0.291222
DMSO-A-models	0.314892
DMSO-A-models	0.281727
DMSO-A-models	0.271753
DMSO-A-models	0.291041
DMSO-A-models	0.270069
DMSO-A-models	0.305471
DMSO-A-models	0.222735
DMSO-A-models	0.215801
DMSO-A-models	0.277608
DMSO-A-models	0.245942
DMSO-A-models	0.300102
DMSO-A-models	0.288255
DMSO-A-models	0.334233
DMSO-A-models	0.32399
DMSO-A-models	0.314113
DMSO-A-models	0.318102
DMSO-A-models	0.327567
DMSO-A-models	0.228499
DMSO-A-models	0.234824
DMSO-A-models	0.299893
DMSO-A-models	0.272236
DMSO-A-models	0.31284
DMSO-A-models	0.274147
DMSO-A-models	0.283057
DMSO-A-models	0.29271
DMSO-A-models	0.220261
DMSO-A-models	0.241224
DMSO-A-models	0.253391
DMSO-A-models	0.287931
DMSO-A-models	0.187189
DMSO-A-models	0.312351
DMSO-A-models	0.337697
DMSO-A-models	0.30301
DMSO-A-models	0.217487
DMSO-A-models	0.323905
DMSO-A-models	0.277202
DMSO-A-models	0.260115
DMSO-A-models	0.21074
DMSO-A-models	0.367969
DMSO-A-models	0.342538
DMSO-A-models	0.301402
DMSO-A-models	0.279035
DMSO-A-models	0.361598
DMSO-A-models	0.291845
DMSO-A-models	0.337716
DMSO-A-models	0.311668
DMSO-A-models	0.327856
DMSO-A-models	0.302111
DMSO-A-models	0.280964
DMSO-A-models	0.270845
DMSO-A-models	0.315889
DMSO-A-models	0.261481
DMSO-B-models	0.250217
DMSO-B-models	0.23012
DMSO-B-models	0.226745
DMSO-B-models	0.224309
DMSO-B-models	0.254621
DMSO-B-models	0.227897
DMSO-B-models	0.206221
DMSO-B-models	0.218645
DMSO-B-models	0.199828
DMSO-B-models	0.248912
DMSO-B-models	0.232414
DMSO-B-models	0.143581
DMSO-B-models	0.202348
DMSO-B-models	0.22329
DMSO-B-models	0.244142
DMSO-B-models	0.243374
DMSO-B-models	0.222581
DMSO-B-models	0.266588
DMSO-B-models	0.194273
DMSO-B-models	0.251145
DMSO-B-models	0.219079
DMSO-B-models	0.179061
DMSO-B-models	0.265216
DMSO-B-models	0.199578
DMSO-B-models	0.180305
DMSO-B-models	0.220456
DMSO-B-models	0.25695
DMSO-B-models	0.244379
DMSO-B-models	0.280501
DMSO-B-models	0.212796
DMSO-B-models	0.271889
DMSO-B-models	0.206123
DMSO-B-models	0.265129
DMSO-B-models	0.231392
DMSO-B-models	0.210411
DMSO-B-models	0.177
DMSO-B-models	0.195919
DMSO-B-models	0.190971
DMSO-B-models	0.186542
DMSO-B-models	0.216438
DMSO-B-models	0.278864
DMSO-B-models	0.207141
DMSO-B-models	0.264999
DMSO-B-models	0.217862
DMSO-B-models	0.228555
DMSO-B-models	0.233012
DMSO-B-models	0.270483
DMSO-B-models	0.228666
DMSO-B-models	0.24266
DMSO-B-models	0.216504
DMSO-B-models	0.249339
DMSO-B-models	0.247353
DMSO-B-models	0.229025
DMSO-B-models	0.286443
DMSO-B-models	0.219769
DMSO-B-models	0.196196
DMSO-B-models	0.145648
DMSO-B-models	0.173805
DMSO-B-models	0.248813
DMSO-B-models	0.251928
DMSO-B-models	0.273631
DMSO-B-models	0.267849
DMSO-B-models	0.240419
DMSO-B-models	0.249134
DMSO-B-models	0.259325
DMSO-B-models	0.219951
DMSO-B-models	0.210476
DMSO-B-models	0.223923
DMSO-B-models	0.262981
DMSO-B-models	0.27193
DMSO-B-models	0.197858
DMSO-B-models	0.232038
DMSO-B-models	0.253626
DMSO-B-models	0.165499
DMSO-B-models	0.178615
DMSO-B-models	0.203149
DMSO-B-models	0.217267
DMSO-B-models	0.193097
DMSO-B-models	0.248187
DMSO-B-models	0.242989
DMSO-B-models	0.252308
DMSO-B-models	0.189205
DMSO-B-models	0.250165
DMSO-B-models	0.228326
DMSO-B-models	0.218919
DMSO-B-models	0.20849
DMSO-B-models	0.294444
DMSO-B-models	0.257517
DMSO-B-models	0.197175
DMSO-B-models	0.244067
DMSO-B-models	0.280201
DMSO-B-models	0.264359
DMSO-B-models	0.264752
DMSO-B-models	0.239724
DMSO-B-models	0.268477
DMSO-B-models	0.214188
DMSO-B-models	0.224054
DMSO-B-models	0.252467
DMSO-B-models	0.261129
DMSO-B-models	0.227447
DMSO-All-MicroC	0.224482
DMSO-All-MicroC	0.247521
DMSO-All-MicroC	0.224477
DMSO-All-MicroC	0.261241
DMSO-All-MicroC	0.266678
DMSO-All-MicroC	0.244385
DMSO-All-MicroC	0.27295
DMSO-All-MicroC	0.258935
DMSO-All-MicroC	0.27616
DMSO-All-MicroC	0.248759
DMSO-All-MicroC	0.300556
DMSO-All-MicroC	0.255051
DMSO-All-MicroC	0.256651
DMSO-All-MicroC	0.252971
DMSO-All-MicroC	0.268921
DMSO-All-MicroC	0.259137
DMSO-All-MicroC	0.285067
DMSO-All-MicroC	0.263042
DMSO-All-MicroC	0.31585
TSA-All-MicroC	0.457014
TSA-All-MicroC	0.481385
TSA-All-MicroC	0.454211
TSA-All-MicroC	0.499344
TSA-All-MicroC	0.503918
TSA-All-MicroC	0.478564
TSA-All-MicroC	0.517438
TSA-All-MicroC	0.502579
TSA-All-MicroC	0.517841
TSA-All-MicroC	0.488182
TSA-All-MicroC	0.541445
TSA-All-MicroC	0.489278
TSA-All-MicroC	0.502939
TSA-All-MicroC	0.488672
TSA-All-MicroC	0.503902
TSA-All-MicroC	0.484972
TSA-All-MicroC	0.523685
TSA-All-MicroC	0.501293
TSA-All-MicroC	0.556844
DMSO-A-MicroC	0.280302
DMSO-A-MicroC	0.315145
DMSO-A-MicroC	0.28639
DMSO-A-MicroC	0.334188
DMSO-A-MicroC	0.332367
DMSO-A-MicroC	0.30498
DMSO-A-MicroC	0.33419
DMSO-A-MicroC	0.317387
DMSO-A-MicroC	0.335375
DMSO-A-MicroC	0.309871
DMSO-A-MicroC	0.362113
DMSO-A-MicroC	0.318791
DMSO-A-MicroC	0.306054
DMSO-A-MicroC	0.319587
DMSO-A-MicroC	0.353157
DMSO-A-MicroC	0.339389
DMSO-A-MicroC	0.364287
DMSO-A-MicroC	0.325117
DMSO-A-MicroC	0.381198
DMSO-B-MicroC	0.167975
DMSO-B-MicroC	0.181801
DMSO-B-MicroC	0.176564
DMSO-B-MicroC	0.189154
DMSO-B-MicroC	0.195966
DMSO-B-MicroC	0.187746
DMSO-B-MicroC	0.206922
DMSO-B-MicroC	0.197292
DMSO-B-MicroC	0.209639
DMSO-B-MicroC	0.193822
DMSO-B-MicroC	0.227994
DMSO-B-MicroC	0.197919
DMSO-B-MicroC	0.205164
DMSO-B-MicroC	0.192522
DMSO-B-MicroC	0.207028
DMSO-B-MicroC	0.200373
DMSO-B-MicroC	0.220222
DMSO-B-MicroC	0.21328
DMSO-B-MicroC	0.254482
TSA-A-MicroC	0.542915
TSA-A-MicroC	0.57373
TSA-A-MicroC	0.553492
TSA-A-MicroC	0.593004
TSA-A-MicroC	0.593563
TSA-A-MicroC	0.570173
TSA-A-MicroC	0.593001
TSA-A-MicroC	0.586897
TSA-A-MicroC	0.597594
TSA-A-MicroC	0.578976
TSA-A-MicroC	0.615066
TSA-A-MicroC	0.589025
TSA-A-MicroC	0.579351
TSA-A-MicroC	0.587323
TSA-A-MicroC	0.609665
TSA-A-MicroC	0.594838
TSA-A-MicroC	0.618992
TSA-A-MicroC	0.592466
TSA-A-MicroC	0.64156
TSA-B-MicroC	0.364864
TSA-B-MicroC	0.38744
TSA-B-MicroC	0.374626
TSA-B-MicroC	0.402353
TSA-B-MicroC	0.404767
TSA-B-MicroC	0.388775
TSA-B-MicroC	0.432285
TSA-B-MicroC	0.408366
TSA-B-MicroC	0.424945
TSA-B-MicroC	0.403258
TSA-B-MicroC	0.452337
TSA-B-MicroC	0.396959
TSA-B-MicroC	0.42285
TSA-B-MicroC	0.394446
TSA-B-MicroC	0.422214
TSA-B-MicroC	0.400378
TSA-B-MicroC	0.44128
TSA-B-MicroC	0.424938
TSA-B-MicroC	0.476574
TSA-All-models	0.538246
TSA-All-models	0.522955
TSA-All-models	0.504409
TSA-All-models	0.469157
TSA-All-models	0.432261
TSA-All-models	0.578886
TSA-All-models	0.531879
TSA-All-models	0.528226
TSA-All-models	0.493051
TSA-All-models	0.54244
TSA-All-models	0.53525
TSA-All-models	0.522439
TSA-All-models	0.537291
TSA-All-models	0.511454
TSA-All-models	0.508529
TSA-All-models	0.576465
TSA-All-models	0.482663
TSA-All-models	0.49692
TSA-All-models	0.545785
TSA-All-models	0.526894
TSA-All-models	0.519365
TSA-All-models	0.501561
TSA-All-models	0.536306
TSA-All-models	0.502294
TSA-All-models	0.502017
TSA-All-models	0.492048
TSA-All-models	0.453076
TSA-All-models	0.529538
TSA-All-models	0.540196
TSA-All-models	0.556133
TSA-All-models	0.521244
TSA-All-models	0.548451
TSA-All-models	0.519828
TSA-All-models	0.541931
TSA-All-models	0.441254
TSA-All-models	0.48275
TSA-All-models	0.466541
TSA-All-models	0.532388
TSA-All-models	0.577081
TSA-All-models	0.471939
TSA-All-models	0.457309
TSA-All-models	0.544211
TSA-All-models	0.479154
TSA-All-models	0.480152
TSA-All-models	0.504725
TSA-All-models	0.560673
TSA-All-models	0.52362
TSA-All-models	0.495971
TSA-All-models	0.544176
TSA-All-models	0.5681
TSA-All-models	0.44922
TSA-All-models	0.515695
TSA-All-models	0.536695
TSA-All-models	0.529943
TSA-All-models	0.503316
TSA-All-models	0.490291
TSA-All-models	0.468146
TSA-All-models	0.504782
TSA-All-models	0.513417
TSA-All-models	0.499567
TSA-All-models	0.594856
TSA-All-models	0.530086
TSA-All-models	0.511297
TSA-All-models	0.524675
TSA-All-models	0.518973
TSA-All-models	0.569684
TSA-All-models	0.559088
TSA-All-models	0.444351
TSA-All-models	0.50658
TSA-All-models	0.459322
TSA-All-models	0.531912
TSA-All-models	0.52973
TSA-All-models	0.53227
TSA-All-models	0.496311
TSA-All-models	0.476372
TSA-All-models	0.497854
TSA-All-models	0.495305
TSA-All-models	0.488675
TSA-All-models	0.555353
TSA-All-models	0.588415
TSA-All-models	0.57993
TSA-All-models	0.544302
TSA-All-models	0.435633
TSA-All-models	0.566672
TSA-All-models	0.432156
TSA-All-models	0.453049
TSA-All-models	0.503891
TSA-All-models	0.509734
TSA-All-models	0.527873
TSA-All-models	0.538209
TSA-All-models	0.594373
TSA-All-models	0.527334
TSA-All-models	0.484999
TSA-All-models	0.530003
TSA-All-models	0.511361
TSA-All-models	0.464397
TSA-All-models	0.520688
TSA-All-models	0.473746
TSA-All-models	0.446084
TSA-All-models	0.506334
TSA-All-models	0.521679
TSA-All-models	0.460633
TSA-All-models	0.46797
TSA-All-models	0.511965
TSA-All-models	0.501635
TSA-All-models	0.492983
TSA-All-models	0.469052
TSA-All-models	0.539656
TSA-All-models	0.47787
TSA-All-models	0.419806
TSA-All-models	0.455538
TSA-All-models	0.58117
TSA-All-models	0.526466
TSA-All-models	0.51002
TSA-All-models	0.506334
TSA-All-models	0.511396
TSA-All-models	0.536456
TSA-All-models	0.493114
TSA-All-models	0.498912
TSA-All-models	0.482041
TSA-All-models	0.483294
TSA-All-models	0.510032
TSA-All-models	0.493982
TSA-All-models	0.542666
TSA-All-models	0.477887
TSA-All-models	0.524221
TSA-All-models	0.490224
TSA-All-models	0.510239
TSA-All-models	0.538965
TSA-All-models	0.538915
TSA-All-models	0.450972
TSA-All-models	0.491952
TSA-All-models	0.514636
TSA-All-models	0.489863
TSA-All-models	0.532972
TSA-All-models	0.537186
TSA-All-models	0.515613
TSA-All-models	0.476261
TSA-All-models	0.444417
TSA-All-models	0.568551
TSA-All-models	0.475813
TSA-All-models	0.535031
TSA-All-models	0.492591
TSA-All-models	0.555282
TSA-All-models	0.561416
TSA-All-models	0.555503
TSA-All-models	0.505482
TSA-All-models	0.569931
TSA-All-models	0.504276
TSA-All-models	0.57056
TSA-All-models	0.549154
TSA-All-models	0.557247
TSA-All-models	0.475468
TSA-All-models	0.508803
TSA-All-models	0.518434
TSA-All-models	0.543075
TSA-All-models	0.482955
TSA-All-models	0.414241
TSA-All-models	0.462055
TSA-All-models	0.523557
TSA-All-models	0.485871
TSA-All-models	0.513962
TSA-All-models	0.424233
TSA-All-models	0.539983
TSA-All-models	0.44085
TSA-All-models	0.462257
TSA-All-models	0.48538
TSA-All-models	0.487827
TSA-All-models	0.510921
TSA-All-models	0.513939
TSA-All-models	0.588429
TSA-All-models	0.520011
TSA-All-models	0.518525
TSA-All-models	0.555236
TSA-All-models	0.514354
TSA-All-models	0.543145
TSA-All-models	0.522519
TSA-All-models	0.468101
TSA-All-models	0.523725
TSA-All-models	0.526876
TSA-All-models	0.517985
TSA-All-models	0.535057
TSA-All-models	0.532336
TSA-All-models	0.554112
TSA-All-models	0.425744
TSA-All-models	0.527734
TSA-All-models	0.504164
TSA-All-models	0.564544
TSA-All-models	0.543467
TSA-All-models	0.478978
TSA-All-models	0.488811
TSA-All-models	0.464111
TSA-All-models	0.527329
TSA-All-models	0.466519
TSA-All-models	0.476337
TSA-All-models	0.469036
TSA-All-models	0.506836
TSA-All-models	0.554527
TSA-All-models	0.470806
TSA-All-models	0.543658
TSA-All-models	0.519605
TSA-All-models	0.519108
TSA-All-models	0.45943
TSA-All-models	0.48214
TSA-All-models	0.487251
TSA-All-models	0.553277
TSA-All-models	0.476448
TSA-All-models	0.489181
TSA-All-models	0.507919
TSA-All-models	0.53157
TSA-All-models	0.526515
TSA-All-models	0.440696
TSA-All-models	0.460638
TSA-All-models	0.546317
TSA-All-models	0.526521
TSA-All-models	0.586054
TSA-All-models	0.505022
TSA-All-models	0.501147
TSA-All-models	0.51882
TSA-All-models	0.520805
TSA-All-models	0.490284
TSA-All-models	0.52492
TSA-All-models	0.553984
TSA-All-models	0.507309
TSA-All-models	0.559048
TSA-All-models	0.520785
TSA-All-models	0.523134
TSA-All-models	0.480623
TSA-All-models	0.457122
TSA-All-models	0.547819
TSA-All-models	0.536145
TSA-All-models	0.481826
TSA-All-models	0.487744
TSA-All-models	0.470356
TSA-All-models	0.52672
TSA-All-models	0.468708
TSA-All-models	0.54707
TSA-All-models	0.488839
TSA-All-models	0.507166
TSA-All-models	0.469248
TSA-All-models	0.487584
TSA-All-models	0.505858
TSA-All-models	0.516512
TSA-All-models	0.47458
TSA-All-models	0.542993
TSA-All-models	0.569768
TSA-All-models	0.512435
TSA-All-models	0.503231
TSA-All-models	0.479086
TSA-All-models	0.550499
TSA-All-models	0.48611
TSA-All-models	0.548206
TSA-All-models	0.546655
TSA-All-models	0.529619
TSA-All-models	0.523524
TSA-All-models	0.515262
TSA-All-models	0.500091
TSA-All-models	0.500782
TSA-All-models	0.448795
TSA-All-models	0.515786
TSA-All-models	0.528063
TSA-All-models	0.537199
TSA-All-models	0.501962
TSA-All-models	0.483868
TSA-All-models	0.506302
TSA-All-models	0.475087
TSA-All-models	0.497652
TSA-All-models	0.454459
TSA-All-models	0.539435
TSA-All-models	0.566123
TSA-All-models	0.510346
TSA-All-models	0.524686
TSA-All-models	0.577942
TSA-All-models	0.545063
TSA-All-models	0.523953
TSA-All-models	0.459297
TSA-All-models	0.540172
TSA-All-models	0.508084
TSA-All-models	0.51194
TSA-All-models	0.480256
TSA-All-models	0.556866
TSA-All-models	0.524028
TSA-All-models	0.537226
TSA-All-models	0.497746
TSA-All-models	0.473443
TSA-All-models	0.526866
TSA-All-models	0.452861
TSA-All-models	0.454334
TSA-All-models	0.503298
TSA-All-models	0.557239
TSA-All-models	0.504085
TSA-All-models	0.565315
TSA-All-models	0.569611
TSA-All-models	0.527231
TSA-All-models	0.428589
TSA-All-models	0.56159
TSA-All-models	0.501147
TSA-All-models	0.469672
TSA-All-models	0.418952
TSA-All-models	0.496607
TSA-All-models	0.553114
TSA-All-models	0.500542
TSA-All-models	0.520614
TSA-All-models	0.402378
TSA-All-models	0.475268
TSA-All-models	0.470336
TSA-All-models	0.475744
TSA-All-models	0.481302
TSA-All-models	0.477237
TSA-All-models	0.543437
TSA-All-models	0.481247
TSA-All-models	0.538017
TSA-All-models	0.477086
TSA-All-models	0.494771
TSA-All-models	0.553603
TSA-All-models	0.509585
TSA-All-models	0.524549
TSA-All-models	0.496898
TSA-All-models	0.460047
TSA-All-models	0.534301
TSA-All-models	0.513967
TSA-All-models	0.477629
TSA-All-models	0.570385
TSA-All-models	0.497572
TSA-All-models	0.485227
TSA-All-models	0.525359
TSA-All-models	0.555716
TSA-All-models	0.5557
TSA-All-models	0.540707
TSA-All-models	0.455643
TSA-All-models	0.533095
TSA-All-models	0.509939
TSA-All-models	0.494377
TSA-All-models	0.526883
TSA-All-models	0.52634
TSA-All-models	0.533418
TSA-All-models	0.481826
TSA-All-models	0.491769
TSA-All-models	0.461159
TSA-All-models	0.500061
TSA-All-models	0.415934
TSA-All-models	0.568134
TSA-All-models	0.475851
TSA-All-models	0.513541
TSA-All-models	0.495231
TSA-All-models	0.465673
TSA-All-models	0.555686
TSA-All-models	0.554629
TSA-All-models	0.472486
TSA-All-models	0.508586
TSA-All-models	0.568195
TSA-All-models	0.485571
TSA-All-models	0.482147
TSA-All-models	0.508574
TSA-All-models	0.482511
TSA-All-models	0.530098
TSA-All-models	0.49377
TSA-All-models	0.520296
TSA-All-models	0.466466
TSA-All-models	0.519749
TSA-All-models	0.541158
TSA-All-models	0.47781
TSA-All-models	0.519475
TSA-All-models	0.482065
TSA-All-models	0.512842
TSA-All-models	0.502968
TSA-All-models	0.444568
TSA-All-models	0.513992
TSA-All-models	0.505904
TSA-All-models	0.551231
TSA-All-models	0.490768
TSA-All-models	0.564166
TSA-All-models	0.501333
TSA-All-models	0.558757
TSA-All-models	0.532727
TSA-All-models	0.508182
TSA-All-models	0.471423
TSA-All-models	0.516024
TSA-All-models	0.49548
TSA-All-models	0.55882
TSA-All-models	0.472999
TSA-All-models	0.522528
TSA-All-models	0.493117
TSA-All-models	0.486373
TSA-All-models	0.495068
TSA-All-models	0.464613
TSA-All-models	0.489731
TSA-All-models	0.482788
TSA-All-models	0.526508
TSA-All-models	0.471684
TSA-All-models	0.558521
TSA-All-models	0.575803
TSA-All-models	0.464986
TSA-All-models	0.479162
TSA-All-models	0.584582
TSA-All-models	0.524621
TSA-All-models	0.44726
TSA-All-models	0.472837
TSA-All-models	0.540293
TSA-All-models	0.494581
TSA-All-models	0.462956
TSA-All-models	0.496991
TSA-All-models	0.495257
TSA-All-models	0.443591
TSA-All-models	0.500619
TSA-All-models	0.526499
TSA-All-models	0.491409
TSA-All-models	0.494121
TSA-All-models	0.437696
TSA-All-models	0.508235
TSA-All-models	0.55039
TSA-All-models	0.52014
TSA-All-models	0.556285
TSA-All-models	0.56146
TSA-All-models	0.551726
TSA-All-models	0.504671
TSA-All-models	0.589303
TSA-All-models	0.526732
TSA-All-models	0.468088
TSA-All-models	0.489878
TSA-All-models	0.494392
TSA-All-models	0.505677
TSA-All-models	0.536512
TSA-All-models	0.494281
TSA-All-models	0.478592
TSA-All-models	0.497528
TSA-All-models	0.5187
TSA-All-models	0.53734
TSA-All-models	0.499955
TSA-All-models	0.534743
TSA-All-models	0.571497
TSA-All-models	0.475033
TSA-All-models	0.513219
TSA-All-models	0.563309
TSA-All-models	0.536803
TSA-All-models	0.524112
TSA-All-models	0.500115
TSA-All-models	0.479336
TSA-All-models	0.464653
TSA-All-models	0.511695
TSA-All-models	0.523131
TSA-All-models	0.483084
TSA-All-models	0.508172
TSA-All-models	0.525655
TSA-All-models	0.453382
TSA-All-models	0.575887
TSA-All-models	0.515961
TSA-All-models	0.512435
TSA-All-models	0.48583
TSA-All-models	0.501601
TSA-All-models	0.561091
TSA-All-models	0.51821
TSA-All-models	0.546176
TSA-All-models	0.487418
TSA-All-models	0.499105
TSA-All-models	0.499784
TSA-All-models	0.5105
TSA-All-models	0.498596
TSA-All-models	0.57616
TSA-All-models	0.491677
TSA-All-models	0.547875
TSA-All-models	0.489002
TSA-All-models	0.57126
TSA-All-models	0.473901
TSA-All-models	0.490686
TSA-All-models	0.513336
TSA-All-models	0.503829
TSA-All-models	0.443109
TSA-All-models	0.488929
TSA-All-models	0.507143
TSA-All-models	0.511253
TSA-All-models	0.49506
TSA-All-models	0.547569
TSA-All-models	0.529299
TSA-All-models	0.478995
TSA-All-models	0.48266
TSA-All-models	0.482306
TSA-All-models	0.473982
TSA-All-models	0.472745
TSA-All-models	0.493389
TSA-All-models	0.566189
TSA-All-models	0.54145
TSA-All-models	0.516439
TSA-All-models	0.472822
TSA-All-models	0.517029
TSA-All-models	0.49124
TSA-All-models	0.523936
TSA-All-models	0.497036
TSA-All-models	0.536529
TSA-All-models	0.490543
TSA-All-models	0.487974
TSA-All-models	0.481718
TSA-All-models	0.505922
TSA-All-models	0.535433
TSA-All-models	0.487689
TSA-All-models	0.461906
TSA-All-models	0.546734
TSA-All-models	0.439135
TSA-All-models	0.529124
TSA-All-models	0.540708
TSA-All-models	0.528508
TSA-All-models	0.510885
TSA-All-models	0.53772
TSA-All-models	0.550032
TSA-All-models	0.498265
TSA-All-models	0.41227
TSA-All-models	0.579646
TSA-All-models	0.513092
TSA-All-models	0.471641
TSA-All-models	0.509236
TSA-All-models	0.552621
TSA-All-models	0.486867
TSA-All-models	0.520981
TSA-All-models	0.591284
TSA-All-models	0.501376
TSA-All-models	0.504773
TSA-All-models	0.48668
TSA-All-models	0.516841
TSA-All-models	0.501694
TSA-All-models	0.541478
TSA-All-models	0.551631
TSA-All-models	0.524427
TSA-All-models	0.435444
TSA-All-models	0.550376
TSA-All-models	0.598786
TSA-All-models	0.554586
TSA-All-models	0.520215
TSA-All-models	0.490839
TSA-All-models	0.490699
TSA-All-models	0.464052
TSA-All-models	0.581144
TSA-All-models	0.539717
TSA-All-models	0.545598
TSA-All-models	0.489102
TSA-All-models	0.444588
TSA-All-models	0.528054
TSA-All-models	0.504134
TSA-All-models	0.517515
TSA-All-models	0.517512
TSA-All-models	0.559136
TSA-All-models	0.562387
TSA-All-models	0.524879
TSA-All-models	0.480907
TSA-All-models	0.497251
TSA-All-models	0.522797
TSA-All-models	0.555941
TSA-All-models	0.429823
TSA-All-models	0.482671
TSA-All-models	0.514093
TSA-All-models	0.429558
TSA-All-models	0.498035
TSA-All-models	0.519092
TSA-All-models	0.534287
TSA-All-models	0.50216
TSA-All-models	0.56002
TSA-All-models	0.518725
TSA-All-models	0.497469
TSA-All-models	0.480763
TSA-All-models	0.519862
TSA-All-models	0.486323
TSA-All-models	0.533647
TSA-All-models	0.519186
TSA-All-models	0.56714
TSA-All-models	0.416525
TSA-All-models	0.521281
TSA-All-models	0.545307
TSA-All-models	0.501033
TSA-All-models	0.466992
TSA-All-models	0.550322
TSA-All-models	0.503393
TSA-All-models	0.504981
TSA-All-models	0.459978
TSA-All-models	0.485289
TSA-All-models	0.517078
TSA-All-models	0.463814
TSA-All-models	0.563093
TSA-All-models	0.522147
TSA-All-models	0.510607
TSA-All-models	0.545467
TSA-All-models	0.499772
TSA-All-models	0.504426
TSA-All-models	0.499075
TSA-All-models	0.513849
TSA-All-models	0.543841
TSA-All-models	0.508222
TSA-All-models	0.521514
TSA-All-models	0.506577
TSA-All-models	0.499509
TSA-All-models	0.536042
TSA-All-models	0.56376
TSA-All-models	0.521831
TSA-All-models	0.565783
TSA-All-models	0.509926
TSA-All-models	0.498958
TSA-All-models	0.47274
TSA-All-models	0.551981
TSA-All-models	0.525635
TSA-All-models	0.473538
TSA-All-models	0.516012
TSA-All-models	0.521332
TSA-A-models	0.602679
TSA-A-models	0.576862
TSA-A-models	0.59536
TSA-A-models	0.590758
TSA-A-models	0.481881
TSA-A-models	0.658978
TSA-A-models	0.610807
TSA-A-models	0.6291
TSA-A-models	0.578347
TSA-A-models	0.621458
TSA-A-models	0.604731
TSA-A-models	0.573696
TSA-A-models	0.590385
TSA-A-models	0.57619
TSA-A-models	0.593642
TSA-A-models	0.679422
TSA-A-models	0.563866
TSA-A-models	0.586014
TSA-A-models	0.626279
TSA-A-models	0.627946
TSA-A-models	0.551382
TSA-A-models	0.557828
TSA-A-models	0.588374
TSA-A-models	0.528334
TSA-A-models	0.567169
TSA-A-models	0.530518
TSA-A-models	0.521926
TSA-A-models	0.611111
TSA-A-models	0.611037
TSA-A-models	0.621497
TSA-A-models	0.547006
TSA-A-models	0.643329
TSA-A-models	0.592446
TSA-A-models	0.622665
TSA-A-models	0.48411
TSA-A-models	0.53137
TSA-A-models	0.565044
TSA-A-models	0.625396
TSA-A-models	0.64347
TSA-A-models	0.469645
TSA-A-models	0.512409
TSA-A-models	0.623164
TSA-A-models	0.571472
TSA-A-models	0.544505
TSA-A-models	0.570417
TSA-A-models	0.613876
TSA-A-models	0.587781
TSA-A-models	0.611002
TSA-A-models	0.579004
TSA-A-models	0.631564
TSA-A-models	0.534956
TSA-A-models	0.558218
TSA-A-models	0.596778
TSA-A-models	0.605086
TSA-A-models	0.550753
TSA-A-models	0.531784
TSA-A-models	0.493082
TSA-A-models	0.52252
TSA-A-models	0.59942
TSA-A-models	0.56804
TSA-A-models	0.664789
TSA-A-models	0.592018
TSA-A-models	0.571211
TSA-A-models	0.604371
TSA-A-models	0.555435
TSA-A-models	0.658029
TSA-A-models	0.636519
TSA-A-models	0.502016
TSA-A-models	0.588685
TSA-A-models	0.511647
TSA-A-models	0.574836
TSA-A-models	0.565095
TSA-A-models	0.595338
TSA-A-models	0.551817
TSA-A-models	0.554095
TSA-A-models	0.588646
TSA-A-models	0.546489
TSA-A-models	0.571784
TSA-A-models	0.607482
TSA-A-models	0.6696
TSA-A-models	0.642389
TSA-A-models	0.604051
TSA-A-models	0.460863
TSA-A-models	0.633227
TSA-A-models	0.500021
TSA-A-models	0.512687
TSA-A-models	0.572931
TSA-A-models	0.560137
TSA-A-models	0.610305
TSA-A-models	0.618144
TSA-A-models	0.668002
TSA-A-models	0.582683
TSA-A-models	0.563874
TSA-A-models	0.594535
TSA-A-models	0.576167
TSA-A-models	0.564358
TSA-A-models	0.598263
TSA-A-models	0.547122
TSA-A-models	0.493201
TSA-A-models	0.564545
TSA-A-models	0.594976
TSA-A-models	0.504319
TSA-A-models	0.48203
TSA-A-models	0.599225
TSA-A-models	0.564119
TSA-A-models	0.560899
TSA-A-models	0.521852
TSA-A-models	0.587076
TSA-A-models	0.514226
TSA-A-models	0.525565
TSA-A-models	0.508123
TSA-A-models	0.65343
TSA-A-models	0.586521
TSA-A-models	0.570686
TSA-A-models	0.58095
TSA-A-models	0.572601
TSA-A-models	0.604219
TSA-A-models	0.559053
TSA-A-models	0.52409
TSA-A-models	0.533366
TSA-A-models	0.523057
TSA-A-models	0.594158
TSA-A-models	0.516363
TSA-A-models	0.648296
TSA-A-models	0.531675
TSA-A-models	0.611639
TSA-A-models	0.534654
TSA-A-models	0.595297
TSA-A-models	0.613567
TSA-A-models	0.630684
TSA-A-models	0.454301
TSA-A-models	0.57987
TSA-A-models	0.603238
TSA-A-models	0.503899
TSA-A-models	0.61613
TSA-A-models	0.615503
TSA-A-models	0.551804
TSA-A-models	0.578193
TSA-A-models	0.513346
TSA-A-models	0.626199
TSA-A-models	0.479414
TSA-A-models	0.598238
TSA-A-models	0.583109
TSA-A-models	0.635071
TSA-A-models	0.65184
TSA-A-models	0.614999
TSA-A-models	0.590776
TSA-A-models	0.653535
TSA-A-models	0.554621
TSA-A-models	0.650233
TSA-A-models	0.617021
TSA-A-models	0.616048
TSA-A-models	0.571811
TSA-A-models	0.59603
TSA-A-models	0.57432
TSA-A-models	0.564578
TSA-A-models	0.545174
TSA-A-models	0.463338
TSA-A-models	0.50327
TSA-A-models	0.574702
TSA-A-models	0.547683
TSA-A-models	0.585154
TSA-A-models	0.460875
TSA-A-models	0.601181
TSA-A-models	0.491755
TSA-A-models	0.467482
TSA-A-models	0.5504
TSA-A-models	0.477442
TSA-A-models	0.613168
TSA-A-models	0.569369
TSA-A-models	0.675059
TSA-A-models	0.570897
TSA-A-models	0.583599
TSA-A-models	0.603312
TSA-A-models	0.55653
TSA-A-models	0.619881
TSA-A-models	0.610716
TSA-A-models	0.506136
TSA-A-models	0.580768
TSA-A-models	0.549871
TSA-A-models	0.593391
TSA-A-models	0.612976
TSA-A-models	0.585503
TSA-A-models	0.630213
TSA-A-models	0.539078
TSA-A-models	0.618903
TSA-A-models	0.595541
TSA-A-models	0.623363
TSA-A-models	0.614072
TSA-A-models	0.489846
TSA-A-models	0.507697
TSA-A-models	0.479227
TSA-A-models	0.62556
TSA-A-models	0.479235
TSA-A-models	0.547057
TSA-A-models	0.51738
TSA-A-models	0.569002
TSA-A-models	0.621287
TSA-A-models	0.514325
TSA-A-models	0.641436
TSA-A-models	0.606551
TSA-A-models	0.587885
TSA-A-models	0.488189
TSA-A-models	0.527312
TSA-A-models	0.543201
TSA-A-models	0.637588
TSA-A-models	0.546545
TSA-A-models	0.528585
TSA-A-models	0.598253
TSA-A-models	0.61291
TSA-A-models	0.596012
TSA-A-models	0.475411
TSA-A-models	0.524179
TSA-A-models	0.608791
TSA-A-models	0.607656
TSA-A-models	0.654458
TSA-A-models	0.584005
TSA-A-models	0.601591
TSA-A-models	0.575605
TSA-A-models	0.591333
TSA-A-models	0.543074
TSA-A-models	0.626746
TSA-A-models	0.6323
TSA-A-models	0.615604
TSA-A-models	0.632105
TSA-A-models	0.574345
TSA-A-models	0.555
TSA-A-models	0.566579
TSA-A-models	0.476031
TSA-A-models	0.638931
TSA-A-models	0.632062
TSA-A-models	0.521785
TSA-A-models	0.523167
TSA-A-models	0.5067
TSA-A-models	0.624054
TSA-A-models	0.560802
TSA-A-models	0.604456
TSA-A-models	0.535066
TSA-A-models	0.551614
TSA-A-models	0.511403
TSA-A-models	0.562239
TSA-A-models	0.610366
TSA-A-models	0.599485
TSA-A-models	0.502334
TSA-A-models	0.597433
TSA-A-models	0.627027
TSA-A-models	0.580035
TSA-A-models	0.561145
TSA-A-models	0.527088
TSA-A-models	0.641084
TSA-A-models	0.520609
TSA-A-models	0.645002
TSA-A-models	0.623046
TSA-A-models	0.56779
TSA-A-models	0.579848
TSA-A-models	0.573227
TSA-A-models	0.524902
TSA-A-models	0.590062
TSA-A-models	0.545117
TSA-A-models	0.559028
TSA-A-models	0.601931
TSA-A-models	0.61168
TSA-A-models	0.549425
TSA-A-models	0.563556
TSA-A-models	0.580558
TSA-A-models	0.50494
TSA-A-models	0.577422
TSA-A-models	0.523206
TSA-A-models	0.602951
TSA-A-models	0.633431
TSA-A-models	0.593691
TSA-A-models	0.605289
TSA-A-models	0.660179
TSA-A-models	0.652634
TSA-A-models	0.579569
TSA-A-models	0.532853
TSA-A-models	0.625794
TSA-A-models	0.598241
TSA-A-models	0.579195
TSA-A-models	0.524038
TSA-A-models	0.611587
TSA-A-models	0.605572
TSA-A-models	0.602876
TSA-A-models	0.584488
TSA-A-models	0.506801
TSA-A-models	0.571719
TSA-A-models	0.452373
TSA-A-models	0.485194
TSA-A-models	0.570536
TSA-A-models	0.637108
TSA-A-models	0.584404
TSA-A-models	0.624487
TSA-A-models	0.635701
TSA-A-models	0.603209
TSA-A-models	0.543641
TSA-A-models	0.653589
TSA-A-models	0.615414
TSA-A-models	0.521568
TSA-A-models	0.463403
TSA-A-models	0.545919
TSA-A-models	0.589163
TSA-A-models	0.572302
TSA-A-models	0.60859
TSA-A-models	0.448271
TSA-A-models	0.493478
TSA-A-models	0.549931
TSA-A-models	0.527741
TSA-A-models	0.55539
TSA-A-models	0.561235
TSA-A-models	0.646426
TSA-A-models	0.524149
TSA-A-models	0.61426
TSA-A-models	0.546443
TSA-A-models	0.607259
TSA-A-models	0.620806
TSA-A-models	0.566489
TSA-A-models	0.53966
TSA-A-models	0.55444
TSA-A-models	0.515871
TSA-A-models	0.59566
TSA-A-models	0.584995
TSA-A-models	0.552602
TSA-A-models	0.662051
TSA-A-models	0.580346
TSA-A-models	0.560266
TSA-A-models	0.588732
TSA-A-models	0.634799
TSA-A-models	0.633033
TSA-A-models	0.611176
TSA-A-models	0.509269
TSA-A-models	0.574052
TSA-A-models	0.623295
TSA-A-models	0.597799
TSA-A-models	0.582594
TSA-A-models	0.608363
TSA-A-models	0.600307
TSA-A-models	0.535464
TSA-A-models	0.549812
TSA-A-models	0.484173
TSA-A-models	0.578795
TSA-A-models	0.466582
TSA-A-models	0.62748
TSA-A-models	0.549934
TSA-A-models	0.586376
TSA-A-models	0.547893
TSA-A-models	0.484357
TSA-A-models	0.652804
TSA-A-models	0.651165
TSA-A-models	0.54215
TSA-A-models	0.585449
TSA-A-models	0.634953
TSA-A-models	0.494777
TSA-A-models	0.491272
TSA-A-models	0.570804
TSA-A-models	0.533833
TSA-A-models	0.583141
TSA-A-models	0.53942
TSA-A-models	0.548387
TSA-A-models	0.559685
TSA-A-models	0.586863
TSA-A-models	0.595398
TSA-A-models	0.54048
TSA-A-models	0.566679
TSA-A-models	0.551993
TSA-A-models	0.592615
TSA-A-models	0.540075
TSA-A-models	0.509942
TSA-A-models	0.602974
TSA-A-models	0.546789
TSA-A-models	0.634261
TSA-A-models	0.557958
TSA-A-models	0.640224
TSA-A-models	0.595819
TSA-A-models	0.639949
TSA-A-models	0.640756
TSA-A-models	0.556377
TSA-A-models	0.487231
TSA-A-models	0.596381
TSA-A-models	0.578382
TSA-A-models	0.638365
TSA-A-models	0.511633
TSA-A-models	0.575845
TSA-A-models	0.534465
TSA-A-models	0.582474
TSA-A-models	0.608328
TSA-A-models	0.496171
TSA-A-models	0.522065
TSA-A-models	0.5842
TSA-A-models	0.602783
TSA-A-models	0.518211
TSA-A-models	0.614438
TSA-A-models	0.656734
TSA-A-models	0.526535
TSA-A-models	0.517663
TSA-A-models	0.657522
TSA-A-models	0.616152
TSA-A-models	0.519283
TSA-A-models	0.505461
TSA-A-models	0.589033
TSA-A-models	0.580641
TSA-A-models	0.560066
TSA-A-models	0.537664
TSA-A-models	0.563877
TSA-A-models	0.51062
TSA-A-models	0.548464
TSA-A-models	0.579059
TSA-A-models	0.572369
TSA-A-models	0.546973
TSA-A-models	0.515353
TSA-A-models	0.5936
TSA-A-models	0.617621
TSA-A-models	0.601619
TSA-A-models	0.638548
TSA-A-models	0.640874
TSA-A-models	0.616476
TSA-A-models	0.574671
TSA-A-models	0.658259
TSA-A-models	0.608842
TSA-A-models	0.52927
TSA-A-models	0.553051
TSA-A-models	0.486439
TSA-A-models	0.579195
TSA-A-models	0.623255
TSA-A-models	0.554564
TSA-A-models	0.547975
TSA-A-models	0.56444
TSA-A-models	0.550051
TSA-A-models	0.554387
TSA-A-models	0.547028
TSA-A-models	0.607382
TSA-A-models	0.646269
TSA-A-models	0.594727
TSA-A-models	0.558554
TSA-A-models	0.634535
TSA-A-models	0.624406
TSA-A-models	0.599074
TSA-A-models	0.571698
TSA-A-models	0.580774
TSA-A-models	0.526427
TSA-A-models	0.571624
TSA-A-models	0.586099
TSA-A-models	0.515634
TSA-A-models	0.538784
TSA-A-models	0.576113
TSA-A-models	0.531153
TSA-A-models	0.654472
TSA-A-models	0.581197
TSA-A-models	0.580893
TSA-A-models	0.555921
TSA-A-models	0.547516
TSA-A-models	0.635001
TSA-A-models	0.590976
TSA-A-models	0.616474
TSA-A-models	0.554976
TSA-A-models	0.577428
TSA-A-models	0.546687
TSA-A-models	0.561359
TSA-A-models	0.579204
TSA-A-models	0.637272
TSA-A-models	0.579006
TSA-A-models	0.645235
TSA-A-models	0.488053
TSA-A-models	0.633287
TSA-A-models	0.542267
TSA-A-models	0.566384
TSA-A-models	0.605137
TSA-A-models	0.578327
TSA-A-models	0.51912
TSA-A-models	0.588019
TSA-A-models	0.595226
TSA-A-models	0.578967
TSA-A-models	0.578844
TSA-A-models	0.622333
TSA-A-models	0.62043
TSA-A-models	0.562016
TSA-A-models	0.538775
TSA-A-models	0.569182
TSA-A-models	0.517613
TSA-A-models	0.570299
TSA-A-models	0.553564
TSA-A-models	0.622115
TSA-A-models	0.597265
TSA-A-models	0.573044
TSA-A-models	0.477811
TSA-A-models	0.55361
TSA-A-models	0.555031
TSA-A-models	0.577304
TSA-A-models	0.510549
TSA-A-models	0.63313
TSA-A-models	0.534047
TSA-A-models	0.548586
TSA-A-models	0.534782
TSA-A-models	0.508828
TSA-A-models	0.582253
TSA-A-models	0.592162
TSA-A-models	0.559002
TSA-A-models	0.648292
TSA-A-models	0.48877
TSA-A-models	0.595704
TSA-A-models	0.607405
TSA-A-models	0.589933
TSA-A-models	0.578676
TSA-A-models	0.586394
TSA-A-models	0.615281
TSA-A-models	0.567253
TSA-A-models	0.48115
TSA-A-models	0.657253
TSA-A-models	0.566967
TSA-A-models	0.583438
TSA-A-models	0.579087
TSA-A-models	0.658676
TSA-A-models	0.536369
TSA-A-models	0.572092
TSA-A-models	0.684448
TSA-A-models	0.530875
TSA-A-models	0.598363
TSA-A-models	0.555536
TSA-A-models	0.595842
TSA-A-models	0.585116
TSA-A-models	0.639023
TSA-A-models	0.629396
TSA-A-models	0.598478
TSA-A-models	0.485274
TSA-A-models	0.619191
TSA-A-models	0.65783
TSA-A-models	0.61654
TSA-A-models	0.569917
TSA-A-models	0.560531
TSA-A-models	0.582497
TSA-A-models	0.530653
TSA-A-models	0.633195
TSA-A-models	0.604642
TSA-A-models	0.596257
TSA-A-models	0.555997
TSA-A-models	0.520093
TSA-A-models	0.579593
TSA-A-models	0.59875
TSA-A-models	0.587245
TSA-A-models	0.599738
TSA-A-models	0.620716
TSA-A-models	0.637273
TSA-A-models	0.597819
TSA-A-models	0.557874
TSA-A-models	0.536198
TSA-A-models	0.581798
TSA-A-models	0.622135
TSA-A-models	0.483525
TSA-A-models	0.556658
TSA-A-models	0.569277
TSA-A-models	0.430852
TSA-A-models	0.569754
TSA-A-models	0.570385
TSA-A-models	0.59321
TSA-A-models	0.574721
TSA-A-models	0.652322
TSA-A-models	0.594333
TSA-A-models	0.524751
TSA-A-models	0.507093
TSA-A-models	0.599078
TSA-A-models	0.532565
TSA-A-models	0.586565
TSA-A-models	0.595165
TSA-A-models	0.644001
TSA-A-models	0.439805
TSA-A-models	0.594958
TSA-A-models	0.613742
TSA-A-models	0.542746
TSA-A-models	0.508527
TSA-A-models	0.608065
TSA-A-models	0.610875
TSA-A-models	0.548276
TSA-A-models	0.505773
TSA-A-models	0.55072
TSA-A-models	0.574741
TSA-A-models	0.534762
TSA-A-models	0.634835
TSA-A-models	0.60306
TSA-A-models	0.594523
TSA-A-models	0.615183
TSA-A-models	0.573637
TSA-A-models	0.542609
TSA-A-models	0.575365
TSA-A-models	0.588897
TSA-A-models	0.57436
TSA-A-models	0.562576
TSA-A-models	0.572463
TSA-A-models	0.561722
TSA-A-models	0.540551
TSA-A-models	0.625556
TSA-A-models	0.656382
TSA-A-models	0.59687
TSA-A-models	0.612445
TSA-A-models	0.541586
TSA-A-models	0.60506
TSA-A-models	0.533602
TSA-A-models	0.601829
TSA-A-models	0.633414
TSA-A-models	0.518384
TSA-A-models	0.566067
TSA-A-models	0.54889
TSA-B-models	0.474159
TSA-B-models	0.466322
TSA-B-models	0.410183
TSA-B-models	0.357363
TSA-B-models	0.364936
TSA-B-models	0.491587
TSA-B-models	0.444685
TSA-B-models	0.447114
TSA-B-models	0.420234
TSA-B-models	0.451105
TSA-B-models	0.448058
TSA-B-models	0.470523
TSA-B-models	0.482632
TSA-B-models	0.435704
TSA-B-models	0.408434
TSA-B-models	0.480853
TSA-B-models	0.39173
TSA-B-models	0.406896
TSA-B-models	0.463719
TSA-B-models	0.42245
TSA-B-models	0.476956
TSA-B-models	0.43133
TSA-B-models	0.46826
TSA-B-models	0.444624
TSA-B-models	0.438648
TSA-B-models	0.432968
TSA-B-models	0.37607
TSA-B-models	0.442864
TSA-B-models	0.450207
TSA-B-models	0.504819
TSA-B-models	0.479114
TSA-B-models	0.458217
TSA-B-models	0.455214
TSA-B-models	0.466243
TSA-B-models	0.393188
TSA-B-models	0.414937
TSA-B-models	0.378747
TSA-B-models	0.458791
TSA-B-models	0.500986
TSA-B-models	0.437289
TSA-B-models	0.397985
TSA-B-models	0.46177
TSA-B-models	0.361528
TSA-B-models	0.431955
TSA-B-models	0.435577
TSA-B-models	0.500556
TSA-B-models	0.446695
TSA-B-models	0.381107
TSA-B-models	0.492499
TSA-B-models	0.507816
TSA-B-models	0.34069
TSA-B-models	0.461409
TSA-B-models	0.470226
TSA-B-models	0.468372
TSA-B-models	0.452374
TSA-B-models	0.428535
TSA-B-models	0.406991
TSA-B-models	0.465475
TSA-B-models	0.416705
TSA-B-models	0.429254
TSA-B-models	0.522923
TSA-B-models	0.46759
TSA-B-models	0.427791
TSA-B-models	0.429802
TSA-B-models	0.468553
TSA-B-models	0.477344
TSA-B-models	0.467179
TSA-B-models	0.365472
TSA-B-models	0.410149
TSA-B-models	0.405749
TSA-B-models	0.494548
TSA-B-models	0.487294
TSA-B-models	0.450512
TSA-B-models	0.43348
TSA-B-models	0.386701
TSA-B-models	0.387948
TSA-B-models	0.420152
TSA-B-models	0.379911
TSA-B-models	0.489038
TSA-B-models	0.500595
TSA-B-models	0.508219
TSA-B-models	0.479495
TSA-B-models	0.390031
TSA-B-models	0.493667
TSA-B-models	0.340917
TSA-B-models	0.390299
TSA-B-models	0.42371
TSA-B-models	0.449266
TSA-B-models	0.431754
TSA-B-models	0.461734
TSA-B-models	0.517436
TSA-B-models	0.473551
TSA-B-models	0.388291
TSA-B-models	0.465908
TSA-B-models	0.441127
TSA-B-models	0.341318
TSA-B-models	0.442025
TSA-B-models	0.382135
TSA-B-models	0.362177
TSA-B-models	0.430241
TSA-B-models	0.449168
TSA-B-models	0.39229
TSA-B-models	0.440272
TSA-B-models	0.415313
TSA-B-models	0.423822
TSA-B-models	0.412179
TSA-B-models	0.398968
TSA-B-models	0.484696
TSA-B-models	0.434617
TSA-B-models	0.33329
TSA-B-models	0.371052
TSA-B-models	0.503348
TSA-B-models	0.464575
TSA-B-models	0.425663
TSA-B-models	0.434667
TSA-B-models	0.444908
TSA-B-models	0.450917
TSA-B-models	0.424086
TSA-B-models	0.438529
TSA-B-models	0.403596
TSA-B-models	0.438812
TSA-B-models	0.403718
TSA-B-models	0.447053
TSA-B-models	0.42756
TSA-B-models	0.410623
TSA-B-models	0.430762
TSA-B-models	0.427552
TSA-B-models	0.429064
TSA-B-models	0.458505
TSA-B-models	0.421637
TSA-B-models	0.434658
TSA-B-models	0.379143
TSA-B-models	0.426371
TSA-B-models	0.463277
TSA-B-models	0.453668
TSA-B-models	0.459113
TSA-B-models	0.457195
TSA-B-models	0.383305
TSA-B-models	0.364296
TSA-B-models	0.498084
TSA-B-models	0.434139
TSA-B-models	0.458823
TSA-B-models	0.390879
TSA-B-models	0.46384
TSA-B-models	0.467928
TSA-B-models	0.500603
TSA-B-models	0.41966
TSA-B-models	0.472253
TSA-B-models	0.439542
TSA-B-models	0.487328
TSA-B-models	0.480424
TSA-B-models	0.492945
TSA-B-models	0.374836
TSA-B-models	0.407277
TSA-B-models	0.442456
TSA-B-models	0.502366
TSA-B-models	0.426142
TSA-B-models	0.360275
TSA-B-models	0.408225
TSA-B-models	0.478785
TSA-B-models	0.420539
TSA-B-models	0.44996
TSA-B-models	0.367808
TSA-B-models	0.466345
TSA-B-models	0.380751
TSA-B-models	0.428306
TSA-B-models	0.404714
TSA-B-models	0.476316
TSA-B-models	0.412422
TSA-B-models	0.445774
TSA-B-models	0.505813
TSA-B-models	0.448823
TSA-B-models	0.449358
TSA-B-models	0.494448
TSA-B-models	0.457562
TSA-B-models	0.451561
TSA-B-models	0.452373
TSA-B-models	0.400628
TSA-B-models	0.462749
TSA-B-models	0.501084
TSA-B-models	0.444441
TSA-B-models	0.445948
TSA-B-models	0.477326
TSA-B-models	0.477649
TSA-B-models	0.304784
TSA-B-models	0.42856
TSA-B-models	0.391253
TSA-B-models	0.494801
TSA-B-models	0.475185
TSA-B-models	0.455993
TSA-B-models	0.45001
TSA-B-models	0.420556
TSA-B-models	0.425607
TSA-B-models	0.421045
TSA-B-models	0.393006
TSA-B-models	0.38432
TSA-B-models	0.430845
TSA-B-models	0.469124
TSA-B-models	0.411211
TSA-B-models	0.457264
TSA-B-models	0.428794
TSA-B-models	0.443121
TSA-B-models	0.405162
TSA-B-models	0.409871
TSA-B-models	0.41891
TSA-B-models	0.469884
TSA-B-models	0.380649
TSA-B-models	0.433101
TSA-B-models	0.411377
TSA-B-models	0.437468
TSA-B-models	0.44705
TSA-B-models	0.387501
TSA-B-models	0.398359
TSA-B-models	0.478361
TSA-B-models	0.444076
TSA-B-models	0.509583
TSA-B-models	0.444888
TSA-B-models	0.408451
TSA-B-models	0.448005
TSA-B-models	0.45005
TSA-B-models	0.425559
TSA-B-models	0.41822
TSA-B-models	0.465847
TSA-B-models	0.385722
TSA-B-models	0.478682
TSA-B-models	0.450222
TSA-B-models	0.476359
TSA-B-models	0.383123
TSA-B-models	0.408272
TSA-B-models	0.466225
TSA-B-models	0.451987
TSA-B-models	0.428722
TSA-B-models	0.431066
TSA-B-models	0.415224
TSA-B-models	0.434229
TSA-B-models	0.394318
TSA-B-models	0.479108
TSA-B-models	0.433156
TSA-B-models	0.456691
TSA-B-models	0.418771
TSA-B-models	0.404293
TSA-B-models	0.393239
TSA-B-models	0.438763
TSA-B-models	0.432568
TSA-B-models	0.475091
TSA-B-models	0.518197
TSA-B-models	0.448499
TSA-B-models	0.433597
TSA-B-models	0.409316
TSA-B-models	0.455165
TSA-B-models	0.4285
TSA-B-models	0.446878
TSA-B-models	0.481288
TSA-B-models	0.489021
TSA-B-models	0.449051
TSA-B-models	0.448507
TSA-B-models	0.452136
TSA-B-models	0.431993
TSA-B-models	0.346121
TSA-B-models	0.472771
TSA-B-models	0.442147
TSA-B-models	0.459278
TSA-B-models	0.448693
TSA-B-models	0.39246
TSA-B-models	0.432262
TSA-B-models	0.408695
TSA-B-models	0.406102
TSA-B-models	0.371731
TSA-B-models	0.478715
TSA-B-models	0.49576
TSA-B-models	0.413773
TSA-B-models	0.445098
[truncated: 328 more rows]

## Sheet: ED_Fig_2_p_data_panel_p
DMSO_DMSOnucleus	1	A	718.962
DMSO_DMSOnucleus	2	A	772.551
DMSO_DMSOnucleus	3	A	720.754
DMSO_DMSOnucleus	4	A	751.103
DMSO_DMSOnucleus	5	A	763.917
TSA_DMSOnucleus	1	A	516.904
TSA_DMSOnucleus	2	A	518.787
TSA_DMSOnucleus	3	A	520.017
TSA_DMSOnucleus	4	A	517.272
TSA_DMSOnucleus	5	A	540.986
DMSO_TSAnucleus	1	A	800.692
DMSO_TSAnucleus	2	A	789.506
DMSO_TSAnucleus	3	A	749.665
DMSO_TSAnucleus	4	A	787.652
DMSO_TSAnucleus	5	A	818.743
TSA_TSAnucleus	1	A	542.122
TSA_TSAnucleus	2	A	544.228
TSA_TSAnucleus	3	A	539.185
TSA_TSAnucleus	4	A	534.726
TSA_TSAnucleus	5	A	552.538

## Sheet: ED_Fig_2q_H3K27ac_VolDist
Cond	Volume	Dist
DMSO	688.075	1.2328
DMSO	493.887	1.30988
DMSO	701.589	1.44122
DMSO	620.571	1.31085
DMSO	748.471	1.43678
DMSO	705.087	1.51599
DMSO	435.079	1.50781
DMSO	635.808	1.31019
DMSO	518.701	1.51913
DMSO	425.72	1.43704
DMSO	399.475	1.46077
DMSO	711.226	1.38174
DMSO	501.103	1.31983
DMSO	700.491	1.4498
DMSO	624.685	1.38097
DMSO	484.311	1.16798
DMSO	752.52	1.44101
DMSO	715.142	1.52197
DMSO	676.798	1.35363
DMSO	537.724	1.60579
DMSO	558.281	1.48946
DMSO	607.271	1.47461
DMSO	515.901	1.50483
DMSO	487.162	1.35528
DMSO	720.677	1.63874
DMSO	691.483	1.80767
DMSO	736.563	1.59396
DMSO	718.436	1.73006
DMSO	664.658	1.53357
DMSO	651.785	1.58695
DMSO	698.245	1.47838
DMSO	702.568	1.36826
DMSO	528.486	1.70576
DMSO	730.007	1.5802
DMSO	928.901	1.7149
DMSO	670.947	1.6751
DMSO	628.597	1.3302
DMSO	350.843	1.27943
DMSO	527.81	1.38183
DMSO	796.122	1.4979
DMSO	528.692	1.54824
DMSO	499.756	1.61134
DMSO	360.601	1.28376
DMSO	360.153	1.25461
DMSO	514.16	1.57329
DMSO	671.639	1.34302
DMSO	463.105	1.43692
DMSO	460.792	1.37506
DMSO	380.381	1.45273
DMSO	561.468	1.57168
DMSO	279.23	1.21737
DMSO	474.344	1.55571
DMSO	360.234	1.30215
DMSO	364.716	1.41129
DMSO	527.073	1.55136
DMSO	557.633	1.70476
DMSO	506.621	1.66083
DMSO	458.188	1.55829
DMSO	470.695	1.58135
DMSO	684.273	1.60085
DMSO	572.853	1.61638
DMSO	805.91	1.77566
DMSO	337.153	1.2768
DMSO	489.365	1.47639
DMSO	694.093	1.77404
DMSO	567.927	1.56578
DMSO	510.794	1.46242
DMSO	624.057	1.6986
DMSO	521.75	1.53237
DMSO	538.119	1.50127
DMSO	508.726	1.71004
DMSO	515.501	1.74757
DMSO	485.829	1.53818
DMSO	606.301	1.67249
DMSO	476.76	1.42462
DMSO	389.74	1.45901
DMSO	389.3	1.48463
DMSO	362.355	1.50345
DMSO	727.384	1.78186
DMSO	594.983	1.7236
TSA	849.831	1.40937
TSA	486.484	1.07083
TSA	491.865	0.890113
TSA	470.357	0.966182
TSA	1103.6	1.23142
TSA	1678.7	1.33849
TSA	1081.37	1.39213
TSA	721.789	1.20085
TSA	858.825	1.18633
TSA	538.466	1.14058
TSA	743.291	1.34005
TSA	507.392	1.09134
TSA	531.214	1.26646
TSA	907.213	1.32812
TSA	876.189	1.33914
TSA	723.491	1.3213
TSA	782.466	1.28243
TSA	999.753	1.29161
TSA	842.979	1.0826
TSA	460.848	1.14208
TSA	469.287	0.969338
TSA	404.284	0.991938
TSA	879.2	1.39617
TSA	387.446	0.941534
TSA	613.527	1.28594
TSA	914.749	1.40541
TSA	464.171	0.862982
TSA	537.53	1.42094
TSA	602.736	1.33803
TSA	879.304	1.01027
TSA	673.608	1.18353
TSA	592.048	1.00836
TSA	569.198	0.736103
TSA	679.167	0.94905
TSA	954.31	1.26378
TSA	733.136	1.12898
TSA	702.224	1.077
TSA	593.496	0.994115
TSA	530.083	1.26977
TSA	638.537	0.847555
TSA	532.722	1.25756
TSA	878.364	1.01816
TSA	541.952	0.85465
TSA	740.161	1.21914
TSA	620.415	1.09406
TSA	461.24	0.902142
TSA	457.339	0.903752
TSA	509.113	0.933409
TSA	800.056	1.21521
TSA	519.786	0.961007
TSA	516.075	0.694345
TSA	561.056	0.999583
TSA	543.771	1.05153
TSA	623.866	0.966554
TSA	879.074	1.11725
TSA	678.908	1.01749
TSA	854.503	1.01762
TSA	637.373	1.36337
TSA	466.775	1.11991
TSA	815.096	1.54201
TSA	479.615	1.22993
TSA	539.256	1.40045
TSA	537.088	1.31585
TSA	691.051	1.45722
TSA	537.474	1.34995
TSA	776.644	1.6827
TSA	534.324	1.28242
TSA	896.55	1.63947
TSA	843.536	1.6173
TSA	663.484	1.40302
TSA	657.358	1.30549
TSA	704.652	1.50275
TSA	457.195	1.18353
TSA	625.739	1.13801
TSA	551.838	1.31314
TSA	536.321	1.29262
TSA	377.31	0.901378
TSA	803.036	1.37325
TSA	456.875	1.05194
TSA	268.142	0.856084
TSA	514.945	1.1517
TSA	564.954	1.395
TSA	613.621	1.58336
TSA	722.394	1.56424
TSA	516.567	1.21142
TSA	520.023	1.20982
TSA	571.574	1.34174
TSA	460.101	1.01887
TSA	421.375	1.37581
TSA	492.955	1.54028
TSA	517.423	1.21513
TSA	559.512	1.25908
TSA	562.258	1.30271
TSA	582.02	1.46824
