# Supplementary material for: Transient histone deacetylase inhibition induces cellular memory of gene expression and 3D genome folding
Source: Nat Genet. 2026 Feb 4;58(2):404–17. doi: 10.1038/s41588-025-02489-4 (PMC12900649; doi:10.1038/s41588-025-02489-4)
Supplement: Supplementary file 14 — Statistical source data and unprocessed western blots. [file 41588_2025_2489_MOESM14_ESM.xlsx]

## Sheet: ED_Fig_3c_sampleDist
DMSO	0	26.6226	27.8016	102.605	103.482	91.9206	102.187	112.442	112.971
DMSO	26.6226	0	21.1238	100.83	99.6895	88.2671	99.2951	109.903	110.502
DMSO	27.8016	21.1238	0	101.269	100.323	87.9392	98.8531	110.122	110.727
TSA	102.605	100.83	101.269	0	25.5998	30.2149	37.0062	24.4883	25.6977
TSA	103.482	99.6895	100.323	25.5998	0	27.8598	34.6912	28.1179	28.5773
TSA	91.9206	88.2671	87.9392	30.2149	27.8598	0	27.6342	35.5529	36.1961
Romi	102.187	99.2951	98.8531	37.0062	34.6912	27.6342	0	37.9656	38.3583
Romi	112.442	109.903	110.122	24.4883	28.1179	35.5529	37.9656	0	12.2911
Romi	112.971	110.502	110.727	25.6977	28.5773	36.1961	38.3583	12.2911	0

## Sheet: ED_Fig_3d_RomiTSA_scatter
gene	TSA_l2fc	Romi_l2fc
0610005C13Rik	-0.60465	-0.860881
0610009B22Rik	-0.575942	-0.744715
0610009E02Rik	1.74161	1.5127
0610009L18Rik	-1.38876	-1.27397
0610010F05Rik	-0.0394726	0.0558444
0610010K14Rik	-0.526968	-0.624582
0610012G03Rik	-0.469311	-0.589979
0610030E20Rik	0.106119	0.872232
0610038B21Rik	1.35334	1.39083
0610039K10Rik	-0.347141	0.490763
0610040B10Rik	1.31251	1.04393
0610040F04Rik	-0.219761	-0.131218
0610040J01Rik	-0.112445	0.0697604
0610043K17Rik	-2.53745	-2.23304
1110002E22Rik	1.83856	2.27349
1110002J07Rik	-0.272463	-0.612585
1110002L01Rik	-0.824343	-0.887345
1110004F10Rik	-0.480286	-0.531235
1110006O24Rik	0.652823	0.562547
1110008P14Rik	0.964615	1.13514
1110012L19Rik	-0.396475	-0.389353
1110017D15Rik	5.71797	5.37132
1110019D14Rik	-0.638242	-1.25755
1110020A21Rik	-0.580902	-0.799883
1110028F18Rik	4.01994	3.61145
1110032A03Rik	1.34192	1.45859
1110032F04Rik	-0.74816	-1.04836
1110036E04Rik	0.220491	-0.604537
1110038B12Rik	-0.795485	-0.787167
1110038F14Rik	-0.736652	-0.756567
1110046J04Rik	0.821388	0.217317
1110051M20Rik	0.764283	0.964347
1110059E24Rik	-0.0770912	-0.306947
1110059G10Rik	-0.293504	-0.282546
1110065P20Rik	-0.144641	-0.0535347
1190005I06Rik	-0.725036	-0.982095
1190007I07Rik	-0.702413	-0.710086
1190028D05Rik	-3.2081	-2.71447
1300002E11Rik	1.13076	1.07837
1300017J02Rik	1.81096	1.6785
1500004A13Rik	1.18046	1.28187
1500009C09Rik	2.92643	2.84328
1500009L16Rik	0.426089	0.515635
1500011B03Rik	-0.452057	-0.367545
1500015A07Rik	0.0393222	0.272329
1500026H17Rik	5.08842	5.12973
1600002D24Rik	1.11264	1.13713
1600012H06Rik	0.0376497	0.085995
1600014C10Rik	0.523549	0.333991
1600014C23Rik	-0.252298	-0.293614
1600020E01Rik	-1.51454	-1.22539
1600023N17Rik	0.807704	0.937872
1600029I14Rik	6.04939	6.17803
1600029O15Rik	-0.87091	-0.911069
1700001C19Rik	2.13589	2.33887
1700001G11Rik	-0.90381	-1.16003
1700001G17Rik	1.22302	1.18345
1700001J03Rik	3.64588	3.69735
1700001J11Rik	1.55363	1.31445
1700001K19Rik	1.1533	1.20021
1700001K23Rik	4.83145	5.20593
1700001L05Rik	0.444553	0.569822
1700001L19Rik	1.72239	1.71571
1700001O22Rik	1.3496	1.1129
1700001P01Rik	-0.156154	-0.519432
1700003D09Rik	3.29009	3.30282
1700003E16Rik	5.37224	5.62662
1700003F12Rik	0.493237	0.300042
1700003G18Rik	-0.995494	-0.916294
1700003M07Rik	1.48542	1.03225
1700007K13Rik	0.0610995	-0.246327
1700007L15Rik	-0.359665	-0.176851
1700008J07Rik	-1.56671	-1.66444
1700008O03Rik	-1.21686	-1.10379
1700009C05Rik	1.62069	2.12789
1700010B08Rik	0.916676	1.11447
1700010I14Rik	0.270654	0.317716
1700011B04Rik	-1.34771	-0.876585
1700012B07Rik	0.337298	0.481084
1700012B09Rik	5.8267	6.22894
1700012C14Rik	-1.09813	-0.42753
1700012D01Rik	-0.0116668	-0.858388
1700012D14Rik	-0.950107	-0.807268
1700012D16Rik	1.03242	0.738873
1700013F07Rik	4.39883	4.77934
1700013G24Rik	1.52487	1.41784
1700013H16Rik	0.450287	0.390672
1700015F17Rik	2.99794	3.88102
1700016A09Rik	-0.524479	-0.717959
1700016D06Rik	0.674586	1.26576
1700016H13Rik	0.197407	0.816025
1700016K19Rik	2.06475	2.40441
1700016L04Rik	-0.0319183	0.821515
1700017B05Rik	0.0960291	0.0764705
1700017J07Rik	-0.107399	-0.587801
1700018A04Rik	3.60701	4.15966
1700018B08Rik	2.88593	2.85008
1700018B24Rik	-0.137446	-0.629207
1700018L02Rik	1.15136	1.49278
1700019A02Rik	-0.241333	-0.602145
1700019D03Rik	-2.47262	-2.89238
1700019E08Rik	-0.304553	0.0988503
1700019N19Rik	3.22743	3.71259
1700020D05Rik	1.92874	1.82707
1700020L24Rik	0.268872	1.99444
1700020M21Rik	-0.140392	-0.000141277
1700020N01Rik	0.24754	0.632036
1700020N15Rik	0.380996	0.337676
1700020N18Rik	1.87993	3.28725
1700021F07Rik	5.37797	5.76118
1700021N21Rik	0.91551	1.27526
1700023D09Rik	0.162984	0.281442
1700024F13Rik	-0.214938	0.378359
1700024G13Rik	-0.485021	-0.900295
1700025F24Rik	1.28266	0.793092
1700025G04Rik	0.566432	0.537714
1700026J14Rik	0.122084	-0.0890683
1700027I24Rik	4.07124	3.34004
1700027J07Rik	3.76296	3.56451
1700028B04Rik	1.13321	1.16649
1700028D13Rik	1.02697	0.299128
1700028E10Rik	-0.143092	-0.721387
1700028I16Rik	-0.568333	-0.331555
1700028J19Rik	-0.254216	-0.1189
1700028K03Rik	0.504108	0.0131239
1700028P14Rik	3.23358	3.72882
1700029F12Rik	0.242154	-0.630545
1700029H14Rik	3.30196	3.18724
1700029I15Rik	1.63673	1.75817
1700029J07Rik	1.20513	1.68415
1700029M20Rik	1.59626	1.42511
1700029P11Rik	-0.539121	-0.88984
1700030C10Rik	-0.833124	-1.01374
1700030C14Rik	2.83668	3.68488
1700030J22Rik	2.66223	2.55064
1700030K09Rik	-1.63302	-2.02813
1700030M09Rik	2.63487	2.79828
1700030O20Rik	3.35537	2.88173
1700034G24Rik	3.39566	2.86309
1700034H15Rik	1.56004	-0.260958
1700034K08Rik	-0.13547	-0.324518
1700034P13Rik	-0.13917	0.255458
1700037C18Rik	-0.138506	-0.108723
1700037H04Rik	0.393198	0.550203
1700039E22Rik	4.54323	4.54258
1700040D17Rik	2.63034	2.4245
1700042G07Rik	1.58336	2.18509
1700042G15Rik	0.429195	2.08498
1700042O10Rik	-1.47065	-1.72832
1700044C05Rik	1.85793	1.82616
1700048O20Rik	1.93448	2.55112
1700049E22Rik	0.417895	0.706289
1700049L16Rik	0.77354	-1.74534
1700051A21Rik	4.02815	4.2629
1700052K11Rik	0.445163	0.351635
1700055C04Rik	-2.84888	-3.23152
1700055D16Rik	-0.217743	-0.72619
1700056E22Rik	0.730852	0.857385
1700057H21Rik	-2.29916	-3.16242
1700060C20Rik	3.36921	3.36093
1700061N14Rik	3.91361	2.8668
1700063D05Rik	-0.302385	-0.772254
1700063H04Rik	-1.46023	-1.37656
1700064M15Rik	0.904402	0.717763
1700065D16Rik	-1.26447	-1.12608
1700066B17Rik	0.176122	0.182553
1700066B19Rik	2.62371	2.19768
1700066M21Rik	0.652085	0.603698
1700067K01Rik	-0.694314	-0.885997
1700069L16Rik	2.90699	2.91257
1700071M16Rik	1.01439	0.309618
1700084E18Rik	-0.0129668	-0.0593247
1700084J12Rik	-0.273058	-0.619139
1700086L19Rik	5.01526	5.41528
1700086O06Rik	0.563331	0.437576
1700088E04Rik	4.54913	4.6411
1700092C10Rik	0.36785	-0.808242
1700092M07Rik	-1.64387	-1.39252
1700093K21Rik	-2.76887	-2.08007
1700094D03Rik	-0.273058	-0.0125881
1700094J05Rik	-0.616379	0.854822
1700095B10Rik	2.0042	2.07872
1700095J03Rik	2.85093	2.26814
1700096K18Rik	-0.0247601	-0.0632398
1700096P03Rik	4.39348	3.37382
1700097N02Rik	-1.33977	-1.43819
1700099I09Rik	-2.1099	1.87533
1700101I11Rik	-0.914792	-1.02434
1700102H20Rik	-1.07167	-1.27374
1700102P08Rik	-0.204886	-0.700542
1700104L18Rik	-3.89918	-2.54768
1700105P06Rik	0.879795	0.877566
1700108F19Rik	-0.183199	-0.485338
1700109G14Rik	0.488959	1.90319
1700109G15Rik	2.85156	2.88593
1700109H08Rik	0.935049	0.848258
1700110C19Rik	0.485481	0.563484
1700110I07Rik	-0.0870027	0.0250927
1700110K17Rik	-2.04015	-0.746384
1700112H15Rik	1.56698	0.126249
1700112J16Rik	1.20609	1.35898
1700113A16Rik	-0.838433	-0.79723
1700113B09Rik	0.624263	0.714454
1700116B05Rik	2.21809	1.87916
1700120C14Rik	-1.17212	-1.65054
1700121N20Rik	-2.21868	-2.27855
1700122H20Rik	0.463851	0.164492
1700123J17Rik	1.33406	1.6622
1700123M08Rik	-0.00237838	-0.20717
1700123O20Rik	-0.248243	-0.256572
1700124L16Rik	1.99652	1.99559
1700125G22Rik	-1.45191	-1.12906
1700125H03Rik	2.98355	2.70059
1700125H20Rik	4.28598	5.08486
1700128F08Rik	1.53978	1.70573
1810007D17Rik	-1.87348	-2.52088
1810009A15Rik	-0.457463	-0.671987
1810010H24Rik	0.254016	0.00441969
1810012K16Rik	0.635813	0.622317
1810013L24Rik	-0.257809	-0.317287
1810014B01Rik	-1.16647	-1.36492
1810019D21Rik	-0.369382	-0.659996
1810020O05Rik	3.42572	2.91714
1810021B22Rik	2.05736	2.19075
1810024B03Rik	-0.936601	-1.28256
1810026B05Rik	-2.30986	-2.34496
1810030O07Rik	-0.504579	-0.554408
1810034E14Rik	1.62402	1.00875
1810037I17Rik	-0.477269	-0.628095
1810041H14Rik	-0.0137726	-0.116444
1810044D09Rik	0.295204	0.26475
1810055G02Rik	0.546001	0.633235
1810058I24Rik	0.0230633	-0.0159944
1810062G17Rik	1.19664	1.20608
1810062O18Rik	-0.27336	0.155628
1810063I02Rik	2.62962	2.84134
2010001A14Rik	1.14276	1.21348
2010003K11Rik	2.96239	2.46398
2010010A06Rik	0.563783	-0.0443947
2010016I18Rik	4.06646	2.11816
2010109A12Rik	-1.10209	-1.45119
2010204K13Rik	-0.735914	-0.832169
2010300C02Rik	2.43826	2.69412
2010308F09Rik	1.14385	1.6064
2010310C07Rik	1.01104	0.364968
2200002D01Rik	-0.811863	-0.544364
2200002J24Rik	4.12143	4.40233
2210016F16Rik	-0.313895	-0.230013
2210016L21Rik	0.0103738	0.0840232
2210039B01Rik	2.0412	1.47826
2210404E10Rik	-1.99257	-1.70233
2210406O10Rik	2.10337	1.78524
2210408F21Rik	1.06169	1.31909
2210408I21Rik	-0.0457959	-0.20193
2210417A02Rik	-0.594675	-1.2474
2210420H20Rik	-0.790041	-1.2314
2300009A05Rik	-0.182991	0.0199648
2310001H17Rik	2.73103	2.78909
2310001K24Rik	-1.90212	-1.3316
2310002D06Rik	2.79562	1.94041
2310002F09Rik	2.76078	2.92781
2310005E17Rik	-0.607919	-0.332526
2310009B15Rik	-0.129149	-0.167009
2310010J17Rik	0.126345	-0.039802
2310011J03Rik	0.123069	0.238462
2310015A10Rik	0.329155	0.152088
2310016G11Rik	4.47644	3.55332
2310022A10Rik	0.182181	0.280981
2310022B05Rik	0.467142	0.587678
2310030A07Rik	0.650902	1.81808
2310030G06Rik	0.011679	-0.166237
2310033P09Rik	-0.911835	-0.878313
2310034G01Rik	0.737416	0.634599
2310034O05Rik	3.87949	3.14274
2310039H08Rik	-0.524897	-0.808542
2310039L15Rik	0.718352	1.00497
2310040G24Rik	-1.67725	-1.72357
2310043M15Rik	-3.58819	-4.08369
2310057M21Rik	-1.47081	-1.51275
2310061I04Rik	-0.890348	-0.799993
2310068J16Rik	-1.41725	-1.46314
2310069G16Rik	-0.933693	-3.55166
2400006E01Rik	-0.439578	-0.787244
2410002F23Rik	-1.07937	-0.782406
2410003L11Rik	-0.866411	-1.13959
2410004B18Rik	-0.280537	-0.255211
2410004I01Rik	1.06927	1.11937
2410004P03Rik	1.42943	1.67448
2410006H16Rik	-1.32615	-0.489896
2410018L13Rik	-0.550132	-0.847161
2410021H03Rik	-0.701059	-0.585711
2410022M11Rik	-0.805879	-0.901424
2410124H12Rik	3.05132	3.07202
2410131K14Rik	0.703612	0.973395
2410141K09Rik	-0.397799	-0.779847
2500002B13Rik	-0.402146	-0.659646
2500004C02Rik	-1.88774	-2.35289
2510002D24Rik	0.437478	-0.287749
2510003B16Rik	1.8243	1.67952
2510009E07Rik	2.63745	2.77204
2510039O18Rik	0.19016	0.270353
2610001J05Rik	-0.543568	-0.560821
2610002M06Rik	-0.712289	-0.789394
2610005L07Rik	-0.847481	-0.676877
2610008E11Rik	-0.318756	-0.373643
2610016A17Rik	4.20441	4.94723
2610020C07Rik	1.77571	1.65796
2610024D14Rik	0.0706756	-0.382412
2610027K06Rik	0.250765	1.56102
2610028E06Rik	0.258394	0.247402
2610028H24Rik	1.38593	1.74739
2610035D17Rik	3.09484	3.55153
2610035F20Rik	-2.59865	-2.40535
2610037D02Rik	-0.113513	-0.496539
2610042L04Rik	-2.26754	-2.69392
2610044O15Rik8	-1.22124	-1.28758
2610206C17Rik	0.717195	0.678234
2610301B20Rik	0.473203	0.338229
2610306M01Rik	-0.338065	0.0896674
2610307P16Rik	-0.598734	-1.00206
2610316D01Rik	3.11008	3.89783
2610318N02Rik	-0.490171	-0.498853
2610507B11Rik	-0.369691	-0.488438
2610507I01Rik	1.37399	1.15382
2610524H06Rik	-0.216537	-0.239617
2610528A11Rik	2.91665	2.76112
2610528J11Rik	0.847761	0.739951
2700012I20Rik	1.80908	2.33817
2700038G22Rik	-1.71001	-1.67802
2700046A07Rik	-1.02424	-1.75302
2700046G09Rik	-0.0862558	-0.129149
2700049A03Rik	0.425945	0.34625
2700054A10Rik	1.3899	1.32705
2700062C07Rik	-1.70776	-1.58415
2700070H01Rik	3.38653	3.29367
2700081O15Rik	-1.31028	-1.47348
2700097O09Rik	0.338913	0.385675
2700099C18Rik	-0.151908	-0.10958
2810001G20Rik	0.177888	0.0950661
2810002D19Rik	-0.237557	-0.734281
2810004N23Rik	-0.677879	-0.71832
2810006K23Rik	-0.21059	-0.349372
2810013P06Rik	0.0576672	0.199362
2810021J22Rik	0.296284	0.269981
2810025M15Rik	0.0133575	0.0571051
2810029C07Rik	2.58293	2.44641
2810032G03Rik	1.66981	2.24226
2810047C21Rik1	0.0277563	0.331946
2810403D21Rik	0.0804529	-0.529171
2810408A11Rik	1.18816	1.05694
2810408I11Rik	1.44084	1.58082
2810410L24Rik	-1.19906	-1.68751
2810414N06Rik	1.12658	1.07939
2810425M01Rik	0.257921	0.555984
2810429I04Rik	-1.33846	-1.03377
2810433D01Rik	0.81052	0.265941
2810454H06Rik	0.735516	0.454502
2810459M11Rik	0.673449	0.146469
2900005J15Rik	-0.752532	-1.19471
2900009J06Rik	0.815453	0.956875
2900026A02Rik	1.30274	1.39131
2900041M22Rik	0.865988	0.956534
2900052L18Rik	-1.04464	-1.23906
2900060B14Rik	1.2672	1.32232
2900076A07Rik	-0.640055	-0.609931
2900092D14Rik	1.17752	1.6127
2900093K20Rik	0.0796889	0.0148756
2900097C17Rik	-0.644149	-0.728961
3000002C10Rik	-0.132856	-0.0118943
3010001F23Rik	0.5646	0.0994001
3010003L21Rik	-1.86087	-2.02268
3100003L05Rik	-0.346147	1.23181
3110009E18Rik	-0.295357	-0.396207
3110021A11Rik	-0.543779	-0.735309
3110040M04Rik	0.303054	0.884368
3110040N11Rik	-0.491489	-0.631998
3110045C21Rik	1.98233	2.12748
3110056K07Rik	-1.00443	-1.19315
3110070M22Rik	0.728127	1.32056
3110082I17Rik	-0.141268	-0.0379312
3110082J24Rik	1.42448	1.52259
3300002I08Rik	-0.00176228	-0.329743
3425401B19Rik	0.526633	0.24533
3632454L22Rik	2.35067	1.89108
3830406C13Rik	-0.120994	-0.303661
3830408C21Rik	-0.625423	-0.821507
3830417A13Rik	-0.427476	-0.537601
3830432H09Rik	2.50789	2.71998
3930402G23Rik	-0.255322	0.336355
4430402I18Rik	0.940066	1.19417
4631405J19Rik	4.44079	4.05718
4632404H12Rik	-0.426835	-0.424779
4632415L05Rik	-0.456968	-0.413754
4632427E13Rik	-1.53386	-1.6961
4632428C04Rik	0.201271	0.750929
4732471J01Rik	0.186153	0.0666606
4732490B19Rik	3.3988	4.2513
4732491K20Rik	1.5249	1.37627
4831407H17Rik	0.455219	1.32879
4831440E17Rik	0.675303	0.264312
4833412C05Rik	0.783561	0.387313
4833417C18Rik	-0.084912	-0.0385291
4833418N02Rik	2.17618	1.75958
4833419F23Rik	-0.691493	1.20381
4833420G17Rik	0.104872	0.122172
4833422C13Rik	1.0399	2.22364
4833422M21Rik	-1.70302	-1.04235
4833427G06Rik	0.809039	1.08803
4833428L15Rik	-0.910873	-0.162862
4833438C02Rik	1.72932	1.62563
4833439L19Rik	0.128897	0.190044
4921504A21Rik	-0.999818	-0.713556
4921504E06Rik	1.57682	3.54836
4921507G05Rik	2.12416	2.15695
4921507P07Rik	0.383163	0.598822
4921509C19Rik	0.0461038	0.601232
4921513I03Rik	4.31325	4.44572
4921517D22Rik	4.77676	4.3082
4921524J17Rik	-0.103873	-0.079433
4921525O09Rik	1.24655	1.48237
4921531C22Rik	1.51221	1.51651
4921536K21Rik	1.51768	1.74316
4921539E11Rik	2.30641	1.52067
4930401G09Rik	1.10381	-0.889525
4930402H24Rik	1.28739	1.24106
4930402K13Rik	3.71841	2.59174
4930404H11Rik	3.18393	4.35496
4930404N11Rik	-0.965334	-0.257899
4930405A21Rik	-1.00173	-1.12453
4930405O22Rik	0.65831	-1.15301
4930412C18Rik	1.81626	2.41725
4930412M03Rik	0.163418	0.403212
4930412O13Rik	-0.632232	-1.58755
4930413G21Rik	-1.34403	-1.19566
4930415O20Rik	0.700159	1.13233
4930417O13Rik	3.60212	4.10864
4930417O22Rik	2.50926	2.52987
4930422M22Rik	2.11238	3.3912
4930425L21Rik	-2.79063	-3.82535
4930425O10Rik	1.16597	1.05516
4930426D05Rik	0.444102	0.226666
4930426L09Rik	3.04551	2.77327
4930428G15Rik	2.89444	2.96422
4930428O21Rik	-0.609581	-1.61128
4930429B21Rik	-1.91134	-2.38944
4930429F24Rik	0.163935	0.28605
4930429H19Rik	2.90635	4.14901
4930430F08Rik	-0.247222	-0.226894
4930430J02Rik	0.875733	1.1536
4930431P03Rik	-0.936173	-1.42597
4930432K21Rik	0.516744	0.798984
4930432L08Rik	4.0504	4.56182
4930433N12Rik	0.338727	0.361315
4930444F02Rik	1.15529	1.04877
4930444M15Rik	-1.08581	-1.34226
4930444P10Rik	1.48975	1.28242
4930445N18Rik	2.01774	1.71644
4930447C04Rik	-0.696279	-0.923991
4930447F24Rik	2.85809	2.11064
4930447K03Rik	3.6879	3.19483
4930451G09Rik	0.714958	0.694722
4930451I11Rik	3.41078	3.04424
4930452B06Rik	-0.0668034	0.0589603
4930453H23Rik	-0.216562	0.129108
4930453N24Rik	-0.964371	-1.18748
4930455B14Rik	-0.885764	-1.07986
4930455C13Rik	-1.56663	1.02607
4930461G14Rik	-1.40797	-1.33112
4930463O16Rik	3.16705	2.55039
4930467D21Rik	1.19512	0.332353
4930467K11Rik	-2.35903	-2.33861
4930470G03Rik	-1.7258	1.0056
4930470P17Rik	4.65454	4.79653
4930471M09Rik	0.299412	-0.401806
4930473A02Rik	1.54676	2.95975
4930474N09Rik	0.971109	1.3126
4930477N07Rik	0.981498	1.23897
4930480K23Rik	0.113981	0.0940762
4930481A15Rik	0.473531	0.660171
4930483J18Rik	0.716164	1.18073
4930483K19Rik	2.20763	5.14543
4930484H19Rik	2.90592	3.55499
4930486L24Rik	-0.936107	-1.21016
4930500G05Rik	1.55511	1.09673
4930500L23Rik	3.40679	2.122
4930502E09Rik	0.198725	0.0456875
4930503B20Rik	1.14761	1.09844
4930503E14Rik	-0.681103	-0.690498
4930503E24Rik	-0.0123904	0.202151
4930503L19Rik	-0.778266	-0.727447
4930505A04Rik	0.0710043	0.291235
4930505N22Rik	1.49222	2.01001
4930506C21Rik	0.131829	1.68075
4930507D05Rik	-2.34441	-2.60111
4930509E16Rik	-1.18993	-1.57334
4930509G22Rik	2.26415	2.57999
4930509K18Rik	3.03699	3.0651
4930511A02Rik	-0.309966	1.27056
4930511A08Rik	0.307889	-0.242359
4930511M06Rik	0.531202	-0.286188
4930512B01Rik	-0.284102	0.419366
4930512J16Rik	-0.167765	-0.424253
4930513N10Rik	-1.65258	-1.8435
4930515G01Rik	-0.511518	-1.16085
4930518P08Rik	0.931849	1.05906
4930519F16Rik	-1.45393	-2.29588
4930519G04Rik	3.15643	3.5584
4930519K11Rik	-3.93841	-1.54924
4930520O04Rik	0.410524	0.575093
4930522P08Rik	-1.26033	-1.44387
4930523C07Rik	1.65229	1.84608
4930524B15Rik	0.220344	0.169181
4930525D18Rik	1.68645	1.86858
4930525G20Rik	1.11171	0.654451
4930526L06Rik	-1.93677	-2.27386
4930527F14Rik	0.454387	0.323956
4930528A17Rik	-3.04545	-2.9972
4930528D03Rik	0.537017	-0.059833
4930529C04Rik	0.0590029	-0.0341556
4930539J05Rik	-1.73656	-1.973
4930539M17Rik	2.7715	2.38285
4930542D17Rik	3.11549	4.24973
4930543E12Rik	-0.951027	0.162536
4930546K05Rik	1.51786	1.2094
4930547E08Rik	0.387044	0.697283
4930548H24Rik	1.44841	0.81511
4930549G23Rik	2.00114	1.8417
4930550C14Rik	0.22898	0.522395
4930550L24Rik	-1.40321	-0.860039
4930552P12Rik	0.17425	0.96832
4930553P18Rik	3.79587	3.74377
4930555G01Rik	-3.50688	-2.62291
4930555K19Rik	1.27266	0.674244
4930556G01Rik	-0.718601	-3.9607
4930556L07Rik	2.64099	0.605952
4930556M19Rik	0.902493	0.558973
4930557K07Rik	1.15018	0.889721
4930558C23Rik	-0.413248	0.385822
4930558J18Rik	-0.0742633	-0.150604
4930558K02Rik	0.823702	1.34413
4930562C15Rik	3.08875	3.19014
4930563E18Rik	4.17954	3.54515
4930563E22Rik	0.413852	0.233249
4930570G19Rik	-0.160368	-0.805859
4930573H18Rik	2.64728	2.19468
4930577N17Rik	-0.273648	0.0264199
4930578L24Rik	1.04497	0.812529
4930578M01Rik	-2.20607	-3.44631
4930579F01Rik	3.94039	3.82566
4930579G18Rik	-0.166857	-0.262086
4930579G24Rik	0.497902	0.447857
4930579K19Rik	1.9112	1.91766
4930581F22Rik	0.753625	0.243391
4930583K01Rik	0.443126	-0.898579
4930586N03Rik	0.435768	1.09049
4930589L23Rik	-0.338873	-1.08214
4930590J08Rik	1.59368	1.41073
4930591A17Rik	-0.316224	-0.693869
4930592C13Rik	0.85976	0.944877
4930593C16Rik	2.5863	3.38119
4930594C11Rik	0.00254804	-0.271392
4930594M22Rik	0.562664	0.0452064
4930594O21Rik	3.22497	3.09274
4930595D18Rik	1.43138	0.299776
4930596I21Rik	-1.13848	-1.41267
4930599N23Rik	0.486698	-0.967448
4931402G19Rik	4.35343	2.88054
4931403G20Rik	3.18588	3.71154
4931406B18Rik	3.0776	3.07686
4931406C07Rik	0.338316	0.435765
4931406H21Rik	0.252871	-0.229419
4931406P16Rik	-0.226386	-0.217774
4931414P19Rik	0.159141	-0.122668
4931419H13Rik	2.53944	2.35398
4931420L22Rik	-0.900745	-2.76037
4931422A03Rik	-0.6038	-1.07609
4931428F04Rik	1.65315	1.78502
4931428L18Rik	-0.759634	-0.625891
4931429L15Rik	3.05406	2.92038
4931431C16Rik	0.377836	0.919845
4931440F15Rik	0.624567	0.625631
4931440J10Rik	-2.29311	-1.72529
4931440P22Rik	-0.804479	-1.41716
4932411N23Rik	-0.717209	-0.33086
4932412D23Rik	1.77964	2.29412
4932415M13Rik	0.126275	0.705305
4932435O22Rik	5.51106	5.31172
4932438A13Rik	0.355085	0.168934
4932438H23Rik	4.13919	4.56822
4932702P03Rik	1.88971	2.8726
4933401D09Rik	4.36916	4.54671
4933402E13Rik	-0.549634	-0.736876
4933403O08Rik	-0.356015	-0.425532
4933404K08Rik	2.4564	2.40898
4933404O12Rik	-1.00688	-1.22774
4933405D12Rik	0.427093	0.221781
4933405L10Rik	2.04981	2.05954
4933406C10Rik	2.15023	1.80886
4933406I18Rik	-0.47822	0.762232
4933406J09Rik	0.370676	0.796791
4933407G14Rik	2.61069	3.36728
4933407K13Rik	-1.1137	-1.45135
4933407L21Rik	4.46671	3.55853
4933408J17Rik	-0.605905	-0.639688
4933408N05Rik	-0.624237	0.174183
4933409K07Rik	2.52709	3.55242
4933411E08Rik	1.80862	2.1951
4933411K16Rik	1.20099	1.05805
4933412E12Rik	0.481858	0.548192
4933413J09Rik	-0.384574	-0.307023
4933416M07Rik	-0.0311244	0.166829
4933417D19Rik	1.76575	1.73101
4933417E11Rik	2.56001	3.73646
4933417G07Rik	-1.44579	-0.298775
4933421O10Rik	1.18339	0.806852
4933422A05Rik	0.374842	0.143097
4933424G05Rik	0.708118	1.5424
4933424G06Rik	1.69982	0.697829
4933424L21Rik	2.79338	4.23266
4933427D06Rik	2.65621	3.67701
4933427D14Rik	0.0844988	0.0146704
4933427E11Rik	-1.14852	-0.818294
4933427I22Rik	1.57751	3.887
4933428C19Rik	-1.83251	-2.26502
4933428G20Rik	-0.489683	-1.31905
4933430I17Rik	1.91866	1.99144
4933431E20Rik	2.06503	2.20142
4933432I03Rik	2.86013	2.39136
4933433G15Rik	0.16841	0.0995973
4933433G19Rik	-1.54084	-0.949991
4933433H22Rik	0.786786	1.26262
4933434E20Rik	-1.13111	-1.06782
4933438K21Rik	1.87901	1.2856
4933439C10Rik	-1.27521	-1.50559
4933439K11Rik	3.25222	2.93502
4933440M02Rik	0.776117	1.31412
5031410I06Rik	1.91615	1.877
5031425E22Rik	-1.59318	-1.81208
5031434C07Rik	0.864019	0.84013
5031434O11Rik	0.807647	0.90028
5031439G07Rik	1.70109	1.89212
5033403F01Rik	1.77507	2.11134
5033404E19Rik	-0.208833	-1.11608
5033406O09Rik	1.16984	1.17474
5033417F24Rik	0.724694	0.9205
5330411J11Rik	-1.30824	-1.42988
5330413P13Rik	0.252633	-0.235549
5330416C01Rik	2.53065	2.53183
5330417C22Rik	3.60882	3.89579
5330434G04Rik	1.80139	1.47299
5430402O13Rik	-0.115112	-0.0886707
5430403N17Rik	-1.05627	-0.312663
5430405H02Rik	0.561125	0.742289
5430416N02Rik	-1.02271	-0.43564
5430421F17Rik	0.491494	1.04345
5430431A17Rik	2.92803	2.88987
5430440P10Rik	0.313506	2.02552
5530601H04Rik	-0.677284	-0.69813
5730403I07Rik	1.95912	2.5067
5730405O15Rik	0.119429	0.0421625
5730408K05Rik	-1.93766	-1.81688
5730409E04Rik	-0.694712	-0.825931
5730420D15Rik	-0.243117	-0.695699
5730455P16Rik	-0.223776	-0.101285
5730480H06Rik	0.0322099	-0.203872
5730507C01Rik	-0.736721	-1.17501
5730522E02Rik	-0.966207	-0.295329
5730596B20Rik	0.381068	-0.622304
5830408C22Rik	-1.80714	-2.48705
5830417I10Rik	-0.266399	-0.39528
5830418P13Rik	-0.271014	-0.711694
5830428M24Rik	2.31033	2.88087
5830444B04Rik	0.957103	0.798484
5830454E08Rik	-0.139264	-0.292892
5930403L14Rik	-1.78168	-1.68963
5930430L01Rik	1.25693	1.24663
6030407O03Rik	-0.25733	-0.303357
6030440G07Rik	2.97037	-0.300439
6030443J06Rik	-1.24155	-1.20554
6030458C11Rik	-0.656173	-0.595541
6030468B19Rik	3.90885	3.33909
6230400D17Rik	-1.16881	-1.60305
6330403K07Rik	1.7586	1.60867
6330407A03Rik	1.90762	-0.263532
6330409D20Rik	3.18779	3.58918
6330410L21Rik	-1.40222	-1.37487
6330415G19Rik	0.500113	0.624712
6330418K02Rik	0.894281	0.742143
6330549D23Rik	-0.586682	-0.634122
6430548M08Rik	6.57927	6.84776
6430550D23Rik	2.52781	2.38031
6430553K19Rik	-4.71805	-1.90122
6430562O15Rik	-0.767591	1.27854
6430571L13Rik	2.74192	2.87793
6430628N08Rik	5.90665	5.12353
6430710C18Rik	4.02277	4.11162
6530402F18Rik	1.57533	1.67917
6530403H02Rik	0.0702713	-0.319387
6530411M01Rik	-1.69127	-0.99829
6720468P15Rik	2.20519	2.40756
6720483E21Rik	1.91097	1.61554
6720489N17Rik	0.805854	0.50332
6820408C15Rik	0.269707	0.643515
6820431F20Rik	-1.0116	-0.687363
7420426K07Rik	0.528882	0.110199
8030423F21Rik	2.05113	2.28363
8030462N17Rik	-0.678766	-0.132303
8030474K03Rik	0.40828	1.01882
8430423G03Rik	0.0733308	0.0659574
8430426J06Rik	2.9245	2.59144
8430429K09Rik	0.0264474	-0.0217498
8430430B14Rik	-0.0420686	-0.127582
9030025P20Rik	-0.60185	-0.454243
9030404E10Rik	3.33115	2.93366
9030612E09Rik	1.30579	0.996453
9030624G23Rik	-0.200896	0.00725457
9030625G05Rik	2.05179	1.61687
9130008F23Rik	-1.58542	-1.97246
9130015A21Rik	-0.271673	0.0303842
9130019O22Rik	-0.08677	-0.25761
9130019P16Rik	2.19488	1.59871
9130023H24Rik	0.394127	0.529434
9130024F11Rik	-2.06883	-2.09086
9130221H12Rik	1.84917	1.84109
9130227L01Rik	-0.491183	-1.19345
9130230L23Rik	1.4521	1.10873
9130401M01Rik	-0.381797	-0.353941
9130409I23Rik	0.42785	0.689465
9230020A06Rik	0.0718815	0.0623382
9230102O04Rik	4.45913	3.48556
9230105E05Rik	4.4732	4.24057
9230112D13Rik	3.42312	1.58153
9230114K14Rik	0.829414	0.781041
9230116L04Rik	0.19238	0.14686
9230116N13Rik	-0.110511	-0.415777
9330020H09Rik	-0.765367	-0.60486
9330102E08Rik	3.30268	3.21482
9330104G04Rik	1.0183	0.970015
9330133O14Rik	1.69838	1.8329
9330136K24Rik	0.249524	-0.368062
9330151L19Rik	0.357544	0.0801546
9330159F19Rik	-0.219161	-0.820644
9330159M07Rik	0.377783	0.057135
9330162012Rik	1.29235	1.38257
9330175E14Rik	1.85809	2.5858
9330179D12Rik	-0.66268	-1.48807
9330182L06Rik	0.619868	0.830302
9330182O14Rik	4.16442	0
9330198I05Rik	3.07409	2.28238
9330199G10Rik	3.39549	2.56066
9430015G10Rik	-0.133114	0.0861594
9430018G01Rik	0.702988	0.757926
9430021M05Rik	1.51474	1.27986
9430037G07Rik	0.917553	1.01251
9430038I01Rik	-0.432788	-0.411084
9430041J12Rik	-0.462152	-0.668499
9430060I03Rik	-0.24765	-0.198537
9430065F17Rik	0.0491445	-0.389062
9430069I07Rik	-1.55675	-1.80857
9430078K24Rik	3.35734	2.54563
9430083A17Rik	-0.280644	-0.255147
9430091E24Rik	0.83826	0.76648
9530020I12Rik	-0.646359	-0.820323
9530026F06Rik	3.20014	3.14723
9530026P05Rik	1.2232	0.446559
9530027J09Rik	1.15335	1.13251
9530051G07Rik	0.684993	-0.198856
9530052C20Rik	1.45274	1.41445
9530052E02Rik	0.966592	0.715789
9530053A07Rik	-0.513055	-0.655974
9530059O14Rik	2.70888	2.70241
9530062K07Rik	0.586137	0.371976
9530068E07Rik	-0.604849	-0.806441
9530077C05Rik	2.86042	2.97786
9530080O11Rik	-0.551346	-0.48774
9530082P21Rik	2.16014	2.23896
9530091C08Rik	1.67742	1.19454
9630001P10Rik	0.525718	0.00407052
9630013K17Rik	0.793503	0.442407
9630028H03Rik	1.31334	1.2718
9830132P13Rik	2.90599	3.88236
9830166K06Rik	2.87191	2.94542
9930012K11Rik	0.613592	0.670028
9930014A18Rik	-1.49122	-1.23923
9930021J03Rik	-0.112474	-0.124729
9930104L06Rik	-0.222012	-0.0251904
9930111H07Rik	1.0815	0.720773
9930111J21Rik1	-2.06589	0.705348
a	0.525962	0.877829
A030001D20Rik	1.97658	2.29533
A130010J15Rik	-0.659116	-0.617467
A230001M10Rik	2.94422	2.78335
A230009B12Rik	2.96152	2.36971
A230020J21Rik	1.6253	1.76869
A230028O05Rik	1.00571	0.956763
A230051N06Rik	8.34037	8.80773
A230056J06Rik	-0.659804	-0.656776
A230056P14Rik	-0.176499	0.26359
A230070E04Rik	1.03845	1.60136
A230072C01Rik	-0.528022	-0.775366
A230072E10Rik	-0.513862	-0.547138
A230077H06Rik	0.665021	-0.30642
A230083G16Rik	0.170679	1.4456
A230103J11Rik	-1.688	-0.412986
A230107N01Rik	1.33625	1.37333
A2m	-0.481918	-0.45191
A2ml1	1.91659	1.58901
A330008L17Rik	2.68276	1.49468
A330009N23Rik	0.654138	0.147929
A330015K06Rik	4.69635	4.25214
A330023F24Rik	-0.0357386	-0.263719
A330033J07Rik	1.68867	2.15387
A330035P11Rik	0.367212	0.200018
A330041J22Rik	-0.474004	-0.975348
A330048O09Rik	2.65656	2.50074
A330069E16Rik	-0.197489	0.218306
A330074K22Rik	2.9156	2.83025
A330102I10Rik	0.724122	1.67513
A3galt2	4.75374	4.01024
A430005L14Rik	-0.707726	-0.575796
A430033K04Rik	1.38761	1.40072
A430035B10Rik	0.930389	0.172205
A430046D13Rik	0.751917	0.616199
A430057M04Rik	-1.0023	-0.939564
A430078I02Rik	-1.82012	-1.93836
A430088P11Rik	1.23905	3.48892
A430089I19Rik	-1.44823	-0.531219
A4galt	0.284699	0.0362624
A530013C23Rik	2.3379	2.5037
A530032D15Rik	1.90601	2.76302
A530040E14Rik	-0.300644	-0.370691
A530058N18Rik	1.31401	1.32376
A530072M11Rik	2.1073	2.48835
A530088E08Rik	3.43353	3.7555
A630001G21Rik	-0.242606	-1.09311
A630001O12Rik	-0.00420809	-1.16415
A630010A05Rik	-1.39398	-2.1878
A630019I02Rik	-0.242403	-0.341843
A630072M18Rik	-0.298547	-0.325354
A630075F10Rik	4.72501	4.55256
A630077J23Rik	-2.31494	-1.59985
A630089N07Rik	-0.157806	-0.298857
A630095N17Rik	-0.734953	-0.671294
A730013G03Rik	-0.256775	-0.526782
A730017L22Rik	2.5103	2.21416
A730018C14Rik	1.62466	1.93411
A730020E08Rik	1.93013	1.59254
A730020M07Rik	1.29879	1.83842
A730035I17Rik	-0.251712	-0.546165
A730036I17Rik	-0.727393	-1.11001
A730043L09Rik	2.91677	2.8169
A730046J19Rik	-0.547232	-0.318098
A730056A06Rik	0.748847	1.02284
A730063M14Rik	0.841951	0.936173
A730081D07Rik	-0.379961	1.02178
A730082K24Rik	-0.814504	-0.443785
A730090N16Rik	0.744891	0.175796
A730098A19Rik	2.03287	2.0694
A830009L08Rik	0.605481	1.26235
A830010M20Rik	0.322195	0.519525
A830011K09Rik	3.74394	2.14235
A830018L16Rik	-0.492977	-0.906093
A830035O19Rik	-0.929873	-0.821013
A830036E02Rik	2.76067	3.28682
A830052D11Rik	0.914931	0.817755
A830082K12Rik	-1.58629	-0.6503
A830082N09Rik	0.829269	0.77976
A930001A20Rik	0.124116	-0.670551
A930001C03Rik	-1.12037	-1.31933
A930002C04Rik	4.06885	3.36113
A930003O13Rik	2.20218	1.58459
A930004D18Rik	-3.2422	-3.27374
A930005H10Rik	0.166312	0.27326
A930006K02Rik	2.12469	2.04115
A930007A09Rik	-0.417083	-0.489186
A930007I19Rik	0.20752	0.00410263
A930011G23Rik	3.38672	4.47123
A930012L18Rik	-1.00983	0.370072
A930013F10Rik	1.02095	1.19029
A930015D03Rik	0.728006	0.647067
A930016O22Rik	3.65187	3.76625
A930017K11Rik	2.5532	2.50381
A930017M01Rik	-1.1325	-1.0519
A930018P22Rik	0.937174	0.113623
A930024E05Rik	-2.56123	-3.195
A930033H14Rik	0.0392445	-0.359213
A930037H05Rik	-0.223803	-0.358258
AA413626	-0.852487	-1.09075
AA414768	-1.03325	-1.23155
AA465934	-0.376312	-0.33755
AA543186	1.35094	1.30578
AA543401	-1.7248	-2.05223
AA619741	1.6387	1.19321
AA623943	-0.690209	-1.16062
AA986860	2.30698	2.42879
Aaas	0.134597	0.353532
Aacs	1.88758	2.45898
Aadac	-0.872143	-1.13371
Aadacl2	-1.297	-1.25883
Aadacl3	-2.76864	-2.18556
Aadacl4fm2	-1.41925	-1.00547
Aadacl4fm5	1.10544	0.157114
Aadat	0.864357	1.16278
Aagab	0.0196252	0.198857
Aak1	0.730561	0.57789
Aamdc	1.60072	1.71234
Aamp	-0.262739	-0.171788
Aanat	-0.0319264	-0.286514
Aar2	-0.333927	-0.272352
Aard	-0.609141	-1.04701
Aars	-0.56973	-0.501491
Aars2	-0.583373	-0.688198
Aarsd1	-0.254293	-0.124101
Aasdh	-0.471809	-0.219194
Aasdhppt	-0.578896	-0.612553
Aass	-0.483265	-0.521221
Aatf	-0.459465	-0.483575
Aatk	1.93091	2.03743
AB124611	4.09237	2.41244
Abat	2.11021	2.47336
Abca1	0.0534268	-0.0113514
Abca12	-0.70526	-0.572837
Abca13	-0.71033	-0.732942
Abca14	-0.502793	-0.448781
Abca15	0.954838	0.929262
Abca16	-0.267841	-0.00242753
Abca17	1.34878	1.52665
Abca2	0.0991168	0.18106
Abca3	0.917661	1.01037
Abca4	1.46014	1.73492
Abca5	1.5512	1.76947
Abca6	2.58161	1.86304
Abca7	1.88029	2.05907
Abca8a	-0.999418	0.19146
Abca8b	1.03043	1.2145
Abca9	0.354401	-0.273561
Abcb10	0.147486	0.10729
Abcb11	-2.06914	-1.01969
Abcb1a	-1.85455	-2.30502
Abcb1b	-0.767553	-0.984995
Abcb4	1.06222	0.92468
Abcb5	0.246951	0.310157
Abcb6	0.502886	0.725759
Abcb7	-0.430714	-0.53814
Abcb8	-0.894943	-1.03633
Abcb9	5.4167	5.53632
Abcc1	-0.15038	-0.193626
Abcc10	1.1997	1.42814
Abcc12	-0.63924	-0.482645
Abcc2	0.772852	1.03602
Abcc3	1.69004	2.00442
Abcc4	-0.531257	-0.644864
Abcc5	-0.221873	-0.181537
Abcc6	2.03526	2.33261
Abcc8	1.72061	1.96182
Abcc9	0.740874	0.832551
Abcd1	0.991276	1.0347
Abcd2	4.62945	4.88905
Abcd3	-0.0626497	-0.202091
Abcd4	0.800748	0.98752
Abce1	-0.681977	-0.841275
Abcf1	0.019204	0.155912
Abcf2	-0.355829	-0.381541
Abcf3	0.254845	0.233857
Abcg1	1.71837	1.93889
Abcg2	-0.786112	-1.10703
Abcg3	0.0735204	0.371241
Abcg4	3.28088	3.03049
Abcg5	3.83393	4.36273
Abcg8	6.40149	6.59825
Abhd1	0.781462	0.836066
Abhd10	-0.861694	-0.98959
Abhd11	-0.59916	-0.623496
Abhd11os	-0.153395	-0.166917
Abhd12	0.187215	0.165527
Abhd12b	4.05318	4.34138
Abhd13	-0.47171	-0.339747
Abhd14a	0.00215581	-0.0546034
Abhd14b	0.979299	0.841123
Abhd15	3.25737	2.97022
Abhd16a	-1.00516	-0.753146
Abhd16b	1.61491	1.17336
Abhd17a	0.723884	0.765338
Abhd17b	-0.143179	-0.051719
Abhd17c	-1.02857	-1.17816
Abhd18	2.86685	2.84722
Abhd2	0.925963	0.966021
Abhd3	2.84179	3.09767
Abhd4	0.385858	0.447655
Abhd5	0.0186898	0.244433
Abhd6	0.58655	0.531271
Abhd8	1.93671	2.0529
Abi1	-0.169742	-0.302853
Abi2	-0.272637	-0.392219
Abi3	1.47709	1.10741
Abi3bp	-0.437717	0.0410508
Abitram	0.715934	0.92245
Abl1	0.15133	0.00195164
Abl2	-0.894234	-1.02813
Ablim1	1.67917	1.84766
Ablim2	4.37092	4.69405
Ablim3	2.97791	3.16016
Abo	0.0702433	0.0505856
Abr	-0.175389	-0.399871
Abra	-0.417399	-0.280574
Abracl	-0.496175	-0.916231
Abraxas1	-0.565204	-0.509435
Abraxas2	0.00737771	0.128849
Abt1	-0.195821	-0.0916231
Abtb1	0.845116	1.14279
Abtb2	1.52785	1.59494
Acaa1a	-0.0278469	0.131511
Acaa1b	1.58939	1.91956
Acaa2	0.4532	0.604017
Acaca	-0.179091	-0.0721209
Acacb	0.843082	0.964715
Acad10	0.76892	0.668114
Acad11	1.10911	1.23654
Acad12	0.756986	0.700151
Acad8	-0.193776	-0.103026
Acad9	-0.254692	-0.308645
Acadl	-0.290191	-0.0667085
Acadm	-0.0941389	-0.110298
Acads	0.172836	0.212391
Acadsb	0.446781	0.40719
Acadvl	0.409176	0.549702
Acan	1.22726	1.39018
Acap1	-0.00254857	0.00840177
Acap2	0.730305	0.749959
Acap3	1.43185	1.59486
Acat1	0.373025	0.670054
Acat2	-0.000576947	0.15134
Acat3	0.273847	1.05956
Acbd3	0.0962354	0.121767
Acbd4	1.81734	1.88728
Acbd5	0.0824045	0.0884589
Acbd6	-0.424864	-0.428422
Acbd7	1.53333	1.37732
Accs	0.930554	1.0771
Accsl	-1.3823	-1.60384
Acd	0.90754	1.14302
Ace	2.73901	2.93851
Ace3	2.88261	3.54271
Acer1	4.16575	4.30879
Acer2	-0.196516	-0.145638
Acer3	0.0327077	0.14258
Ache	4.64307	4.53775
Acin1	-0.811497	-0.810154
Ackr1	4.65239	5.01214
Ackr2	2.17361	2.53295
Ackr3	-0.173898	-0.207151
Ackr4	-3.39138	-2.72946
Acly	0.155067	0.386939
Acmsd	-0.846631	1.27572
Acnat1	0.396317	0.247161
Aco1	0.541067	0.696737
Aco2	-0.201064	-0.142994
Acot1	-0.505128	-0.470746
Acot10	-0.488464	-0.583107
Acot11	2.37542	2.4534
Acot12	3.09372	3.59111
Acot13	0.668579	0.668994
Acot2	-0.870703	-1.02798
Acot3	0.403125	0.645754
Acot4	-0.963605	-0.0360273
Acot5	3.39492	5.02946
Acot6	-0.581883	0.177668
Acot7	0.395871	0.512765
Acot8	0.77759	0.847464
Acot9	-0.426534	-0.488719
Acox1	1.53076	1.66909
Acox2	0.350404	0.899007
Acox3	1.02749	0.964626
Acoxl	-0.170707	-0.183214
Acp1	-0.425426	-0.343258
Acp2	-1.03146	-1.20725
Acp4	0.238769	1.78569
Acp5	0.361998	0.3134
Acp6	-0.809468	-0.958978
Acp7	1.84438	1.83409
Acpp	2.29375	2.44434
Acr	2.50126	2.51405
Acrbp	0.82489	0.804774
Acsbg1	-0.053943	0.323139
Acsbg2	-0.218648	-0.169837
Acsbg3	-1.58212	-1.75272
Acsf2	1.63489	1.73831
Acsf3	-0.379445	-0.354227
Acsl1	0.878954	1.07539
Acsl3	0.230047	0.912696
Acsl4	0.22688	0.396336
Acsl5	-1.13793	-1.32638
Acsl6	0.192219	0.187614
Acsm3	2.23882	2.87876
Acsm4	-0.670114	-1.13391
Acss1	0.483644	0.684725
Acss2	2.3647	2.72793
Acss2os	2.93901	4.12633
Acss3	1.47956	2.0349
Acta1	0.252302	0.0972834
Acta2	-0.0330926	-0.527467
Actb	-0.208347	-0.284504
Actc1	-1.11047	-1.53767
Acte1	0.585307	2.02669
Actg1	-0.3185	-0.164729
Actg2	0.470634	0.312536
Actl10	-0.202629	0.363266
Actl11	3.19931	3.37128
Actl6a	-0.69281	-0.842237
Actl6b	6.42853	6.61942
Actl7b	1.43291	1.61535
Actn1	-0.202232	-0.316383
Actn2	0.814374	1.14023
Actn3	0.274452	0.282294
Actn4	-0.244594	-0.252516
Actr10	0.143545	0.219477
Actr1a	0.00227023	0.0186918
Actr1b	0.0216839	0.0819158
Actr2	-0.247509	-0.264464
Actr3	-0.593882	-0.696938
Actr3b	-0.115825	-0.154524
Actr5	-0.12881	-0.141255
Actr6	0.0999406	0.171693
Actr8	-0.849978	-0.923713
Actrt3	2.11354	1.80588
Acvr1	-0.174456	-0.220842
Acvr1b	0.174749	0.139882
Acvr1c	2.04214	3.08337
Acvr2a	-0.462007	-0.407429
Acvr2b	-0.748496	-0.898955
Acvrl1	2.63875	2.4269
Acy1	0.184912	0.276948
Acy3	1.40134	1.62246
Acyp1	-0.0891876	-0.323016
Acyp2	-0.756878	-0.748376
Ada	0.5809	0.700808
Adad2	-0.454138	-0.37048
Adal	-0.284018	-0.235192
Adam10	0.632497	0.711307
Adam11	2.60385	2.72322
Adam12	-0.159611	-0.653444
Adam15	1.19416	1.33707
Adam17	0.0184532	0.0101525
Adam18	2.63037	3.14281
Adam19	-0.501571	-0.642003
Adam1a	0.00260698	-0.140471
Adam2	1.4663	1.00859
Adam20	-0.291796	0.176427
Adam21	1.18601	0.72446
Adam22	0.344165	0.32195
Adam23	-0.0161585	-0.383376
Adam25	0.320426	0.662716
Adam3	1.65846	3.38938
Adam30	1.6247	0.691814
Adam32	1.96789	0.994606
Adam33	1.4739	1.28109
Adam4	0.482473	-0.54026
Adam5	0.509408	0.589348
Adam8	1.5384	1.66315
Adam9	0.655307	0.713326
Adamdec1	-1.82713	-1.27155
Adamts1	-1.64619	-1.6243
Adamts10	-0.155771	-0.409855
Adamts12	0.167439	0.273391
Adamts13	1.44368	1.40427
Adamts14	-0.545524	-0.85404
Adamts15	1.05909	0.867479
Adamts16	3.27622	3.30099
Adamts17	1.51875	1.69181
Adamts18	2.82125	2.58074
Adamts19	-0.0987716	-0.0141655
Adamts2	0.721245	0.663547
Adamts20	2.23943	2.53068
Adamts3	0.336389	0.421957
Adamts4	-0.216766	-0.628624
Adamts5	0.331921	-0.0760859
Adamts6	1.04743	1.15295
Adamts7	0.173202	0.179663
Adamts8	-0.742352	-1.08365
Adamts9	0.154595	-0.178198
Adamtsl1	0.891624	0.798369
Adamtsl2	1.10129	0.909733
Adamtsl3	0.319613	0.823183
Adamtsl4	1.41152	1.13294
Adamtsl5	1.01301	1.08013
Adap1	-1.18117	-1.61715
Adap2	1.65361	1.60711
Adar	-0.101212	-0.209624
Adarb1	1.03136	1.06933
Adarb2	0.615286	1.57211
Adat1	-0.676432	-0.840158
Adat2	-0.652849	-0.743532
Adat3	-1.42986	-1.46511
Adck1	-0.733386	-0.92293
Adck2	1.51588	1.59945
Adck5	0.159376	0.202037
Adcy1	-0.473228	-0.630283
Adcy10	1.01966	0.308031
Adcy2	-0.285219	-0.375389
Adcy3	0.320259	0.442204
Adcy4	3.4057	3.34093
Adcy5	0.557639	0.910408
Adcy6	0.99283	0.804538
Adcy7	0.538288	0.957102
Adcy8	1.36545	1.44831
Adcy9	0.937387	0.749078
Adcyap1	0.416214	0.886585
Adcyap1r1	0.283944	0.314122
Add1	0.061584	0.0912048
Add2	2.79524	2.99923
Add3	1.42835	1.67084
Adgb	1.88263	2.06815
Adgra1	0.434247	1.04619
Adgra2	0.307075	0.34793
Adgra3	-0.67106	-1.01192
Adgrb1	-0.0739155	-0.300033
Adgrb2	1.01081	1.0915
Adgrb3	0.126164	0.581808
Adgrd1	0.508157	0.616993
Adgre1	4.24421	4.55587
Adgre4	2.21353	1.16235
Adgre5	-0.289512	-0.475756
Adgrf1	2.3007	2.56151
Adgrf2	1.0126	1.27763
Adgrf3	0.820216	0.88616
Adgrf4	1.36506	1.95359
Adgrf5	-0.0198184	0.0290768
Adgrg1	0.892035	0.98376
Adgrg2	0.246131	-0.0922865
Adgrg3	3.13244	2.54303
Adgrg4	-0.0113266	-0.719637
Adgrg5	-1.04307	-1.46054
Adgrg6	-0.430133	-0.897144
Adgrl1	-0.465697	-0.539876
Adgrl2	-1.00416	-1.24927
Adgrl3	-0.0447371	-0.156925
Adgrl4	1.32901	2.26363
Adgrv1	1.56531	1.51469
Adh1	1.17158	0.754728
Adh4	-0.335526	0.196494
Adh5	-0.457969	-0.439357
Adh7	0.628851	1.33214
Adhfe1	1.08135	1.08843
Adi1	-0.537318	-0.523059
Adig	3.19537	4.03211
Adipoq	-0.323177	-0.205754
Adipor1	-0.0509885	-0.0878993
Adipor2	-0.0638232	0.138202
Adk	-0.156733	-0.186854
Adm	2.75319	2.9223
Adm2	-0.521491	-0.110141
Adnp	-2.12501	-2.35909
Adnp2	-0.678596	-0.661137
Adora1	3.83329	3.70096
Adora2a	1.43227	1.63458
Adora2b	1.16604	1.07383
Adpgk	-0.522267	-0.546996
Adprh	-0.589137	-0.818384
Adprhl1	1.72505	1.45
Adprhl2	-0.353116	-0.096128
Adprm	-0.311297	-0.414507
Adra1a	1.3338	1.8227
Adra1b	0.877697	0.872684
Adra1d	0.259161	0.382066
Adra2a	1.08241	0.567869
Adra2b	3.4837	3.27422
Adra2c	-0.0401586	-0.105343
Adrb1	1.13248	0.57479
Adrb2	1.83074	1.98787
Adrb3	-0.657588	-0.771545
Adrm1	-0.82389	-0.827229
Adsl	-0.708797	-0.808132
Adss	-0.65263	-0.925314
Adssl1	2.69405	2.76414
Adtrp	0.455098	1.55008
Aebp1	0.0158897	-0.0246343
Aebp2	-1.43593	-1.7425
Aen	-1.40255	-1.44877
AF067061	-0.975687	-1.25968
AF067063	-0.482023	-1.06007
AF357399	-1.17029	-0.890348
Afap1	0.840392	0.843094
Afap1l1	0.633393	0.821395
Afap1l2	0.889273	1.26577
Afdn	-0.613584	-0.737722
Aff1	0.0376234	-0.21923
Aff2	0.276175	0.707386
Aff3	0.433757	0.52839
Aff4	-0.425964	-0.546107
Afg1l	-0.960742	-1.0641
Afg3l1	-0.616848	-0.692415
Afg3l2	0.0284576	0.0195522
Afmid	1.61354	1.6216
Afp	2.58318	1.93146
Aftph	0.257486	0.224917
Aga	-0.882762	-1.04958
Agap1	0.254985	0.254668
Agap2	1.8691	1.78089
Agap3	-0.191005	-0.335174
Agbl2	1.7198	1.48844
Agbl3	1.39942	1.20143
Agbl4	3.43656	3.99804
Agbl5	-0.433436	-0.592397
Agfg1	-0.539013	-0.638246
Agfg2	2.06309	2.13879
Aggf1	-0.263102	-0.266554
Agk	-0.970276	-1.00399
Agl	1.2852	1.34201
Agmat	0.80708	1.29289
Ago1	-0.751339	-0.938412
Ago2	-0.754074	-1.34132
Ago3	1.02068	1.01032
Ago4	3.32543	3.32858
Agpat1	0.463815	0.447239
Agpat2	-0.800729	-1.03068
Agpat3	-0.40648	-0.573711
Agpat4	-0.165675	-0.0930615
Agpat5	-0.262151	-0.199306
Agps	-0.242854	-0.284963
Agrn	-0.50365	-0.545294
Agrp	-0.0169628	0.161491
Agt	0.982991	1.68889
Agtpbp1	0.0758056	-0.0479817
Agtr1a	2.19387	2.25763
Agtr1b	2.13976	2.75863
Agtrap	-0.809658	-0.748045
Agxt	3.19369	3.84505
Ahctf1	-1.0668	-1.35564
Ahcy	-0.630381	-0.467368
Ahcyl1	-0.278913	-0.276838
Ahcyl2	0.238913	0.372258
Ahdc1	-1.29757	-1.62869
Ahi1	1.1053	1.33238
Ahnak	-0.526516	-1.24792
Ahr	0.254206	0.301911
Ahrr	0.959946	0.998914
Ahsa1	-0.680575	-0.86282
Ahsa2	-0.466082	-0.500226
Ahsg	-0.797233	-0.796744
AI115009	0.449572	0.906902
AI182371	0.432747	0.510588
AI197445	2.29188	2.05308
AI413582	1.1929	1.29675
AI427809	-0.925652	-1.50592
AI429214	0.18173	0.529834
AI450353	-0.69271	-0.492512
AI463170	-1.72871	-0.302591
AI467606	0.217616	0.168124
AI504432	0.188338	0.112813
AI506816	-1.17436	-1.43999
AI507597	2.2127	2.89831
AI593442	0.564921	0.852086
AI597479	0.360844	0.390443
AI646519	-0.87832	-0.622385
AI661453	-0.183141	-0.257101
AI662270	-0.927391	-1.37098
AI837181	-0.724577	-0.760447
AI839979	1.95079	-0.321747
AI847159	-0.620311	-0.912015
AI854703	0.656604	0.539229
AI987944	0.535737	0.668052
Aicda	2.17831	2.47592
Aida	0.205533	0.223301
Aif1l	0.355731	0.246954
Aifm1	-0.135758	-0.140464
Aifm2	1.31542	1.50305
Aifm3	1.71916	1.72731
Aig1	0.533336	0.969576
Aim2	-1.05152	-1.31914
Aimp1	-0.104897	-0.0477822
Aimp2	-0.703537	-0.704666
Aip	-0.640737	-1.30643
Aipl1	1.8434	1.65451
Aire	-1.42781	-1.69544
Airn	1.12353	1.054
Ajap1	1.4002	1.11343
Ajm1	-0.216354	-0.171473
Ajuba	-2.79012	-3.12451
Ak1	-0.714989	-0.853651
Ak2	-0.182586	-0.0963925
Ak3	-0.427009	-0.420149
Ak4	-1.36474	-1.69762
Ak5	0.310106	0.603183
Ak6	-0.41987	-0.337612
Ak7	0.0698741	-0.286956
Ak8	1.16282	1.30643
Ak9	1.25665	1.16607
Akain1	5.89473	6.49187
Akap1	-0.0261649	-0.0886813
Akap10	-0.807353	-0.930956
Akap11	0.492561	0.44101
Akap12	0.230246	0.270996
Akap13	0.05076	-0.206589
Akap14	3.62477	3.67127
Akap17b	0.00450101	0.113243
Akap2	1.45846	-0.306822
Akap3	2.1916	1.9067
Akap5	1.84373	1.78751
Akap6	2.0108	2.64028
Akap7	-0.443841	-0.436084
Akap8	-1.43267	-1.57768
Akap8l	0.0165914	0.101832
Akap9	-0.331973	-0.726325
Akip1	-0.498238	-0.259916
Akirin1	0.451769	0.423474
Akirin2	-1.35416	-1.31397
Akna	0.696221	0.751087
Aknad1	1.19168	2.56015
Akp3	0.562766	1.52601
Akr1a1	-0.33566	-0.210728
Akr1b10	-0.12172	-0.0860953
Akr1b7	1.54447	1.48049
Akr1b8	0.349676	0.359509
Akr1c12	-1.52355	-1.57573
Akr1c13	-0.680764	-1.0421
Akr1c14	0.951194	0.694147
Akr1c18	-0.440846	-0.298141
Akr1c19	-2.45634	-3.35441
Akr1c21	-1.32629	-1.5515
Akr1cl	0.481263	0.962731
Akr1e1	-0.331847	-0.373467
Akr7a5	0.65326	0.881843
Akt1	-0.691856	-0.832676
Akt1s1	-2.016	-2.04792
Akt2	-0.97321	-1.17934
Akt3	-0.465839	-0.448229
Aktip	0.683985	0.77417
Alad	0.0693024	0.132635
Alas1	0.753413	0.71476
Alas2	1.66412	2.42417
Albfm1	4.08912	4.18558
Alcam	1.15273	1.36463
Aldh16a1	-0.712962	-0.679005
Aldh18a1	0.00391618	0.105696
Aldh1a1	0.953359	0.985106
Aldh1a2	0.847555	1.19174
Aldh1a3	3.22883	3.36544
Aldh1a7	1.01555	1.68844
Aldh1b1	1.8329	1.94616
Aldh1l1	1.52854	1.63795
Aldh1l2	2.56476	2.88967
Aldh2	0.0969334	0.0910374
Aldh3a1	0.180754	0.224161
Aldh3a2	0.546137	0.6313
Aldh3b1	0.658041	0.82609
Aldh3b2	1.43612	1.61294
Aldh3b3	4.73101	5.08959
Aldh4a1	0.930159	1.11685
Aldh5a1	0.719462	0.803032
Aldh6a1	1.37989	1.50604
Aldh7a1	0.294546	0.364246
Aldh8a1	3.10731	3.23393
Aldh9a1	-0.174257	-0.0715912
Aldoa	-0.415673	-0.424562
Aldoart1	-0.481643	-0.534102
Aldoart2	0.516019	0.682356
Aldoc	1.07059	1.34713
Alg1	0.194099	0.415132
Alg10b	-0.616473	-0.608033
Alg11	0.236377	0.33204
Alg12	0.506065	0.73844
Alg13	-0.905369	-1.15533
Alg14	0.327967	0.454957
Alg2	-0.285482	-0.131577
Alg3	-0.597676	-0.500535
Alg5	-0.457511	-0.23718
Alg6	0.0734668	-0.220239
Alg8	-0.15353	-0.0757748
Alg9	-0.382922	-0.448712
Alk	1.7752	2.12576
Alkal1	2.91411	3.56461
Alkal2	2.39378	2.01073
Alkbh1	-2.45469	-2.2876
Alkbh2	-0.935112	-0.796737
Alkbh3	-0.248355	-0.213917
Alkbh4	0.377756	0.495271
Alkbh5	-0.458531	-0.460302
Alkbh6	0.536133	0.6173
Alkbh7	-0.207011	-0.284624
Alkbh8	-0.992537	-1.06667
Allc	2.42053	3.4795
Alms1	0.194836	0.0109073
Alms1-ps2	-0.0503331	0.294535
Alox12	0.545083	1.35079
Alox12b	3.67704	4.13398
Alox12e	0.553898	0.695791
Alox15	2.17472	2.45314
Alox5	0.479176	0.766974
Alox5ap	0.797177	0.752546
Alox8	3.56419	3.87464
Aloxe3	2.22627	2.40167
Alpk1	1.41556	2.06337
Alpk2	0.165415	-0.296314
Alpk3	-0.362848	-0.752333
Alpl	-0.268348	-0.321955
Alppl2	0.752642	1.07582
Als2	0.65524	0.908347
Als2cl	0.854891	0.910186
Alx1	-1.06374	-1.1074
Alx3	0.264177	0.0709072
Alx4	-0.570625	0.0985126
Alyref	-0.644749	-0.733006
Alyref2	-0.209683	-0.401728
Amacr	-0.0930427	-0.0669401
Ambp	1.30875	1.00751
Ambra1	-0.571641	-0.702566
Amdhd1	0.489722	0.785691
Amdhd2	-0.309497	-0.293373
Amer1	0.0429253	0.00864254
Amer2	2.03966	2.16095
Amer3	7.19032	7.23765
Amfr	-0.578983	-0.809529
Amh	-0.448182	-0.601937
Amhr2	0.455045	0.502116
Amigo1	1.14339	1.07176
Amigo2	-0.221407	-0.0759495
Amigo3	2.00003	2.09072
Ammecr1	-0.469469	-0.593228
Ammecr1l	-0.768725	-0.842859
Amn	0.354359	0.648984
Amn1	0.171657	0.383972
Amot	0.488023	0.544864
Amotl1	-0.798905	-1.00975
Amotl2	-1.36843	-1.4478
Ampd1	1.47538	0.827061
Ampd2	-0.187092	-0.174447
Ampd3	0.544603	0.160658
Amph	0.364016	0.380814
Amt	-0.358662	-0.370954
Amy1	2.94052	3.84696
Amz1	0.661077	0.619649
Amz2	0.270704	0.419982
Anapc1	-0.655962	-0.861061
Anapc10	0.035264	-0.192758
Anapc11	-0.33489	-0.343213
Anapc13	-0.341631	-0.442942
Anapc15	-0.861238	-1.00144
Anapc16	-0.511462	-0.339189
Anapc2	-0.0170242	0.0449382
Anapc4	-0.0997239	-0.0747632
Anapc5	-0.408811	-0.39623
Anapc7	-0.151597	-0.208131
Ang	-0.322863	-0.987654
Ang2	-1.49835	-1.87561
Angel1	0.695352	0.676212
Angel2	-0.79194	-0.941203
Angpt1	0.0691343	-0.335674
Angpt2	-1.99269	-1.46659
Angpt4	0.722046	0.770206
Angptl1	4.0085	3.5759
Angptl2	2.20958	1.74696
Angptl4	-1.93539	-1.85643
Angptl6	0.227625	0.491077
Angptl8	-1.48507	-0.502403
Ank	0.0596295	0.108931
Ank1	1.70305	1.95759
Ank2	0.319498	0.392604
Ank3	1.28038	1.3893
Ankar	-1.28609	1.0352
Ankdd1a	5.65066	5.43486
Ankdd1b	2.85766	2.94081
Ankef1	1.72328	1.68663
Ankfy1	0.117042	0.156482
Ankhd1	0.411924	0.452997
Ankib1	-0.0130384	-0.183547
Ankk1	2.62895	2.26698
Ankle1	-0.652801	-0.787795
Ankle2	-0.807346	-0.922303
Ankmy1	2.64257	2.59175
Ankmy2	-0.4397	-0.543325
Ankra2	0.550063	0.612369
Ankrd1	-2.12884	-2.08122
Ankrd10	-0.908025	-0.775908
Ankrd11	-0.623375	-0.837816
Ankrd12	2.13421	2.23223
Ankrd13a	0.606868	0.731234
Ankrd13b	0.198517	0.304441
Ankrd13c	-0.535246	-0.753525
Ankrd13d	1.66202	1.78327
Ankrd16	-0.277301	-0.195419
Ankrd17	-0.442012	-0.58153
Ankrd2	2.03726	1.83192
Ankrd22	-0.33844	-1.05143
Ankrd23	1.9488	2.05157
Ankrd24	0.948532	1.09345
Ankrd26	-0.174434	-0.060287
Ankrd27	0.307137	0.384569
Ankrd28	-0.503331	-0.570192
Ankrd29	2.10973	2.29403
Ankrd31	0.649759	0.778253
Ankrd33b	0.0493375	-0.427551
Ankrd34a	0.286377	0.0172712
Ankrd34b	3.8013	4.01012
Ankrd34c	6.68679	6.5254
Ankrd35	2.24301	2.43134
Ankrd36	2.62831	2.83144
Ankrd37	0.0691113	0.339914
Ankrd39	0.912325	0.975549
Ankrd40	-0.0520045	-0.0432655
Ankrd42	1.77994	1.77666
Ankrd44	0.749889	0.620062
Ankrd45	-0.123349	-0.245997
Ankrd46	0.717135	0.823987
Ankrd49	-0.258272	-0.25634
Ankrd50	0.408014	0.306982
Ankrd52	-0.50832	-0.716492
Ankrd53	2.79964	2.6164
Ankrd54	1.39418	1.57145
Ankrd55	1.32494	1.52878
Ankrd6	0.321554	0.294016
Ankrd60	2.77187	2.15596
Ankrd61	1.21967	1.6832
Ankrd63	0.359334	0.0359699
Ankrd65	-0.0662678	-0.177584
Ankrd66	1.6611	2.25775
Ankrd9	0.159808	0.186155
Anks1	0.951128	1.0609
Anks1b	0.457658	0.427309
Anks3	0.353456	0.552053
Anks4b	1.76793	1.4968
Anks6	2.54266	2.53045
Ankzf1	0.168514	0.420969
Anln	-0.634145	-0.762835
Ano1	0.704679	0.844221
Ano10	1.80124	2.14146
Ano2	0.399843	0.160697
Ano3	-1.59257	-1.90421
Ano4	1.12463	1.49928
Ano5	1.54968	1.74249
Ano6	-0.0905026	-0.087042
Ano7	0.688634	0.71916
Ano8	0.263349	0.223173
Ano9	0.94957	1.04563
Anp32a	-0.397437	-0.601465
Anp32b	-1.09147	-1.41883
Anp32e	-0.492616	-0.584347
Anpep	0.452153	0.312259
Antxr1	-0.363914	-0.596823
Antxr2	0.00682647	-0.196664
Anxa1	-0.612921	-1.26499
Anxa10	-0.554822	-0.483759
Anxa11	0.159802	0.299584
Anxa2	-0.218771	-0.329197
Anxa3	-0.388286	-0.651066
Anxa4	0.524788	0.487406
Anxa5	0.305192	0.306139
Anxa6	0.0810377	0.080152
Anxa7	-0.287384	-0.334994
Anxa8	-0.811906	-1.34245
Anxa9	-0.353409	-0.606467
Aoah	-0.921714	-1.08678
Aoc1	-0.686396	-1.72951
Aoc2	1.43336	1.46022
Aoc3	1.97436	1.54444
Aopep	0.468191	0.399991
Aox1	0.441619	0.327489
Aox2	2.29767	2.19714
Aox3	0.228725	0.238532
Aox4	-0.0106268	0.367567
Ap1ar	-0.138602	-0.231131
Ap1b1	0.155957	0.381812
Ap1g1	-0.467168	-0.567379
Ap1g2	-0.0168556	0.0611923
Ap1m1	-0.415077	-0.390463
Ap1m2	0.2754	0.553897
Ap1s1	-0.186925	-0.182504
Ap1s2	0.675803	0.673821
Ap1s3	-0.0968811	0.05495
Ap2a1	0.0325924	0.120119
Ap2a2	-0.11038	-0.0775851
Ap2b1	-0.235041	-0.221092
Ap2m1	-0.315993	-0.298744
Ap2s1	0.154572	0.247653
Ap3b1	-0.0411539	0.0235916
Ap3b2	0.468905	0.775097
Ap3d1	0.0874241	0.211194
Ap3m1	-0.0281422	-0.0774659
Ap3m2	1.2921	1.69827
Ap3s1	0.569205	0.457393
Ap3s2	0.704899	0.938727
Ap4b1	-0.306997	-0.33937
Ap4e1	0.268451	0.22613
Ap4m1	-0.7141	-0.63082
Ap4s1	-0.729474	-0.93446
Ap5b1	-0.373643	-0.572046
Ap5m1	0.234092	0.385921
Ap5s1	0.824613	0.903713
Ap5z1	0.0184885	0.151929
Apaf1	0.389663	0.402167
Apba1	2.67717	2.94062
Apba2	-0.15633	-0.0441223
Apba3	0.0222465	0.120717
Apbb1	0.681125	0.816331
Apbb1ip	0.102686	0.486491
Apbb2	0.674902	0.577818
Apbb3	0.00336447	0.0824897
Apc	-0.204834	-0.408254
Apc2	2.91336	2.82097
Apcdd1	0.754759	0.65108
Apeh	0.559747	0.731857
Apela	-0.332311	-0.643488
Apex1	-1.20012	-1.4575
Apex2	-1.67824	-2.11732
Aph1a	0.136474	0.258679
Aph1b	4.5424	4.63804
Aph1c	3.92881	4.05537
Api5	-0.359907	-0.396224
Apip	0.508545	0.23158
Aplf	0.949347	1.08938
Apln	-0.736431	-1.21236
Aplnr	0.862114	0.761724
Aplp1	-0.119572	-0.208648
Aplp2	0.485668	0.625126
Apmap	0.474631	0.791666
Apoa1	1.2741	0.36021
Apoa2	0.626613	0.421964
Apoa5	2.45681	2.58095
Apob	-0.618254	-0.96405
Apobec1	0.301887	0.368599
Apobec3	-0.958219	-1.22833
Apobr	-0.474926	-0.592504
Apoc1	-0.0313231	-0.120698
Apoc4	-0.408037	-0.355881
Apod	0.381439	0.432912
Apoe	-0.116956	-0.204154
Apof	2.95059	3.49367
Apol6	-2.70237	-3.32305
Apol7a	1.55165	2.06577
Apol7b	-0.474391	-0.469907
Apol7c	1.92013	2.39917
Apol7d	0.308893	-0.0240625
Apol7e	-0.163391	-0.409382
Apol8	1.44635	1.56644
Apold1	1.98366	1.69007
Apon	0.270531	0.00130168
Apoo	-0.147187	-0.0411542
Apool	-0.47468	-0.544684
Apopt1	-0.16065	-0.0589444
App	0.225823	0.288577
Appbp2	-0.320888	-0.478476
Appbp2os	0.232254	0.193251
Appl1	0.207382	0.282955
Appl2	0.749755	0.895605
Aprt	-0.683658	-0.775146
Aptx	0.0378472	0.299875
Aqp1	-1.81361	-0.776513
Aqp11	2.94668	2.9108
Aqp2	2.92919	3.51113
Aqp3	0.0686408	0.148795
Aqp4	4.49995	5.07582
Aqp5	1.98239	2.11331
Aqp6	0.87579	0.769721
Aqp7	3.03169	3.16311
Aqp8	-0.773418	-0.288742
Aqp9	-0.114031	-0.225884
Aqr	-0.381036	-0.49793
Ar	0.1654	-0.285138
Araf	-0.414476	-0.341595
Arap1	0.186761	0.211676
Arap2	-1.64933	-1.85306
Arap3	0.540995	0.620999
Arc	1.52382	1.66437
Arcn1	-0.194984	-0.260128
Areg	2.55735	2.8987
Arel1	0.306228	0.259681
Arf1	-0.4567	-0.483909
Arf2	1.28792	1.64647
Arf3	-0.166051	-0.197798
Arf4	-0.479357	-0.296627
Arf5	-0.185356	-0.115454
Arf6	-1.12325	-1.10382
Arfgap1	-0.303405	-0.401621
Arfgap2	-1.0425	-0.995252
Arfgap3	1.77758	1.70005
Arfgef1	-0.453656	-0.595995
Arfgef2	-0.0678902	-0.0957821
Arfgef3	0.222254	0.308953
Arfip1	0.580236	0.621211
Arfip2	-0.313781	-0.253892
Arfrp1	-0.670296	-0.501222
Arg1	1.35943	1.7515
Arg2	0.196522	0.41016
Arglu1	-1.18524	-1.28501
Arhgap1	0.10056	0.125417
Arhgap10	0.109895	0.118531
Arhgap11a	-0.527407	-0.472708
Arhgap12	0.0930825	0.161293
Arhgap17	0.531575	0.507606
Arhgap18	1.238	1.5216
Arhgap19	-0.511609	-0.586775
Arhgap20	2.95334	3.11828
Arhgap21	-0.728594	-1.11213
Arhgap22	0.771043	0.792824
Arhgap23	0.287946	0.0287578
Arhgap24	0.908868	1.23066
Arhgap25	3.41578	3.63752
Arhgap26	1.69707	1.94886
Arhgap27	-0.50009	-0.673727
Arhgap27os3	2.08045	1.76099
Arhgap28	0.443876	0.435072
Arhgap29	1.93654	2.03366
Arhgap30	0.560063	0.585241
Arhgap31	1.48146	1.38039
Arhgap32	-0.0429854	-0.292507
Arhgap33	2.20519	2.60695
Arhgap33os	2.28119	2.24533
Arhgap35	-0.59679	-0.863165
Arhgap36	0.690099	1.14798
Arhgap39	0.607929	0.539584
Arhgap4	0.895183	0.921966
Arhgap40	1.52719	1.86791
Arhgap42	-0.599878	-0.792301
Arhgap44	0.224627	0.208998
Arhgap45	1.80787	1.97859
Arhgap5	-1.03016	-1.16521
Arhgap6	-0.340025	-0.365216
Arhgap8	0.309706	0.297599
Arhgap9	-0.18932	-0.250288
Arhgdia	-0.575523	-0.703921
Arhgdib	-0.239184	-0.358803
Arhgdig	-0.786442	-1.03901
Arhgef1	-0.192168	-0.207628
Arhgef10	1.3774	1.5014
Arhgef10l	0.17245	0.0189589
Arhgef11	0.66439	0.636666
Arhgef12	0.219908	-0.0299633
Arhgef15	0.37158	0.104619
Arhgef16	1.19096	1.39463
Arhgef17	-0.240495	-0.473115
Arhgef18	-0.117531	-0.226536
Arhgef19	2.41779	2.39951
Arhgef2	-0.753824	-0.945625
Arhgef25	0.0779326	0.192677
Arhgef26	-0.541134	-0.619218
Arhgef28	0.0844758	0.026572
Arhgef3	0.888308	0.797716
Arhgef33	2.49613	2.48566
Arhgef37	3.00893	3.20025
Arhgef38	-0.762206	-0.608059
Arhgef39	-1.20254	-1.13087
Arhgef4	0.693727	0.785829
Arhgef40	0.300292	0.284293
Arhgef5	-1.65147	-1.87672
Arhgef6	1.43249	1.91232
Arhgef7	0.211363	0.163834
Arhgef9	-0.282891	-0.317606
Arid1a	-1.84838	-2.55559
Arid1b	-0.555333	-1.11194
Arid2	-1.34412	-1.82703
Arid3a	0.87553	0.879746
Arid3b	0.300208	0.276234
Arid3c	2.94236	3.15469
Arid4a	0.417796	0.416145
Arid4b	-0.255088	-0.446198
Arid5a	2.08667	2.39742
Arid5b	-1.56042	-1.90719
Arih1	-0.432789	-0.458129
Arih2	-0.468418	-0.407614
Arl1	-0.127822	-0.246786
Arl10	-0.760364	-0.838083
Arl13b	0.924893	0.918258
Arl14ep	-0.780899	-0.713906
Arl14epl	-0.418412	-0.521585
Arl15	0.184619	0.178457
Arl16	0.789662	0.734585
Arl2	-0.476671	-0.466331
Arl2bp	-0.204333	-0.230713
Arl3	1.11537	1.2171
Arl4a	-0.525917	-0.49641
Arl4c	-0.289588	-0.425884
Arl4d	1.53885	1.71028
Arl5a	-0.518928	-0.561742
Arl5b	-0.0545792	-0.136737
Arl5c	1.5157	1.33413
Arl6	0.162542	0.266321
Arl6ip1	-0.132112	-0.080243
Arl6ip4	-0.494763	-0.507039
Arl6ip5	-0.204911	-0.355927
Arl6ip6	0.151949	0.0582312
Arl8a	-0.315643	-0.572924
Arl8b	0.364192	0.481988
Arl9	3.71425	3.61814
Armc1	0.0435	0.0774591
Armc10	-0.170475	-0.330053
Armc12	5.15963	4.95348
Armc2	4.26155	4.41409
Armc3	1.1103	1.74811
Armc4	1.14128	1.81361
Armc5	-1.35838	-1.00262
Armc6	-0.556846	-0.540712
Armc7	1.02553	1.19384
Armc8	-0.3307	-0.42892
Armc9	1.20228	1.33771
Armcx1	-1.36787	-1.53755
Armcx2	0.554359	0.763685
Armcx3	1.53524	1.77927
Armcx4	-0.36615	-0.41666
Armcx5	-0.279896	-0.108423
Armcx6	1.56639	1.77022
Armh1	4.81561	5.20496
Armh3	-0.298185	-0.236258
Armh4	1.27454	1.47035
Armt1	-0.797046	-0.83096
Arnt	0.11496	0.196686
Arnt2	0.0388164	0.166538
Arntl	1.42703	1.62108
Arntl2	0.499933	0.373032
Arpc1a	0.00953723	0.0957162
Arpc1b	-0.258122	-0.17475
Arpc2	-0.234752	-0.388626
Arpc3	0.192731	0.293638
Arpc4	-0.0634927	-0.145926
Arpc5	-0.335943	-0.479618
Arpc5l	-0.343729	-0.338133
Arpin	0.155037	0.056909
Arpp19	-0.147594	-0.174972
Arpp21	0.251768	-0.297307
Arrb1	0.599105	0.814849
Arrb2	0.694523	0.863756
Arrdc1	1.38429	1.60014
Arrdc2	2.35258	3.15331
Arrdc3	-1.74694	-1.6479
Arrdc4	0.35126	0.875761
Arrdc5	2.63463	2.17799
Arsa	0.925908	0.961646
Arsb	-0.586897	-0.663926
Arsg	0.627054	0.874887
Arsi	0.229899	-0.188498
Arsj	-0.607101	-0.845547
Arsk	-0.203008	0.0262943
Art1	-0.397239	-0.437222
Art3	2.18463	2.26558
Art4	0.781223	1.34524
Art5	0.845462	0.982885
Artn	1.27963	1.26021
Arv1	-0.640187	-0.476537
Arvcf	0.574982	0.775454
Arx	1.12802	0.939492
Arxes1	-0.79227	-1.06729
Arxes2	-1.13857	-1.44473
As3mt	-0.183485	-0.282648
Asah1	0.207636	0.455519
Asah2	1.11467	1.15109
Asap1	0.334933	0.297852
Asap2	0.11415	0.145766
Asap3	0.932341	0.883552
Asb1	0.916327	0.919586
Asb10	1.6296	1.64297
Asb11	3.09554	2.70138
Asb12	-0.182473	-0.739935
Asb13	0.0971247	0.2865
Asb14	-0.385695	-0.964967
Asb15	1.02745	0.717933
Asb16	0.0492962	-0.0439577
Asb17	2.84923	3.53529
Asb17os	2.95148	1.58475
Asb18	3.54216	3.0257
Asb2	2.48086	3.03037
Asb3	-0.422711	-0.375918
Asb4	0.838233	0.776094
Asb6	-0.696396	-0.454607
Asb7	0.23388	0.198723
Asb8	0.0264665	0.00862134
Ascc1	-0.245668	-0.213168
Ascc2	-0.0926089	-0.076997
Ascc3	-0.218187	-0.268903
Ascl1	-0.494709	-0.536938
Ascl2	0.311648	0.177934
Ascl3	3.16622	3.39841
Ascl4	-0.232143	-0.443951
Ascl5	2.47612	3.00574
Asf1a	-1.62325	-1.82766
Asf1b	1.02303	1.07936
Asgr1	0.980495	1.49488
Asgr2	-0.449091	-1.304
Ash1l	-0.66199	-1.01136
Ash2l	-0.706156	-0.805528
Asic1	1.06792	0.995103
Asic2	1.3501	1.79136
Asic3	0.973923	1.18096
Asic4	2.4663	2.5999
Asl	0.651922	0.804093
Asmt	-2.3812	-1.51001
Asna1	-0.406185	-0.456878
Asns	-0.330223	-0.323313
Asnsd1	-0.0642703	0.088524
Aspa	-2.7473	-1.29772
Aspdh	2.01022	1.77577
Aspg	1.19001	1.32124
Asph	-0.0134252	-0.0487106
Asphd1	1.24945	1.23896
Asphd2	1.58251	1.66252
Aspm	-0.343355	-0.49444
Asprv1	1.14244	1.07519
Aspscr1	-0.673197	-0.676257
Asrgl1	0.228954	0.356232
Ass1	-0.118886	-1.71934
Aste1	-0.659759	-0.649165
Astl	1.36613	1.51029
[truncated: 17,129 more rows]

## Sheet: ED_Fig_3e_RomiTSA_compGO
Cluster	ID	Description	GeneRatio	BgRatio	pvalue	p.adjust	qvalue	geneID	Count
TSA Up	GO:0006816	calcium ion transport	0.0415177	469/28891	4.57352115387533e-29	2.78939055174857e-25	1.86551520750178e-25	Akap6/Htr2c/Adrb1/Adrb2/Mcur1/Ednra/Tlr9/P2rx6/Cacna1d/Inpp5k/Atp2a1/Bhlha15/Agtr1a/Wnt3a/Il16/Slc25a23/Gas6/Stc1/Pik3cg/Drd1/Ppp3cc/Cacna1f/Ntsr1/Itpr2/Ptger3/Oprd1/Psen2/Best1/Tmem37/Hap1/Nfatc1/Srl/Pkd2l1/Cracr2a/Stac3/Trpc4/Thy1/Usp2/Akap5/Hspa2/Nmur1/Slc9a1/Vdr/Catsper3/Trpc1/Crhr2/Isl1/Cxcr4/Slc8a3/Trpm6/Trpc7/Ngf/Catsper4/Cacng2/Plch2/Gnao1/Cacna1i/Slc24a2/Cx3cl1/Wfs1/Mchr1/Mylk/Cdh23/Casr…	151
TSA Up	GO:0003341	cilium movement	0.0263954	234/28891	7.0638335618273e-28	2.15411604467924e-24	1.44065026589899e-24	Ttc29/Cfap44/Nme5/Spag6l/Ccdc39/Catspere1/Spef2/Insl6/Catspere2/Meig1/Cfap69/Ttll9/Hydin/Armc2/Zmynd10/Dnah11/Ccdc38/Dnah5/Ropn1l/Rabl2/Tacr1/Cfap53/Cfap221/Dnah7a/Efcab9/Qrich2/Tac2/Tekt5/Tacr3/Nphp4/Cfap70/Catsper3/Aqp4/Dnah1/Neurl1a/Kif27/Catsper4/Cfap43/Cfap58/Tcte1/Dnah10/Rsph9/Drc7/H1f6/Tekt3/Enkur/Cfap97d1/Bbs1/Dnah9/Cfap52/Kif9/Septin12/Kif3a/Dnali1/Tekt2/Ccdc65/Ccdc103/Dnah2/Celsr2/Dnaaf…	96
TSA Up	GO:0003012	muscle system process	0.0362936	446/28891	7.89895331626712e-22	4.01464302299277e-19	2.68495123688904e-19	Akap6/Myh11/Adrb1/Ptger4/Adrb2/Ednra/Spx/Clcn1/Smpd3/Kcnj5/Hey2/Cacna1d/Ppara/Atp2a1/Gucy1a1/Htr7/Tcap/Mylk2/Stc1/Drd1/Chrna3/Chrnb4/Ptger3/Mybpc2/Psen2/Tacr1/Scn3b/Ptafr/Asb2/Dmpk/Kcna5/Kcna1/Nfatc1/Lmod3/Srl/Rnf207/Gja5/Mef2c/Stac3/Abat/Kcnip2/Slc9a1/Ppp1r13l/Bdkrb2/Nppc/Tacr3/Nkx2-5/Chrnd/Chrng/Cxcr4/Hcn4/Slc8a3/Trim72/Prok2/Myl6b/Adora2b/Adra2a/Mylk/Tnni3/Tifab/Lmcd1/Oxtr/Pi16/Kcne1/Chga/Kcne…	132
TSA Up	GO:0007389	pattern specification process	0.0313445	498/28891	1.0847052584766e-10	5.46745237309818e-09	3.6565749252691e-09	Dmrt2/Ednra/Zbtb16/Daam2/Ccdc39/Hey2/Dkk1/Ripply3/Wnt3a/Cdon/Tcap/Wif1/C3/Ctnnbip1/Stc1/Nkx3-1/Dnah11/Dnah5/Psen2/Ripply2/Tll2/Sema3f/Sostdc1/Arc/Frat1/Cfap53/Asb2/Hes2/Foxj1/Rnf207/Mef2c/Fgf8/Vax2/Nkx2-5/Isl1/Trp63/Dlx1/Dlx2/Tdrd6/Pcdh8/Efnb1/Grhl3/Hoxc4/Cyp26b1/Dnaaf3/Emx1/Cdk20/Tifab/Noto/Nkx3-2/Barx1/Enkur/Nphp3/Foxn4/Wnt11/Fgfr4/Hoxd12/Hoxc10/Hoxc5/Pax7/Cfap52/Heyl/Gpr161/Ift122/Kif3a/Pax2/A…	114
TSA Up	GO:0045165	cell fate commitment	0.0206214	307/28891	8.92669246355427e-09	2.92709125458158e-07	1.95760799639348e-07	Batf/Ednra/Onecut2/Gata2/Hey2/Dkk1/Bhlha15/Casz1/Wnt3a/Wnt9a/Irf4/Cdon/Barhl2/Nr2e1/Isl2/Bhlhe23/Psen2/Sostdc1/Neurog2/Ntf3/Mef2c/Kdr/Fgf8/Arx/Nkx2-5/Isl1/Wnt16/Dlx1/Dlx2/Tbx10/Cyp26b1/Vsx2/Prox1/Olig2/Olig1/Wnt8b/Foxn4/Wnt11/Hoxc10/Pax7/Gata1/Pparg/Pax2/Apc2/Wnt1/Dhh/Myod1/Chrdl1/Wnt9b/Foxc2/Hnf1b/Tbx5/Hand1/Slamf8/Hoxa13/Tead3/Cyld/Sox8/Sox9/Gcm1/Lhx6/Tbx21/Dll3/Hes5/Tbx6/Spn/Dll4/Glis1/Tbr1/Fo…	75
TSA Up	GO:0021675	nerve development	0.00907341	99/28891	7.07617991088227e-08	1.86024229639961e-06	1.24411057870548e-06	Ednra/Pou4f3/Sema3f/Ntf3/Col25a1/Isl1/Scn8a/Ngf/Gabrb2/Naglu/Erbb3/Tcirg1/Ephb2/Tifab/Adarb1/Pax2/Unc13a/Mafb/Ret/Plxna3/Itga4/Kcna2/Chrnb2/Hoxa1/Npr2/Nrtn/Phox2b/Ntrk1/Sema3a/Phox2a/Nptx1/Mnx1/Kcnq2	33
TSA Up	GO:0007281	germ cell development	0.0250206	453/28891	3.76491313383118e-06	6.15608718585425e-05	4.11712668085108e-05	Ednra/Cfap44/H2bc1/Zbtb16/Nme5/Spag6l/Catspere1/Spef2/Insl6/Catspere2/Meig1/Bnc1/Mcmdc2/Cfap69/Zpbp2/Armc2/Ccdc38/Ropn1l/Nanos2/Spdya/Cfap221/Klhl10/Efcab9/Chd5/Hspa2/Cabyr/Nppc/Catsper3/Cxcr4/Dnah1/Neurl1a/Catsper4/Rxfp2/Tdrd6/Cfap43/Cfap58/Sox30/Lgr5/Mei1/Drc7/Paqr5/Ica1l/Piwil1/Figla/Spata16/Cfap97d1/Rsph1/Bmp8b/Bmp8a/Pcsk4/Prss44/Prss43/Dhh/Wee2/Rec8/Tssk4/Dmc1/Pabpc1l/Ttll1/Cfap206/Nup210l/N…	91
TSA Up	GO:0050770	regulation of axonogenesis	0.0126478	186/28891	4.32439666115861e-06	6.99588733061176e-05	4.67877622839302e-05	Slitrk1/Draxin/Dixdc1/D130043K22Rik/Wnt3a/Tiam2/Sema3f/Slit1/Rgma/Chodl/Myo5b/Mbp/Pak3/Sema7a/Map3k13/Thy1/Sema4a/Sema3g/Ngf/Ulk2/Mt3/Ntrk2/Ephb2/Sema4g/Efna1/Shox2/Sema6d/Cdkl3/Fstl4/Lpar3/Plxnd1/Plxnb3/L1cam/Amigo1/Ret/Plxna3/Mapt/Mag/Limk1/Grin1/Sema6b/Sema6c/Sema4f/Sema3a/Ache/Sema4c	46
TSA Up	GO:0030198	extracellular matrix organization	0.0189717	322/28891	5.79095983814783e-06	8.99057349619359e-05	6.01280145973027e-05	Myh11/Gfod2/Adamts16/Adamts15/Smpd3/Mad2l2/Serpinf2/Col16a1/Wnt3a/Impg2/Klk5/Klk4/Col4a4/Adamts6/Nr2e1/Adamts17/Col9a3/Fbln5/Serac1/Adamts20/Adamts18/Pdgfra/Acan/Smoc2/Nfkb2/Lcp1/Vit/Col5a3/Colq/Rgcc/Col9a1/Meltf/Col7a1/Mmp15/Papln/Vtn/Kazald1/Nphp3/Fgfr4/Col23a1/Matn3/Col24a1/Kif9/Pbxip1/Scx/Comp/Col11a2/Col8a2/Gfap/Olfml2b/Crispld2/Mmp28/Foxc2/Myo1e/Serpinb5/Adamtsl4/Spock2/Wdr72/Reck/Col15a1/S…	69
TSA Up	GO:0055001	muscle cell development	0.0137476	236/28891	0.000139959	0.00135279	0.000904734	Akap6/Pgm5/Myh11/Adrb1/Ednra/Hey2/Cntnap2/Ppara/Tcap/Bin3/Sgcb/Dner/Asb2/Klhl41/Pdgfra/Lmod3/Mef2c/Stac3/Mylk3/Nkx2-5/Adm/Isl1/Naglu/Cntnap1/Ldb3/Myo18b/Prox1/Pdgfrb/Pi16/Popdc2/Shox2/Comp/Rgs4/Myod1/Tmod4/Tbx5/Myorg/Rgs2/Tmod1/Nfatc2/Xirp1/Cacna2d2/Speg/Myocd/Lmod1/Neb/Ankrd23/Wfikkn2/Ryr1/Cacnb4	50
TSA Up	GO:0060562	epithelial tube morphogenesis	0.0189717	395/28891	0.00294932	0.0158066	0.0105713	Pgf/Ednra/Adamts16/Stox1/Ccdc39/Agtr1a/Wnt3a/Tcap/Ctnnbip1/Nkx3-1/Pik3cd/Fat4/Sostdc1/Rgma/Asb2/Nfatc1/Pdgfra/Ctsh/Rnf207/Mef2c/Kdr/Fgf8/Vdr/Nkx2-5/Adm/Cxcr4/Grhl3/Stard13/Lgr5/Wnk4/Casr/Cdk20/Noto/Klhl3/Tcf21/Hs3st3a1/Nphp3/Ift122/Plxnd1/Kif3a/Pax2/Wnt1/Pxn/Ret/Ccdc103/Areg/Acvrl1/Wnt9b/Dnaaf1/Cxcl10/Foxc2/Hnf1b/Hey1/Lhx1/Hand1/Bmp5/Nrarp/Tctn1/Sox8/Pspn/Sox9/Mst1/Hes5/Tbx6/Dll4/Sema4c/Tbx2/Dchs…	69
TSA Up	GO:0016055	Wnt signaling pathway	0.0208963	460/28891	0.00787605	0.0331511	0.0221711	Kank1/Fgf9/Ednra/Amer2/Kremen2/Daam2/Draxin/Mad2l2/Dixdc1/Dcdc2a/Rspo4/Grk5/Dkk1/Wnt3a/Wnt9a/Wif1/Ctnnbip1/Gsdma3/Ptpru/Sostdc1/Frat1/Frat2/Dkk4/Vax2/Gskip/Nkd1/Nphp4/Nkx2-5/Isl1/Wnt16/Sox30/Dkk3/Grhl3/Sox10/Lgr5/Bcl9l/Egr1/Ptpro/Barx1/Enpp1/Snai2/Sost/Nphp3/Wnt8b/Amer3/Wnt11/Tpbgl/Pbxip1/Atp6v1c2/Rspo1/Apc2/Wnk2/Lgr6/Wnt1/Lmbr1l/Tle2/Cela1/Wnt9b/Celsr2/Foxl1/Hnf1b/Reck/Celsr3/Nrarp/Tmem198/Rnf43…	76
TSA Down	GO:0006338	chromatin remodeling	0.0578114	489/28891	3.17638370100815e-23	1.69491834285795e-19	1.29563019383227e-19	Uty/Ino80c/Ctcf/Zfp42/Foxa1/Tasor/Zfp827/Myc/Tet1/Kat2b/Rbm15b/Suv39h2/Nr3c1/Kmt5b/Nrde2/Msl1/Dyrk1a/Prdm14/Eed/Bcl7a/Chd2/Kdm4c/N6amt1/Cbx3/Arid2/Resf1/Asf1a/Zbtb1/Arid1a/Mcrs1/Yy1/Epc1/Wac/Pwwp2a/Kdm6a/Rnf168/Ep300/Dtx3l/Kdm2a/Jpx/Ftx/Smyd5/Atf7ip/Msl2/Smarcad1/Trmt112/Ythdc1/Trim27/Nsd1/Chrac1/Zfp57/Daxx/Hcfc1/Tsix/Kansl1/Eomes/Zbtb7a/Rbm15/Kansl2/Klf2/Samd1/Zfp445/Anp32b/Bend3/Chtop/Bcl7b/Rnf…	84
TSA Down	GO:0007389	pattern specification process	0.0557467	498/28891	6.7757629605317e-21	1.80777355786986e-17	1.38189902484528e-17	Rfx4/Foxa1/Tasor/Irx2/Wnt5a/Hhip/Emx2/Peg12/Wnt7b/Pkd2/Zic2/Cyp26a1/Sp8/Ripply1/Gli1/Gli2/Eed/Zic3/Tgif1/Lefty2/Eya1/Six1/Lefty1/Pitx2/En1/Otx2/Cdx2/Lef1/Tll1/Gsc/Ldb1/Gja1/Alx1/Fst/Yy1/Fgf10/Zeb1/Rarg/Tshz1/Fgf1/Kdm6a/Bhlhe22/Ep300/Ptch1/Kdm2a/Neurog1/Bhlhe40/Cited2/Poglut1/Gbx2/Cc2d2a/Foxc1/Hoxd13/T/Bmp4/Foxh1/Rbpj/Neurod1/Eomes/Tbx3/Wdr77/Hoxa10/Sox1/Nodal/Rnf2/Pax6/Gdf3/Fgf3/Nanog/Meis2/Folr1…	81
TSA Down	GO:0048863	stem cell differentiation	0.0399174	284/28891	4.18700442221278e-20	5.58546389923185e-17	4.26964266738803e-17	Mir154/Foxa1/Esrrb/Prdm4/Sox21/Cdk6/Sox2/Wnt7b/Cdk12/Pef1/Zic5/Zic2/Pum1/Cyp26a1/Mir34a/Twist1/Ythdf2/Zic3/Chd2/Kdm4c/Six1/Pitx2/Cdx2/Gsc/Alx1/Mirlet7e/Mir125a/Mir7-1/Sema4b/Zfp36l2/Smyd5/Sema6a/Cited2/Gbx2/Foxc1/T/Bmp4/Zscan10/Rbpj/Eomes/Tbx3/Mir181c/Tacstd2/Lif/Pax6/Tal1/Kdm3a/Jag1/Nanog/Fgf15/Yap1/Folr1/Trim6/Rest/Zeb2/Epop/Mir130a/Grem1	58
TSA Down	GO:1990823	response to leukemia inhibitory factor	0.0419821	313/28891	5.33191990164202e-20	5.69022491903236e-17	4.34972413028691e-17	Mir485/Mir409/Rnf125/Zfp42/Spry2/Mir18/Mir19b-1/Fgf4/Arid5b/Mirlet7i/Mir363/Mir92-2/Mir19b-2/Mir18b/Chchd4/Mir34a/Vegfc/Hk2/Eed/Msc/Otx2/Mir467b/Eef1e1/Eif4a2/Pcolce2/Pml/Mirlet7e/Mir125a/Srsf7/Rarg/Spry4/Ubxn2a/Mir7-1/Ildr1/Smad7/Gnpnat1/Prdm5/Mir182/Tle4/Lrrc2/Klf4/Mkrn1/Mybl2/Ctbp2/Nr5a2/Mat2a/Mir181c/Sox1/Foxd3/Fosl2/Pax6/Mras/Phc1/Kdm3a/Rif1/Enah/B3gnt2/Ubtf/Xbp1/Mir196a-1/Mir296	61
TSA Down	GO:0019827	stem cell population maintenance	0.0323469	213/28891	5.86425508016518e-18	3.47685167864016e-15	2.65777642522106e-15	Esrrb/Myc/Tet1/Sox2/Jmjd1c/Fgf4/Prdm14/Bcl7a/Zic3/Kdm4c/Wdr43/Gnl3/Crebbp/Cdx2/Ldb1/Arid1a/Sall1/Pelo/Trim8/Med6/Fgf10/Nfib/Eif4e/Ddx6/Zfp36l2/Fancc/Raf1/Klf4/Rbpj/Eomes/Tbx3/Taf5l/Cnot2/Nodal/Lif/Bcl7b/Sinhcaf/Tal1/Sall4/Bicral/Pramel7/Kdm3a/Nanog/Yap1/Rest/Rif1/Pax8	47
TSA Down	GO:0060562	epithelial tube morphogenesis	0.0426703	395/28891	1.53095361438908e-15	5.83512034741438e-13	4.46048515470503e-13	Foxa1/Mtss1/Spry2/Irx2/Myc/Wnt5a/Hhip/Sox2/Pkd2/Zic5/Zic2/Nr3c1/Twist1/Gli2/Zic3/Tgif1/Eya1/Six1/Six4/Pitx2/Lef1/Gja1/Alx1/Arid1a/Sall1/Pml/Fgf10/Rarg/Fgf1/Kdm6a/Mycn/Mmp14/Mmrn2/Ptch1/Kdm2a/Cited2/Lmo4/Gbx2/Cc2d2a/Src/Dlc1/Ntn1/T/Bmp4/Foxh1/Trim71/Rbpj/Tbx3/Rbm15/Nodal/Tacstd2/Sall4/Fgf3/Yap1/Folr1/Foxa2/Zeb2/Enah/Deaf1/Wt1/Pax8/Grem1	62
TSA Down	GO:0001824	blastocyst development	0.0247763	162/28891	3.4674341262365e-14	9.73801499873578e-12	7.44393752862407e-12	Esrrb/Tet1/Rrm2/Sox2/Spic/Prdm14/Kdm4c/Cdx2/G2e3/Pelo/Uspl1/Bcor/Nlrp9b/Cited2/Gabpa/Wdr74/Ccnb1ip1/9130008F23Rik/Lpar6/Klf4/Hcfc1/Skil/Tbl1xr1/Eomes/Sp1/Nbn/Cnot2/Nodal/Foxd3/Nop2/Sall4/Pramel7/Zbed6/Yap1/Ttll4/Sp3	36
TSA Down	GO:0016570	histone modification	0.0227116	164/28891	7.37038207003295e-12	1.26865673308696e-09	9.6978711447802e-10	Uty/Brd8/Kat2b/Jmjd1c/Suv39h2/Kmt5b/Msl1/Setd1b/Prdm14/Eed/Setbp1/Crebbp/Msl3l2/Pml/Mcrs1/Kdm6a/Setmar/Ep300/Smyd5/Msl2/Nfyc/Hcfc1/Tbl1xr1/Kansl1/Taf5l/Kansl2/Rnf2/Smyd1/Kdm3a/Kat14/Rrp8/Kat7/Xbp1	33
TSA Down	GO:0007369	gastrulation	0.0240881	186/28891	1.28601139452896e-11	2.01828141211957e-09	1.54281552749218e-09	Itga5/Tasor/Plpp3/Wnt5a/Sox7/Phldb2/Sox2/Zic3/Osr2/Tgif1/Eya1/Lefty1/Otx2/Ahdc1/Lef1/Nr0b1/Ldb1/Arid1a/Kdm6a/Poglut1/Zfp568/Foxc1/Nsd1/T/Bmp4/Klf4/Eomes/Dusp4/Nodal/Rnf2/Tal1/Gdf3/Nanog/Foxa2/Armc5	35
TSA Down	GO:0007498	mesoderm development	0.017894	123/28891	3.90459817951756e-10	4.16698717718114e-08	3.18533009381696e-08	Wnt5a/Zic2/Zic3/Eya1/Otx2/Ahdc1/Lef1/Sall1/Kdm6a/Cited2/Poglut1/Foxc1/Zfp36l1/Ppp2ca/T/Bmp4/Foxh1/Eomes/Tbx3/Nodal/Tal1/Gdf3/Nanog/Yap1/Foxa2/Armc5	26
TSA Down	GO:0045165	cell fate commitment	0.0302822	307/28891	4.03673040228702e-10	4.22352812286344e-08	3.22855114733998e-08	Foxa1/Spry2/Prdm4/Wnt5a/Sox2/Wnt7b/Tox/Prdm14/Gli2/Eya1/Six1/Otx2/Tfap4/Gsx1/Gsc/Pml/Fgf10/Nfib/Il23a/Bhlhe22/Ptch1/Neurog1/Olig3/Lmo4/Prdm15/T/Bmp4/Rbpj/Neurod1/Eomes/Tbx3/Nkx6-2/Sox1/Nodal/Sox13/Pax6/Tal1/Gdf3/Nanog/Nkx2-2/Foxa2/Tgfb1i1/Epop/Wt1	44
TSA Down	GO:0016055	Wnt signaling pathway	0.035788	460/28891	4.797312234354e-08	2.72324022154393e-06	2.08170043763961e-06	Mir154/Mir20a/Plpp3/Myc/Wnt5a/Shisa3/Sox7/Xiap/Sox2/Peg12/Wnt7b/Spin1/Pkd2/Ccn4/Lrrk1/Gli1/Gid8/Jade1/Mdfic/Pitx2/Lef1/Gsc/Ldb1/Sall1/Fgf10/Csnk1a1/Zbed3/Amotl2/Fzd10/Prdm15/Src/Mir182/Notum/Tle4/Klf4/Siah1a/Tbl1xr1/Rbpj/Rps12/Bcl7b/Sox13/Mir135b/Adnp/Ccnd1/Yap1/Folr1/Tle1/Zeb2/Tgfb1i1/Mir196a-1/Csnk1d/Grem1	52
TSA Down	GO:0007281	germ cell development	0.0240881	453/28891	0.00819993	0.0472626	0.0361285	Ctcf/Zfp42/Bcl2l1/Mei4/Prdm14/Ythdf2/Inhbb/Cep57/Fndc3a/Zfx/Tssk6/Epc1/Fbxo5/Fancc/Ythdc1/Jam2/Ccnb1ip1/Src/Zfp57/Bmp4/Ccnb1/Prss42/Tpgs1/Hmgb2/Wdr77/Nanos3/Mfsd14a/Nodal/Rnf2/Kdm3a/Mkks/Pafah1b1/Tial1/Wt1/Gnasas1	35
Romi Up	GO:0006816	calcium ion transport	0.0397554	469/28891	4.42165607580506e-28	2.71931848662011e-24	1.75935368068875e-24	Akap6/Htr2c/Adrb2/Mcur1/Ednra/Tlr9/Efhb/Stac2/P2rx6/Cacna1d/Inpp5k/Atp2a1/Agtr1a/Il16/Slc25a23/Adra1a/Gas6/Stc1/Pik3cg/Drd1/Ppp3cc/Cacna1f/Ntsr1/Itpr2/Ptger3/Epb41/Oprd1/Psen2/Best1/Tmem37/Hap1/Nfatc1/Srl/Pkd2l1/Cracr2a/Stac3/Trpc4/Thy1/Usp2/Akap5/Hspa2/Nmur1/Slc9a1/Vdr/Trpc1/Crhr2/Isl1/Cxcr4/Slc8a3/Trpm6/Trpc7/Ngf/Catsper4/Cacng2/Plch2/Gnao1/Trpm3/Cacna1i/Slc24a2/Cx3cl1/Wfs1/Mchr1/Mylk/Cdh23/Cas…	156
Romi Up	GO:0003341	cilium movement	0.02421	234/28891	1.07844790117573e-24	2.21081819741025e-21	1.43036247945413e-21	Cfap44/Nme5/Spag6l/Ccdc39/Catspere1/Spef2/Insl6/Ift81/Meig1/Cfap69/Ttll9/Hydin/Armc2/Zmynd10/Dnah11/Ccdc38/Dnah5/Ropn1l/Rabl2/Tacr1/Ly6k/Cfap53/Cfap221/Qrich2/Tac2/Tekt5/Tacr3/Nphp4/Cfap70/Aqp4/Dnah1/Neurl1a/Kif27/Catsper4/Cfap43/Cfap58/Tcte1/Dnah10/Rsph9/Drc7/Sord/H1f6/Tex101/Tekt3/Enkur/Cfap97d1/Bbs1/Dnah9/Cfap52/Kif9/Septin12/Kif3a/Dnali1/Tekt2/Ccdc65/Ccdc103/Dnah2/Celsr2/Dnaaf1/Tssk4/Gas2l2/C…	95
Romi Up	GO:0003012	muscle system process	0.0351682	446/28891	1.13549472623133e-21	5.37176351255592e-19	3.47544134830319e-19	Akap6/Myh11/Ptger4/Adrb2/Atp8a2/Ednra/Spx/Clcn1/Gata4/Smpd3/Kcnj5/Hey2/Stac2/Cacna1d/Ppara/Atp2a1/Gucy1a1/Htr7/Adra1a/Mylk2/Stc1/Drd1/Chrna3/Chrnb4/Ptger3/Mybpc2/Psen2/Tacr1/Scn3b/Ptafr/Asb2/Dmpk/Kcna5/Kcna1/Nfatc1/Lmod3/Srl/Rnf207/Gja5/Mef2c/Stac3/Abat/Kcnip2/Slc9a1/Ppp1r13l/Bdkrb2/Nppc/Tacr3/Nkx2-5/Itga2/Chrnd/Chrng/Cxcr4/Hcn4/Slc8a3/Trim72/Prok2/Actn2/Myl6b/Adora2b/Mylk/Tnni3/Lmcd1/Oxtr/Pi16/K…	138
Romi Up	GO:0007389	pattern specification process	0.0313456	498/28891	1.49528483546563e-11	9.48041416300374e-10	6.13366975372771e-10	Dmrt2/Acd/Ednra/Zbtb16/Gata4/Daam2/Ccdc39/Hey2/Dkk1/Ripply3/Cdon/Wif1/C3/Ctnnbip1/Stc1/Nkx3-1/Bhlhe41/Dnah11/Intu/Dnah5/Psen2/Ripply2/Tll2/Sema3f/Sostdc1/Arc/Frat1/Cfap53/Asb2/Hes2/Foxj1/Rnf207/Mef2c/Fgf8/Vax2/Nkx2-5/Isl1/Trp63/Dlx1/Dlx2/Tdrd6/Pcdh8/Efnb1/Hoxc4/Cyp26b1/Dnaaf3/Emx1/Cdk20/Noto/Foxd1/Nkx3-2/Enkur/Nphp3/Foxn4/Wnt11/Fgfr4/Hoxd12/Hoxc13/Hoxc10/Hoxc5/Hoxc6/Pax7/Hoxd4/Cfap52/Heyl/Gpr161/…	123
Romi Up	GO:0030198	extracellular matrix organization	0.0196228	322/28891	3.66705781013455e-07	8.08329947395251e-06	5.22975986504758e-06	Myh11/Gfod2/Adamts16/Smpd3/Mad2l2/Serpinf2/Col16a1/Impg2/Klk5/Klk4/Col4a4/Col4a3/Adamts6/Nr2e1/Adamts17/Col9a3/Fbln5/Serac1/Adamts20/Adamts18/Pdgfra/Csgalnact1/Acan/Smoc2/Nfkb2/Lcp1/Vit/Col5a3/Colq/Rgcc/Col17a1/Col9a1/Meltf/Col7a1/Mmp15/Tie1/Papln/Vtn/Kazald1/Nphp3/Fgfr4/Col23a1/Matn3/Col24a1/Kif9/Scx/Comp/Col11a2/Col8a2/Gfap/Olfml2b/Crispld2/Mmp28/Foxc2/Itgb3/Matn4/Matn2/Myo1e/Serpinb5/Adamtsl4/…	77
Romi Up	GO:0050770	regulation of axonogenesis	0.0129969	186/28891	4.64900224322384e-07	1.00320574722199e-05	6.49057376893301e-06	Slitrk1/Draxin/Dixdc1/D130043K22Rik/Nefm/Tiam2/Sema3b/Sema3f/Slit1/Rgma/Chodl/Myo5b/Mbp/Ephb3/Pak3/Sema7a/Map3k13/Thy1/Sema4a/Sema3g/Ngf/Ulk2/Mt3/Ntrk2/Ephb2/Rnd2/Zfyve27/Sema4g/Efna1/Shox2/Sema6d/Cdkl3/Fstl4/Lpar3/Plxnd1/Plxnb3/L1cam/Amigo1/Ret/Plxna3/Mapt/Mag/Crabp2/Limk1/Grin1/Sema6b/Sema6c/Sema4f/Sema3a/Ache/Sema4c	51
Romi Up	GO:0045165	cell fate commitment	0.0183486	307/28891	1.84939606627071e-06	3.35509905827872e-05	2.17069310060651e-05	Batf/Ednra/Onecut2/Gata4/Gata2/Hey2/Dkk1/Myt1l/Casz1/Wnt9a/Irf4/Cdon/Foxp3/Barhl2/Nr2e1/Isl2/Gfi1/Bhlhe23/Psen2/Sostdc1/Neurog2/Mef2c/Kdr/Fgf8/Nkx2-5/Isl1/Wnt16/Dlx1/Dlx2/Tbx10/Cyp26b1/Vsx2/Prox1/Olig2/Olig1/Wnt8b/Foxn4/Wnt11/Hoxc10/Pax7/Gata1/Pparg/Pax2/Apc2/Wnt1/Dhh/Myod1/Chrdl1/Shh/Wnt9b/Foxc2/Hnf1b/Tbx5/Slamf8/Hoxa13/Tead3/Cyld/Sox8/Sox9/Gcm1/Tbx21/Dll3/Tbx6/Dll4/Glis1/Foxn1/Mnx1/Paf1/Gata5/T…	72
Romi Up	GO:0007281	germ cell development	0.0244648	453/28891	4.92722524351454e-06	7.57560881190361e-05	4.90129247907499e-05	Ednra/Cfap44/H2bc1/Zbtb16/Nme5/Spag6l/Catspere1/Spef2/Nobox/Insl6/Ift81/Meig1/Bnc1/Cfap69/Zpbp2/H3f3b/Armc2/Ccdc38/Ropn1l/Nanos2/Spdya/Cfap221/Klhl10/Hspa2/Cabyr/Nppc/Cxcr4/Dnah1/Neurl1a/Catsper4/Rxfp2/Tdrd6/Cfap43/Cfap58/Sox30/Lgr5/Mei1/Drc7/Paqr5/Ica1l/Piwil1/Figla/Spata16/Cfap97d1/Rsph1/Bmp8b/Bmp8a/Pcsk4/Prss44/Prss43/Dhh/Wee2/Rec8/Tssk4/Dmc1/Pabpc1l/Ttll1/Cfap206/Tuba8/Cfap73/Nup210l/Npr2/Tdr…	96
Romi Up	GO:0021675	nerve development	0.00764526	99/28891	1.23677214052115e-05	0.000169402	0.0001096	Ednra/Pou4f3/Sema3f/Col25a1/Isl1/Scn8a/Ngf/Gabrb2/Naglu/Tcirg1/Ephb2/Adarb1/Pax2/Unc13a/Mafb/Ret/Plxna3/Itga4/Kcna2/Chrnb2/Hoxa1/Npr2/Nrtn/Phox2b/Ntrk1/Sema3a/Phox2a/Nptx1/Mnx1/Hoxb1	30
Romi Up	GO:0055001	muscle cell development	0.0135066	236/28891	0.000132228	0.0012247	0.00079236	Akap6/Pgm5/Myh11/Ednra/Gata4/Hey2/Cntnap2/Ppara/Adra1a/Nkx2-6/Bin3/Sgcb/Dner/Asb2/Klhl41/Pdgfra/Lmod3/Mef2c/Stac3/Mylk3/Nkx2-5/Adm/Isl1/Actn2/Naglu/Cntnap1/Myo18b/Prox1/Pdgfrb/Pi16/Rcan1/Shox2/Myh6/Comp/Rgs4/Myod1/Tmod4/Tbx5/Myorg/Klhl40/Rgs2/Tmod1/Nfatc2/Meis1/Xirp1/Cacna2d2/Myocd/Lmod1/Neb/Ankrd23/Wfikkn2/Ryr1/Cacnb4	53
Romi Down	GO:0006338	chromatin remodeling	0.0601852	489/28891	2.17557597300021e-34	1.26292185232662e-30	8.68627333219977e-31	Uty/Lmnb1/Ino80c/Atrx/Ctcf/Zfp42/Yeats4/Foxa1/Tasor/Zfp827/Myc/Tet1/Phf2/Dppa2/Morc1/Kat2b/Exosc10/Mcm2/Sirt1/Rbm15b/Suv39h2/Hmga2/Nr3c1/Kmt5b/Nrde2/Msl1/Hells/Dyrk1a/Arid1b/Prdm14/Eed/Trip12/Cdyl/Bcl7a/Chd2/Kdm4c/N6amt1/Mtf2/Cbx3/Arid2/Morf4l1/Resf1/Asf1a/Zbtb1/Arid1a/Mcrs1/Hmgb1/Yy1/Pcgf6/Epc1/Wac/Pwwp2a/Kdm6a/Rnf168/Phf20/Mta3/Ep300/Dtx3l/Kdm5c/Kdm2a/Jpx/Ftx/Smyd5/Atf7ip/Msl2/Smarcad1/Trmt112/…	117
Romi Down	GO:0060562	epithelial tube morphogenesis	0.0483539	395/28891	1.21817292089422e-27	3.53574690289547e-24	2.43185783629041e-24	Edn1/Foxa1/Mtss1/Spry2/Irx1/Irx2/Myc/Wnt5a/Hhip/Epha4/Sox2/Kif20b/Hmga2/Pkd2/Zic5/Zic2/Nr3c1/Twist1/Rara/Gli2/Zic3/Tgif1/Eya1/Six1/Six4/Pitx2/Lef1/Etv5/Pkhd1/Gja1/Alx1/Arid1a/Ext1/Sall1/Pml/Foxp1/Timeless/Fgf10/Rarg/Fgf1/Kdm6a/Tgfb2/Mycn/Mmp14/Gli3/Mmrn2/Ptch1/Tek/Kdm2a/Cited2/Lmo4/Hif1a/Gbx2/Cc2d2a/Smad3/Smo/Hoxd11/Src/Dlc1/Ntn1/T/Bmp4/Foxh1/Trim71/Rbpj/Sfrp2/Sec24b/Tbx3/Rbm15/Hoxa11/Csf1/Nodal/…	94
Romi Down	GO:0007389	pattern specification process	0.0540123	498/28891	3.9256767721202e-26	7.59618455405259e-23	5.22459368303576e-23	Edn1/Rfx4/Foxa1/Tasor/Irx1/Irx2/Wnt5a/Hhip/Emx2/Peg12/Wnt7b/Pkd2/Zic2/Cyp26a1/Sp8/Ripply1/Gli1/Gli2/Eed/Nr2f2/Zic3/Tgif1/Lefty2/Eya1/Six1/Lefty1/Mtf2/Pitx2/En1/Otx2/Hes3/Cdx2/Lef1/Tll1/Gsc/Ldb1/Gja1/Alx1/Fst/Ext1/Yy1/Fgf10/Zeb1/Rarg/Tshz1/Fgf1/Kdm6a/Sema3c/Bhlhe22/Ep300/Gli3/Bmpr1a/Ptch1/Kdm2a/Neurog1/Bhlhe40/Cited2/Poglut1/Hif1a/Gbx2/Cc2d2a/Smad3/Smo/Foxc1/Hoxd13/Hoxd11/Nrp2/T/Bmp4/Foxh1/Rbpj/Ne…	105
Romi Down	GO:1990823	response to leukemia inhibitory factor	0.0390947	313/28891	3.68118594505633e-23	3.05275491586457e-20	2.09965989317273e-20	Mir300/Mir409/Rnf125/Rnf138/Zfp42/Spry2/Mir18/Mir19b-1/Srm/Sirt1/Fgf4/Arid5b/Spp1/Mirlet7i/Trim2/Mga/Mir363/Mir92-2/Mir19b-2/Mir18b/Chchd4/Mir34a/Hells/Vegfc/Hk2/Eed/Mcf2/Msc/Mtf2/Otx2/Mir467b/Eef1e1/Eif4a2/Ext1/Pcolce2/Pml/Mirlet7e/Mir125a/Cacybp/Srsf7/Rarg/Spry4/Ubxn2a/Mir7-1/Ildr1/Smad7/Gnpnat1/Prdm5/Bclaf1/Mir182/Nrp2/Tle4/Creb1/Lrrc2/Klf4/Mkrn1/Mybl2/Ctbp2/Nr5a2/Mat2a/Mir181c/Sox1/Foxd3/Fosl…	76
Romi Down	GO:0048863	stem cell differentiation	0.0360082	284/28891	7.79584461870824e-22	4.52548780116013e-19	3.11259354092214e-19	Edn1/Foxa1/Esrrb/Prdm4/Sox21/Cdk6/Sox2/Wnt7b/Cdk12/Pef1/Zic5/Zic2/Pum1/Cyp26a1/Mir34a/Twist1/Ythdf2/Zic3/Chd2/Kdm4c/Six1/Mtf2/Pitx2/Cdx2/Gsc/Alx1/Ext1/Mirlet7e/Mir125a/Tgfb2/Mir7-1/Sema3c/Sema4b/Mta3/Zfp36l2/Bmpr1a/Gata6/Smyd5/Sema6a/Cited2/Hif1a/Gbx2/Smo/Foxc1/Nrp2/T/Bmp4/Mbd3/Zscan10/Rbpj/Zfp281/Sfrp2/Tbx3/Mir181c/Tacstd2/Lif/Pax6/Tal1/Kdm3a/Jag1/Nanog/Fgf15/Yap1/Folr1/Trim6/Rest/Zeb2/Epop/Mir1…	70
Romi Down	GO:0019827	stem cell population maintenance	0.0298354	213/28891	1.39971521851712e-20	6.77112236957658e-18	4.65712265248724e-18	Esrrb/Myc/Tet1/Stag2/Dppa2/Sox2/Jmjd1c/Fgf4/Hmga2/Prdm14/Bcl7a/Zic3/Kdm4c/Mtf2/Wdr43/Gnl3/Crebbp/Cdx2/Tead4/Ldb1/Arid1a/Sall1/Pelo/Trim8/Med6/Fgf10/Nfib/Eif4e/Ddx6/Zfp36l2/Bmpr1a/Fancc/Fzd7/Prrx1/Smo/Raf1/Klf4/Rbpj/Tbx3/Taf5l/Cnot2/Nodal/Lif/Bcl7b/Sinhcaf/Six2/Tal1/Sall4/Bicral/Pramel7/Kdm3a/Nanog/Yap1/Rest/Rif1/Kdm2b/Igf2bp1/Pax8	58
Romi Down	GO:0016570	histone modification	0.0252058	164/28891	1.83412619527876e-19	5.91505697977399e-17	4.06832787058031e-17	Uty/Yeats4/Brd8/Kat2b/Sirt1/Jmjd1c/Suv39h2/Kmt5b/Msl1/Setd1b/Prdm14/Eed/Setbp1/Crebbp/Morf4l1/Msl3l2/Pml/Mcrs1/Pcgf6/Kdm6a/Setmar/Phf20/Mta3/Ep300/Smyd5/Msl2/Noc2l/Nfyc/Suz12/Mbd3/Hcfc1/Tbl1xr1/Tbl1x/Kansl1/Msl3/Taf5l/Kansl2/Ash1l/Baz1b/Rnf2/Mybbp1a/Smyd1/Kdm3a/Kat14/Nelfa/Kmt2b/Rrp8/Kat7/Xbp1	49
Romi Down	GO:0045165	cell fate commitment	0.034465	307/28891	5.94035546952143e-18	1.49929406524226e-15	1.03120221033843e-15	Edn1/Foxa1/Spry2/Prdm4/Wnt5a/Sox2/Wnt7b/Tox/Mga/Rara/Prdm14/Gli2/Nr2f2/Eya1/Six1/Otx2/Tfap4/Gsx1/Tead4/Gsc/Ext1/Pml/Il7/Bcl11b/Nkx6-3/Fgf10/Nfib/Il23a/Tgfb2/Mta3/Bhlhe22/Gli3/Bmpr1a/Ptch2/Gata6/Ptch1/Neurog1/Fzd7/Olig3/Lmo4/Prrx1/Prdm15/Smo/T/Bmp4/Mbd3/Rbpj/Neurod1/Sfrp2/Tbx3/Hoxa11/Nkx6-2/Sox1/Nodal/Sox13/Six2/Pax6/Tal1/Gdf3/Bmp2/Nanog/Nkx2-2/Foxa2/Tgfb1i1/Epop/Gata3/Wt1	67
Romi Down	GO:0007369	gastrulation	0.0246914	186/28891	2.9177850238957e-16	5.30449448742139e-14	3.64838797602599e-14	Itga5/Tasor/Plpp3/Wnt5a/Sox7/Phldb2/Sox2/Apln/Cul3/Hmga2/Zic3/Osr2/Tgif1/Eya1/Lefty1/Otx2/Ahdc1/Lef1/Nr0b1/Ldb1/Arid1a/Ext1/Kdm6a/Rps6/Inhba/Bmpr1a/Gata6/Fzd7/Poglut1/Zfp568/Smad3/Foxc1/Nsd1/T/Bmp4/Klf4/Sfrp2/Tlx2/Dusp4/Hoxa11/Nodal/Six2/Rnf2/Tal1/Gdf3/Nanog/Foxa2/Armc5	48
Romi Down	GO:0016055	Wnt signaling pathway	0.0411523	460/28891	4.15262041984393e-15	5.73951465171286e-13	3.94759129134537e-13	Rnf138/Edn1/Shisa2/Mir20a/Plpp3/Myc/Wnt5a/Shisa3/Sox7/Xiap/Usp34/Sox2/Peg12/Wnt7b/Spin1/Cul3/Hmga2/Pkd2/Ccn4/Gpc4/Lrrk1/Sulf1/Ccdc88c/Gli1/Gid8/Jade1/Mdfic/Cav1/Pitx2/Amotl1/Lef1/Gsc/Ldb1/Ext1/Sall1/Fgf10/Nfkb1/Ddx3x/Csnk1a1/Zbed3/Gli3/Lrrk2/Amotl2/Fzd7/Fzd10/Prdm15/Smad3/Shisa6/Src/Mir182/Notum/Tle4/Klf4/Siah1a/Tbl1xr1/Rbpj/Sfrp2/Tmem64/Rps12/Bcl7b/Sox13/Mir135b/Mir93/Mir106b/Adnp/Lgr4/Fermt1/Bm…	80
Romi Down	GO:0007498	mesoderm development	0.0180041	123/28891	1.30925527927781e-13	1.38185943567413e-11	9.50431631445118e-12	Wnt5a/Hmga2/Zic2/Zic3/Eya1/Otx2/Ahdc1/Lef1/Ext1/Sall1/Kdm6a/Inhba/Bmpr1a/Cited2/Poglut1/Smad3/Smo/Foxc1/Zfp36l1/Ppp2ca/T/Bmp4/Foxh1/Sfrp2/Tbx3/Tlx2/Hoxa11/Nodal/Six2/Tal1/Gdf3/Nanog/Yap1/Foxa2/Armc5	35
Romi Down	GO:0001824	blastocyst development	0.0205761	162/28891	4.11219653250999e-13	3.85020981793879e-11	2.64814286040923e-11	Esrrb/Tet1/Rrm2/Sox2/Spic/Cul3/Prdm14/Kdm4c/Cdx2/Tead4/G2e3/Ubtfl1/Pelo/Uspl1/Bcor/Nlrp9b/Cited2/Gabpa/Wdr74/Ccnb1ip1/Arhgdig/9130008F23Rik/Lpar6/Klf4/Hcfc1/Skil/Tbl1xr1/Sp1/Nbn/Cnot2/Nodal/Foxd3/Nop2/Emg1/Sall4/Pramel7/Zbed6/Yap1/Ttll4/Sp3	40
Romi Down	GO:0021675	nerve development	0.00771605	99/28891	0.00251331	0.0140133	0.00963823	Edn1/Sulf1/Six1/Six4/Hes3/Ext1/Sall1/Gli3/Neurog1/Cited2/Nrp2/Chd7/Gabra5/Bdnf/Hoxb2	15
Romi Down	GO:0007398	ectoderm development	0.00257202	18/28891	0.00560991	0.0265624	0.0182694	Sall1/Bmpr1a/Fzd7/Erf/Foxa2	5
Romi Down	GO:0055001	muscle cell development	0.0133745	236/28891	0.00923898	0.0394065	0.0271035	Edn1/Sirt1/Ccn4/Nr3c1/Fbxo22/Cav2/Six1/Six4/Pitx2/Capn3/Foxp1/Yy1/Synpo2l/Sgcd/Ep300/Bmpr1a/Smo/Bmp4/Tbx3/Csrp3/Cavin4/Lncpint/Smad6/Maml1/Eng/Ttn	26
Romi Down	GO:0007281	germ cell development	0.0226337	453/28891	0.00940363	0.0399081	0.0274485	Dmrt1/Edn1/Ctcf/Zfp42/Dazl/Trip13/Bcl2l1/Mei4/Rara/Prdm14/Ythdf2/Inhbb/Cdyl/Cep57/Fndc3a/Etv5/Zfx/Tssk6/Epc1/Fbxo5/Rps6/Fancc/Ythdc1/Jam2/Ccnb1ip1/Src/Zfp57/Bmp4/Ccnb1/Prss42/Tpgs1/Hmgb2/Wdr77/Nanos3/Mfsd14a/Nodal/Rnf2/Kdm3a/Mkks/Pafah1b1/Kmt2b/Tial1/Wt1/Gnasas1	44

## Sheet: ED_Fig_3f_cisTrans_data
	condition	Contact	value
fullDMSO	DMSO	trans	2044972601
fullDMSO	DMSO	cis	6488997523
fullTSA	TSA	trans	2992030881
fullTSA	TSA	cis	3702199393
Romi	Romi	trans	871273647
Romi	Romi	cis	1006732546
