# Supplementary material for: Transient histone deacetylase inhibition induces cellular memory of gene expression and 3D genome folding
Source: Nat Genet. 2026 Feb 4;58(2):404–17. doi: 10.1038/s41588-025-02489-4 (PMC12900649; doi:10.1038/s41588-025-02489-4)
Supplement: Supplementary file 15 — Statistical source data. [file 41588_2025_2489_MOESM15_ESM.xlsx]

## Sheet: ED_Fig_4b_enhancers_TSSs
chr	start	end	gene	mindist	type
chr1	5588493	5588494	Oprk1	5588493	upTSS_primedEnhancer
chr1	5917398	5917399	Npbwr1	5917398	upTSS_primedEnhancer
chr1	9547948	9547949	Adhfe1	10066	upTSS_primedEnhancer
chr1	9908638	9908639	Mcmdc2	34095	upTSS_primedEnhancer
chr1	9967810	9967811	Tcf24	12259	upTSS_primedEnhancer
chr1	10009136	10009137	Ppp1r42	53585	upTSS_primedEnhancer
chr1	17145373	17145374	Gdap1	17145373	upTSS_primedEnhancer
chr1	19208914	19208915	Tfap2b	19208914	upTSS_primedEnhancer
chr1	19212054	19212055	Tfap2b	19212054	upTSS_primedEnhancer
chr1	20784270	20784271	Il17f	17847	upTSS_primedEnhancer
chr1	20890473	20890474	6720483E21Rik	21618	upTSS_primedEnhancer
chr1	20951626	20951627	Efhc1	37177	upTSS_primedEnhancer
chr1	23761926	23761927	B3gat2	23761926	upTSS_primedEnhancer
chr1	24177610	24177611	Col9a1	134258	upTSS_primedEnhancer
chr1	24195203	24195204	Col9a1	151851	upTSS_primedEnhancer
chr1	33669824	33669825	1700001G17Rik	44275	upTSS_primedEnhancer
chr1	33907621	33907622	Bend6	4363	upTSS_primedEnhancer
chr1	33907767	33907768	Bend6	4509	upTSS_primedEnhancer
chr1	34459746	34459747	Ptpn18	8156	upTSS_primedEnhancer
chr1	34498412	34498413	Prss39	28146	upTSS_primedEnhancer
chr1	34579693	34579694	Amer3	31179	upTSS_primedEnhancer
chr1	36273425	36273426	Neurl3	17254	upTSS_primedEnhancer
chr1	36307733	36307734	Arid5a	8224	upTSS_primedEnhancer
chr1	36471597	36471598	Cnnm4	53215	upTSS_primedEnhancer
chr1	36535739	36535740	Ankrd23	30097	upTSS_primedEnhancer
chr1	36536556	36536557	Ankrd23	29280	upTSS_primedEnhancer
chr1	36557557	36557558	Sema4c	8279	upTSS_primedEnhancer
chr1	36558381	36558382	Sema4c	7455	upTSS_primedEnhancer
chr1	37218278	37218279	Cnga3	4139	upTSS_primedEnhancer
chr1	37219205	37219206	Cnga3	5066	upTSS_primedEnhancer
chr1	37299838	37299839	Inpp4a	85699	upTSS_primedEnhancer
chr1	37299896	37299897	Inpp4a	85757	upTSS_primedEnhancer
chr1	37369217	37369218	Inpp4a	130485	upTSS_primedEnhancer
chr1	37855373	37855374	Tsga10	27801	upTSS_primedEnhancer
chr1	37865082	37865083	Tsga10	18092	upTSS_primedEnhancer
chr1	37865298	37865299	Tsga10	17876	upTSS_primedEnhancer
chr1	37916493	37916494	Lyg2	16287	upTSS_primedEnhancer
chr1	39194272	39194273	Npas2	14906	upTSS_primedEnhancer
chr1	39478747	39478748	Tbc1d8	17741	upTSS_primedEnhancer
chr1	39478755	39478756	Tbc1d8	17749	upTSS_primedEnhancer
chr1	39651182	39651183	Creg2	27271	upTSS_primedEnhancer
chr1	40085851	40085852	Gm16894	82825	upTSS_primedEnhancer
chr1	40324589	40324590	Il1rl2	33517	upTSS_primedEnhancer
chr1	40790657	40790658	Mfsd9	116076	upTSS_primedEnhancer
chr1	50927523	50927524	Tmeff2	222416	upTSS_primedEnhancer
chr1	52119438	52119439	Stat1	7591	upTSS_primedEnhancer
chr1	52119622	52119623	Stat1	7407	upTSS_primedEnhancer
chr1	53706784	53706785	Dnah7a	48546	upTSS_primedEnhancer
chr1	54250683	54250684	Ccdc150	3505	upTSS_primedEnhancer
chr1	55226782	55226783	Rftn2	12736	upTSS_primedEnhancer
chr1	55405946	55405947	Plcl1	191900	upTSS_primedEnhancer
chr1	58278326	58278327	Aox2	83849	upTSS_primedEnhancer
chr1	59161636	59161637	Mpp4	107074	upTSS_primedEnhancer
chr1	59163389	59163390	Mpp4	105321	upTSS_primedEnhancer
chr1	59256906	59256907	Cdk15	11804	upTSS_primedEnhancer
chr1	60043122	60043123	Ica1l	42717	upTSS_primedEnhancer
chr1	63686927	63686928	Dytn	18107	upTSS_primedEnhancer
chr1	63730318	63730319	Mdh1b	61498	upTSS_primedEnhancer
chr1	64690659	64690660	2810408I11Rik	4192	upTSS_primedEnhancer
chr1	64956824	64956825	Plekhm3	37239	upTSS_primedEnhancer
chr1	65063440	65063441	Crygd	21834	upTSS_primedEnhancer
chr1	65082290	65082291	Crygb	30639	upTSS_primedEnhancer
chr1	65103363	65103364	Cryga	9566	upTSS_primedEnhancer
chr1	72284373	72284374	Tmem169	17775	upTSS_primedEnhancer
chr1	72537159	72537160	Marchf4	158301	upTSS_primedEnhancer
chr1	74124548	74124549	Tns1	38177	upTSS_primedEnhancer
chr1	74125541	74125542	Rufy4	39170	upTSS_primedEnhancer
chr1	74194631	74194632	Cxcr1	12205	upTSS_primedEnhancer
chr1	74278600	74278601	Gpbar1	28250	upTSS_primedEnhancer
chr1	74285034	74285035	Pnkd	34684	upTSS_primedEnhancer
chr1	74332610	74332611	Pnkd	7800	upTSS_primedEnhancer
chr1	74375203	74375204	Slc11a1	30031	upTSS_primedEnhancer
chr1	74409384	74409385	Vil1	46369	upTSS_primedEnhancer
chr1	74601455	74601456	Stk36	18862	upTSS_primedEnhancer
chr1	74713535	74713536	Cyp27a1	17182	upTSS_primedEnhancer
chr1	74748955	74748956	Prkag3	17905	upTSS_primedEnhancer
chr1	74855029	74855030	Cdk5r2	73045	upTSS_primedEnhancer
chr1	74893143	74893144	Cryba2	34931	upTSS_primedEnhancer
chr1	74935599	74935600	Cfap65	5770	upTSS_primedEnhancer
chr1	75133890	75133891	Slc23a3	99284	upTSS_primedEnhancer
chr1	75192010	75192011	Atg9a	47123	upTSS_primedEnhancer
chr1	75263771	75263772	Ptprn	9053	upTSS_primedEnhancer
chr1	75264208	75264209	Ptprn	9490	upTSS_primedEnhancer
chr1	75278415	75278416	Resp18	11483	upTSS_primedEnhancer
chr1	75375297	75375298	Speg	23123	upTSS_primedEnhancer
chr1	75382114	75382115	Speg	16306	upTSS_primedEnhancer
chr1	75385610	75385611	Speg	12810	upTSS_primedEnhancer
chr1	75400085	75400086	Speg	50053	upTSS_primedEnhancer
chr1	75450510	75450511	Asic4	47162	upTSS_primedEnhancer
chr1	75479532	75479533	Tmem198	19911	upTSS_primedEnhancer
chr1	78310346	78310347	Sgpp2	232268	upTSS_primedEnhancer
chr1	82586849	82586850	Col4a4	282325	upTSS_primedEnhancer
chr1	84696221	84696222	Dner	35262	upTSS_primedEnhancer
chr1	85928483	85928484	4933407L21Rik	19104	upTSS_primedEnhancer
chr1	86154780	86154781	Armc9	10548	upTSS_primedEnhancer
chr1	86388141	86388142	Nmur1	7625	upTSS_primedEnhancer
chr1	86389361	86389362	Nmur1	8845	upTSS_primedEnhancer
chr1	86426329	86426330	Tex44	19223	upTSS_primedEnhancer
chr1	86670573	86670574	Nppc	16463	upTSS_primedEnhancer
chr1	87190597	87190598	Chrnd	54596	upTSS_primedEnhancer
chr1	87205811	87205812	Chrng	39382	upTSS_primedEnhancer
chr1	87394729	87394730	Kcnj13	45162	upTSS_primedEnhancer
chr1	87470201	87470202	Snorc	24684	upTSS_primedEnhancer
chr1	87510362	87510363	Ngef	15079	upTSS_primedEnhancer
chr1	87573870	87573871	Ngef	22408	upTSS_primedEnhancer
chr1	87803680	87803681	Sag	10267	upTSS_primedEnhancer
chr1	90014666	90014667	Asb18	51119	upTSS_primedEnhancer
chr1	90915100	90915101	Mlph	13562	upTSS_primedEnhancer
chr1	91459328	91459329	Per2	48740	upTSS_primedEnhancer
chr1	92902906	92902907	Ankmy1	12574	upTSS_primedEnhancer
chr1	93135240	93135241	Agxt	66191	upTSS_primedEnhancer
chr1	93512104	93512105	Farp2	23349	upTSS_primedEnhancer
chr1	95667594	95667595	St8sia4	95667594	upTSS_primedEnhancer
chr1	98047793	98047794	B230216N24Rik	35528	upTSS_primedEnhancer
chr1	104768520	104768521	Cdh20	324527	upTSS_primedEnhancer
chr1	105356710	105356711	Rnf152	260233	upTSS_primedEnhancer
chr1	105780723	105780724	Tnfrsf11a	34046	upTSS_primedEnhancer
chr1	109982900	109982901	Cdh7	921633	upTSS_primedEnhancer
chr1	109983302	109983303	Cdh7	921231	upTSS_primedEnhancer
chr1	109983723	109983724	Cdh7	920810	upTSS_primedEnhancer
chr1	118459265	118459266	2900060B14Rik	42199	upTSS_primedEnhancer
chr1	119536165	119536166	3830432H09Rik	2423	upTSS_primedEnhancer
chr1	119997232	119997233	Cfap221	60090	upTSS_primedEnhancer
chr1	120006980	120006981	Sctr	69838	upTSS_primedEnhancer
chr1	120073780	120073781	Tmem37	136638	upTSS_primedEnhancer
chr1	120340582	120340583	C1ql2	13221	upTSS_primedEnhancer
chr1	121528465	121528466	Htr5b	437304	upTSS_primedEnhancer
chr1	125911387	125911388	Lypd1	181880	upTSS_primedEnhancer
chr1	125912214	125912215	Lypd1	182707	upTSS_primedEnhancer
chr1	125912928	125912929	Lypd1	183421	upTSS_primedEnhancer
chr1	128328318	128328319	Lct	60403	upTSS_primedEnhancer
chr1	128592299	128592300	Cxcr4	5021	upTSS_primedEnhancer
chr1	130681571	130681572	C4bp-ps1	167781	upTSS_primedEnhancer
chr1	130714576	130714577	Pfkfb2	200786	upTSS_primedEnhancer
chr1	130715821	130715822	Pfkfb2	202031	upTSS_primedEnhancer
chr1	130716048	130716049	Pfkfb2	202258	upTSS_primedEnhancer
chr1	130729253	130729254	Pfkfb2	215463	upTSS_primedEnhancer
chr1	130731976	130731977	AA986860	218186	upTSS_primedEnhancer
chr1	131200185	131200186	Rassf5	108812	upTSS_primedEnhancer
chr1	131245178	131245179	Rassf5	153805	upTSS_primedEnhancer
chr1	131599114	131599115	Avpr1b	92579	upTSS_primedEnhancer
chr1	131688695	131688696	Rab7b	26363	upTSS_primedEnhancer
chr1	131962915	131962916	Slc45a3	15612	upTSS_primedEnhancer
chr1	131970609	131970610	Slc45a3	10656	upTSS_primedEnhancer
chr1	132068062	132068063	Mfsd4a	42990	upTSS_primedEnhancer
chr1	132139685	132139686	Cdk18	11522	upTSS_primedEnhancer
chr1	132298626	132298627	Klhdc8a	4949	upTSS_primedEnhancer
chr1	132316125	132316126	Nuak2	2898	upTSS_primedEnhancer
chr1	132542940	132542941	Cntn2	7933	upTSS_primedEnhancer
chr1	132642858	132642859	Nfasc	9997	upTSS_primedEnhancer
chr1	132707326	132707327	Nfasc	21010	upTSS_primedEnhancer
chr1	132741797	132741798	Nfasc	12335	upTSS_primedEnhancer
chr1	133246097	133246098	Plekha6	6854	upTSS_primedEnhancer
chr1	133363572	133363573	Etnk2	14672	upTSS_primedEnhancer
chr1	133753747	133753748	Atp2b4	16780	upTSS_primedEnhancer
chr1	133907173	133907174	Optc	13390	upTSS_primedEnhancer
chr1	133907999	133908000	Optc	14216	upTSS_primedEnhancer
chr1	134037254	134037255	Fmod	17512	upTSS_primedEnhancer
chr1	134079155	134079156	Btg2	3688	upTSS_primedEnhancer
chr1	134111242	134111243	Chit1	24359	upTSS_primedEnhancer
chr1	134234856	134234857	Adora1	16468	upTSS_primedEnhancer
chr1	134235457	134235458	Adora1	17069	upTSS_primedEnhancer
chr1	134646612	134646613	Syt2	53114	upTSS_primedEnhancer
chr1	134709300	134709301	Syt2	7153	upTSS_primedEnhancer
chr1	135105276	135105277	Lgr6	25814	upTSS_primedEnhancer
chr1	135167681	135167682	Gpr37l1	4535	upTSS_primedEnhancer
chr1	135258472	135258473	Elf3	17851	upTSS_primedEnhancer
chr1	135324813	135324814	Lmod1	33034	upTSS_primedEnhancer
chr1	135375063	135375064	Shisa4	9628	upTSS_primedEnhancer
chr1	135919207	135919208	Pkp1	14645	upTSS_primedEnhancer
chr1	136006342	136006343	Igfn1	71527	upTSS_primedEnhancer
chr1	136050804	136050805	Ascl5	42906	upTSS_primedEnhancer
chr1	136131183	136131184	Gm15850	9892	upTSS_primedEnhancer
chr1	136131390	136131391	Kif21b	10099	upTSS_primedEnhancer
chr1	136260926	136260927	Gpr25	81635	upTSS_primedEnhancer
chr1	139377076	139377077	Crb1	419521	upTSS_primedEnhancer
chr1	144004149	144004150	Rgs2	370700	upTSS_primedEnhancer
chr1	151754727	151754728	2810414N06Rik	74060	upTSS_primedEnhancer
chr1	151755018	151755019	2810414N06Rik	74351	upTSS_primedEnhancer
chr1	152399867	152399868	Colgalt2	172476	upTSS_primedEnhancer
chr1	152625217	152625218	Rgl1	48151	upTSS_primedEnhancer
chr1	152766305	152766306	Rgl1	37274	upTSS_primedEnhancer
chr1	153414233	153414234	E330020D12Rik	41923	upTSS_primedEnhancer
chr1	153425209	153425210	Shcbp1l	30947	upTSS_primedEnhancer
chr1	153549714	153549715	Npl	24224	upTSS_primedEnhancer
chr1	153653037	153653038	Rgs8	8487	upTSS_primedEnhancer
chr1	153665274	153665275	Rgs8	3505	upTSS_primedEnhancer
chr1	153665673	153665674	Rgs8	3904	upTSS_primedEnhancer
chr1	153737829	153737830	C230024C17Rik	3697	upTSS_primedEnhancer
chr1	153740353	153740354	Rgs16	6221	upTSS_primedEnhancer
chr1	153749426	153749427	Rnasel	15294	upTSS_primedEnhancer
chr1	155099636	155099637	Ier5	5394	upTSS_primedEnhancer
chr1	155146814	155146815	Mr1	6678	upTSS_primedEnhancer
chr1	155417444	155417445	Xpr1	135791	upTSS_primedEnhancer
chr1	156205026	156205027	Fam163a	61429	upTSS_primedEnhancer
chr1	156310719	156310720	Nphs2	41126	upTSS_primedEnhancer
chr1	156420915	156420916	Axdnd1	26448	upTSS_primedEnhancer
chr1	157108650	157108651	Tex35	21222	upTSS_primedEnhancer
chr1	157108658	157108659	Tex35	21230	upTSS_primedEnhancer
chr1	157108680	157108681	Tex35	21252	upTSS_primedEnhancer
chr1	157506796	157506797	Sec16b	56922	upTSS_primedEnhancer
chr1	157526170	157526171	Sec16b	76296	upTSS_primedEnhancer
chr1	158356260	158356261	Brinp2	151390	upTSS_primedEnhancer
chr1	160044380	160044381	4930523C07Rik	230467	upTSS_primedEnhancer
chr1	160579704	160579705	Gpr52	229099	upTSS_primedEnhancer
chr1	162478034	162478035	Dnm3	245836	upTSS_primedEnhancer
chr1	162812549	162812550	Fmo4	19414	upTSS_primedEnhancer
chr1	164115264	164115265	Selp	108942	upTSS_primedEnhancer
chr1	164275598	164275599	Ccdc181	20450	upTSS_primedEnhancer
chr1	165194433	165194434	Sft2d2	1229	upTSS_primedEnhancer
chr1	165194438	165194439	Sft2d2	1234	upTSS_primedEnhancer
chr1	165295766	165295767	Gpr161	2658	upTSS_primedEnhancer
chr1	165302623	165302624	Gpr161	6786	upTSS_primedEnhancer
chr1	165763758	165763759	Creg1	77033	upTSS_primedEnhancer
chr1	169655501	169655502	Rgs5	216475	upTSS_primedEnhancer
chr1	169747642	169747643	Rgs4	308616	upTSS_primedEnhancer
chr1	169969409	169969410	3110045C21Rik	131502	upTSS_primedEnhancer
chr1	170306332	170306333	Gm7694	72644	upTSS_primedEnhancer
chr1	170557110	170557111	Nos1ap	33988	upTSS_primedEnhancer
chr1	170589849	170589850	Nos1ap	60961	upTSS_primedEnhancer
chr1	170644532	170644533	Olfml2b	6278	upTSS_primedEnhancer
chr1	171121661	171121662	Cfap126	63291	upTSS_primedEnhancer
chr1	171150713	171150714	Mpz	34239	upTSS_primedEnhancer
chr1	171155518	171155519	Mpz	29434	upTSS_primedEnhancer
chr1	171196268	171196269	Pcp4l1	5464	upTSS_primedEnhancer
chr1	171213970	171213971	Nr1i3	15964	upTSS_primedEnhancer
chr1	171360798	171360799	Klhdc9	21610	upTSS_primedEnhancer
chr1	171370173	171370174	Nectin4	12235	upTSS_primedEnhancer
chr1	171437322	171437323	Gm26641	14865	upTSS_primedEnhancer
chr1	171648999	171649000	Slamf7	156878	upTSS_primedEnhancer
chr1	171653037	171653038	Slamf7	160916	upTSS_primedEnhancer
chr1	172057596	172057597	Nhlh1	7588	upTSS_primedEnhancer
chr1	172298064	172298065	Atp1a2	16201	upTSS_primedEnhancer
chr1	172312367	172312368	Igsf8	30504	upTSS_primedEnhancer
chr1	172341210	172341211	Kcnj10	7985	upTSS_primedEnhancer
chr1	172475360	172475361	Slamf9	6686	upTSS_primedEnhancer
chr1	172521130	172521131	Cfap45	4302	upTSS_primedEnhancer
chr1	172550806	172550807	4933439K11Rik	33978	upTSS_primedEnhancer
chr1	172555938	172555939	Vsig8	39110	upTSS_primedEnhancer
chr1	172559906	172559907	Vsig8	43078	upTSS_primedEnhancer
chr1	172632974	172632975	Dusp23	22795	upTSS_primedEnhancer
chr1	173333503	173333504	Ackr1	2608	upTSS_primedEnhancer
chr1	173367695	173367696	Cadm3	11145	upTSS_primedEnhancer
chr1	174501825	174501826	Fmn2	527392	upTSS_primedEnhancer
chr1	174921819	174921820	Grem2	107398	upTSS_primedEnhancer
chr1	175920329	175920330	Becn2	93104	upTSS_primedEnhancer
chr1	177808419	177808420	Catspere1	1795	upTSS_primedEnhancer
chr1	177991398	177991399	Catspere2	184774	upTSS_primedEnhancer
chr1	177991435	177991436	Catspere2	184811	upTSS_primedEnhancer
chr1	179546529	179546530	Cnst	27559	upTSS_primedEnhancer
chr1	179745200	179745201	Kif28	53993	upTSS_primedEnhancer
chr1	180245950	180245951	Psen2	3440	upTSS_primedEnhancer
chr1	180256300	180256301	Psen2	4459	upTSS_primedEnhancer
chr1	180483504	180483505	Stum	3181	upTSS_primedEnhancer
chr1	181017569	181017570	Ephx1	17658	upTSS_primedEnhancer
chr1	183418470	183418471	Hhipl2	25828	upTSS_primedEnhancer
chr1	183419248	183419249	Hhipl2	26606	upTSS_primedEnhancer
chr1	184034381	184034382	Dusp10	7847	upTSS_primedEnhancer
chr1	184732493	184732494	Hlx	53300	upTSS_primedEnhancer
chr1	185454848	185454849	Slc30a10	4839	upTSS_primedEnhancer
chr1	187215446	187215447	Spata17	17834	upTSS_primedEnhancer
chr1	187609006	187609007	Esrrg	114832	upTSS_primedEnhancer
chr1	187651758	187651759	Esrrg	72080	upTSS_primedEnhancer
chr1	187652241	187652242	Esrrg	71597	upTSS_primedEnhancer
chr1	187997827	187997828	Esrrg	272231	upTSS_primedEnhancer
chr1	190169515	190169516	Prox1	161970	upTSS_primedEnhancer
chr1	190170827	190170828	Prox1	163282	upTSS_primedEnhancer
chr1	191098414	191098415	Batf3	91092	upTSS_primedEnhancer
chr1	191183333	191183334	Atf3	6173	upTSS_primedEnhancer
chr1	192092599	192092600	Traf5	127524	upTSS_primedEnhancer
chr1	193153112	193153113	Irf6	23873	upTSS_primedEnhancer
chr1	193370282	193370283	Camk1g	6098	upTSS_primedEnhancer
chr10	4482515	4482516	Ccdc170	2728	upTSS_primedEnhancer
chr10	4509872	4509873	Ccdc170	22418	upTSS_primedEnhancer
chr10	5069063	5069064	Syne1	40507	upTSS_primedEnhancer
chr10	5194707	5194708	Syne1	21085	upTSS_primedEnhancer
chr10	5488314	5488315	Syne1	5488314	upTSS_primedEnhancer
chr10	5550692	5550693	Syne1	10145	upTSS_primedEnhancer
chr10	5922400	5922401	Rgs17	5922400	upTSS_primedEnhancer
chr10	7473477	7473478	Ulbp1	7473477	upTSS_primedEnhancer
chr10	7832470	7832471	Zc3h12d	7832470	upTSS_primedEnhancer
chr10	10472399	10472400	Adgb	10472399	upTSS_primedEnhancer
chr10	11082331	11082332	Grm1	45546	upTSS_primedEnhancer
chr10	12964259	12964260	Stx11	32582	upTSS_primedEnhancer
chr10	18234981	18234982	Ccdc28a	95323	upTSS_primedEnhancer
chr10	19591949	19591950	Ifngr1	117378	upTSS_primedEnhancer
chr10	19712587	19712588	Il20ra	2585	upTSS_primedEnhancer
chr10	20548328	20548329	Pde7b	506	upTSS_primedEnhancer
chr10	20725078	20725079	Pde7b	175541	upTSS_primedEnhancer
chr10	20952547	20952548	Ahi1	89638	upTSS_primedEnhancer
chr10	21040820	21040821	Ahi1	1365	upTSS_primedEnhancer
chr10	21377300	21377301	Aldh8a1	34343	upTSS_primedEnhancer
chr10	22402813	22402814	Gm10825	8611	upTSS_primedEnhancer
chr10	22645011	22645012	Slc2a12	52767	upTSS_primedEnhancer
chr10	22820143	22820144	Tcf21	121857	upTSS_primedEnhancer
chr10	24149289	24149290	Stx7	15456	upTSS_primedEnhancer
chr10	24149317	24149318	Stx7	15428	upTSS_primedEnhancer
chr10	24223517	24223518	Moxd1	55250	upTSS_primedEnhancer
chr10	24712159	24712160	Enpp1	98450	upTSS_primedEnhancer
chr10	26772512	26772513	Arhgap18	26772512	upTSS_primedEnhancer
chr10	30842783	30842784	Hey2	73871	upTSS_primedEnhancer
chr10	34297421	34297422	Tspyl4	48987	upTSS_primedEnhancer
chr10	36506807	36506808	Hs3st5	36506807	upTSS_primedEnhancer
chr10	39732007	39732008	E130307A14Rik	13166	upTSS_primedEnhancer
chr10	39960153	39960154	Mfsd4b3-ps	49570	upTSS_primedEnhancer
chr10	39986646	39986647	Mfsd4b5	23077	upTSS_primedEnhancer
chr10	40025268	40025269	Mfsd4b1	15205	upTSS_primedEnhancer
chr10	40142254	40142255	Slc16a10	132191	upTSS_primedEnhancer
chr10	41072290	41072291	Gpr6	168591	upTSS_primedEnhancer
chr10	41303934	41303935	Ak9	3009	upTSS_primedEnhancer
chr10	41490439	41490440	Ppil6	7708	upTSS_primedEnhancer
chr10	41716463	41716464	Ccdc162	36831	upTSS_primedEnhancer
chr10	41810574	41810575	Sesn1	8184	upTSS_primedEnhancer
chr10	41887439	41887440	Sesn1	2143	upTSS_primedEnhancer
chr10	42018382	42018383	Armc2	19663	upTSS_primedEnhancer
chr10	42583590	42583591	Nr2e1	51757	upTSS_primedEnhancer
chr10	42678916	42678917	Ostm1	7134	upTSS_primedEnhancer
chr10	42860512	42860513	Scml4	18171	upTSS_primedEnhancer
chr10	43174530	43174531	Sobp	50384	upTSS_primedEnhancer
chr10	45289305	45289306	Popdc3	94333	upTSS_primedEnhancer
chr10	50895651	50895652	Sim1	147875	upTSS_primedEnhancer
chr10	53409882	53409883	Gm36229	3534	upTSS_primedEnhancer
chr10	57794544	57794545	Smpdl3a	316561	upTSS_primedEnhancer
chr10	58675696	58675697	Edar	73486	upTSS_primedEnhancer
chr10	59403685	59403686	Pla2g12b	22540	upTSS_primedEnhancer
chr10	59441779	59441780	Oit3	11313	upTSS_primedEnhancer
chr10	59702563	59702564	Micu1	5274	upTSS_primedEnhancer
chr10	60106257	60106258	Spock2	22884	upTSS_primedEnhancer
chr10	60346851	60346852	Vsir	42507	upTSS_primedEnhancer
chr10	60399726	60399727	Gm17455	8372	upTSS_primedEnhancer
chr10	60696490	60696491	Cdh23	40861	upTSS_primedEnhancer
chr10	61475833	61475834	Lrrc20	19094	upTSS_primedEnhancer
chr10	61595295	61595296	Npffr1	7751	upTSS_primedEnhancer
chr10	61715263	61715264	Aifm2	24806	upTSS_primedEnhancer
chr10	61720649	61720650	Aifm2	19420	upTSS_primedEnhancer
chr10	62231218	62231219	Tspan15	11893	upTSS_primedEnhancer
chr10	62252438	62252439	Tacr2	3605	upTSS_primedEnhancer
chr10	62340421	62340422	Hk1	43619	upTSS_primedEnhancer
chr10	62340607	62340608	Hk1os	43805	upTSS_primedEnhancer
chr10	62379908	62379909	Hk1	5501	upTSS_primedEnhancer
chr10	62422457	62422458	Hkdc1	8669	upTSS_primedEnhancer
chr10	62726094	62726095	Stox1	110902	upTSS_primedEnhancer
chr10	63024512	63024513	Pbld2	20710	upTSS_primedEnhancer
chr10	63057467	63057468	Gm16143	2573	upTSS_primedEnhancer
chr10	63060713	63060714	Pbld1	5819	upTSS_primedEnhancer
chr10	63061589	63061590	Pbld1	6695	upTSS_primedEnhancer
chr10	63382443	63382444	Dnajc12	43546	upTSS_primedEnhancer
chr10	63386563	63386564	Dnajc12	39426	upTSS_primedEnhancer
chr10	67979570	67979571	Rtkn2	4272	upTSS_primedEnhancer
chr10	68723746	68723747	Tmem26	144468	upTSS_primedEnhancer
chr10	69533708	69533709	Ank3	34168	upTSS_primedEnhancer
chr10	69925532	69925533	Ank3	11599	upTSS_primedEnhancer
chr10	70245276	70245277	Slc16a9	38883	upTSS_primedEnhancer
chr10	70592812	70592813	Phyhipl	1487	upTSS_primedEnhancer
chr10	70599291	70599292	Phyhipl	4646	upTSS_primedEnhancer
chr10	71182040	71182041	C730027H18Rik	40745	upTSS_primedEnhancer
chr10	73821867	73821868	Pcdh15	73821867	upTSS_primedEnhancer
chr10	74967177	74967178	Gnaz	34976	upTSS_primedEnhancer
chr10	74967231	74967232	Gnaz	34922	upTSS_primedEnhancer
chr10	75032553	75032554	Rsph14	8811	upTSS_primedEnhancer
chr10	75032586	75032587	Rsph14	8778	upTSS_primedEnhancer
chr10	75037058	75037059	Rab36	4306	upTSS_primedEnhancer
chr10	75037226	75037227	Rab36	4138	upTSS_primedEnhancer
chr10	75316877	75316878	Adora2a	32572	upTSS_primedEnhancer
chr10	75317600	75317601	Adora2a	33295	upTSS_primedEnhancer
chr10	75324858	75324859	Adora2a	40553	upTSS_primedEnhancer
chr10	75517381	75517382	Gucd1	9714	upTSS_primedEnhancer
chr10	75517972	75517973	Gucd1	9123	upTSS_primedEnhancer
chr10	75560330	75560331	Lrrc75b	31632	upTSS_primedEnhancer
chr10	75589381	75589382	Ggt5	60683	upTSS_primedEnhancer
chr10	75781414	75781415	Gstt3	92602	upTSS_primedEnhancer
chr10	75781422	75781423	Gstt3	92610	upTSS_primedEnhancer
chr10	75797731	75797732	Gstt1	108919	upTSS_primedEnhancer
chr10	75798584	75798585	Gstt1	109772	upTSS_primedEnhancer
chr10	75893398	75893399	Derl3	33077	upTSS_primedEnhancer
chr10	76078617	76078618	Gm16222	9981	upTSS_primedEnhancer
chr10	76147451	76147452	Slc5a4a	27845	upTSS_primedEnhancer
chr10	76253836	76253837	S100b	47268	upTSS_primedEnhancer
chr10	76345291	76345292	Dip2a	26507	upTSS_primedEnhancer
chr10	76562272	76562273	Spatc1l	181716	upTSS_primedEnhancer
chr10	76570532	76570533	Gm15343	173456	upTSS_primedEnhancer
chr10	76575648	76575649	Ftcd	168340	upTSS_primedEnhancer
chr10	76623404	76623405	Col6a2	120584	upTSS_primedEnhancer
chr10	76623630	76623631	Col6a2	120358	upTSS_primedEnhancer
chr10	77029575	77029576	Gm3137	17004	upTSS_primedEnhancer
chr10	77259223	77259224	Gm10941	5389	upTSS_primedEnhancer
chr10	77418273	77418274	Adarb1	15443	upTSS_primedEnhancer
chr10	77686569	77686570	Tspear	15494	upTSS_primedEnhancer
chr10	77902536	77902537	Lrrc3	33322	upTSS_primedEnhancer
chr10	77969872	77969873	Trpm2	15176	upTSS_primedEnhancer
chr10	77978650	77978651	Cfap410	6398	upTSS_primedEnhancer
chr10	78780496	78780497	Slc1a6	31240	upTSS_primedEnhancer
chr10	79587136	79587137	Theg	33152	upTSS_primedEnhancer
chr10	79614018	79614019	C2cd4c	60034	upTSS_primedEnhancer
chr10	79614025	79614026	C2cd4c	60041	upTSS_primedEnhancer
chr10	79755109	79755110	Fgf22	18165	upTSS_primedEnhancer
chr10	79777274	79777275	Fstl3	2520	upTSS_primedEnhancer
chr10	79788985	79788986	Prss57	6727	upTSS_primedEnhancer
chr10	79821021	79821022	Misp	8260	upTSS_primedEnhancer
chr10	79874634	79874635	Plppr3	6960	upTSS_primedEnhancer
chr10	79879667	79879668	Prtn3	11993	upTSS_primedEnhancer
chr10	79886312	79886313	Elane	10468	upTSS_primedEnhancer
chr10	79916971	79916972	Kiss1r	13459	upTSS_primedEnhancer
chr10	79970724	79970725	Grin3b	4326	upTSS_primedEnhancer
chr10	79996494	79996495	Abca7	4331	upTSS_primedEnhancer
chr10	80016672	80016673	Arhgap45	3140	upTSS_primedEnhancer
chr10	80016915	80016916	Arhgap45	3383	upTSS_primedEnhancer
chr10	80019675	80019676	Arhgap45	6143	upTSS_primedEnhancer
chr10	80261012	80261013	Gamt	4039	upTSS_primedEnhancer
chr10	80295956	80295957	Apc2	38983	upTSS_primedEnhancer
chr10	80299103	80299104	Apc2	42130	upTSS_primedEnhancer
chr10	80301042	80301043	Apc2	44069	upTSS_primedEnhancer
chr10	80301820	80301821	Apc2	44847	upTSS_primedEnhancer
chr10	80329473	80329474	Pcsk4	72500	upTSS_primedEnhancer
chr10	80330145	80330146	Reep6	73172	upTSS_primedEnhancer
chr10	80348448	80348449	Adamtsl5	91475	upTSS_primedEnhancer
chr10	80356459	80356460	Plk5	90101	upTSS_primedEnhancer
chr10	80494906	80494907	Onecut3	8789	upTSS_primedEnhancer
chr10	80539124	80539125	Atp8b3	19787	upTSS_primedEnhancer
chr10	80676293	80676294	Mknk2	6965	upTSS_primedEnhancer
chr10	80701820	80701821	Mob3a	8750	upTSS_primedEnhancer
chr10	80702693	80702694	Izumo4	9623	upTSS_primedEnhancer
chr10	80813498	80813499	Jsrp1	17409	upTSS_primedEnhancer
chr10	80843798	80843799	Lingo3	4367	upTSS_primedEnhancer
chr10	80844039	80844040	Lingo3	4126	upTSS_primedEnhancer
chr10	80879816	80879817	Tmprss9	7774	upTSS_primedEnhancer
chr10	80930091	80930092	Gadd45b	1901	upTSS_primedEnhancer
chr10	81001365	81001366	Gng7	33172	upTSS_primedEnhancer
chr10	81014925	81014926	Gng7	26323	upTSS_primedEnhancer
chr10	81098872	81098873	Creb3l3	39489	upTSS_primedEnhancer
chr10	81202037	81202038	Nmrk2	49584	upTSS_primedEnhancer
chr10	81233163	81233164	Zfr2	18458	upTSS_primedEnhancer
chr10	81252935	81252936	Matk	105547	upTSS_primedEnhancer
chr10	81257299	81257300	Matk	3542	upTSS_primedEnhancer
chr10	81285781	81285782	Tjp3	32024	upTSS_primedEnhancer
chr10	81291267	81291268	Tjp3	37510	upTSS_primedEnhancer
chr10	81291581	81291582	Tjp3	37824	upTSS_primedEnhancer
chr10	81343359	81343360	Gipc3	15123	upTSS_primedEnhancer
chr10	81393064	81393065	Smim24	2050	upTSS_primedEnhancer
chr10	81473131	81473132	Celf5	5003	upTSS_primedEnhancer
chr10	81474844	81474845	Celf5	6716	upTSS_primedEnhancer
chr10	81482699	81482700	Celf5	7486	upTSS_primedEnhancer
chr10	81482709	81482710	Celf5	7476	upTSS_primedEnhancer
chr10	81575287	81575288	Tle2	4920	upTSS_primedEnhancer
chr10	82690650	82690651	Glt8d2	99886	upTSS_primedEnhancer
chr10	82699007	82699008	Hcfc2	108243	upTSS_primedEnhancer
chr10	82699114	82699115	Hcfc2	108350	upTSS_primedEnhancer
chr10	82859008	82859009	Gm38560	268244	upTSS_primedEnhancer
chr10	82985497	82985498	Chst11	394733	upTSS_primedEnhancer
chr10	83337817	83337818	Slc41a2	201619	upTSS_primedEnhancer
chr10	83534140	83534141	Aldh1l2	5296	upTSS_primedEnhancer
chr10	84440668	84440669	Nuak1	2874	upTSS_primedEnhancer
chr10	84576947	84576948	Tcp11l2	13306	upTSS_primedEnhancer
chr10	86300412	86300413	Timp3	4575	upTSS_primedEnhancer
chr10	86779005	86779006	Nt5dc3	12956	upTSS_primedEnhancer
chr10	88357075	88357076	Dram1	5867	upTSS_primedEnhancer
chr10	88731101	88731102	Gm4925	57910	upTSS_primedEnhancer
chr10	88885992	88885993	Slc5a8	212801	upTSS_primedEnhancer
chr10	89599815	89599816	Slc17a8	145072	upTSS_primedEnhancer
chr10	89621249	89621250	Slc17a8	147328	upTSS_primedEnhancer
chr10	89686363	89686364	1500026H17Rik	82214	upTSS_primedEnhancer
chr10	91083039	91083040	Ikbip	19227	upTSS_primedEnhancer
chr10	93081622	93081623	Cfap54	92913	upTSS_primedEnhancer
chr10	93336211	93336212	Gm17745	3593	upTSS_primedEnhancer
chr10	93540632	93540633	Ccdc38	44118	upTSS_primedEnhancer
chr10	93554881	93554882	Ccdc38	29869	upTSS_primedEnhancer
chr10	93683322	93683323	Gm15915	3800	upTSS_primedEnhancer
chr10	94036001	94036002	Fgd6	7663	upTSS_primedEnhancer
chr10	94688613	94688614	Cep83os	110697	upTSS_primedEnhancer
chr10	95940663	95940664	Eea1	25344	upTSS_primedEnhancer
chr10	103236322	103236323	Lrriq1	103236322	upTSS_primedEnhancer
chr10	105574479	105574480	Tmtc2	49158	upTSS_primedEnhancer
chr10	105574551	105574552	Gm15663	49230	upTSS_primedEnhancer
chr10	106470310	106470311	Ppfia2	722193	upTSS_primedEnhancer
chr10	106632528	106632529	Ppfia2	884411	upTSS_primedEnhancer
chr10	107123637	107123638	Acss3	404662	upTSS_primedEnhancer
chr10	107271831	107271832	Lin7a	256468	upTSS_primedEnhancer
chr10	107272394	107272395	Lin7a	255905	upTSS_primedEnhancer
chr10	111164802	111164803	Osbpl8	4641	upTSS_primedEnhancer
chr10	115185022	115185023	Tph2	50621	upTSS_primedEnhancer
chr10	115362249	115362250	Tmem19	12235	upTSS_primedEnhancer
chr10	115362267	115362268	Tmem19	12217	upTSS_primedEnhancer
chr10	115362501	115362502	Tmem19	11983	upTSS_primedEnhancer
chr10	115587780	115587781	Lgr5	196510	upTSS_primedEnhancer
chr10	116018363	116018364	Ptprr	181468	upTSS_primedEnhancer
chr10	116143898	116143899	Ptprr	116814	upTSS_primedEnhancer
chr10	116177258	116177259	Ptprr	83454	upTSS_primedEnhancer
chr10	116177351	116177352	Ptprr	83361	upTSS_primedEnhancer
chr10	116301374	116301375	Ptprb	12693	upTSS_primedEnhancer
chr10	116473523	116473524	Kcnmb4	35580	upTSS_primedEnhancer
chr10	116896879	116896880	Myrfl	22787	upTSS_primedEnhancer
chr10	116986314	116986315	Best3	8150	upTSS_primedEnhancer
chr10	117629500	117629501	Cpm	16918	upTSS_primedEnhancer
chr10	118141787	118141788	Mdm1	3666	upTSS_primedEnhancer
chr10	120389523	120389524	9230105E05Rik	120716	upTSS_primedEnhancer
chr10	120765732	120765733	4921513I03Rik	19029	upTSS_primedEnhancer
chr10	120898971	120898972	Msrb3	57274	upTSS_primedEnhancer
chr10	121034004	121034005	Wif1	57034	upTSS_primedEnhancer
chr10	121311396	121311397	Tbc1d30	104425	upTSS_primedEnhancer
chr10	121351644	121351645	Tbc1d30	64177	upTSS_primedEnhancer
chr10	121641701	121641702	D930020B18Rik	6981	upTSS_primedEnhancer
chr10	125308816	125308817	Slc16a7	122976	upTSS_primedEnhancer
chr10	125328963	125328964	Slc16a7	143123	upTSS_primedEnhancer
chr10	127000709	127000710	Avil	34943	upTSS_primedEnhancer
chr10	127078907	127078908	Agap2	15940	upTSS_primedEnhancer
chr10	127121160	127121161	Os9	7862	upTSS_primedEnhancer
chr10	127180582	127180583	Slc26a10	22178	upTSS_primedEnhancer
chr10	127290793	127290794	Ddit3	37628	upTSS_primedEnhancer
chr10	127501686	127501687	Stac3	40955	upTSS_primedEnhancer
chr10	127501717	127501718	Stac3	40924	upTSS_primedEnhancer
chr10	127514939	127514940	Ndufa4l2	27702	upTSS_primedEnhancer
chr10	127534559	127534560	Nxph4	8082	upTSS_primedEnhancer
chr10	127677065	127677066	Nemp1	29257	upTSS_primedEnhancer
chr10	127705256	127705257	Myo1a	1066	upTSS_primedEnhancer
chr10	127724478	127724479	Tac2	2433	upTSS_primedEnhancer
chr10	127725392	127725393	Tac2	1519	upTSS_primedEnhancer
chr10	127751798	127751799	Gpr182	17600	upTSS_primedEnhancer
chr10	128007508	128007509	Hsd17b6	50764	upTSS_primedEnhancer
chr10	128007611	128007612	Hsd17b6	50867	upTSS_primedEnhancer
chr10	128225810	128225811	Mip	5193	upTSS_primedEnhancer
chr10	128268699	128268700	Apof	4821	upTSS_primedEnhancer
chr10	128270498	128270499	Stat2	6620	upTSS_primedEnhancer
chr10	128400466	128400467	Slc39a5	4119	upTSS_primedEnhancer
chr10	128400517	128400518	Slc39a5	4170	upTSS_primedEnhancer
chr10	128401224	128401225	Slc39a5	4877	upTSS_primedEnhancer
chr10	128498685	128498686	Myl6b	5008	upTSS_primedEnhancer
chr10	128589635	128589636	Erbb3	46540	upTSS_primedEnhancer
chr10	128673918	128673919	Suox	36494	upTSS_primedEnhancer
chr10	128706258	128706259	Pmel	9271	upTSS_primedEnhancer
chr10	128803967	128803968	Tmem198b	40097	upTSS_primedEnhancer
chr10	128804447	128804448	Tmem198b	40577	upTSS_primedEnhancer
chr10	128891718	128891719	Gdf11	5101	upTSS_primedEnhancer
chr10	128933813	128933814	Itga7	31735	upTSS_primedEnhancer
chr11	3488227	3488228	Pla2g3	14937	upTSS_primedEnhancer
chr11	3504821	3504822	Inpp5j	31531	upTSS_primedEnhancer
chr11	3514684	3514685	Selenom	3514684	upTSS_primedEnhancer
chr11	3539292	3539293	Smtn	33217	upTSS_primedEnhancer
chr11	3722227	3722228	Osbp2	3722227	upTSS_primedEnhancer
chr11	3774668	3774669	Osbp2	3774668	upTSS_primedEnhancer
chr11	3863903	3863904	Osbp2	10039	upTSS_primedEnhancer
chr11	3895126	3895127	4921536K21Rik	3895126	upTSS_primedEnhancer
chr11	3895240	3895241	Dusp18	3895240	upTSS_primedEnhancer
chr11	3931961	3931962	Tcn2	9544	upTSS_primedEnhancer
chr11	3932044	3932045	Tcn2	9461	upTSS_primedEnhancer
chr11	3932078	3932079	Tcn2	9427	upTSS_primedEnhancer
chr11	4118729	4118730	Sec14l2	4118729	upTSS_primedEnhancer
chr11	4160293	4160294	Ccdc157	36135	upTSS_primedEnhancer
chr11	4627766	4627767	Gm11961	32849	upTSS_primedEnhancer
chr11	4630011	4630012	Gm11961	30604	upTSS_primedEnhancer
chr11	5150074	5150075	Emid1	11760	upTSS_primedEnhancer
chr11	5152230	5152231	Emid1	11422	upTSS_primedEnhancer
chr11	5261610	5261611	Kremen1	1944	upTSS_primedEnhancer
chr11	5569684	5569685	Ankrd36	6304	upTSS_primedEnhancer
chr11	6230245	6230246	Npc1l1	24351	upTSS_primedEnhancer
chr11	6606054	6606055	Nacad	6059	upTSS_primedEnhancer
chr11	9048592	9048593	Gm11992	59714	upTSS_primedEnhancer
chr11	16951282	16951283	Eldr	169378	upTSS_primedEnhancer
chr11	19018969	19018970	Meis1	72031	upTSS_primedEnhancer
chr11	21572281	21572282	Wdpcp	21572281	upTSS_primedEnhancer
chr11	22001651	22001652	Otx1	78201	upTSS_primedEnhancer
chr11	23008347	23008348	Fam161a	45801	upTSS_primedEnhancer
chr11	23013387	23013388	Fam161a	50841	upTSS_primedEnhancer
chr11	23770969	23770970	Rel	70524	upTSS_primedEnhancer
chr11	29547950	29547951	Clhc1	61244	upTSS_primedEnhancer
chr11	30026033	30026034	Eml6	142331	upTSS_primedEnhancer
chr11	31870940	31870941	Cpeb4	60282	upTSS_primedEnhancer
chr11	32101228	32101229	Gm12108	1364	upTSS_primedEnhancer
chr11	32200279	32200280	Il9r	9733	upTSS_primedEnhancer
chr11	32527574	32527575	Efcab9	8689	upTSS_primedEnhancer
chr11	33578957	33578958	Gabrp	12086	upTSS_primedEnhancer
chr11	35798884	35798885	Fbll1	7415	upTSS_primedEnhancer
chr11	36944241	36944242	Tenm2	86678	upTSS_primedEnhancer
chr11	42419707	42419708	Gabrb2	42419707	upTSS_primedEnhancer
chr11	42420440	42420441	Gabrb2	42420440	upTSS_primedEnhancer
chr11	42420774	42420775	Gabrb2	42420774	upTSS_primedEnhancer
chr11	42421201	42421202	Gabrb2	42421201	upTSS_primedEnhancer
chr11	43528749	43528750	Ccnjl	2804	upTSS_primedEnhancer
chr11	45980310	45980311	Sox30	36986	upTSS_primedEnhancer
chr11	46166359	46166360	Nipal4	42976	upTSS_primedEnhancer
chr11	46389515	46389516	Itk	28281	upTSS_primedEnhancer
chr11	49187089	49187090	Btnl9	74516	upTSS_primedEnhancer
chr11	49609679	49609680	Flt4	40312	upTSS_primedEnhancer
chr11	50174851	50174852	Mrnip	8110	upTSS_primedEnhancer
chr11	50931635	50931636	Zfp354b	100101	upTSS_primedEnhancer
chr11	51263057	51263058	BC049762	1951	upTSS_primedEnhancer
chr11	51263662	51263663	BC049762	1346	upTSS_primedEnhancer
chr11	51289920	51289921	Col23a1	22658	upTSS_primedEnhancer
chr11	52004221	52004222	Cdkl3	7055	upTSS_primedEnhancer
chr11	52764706	52764707	Fstl4	16834	upTSS_primedEnhancer
chr11	53457205	53457206	Shroom1	50827	upTSS_primedEnhancer
chr11	53480195	53480196	Sowaha	27837	upTSS_primedEnhancer
chr11	53567369	53567370	Kif3a	23993	upTSS_primedEnhancer
chr11	53980333	53980334	Slc22a21	74830	upTSS_primedEnhancer
chr11	54028104	54028105	Slc22a4	29235	upTSS_primedEnhancer
chr11	54069017	54069018	Pdlim4	8467	upTSS_primedEnhancer
chr11	55078131	55078132	Ccdc69	8724	upTSS_primedEnhancer
chr11	55097985	55097986	Gm2a	4084	upTSS_primedEnhancer
chr11	55185077	55185078	Slc36a2	24308	upTSS_primedEnhancer
chr11	55608198	55608199	Glra1	73686	upTSS_primedEnhancer
chr11	57645442	57645443	Galnt10	25760	upTSS_primedEnhancer
chr11	57801467	57801468	2010001A14Rik	10350	upTSS_primedEnhancer
chr11	57832147	57832148	Hand1	15269	upTSS_primedEnhancer
chr11	58183843	58183844	Gm12250	22453	upTSS_primedEnhancer
chr11	58199556	58199557	Igtp	16449	upTSS_primedEnhancer
chr11	58214977	58214978	Irgm2	1028	upTSS_primedEnhancer
chr11	58323113	58323114	Zfp672	98490	upTSS_primedEnhancer
chr11	58323365	58323366	Zfp672	98742	upTSS_primedEnhancer
chr11	58330339	58330340	Zfp672	105716	upTSS_primedEnhancer
chr11	58917908	58917909	Btnl10	50368	upTSS_primedEnhancer
chr11	58918057	58918058	Btnl10	50219	upTSS_primedEnhancer
chr11	58961711	58961712	H3f4	6565	upTSS_primedEnhancer
chr11	58963781	58963782	Trim17	4495	upTSS_primedEnhancer
chr11	59136375	59136376	Obscn	67120	upTSS_primedEnhancer
chr11	59182826	59182827	Gjc2	55627	upTSS_primedEnhancer
chr11	59183213	59183214	Gjc2	55240	upTSS_primedEnhancer
chr11	59202431	59202432	2610507I01Rik	36022	upTSS_primedEnhancer
chr11	59290751	59290752	Wnt3a	45426	upTSS_primedEnhancer
chr11	59306930	59306931	Wnt9a	61605	upTSS_primedEnhancer
chr11	59375653	59375654	Prss38	8241	upTSS_primedEnhancer
chr11	59472474	59472475	Zfp867	47955	upTSS_primedEnhancer
chr11	59541569	59541570	Nlrp3	8535	upTSS_primedEnhancer
chr11	59542686	59542687	Nlrp3	9652	upTSS_primedEnhancer
chr11	59921499	59921500	1810063I02Rik	19940	upTSS_primedEnhancer
chr11	59948147	59948148	Med9os	4240	upTSS_primedEnhancer
chr11	59964944	59964945	Rasd1	6276	upTSS_primedEnhancer
chr11	60352905	60352906	Tom1l2	6225	upTSS_primedEnhancer
chr11	60913792	60913793	Natd1	13887	upTSS_primedEnhancer
chr11	61126755	61126756	Tnfrsf13b	19909	upTSS_primedEnhancer
chr11	61142484	61142485	Tnfrsf13b	17418	upTSS_primedEnhancer
chr11	61453992	61453993	Rnf112	3852	upTSS_primedEnhancer
chr11	61454005	61454006	Rnf112	3865	upTSS_primedEnhancer
chr11	61684410	61684411	Fam83g	7747	upTSS_primedEnhancer
chr11	61720799	61720800	Slc5a10	44136	upTSS_primedEnhancer
chr11	61855092	61855093	Ulk2	41756	upTSS_primedEnhancer
chr11	61956763	61956764	Specc1	58329	upTSS_primedEnhancer
chr11	62077024	62077025	Specc1	25096	upTSS_primedEnhancer
chr11	62248984	62248985	Adora2b	33054	upTSS_primedEnhancer
chr11	62648049	62648050	Lrrc75a	22963	upTSS_primedEnhancer
chr11	62648523	62648524	Lrrc75a	23437	upTSS_primedEnhancer
chr11	62729093	62729094	Zfp287	104007	upTSS_primedEnhancer
chr11	63061659	63061660	Tekt3	106089	upTSS_primedEnhancer
chr11	64435332	64435333	Hs3st3a1	397217	upTSS_primedEnhancer
chr11	66168035	66168036	Gm12296	66168035	upTSS_primedEnhancer
chr11	66168551	66168552	Dnah9	66168551	upTSS_primedEnhancer
chr11	67078300	67078301	Myh3	18236	upTSS_primedEnhancer
chr11	67922153	67922154	Usp43	10566	upTSS_primedEnhancer
chr11	67965642	67965643	Cfap52	32417	upTSS_primedEnhancer
chr11	68432125	68432126	Pik3r5	23074	upTSS_primedEnhancer
chr11	68503019	68503020	Pik3r6	13745	upTSS_primedEnhancer
chr11	68556186	68556187	Mfsd6l	66912	upTSS_primedEnhancer
chr11	68888553	68888554	Rnf222	3968	upTSS_primedEnhancer
chr11	68927081	68927082	Odf4	33302	upTSS_primedEnhancer
chr11	68968131	68968132	Slc25a35	4100	upTSS_primedEnhancer
chr11	69059775	69059776	Borcs6	4717	upTSS_primedEnhancer
chr11	69073426	69073427	Snord118	18368	upTSS_primedEnhancer
chr11	69098949	69098950	Per1	10057	upTSS_primedEnhancer
chr11	69100152	69100153	Per1	8854	upTSS_primedEnhancer
chr11	69120453	69120454	Hes7	10445	upTSS_primedEnhancer
chr11	69126377	69126378	Aloxe3	16369	upTSS_primedEnhancer
chr11	69157072	69157073	Alox12b	47064	upTSS_primedEnhancer
chr11	69197843	69197844	Alox8	29992	upTSS_primedEnhancer
chr11	69237022	69237023	Gucy2e	4271	upTSS_primedEnhancer
chr11	69326258	69326259	Kcnab3	4386	upTSS_primedEnhancer
chr11	69340769	69340770	Rnf227	7509	upTSS_primedEnhancer
chr11	69549108	69549109	Dnah2	17952	upTSS_primedEnhancer
chr11	69605960	69605961	Atp1b2	7403	upTSS_primedEnhancer
chr11	69617905	69617906	Shbg	3994	upTSS_primedEnhancer
chr11	69622052	69622053	Sat2	8141	upTSS_primedEnhancer
chr11	69761844	69761845	Slc35g3	12853	upTSS_primedEnhancer
chr11	69802280	69802281	Fgf11	11745	upTSS_primedEnhancer
chr11	69805624	69805625	Tmem102	15089	upTSS_primedEnhancer
chr11	69858730	69858731	Tnk1	32968	upTSS_primedEnhancer
chr11	69878055	69878056	Tmem95	52293	upTSS_primedEnhancer
chr11	69948190	69948191	Slc2a4	75195	upTSS_primedEnhancer
chr11	69948197	69948198	Slc2a4	75188	upTSS_primedEnhancer
chr11	70017203	70017204	Dlg4	6182	upTSS_primedEnhancer
chr11	70018605	70018606	Dlg4	4780	upTSS_primedEnhancer
chr11	70023982	70023983	Dlg4	2068	upTSS_primedEnhancer
chr11	70029835	70029836	Dlg4	692	upTSS_primedEnhancer
chr11	70352031	70352032	Alox15	42840	upTSS_primedEnhancer
chr11	70540064	70540065	Pld2	28453	upTSS_primedEnhancer
chr11	70540272	70540273	Pld2	28245	upTSS_primedEnhancer
chr11	70687530	70687531	Camta2	28383	upTSS_primedEnhancer
chr11	70688105	70688106	Camta2	27808	upTSS_primedEnhancer
chr11	71033617	71033618	6330403K07Rik	172778	upTSS_primedEnhancer
chr11	72037509	72037510	Aipl1	40809	upTSS_primedEnhancer
chr11	72135889	72135890	Pitpnm3	6738	upTSS_primedEnhancer
chr11	72266604	72266605	Slc13a5	33661	upTSS_primedEnhancer
chr11	72266844	72266845	1700051A21Rik	33901	upTSS_primedEnhancer
chr11	72267161	72267162	Slc13a5	34218	upTSS_primedEnhancer
chr11	72314444	72314445	Fbxo39	27895	upTSS_primedEnhancer
chr11	72361296	72361297	Tekt1	8941	upTSS_primedEnhancer
chr11	72361882	72361883	Tekt1	8355	upTSS_primedEnhancer
chr11	72362442	72362443	Tekt1	7795	upTSS_primedEnhancer
chr11	72411713	72411714	Smtnl2	16341	upTSS_primedEnhancer
chr11	72435526	72435527	Ggt6	4341	upTSS_primedEnhancer
chr11	72475027	72475028	Spns2	2566	upTSS_primedEnhancer
chr11	72489920	72489921	Spns2	12278	upTSS_primedEnhancer
chr11	72961169	72961170	Atp2a3	4671	upTSS_primedEnhancer
chr11	73018988	73018989	Camkk1	24297	upTSS_primedEnhancer
chr11	73199482	73199483	Shpk	145006	upTSS_primedEnhancer
chr11	74522801	74522802	Rap1gap2	8016	upTSS_primedEnhancer
chr11	74559027	74559028	Rap1gap2	11773	upTSS_primedEnhancer
chr11	74590186	74590187	Rap1gap2	16606	upTSS_primedEnhancer
chr11	74610915	74610916	Rap1gap2	37335	upTSS_primedEnhancer
chr11	74619605	74619606	Ccdc92b	41947	upTSS_primedEnhancer
chr11	74925948	74925949	Srr	47600	upTSS_primedEnhancer
chr11	75439501	75439502	Serpinf2	79993	upTSS_primedEnhancer
chr11	75468050	75468051	Tlcd2	51444	upTSS_primedEnhancer
chr11	75631020	75631021	Inpp5k	4218	upTSS_primedEnhancer
chr11	75796060	75796061	Doc2b	10164	upTSS_primedEnhancer
chr11	76027782	76027783	Rflnb	78894	upTSS_primedEnhancer
chr11	76679873	76679874	Trarg1	18954	upTSS_primedEnhancer
chr11	76847008	76847009	Cpd	44804	upTSS_primedEnhancer
chr11	77188968	77188969	Efcab5	123328	upTSS_primedEnhancer
chr11	77462580	77462581	Coro6	5473	upTSS_primedEnhancer
chr11	77463911	77463912	Coro6	6804	upTSS_primedEnhancer
chr11	77515117	77515118	Abhd15	31175	upTSS_primedEnhancer
chr11	77930839	77930840	Sez6	33622	upTSS_primedEnhancer
chr11	78193392	78193393	Proca1	73122	upTSS_primedEnhancer
chr11	78194702	78194703	Proca1	74432	upTSS_primedEnhancer
chr11	78323073	78323074	Aldoc	3416	upTSS_primedEnhancer
chr11	78324198	78324199	Aldoc	4541	upTSS_primedEnhancer
chr11	78386608	78386609	Foxn1	3134	upTSS_primedEnhancer
chr11	78497754	78497755	Sarm1	18707	upTSS_primedEnhancer
chr11	78499120	78499121	Vtn	17341	upTSS_primedEnhancer
chr11	78826595	78826596	Lyrm9	4589	upTSS_primedEnhancer
chr11	78920787	78920788	Nos2	46195	upTSS_primedEnhancer
chr11	78924740	78924741	Nos2	42242	upTSS_primedEnhancer
chr11	78925291	78925292	Nos2	41691	upTSS_primedEnhancer
chr11	79059836	79059837	Ksr1	1917	upTSS_primedEnhancer
chr11	79146473	79146474	Ksr1	3849	upTSS_primedEnhancer
chr11	80154162	80154163	Adap2	74565	upTSS_primedEnhancer
chr11	80300912	80300913	Rhbdl3	22513	upTSS_primedEnhancer
chr11	80477023	80477024	Cdk5r1	21837	upTSS_primedEnhancer
chr11	80509106	80509107	C030013C21Rik	8492	upTSS_primedEnhancer
chr11	81152903	81152904	Asic2	18607	upTSS_primedEnhancer
chr11	81968396	81968397	Asic2	69602	upTSS_primedEnhancer
chr11	82388900	82388901	Tmem132e	90327	upTSS_primedEnhancer
chr11	82764321	82764322	Cct6b	41376	upTSS_primedEnhancer
chr11	82829043	82829044	Rffl	1809	upTSS_primedEnhancer
chr11	82870744	82870745	Rffl	10816	upTSS_primedEnhancer
chr11	82871210	82871211	Rffl	10350	upTSS_primedEnhancer
chr11	82892145	82892146	Fndc8	2794	upTSS_primedEnhancer
chr11	82952102	82952103	Slfn5	3671	upTSS_primedEnhancer
chr11	83409137	83409138	Rasl10b	5175	upTSS_primedEnhancer
chr11	83409688	83409689	Rasl10b	5726	upTSS_primedEnhancer
chr11	83410072	83410073	Rasl10b	6110	upTSS_primedEnhancer
chr11	83429521	83429522	Gas2l2	18329	upTSS_primedEnhancer
chr11	83463040	83463041	Mmp28	12282	upTSS_primedEnhancer
chr11	83850869	83850870	Hnf1b	12752	upTSS_primedEnhancer
chr11	83852960	83852961	Hnf1b	10661	upTSS_primedEnhancer
chr11	84525534	84525535	Lhx1	14678	upTSS_primedEnhancer
chr11	84829003	84829004	Dhrs11	4967	upTSS_primedEnhancer
chr11	85832615	85832616	Tbx2	25023	upTSS_primedEnhancer
chr11	87074137	87074138	Gdpd1	9800	upTSS_primedEnhancer
chr11	87566689	87566690	Septin4	5499	upTSS_primedEnhancer
chr11	87578389	87578390	Septin4	329	upTSS_primedEnhancer
chr11	87578420	87578421	Septin4	360	upTSS_primedEnhancer
chr11	87581061	87581062	Septin4	3001	upTSS_primedEnhancer
chr11	87663087	87663088	Rnf43	26613	upTSS_primedEnhancer
chr11	87699897	87699898	Rnf43	8674	upTSS_primedEnhancer
chr11	87760541	87760542	Tspoap1	18735	upTSS_primedEnhancer
chr11	87986585	87986586	Dynll2	11808	upTSS_primedEnhancer
chr11	87987533	87987534	Dynll2	12756	upTSS_primedEnhancer
chr11	87998298	87998299	Dynll2	10889	upTSS_primedEnhancer
chr11	90002894	90002895	Pctp	6342	upTSS_primedEnhancer
chr11	90030348	90030349	Tmem100	33796	upTSS_primedEnhancer
chr11	90249476	90249477	Mmd	10380	upTSS_primedEnhancer
chr11	90390917	90390918	Hlf	19711	upTSS_primedEnhancer
chr11	94242579	94242580	Wfikkn2	5964	upTSS_primedEnhancer
chr11	94392990	94392991	Abcc3	10943	upTSS_primedEnhancer
chr11	94474198	94474199	Cacna1g	18806	upTSS_primedEnhancer
chr11	94485310	94485311	Spata20	29918	upTSS_primedEnhancer
chr11	94499974	94499975	Epn3	44582	upTSS_primedEnhancer
chr11	94521502	94521503	Mycbpap	65826	upTSS_primedEnhancer
chr11	94601786	94601787	Acsf2	13773	upTSS_primedEnhancer
chr11	94704499	94704500	Gm11541	4422	upTSS_primedEnhancer
chr11	94761182	94761183	Gm11545	11019	upTSS_primedEnhancer
chr11	94976327	94976328	Sgca	2389	upTSS_primedEnhancer
chr11	95009879	95009880	Samd14	8581	upTSS_primedEnhancer
chr11	95040875	95040876	Pdk2	3588	upTSS_primedEnhancer
chr11	95041371	95041372	Pdk2	3092	upTSS_primedEnhancer
chr11	95120117	95120118	Dlx3	10696	upTSS_primedEnhancer
chr11	95145801	95145802	Dlx4	8355	upTSS_primedEnhancer
chr11	95337018	95337019	Fam117a	1598	upTSS_primedEnhancer
chr11	95514565	95514566	Nxph3	9953	upTSS_primedEnhancer
chr11	95824500	95824501	Phospho1	11718	upTSS_primedEnhancer
chr11	95842439	95842440	Abi3	22893	upTSS_primedEnhancer
chr11	95842476	95842477	Abi3	22856	upTSS_primedEnhancer
chr11	95914871	95914872	B4galnt2	14853	upTSS_primedEnhancer
chr11	96194316	96194317	Hoxb13	120258	upTSS_primedEnhancer
chr11	96318267	96318268	Hoxb4	78943	upTSS_primedEnhancer
chr11	96849876	96849877	Copz2	2367	upTSS_primedEnhancer
chr11	96929281	96929282	Prr15l	35516	upTSS_primedEnhancer
chr11	97041369	97041370	Lrrc46	16072	upTSS_primedEnhancer
chr11	97115331	97115332	Tbx21	51414	upTSS_primedEnhancer
chr11	97352356	97352357	Gpr179	1644	upTSS_primedEnhancer
chr11	97575126	97575127	Srcin1	13711	upTSS_primedEnhancer
chr11	97884154	97884155	Fbxo47	13817	upTSS_primedEnhancer
chr11	97986446	97986447	Plxdc1	50212	upTSS_primedEnhancer
chr11	97996173	97996174	Arl5c	40485	upTSS_primedEnhancer
chr11	98053462	98053463	Stac2	8212	upTSS_primedEnhancer
chr11	98149616	98149617	Fbxl20	19542	upTSS_primedEnhancer
chr11	98262606	98262607	Mir5119	21272	upTSS_primedEnhancer
chr11	98329645	98329646	Neurod2	39994	upTSS_primedEnhancer
chr11	98348406	98348407	Ppp1r1b	21233	upTSS_primedEnhancer
chr11	98349996	98349997	Ppp1r1b	19643	upTSS_primedEnhancer
chr11	98383811	98383812	Tcap	6049	upTSS_primedEnhancer
chr11	98386623	98386624	Pnmt	8861	upTSS_primedEnhancer
chr11	98546031	98546032	Ikzf3	71238	upTSS_primedEnhancer
chr11	98551097	98551098	Zpbp2	76304	upTSS_primedEnhancer
chr11	98626349	98626350	Gsdma3	44615	upTSS_primedEnhancer
chr11	98664351	98664352	Gsdma	6613	upTSS_primedEnhancer
chr11	98701313	98701314	Csf3	4171	upTSS_primedEnhancer
chr11	98836785	98836786	Rapgefl1	5649	upTSS_primedEnhancer
chr11	99089306	99089307	Tns4	10510	upTSS_primedEnhancer
chr11	99155077	99155078	Ccr7	7967	upTSS_primedEnhancer
chr11	99244147	99244148	Krt222	5883	upTSS_primedEnhancer
chr11	99351118	99351119	Krt27	100821	upTSS_primedEnhancer
chr11	99389364	99389365	Krt10	139067	upTSS_primedEnhancer
chr11	99422259	99422260	Krt12	171962	upTSS_primedEnhancer
chr11	99438153	99438154	Krt20	187856	upTSS_primedEnhancer
chr11	100334407	100334408	Gast	28348	upTSS_primedEnhancer
chr11	100356128	100356129	Hap1	6627	upTSS_primedEnhancer
chr11	100356141	100356142	Hap1	6614	upTSS_primedEnhancer
chr11	100398116	100398117	Gm12348	21527	upTSS_primedEnhancer
chr11	100441924	100441925	Klhl10	15094	upTSS_primedEnhancer
chr11	100650693	100650694	Zfp385c	67099	upTSS_primedEnhancer
chr11	100650747	100650748	Zfp385c	67045	upTSS_primedEnhancer
chr11	100692466	100692467	Zfp385c	25326	upTSS_primedEnhancer
chr11	100704271	100704272	Dhx58	13521	upTSS_primedEnhancer
chr11	100759778	100759779	Kcnh4	21271	upTSS_primedEnhancer
chr11	100770957	100770958	Ghdc	10092	upTSS_primedEnhancer
chr11	100813370	100813371	Stat5b	6269	upTSS_primedEnhancer
chr11	100822570	100822571	Stat5b	15469	upTSS_primedEnhancer
chr11	100850581	100850582	Stat5b	43480	upTSS_primedEnhancer
chr11	100859351	100859352	Stat5a	45838	upTSS_primedEnhancer
chr11	100859656	100859657	Stat5a	45533	upTSS_primedEnhancer
chr11	100860484	100860485	Stat5a	44705	upTSS_primedEnhancer
chr11	101009441	101009442	Atp6v0a1	36691	upTSS_primedEnhancer
chr11	101010398	101010399	Atp6v0a1	35734	upTSS_primedEnhancer
chr11	101070094	101070095	Naglu	4622	upTSS_primedEnhancer
chr11	101155884	101155885	Tubg2	6267	upTSS_primedEnhancer
chr11	101171302	101171303	Plekhh3	16885	upTSS_primedEnhancer
chr11	101171372	101171373	Plekhh3	16815	upTSS_primedEnhancer
chr11	101176117	101176118	Cntnap1	12070	upTSS_primedEnhancer
chr11	101260567	101260568	Wnk4	22546	upTSS_primedEnhancer
chr11	101325063	101325064	Aoc2	37127	upTSS_primedEnhancer
chr11	101330606	101330607	Aoc3	31584	upTSS_primedEnhancer
chr11	101468175	101468176	Rnd2	30681	upTSS_primedEnhancer
chr11	101665541	101665542	Arl4d	1159	upTSS_primedEnhancer
chr11	101967015	101967016	Sost	6754	upTSS_primedEnhancer
chr11	102026955	102026956	Mpp3	51635	upTSS_primedEnhancer
chr11	102041511	102041512	Cd300lg	66191	upTSS_primedEnhancer
chr11	102082484	102082485	Mpp2	85732	upTSS_primedEnhancer
chr11	102088515	102088516	Mpp2	79701	upTSS_primedEnhancer
chr11	102107776	102107777	Pyy	60440	upTSS_primedEnhancer
chr11	102107832	102107833	Pyy	60384	upTSS_primedEnhancer
chr11	102145513	102145514	Nags	22703	upTSS_primedEnhancer
chr11	102365281	102365282	Slc4a1	12029	upTSS_primedEnhancer
chr11	102447663	102447664	Fam171a2	10894	upTSS_primedEnhancer
chr11	102469883	102469884	Itga2b	3577	upTSS_primedEnhancer
chr11	102665585	102665586	Meioc	39944	upTSS_primedEnhancer
chr11	102761435	102761436	Adam11	5456	upTSS_primedEnhancer
chr11	102881224	102881225	Ccdc103	34369	upTSS_primedEnhancer
chr11	102885169	102885170	Fam187a	30424	upTSS_primedEnhancer
chr11	102897200	102897201	Gfap	18393	upTSS_primedEnhancer
chr11	102964154	102964155	2410004I01Rik	6209	upTSS_primedEnhancer
chr11	103080948	103080949	Plcd3	46890	upTSS_primedEnhancer
chr11	103101658	103101659	Plcd3	34514	upTSS_primedEnhancer
chr11	103101688	103101689	Acbd4	34484	upTSS_primedEnhancer
chr11	103171138	103171139	Fmnl1	33281	upTSS_primedEnhancer
chr11	103208548	103208549	Efcab15	27226	upTSS_primedEnhancer
chr11	103267401	103267402	Map3k14	20052	upTSS_primedEnhancer
chr11	103344753	103344754	Arhgap27os3	3609	upTSS_primedEnhancer
chr11	103649509	103649510	Rprml	37771	upTSS_primedEnhancer
chr11	103697724	103697725	C130046K22Rik	8858	upTSS_primedEnhancer
chr11	103749821	103749822	Wnt9b	7552	upTSS_primedEnhancer
chr11	103966725	103966726	Arf2	17059	upTSS_primedEnhancer
chr11	103966871	103966872	Arf2	17205	upTSS_primedEnhancer
chr11	104132781	104132782	Crhr1	17297	upTSS_primedEnhancer
chr11	104231436	104231437	Mapt	25880	upTSS_primedEnhancer
chr11	104562198	104562199	Gm11665	3599	upTSS_primedEnhancer
chr11	105967948	105967949	Ace	21343	upTSS_primedEnhancer
chr11	105975189	105975190	Ace	14102	upTSS_primedEnhancer
chr11	106314562	106314563	Cd79b	12435	upTSS_primedEnhancer
chr11	106349390	106349391	Scn4a	20179	upTSS_primedEnhancer
chr11	106487796	106487797	Ern1	27561	upTSS_primedEnhancer
chr11	106612930	106612931	Tex2	22212	upTSS_primedEnhancer
chr11	107911362	107911363	Cacng5	151384	upTSS_primedEnhancer
chr11	107915055	107915056	Cacng5	2838	upTSS_primedEnhancer
chr11	109298181	109298182	Rgs9	7651	upTSS_primedEnhancer
chr11	109611389	109611390	Wipi1	3868	upTSS_primedEnhancer
chr11	109722238	109722239	Fam20a	8559	upTSS_primedEnhancer
chr11	109995845	109995846	Abca8b	261932	upTSS_primedEnhancer
chr11	110251776	110251777	Abca6	6001	upTSS_primedEnhancer
chr11	110337716	110337717	Abca5	79421	upTSS_primedEnhancer
chr11	111066164	111066165	Kcnj2	23079	upTSS_primedEnhancer
chr11	112782210	112782211	Sox9	9008	upTSS_primedEnhancer
chr11	112799008	112799009	Gm11681	12602	upTSS_primedEnhancer
chr11	113201838	113201839	2610035D17Rik	34090	upTSS_primedEnhancer
chr11	113619327	113619328	Sstr2	45839	upTSS_primedEnhancer
chr11	114067029	114067030	Sdk2	59615	upTSS_primedEnhancer
chr11	114448860	114448861	4932435O22Rik	2336	upTSS_primedEnhancer
chr11	114675468	114675469	Ttyh2	23310	upTSS_primedEnhancer
chr11	114765389	114765390	Kif19a	10655	upTSS_primedEnhancer
chr11	114795892	114795893	Btbd17	11012	upTSS_primedEnhancer
chr11	114890041	114890042	Cd300a	65382	upTSS_primedEnhancer
chr11	115091431	115091432	Rab37	55104	upTSS_primedEnhancer
chr11	115133992	115133993	Cd300lf	12543	upTSS_primedEnhancer
chr11	115154178	115154179	Rab37	6823	upTSS_primedEnhancer
chr11	115187487	115187488	Tmem104	4461	upTSS_primedEnhancer
chr11	115267243	115267244	Grin2c	2344	upTSS_primedEnhancer
chr11	115276969	115276970	Fdxr	4681	upTSS_primedEnhancer
chr11	115297546	115297547	Fads6	9074	upTSS_primedEnhancer
chr11	115307163	115307164	Otop2	18691	upTSS_primedEnhancer
chr11	115321918	115321919	Ush1g	33446	upTSS_primedEnhancer
chr11	115322530	115322531	Otop2	34058	upTSS_primedEnhancer
chr11	115334731	115334732	Otop3	24006	upTSS_primedEnhancer
chr11	115334734	115334735	Otop3	24003	upTSS_primedEnhancer
chr11	115367719	115367720	Hid1	8195	upTSS_primedEnhancer
chr11	115367756	115367757	Hid1	8232	upTSS_primedEnhancer
chr11	115381916	115381917	Cdr2l	22392	upTSS_primedEnhancer
chr11	115462473	115462474	Slc16a5	4053	upTSS_primedEnhancer
chr11	115462474	115462475	Slc16a5	4054	upTSS_primedEnhancer
chr11	115463800	115463801	Slc16a5	5380	upTSS_primedEnhancer
chr11	115475667	115475668	Armc7	17247	upTSS_primedEnhancer
chr11	115491529	115491530	Gm11694	33109	upTSS_primedEnhancer
chr11	116131128	116131129	Trim65	29587	upTSS_primedEnhancer
chr11	116199045	116199046	Acox1	10263	upTSS_primedEnhancer
chr11	116238091	116238092	Evpl	6366	upTSS_primedEnhancer
chr11	116335354	116335355	Foxj1	23315	upTSS_primedEnhancer
chr11	116413032	116413033	Rnf157	15937	upTSS_primedEnhancer
chr11	116454347	116454348	Qrich2	8639	upTSS_primedEnhancer
chr11	116531100	116531101	Sphk1	23201	upTSS_primedEnhancer
chr11	116531837	116531838	Sphk1	22464	upTSS_primedEnhancer
chr11	116531911	116531912	Sphk1	22390	upTSS_primedEnhancer
chr11	116532444	116532445	Sphk1	21857	upTSS_primedEnhancer
chr11	116532451	116532452	Sphk1	21850	upTSS_primedEnhancer
chr11	116624252	116624253	Rhbdf2	4849	upTSS_primedEnhancer
chr11	116627019	116627020	Rhbdf2	2082	upTSS_primedEnhancer
chr11	116654313	116654314	Cygb	22685	upTSS_primedEnhancer
chr11	116775507	116775508	St6galnac1	18683	upTSS_primedEnhancer
chr11	116828046	116828047	Mxra7	11767	upTSS_primedEnhancer
chr11	116828127	116828128	Mxra7	11848	upTSS_primedEnhancer
chr11	116853762	116853763	Mfsd11	37483	upTSS_primedEnhancer
chr11	116854000	116854001	Mfsd11	37721	upTSS_primedEnhancer
chr11	117797660	117797661	6030468B19Rik	2386	upTSS_primedEnhancer
chr11	117825919	117825920	Afmid	5505	upTSS_primedEnhancer
chr11	117832104	117832105	Afmid	11690	upTSS_primedEnhancer
chr11	117860752	117860753	Tmem235	40338	upTSS_primedEnhancer
chr11	117873526	117873527	Tha1	53112	upTSS_primedEnhancer
chr11	118129219	118129220	Dnah17	3016	upTSS_primedEnhancer
chr11	118212742	118212743	Cyth1	3088	upTSS_primedEnhancer
chr11	118248592	118248593	Cyth1	690	upTSS_primedEnhancer
chr11	118428457	118428458	C1qtnf1	15798	upTSS_primedEnhancer
chr11	118433801	118433802	C1qtnf1	20386	upTSS_primedEnhancer
chr11	118443534	118443535	C1qtnf1	10653	upTSS_primedEnhancer
chr11	118476832	118476833	Engase	13336	upTSS_primedEnhancer
chr11	118761041	118761042	Rbfox3	3424	upTSS_primedEnhancer
chr11	118909572	118909573	Rbfox3	133300	upTSS_primedEnhancer
chr11	118911597	118911598	Rbfox3	135325	upTSS_primedEnhancer
chr11	119040913	119040914	Cbx8	64499	upTSS_primedEnhancer
chr11	119086237	119086238	Cbx4	19175	upTSS_primedEnhancer
chr11	119228499	119228500	Tbc1d16	6654	upTSS_primedEnhancer
chr11	119307768	119307769	Card14	33156	upTSS_primedEnhancer
chr11	119355510	119355511	Sgsh	3011	upTSS_primedEnhancer
chr11	119355557	119355558	Slc26a11	3058	upTSS_primedEnhancer
chr11	119547820	119547821	Nptx1	9761	upTSS_primedEnhancer
chr11	119548630	119548631	Gm11762	8951	upTSS_primedEnhancer
chr11	119943092	119943093	Baiap2	4086	upTSS_primedEnhancer
chr11	120041781	120041782	Aatk	6129	upTSS_primedEnhancer
chr11	120047145	120047146	Aatk	11493	upTSS_primedEnhancer
chr11	120086827	120086828	Cep131	3564	upTSS_primedEnhancer
chr11	120491837	120491838	Slc25a10	17870	upTSS_primedEnhancer
chr11	120530727	120530728	Gcgr	8187	upTSS_primedEnhancer
chr11	120625014	120625015	Sirt7	27354	upTSS_primedEnhancer
chr11	120648337	120648338	Myadml2	4031	upTSS_primedEnhancer
chr11	120932872	120932873	Ccdc57	6179	upTSS_primedEnhancer
chr11	121039478	121039479	Cd7	34665	upTSS_primedEnhancer
chr11	121160271	121160272	Uts2r	33218	upTSS_primedEnhancer
chr11	121237236	121237237	Narf	11024	upTSS_primedEnhancer
chr11	121388251	121388252	Rab40b	38399	upTSS_primedEnhancer
chr11	121434953	121434954	Fn3k	49902	upTSS_primedEnhancer
chr11	121830218	121830219	Ptchd3	116575	upTSS_primedEnhancer
chr12	4038915	4038916	Efr3b	34364	upTSS_primedEnhancer
chr12	4874359	4874360	Mfsd2b	3862	upTSS_primedEnhancer
chr12	5375682	5375683	Klhl29	5375682	upTSS_primedEnhancer
chr12	5375720	5375721	2810032G03Rik	5375720	upTSS_primedEnhancer
chr12	8947929	8947930	Matn3	16496	upTSS_primedEnhancer
chr12	11436649	11436650	Vsnl1	11436649	upTSS_primedEnhancer
chr12	11456055	11456056	Rad51ap2	11456055	upTSS_primedEnhancer
chr12	16653470	16653471	Ntsr2	10804	upTSS_primedEnhancer
chr12	17011727	17011728	2410004P03Rik	31581	upTSS_primedEnhancer
chr12	17324730	17324731	Atp6v1c2	26931	upTSS_primedEnhancer
chr12	17690809	17690810	Hpcal1	11803	upTSS_primedEnhancer
chr12	24572287	24572288	Grhl1	5543	upTSS_primedEnhancer
chr12	24580719	24580720	Grhl1	13975	upTSS_primedEnhancer
chr12	24681795	24681796	Cys1	24758	upTSS_primedEnhancer
chr12	24831599	24831600	Mboat2	25759	upTSS_primedEnhancer
chr12	24974932	24974933	Kidins220	10869	upTSS_primedEnhancer
chr12	26456452	26456453	Rsad2	112407	upTSS_primedEnhancer
chr12	28910229	28910230	Gm31508	99939	upTSS_primedEnhancer
chr12	30373375	30373376	Sntg2	263861	upTSS_primedEnhancer
chr12	30373376	30373377	Sntg2	263862	upTSS_primedEnhancer
chr12	31073968	31073969	Fam110c	100749	upTSS_primedEnhancer
chr12	31559984	31559985	Slc26a4	33965	upTSS_primedEnhancer
chr12	32208470	32208471	Pik3cg	269663	upTSS_primedEnhancer
chr12	32208659	32208660	Pik3cg	269852	upTSS_primedEnhancer
chr12	32953789	32953790	4933406C10Rik	26819	upTSS_primedEnhancer
chr12	33092875	33092876	Cdhr3	19773	upTSS_primedEnhancer
chr12	33394854	33394855	Efcab10	13764	upTSS_primedEnhancer
chr12	36314169	36314170	Sostdc1	168055	upTSS_primedEnhancer
chr12	40134228	40134229	Scin	117900	upTSS_primedEnhancer
chr12	40199315	40199316	Lsmem1	52813	upTSS_primedEnhancer
chr12	41486057	41486058	Lrrn3	77251	upTSS_primedEnhancer
chr12	52699383	52699384	Akap6	136003	upTSS_primedEnhancer
chr12	53248432	53248433	Npas3	185048	upTSS_primedEnhancer
chr12	55598917	55598918	Insm2	11761	upTSS_primedEnhancer
chr12	56695471	56695472	Pax9	73859	upTSS_primedEnhancer
chr12	64965536	64965537	Klhl28	176482	upTSS_primedEnhancer
chr12	69168814	69168815	Lrr1	3363	upTSS_primedEnhancer
chr12	69241832	69241833	Klhdc1	24083	upTSS_primedEnhancer
chr12	69893105	69893106	Atl1	5122	upTSS_primedEnhancer
chr12	70154131	70154132	Abhd12b	9469	upTSS_primedEnhancer
chr12	70227683	70227684	Pygl	83021	upTSS_primedEnhancer
chr12	70347614	70347615	Trim9	12000	upTSS_primedEnhancer
chr12	72185029	72185030	Ccdc175	81897	upTSS_primedEnhancer
chr12	72441866	72441867	Lrrc9	152806	upTSS_primedEnhancer
chr12	72442249	72442250	Lrrc9	152423	upTSS_primedEnhancer
chr12	72536357	72536358	Pcnx4	58315	upTSS_primedEnhancer
chr12	72939882	72939883	Six6	60525	upTSS_primedEnhancer
chr12	73546395	73546396	Tmem30b	6665	upTSS_primedEnhancer
chr12	73548483	73548484	2210039B01Rik	8753	upTSS_primedEnhancer
chr12	74284276	74284277	1700086L19Rik	373100	upTSS_primedEnhancer
chr12	74297474	74297475	Dbpht2	386298	upTSS_primedEnhancer
chr12	75177332	75177333	Kcnh5	304593	upTSS_primedEnhancer
chr12	75308313	75308314	Rhoj	173612	upTSS_primedEnhancer
chr12	75818318	75818319	Syne2	168705	upTSS_primedEnhancer
chr12	76177259	76177260	Esr2	66525	upTSS_primedEnhancer
chr12	76324891	76324892	Akap5	17245	upTSS_primedEnhancer
chr12	76404176	76404177	Hspa2	47407	upTSS_primedEnhancer
chr12	76404370	76404371	Hspa2	47213	upTSS_primedEnhancer
chr12	76417599	76417600	Ppp1r36	33984	upTSS_primedEnhancer
chr12	76710547	76710548	Sptb	98567	upTSS_primedEnhancer
chr12	78906938	78906939	Plek2	92655	upTSS_primedEnhancer
chr12	78981025	78981026	Tmem229b	18568	upTSS_primedEnhancer
chr12	78983482	78983483	Tmem229b	16111	upTSS_primedEnhancer
chr12	79007277	79007278	Tmem229b	1997	upTSS_primedEnhancer
chr12	79208913	79208914	Rdh12	23178	upTSS_primedEnhancer
chr12	80518471	80518472	Galnt16	33301	upTSS_primedEnhancer
chr12	80518802	80518803	Galnt16	32970	upTSS_primedEnhancer
chr12	80518990	80518991	Galnt16	32782	upTSS_primedEnhancer
chr12	80692466	80692467	Plekhd1os	21173	upTSS_primedEnhancer
chr12	81333180	81333181	Slc8a3	54282	upTSS_primedEnhancer
chr12	81568474	81568475	Adam21	114079	upTSS_primedEnhancer
chr12	81781170	81781171	Map3k9	3715	upTSS_primedEnhancer
chr12	83487736	83487737	Dpf3	5649	upTSS_primedEnhancer
chr12	83763634	83763635	Papln	14136	upTSS_primedEnhancer
chr12	84114328	84114329	Dnal1	35481	upTSS_primedEnhancer
chr12	84148489	84148490	Pnma1	1320	upTSS_primedEnhancer
chr12	84361828	84361829	Fam161b	3825	upTSS_primedEnhancer
chr12	84400934	84400935	Entpd5	33598	upTSS_primedEnhancer
chr12	84409029	84409030	Entpd5	41693	upTSS_primedEnhancer
chr12	84409068	84409069	Bbof1	41732	upTSS_primedEnhancer
chr12	84448317	84448318	Aldh6a1	34607	upTSS_primedEnhancer
chr12	84451024	84451025	Aldh6a1	31900	upTSS_primedEnhancer
chr12	84569828	84569829	Vsx2	20956	upTSS_primedEnhancer
chr12	84698807	84698808	Syndig1l	11960	upTSS_primedEnhancer
chr12	85095615	85095616	Prox2	40765	upTSS_primedEnhancer
chr12	85097080	85097081	Prox2	39300	upTSS_primedEnhancer
chr12	85106431	85106432	Prox2	29949	upTSS_primedEnhancer
chr12	85175982	85175983	Pgf	28775	upTSS_primedEnhancer
chr12	85177313	85177314	Pgf	30106	upTSS_primedEnhancer
chr12	85288591	85288592	Zc2hc1c	16380	upTSS_primedEnhancer
chr12	85473890	85473891	Fos	5981	upTSS_primedEnhancer
chr12	85686720	85686721	Batf	19179	upTSS_primedEnhancer
chr12	85746539	85746540	Flvcr2	8323	upTSS_primedEnhancer
chr12	86734369	86734370	Lrrc74a	11008	upTSS_primedEnhancer
chr12	86988676	86988677	Zdhhc22	13967	upTSS_primedEnhancer
chr12	87021340	87021341	Tmem63c	17398	upTSS_primedEnhancer
chr12	87026292	87026293	Tmem63c	18132	upTSS_primedEnhancer
chr12	87102539	87102540	Ngb	57519	upTSS_primedEnhancer
chr12	87155485	87155486	Gm6566	110465	upTSS_primedEnhancer
chr12	91400993	91400994	Tshr	205681	upTSS_primedEnhancer
chr12	98574712	98574713	Kcnk10	95369	upTSS_primedEnhancer
chr12	98575127	98575128	Kcnk10	94954	upTSS_primedEnhancer
chr12	98578213	98578214	Kcnk10	91868	upTSS_primedEnhancer
chr12	99883442	99883443	Efcab11	8627	upTSS_primedEnhancer
chr12	100276609	100276610	Gm10432	6321	upTSS_primedEnhancer
chr12	100725120	100725121	Rps6ka5	31136	upTSS_primedEnhancer
chr12	100899524	100899525	Gpr68	48153	upTSS_primedEnhancer
chr12	100908198	100908199	Gpr68	39479	upTSS_primedEnhancer
chr12	101818484	101818485	Fbln5	505781	upTSS_primedEnhancer
chr12	101819119	101819120	Fbln5	506416	upTSS_primedEnhancer
chr12	102554941	102554942	Chga	7519	upTSS_primedEnhancer
chr12	102743661	102743662	Moap1	34757	upTSS_primedEnhancer
chr12	102948859	102948860	Unc79	169425	upTSS_primedEnhancer
chr12	103242146	103242147	Prima1	97049	upTSS_primedEnhancer
chr12	103314959	103314960	Fam181a	103472	upTSS_primedEnhancer
chr12	103338390	103338391	Asb2	80041	upTSS_primedEnhancer
chr12	103356001	103356002	Asb2	62430	upTSS_primedEnhancer
chr12	103532565	103532566	Ppp4r4	31690	upTSS_primedEnhancer
chr12	104865076	104865077	Clmn	7032	upTSS_primedEnhancer
chr12	104998677	104998678	Syne3	3905	upTSS_primedEnhancer
chr12	105009809	105009810	Syne3	5607	upTSS_primedEnhancer
chr12	105453856	105453857	D430019H16Rik	80646	upTSS_primedEnhancer
chr12	105563172	105563173	Bdkrb2	7296	upTSS_primedEnhancer
chr12	105685352	105685353	Gskip	10635	upTSS_primedEnhancer
chr12	108306270	108306271	Hhipl1	36907	upTSS_primedEnhancer
chr12	108334316	108334317	Cyp46a1	28924	upTSS_primedEnhancer
chr12	108371153	108371154	Eml1	7261	upTSS_primedEnhancer
chr12	108410633	108410634	Eml1	32323	upTSS_primedEnhancer
chr12	108410636	108410637	Eml1	32320	upTSS_primedEnhancer
chr12	108422816	108422817	Eml1	20140	upTSS_primedEnhancer
chr12	108424037	108424038	Eml1	18919	upTSS_primedEnhancer
chr12	108495296	108495297	Eml1	30994	upTSS_primedEnhancer
chr12	108555618	108555619	Gm16596	11892	upTSS_primedEnhancer
chr12	108702306	108702307	Degs2	9195	upTSS_primedEnhancer
chr12	108835876	108835877	Slc25a29	8003	upTSS_primedEnhancer
chr12	110841029	110841030	4921507G05Rik	25573	upTSS_primedEnhancer
chr12	111406809	111406810	Lbhd2	6216	upTSS_primedEnhancer
chr12	111417430	111417431	Exoc3l4	3497	upTSS_primedEnhancer
chr12	111417445	111417446	Exoc3l4	3512	upTSS_primedEnhancer
chr12	111442661	111442662	Tnfaip2	28728	upTSS_primedEnhancer
chr12	111485823	111485824	Gm266	13315	upTSS_primedEnhancer
chr12	111574402	111574403	2810029C07Rik	1795	upTSS_primedEnhancer
chr12	111908055	111908056	Ppp1r13b	5758	upTSS_primedEnhancer
chr12	111944482	111944483	5033406O09Rik	29700	upTSS_primedEnhancer
chr12	111971559	111971560	Tdrd9	56777	upTSS_primedEnhancer
chr12	112106683	112106684	Aspg	5583	upTSS_primedEnhancer
chr12	112511160	112511161	Tmem179	5117	upTSS_primedEnhancer
chr12	112620047	112620048	Adssl1	14256	upTSS_primedEnhancer
chr12	112678840	112678841	Zbtb42	37517	upTSS_primedEnhancer
chr12	112808975	112808976	Clba1	54435	upTSS_primedEnhancer
chr12	112860916	112860917	Gpr132	2494	upTSS_primedEnhancer
chr12	113185903	113185904	Tmem121	36251	upTSS_primedEnhancer
chr12	117151269	117151270	Gm10421	48941	upTSS_primedEnhancer
chr12	118199043	118199044	Dnah11	319312	upTSS_primedEnhancer
chr13	12459316	12459317	Lgals8	11508	upTSS_primedEnhancer
chr13	12461738	12461739	Lgals8	13930	upTSS_primedEnhancer
chr13	12520450	12520451	Edaradd	72642	upTSS_primedEnhancer
chr13	13784059	13784060	Gng4	24107	upTSS_primedEnhancer
chr13	13784307	13784308	Gng4	23859	upTSS_primedEnhancer
chr13	17694765	17694766	Sugct	15969	upTSS_primedEnhancer
chr13	21468501	21468502	Nkapl	201236	upTSS_primedEnhancer
chr13	21478849	21478850	Zkscan4	211584	upTSS_primedEnhancer
chr13	21506524	21506525	Zfp389	21506524	upTSS_primedEnhancer
chr13	21981181	21981182	Pom121l2	9921	upTSS_primedEnhancer
chr13	21981194	21981195	Pom121l2	9934	upTSS_primedEnhancer
chr13	22009741	22009742	Prss16	15814	upTSS_primedEnhancer
chr13	23465901	23465902	Btn1a1	23465901	upTSS_primedEnhancer
chr13	23695811	23695812	H1f6	76369	upTSS_primedEnhancer
chr13	23934156	23934157	H2bc1	161626	upTSS_primedEnhancer
chr13	23934437	23934438	H2ac1	161907	upTSS_primedEnhancer
chr13	24582189	24582190	Ripor2	5556	upTSS_primedEnhancer
chr13	24614606	24614607	Ripor2	37973	upTSS_primedEnhancer
chr13	24638648	24638649	Ripor2	57792	upTSS_primedEnhancer
chr13	24845131	24845132	D130043K22Rik	20223	upTSS_primedEnhancer
chr13	24943152	24943153	Gpld1	35716	upTSS_primedEnhancer
chr13	25056004	25056005	Dcdc2a	148568	upTSS_primedEnhancer
chr13	30336356	30336357	Agtr1a	81885	upTSS_primedEnhancer
chr13	30749233	30749234	Irf4	189497	upTSS_primedEnhancer
chr13	32783964	32783965	Mylk4	38877	upTSS_primedEnhancer
chr13	34078008	34078009	Tubb2a	8805	upTSS_primedEnhancer
chr13	34113272	34113273	4930447K03Rik	16188	upTSS_primedEnhancer
chr13	34963809	34963810	Eci3	2066	upTSS_primedEnhancer
chr13	35967906	35967907	Ppp1r3g	57061	upTSS_primedEnhancer
chr13	36730689	36730690	Nrn1	146613	upTSS_primedEnhancer
chr13	36734477	36734478	Nrn1	150401	upTSS_primedEnhancer
chr13	38036937	38036938	Cage1	24461	upTSS_primedEnhancer
chr13	38960619	38960620	5033403F01Rik	134118	upTSS_primedEnhancer
chr13	41070465	41070466	Mak	65088	upTSS_primedEnhancer
chr13	41079706	41079707	Mak	55847	upTSS_primedEnhancer
chr13	41220162	41220163	Elovl2	22136	upTSS_primedEnhancer
chr13	41220403	41220404	Elovl2	22377	upTSS_primedEnhancer
chr13	41359001	41359002	Nedd9	98743	upTSS_primedEnhancer
chr13	41487360	41487361	Nedd9	27839	upTSS_primedEnhancer
chr13	42680799	42680800	Phactr1	38610	upTSS_primedEnhancer
chr13	42709581	42709582	Phactr1	9828	upTSS_primedEnhancer
chr13	42866247	42866248	Phactr1	4442	upTSS_primedEnhancer
chr13	43122839	43122840	Phactr1	33924	upTSS_primedEnhancer
chr13	43560191	43560192	Mcur1	4585	upTSS_primedEnhancer
chr13	43615797	43615798	Rnf182	29416	upTSS_primedEnhancer
chr13	43716791	43716792	Gm20751	24	upTSS_primedEnhancer
chr13	44121167	44121168	Gm5083	4056	upTSS_primedEnhancer
chr13	45389742	45389743	Mylip	4337	upTSS_primedEnhancer
chr13	46418300	46418301	Rbm24	107679	upTSS_primedEnhancer
chr13	47043217	47043218	Tpmt	6238	upTSS_primedEnhancer
chr13	47043499	47043500	Kdm1b	5956	upTSS_primedEnhancer
chr13	47122720	47122721	Rnf144b	28628	upTSS_primedEnhancer
chr13	47148670	47148671	A930002C04Rik	5488	upTSS_primedEnhancer
chr13	47194003	47194004	Rnf144b	39127	upTSS_primedEnhancer
chr13	48261116	48261117	Id4	22974	upTSS_primedEnhancer
chr13	48273884	48273885	A330048O09Rik	35742	upTSS_primedEnhancer
chr13	48593391	48593392	Ptpdc1	9987	upTSS_primedEnhancer
chr13	48625672	48625673	Ptpdc1	22021	upTSS_primedEnhancer
chr13	48663036	48663037	Barx1	59385	upTSS_primedEnhancer
chr13	49148328	49148329	Wnk2	30564	upTSS_primedEnhancer
chr13	49187529	49187530	Ninj1	3173	upTSS_primedEnhancer
chr13	49216026	49216027	Card19	14758	upTSS_primedEnhancer
chr13	49248294	49248295	Susd3	47026	upTSS_primedEnhancer
chr13	49248706	49248707	Susd3	47438	upTSS_primedEnhancer
chr13	51171025	51171026	Nxnl2	8605	upTSS_primedEnhancer
chr13	51408618	51408619	S1pr3	108790	upTSS_primedEnhancer
chr13	51569451	51569452	Shc3	4813	upTSS_primedEnhancer
chr13	52096741	52096742	4921525O09Rik	34034	upTSS_primedEnhancer
chr13	52530836	52530837	Diras2	5258	upTSS_primedEnhancer
chr13	52573225	52573226	Gm2848	36610	upTSS_primedEnhancer
chr13	52981039	52981040	Nfil3	27740	upTSS_primedEnhancer
chr13	53393689	53393690	Gm2762	117583	upTSS_primedEnhancer
chr13	54054780	54054781	Drd1	12703	upTSS_primedEnhancer
chr13	54055658	54055659	Drd1	11825	upTSS_primedEnhancer
chr13	54192129	54192130	Hrh2	5599	upTSS_primedEnhancer
chr13	54192133	54192134	Hrh2	5603	upTSS_primedEnhancer
chr13	54701463	54701464	Cdhr2	28343	upTSS_primedEnhancer
chr13	54749874	54749875	Gprin1	76754	upTSS_primedEnhancer
chr13	54766595	54766596	Sncb	61921	upTSS_primedEnhancer
chr13	54949411	54949412	Unc5a	27185	upTSS_primedEnhancer
chr13	55020819	55020820	Hk3	14018	upTSS_primedEnhancer
chr13	55021385	55021386	Hk3	14584	upTSS_primedEnhancer
chr13	55105309	55105310	Zfp346	29787	upTSS_primedEnhancer
chr13	55152818	55152819	Fgfr4	16601	upTSS_primedEnhancer
chr13	55369732	55369733	Rgs14	8254	upTSS_primedEnhancer
chr13	55399648	55399649	Slc34a1	3010	upTSS_primedEnhancer
chr13	55415232	55415233	Pfn3	9015	upTSS_primedEnhancer
chr13	55426804	55426805	F12	20587	upTSS_primedEnhancer
chr13	55528538	55528539	Dok3	19916	upTSS_primedEnhancer
chr13	55784579	55784580	Catsper3	22969	upTSS_primedEnhancer
chr13	56178885	56178886	Tifab	14625	upTSS_primedEnhancer
chr13	56296551	56296552	Cxcl14	10650	upTSS_primedEnhancer
chr13	56362900	56362901	Gm10782	7808	upTSS_primedEnhancer
chr13	56438355	56438356	Slc25a48	7098	upTSS_primedEnhancer
chr13	56522472	56522473	Fbxl21	51186	upTSS_primedEnhancer
chr13	56895789	56895790	Trpc7	14159	upTSS_primedEnhancer
chr13	57908332	57908333	Spock1	74640	upTSS_primedEnhancer
chr13	58113647	58113648	Klhl3	41827	upTSS_primedEnhancer
chr13	58157649	58157650	Idnk	19898	upTSS_primedEnhancer
chr13	58354947	58354948	Kif27	87959	upTSS_primedEnhancer
chr13	58610877	58610878	Slc28a3	11906	upTSS_primedEnhancer
chr13	58806569	58806570	Ntrk2	59648	upTSS_primedEnhancer
chr13	58807697	58807698	Ntrk2	60776	upTSS_primedEnhancer
chr13	59694101	59694102	4921517D22Rik	6156	upTSS_primedEnhancer
chr13	59706197	59706198	Spata31d1a	5046	upTSS_primedEnhancer
chr13	59731752	59731753	Spata31d1d	3306	upTSS_primedEnhancer
chr13	64161866	64161867	Habp4	43464	upTSS_primedEnhancer
chr13	64312710	64312711	Prxl2c	7434	upTSS_primedEnhancer
chr13	64432553	64432554	Cdk20	111685	upTSS_primedEnhancer
chr13	67061170	67061171	Zfp712	142483	upTSS_primedEnhancer
chr13	67268994	67268995	Zfp458	81392	upTSS_primedEnhancer
chr13	67269068	67269069	Zfp458	81318	upTSS_primedEnhancer
chr13	67306412	67306413	Zfp457	43974	upTSS_primedEnhancer
chr13	67830985	67830986	4930525G20Rik	7410	upTSS_primedEnhancer
chr13	69611463	69611464	Srd5a1	4811	upTSS_primedEnhancer
chr13	69739897	69739898	Ube2ql1	20447	upTSS_primedEnhancer
chr13	70841811	70841812	Adamts16	219056	upTSS_primedEnhancer
chr13	73536747	73536748	Slc6a3	48075	upTSS_primedEnhancer
chr13	74009419	74009420	Tppp	258286	upTSS_primedEnhancer
chr13	81633144	81633145	Adgrv1	9156	upTSS_primedEnhancer
chr13	81711417	81711418	Mblac2	7283	upTSS_primedEnhancer
chr13	83504034	83504035	Mef2c	206378	upTSS_primedEnhancer
chr13	83523656	83523657	Mef2c	186756	upTSS_primedEnhancer
chr13	83524743	83524744	Mef2c	185669	upTSS_primedEnhancer
chr13	83573607	83573608	Mef2c	136805	upTSS_primedEnhancer
chr13	84222175	84222176	A230107N01Rik	8835	upTSS_primedEnhancer
chr13	90905355	90905356	Atp6ap1l	32871	upTSS_primedEnhancer
chr13	92425969	92425970	Ankrd34b	91501	upTSS_primedEnhancer
chr13	93674302	93674303	Bhmt2	349813	upTSS_primedEnhancer
chr13	93674436	93674437	Dmgdh	349947	upTSS_primedEnhancer
chr13	95223050	95223051	Pde8b	10181	upTSS_primedEnhancer
chr13	95223092	95223093	Pde8b	10223	upTSS_primedEnhancer
chr13	95250289	95250290	Pde8b	37420	upTSS_primedEnhancer
chr13	95250304	95250305	Pde8b	37435	upTSS_primedEnhancer
chr13	95250336	95250337	Pde8b	37467	upTSS_primedEnhancer
chr13	96924689	96924690	Gcnt4	39408	upTSS_primedEnhancer
chr13	98317116	98317117	Gm9828	18148	upTSS_primedEnhancer
chr13	98694831	98694832	Tmem171	26996	upTSS_primedEnhancer
chr13	98694842	98694843	Tmem171	26985	upTSS_primedEnhancer
chr13	99900683	99900684	Cartpt	198418	upTSS_primedEnhancer
chr13	100452864	100452865	Naip1	63416	upTSS_primedEnhancer
chr13	101692630	101692631	Pik3r1	57776	upTSS_primedEnhancer
chr13	101768217	101768218	Pik3r1	3144	upTSS_primedEnhancer
chr13	104109741	104109742	Sgtb	61252	upTSS_primedEnhancer
chr13	104287835	104287836	Adamts6	114524	upTSS_primedEnhancer
chr13	105054930	105054931	Rgs7bp	170905	upTSS_primedEnhancer
chr13	107469822	107469823	AI197445	129334	upTSS_primedEnhancer
chr13	110280206	110280207	Rab3c	242205	upTSS_primedEnhancer
chr13	110280996	110280997	Rab3c	242995	upTSS_primedEnhancer
chr13	112660766	112660767	Slc38a9	86372	upTSS_primedEnhancer
chr13	112993868	112993869	Mcidas	19262	upTSS_primedEnhancer
chr13	113035379	113035380	Cdc20b	20862	upTSS_primedEnhancer
chr13	113209659	113209660	Esm1	9330	upTSS_primedEnhancer
chr13	116309688	116309689	Isl1	923469	upTSS_primedEnhancer
chr13	119755882	119755883	Nim1k	12945	upTSS_primedEnhancer
chr14	8098211	8098212	Pxk	25178	upTSS_primedEnhancer
chr14	13284638	13284639	Gm5087	13284638	upTSS_primedEnhancer
chr14	13284780	13284781	Synpr	13284780	upTSS_primedEnhancer
chr14	13453958	13453959	Synpr	13453958	upTSS_primedEnhancer
chr14	20452225	20452226	Cfap70	53522	upTSS_primedEnhancer
chr14	20794239	20794240	Gm30108	5817	upTSS_primedEnhancer
chr14	20836662	20836663	Plau	12380	upTSS_primedEnhancer
chr14	25769072	25769073	Zcchc24	10651	upTSS_primedEnhancer
chr14	30009000	30009001	Chdh	9103	upTSS_primedEnhancer
chr14	30021303	30021304	Chdh	21406	upTSS_primedEnhancer
chr14	30022633	30022634	Chdh	22736	upTSS_primedEnhancer
chr14	30353486	30353487	Cacna1d	169885	upTSS_primedEnhancer
chr14	30491156	30491157	Cacna1d	32215	upTSS_primedEnhancer
chr14	30879257	30879258	Mustn1	146174	upTSS_primedEnhancer
chr14	30886476	30886477	Itih4	138955	upTSS_primedEnhancer
chr14	30923587	30923588	Itih3	101844	upTSS_primedEnhancer
chr14	31168641	31168642	Stab1	26424	upTSS_primedEnhancer
chr14	31217873	31217874	Sema3g	21968	upTSS_primedEnhancer
chr14	31323896	31323897	Dnah1	58059	upTSS_primedEnhancer
chr14	31577383	31577384	Colq	53404	upTSS_primedEnhancer
chr14	31640965	31640966	Hacl1	9414	upTSS_primedEnhancer
chr14	32465909	32465910	Chat	53963	upTSS_primedEnhancer
chr14	32856756	32856757	Vstm4	28192	upTSS_primedEnhancer
chr14	32991382	32991383	Lrrc18	162818	upTSS_primedEnhancer
chr14	33185066	33185067	Wdfy4	61267	upTSS_primedEnhancer
chr14	33923587	33923588	Gdf10	250450	upTSS_primedEnhancer
chr14	33954003	33954004	Rbp3	220034	upTSS_primedEnhancer
chr14	33978764	33978765	Zfp488	195273	upTSS_primedEnhancer
chr14	34152419	34152420	Npy4r	21618	upTSS_primedEnhancer
chr14	34201633	34201634	Gprin2	10251	upTSS_primedEnhancer
chr14	34220046	34220047	Syt15	7985	upTSS_primedEnhancer
chr14	34522801	34522802	9230112D13Rik	15997	upTSS_primedEnhancer
chr14	34588607	34588608	Ldb3	26027	upTSS_primedEnhancer
chr14	34588681	34588682	Ldb3	26101	upTSS_primedEnhancer
chr14	34600142	34600143	Opn4	37562	upTSS_primedEnhancer
chr14	44859375	44859376	Ptgdr	7562	upTSS_primedEnhancer
chr14	45219425	45219426	Txndc16	89677	upTSS_primedEnhancer
chr14	45219717	45219718	Gpr137c	89385	upTSS_primedEnhancer
chr14	46832134	46832135	Cgrrf1	45224	upTSS_primedEnhancer
chr14	47189413	47189414	Gch1	39459	upTSS_primedEnhancer
chr14	48446123	48446124	Tmem260	56788	upTSS_primedEnhancer
chr14	48446352	48446353	Tmem260	56559	upTSS_primedEnhancer
chr14	49783383	49783384	Armh4	48422	upTSS_primedEnhancer
chr14	50895352	50895353	Klhl33	41554	upTSS_primedEnhancer
chr14	50897483	50897484	Klhl33	39423	upTSS_primedEnhancer
chr14	51091077	51091078	Rnase4	88754	upTSS_primedEnhancer
chr14	51988829	51988830	Gm16617	5811	upTSS_primedEnhancer
chr14	54476100	54476101	Rem2	6503	upTSS_primedEnhancer
chr14	54625310	54625311	Psmb11	14401	upTSS_primedEnhancer
chr14	54641364	54641365	Cdh24	30455	upTSS_primedEnhancer
chr14	54712174	54712175	Cebpe	32081	upTSS_primedEnhancer
chr14	54781886	54781887	Slc7a8	85703	upTSS_primedEnhancer
chr14	54860490	54860491	Homez	7099	upTSS_primedEnhancer
chr14	54864158	54864159	Homez	3431	upTSS_primedEnhancer
chr14	54913132	54913133	Slc22a17	6105	upTSS_primedEnhancer
chr14	54932695	54932696	Il25	11440	upTSS_primedEnhancer
chr14	54936470	54936471	Cmtm5	15215	upTSS_primedEnhancer
chr14	54936497	54936498	Cmtm5	15242	upTSS_primedEnhancer
chr14	55490651	55490652	Carmil3	29703	upTSS_primedEnhancer
chr14	55491069	55491070	Carmil3	30121	upTSS_primedEnhancer
chr14	55491070	55491071	Carmil3	30122	upTSS_primedEnhancer
chr14	55510445	55510446	Cpne6	25952	upTSS_primedEnhancer
chr14	55511360	55511361	Cpne6	25037	upTSS_primedEnhancer
chr14	55524252	55524253	Nrl	12145	upTSS_primedEnhancer
chr14	55524981	55524982	Nrl	11416	upTSS_primedEnhancer
chr14	55585254	55585255	Emc9	37367	upTSS_primedEnhancer
chr14	55618166	55618167	Rec8	4455	upTSS_primedEnhancer
chr14	55650184	55650185	Tssk4	25849	upTSS_primedEnhancer
chr14	55784072	55784073	Adcy4	79725	upTSS_primedEnhancer
chr14	55884256	55884257	Cbln3	5461	upTSS_primedEnhancer
chr14	56571846	56571847	Cenpj	9046	upTSS_primedEnhancer
chr14	56575619	56575620	Parp4	5273	upTSS_primedEnhancer
chr14	57057723	57057724	Gja3	97264	upTSS_primedEnhancer
chr14	57058030	57058031	Gja3	96957	upTSS_primedEnhancer
chr14	57104702	57104703	Gjb2	50285	upTSS_primedEnhancer
chr14	57133611	57133612	Gjb6	21376	upTSS_primedEnhancer
chr14	58072686	58072687	Fgf9	14962	upTSS_primedEnhancer
chr14	59341330	59341331	Phf11b	129628	upTSS_primedEnhancer
chr14	59393512	59393513	Phf11c	77446	upTSS_primedEnhancer
chr14	60086914	60086915	Atp8a2	61477	upTSS_primedEnhancer
chr14	60377692	60377693	Amer2	6719	upTSS_primedEnhancer
chr14	61258490	61258491	Sgcg	20822	upTSS_primedEnhancer
chr14	61607457	61607458	Kcnrg	77509	upTSS_primedEnhancer
chr14	62456289	62456290	Gucy1b2	129450	upTSS_primedEnhancer
chr14	63417187	63417188	Blk	5374	upTSS_primedEnhancer
chr14	65266618	65266619	Fbxo16	66457	upTSS_primedEnhancer
chr14	65666403	65666404	Scara5	9339	upTSS_primedEnhancer
chr14	66077769	66077770	Adam2	23758	upTSS_primedEnhancer
chr14	67745181	67745182	Gnrh1	67772	upTSS_primedEnhancer
chr14	69029289	69029290	Stc1	246323	upTSS_primedEnhancer
chr14	69190692	69190693	Nkx3-1	84920	upTSS_primedEnhancer
chr14	70077317	70077318	Egr3	14835	upTSS_primedEnhancer
chr14	70077795	70077796	Egr3	14357	upTSS_primedEnhancer
chr14	70100093	70100094	Bin3	3507	upTSS_primedEnhancer
chr14	70289497	70289498	Ppp3cc	13800	upTSS_primedEnhancer
chr14	70457517	70457518	Phyhip	12167	upTSS_primedEnhancer
chr14	70530821	70530822	Lgi3	60892	upTSS_primedEnhancer
chr14	70577824	70577825	Nudt18	15810	upTSS_primedEnhancer
chr14	70578099	70578100	Nudt18	15535	upTSS_primedEnhancer
chr14	70653084	70653085	Npm2	43805	upTSS_primedEnhancer
chr14	75016027	75016028	Rubcnl	72243	upTSS_primedEnhancer
chr14	75016036	75016037	Rubcnl	72252	upTSS_primedEnhancer
chr14	75130883	75130884	Lrrc63	159315	upTSS_primedEnhancer
chr14	75131123	75131124	Lcp1	159075	upTSS_primedEnhancer
chr14	75136425	75136426	Lcp1	153773	upTSS_primedEnhancer
chr14	75787037	75787038	Slc25a30	61136	upTSS_primedEnhancer
chr14	79301635	79301636	Rgcc	15236	upTSS_primedEnhancer
chr14	79771312	79771313	Pcdh8	31795	upTSS_primedEnhancer
chr14	88471396	88471397	Pcdh20	88471396	upTSS_primedEnhancer
chr14	93890669	93890670	Pcdh9	414607	upTSS_primedEnhancer
chr14	93890679	93890680	Pcdh9	414597	upTSS_primedEnhancer
chr14	98169765	98169766	Dach1	737586	upTSS_primedEnhancer
chr14	108914239	108914240	Slitrk1	108914239	upTSS_primedEnhancer
chr14	118787871	118787872	Cldn10	8392	upTSS_primedEnhancer
chr14	118854950	118854951	Cldn10	11779	upTSS_primedEnhancer
chr14	120275669	120275670	Mbnl2	29483	upTSS_primedEnhancer
chr14	120306452	120306453	Mbnl2	775	upTSS_primedEnhancer
chr14	121915888	121915889	Gpr18	16359	upTSS_primedEnhancer
chr15	3996039	3996040	Gm2093	34625	upTSS_primedEnhancer
chr15	5108533	5108534	Card6	26887	upTSS_primedEnhancer
chr15	5244187	5244188	Ptger4	5244187	upTSS_primedEnhancer
chr15	6579847	6579848	Fyb	24036	upTSS_primedEnhancer
chr15	6874313	6874314	Osmr	34736	upTSS_primedEnhancer
chr15	9748868	9748869	Spef2	9748868	upTSS_primedEnhancer
chr15	11000721	11000722	Slc45a2	11000721	upTSS_primedEnhancer
chr15	11037968	11037969	Rxfp3	11037968	upTSS_primedEnhancer
chr15	13173675	13173676	Cdh6	77141	upTSS_primedEnhancer
chr15	25843298	25843299	Retreg1	11385	upTSS_primedEnhancer
chr15	25933552	25933553	Retreg1	17070	upTSS_primedEnhancer
chr15	25940702	25940703	Retreg1	24220	upTSS_primedEnhancer
chr15	25940826	25940827	Retreg1	24344	upTSS_primedEnhancer
chr15	25942679	25942680	Retreg1	26197	upTSS_primedEnhancer
chr15	27681542	27681543	Otulinl	47168	upTSS_primedEnhancer
chr15	28203766	28203767	Dnah5	5203	upTSS_primedEnhancer
chr15	31224385	31224386	Dap	24350	upTSS_primedEnhancer
chr15	31453689	31453690	Ropn1l	33889	upTSS_primedEnhancer
chr15	31568833	31568834	Cmbl	5895	upTSS_primedEnhancer
chr15	34453312	34453313	Erich5	34896	upTSS_primedEnhancer
chr15	36164861	36164862	Fbxo43	107154	upTSS_primedEnhancer
chr15	36555573	36555574	Snx31	6015	upTSS_primedEnhancer
chr15	37960856	37960857	Rrm2b	45480	upTSS_primedEnhancer
chr15	37961055	37961056	Rrm2b	45281	upTSS_primedEnhancer
chr15	40134365	40134366	9330182O14Rik	19494	upTSS_primedEnhancer
chr15	43870029	43870030	Tmem74	110666	upTSS_primedEnhancer
chr15	44457453	44457454	Pkhd1l1	44457453	upTSS_primedEnhancer
chr15	64922296	64922297	Adcy8	331681	upTSS_primedEnhancer
chr15	66670770	66670771	Tg	207178	upTSS_primedEnhancer
chr15	67176882	67176883	St3gal1	98970	upTSS_primedEnhancer
chr15	72810324	72810325	Peg13	89993	upTSS_primedEnhancer
chr15	73512560	73512561	Dennd3	7775	upTSS_primedEnhancer
chr15	73707505	73707506	Gpr20	2672	upTSS_primedEnhancer
chr15	73833110	73833111	Gm6569	26169	upTSS_primedEnhancer
chr15	73834566	73834567	Gm6569	24713	upTSS_primedEnhancer
chr15	74636318	74636319	Mroh4	517	upTSS_primedEnhancer
chr15	74672570	74672571	Arc	29126	upTSS_primedEnhancer
chr15	74752979	74752980	Lynx1	27219	upTSS_primedEnhancer
chr15	75704288	75704289	Rhpn1	24051	upTSS_primedEnhancer
chr15	75969123	75969124	Zfp707	2522	upTSS_primedEnhancer
chr15	75993769	75993770	Mapk15	17368	upTSS_primedEnhancer
chr15	76091690	76091691	Nrbp2	60553	upTSS_primedEnhancer
chr15	76126556	76126557	BC024139	25687	upTSS_primedEnhancer
chr15	76246807	76246808	Grina	7816	upTSS_primedEnhancer
chr15	76268089	76268090	Spatc1	3485	upTSS_primedEnhancer
chr15	76294372	76294373	Smpd5	29768	upTSS_primedEnhancer
chr15	76380513	76380514	Mroh1	5369	upTSS_primedEnhancer
chr15	76390031	76390032	Mroh1	3459	upTSS_primedEnhancer
chr15	76433214	76433215	Mir6954	3295	upTSS_primedEnhancer
chr15	76457438	76457439	Scx	2822	upTSS_primedEnhancer
chr15	76522129	76522130	Scrt1	32735	upTSS_primedEnhancer
chr15	76659858	76659859	Kifc2	28303	upTSS_primedEnhancer
chr15	76660581	76660582	Kifc2	29026	upTSS_primedEnhancer
chr15	76722173	76722174	Lrrc24	81123	upTSS_primedEnhancer
chr15	76871435	76871436	Zfp251	13768	upTSS_primedEnhancer
chr15	77755273	77755274	Apol8	117862	upTSS_primedEnhancer
chr15	77757010	77757011	Apol8	116125	upTSS_primedEnhancer
chr15	78119280	78119281	Cacng2	22981	upTSS_primedEnhancer
chr15	78204237	78204238	Pvalb	21711	upTSS_primedEnhancer
chr15	78206400	78206401	Pvalb	23874	upTSS_primedEnhancer
chr15	78325800	78325801	Csf2rb	58036	upTSS_primedEnhancer
chr15	78325990	78325991	Csf2rb	57846	upTSS_primedEnhancer
chr15	78541406	78541407	Sstr3	4175	upTSS_primedEnhancer
chr15	78544345	78544346	Sstr3	7114	upTSS_primedEnhancer
chr15	78597047	78597048	Cyth4	4242	upTSS_primedEnhancer
chr15	78718113	78718114	Elfn2	30613	upTSS_primedEnhancer
chr15	78718771	78718772	Elfn2	29955	upTSS_primedEnhancer
chr15	78947724	78947725	Triobp	11524	upTSS_primedEnhancer
chr15	78983056	78983057	Triobp	14787	upTSS_primedEnhancer
chr15	79023529	79023530	Gm17753	13966	upTSS_primedEnhancer
chr15	79025954	79025955	Gm17753	16391	upTSS_primedEnhancer
chr15	79028212	79028213	H1f0	18649	upTSS_primedEnhancer
chr15	79041885	79041886	Galr3	32322	upTSS_primedEnhancer
chr15	79062859	79062860	Ankrd54	25319	upTSS_primedEnhancer
chr15	79141251	79141252	1700088E04Rik	8293	upTSS_primedEnhancer
chr15	79164490	79164491	Sox10	12719	upTSS_primedEnhancer
chr15	79254748	79254749	Slc16a8	25814	upTSS_primedEnhancer
chr15	79285509	79285510	Baiap2l2	2680	upTSS_primedEnhancer
chr15	79346621	79346622	Maff	3319	upTSS_primedEnhancer
chr15	79347520	79347521	Maff	4218	upTSS_primedEnhancer
chr15	79348061	79348062	Maff	4759	upTSS_primedEnhancer
chr15	79348402	79348403	Maff	5100	upTSS_primedEnhancer
chr15	79375300	79375301	Mir1943	10409	upTSS_primedEnhancer
chr15	79505241	79505242	Kcnj4	18337	upTSS_primedEnhancer
chr15	79605109	79605110	Dmc1	3986	upTSS_primedEnhancer
chr15	79658956	79658957	Fam227a	37369	upTSS_primedEnhancer
chr15	79804709	79804710	Nptxr	8950	upTSS_primedEnhancer
chr15	80287238	80287239	Cacna1i	10968	upTSS_primedEnhancer
chr15	80572597	80572598	Grap2	4446	upTSS_primedEnhancer
chr15	80623483	80623484	Grap2	654	upTSS_primedEnhancer
chr15	80671847	80671848	Fam83f	35960	upTSS_primedEnhancer
chr15	81235499	81235500	Mchr1	18262	upTSS_primedEnhancer
chr15	81802613	81802614	Gm17597	30841	upTSS_primedEnhancer
chr15	81858326	81858327	Tob2	6289	upTSS_primedEnhancer
chr15	81936759	81936760	Csdc2	5156	upTSS_primedEnhancer
chr15	82070117	82070118	Mei1	71866	upTSS_primedEnhancer
chr15	82082476	82082477	Mei1	84225	upTSS_primedEnhancer
chr15	82127922	82127923	Ccdc134	47956	upTSS_primedEnhancer
chr15	82127975	82127976	Ccdc134	47903	upTSS_primedEnhancer
chr15	82224380	82224381	Tnfrsf13c	45610	upTSS_primedEnhancer
chr15	82298984	82298985	Wbp2nl	4321	upTSS_primedEnhancer
chr15	82338826	82338827	Naga	44163	upTSS_primedEnhancer
chr15	82380260	82380261	Cyp2d22	85597	upTSS_primedEnhancer
chr15	82794245	82794246	Cyp2d26	36384	upTSS_primedEnhancer
chr15	83350247	83350248	Arfgap3	17001	upTSS_primedEnhancer
chr15	83510907	83510908	Ttll1	19098	upTSS_primedEnhancer
chr15	83518474	83518475	Ttll1	26665	upTSS_primedEnhancer
chr15	83526862	83526863	Bik	24981	upTSS_primedEnhancer
chr15	83725039	83725040	Scube1	40030	upTSS_primedEnhancer
chr15	83919373	83919374	Efcab6	22478	upTSS_primedEnhancer
chr15	83936095	83936096	Efcab6	39200	upTSS_primedEnhancer
chr15	84065349	84065350	Efcab6	2283	upTSS_primedEnhancer
chr15	84123175	84123176	Pnpla5	35462	upTSS_primedEnhancer
chr15	84167816	84167817	Pnpla3	981	upTSS_primedEnhancer
chr15	84168270	84168271	Mir6392	527	upTSS_primedEnhancer
chr15	84324720	84324721	Parvg	21337	upTSS_primedEnhancer
chr15	84326119	84326120	Parvg	22736	upTSS_primedEnhancer
chr15	84444325	84444326	Shisal1	30027	upTSS_primedEnhancer
chr15	84446574	84446575	Shisal1	32276	upTSS_primedEnhancer
chr15	84447060	84447061	Shisal1	32762	upTSS_primedEnhancer
chr15	84482860	84482861	Shisal1	916	upTSS_primedEnhancer
chr15	84720266	84720267	Gm20556	12671	upTSS_primedEnhancer
chr15	84951623	84951624	Mir1249	31191	upTSS_primedEnhancer
chr15	84960962	84960963	5031439G07Rik	21852	upTSS_primedEnhancer
chr15	84987971	84987972	5031439G07Rik	3244	upTSS_primedEnhancer
chr15	85017141	85017142	Upk3a	4791	upTSS_primedEnhancer
chr15	85132098	85132099	Ribc2	19567	upTSS_primedEnhancer
chr15	85132099	85132100	Ribc2	19566	upTSS_primedEnhancer
chr15	85735564	85735565	Ppara	50435	upTSS_primedEnhancer
chr15	85735776	85735777	Ppara	50647	upTSS_primedEnhancer
chr15	85832304	85832305	Ttc38	4774	upTSS_primedEnhancer
chr15	88978553	88978554	Mlc1	56938	upTSS_primedEnhancer
chr15	88978989	88978990	Mlc1	57374	upTSS_primedEnhancer
chr15	89059726	89059727	Panx2	138111	upTSS_primedEnhancer
chr15	89075854	89075855	1810021B22Rik	154239	upTSS_primedEnhancer
chr15	89379254	89379255	Odf3b	19616	upTSS_primedEnhancer
chr15	89384059	89384060	Klhdc7b	14811	upTSS_primedEnhancer
chr15	89425862	89425863	Cpt1b	7153	upTSS_primedEnhancer
chr15	89476252	89476253	C230037L18Rik	4461	upTSS_primedEnhancer
chr15	89568326	89568327	Acr	4287	upTSS_primedEnhancer
chr15	89591923	89591924	Rabl2	5446	upTSS_primedEnhancer
chr15	91049951	91049952	Kif21a	4909	upTSS_primedEnhancer
chr15	91192007	91192008	Abcd2	71427	upTSS_primedEnhancer
chr15	91573261	91573262	Slc2a13	309374	upTSS_primedEnhancer
chr15	92051165	92051166	Cntn1	470595	upTSS_primedEnhancer
chr15	92128128	92128129	Cntn1	393632	upTSS_primedEnhancer
chr15	92161357	92161358	Cntn1	360403	upTSS_primedEnhancer
chr15	92396810	92396811	Pdzrn4	124950	upTSS_primedEnhancer
chr15	92597109	92597110	Pdzrn4	74847	upTSS_primedEnhancer
chr15	93275179	93275180	Gxylt1	130122	upTSS_primedEnhancer
chr15	94404350	94404351	Adamts20	112867	upTSS_primedEnhancer
chr15	94543660	94543661	Irak4	17946	upTSS_primedEnhancer
chr15	95654771	95654772	Dbx2	69189	upTSS_primedEnhancer
chr15	95751591	95751592	Gm6961	32908	upTSS_primedEnhancer
chr15	97908296	97908297	Vdr	32246	upTSS_primedEnhancer
chr15	98167806	98167807	Ccdc184	94923	upTSS_primedEnhancer
chr15	98296161	98296162	Zfp641	183494	upTSS_primedEnhancer
chr15	98604732	98604733	Adcy6	41977	upTSS_primedEnhancer
chr15	98607633	98607634	Adcy6	44878	upTSS_primedEnhancer
chr15	98677461	98677462	Rnd1	14150	upTSS_primedEnhancer
chr15	98708194	98708195	Ccdc65	15849	upTSS_primedEnhancer
chr15	98789857	98789858	Wnt1	22207	upTSS_primedEnhancer
chr15	98807925	98807926	Ddn	4139	upTSS_primedEnhancer
chr15	98898540	98898541	Dhh	11946	upTSS_primedEnhancer
chr15	98918098	98918099	Lmbr1l	7286	upTSS_primedEnhancer
chr15	99087728	99087729	C1ql4	23334	upTSS_primedEnhancer
chr15	99457748	99457749	Nckap5l	31085	upTSS_primedEnhancer
chr15	99528165	99528166	Faim2	3133	upTSS_primedEnhancer
chr15	99591028	99591029	Aqp5	21464	upTSS_primedEnhancer
chr15	99670377	99670378	Asic1	18541	upTSS_primedEnhancer
chr15	99692224	99692225	Asic1	1011	upTSS_primedEnhancer
chr15	99717587	99717588	Gpd1	26374	upTSS_primedEnhancer
chr15	100423193	100423194	Gm5475	7381	upTSS_primedEnhancer
chr15	100495239	100495240	Csrnp2	5182	upTSS_primedEnhancer
chr15	100615110	100615111	C330013E15Rik	4830	upTSS_primedEnhancer
chr15	100669503	100669504	Bin2	10052	upTSS_primedEnhancer
chr15	100687920	100687921	Cela1	184	upTSS_primedEnhancer
chr15	100732737	100732738	I730030J21Rik	13858	upTSS_primedEnhancer
chr15	100761747	100761748	Slc4a8	4965	upTSS_primedEnhancer
chr15	100781254	100781255	Slc4a8	512	upTSS_primedEnhancer
chr15	100870645	100870646	Scn8a	22253	upTSS_primedEnhancer
chr15	100936271	100936272	Scn8a	9617	upTSS_primedEnhancer
chr15	101128522	101128523	Acvrl1	4756	upTSS_primedEnhancer
chr15	101221247	101221248	AU021063	17482	upTSS_primedEnhancer
chr15	101293225	101293226	Smim41	23275	upTSS_primedEnhancer
chr15	101370162	101370163	Krt80	7149	upTSS_primedEnhancer
chr15	102102934	102102935	Tns2	36364	upTSS_primedEnhancer
chr15	102144186	102144187	Igfbp6	11730	upTSS_primedEnhancer
chr15	102366333	102366334	Sp7	9683	upTSS_primedEnhancer
chr15	102366968	102366969	Sp7	9048	upTSS_primedEnhancer
chr15	102966796	102966797	Hoxc10	83689	upTSS_primedEnhancer
chr15	103014008	103014009	Hoxc5	36477	upTSS_primedEnhancer
chr15	103034395	103034396	Hoxc4	16090	upTSS_primedEnhancer
chr15	103146828	103146829	D930007P13Rik	10687	upTSS_primedEnhancer
chr15	103251676	103251677	Nfe2	7506	upTSS_primedEnhancer
chr15	103251687	103251688	Nfe2	7495	upTSS_primedEnhancer
chr15	103252810	103252811	Nfe2	6372	upTSS_primedEnhancer
chr15	103253152	103253153	Nfe2	6030	upTSS_primedEnhancer
chr15	103255439	103255440	Nfe2	3743	upTSS_primedEnhancer
chr15	103258403	103258404	Nfe2	779	upTSS_primedEnhancer
chr15	103310438	103310439	Gpr84	29794	upTSS_primedEnhancer
chr15	103334338	103334339	Zfp385a	48402	upTSS_primedEnhancer
chr15	103340086	103340087	Zfp385a	42654	upTSS_primedEnhancer
chr16	3847223	3847224	Zfp174	3847223	upTSS_primedEnhancer
chr16	4523066	4523067	Srl	23937	upTSS_primedEnhancer
chr16	4639945	4639946	Vasn	23541	upTSS_primedEnhancer
chr16	4997813	4997814	Septin12	25524	upTSS_primedEnhancer
chr16	4997852	4997853	Septin12	25563	upTSS_primedEnhancer
chr16	5132481	5132482	Ppl	23041	upTSS_primedEnhancer
chr16	5147109	5147110	Sec14l5	10159	upTSS_primedEnhancer
chr16	8425136	8425137	Tmem114	16231	upTSS_primedEnhancer
chr16	8513429	8513430	Abat	9444	upTSS_primedEnhancer
chr16	8672153	8672154	Carhsp1	9996	upTSS_primedEnhancer
chr16	10395455	10395456	Tekt5	20715	upTSS_primedEnhancer
chr16	10447362	10447363	Tvp23a	21799	upTSS_primedEnhancer
chr16	10480072	10480073	Ciita	10559	upTSS_primedEnhancer
chr16	10488178	10488179	Ciita	18665	upTSS_primedEnhancer
chr16	10489781	10489782	Ciita	20268	upTSS_primedEnhancer
chr16	10543054	10543055	Dexi	60280	upTSS_primedEnhancer
chr16	10545339	10545340	Clec16a	57995	upTSS_primedEnhancer
chr16	10914797	10914798	Gm21859	21331	upTSS_primedEnhancer
chr16	11178176	11178177	4930509G22Rik	13802	upTSS_primedEnhancer
chr16	11203383	11203384	2610020C07Rik	10559	upTSS_primedEnhancer
chr16	11313809	11313810	Tnfrsf17	2795	upTSS_primedEnhancer
chr16	11322904	11322905	Snx29	11890	upTSS_primedEnhancer
chr16	11405648	11405649	Snx29	20049	upTSS_primedEnhancer
chr16	13903161	13903162	Mpv17l	48999	upTSS_primedEnhancer
chr16	13940629	13940630	Mpv17l	60780	upTSS_primedEnhancer
chr16	13940665	13940666	Mpv17l	60744	upTSS_primedEnhancer
chr16	14291408	14291409	Myh11	12499	upTSS_primedEnhancer
chr16	14705852	14705853	Snai2	14705852	upTSS_primedEnhancer
chr16	16274317	16274318	Gm5481	16274317	upTSS_primedEnhancer
chr16	16829363	16829364	Spag6l	2196	upTSS_primedEnhancer
chr16	17406000	17406001	Snap29	75954	upTSS_primedEnhancer
chr16	17489677	17489678	Aifm3	5199	upTSS_primedEnhancer
chr16	17491921	17491922	Aifm3	7443	upTSS_primedEnhancer
chr16	17561247	17561248	Lrrc74b	58503	upTSS_primedEnhancer
chr16	17561885	17561886	P2rx6	59141	upTSS_primedEnhancer
chr16	17576650	17576651	Slc7a4	52955	upTSS_primedEnhancer
chr16	17576671	17576672	Slc7a4	52934	upTSS_primedEnhancer
chr16	17576890	17576891	Slc7a4	52715	upTSS_primedEnhancer
chr16	18629938	18629939	Septin5	6688	upTSS_primedEnhancer
chr16	20325404	20325405	Cyp2ab1	15245	upTSS_primedEnhancer
chr16	20589582	20589583	Vwa5b2	44957	upTSS_primedEnhancer
chr16	20621278	20621279	Camk2n2	13261	upTSS_primedEnhancer
chr16	20695057	20695058	Fam131a	5391	upTSS_primedEnhancer
chr16	21694665	21694666	2510009E07Rik	15629	upTSS_primedEnhancer
chr16	21787834	21787835	Ehhadh	77028	upTSS_primedEnhancer
chr16	21794347	21794348	1300002E11Rik	83541	upTSS_primedEnhancer
chr16	21891969	21891970	Map3k13	167770	upTSS_primedEnhancer
chr16	22657231	22657232	Dgkg	20042	upTSS_primedEnhancer
chr16	22811410	22811411	Crygs	174221	upTSS_primedEnhancer
chr16	22894386	22894387	Gm30505	22894386	upTSS_primedEnhancer
chr16	22951072	22951073	Hrg	22951072	upTSS_primedEnhancer
chr16	23981283	23981284	Bcl6	193359	upTSS_primedEnhancer
chr16	23988852	23988853	Bcl6	185790	upTSS_primedEnhancer
chr16	25683765	25683766	Trp63	63091	upTSS_primedEnhancer
chr16	25801916	25801917	Trp63	54729	upTSS_primedEnhancer
chr16	26371839	26371840	Cldn1	52936	upTSS_primedEnhancer
chr16	30039479	30039480	9030404E10Rik	4057	upTSS_primedEnhancer
chr16	30267532	30267533	Cpn2	7906	upTSS_primedEnhancer
chr16	30283254	30283255	Lrrc15	23628	upTSS_primedEnhancer
chr16	31429776	31429777	Gm15743	17536	upTSS_primedEnhancer
chr16	31618133	31618134	Gm536	7456	upTSS_primedEnhancer
chr16	31878810	31878811	Meltf	8593	upTSS_primedEnhancer
chr16	31933851	31933852	Pigz	24109	upTSS_primedEnhancer
chr16	32430921	32430922	Pcyt1a	29690	upTSS_primedEnhancer
chr16	32431020	32431021	Pcyt1a	29591	upTSS_primedEnhancer
chr16	32431230	32431231	Pcyt1a	29381	upTSS_primedEnhancer
chr16	32735886	32735887	Muc4	27152	upTSS_primedEnhancer
chr16	34514027	34514028	Kalrn	142932	upTSS_primedEnhancer
chr16	34784950	34784951	Mylk	115873	upTSS_primedEnhancer
chr16	36562134	36562135	Casr	63970	upTSS_primedEnhancer
chr16	36666077	36666078	Cd86	6771	upTSS_primedEnhancer
chr16	36784962	36784963	Slc15a2	36893	upTSS_primedEnhancer
chr16	36808705	36808706	Eaf2	13150	upTSS_primedEnhancer
chr16	36828259	36828260	Eaf2	6108	upTSS_primedEnhancer
chr16	36874826	36874827	Eaf2	52675	upTSS_primedEnhancer
chr16	37384958	37384959	Stxbp5l	141041	upTSS_primedEnhancer
chr16	37916496	37916497	Gpr156	83144	upTSS_primedEnhancer
chr16	38294824	38294825	Nr1i2	35770	upTSS_primedEnhancer
chr16	38362190	38362191	Popdc2	31221	upTSS_primedEnhancer
chr16	38713035	38713036	Arhgap31	121298	upTSS_primedEnhancer
chr16	38742259	38742260	B4galt4	150522	upTSS_primedEnhancer
chr16	38800203	38800204	Upk1b	143413	upTSS_primedEnhancer
chr16	42875587	42875588	4932412D23Rik	37748	upTSS_primedEnhancer
chr16	42875762	42875763	4932412D23Rik	37573	upTSS_primedEnhancer
chr16	44016436	44016437	Gramd1c	13942	upTSS_primedEnhancer
chr16	44027945	44027946	Gramd1c	25451	upTSS_primedEnhancer
chr16	44042008	44042009	Gramd1c	39514	upTSS_primedEnhancer
chr16	44332838	44332839	Sidt1	47846	upTSS_primedEnhancer
chr16	44394799	44394800	Cfap44	2987	upTSS_primedEnhancer
chr16	44558870	44558871	Boc	6476	upTSS_primedEnhancer
chr16	45693658	45693659	Tmprss7	26508	upTSS_primedEnhancer
chr16	46010413	46010414	Plcxd2	172832	upTSS_primedEnhancer
chr16	50526245	50526246	G730013B05Rik	6267	upTSS_primedEnhancer
chr16	50528502	50528503	G730013B05Rik	8524	upTSS_primedEnhancer
chr16	50732773	50732774	Dubr	46824	upTSS_primedEnhancer
chr16	52453081	52453082	Alcam	52453081	upTSS_primedEnhancer
chr16	55822138	55822139	Nfkbiz	7020	upTSS_primedEnhancer
chr16	55838641	55838642	Nfkbiz	23523	upTSS_primedEnhancer
chr16	55895279	55895280	Nxpe3	80161	upTSS_primedEnhancer
chr16	56057530	56057531	Senp7	12904	upTSS_primedEnhancer
chr16	56075404	56075405	Senp7	3461	upTSS_primedEnhancer
chr16	56075480	56075481	Senp7	3537	upTSS_primedEnhancer
chr16	56204313	56204314	Impg2	112872	upTSS_primedEnhancer
chr16	57292851	57292852	Tmem30c	132705	upTSS_primedEnhancer
chr16	63864175	63864176	Epha3	394902	upTSS_primedEnhancer
chr16	67620908	67620909	Cadm2	67620908	upTSS_primedEnhancer
chr16	75592891	75592892	Rbm11	348404	upTSS_primedEnhancer
chr16	78930948	78930949	Chodl	103124	upTSS_primedEnhancer
chr16	84972211	84972212	Gm10791	84972211	upTSS_primedEnhancer
chr16	87553330	87553331	Map3k7cl	48894	upTSS_primedEnhancer
chr16	90738207	90738208	Mrap	14620	upTSS_primedEnhancer
chr16	90826719	90826720	Eva1c	21771	upTSS_primedEnhancer
chr16	90830859	90830860	Eva1c	17631	upTSS_primedEnhancer
chr16	91011095	91011096	Synj1	44721	upTSS_primedEnhancer
chr16	91011308	91011309	Synj1	44508	upTSS_primedEnhancer
chr16	91069152	91069153	4932438H23Rik	1527	upTSS_primedEnhancer
chr16	91225550	91225551	Olig2	108095	upTSS_primedEnhancer
chr16	91269769	91269770	Olig1	115857	upTSS_primedEnhancer
chr16	91465104	91465105	A930006K02Rik	38885	upTSS_primedEnhancer
chr16	91597680	91597681	Tmem50b	32345	upTSS_primedEnhancer
chr16	91618999	91619000	Dnajc28	11026	upTSS_primedEnhancer
chr16	92058322	92058323	Slc5a3	32128	upTSS_primedEnhancer
chr16	92292389	92292390	Kcne2	47230	upTSS_primedEnhancer
chr16	92295616	92295617	Kcne2	44003	upTSS_primedEnhancer
chr16	92333221	92333222	Smim34	6398	upTSS_primedEnhancer
chr16	92358874	92358875	Kcne1	2497	upTSS_primedEnhancer
chr16	92359468	92359469	Kcne1	3091	upTSS_primedEnhancer
chr16	92478742	92478743	2410124H12Rik	4779	upTSS_primedEnhancer
chr16	92498147	92498148	Clic6	24184	upTSS_primedEnhancer
chr16	93711907	93711908	Dop1b	2546	upTSS_primedEnhancer
chr16	93730099	93730100	Dop1b	14779	upTSS_primedEnhancer
chr16	94328422	94328423	Ripply3	88876	upTSS_primedEnhancer
chr16	96200470	96200471	Sh3bgr	37129	upTSS_primedEnhancer
chr16	96235801	96235802	B3galt5	72460	upTSS_primedEnhancer
chr16	96273513	96273514	B3galt5	52183	upTSS_primedEnhancer
chr16	96281032	96281033	B3galt5	44664	upTSS_primedEnhancer
chr16	97356728	97356729	Bace2	42678	upTSS_primedEnhancer
chr17	3326573	3326574	Tiam2	3326573	upTSS_primedEnhancer
chr17	3397207	3397208	Tiam2	3397207	upTSS_primedEnhancer
chr17	3482315	3482316	Tiam2	22552	upTSS_primedEnhancer
chr17	3483490	3483491	Tiam2	21377	upTSS_primedEnhancer
chr17	3532554	3532555	Cldn20	15170	upTSS_primedEnhancer
chr17	5492600	5492601	Zdhhc14	5492600	upTSS_primedEnhancer
chr17	6079739	6079740	Serac1	5790	upTSS_primedEnhancer
chr17	6450994	6450995	Tmem181b-ps	16467	upTSS_primedEnhancer
chr17	6601671	6601672	Dynlt1f	43047	upTSS_primedEnhancer
chr17	6620925	6620926	Tmem181c-ps	29351	upTSS_primedEnhancer
chr17	6655939	6655940	Dynlt1f	3921	upTSS_primedEnhancer
chr17	6673610	6673611	Sytl3	8113	upTSS_primedEnhancer
chr17	6689072	6689073	Sytl3	3855	upTSS_primedEnhancer
chr17	6705830	6705831	Sytl3	20613	upTSS_primedEnhancer
chr17	6948356	6948357	Rsph3b	13598	upTSS_primedEnhancer
chr17	7025543	7025544	Gm1604b	41994	upTSS_primedEnhancer
chr17	7945614	7945615	Rsph3a	39042	upTSS_primedEnhancer
chr17	8101228	8101229	Gm1604b	8101228	upTSS_primedEnhancer
chr17	8372396	8372397	T2	2639	upTSS_primedEnhancer
chr17	12318853	12318854	4732491K20Rik	8764	upTSS_primedEnhancer
chr17	12675838	12675839	Slc22a1	73432	upTSS_primedEnhancer
chr17	12868143	12868144	Mas1	15231	upTSS_primedEnhancer
chr17	13061111	13061112	Tcp10b	31382	upTSS_primedEnhancer
chr17	13554094	13554095	2700054A10Rik	13554094	upTSS_primedEnhancer
chr17	14279506	14279507	Smoc2	56725	upTSS_primedEnhancer
chr17	15563331	15563332	Prdm9	12985	upTSS_primedEnhancer
chr17	15564354	15564355	Prdm9	14008	upTSS_primedEnhancer
chr17	15631788	15631789	4933401D09Rik	4251	upTSS_primedEnhancer
chr17	21091208	21091209	Gm5092	23211	upTSS_primedEnhancer
chr17	21679877	21679878	Gm10509	62432	upTSS_primedEnhancer
chr17	23660506	23660507	Bicdl2	49213	upTSS_primedEnhancer
chr17	23679365	23679366	Cldn6	30354	upTSS_primedEnhancer
chr17	23684026	23684027	Cldn9	25693	upTSS_primedEnhancer
chr17	23740330	23740331	Paqr4	8377	upTSS_primedEnhancer
chr17	23745829	23745830	Kremen2	2878	upTSS_primedEnhancer
chr17	23749236	23749237	9530082P21Rik	6856	upTSS_primedEnhancer
chr17	24351059	24351060	Abca17	111238	upTSS_primedEnhancer
chr17	24443101	24443102	Dnase1l2	70280	upTSS_primedEnhancer
chr17	24473884	24473885	Bricd5	39497	upTSS_primedEnhancer
chr17	24488783	24488784	Caskin1	24598	upTSS_primedEnhancer
chr17	24533747	24533748	Rab26	4513	upTSS_primedEnhancer
chr17	24689949	24689950	Syngr3	39145	upTSS_primedEnhancer
chr17	24736593	24736594	Msrb1	2861	upTSS_primedEnhancer
chr17	24752988	24752989	Hs3st6	5042	upTSS_primedEnhancer
chr17	24804382	24804383	Meiob	21044	upTSS_primedEnhancer
chr17	24850490	24850491	Hagh	31183	upTSS_primedEnhancer
chr17	24850667	24850668	Hagh	31006	upTSS_primedEnhancer
chr17	25162461	25162462	Ccdc154	29972	upTSS_primedEnhancer
chr17	25256364	25256365	Baiap3	53489	upTSS_primedEnhancer
chr17	25433783	25433784	Cacna1h	5644	upTSS_primedEnhancer
chr17	25471590	25471591	Tekt4	2581	upTSS_primedEnhancer
chr17	25497288	25497289	Sstr5	21318	upTSS_primedEnhancer
chr17	25570686	25570687	Sox8	8744	upTSS_primedEnhancer
chr17	25570811	25570812	Cerox1	8869	upTSS_primedEnhancer
chr17	25570829	25570830	Cerox1	8887	upTSS_primedEnhancer
chr17	25736040	25736041	Mslnl	3113	upTSS_primedEnhancer
chr17	25809085	25809086	Fbxl16	8243	upTSS_primedEnhancer
chr17	25837127	25837128	Rhbdl1	18198	upTSS_primedEnhancer
chr17	25944931	25944932	Nhlrc4	28456	upTSS_primedEnhancer
chr17	26414859	26414860	Neurl1b	5530	upTSS_primedEnhancer
chr17	26841565	26841566	Nkx2-5	25364	upTSS_primedEnhancer
chr17	26933127	26933128	Phf1	5267	upTSS_primedEnhancer
chr17	27167764	27167765	Ip6k3	22018	upTSS_primedEnhancer
chr17	28232754	28232755	Ppard	22150	upTSS_primedEnhancer
chr17	28350346	28350347	Tead3	6438	upTSS_primedEnhancer
chr17	28350600	28350601	Tead3	6184	upTSS_primedEnhancer
chr17	28350805	28350806	Tead3	5979	upTSS_primedEnhancer
chr17	28530861	28530862	Armc12	20175	upTSS_primedEnhancer
chr17	28689987	28689988	Slc26a8	2957	upTSS_primedEnhancer
chr17	28769317	28769318	Mapk13	5516	upTSS_primedEnhancer
chr17	28858411	28858412	Pnpla1	6035	upTSS_primedEnhancer
chr17	29318882	29318883	Pi16	11724	upTSS_primedEnhancer
chr17	29360914	29360915	Fgd2	3318	upTSS_primedEnhancer
chr17	29549593	29549594	Tmem217	19452	upTSS_primedEnhancer
chr17	30901867	30901868	Glp1r	4275	upTSS_primedEnhancer
chr17	30954683	30954684	Umodl1	23304	upTSS_primedEnhancer
chr17	31057694	31057695	Abcg1	14424	upTSS_primedEnhancer
chr17	31197749	31197750	Tmprss3	101238	upTSS_primedEnhancer
chr17	31198974	31198975	Tmprss3	102463	upTSS_primedEnhancer
chr17	31208066	31208067	Ubash3a	111555	upTSS_primedEnhancer
chr17	31277296	31277297	Rsph1	77318	upTSS_primedEnhancer
chr17	31386234	31386235	Pde9a	5077	upTSS_primedEnhancer
chr17	31637205	31637206	Cbs	28915	upTSS_primedEnhancer
chr17	31677931	31677932	Cryaa	8380	upTSS_primedEnhancer
chr17	32091423	32091424	Pdxk-ps	318	upTSS_primedEnhancer
chr17	32189470	32189471	Ephx3	3110	upTSS_primedEnhancer
chr17	32403014	32403015	A530088E08Rik	31593	upTSS_primedEnhancer
chr17	32403581	32403582	Rasal3	31026	upTSS_primedEnhancer
chr17	32403582	32403583	Rasal3	31025	upTSS_primedEnhancer
chr17	32452723	32452724	Cyp4f39	17284	upTSS_primedEnhancer
chr17	32809931	32809932	Zfp811	28929	upTSS_primedEnhancer
chr17	32917087	32917088	Cyp4f14	64986	upTSS_primedEnhancer
chr17	32917329	32917330	Cyp4f14	65228	upTSS_primedEnhancer
chr17	32917342	32917343	Cyp4f14	65241	upTSS_primedEnhancer
chr17	32917356	32917357	Cyp4f14	65255	upTSS_primedEnhancer
chr17	33638056	33638057	Pram1	2441	upTSS_primedEnhancer
chr17	33638095	33638096	Pram1	2480	upTSS_primedEnhancer
chr17	33718677	33718678	Marchf2	46124	upTSS_primedEnhancer
chr17	33978791	33978792	H2-K2	98819	upTSS_primedEnhancer
chr17	34000333	34000334	H2-K1	120361	upTSS_primedEnhancer
chr17	34000347	34000348	H2-K1	120375	upTSS_primedEnhancer
chr17	34039138	34039139	Col11a2	159166	upTSS_primedEnhancer
chr17	34187330	34187331	Psmb9	307358	upTSS_primedEnhancer
chr17	34187556	34187557	Tap1	307584	upTSS_primedEnhancer
chr17	34204479	34204480	Tap2	324507	upTSS_primedEnhancer
chr17	34914466	34914467	Slc44a4	7302	upTSS_primedEnhancer
chr17	34931253	34931254	Neu1	2177	upTSS_primedEnhancer
chr17	34959238	34959239	Hspa1b	30162	upTSS_primedEnhancer
chr17	34972156	34972157	Hspa1a	43080	upTSS_primedEnhancer
chr17	35263094	35263095	H2-D1	13066	upTSS_primedEnhancer
chr17	35379617	35379618	H2-Q4	50224	upTSS_primedEnhancer
chr17	35394099	35394100	H2-Q5	64706	upTSS_primedEnhancer
chr17	35516824	35516825	Tcf19	7545	upTSS_primedEnhancer
chr17	35517049	35517050	Cchcr1	7320	upTSS_primedEnhancer
chr17	35517253	35517254	Cchcr1	7116	upTSS_primedEnhancer
chr17	35821713	35821714	Ier3	7516	upTSS_primedEnhancer
chr17	35910068	35910069	Atat1	79095	upTSS_primedEnhancer
chr17	35910075	35910076	Atat1	79102	upTSS_primedEnhancer
chr17	36042742	36042743	H2-T22	15248	upTSS_primedEnhancer
chr17	36042961	36042962	Gm6034	15467	upTSS_primedEnhancer
chr17	36058371	36058372	Gm11127	30877	upTSS_primedEnhancer
chr17	36084249	36084250	H2-Bl	8731	upTSS_primedEnhancer
chr17	43158291	43158292	E130008D07Rik	64826	upTSS_primedEnhancer
chr17	43630299	43630300	Tdrd6	21302	upTSS_primedEnhancer
chr17	44078802	44078803	Enpp5	126310	upTSS_primedEnhancer
chr17	44188572	44188573	Clic5	50418	upTSS_primedEnhancer
chr17	45523434	45523435	Tcte1	2806	upTSS_primedEnhancer
chr17	45549677	45549678	Tmem151b	29049	upTSS_primedEnhancer
chr17	45555700	45555701	Nfkbie	35072	upTSS_primedEnhancer
chr17	45659309	45659310	Capn11	23494	upTSS_primedEnhancer
chr17	46144200	46144201	Rsph9	14059	upTSS_primedEnhancer
chr17	46153551	46153552	Mad2l1bp	23410	upTSS_primedEnhancer
chr17	46254165	46254166	Lrrc73	70454	upTSS_primedEnhancer
chr17	46325766	46325767	Abcc10	899	upTSS_primedEnhancer
chr17	46328023	46328024	Abcc10	3156	upTSS_primedEnhancer
chr17	46428942	46428943	Crip3	38776	upTSS_primedEnhancer
chr17	46487675	46487676	Ttbk1	17990	upTSS_primedEnhancer
chr17	46546388	46546389	Cul9	25979	upTSS_primedEnhancer
chr17	46729165	46729166	Gnmt	7323	upTSS_primedEnhancer
chr17	46910478	46910479	Prph2	1631	upTSS_primedEnhancer
chr17	47630690	47630691	Usp49	31025	upTSS_primedEnhancer
chr17	47694736	47694737	Prickle4	24706	upTSS_primedEnhancer
chr17	47726842	47726843	Pgc	5981	upTSS_primedEnhancer
chr17	48932582	48932583	Lrfn2	37304	upTSS_primedEnhancer
chr17	49564337	49564338	Daam2	65364	upTSS_primedEnhancer
chr17	49615172	49615173	Kif6	116199	upTSS_primedEnhancer
chr17	55970482	55970483	Shd	19794	upTSS_primedEnhancer
chr17	56005606	56005607	Stap2	6144	upTSS_primedEnhancer
chr17	56008136	56008137	Stap2	8674	upTSS_primedEnhancer
chr17	56109782	56109783	Plin4	39348	upTSS_primedEnhancer
chr17	56117298	56117299	Plin5	46864	upTSS_primedEnhancer
chr17	56117548	56117549	Plin5	47114	upTSS_primedEnhancer
chr17	56133852	56133853	Sema6b	35013	upTSS_primedEnhancer
chr17	56140343	56140344	Sema6b	28522	upTSS_primedEnhancer
chr17	56162491	56162492	Tnfaip8l1	6374	upTSS_primedEnhancer
chr17	56241716	56241717	A230051N06Rik	18545	upTSS_primedEnhancer
chr17	56242988	56242989	Mir7b	19817	upTSS_primedEnhancer
chr17	56716921	56716922	Vmac	35457	upTSS_primedEnhancer
chr17	56717699	56717700	Vmac	34679	upTSS_primedEnhancer
chr17	56757548	56757549	Nrtn	1396	upTSS_primedEnhancer
chr17	56982126	56982127	Acer1	18005	upTSS_primedEnhancer
chr17	57000105	57000106	Pspn	21716	upTSS_primedEnhancer
chr17	57041654	57041655	Slc25a41	4925	upTSS_primedEnhancer
chr17	57059863	57059864	Slc25a23	12403	upTSS_primedEnhancer
chr17	57062201	57062202	Crb3	14741	upTSS_primedEnhancer
chr17	57062231	57062232	Crb3	14771	upTSS_primedEnhancer
chr17	57078510	57078511	Dennd1c	16724	upTSS_primedEnhancer
chr17	57087600	57087601	Tubb4a	7634	upTSS_primedEnhancer
chr17	57105942	57105943	Gm11110	4195	upTSS_primedEnhancer
chr17	57228136	57228137	C3	33327	upTSS_primedEnhancer
chr17	57279100	57279101	Vav1	13055	upTSS_primedEnhancer
chr17	66077046	66077047	Ankrd12	7147	upTSS_primedEnhancer
chr17	68837136	68837137	Tmem200c	283387	upTSS_primedEnhancer
chr17	69439326	69439327	Akain1	41253	upTSS_primedEnhancer
chr17	69969073	69969074	Dlgap1	71437	upTSS_primedEnhancer
chr17	70424792	70424793	Dlgap1	288860	upTSS_primedEnhancer
chr17	70521894	70521895	Dlgap1	191758	upTSS_primedEnhancer
chr17	70522110	70522111	Dlgap1	191542	upTSS_primedEnhancer
chr17	70561747	70561748	Dlgap1	151905	upTSS_primedEnhancer
chr17	71311011	71311012	Emilin2	57923	upTSS_primedEnhancer
chr17	71311556	71311557	Emilin2	58468	upTSS_primedEnhancer
chr17	71552061	71552062	Spdya	34725	upTSS_primedEnhancer
chr17	71673261	71673262	Togaram2	21335	upTSS_primedEnhancer
chr17	72604307	72604308	Alk	47190	upTSS_primedEnhancer
chr17	72918305	72918306	Lbh	172193	upTSS_primedEnhancer
chr17	73107985	73107986	Lclat1	16481	upTSS_primedEnhancer
chr17	78508063	78508064	Vit	27162	upTSS_primedEnhancer
chr17	78835516	78835517	Gpatch11	107045	upTSS_primedEnhancer
chr17	79051906	79051907	Qpct	6921	upTSS_primedEnhancer
chr17	80215914	80215915	Ttc39d	11254	upTSS_primedEnhancer
chr17	80307407	80307408	Arhgef33	4320	upTSS_primedEnhancer
chr17	80563834	80563835	Cdkl4	8844	upTSS_primedEnhancer
chr17	80577484	80577485	Cdkl4	22494	upTSS_primedEnhancer
chr17	80577813	80577814	Cdkl4	22823	upTSS_primedEnhancer
chr17	83846790	83846791	Haao	15572	upTSS_primedEnhancer
chr17	83854418	83854419	C430042M11Rik	23200	upTSS_primedEnhancer
chr17	84511895	84511896	Plekhh2	7533	upTSS_primedEnhancer
chr17	84676302	84676303	Abcg8	22989	upTSS_primedEnhancer
chr17	84683011	84683012	Abcg5	16280	upTSS_primedEnhancer
chr17	84683121	84683122	Abcg8	16170	upTSS_primedEnhancer
chr17	85028347	85028348	Slc3a1	3809	upTSS_primedEnhancer
chr17	87282814	87282815	4833418N02Rik	20275	upTSS_primedEnhancer
chr17	87282886	87282887	Ttc7	20347	upTSS_primedEnhancer
chr17	87427741	87427742	Stpg4	8267	upTSS_primedEnhancer
chr17	88626555	88626556	Ston1	178393	upTSS_primedEnhancer
chr18	10706696	10706697	Abhd3	33108	upTSS_primedEnhancer
chr18	10706860	10706861	4930563E18Rik	32944	upTSS_primedEnhancer
chr18	12121537	12121538	Tmem241	22083	upTSS_primedEnhancer
chr18	12305720	12305721	Ankrd29	11273	upTSS_primedEnhancer
chr18	12741355	12741356	Cabyr	21635	upTSS_primedEnhancer
chr18	15402999	15403000	Aqp4	15402999	upTSS_primedEnhancer
chr18	15403758	15403759	Aqp4	15403758	upTSS_primedEnhancer
chr18	15410982	15410983	Aqp4	15410982	upTSS_primedEnhancer
chr18	20665260	20665261	Gm16090	42596	upTSS_primedEnhancer
chr18	21300139	21300140	Garem1	81263	upTSS_primedEnhancer
chr18	32815383	32815384	Tslp	32815383	upTSS_primedEnhancer
chr18	32816860	32816861	Tslp	32816860	upTSS_primedEnhancer
chr18	34409423	34409424	Pkd2l2	57870	upTSS_primedEnhancer
chr18	34579115	34579116	Nme5	36816	upTSS_primedEnhancer
chr18	34597468	34597469	Brd8dc	18463	upTSS_primedEnhancer
chr18	34720387	34720388	Gfra3	3641	upTSS_primedEnhancer
chr18	34840589	34840590	Reep2	8793	upTSS_primedEnhancer
chr18	34861207	34861208	Egr1	11351	upTSS_primedEnhancer
chr18	35703144	35703145	Dnajc18	13996	upTSS_primedEnhancer
chr18	35964830	35964831	Psd2	17483	upTSS_primedEnhancer
chr18	36197391	36197392	Nrg2	29073	upTSS_primedEnhancer
chr18	36528152	36528153	Slc4a9	5427	upTSS_primedEnhancer
chr18	36695925	36695926	E230025N22Rik	141039	upTSS_primedEnhancer
chr18	36930285	36930286	Pcdha1	36930285	upTSS_primedEnhancer
chr18	36939205	36939206	Pcdha2	36939205	upTSS_primedEnhancer
chr18	36946088	36946089	Pcdha3	36946088	upTSS_primedEnhancer
chr18	36960276	36960277	Pcdha5	36960276	upTSS_primedEnhancer
chr18	36997880	36997881	Pcdha9	36997880	upTSS_primedEnhancer
chr18	37005320	37005321	Pcdha10	37005320	upTSS_primedEnhancer
chr18	37010858	37010859	Pcdha11	37010858	upTSS_primedEnhancer
chr18	37020230	37020231	Pcdha12	37020230	upTSS_primedEnhancer
chr18	37090136	37090137	Pcdhac1	37090136	upTSS_primedEnhancer
chr18	37294840	37294841	Pcdhb2	272793	upTSS_primedEnhancer
chr18	37300799	37300800	Pcdhb3	266834	upTSS_primedEnhancer
chr18	37307455	37307456	Pcdhb4	260178	upTSS_primedEnhancer
chr18	37320381	37320382	Pcdhb5	247252	upTSS_primedEnhancer
chr18	37333860	37333861	Pcdhb6	233773	upTSS_primedEnhancer
chr18	37341702	37341703	Pcdhb7	225931	upTSS_primedEnhancer
chr18	37355271	37355272	Pcdhb8	212362	upTSS_primedEnhancer
chr18	37411674	37411675	Pcdhb10	155959	upTSS_primedEnhancer
chr18	37421418	37421419	Pcdhb11	146215	upTSS_primedEnhancer
[truncated: 17,441 more rows]

## Sheet: ED_Fig_4d_diffPeaks_DEGs
pos	value	Lower	Upper	type	peaks
-10000	3.23191233330066e-05	2.63030171188988e-05	3.79996829337104e-05	genesUP	H3K4me3_up
-9999	3.23191233330066e-05	2.63030171188988e-05	3.79996829337104e-05	genesUP	H3K4me3_up
-9998	3.23191233330066e-05	2.63030171188988e-05	3.79996829337104e-05	genesUP	H3K4me3_up
-9997	3.25884493607816e-05	2.67415681031177e-05	3.81901866351998e-05	genesUP	H3K4me3_up
-9996	3.28577753885567e-05	2.68867088530634e-05	3.83583276731687e-05	genesUP	H3K4me3_up
-9995	3.28577753885567e-05	2.68867088530634e-05	3.83583276731687e-05	genesUP	H3K4me3_up
-9994	3.31271014163317e-05	2.705258656287e-05	3.84563735539392e-05	genesUP	H3K4me3_up
-9993	3.33964274441068e-05	2.72623212591876e-05	3.88322259758321e-05	genesUP	H3K4me3_up
-9992	3.31271014163317e-05	2.6778132222369e-05	3.84750754493392e-05	genesUP	H3K4me3_up
-9991	3.33964274441068e-05	2.70768965551811e-05	3.8943888001499e-05	genesUP	H3K4me3_up
-9990	3.36657534718818e-05	2.7325527523342e-05	3.91502852280553e-05	genesUP	H3K4me3_up
-9989	3.39350794996569e-05	2.75781276870707e-05	3.9454491774188e-05	genesUP	H3K4me3_up
-9988	3.36657534718818e-05	2.74321753424504e-05	3.90906616059049e-05	genesUP	H3K4me3_up
-9987	3.36657534718818e-05	2.74203171722745e-05	3.93660077441935e-05	genesUP	H3K4me3_up
-9986	3.36657534718818e-05	2.74203171722745e-05	3.93660077441935e-05	genesUP	H3K4me3_up
-9985	3.36657534718818e-05	2.74203171722745e-05	3.93660077441935e-05	genesUP	H3K4me3_up
-9984	3.36657534718818e-05	2.74203171722745e-05	3.93660077441935e-05	genesUP	H3K4me3_up
-9983	3.33964274441068e-05	2.71774845853863e-05	3.92052861255932e-05	genesUP	H3K4me3_up
-9982	3.33964274441068e-05	2.71774845853863e-05	3.92052861255932e-05	genesUP	H3K4me3_up
-9981	3.33964274441068e-05	2.71774845853863e-05	3.92052861255932e-05	genesUP	H3K4me3_up
-9980	3.33964274441068e-05	2.71774845853863e-05	3.92052861255932e-05	genesUP	H3K4me3_up
-9979	3.33964274441068e-05	2.71774845853863e-05	3.92052861255932e-05	genesUP	H3K4me3_up
-9978	3.31271014163317e-05	2.71319786553464e-05	3.89182981555007e-05	genesUP	H3K4me3_up
-9977	3.31271014163317e-05	2.71319786553464e-05	3.89182981555007e-05	genesUP	H3K4me3_up
-9976	3.33964274441068e-05	2.73451066752669e-05	3.91105785274953e-05	genesUP	H3K4me3_up
-9975	3.33964274441068e-05	2.74746388623871e-05	3.91422829502452e-05	genesUP	H3K4me3_up
-9974	3.36657534718818e-05	2.76464070486162e-05	3.94973406943134e-05	genesUP	H3K4me3_up
-9973	3.39350794996569e-05	2.79424644735115e-05	3.97741924161053e-05	genesUP	H3K4me3_up
-9972	3.36657534718818e-05	2.75943100061807e-05	3.9454491774188e-05	genesUP	H3K4me3_up
-9971	3.39350794996569e-05	2.77750365504744e-05	3.97220430534817e-05	genesUP	H3K4me3_up
-9970	3.39350794996569e-05	2.77750365504744e-05	3.97220430534817e-05	genesUP	H3K4me3_up
-9969	3.39350794996569e-05	2.77750365504744e-05	3.97220430534817e-05	genesUP	H3K4me3_up
-9968	3.36657534718818e-05	2.73951609463844e-05	3.94707661052845e-05	genesUP	H3K4me3_up
-9967	3.36657534718818e-05	2.73951609463844e-05	3.94707661052845e-05	genesUP	H3K4me3_up
-9966	3.39350794996569e-05	2.77214686123893e-05	3.97055195675364e-05	genesUP	H3K4me3_up
-9965	3.39350794996569e-05	2.75786368126047e-05	3.97626205224131e-05	genesUP	H3K4me3_up
-9964	3.36657534718818e-05	2.74448428318752e-05	3.95768663877449e-05	genesUP	H3K4me3_up
-9963	3.39350794996569e-05	2.78186739921481e-05	3.99266567378669e-05	genesUP	H3K4me3_up
-9962	3.42044055274319e-05	2.81794694660336e-05	4.03749387891312e-05	genesUP	H3K4me3_up
-9961	3.42044055274319e-05	2.81794694660336e-05	4.03749387891312e-05	genesUP	H3K4me3_up
-9960	3.36657534718818e-05	2.77073462314979e-05	3.98294415817502e-05	genesUP	H3K4me3_up
-9959	3.36657534718818e-05	2.77073462314979e-05	3.98294415817502e-05	genesUP	H3K4me3_up
-9958	3.36657534718818e-05	2.77073462314979e-05	3.98294415817502e-05	genesUP	H3K4me3_up
-9957	3.36657534718818e-05	2.77073462314979e-05	3.98294415817502e-05	genesUP	H3K4me3_up
-9956	3.36657534718818e-05	2.77073462314979e-05	3.98294415817502e-05	genesUP	H3K4me3_up
-9955	3.33964274441068e-05	2.740882434434e-05	3.94759389803471e-05	genesUP	H3K4me3_up
-9954	3.36657534718818e-05	2.76793937254552e-05	3.97045452259789e-05	genesUP	H3K4me3_up
-9953	3.36657534718818e-05	2.76793937254552e-05	3.97045452259789e-05	genesUP	H3K4me3_up
-9952	3.39350794996569e-05	2.80069872586814e-05	4.01612639140473e-05	genesUP	H3K4me3_up
-9951	3.39350794996569e-05	2.80069872586814e-05	4.01612639140473e-05	genesUP	H3K4me3_up
-9950	3.39350794996569e-05	2.80069872586814e-05	4.01612639140473e-05	genesUP	H3K4me3_up
-9949	3.36657534718818e-05	2.77201710381844e-05	3.98925647563491e-05	genesUP	H3K4me3_up
-9948	3.36657534718818e-05	2.77201710381844e-05	3.98925647563491e-05	genesUP	H3K4me3_up
-9947	3.36657534718818e-05	2.77201710381844e-05	3.98925647563491e-05	genesUP	H3K4me3_up
-9946	3.36657534718818e-05	2.77270326803295e-05	4.0073952369219e-05	genesUP	H3K4me3_up
-9945	3.36657534718818e-05	2.77270326803295e-05	4.0073952369219e-05	genesUP	H3K4me3_up
-9944	3.36657534718818e-05	2.77270326803295e-05	4.0073952369219e-05	genesUP	H3K4me3_up
-9943	3.36657534718818e-05	2.75256110668472e-05	4.01013517020775e-05	genesUP	H3K4me3_up
-9942	3.39350794996569e-05	2.77476942953052e-05	4.0388858945297e-05	genesUP	H3K4me3_up
-9941	3.39350794996569e-05	2.77191084209912e-05	4.00535884135232e-05	genesUP	H3K4me3_up
-9940	3.39350794996569e-05	2.77191084209912e-05	4.00535884135232e-05	genesUP	H3K4me3_up
-9939	3.42044055274319e-05	2.79884621902834e-05	4.03628038992914e-05	genesUP	H3K4me3_up
-9938	3.42044055274319e-05	2.79884621902834e-05	4.03628038992914e-05	genesUP	H3K4me3_up
-9937	3.39350794996569e-05	2.78594177982751e-05	4.03628038992914e-05	genesUP	H3K4me3_up
-9936	3.39350794996569e-05	2.78594177982751e-05	4.03628038992914e-05	genesUP	H3K4me3_up
-9935	3.39350794996569e-05	2.78594177982751e-05	4.03628038992914e-05	genesUP	H3K4me3_up
-9934	3.39350794996569e-05	2.78594177982751e-05	4.03628038992914e-05	genesUP	H3K4me3_up
-9933	3.39350794996569e-05	2.78594177982751e-05	4.03628038992914e-05	genesUP	H3K4me3_up
-9932	3.39350794996569e-05	2.78594177982751e-05	4.03628038992914e-05	genesUP	H3K4me3_up
-9931	3.42044055274319e-05	2.82279342879924e-05	4.05117894822603e-05	genesUP	H3K4me3_up
-9930	3.42044055274319e-05	2.82279342879924e-05	4.05117894822603e-05	genesUP	H3K4me3_up
-9929	3.42044055274319e-05	2.80526510272372e-05	4.06367951273262e-05	genesUP	H3K4me3_up
-9928	3.4743057582982e-05	2.8819345415305e-05	4.10881247366368e-05	genesUP	H3K4me3_up
-9927	3.4473731555207e-05	2.83223418516815e-05	4.08358754421058e-05	genesUP	H3K4me3_up
-9926	3.4473731555207e-05	2.83223418516815e-05	4.08358754421058e-05	genesUP	H3K4me3_up
-9925	3.4473731555207e-05	2.83223418516815e-05	4.08358754421058e-05	genesUP	H3K4me3_up
-9924	3.4473731555207e-05	2.83223418516815e-05	4.08358754421058e-05	genesUP	H3K4me3_up
-9923	3.50123836107571e-05	2.88850239510921e-05	4.11478669024059e-05	genesUP	H3K4me3_up
-9922	3.50123836107571e-05	2.88850239510921e-05	4.11478669024059e-05	genesUP	H3K4me3_up
-9921	3.50123836107571e-05	2.88850239510921e-05	4.11478669024059e-05	genesUP	H3K4me3_up
-9920	3.50123836107571e-05	2.88850239510921e-05	4.11478669024059e-05	genesUP	H3K4me3_up
-9919	3.4743057582982e-05	2.8748980253281e-05	4.10910780132545e-05	genesUP	H3K4me3_up
-9918	3.4743057582982e-05	2.8748980253281e-05	4.10910780132545e-05	genesUP	H3K4me3_up
-9917	3.4473731555207e-05	2.82768222175598e-05	4.06195321529125e-05	genesUP	H3K4me3_up
-9916	3.4743057582982e-05	2.8693582062358e-05	4.09070258157887e-05	genesUP	H3K4me3_up
-9915	3.50123836107571e-05	2.90176631622611e-05	4.11549661837842e-05	genesUP	H3K4me3_up
-9914	3.52817096385322e-05	2.92874070819493e-05	4.16336706163362e-05	genesUP	H3K4me3_up
-9913	3.52817096385322e-05	2.92874070819493e-05	4.16336706163362e-05	genesUP	H3K4me3_up
-9912	3.52817096385322e-05	2.92874070819493e-05	4.16336706163362e-05	genesUP	H3K4me3_up
-9911	3.55510356663072e-05	2.94813838973651e-05	4.19019355650819e-05	genesUP	H3K4me3_up
-9910	3.52817096385322e-05	2.92448593683437e-05	4.14277156534686e-05	genesUP	H3K4me3_up
-9909	3.50123836107571e-05	2.9169160485649e-05	4.11599333629226e-05	genesUP	H3K4me3_up
-9908	3.50123836107571e-05	2.9169160485649e-05	4.11599333629226e-05	genesUP	H3K4me3_up
-9907	3.50123836107571e-05	2.9169160485649e-05	4.11599333629226e-05	genesUP	H3K4me3_up
-9906	3.50123836107571e-05	2.9169160485649e-05	4.11599333629226e-05	genesUP	H3K4me3_up
-9905	3.52817096385322e-05	2.91989810906848e-05	4.15454543373789e-05	genesUP	H3K4me3_up
-9904	3.52817096385322e-05	2.91989810906848e-05	4.15454543373789e-05	genesUP	H3K4me3_up
-9903	3.52817096385322e-05	2.91989810906848e-05	4.15454543373789e-05	genesUP	H3K4me3_up
-9902	3.52817096385322e-05	2.91989810906848e-05	4.15454543373789e-05	genesUP	H3K4me3_up
-9901	3.52817096385322e-05	2.91989810906848e-05	4.15454543373789e-05	genesUP	H3K4me3_up
-9900	3.52817096385322e-05	2.91989810906848e-05	4.15454543373789e-05	genesUP	H3K4me3_up
-9899	3.55510356663072e-05	2.941347412456e-05	4.17173409584164e-05	genesUP	H3K4me3_up
-9898	3.52817096385322e-05	2.941347412456e-05	4.10446622612801e-05	genesUP	H3K4me3_up
-9897	3.50123836107571e-05	2.8995573635928e-05	4.0955191649145e-05	genesUP	H3K4me3_up
-9896	3.50123836107571e-05	2.92664783364398e-05	4.07806015236518e-05	genesUP	H3K4me3_up
-9895	3.4743057582982e-05	2.88733775676514e-05	4.04221853232378e-05	genesUP	H3K4me3_up
-9894	3.4743057582982e-05	2.88733775676514e-05	4.04221853232378e-05	genesUP	H3K4me3_up
-9893	3.4743057582982e-05	2.88733775676514e-05	4.04221853232378e-05	genesUP	H3K4me3_up
-9892	3.4743057582982e-05	2.88733775676514e-05	4.04221853232378e-05	genesUP	H3K4me3_up
-9891	3.4473731555207e-05	2.88097565920211e-05	4.01525759247951e-05	genesUP	H3K4me3_up
-9890	3.42044055274319e-05	2.82828309318389e-05	3.98930917879691e-05	genesUP	H3K4me3_up
-9889	3.42044055274319e-05	2.82828309318389e-05	3.98930917879691e-05	genesUP	H3K4me3_up
-9888	3.36657534718818e-05	2.7996129002974e-05	3.91719395218442e-05	genesUP	H3K4me3_up
-9887	3.36657534718818e-05	2.7996129002974e-05	3.91719395218442e-05	genesUP	H3K4me3_up
-9886	3.39350794996569e-05	2.81393602228702e-05	3.95530005521882e-05	genesUP	H3K4me3_up
-9885	3.36657534718818e-05	2.7978947288814e-05	3.91719395218442e-05	genesUP	H3K4me3_up
-9884	3.36657534718818e-05	2.7978947288814e-05	3.91719395218442e-05	genesUP	H3K4me3_up
-9883	3.33964274441068e-05	2.75873901130689e-05	3.90501067781649e-05	genesUP	H3K4me3_up
-9882	3.33964274441068e-05	2.75873901130689e-05	3.90501067781649e-05	genesUP	H3K4me3_up
-9881	3.33964274441068e-05	2.75873901130689e-05	3.90501067781649e-05	genesUP	H3K4me3_up
-9880	3.36657534718818e-05	2.78407701100968e-05	3.933945892097e-05	genesUP	H3K4me3_up
-9879	3.33964274441068e-05	2.76125325449537e-05	3.90741383310247e-05	genesUP	H3K4me3_up
-9878	3.36657534718818e-05	2.79773706341119e-05	3.9393621375179e-05	genesUP	H3K4me3_up
-9877	3.36657534718818e-05	2.79773706341119e-05	3.9393621375179e-05	genesUP	H3K4me3_up
-9876	3.36657534718818e-05	2.79773706341119e-05	3.9393621375179e-05	genesUP	H3K4me3_up
-9875	3.33964274441068e-05	2.76856201026857e-05	3.90693352080423e-05	genesUP	H3K4me3_up
-9874	3.36657534718818e-05	2.78937229430315e-05	3.92228344057913e-05	genesUP	H3K4me3_up
-9873	3.31271014163317e-05	2.73815936118016e-05	3.88581172839653e-05	genesUP	H3K4me3_up
-9872	3.28577753885567e-05	2.72430536142868e-05	3.86681302621679e-05	genesUP	H3K4me3_up
-9871	3.28577753885567e-05	2.72430536142868e-05	3.86681302621679e-05	genesUP	H3K4me3_up
-9870	3.23191233330066e-05	2.66209180084512e-05	3.81088221207559e-05	genesUP	H3K4me3_up
-9869	3.25884493607816e-05	2.68840454427955e-05	3.84166418621036e-05	genesUP	H3K4me3_up
-9868	3.31271014163317e-05	2.73150595940683e-05	3.89347829233538e-05	genesUP	H3K4me3_up
-9867	3.31271014163317e-05	2.73150595940683e-05	3.89347829233538e-05	genesUP	H3K4me3_up
-9866	3.33964274441068e-05	2.77168413059885e-05	3.92666774868527e-05	genesUP	H3K4me3_up
-9865	3.36657534718818e-05	2.79543239613161e-05	3.95998118691285e-05	genesUP	H3K4me3_up
-9864	3.36657534718818e-05	2.79543239613161e-05	3.95998118691285e-05	genesUP	H3K4me3_up
-9863	3.36657534718818e-05	2.79543239613161e-05	3.95998118691285e-05	genesUP	H3K4me3_up
-9862	3.36657534718818e-05	2.79543239613161e-05	3.95998118691285e-05	genesUP	H3K4me3_up
-9861	3.36657534718818e-05	2.79543239613161e-05	3.95998118691285e-05	genesUP	H3K4me3_up
-9860	3.42044055274319e-05	2.81750622920997e-05	4.01386949222125e-05	genesUP	H3K4me3_up
-9859	3.42044055274319e-05	2.81750622920997e-05	4.01386949222125e-05	genesUP	H3K4me3_up
-9858	3.42044055274319e-05	2.81750622920997e-05	4.01386949222125e-05	genesUP	H3K4me3_up
-9857	3.42044055274319e-05	2.81750622920997e-05	4.01386949222125e-05	genesUP	H3K4me3_up
-9856	3.4473731555207e-05	2.85065587468091e-05	4.01714845114971e-05	genesUP	H3K4me3_up
-9855	3.4473731555207e-05	2.85065587468091e-05	4.01714845114971e-05	genesUP	H3K4me3_up
-9854	3.4473731555207e-05	2.85065587468091e-05	4.01714845114971e-05	genesUP	H3K4me3_up
-9853	3.4473731555207e-05	2.85065587468091e-05	4.01714845114971e-05	genesUP	H3K4me3_up
-9852	3.42044055274319e-05	2.82538016573657e-05	3.98399621473994e-05	genesUP	H3K4me3_up
-9851	3.42044055274319e-05	2.82538016573657e-05	3.98399621473994e-05	genesUP	H3K4me3_up
-9850	3.42044055274319e-05	2.82538016573657e-05	3.98399621473994e-05	genesUP	H3K4me3_up
-9849	3.39350794996569e-05	2.81753456030044e-05	3.96771536896817e-05	genesUP	H3K4me3_up
-9848	3.39350794996569e-05	2.81753456030044e-05	3.96771536896817e-05	genesUP	H3K4me3_up
-9847	3.39350794996569e-05	2.81753456030044e-05	3.96771536896817e-05	genesUP	H3K4me3_up
-9846	3.39350794996569e-05	2.81753456030044e-05	3.96771536896817e-05	genesUP	H3K4me3_up
-9845	3.39350794996569e-05	2.81753456030044e-05	3.96771536896817e-05	genesUP	H3K4me3_up
-9844	3.42044055274319e-05	2.83327806312332e-05	4.01230491962268e-05	genesUP	H3K4me3_up
-9843	3.4473731555207e-05	2.8602616637245e-05	4.0423179414962e-05	genesUP	H3K4me3_up
-9842	3.4473731555207e-05	2.8602616637245e-05	4.0423179414962e-05	genesUP	H3K4me3_up
-9841	3.42044055274319e-05	2.85322843947417e-05	4.02787624941631e-05	genesUP	H3K4me3_up
-9840	3.4473731555207e-05	2.88468768089921e-05	4.06913185936086e-05	genesUP	H3K4me3_up
-9839	3.4473731555207e-05	2.88468768089921e-05	4.06913185936086e-05	genesUP	H3K4me3_up
-9838	3.4473731555207e-05	2.88468768089921e-05	4.06913185936086e-05	genesUP	H3K4me3_up
-9837	3.4473731555207e-05	2.87925019954708e-05	4.05423775699979e-05	genesUP	H3K4me3_up
-9836	3.4473731555207e-05	2.87925019954708e-05	4.05423775699979e-05	genesUP	H3K4me3_up
-9835	3.4473731555207e-05	2.87925019954708e-05	4.05423775699979e-05	genesUP	H3K4me3_up
-9834	3.4743057582982e-05	2.88635719792299e-05	4.10167304004883e-05	genesUP	H3K4me3_up
-9833	3.4743057582982e-05	2.88635719792299e-05	4.10167304004883e-05	genesUP	H3K4me3_up
-9832	3.42044055274319e-05	2.85119096935374e-05	4.05192407838498e-05	genesUP	H3K4me3_up
-9831	3.4473731555207e-05	2.86843135580958e-05	4.07710069484327e-05	genesUP	H3K4me3_up
-9830	3.4743057582982e-05	2.89028329725314e-05	4.10292579316895e-05	genesUP	H3K4me3_up
-9829	3.50123836107571e-05	2.92255270214561e-05	4.13733942830048e-05	genesUP	H3K4me3_up
-9828	3.4743057582982e-05	2.90398256041072e-05	4.0923854606747e-05	genesUP	H3K4me3_up
-9827	3.4743057582982e-05	2.90398256041072e-05	4.0923854606747e-05	genesUP	H3K4me3_up
-9826	3.4743057582982e-05	2.90398256041072e-05	4.0923854606747e-05	genesUP	H3K4me3_up
-9825	3.4743057582982e-05	2.90398256041072e-05	4.0923854606747e-05	genesUP	H3K4me3_up
-9824	3.4743057582982e-05	2.89279806525335e-05	4.11564673190264e-05	genesUP	H3K4me3_up
-9823	3.4743057582982e-05	2.89279806525335e-05	4.11564673190264e-05	genesUP	H3K4me3_up
-9822	3.4743057582982e-05	2.89279806525335e-05	4.11564673190264e-05	genesUP	H3K4me3_up
-9821	3.4473731555207e-05	2.86562648964615e-05	4.09051032708574e-05	genesUP	H3K4me3_up
-9820	3.42044055274319e-05	2.835136275713e-05	4.04937822669105e-05	genesUP	H3K4me3_up
-9819	3.42044055274319e-05	2.835136275713e-05	4.04937822669105e-05	genesUP	H3K4me3_up
-9818	3.4473731555207e-05	2.85382553692745e-05	4.08123986063287e-05	genesUP	H3K4me3_up
-9817	3.39350794996569e-05	2.78786904109958e-05	4.03671577501192e-05	genesUP	H3K4me3_up
-9816	3.39350794996569e-05	2.78786904109958e-05	4.03671577501192e-05	genesUP	H3K4me3_up
-9815	3.39350794996569e-05	2.78786904109958e-05	4.03671577501192e-05	genesUP	H3K4me3_up
-9814	3.42044055274319e-05	2.84727289743793e-05	4.07598577795152e-05	genesUP	H3K4me3_up
-9813	3.42044055274319e-05	2.84727289743793e-05	4.07598577795152e-05	genesUP	H3K4me3_up
-9812	3.42044055274319e-05	2.84727289743793e-05	4.07598577795152e-05	genesUP	H3K4me3_up
-9811	3.42044055274319e-05	2.84727289743793e-05	4.07598577795152e-05	genesUP	H3K4me3_up
-9810	3.42044055274319e-05	2.84727289743793e-05	4.07598577795152e-05	genesUP	H3K4me3_up
-9809	3.42044055274319e-05	2.84727289743793e-05	4.07598577795152e-05	genesUP	H3K4me3_up
-9808	3.42044055274319e-05	2.84727289743793e-05	4.07598577795152e-05	genesUP	H3K4me3_up
-9807	3.42044055274319e-05	2.84727289743793e-05	4.05074819219881e-05	genesUP	H3K4me3_up
-9806	3.42044055274319e-05	2.8614313208359e-05	4.06214053991424e-05	genesUP	H3K4me3_up
-9805	3.42044055274319e-05	2.8614313208359e-05	4.06214053991424e-05	genesUP	H3K4me3_up
-9804	3.42044055274319e-05	2.8614313208359e-05	4.06214053991424e-05	genesUP	H3K4me3_up
-9803	3.42044055274319e-05	2.8614313208359e-05	4.06214053991424e-05	genesUP	H3K4me3_up
-9802	3.36657534718818e-05	2.78553939882261e-05	4.00176119789041e-05	genesUP	H3K4me3_up
-9801	3.36657534718818e-05	2.78553939882261e-05	4.00176119789041e-05	genesUP	H3K4me3_up
-9800	3.36657534718818e-05	2.78553939882261e-05	4.00176119789041e-05	genesUP	H3K4me3_up
-9799	3.33964274441068e-05	2.7753961169987e-05	3.95710855617376e-05	genesUP	H3K4me3_up
-9798	3.31271014163317e-05	2.76130628858033e-05	3.94233646895761e-05	genesUP	H3K4me3_up
-9797	3.28577753885567e-05	2.73209834422834e-05	3.91098177145844e-05	genesUP	H3K4me3_up
-9796	3.28577753885567e-05	2.73209834422834e-05	3.91098177145844e-05	genesUP	H3K4me3_up
-9795	3.33964274441068e-05	2.79465911296974e-05	3.98259486745967e-05	genesUP	H3K4me3_up
-9794	3.36657534718818e-05	2.81324978019551e-05	4.01603227760192e-05	genesUP	H3K4me3_up
-9793	3.33964274441068e-05	2.81231044243787e-05	3.97714830985843e-05	genesUP	H3K4me3_up
-9792	3.31271014163317e-05	2.7748604262344e-05	3.95366726897288e-05	genesUP	H3K4me3_up
-9791	3.31271014163317e-05	2.7748604262344e-05	3.95366726897288e-05	genesUP	H3K4me3_up
-9790	3.28577753885567e-05	2.74015981807812e-05	3.9159348160705e-05	genesUP	H3K4me3_up
-9789	3.25884493607816e-05	2.69742159895458e-05	3.88972854651902e-05	genesUP	H3K4me3_up
-9788	3.25884493607816e-05	2.69742159895458e-05	3.88972854651902e-05	genesUP	H3K4me3_up
-9787	3.23191233330066e-05	2.68585924871349e-05	3.8556084097599e-05	genesUP	H3K4me3_up
-9786	3.23191233330066e-05	2.68585924871349e-05	3.8556084097599e-05	genesUP	H3K4me3_up
-9785	3.23191233330066e-05	2.68585924871349e-05	3.8556084097599e-05	genesUP	H3K4me3_up
-9784	3.20497973052315e-05	2.65023214853539e-05	3.82233819078128e-05	genesUP	H3K4me3_up
-9783	3.17804712774564e-05	2.62015814536074e-05	3.81495761021444e-05	genesUP	H3K4me3_up
-9782	3.17804712774564e-05	2.62015814536074e-05	3.81495761021444e-05	genesUP	H3K4me3_up
-9781	3.15111452496814e-05	2.59314620571785e-05	3.77756442199113e-05	genesUP	H3K4me3_up
-9780	3.15111452496814e-05	2.59314620571785e-05	3.77756442199113e-05	genesUP	H3K4me3_up
-9779	3.12418192219063e-05	2.59139905746782e-05	3.73112531085396e-05	genesUP	H3K4me3_up
-9778	3.09724931941313e-05	2.55220587849233e-05	3.71811044241855e-05	genesUP	H3K4me3_up
-9777	3.09724931941313e-05	2.55220587849233e-05	3.71811044241855e-05	genesUP	H3K4me3_up
-9776	3.07031671663562e-05	2.52472564764283e-05	3.6823156314709e-05	genesUP	H3K4me3_up
-9775	3.04338411385812e-05	2.48898965407769e-05	3.63843708850408e-05	genesUP	H3K4me3_up
-9774	3.04338411385812e-05	2.48898965407769e-05	3.63843708850408e-05	genesUP	H3K4me3_up
-9773	3.04338411385812e-05	2.48898965407769e-05	3.63843708850408e-05	genesUP	H3K4me3_up
-9772	3.01645151108061e-05	2.46351835549814e-05	3.62221978940257e-05	genesUP	H3K4me3_up
-9771	3.01645151108061e-05	2.47063389635832e-05	3.60977144693856e-05	genesUP	H3K4me3_up
-9770	3.01645151108061e-05	2.47063389635832e-05	3.60977144693856e-05	genesUP	H3K4me3_up
-9769	3.01645151108061e-05	2.47063389635832e-05	3.60977144693856e-05	genesUP	H3K4me3_up
-9768	3.01645151108061e-05	2.47063389635832e-05	3.60977144693856e-05	genesUP	H3K4me3_up
-9767	3.01645151108061e-05	2.47063389635832e-05	3.60977144693856e-05	genesUP	H3K4me3_up
-9766	3.01645151108061e-05	2.48456190817778e-05	3.60015262053711e-05	genesUP	H3K4me3_up
-9765	2.9625863055256e-05	2.4316284968552e-05	3.5275537742966e-05	genesUP	H3K4me3_up
-9764	2.98951890830311e-05	2.45406255816275e-05	3.55398961095525e-05	genesUP	H3K4me3_up
-9763	2.98951890830311e-05	2.45406255816275e-05	3.55398961095525e-05	genesUP	H3K4me3_up
-9762	2.9625863055256e-05	2.4316284968552e-05	3.53862297114598e-05	genesUP	H3K4me3_up
-9761	2.98951890830311e-05	2.47296304817907e-05	3.56553985039755e-05	genesUP	H3K4me3_up
-9760	2.98951890830311e-05	2.47296304817907e-05	3.56553985039755e-05	genesUP	H3K4me3_up
-9759	3.01645151108061e-05	2.47347159324445e-05	3.60749740790546e-05	genesUP	H3K4me3_up
-9758	3.01645151108061e-05	2.47347159324445e-05	3.60749740790546e-05	genesUP	H3K4me3_up
-9757	2.9625863055256e-05	2.42825501241708e-05	3.56257749755296e-05	genesUP	H3K4me3_up
-9756	2.9625863055256e-05	2.42825501241708e-05	3.56257749755296e-05	genesUP	H3K4me3_up
-9755	2.9625863055256e-05	2.42825501241708e-05	3.56257749755296e-05	genesUP	H3K4me3_up
-9754	2.9625863055256e-05	2.42825501241708e-05	3.56257749755296e-05	genesUP	H3K4me3_up
-9753	2.9356537027481e-05	2.40608889341494e-05	3.51878327146484e-05	genesUP	H3K4me3_up
-9752	2.90872109997059e-05	2.38032078683471e-05	3.46520726681944e-05	genesUP	H3K4me3_up
-9751	2.90872109997059e-05	2.38032078683471e-05	3.46520726681944e-05	genesUP	H3K4me3_up
-9750	2.9356537027481e-05	2.40907460404811e-05	3.5086197320882e-05	genesUP	H3K4me3_up
-9749	2.9625863055256e-05	2.42647482548231e-05	3.54244484814073e-05	genesUP	H3K4me3_up
-9748	2.9356537027481e-05	2.37069065915818e-05	3.52084898651387e-05	genesUP	H3K4me3_up
-9747	2.98951890830311e-05	2.454566691921e-05	3.58320142970479e-05	genesUP	H3K4me3_up
-9746	2.9625863055256e-05	2.422667812717e-05	3.56635624402779e-05	genesUP	H3K4me3_up
-9745	2.9356537027481e-05	2.39484541699803e-05	3.50315580259609e-05	genesUP	H3K4me3_up
-9744	2.9356537027481e-05	2.39484541699803e-05	3.50315580259609e-05	genesUP	H3K4me3_up
-9743	2.9356537027481e-05	2.39484541699803e-05	3.50315580259609e-05	genesUP	H3K4me3_up
-9742	2.9356537027481e-05	2.39484541699803e-05	3.50315580259609e-05	genesUP	H3K4me3_up
-9741	2.9356537027481e-05	2.39484541699803e-05	3.50315580259609e-05	genesUP	H3K4me3_up
-9740	2.9356537027481e-05	2.39484541699803e-05	3.50315580259609e-05	genesUP	H3K4me3_up
-9739	2.9356537027481e-05	2.39484541699803e-05	3.50315580259609e-05	genesUP	H3K4me3_up
-9738	2.9356537027481e-05	2.39484541699803e-05	3.50315580259609e-05	genesUP	H3K4me3_up
-9737	2.9625863055256e-05	2.42943661637608e-05	3.54374693338718e-05	genesUP	H3K4me3_up
-9736	3.01645151108061e-05	2.47779263212343e-05	3.60266565262262e-05	genesUP	H3K4me3_up
-9735	3.07031671663562e-05	2.50430405316716e-05	3.65419771885241e-05	genesUP	H3K4me3_up
-9734	3.09724931941313e-05	2.53009578036251e-05	3.6828404532281e-05	genesUP	H3K4me3_up
-9733	3.09724931941313e-05	2.53009578036251e-05	3.6828404532281e-05	genesUP	H3K4me3_up
-9732	3.09724931941313e-05	2.53009578036251e-05	3.6828404532281e-05	genesUP	H3K4me3_up
-9731	3.09724931941313e-05	2.53009578036251e-05	3.6828404532281e-05	genesUP	H3K4me3_up
-9730	3.09724931941313e-05	2.53009578036251e-05	3.6828404532281e-05	genesUP	H3K4me3_up
-9729	3.09724931941313e-05	2.53009578036251e-05	3.6828404532281e-05	genesUP	H3K4me3_up
-9728	3.09724931941313e-05	2.52962387099811e-05	3.67102588148528e-05	genesUP	H3K4me3_up
-9727	3.15111452496814e-05	2.5782063985641e-05	3.729971637683e-05	genesUP	H3K4me3_up
-9726	3.15111452496814e-05	2.5782063985641e-05	3.729971637683e-05	genesUP	H3K4me3_up
-9725	3.15111452496814e-05	2.5782063985641e-05	3.729971637683e-05	genesUP	H3K4me3_up
-9724	3.17804712774564e-05	2.58549637906774e-05	3.7618047200208e-05	genesUP	H3K4me3_up
-9723	3.17804712774564e-05	2.58549637906774e-05	3.7618047200208e-05	genesUP	H3K4me3_up
-9722	3.15111452496814e-05	2.55527813869616e-05	3.73004790755456e-05	genesUP	H3K4me3_up
-9721	3.15111452496814e-05	2.55527813869616e-05	3.73004790755456e-05	genesUP	H3K4me3_up
-9720	3.15111452496814e-05	2.55527813869616e-05	3.73004790755456e-05	genesUP	H3K4me3_up
-9719	3.15111452496814e-05	2.55527813869616e-05	3.73004790755456e-05	genesUP	H3K4me3_up
-9718	3.15111452496814e-05	2.55527813869616e-05	3.73004790755456e-05	genesUP	H3K4me3_up
-9717	3.15111452496814e-05	2.55527813869616e-05	3.73004790755456e-05	genesUP	H3K4me3_up
-9716	3.15111452496814e-05	2.55527813869616e-05	3.73004790755456e-05	genesUP	H3K4me3_up
-9715	3.15111452496814e-05	2.55527813869616e-05	3.73004790755456e-05	genesUP	H3K4me3_up
-9714	3.17804712774564e-05	2.58243283528862e-05	3.75231480829177e-05	genesUP	H3K4me3_up
-9713	3.17804712774564e-05	2.58243283528862e-05	3.75231480829177e-05	genesUP	H3K4me3_up
-9712	3.15111452496814e-05	2.54908529276148e-05	3.72707700416434e-05	genesUP	H3K4me3_up
-9711	3.20497973052315e-05	2.59696259614213e-05	3.79739444280715e-05	genesUP	H3K4me3_up
-9710	3.20497973052315e-05	2.59696259614213e-05	3.79739444280715e-05	genesUP	H3K4me3_up
-9709	3.20497973052315e-05	2.59696259614213e-05	3.79739444280715e-05	genesUP	H3K4me3_up
-9708	3.20497973052315e-05	2.59696259614213e-05	3.79739444280715e-05	genesUP	H3K4me3_up
-9707	3.17804712774564e-05	2.59454244148036e-05	3.75204815876414e-05	genesUP	H3K4me3_up
-9706	3.17804712774564e-05	2.59454244148036e-05	3.75204815876414e-05	genesUP	H3K4me3_up
-9705	3.15111452496814e-05	2.5713074341065e-05	3.6980333072449e-05	genesUP	H3K4me3_up
-9704	3.15111452496814e-05	2.5713074341065e-05	3.6980333072449e-05	genesUP	H3K4me3_up
-9703	3.15111452496814e-05	2.5713074341065e-05	3.6980333072449e-05	genesUP	H3K4me3_up
-9702	3.15111452496814e-05	2.5713074341065e-05	3.6980333072449e-05	genesUP	H3K4me3_up
-9701	3.15111452496814e-05	2.5713074341065e-05	3.6980333072449e-05	genesUP	H3K4me3_up
-9700	3.15111452496814e-05	2.5713074341065e-05	3.6980333072449e-05	genesUP	H3K4me3_up
-9699	3.15111452496814e-05	2.5713074341065e-05	3.6980333072449e-05	genesUP	H3K4me3_up
-9698	3.17804712774564e-05	2.57530626138266e-05	3.73510099749914e-05	genesUP	H3K4me3_up
-9697	3.17804712774564e-05	2.57530626138266e-05	3.73510099749914e-05	genesUP	H3K4me3_up
-9696	3.17804712774564e-05	2.57530626138266e-05	3.73510099749914e-05	genesUP	H3K4me3_up
-9695	3.17804712774564e-05	2.57530626138266e-05	3.73510099749914e-05	genesUP	H3K4me3_up
-9694	3.17804712774564e-05	2.57655576473107e-05	3.72882264028255e-05	genesUP	H3K4me3_up
-9693	3.15111452496814e-05	2.5474118769357e-05	3.69316389665346e-05	genesUP	H3K4me3_up
-9692	3.20497973052315e-05	2.59501144523321e-05	3.78132519738902e-05	genesUP	H3K4me3_up
-9691	3.20497973052315e-05	2.59501144523321e-05	3.78132519738902e-05	genesUP	H3K4me3_up
-9690	3.20497973052315e-05	2.59501144523321e-05	3.78132519738902e-05	genesUP	H3K4me3_up
-9689	3.20497973052315e-05	2.59501144523321e-05	3.78132519738902e-05	genesUP	H3K4me3_up
-9688	3.23191233330066e-05	2.63435248144272e-05	3.78723570040417e-05	genesUP	H3K4me3_up
-9687	3.23191233330066e-05	2.63435248144272e-05	3.78723570040417e-05	genesUP	H3K4me3_up
-9686	3.23191233330066e-05	2.63435248144272e-05	3.78723570040417e-05	genesUP	H3K4me3_up
-9685	3.23191233330066e-05	2.63435248144272e-05	3.78723570040417e-05	genesUP	H3K4me3_up
-9684	3.23191233330066e-05	2.63435248144272e-05	3.78723570040417e-05	genesUP	H3K4me3_up
-9683	3.23191233330066e-05	2.63435248144272e-05	3.78723570040417e-05	genesUP	H3K4me3_up
-9682	3.23191233330066e-05	2.64388768938046e-05	3.78362250299351e-05	genesUP	H3K4me3_up
-9681	3.23191233330066e-05	2.64388768938046e-05	3.78362250299351e-05	genesUP	H3K4me3_up
-9680	3.23191233330066e-05	2.64388768938046e-05	3.78362250299351e-05	genesUP	H3K4me3_up
-9679	3.23191233330066e-05	2.64388768938046e-05	3.78362250299351e-05	genesUP	H3K4me3_up
-9678	3.20497973052315e-05	2.62424618244544e-05	3.74266264690206e-05	genesUP	H3K4me3_up
-9677	3.23191233330066e-05	2.63468143690356e-05	3.78234075356407e-05	genesUP	H3K4me3_up
-9676	3.23191233330066e-05	2.63468143690356e-05	3.78234075356407e-05	genesUP	H3K4me3_up
-9675	3.23191233330066e-05	2.63468143690356e-05	3.78234075356407e-05	genesUP	H3K4me3_up
-9674	3.23191233330066e-05	2.63468143690356e-05	3.78234075356407e-05	genesUP	H3K4me3_up
-9673	3.20497973052315e-05	2.61649895098594e-05	3.75732397738685e-05	genesUP	H3K4me3_up
-9672	3.17804712774564e-05	2.59555766384669e-05	3.73086991832738e-05	genesUP	H3K4me3_up
-9671	3.15111452496814e-05	2.55507321413682e-05	3.70612789454651e-05	genesUP	H3K4me3_up
-9670	3.17804712774564e-05	2.58931761428041e-05	3.73048594897694e-05	genesUP	H3K4me3_up
-9669	3.17804712774564e-05	2.58931761428041e-05	3.73048594897694e-05	genesUP	H3K4me3_up
-9668	3.17804712774564e-05	2.60014227080082e-05	3.72523846499889e-05	genesUP	H3K4me3_up
-9667	3.12418192219063e-05	2.57187783392331e-05	3.66100401447397e-05	genesUP	H3K4me3_up
-9666	3.09724931941313e-05	2.55182812935992e-05	3.63065575584019e-05	genesUP	H3K4me3_up
-9665	3.09724931941313e-05	2.55182812935992e-05	3.63065575584019e-05	genesUP	H3K4me3_up
-9664	3.07031671663562e-05	2.50026085916058e-05	3.62313383533732e-05	genesUP	H3K4me3_up
-9663	3.07031671663562e-05	2.50026085916058e-05	3.62313383533732e-05	genesUP	H3K4me3_up
-9662	3.07031671663562e-05	2.50026085916058e-05	3.62313383533732e-05	genesUP	H3K4me3_up
-9661	3.01645151108061e-05	2.44212619025055e-05	3.55634952854006e-05	genesUP	H3K4me3_up
-9660	3.01645151108061e-05	2.44212619025055e-05	3.55634952854006e-05	genesUP	H3K4me3_up
-9659	3.01645151108061e-05	2.44212619025055e-05	3.55634952854006e-05	genesUP	H3K4me3_up
-9658	2.98951890830311e-05	2.42561982024243e-05	3.52399375227327e-05	genesUP	H3K4me3_up
-9657	2.98951890830311e-05	2.42561982024243e-05	3.52399375227327e-05	genesUP	H3K4me3_up
-9656	2.98951890830311e-05	2.43195995797015e-05	3.51771034615943e-05	genesUP	H3K4me3_up
-9655	2.98951890830311e-05	2.43195995797015e-05	3.51771034615943e-05	genesUP	H3K4me3_up
-9654	2.98951890830311e-05	2.43195995797015e-05	3.51771034615943e-05	genesUP	H3K4me3_up
-9653	2.98951890830311e-05	2.43195995797015e-05	3.51771034615943e-05	genesUP	H3K4me3_up
-9652	3.04338411385812e-05	2.5039830611599e-05	3.58377586402574e-05	genesUP	H3K4me3_up
-9651	3.04338411385812e-05	2.5039830611599e-05	3.58377586402574e-05	genesUP	H3K4me3_up
-9650	2.98951890830311e-05	2.46928444543982e-05	3.53067461644003e-05	genesUP	H3K4me3_up
-9649	2.98951890830311e-05	2.46928444543982e-05	3.53067461644003e-05	genesUP	H3K4me3_up
-9648	3.01645151108061e-05	2.48033783017597e-05	3.56861715935097e-05	genesUP	H3K4me3_up
-9647	3.01645151108061e-05	2.48033783017597e-05	3.56861715935097e-05	genesUP	H3K4me3_up
-9646	3.01645151108061e-05	2.48033783017597e-05	3.56861715935097e-05	genesUP	H3K4me3_up
-9645	2.98951890830311e-05	2.46662822473396e-05	3.54342247114715e-05	genesUP	H3K4me3_up
-9644	2.98951890830311e-05	2.46662822473396e-05	3.54342247114715e-05	genesUP	H3K4me3_up
-9643	2.98951890830311e-05	2.46662822473396e-05	3.54342247114715e-05	genesUP	H3K4me3_up
-9642	2.98951890830311e-05	2.46662822473396e-05	3.54342247114715e-05	genesUP	H3K4me3_up
-9641	3.04338411385812e-05	2.48286101267728e-05	3.58897911281113e-05	genesUP	H3K4me3_up
-9640	3.04338411385812e-05	2.48286101267728e-05	3.58897911281113e-05	genesUP	H3K4me3_up
-9639	3.07031671663562e-05	2.50012013266741e-05	3.63388546621861e-05	genesUP	H3K4me3_up
-9638	3.09724931941313e-05	2.51279539383228e-05	3.67359166582859e-05	genesUP	H3K4me3_up
-9637	3.09724931941313e-05	2.51279539383228e-05	3.67359166582859e-05	genesUP	H3K4me3_up
-9636	3.09724931941313e-05	2.51279539383228e-05	3.67359166582859e-05	genesUP	H3K4me3_up
-9635	3.09724931941313e-05	2.49903583995658e-05	3.6855396036353e-05	genesUP	H3K4me3_up
-9634	3.09724931941313e-05	2.49903583995658e-05	3.6855396036353e-05	genesUP	H3K4me3_up
-9633	3.09724931941313e-05	2.49903583995658e-05	3.6855396036353e-05	genesUP	H3K4me3_up
-9632	3.09724931941313e-05	2.49903583995658e-05	3.6855396036353e-05	genesUP	H3K4me3_up
-9631	3.09724931941313e-05	2.49903583995658e-05	3.6855396036353e-05	genesUP	H3K4me3_up
-9630	3.15111452496814e-05	2.55187536764586e-05	3.74950946666004e-05	genesUP	H3K4me3_up
-9629	3.15111452496814e-05	2.55187536764586e-05	3.74950946666004e-05	genesUP	H3K4me3_up
-9628	3.17804712774564e-05	2.57799937724487e-05	3.78100937688929e-05	genesUP	H3K4me3_up
-9627	3.17804712774564e-05	2.57799937724487e-05	3.78100937688929e-05	genesUP	H3K4me3_up
-9626	3.17804712774564e-05	2.57799937724487e-05	3.78100937688929e-05	genesUP	H3K4me3_up
-9625	3.17804712774564e-05	2.57799937724487e-05	3.78100937688929e-05	genesUP	H3K4me3_up
-9624	3.17804712774564e-05	2.57799937724487e-05	3.78100937688929e-05	genesUP	H3K4me3_up
-9623	3.17804712774564e-05	2.57799937724487e-05	3.78100937688929e-05	genesUP	H3K4me3_up
-9622	3.17804712774564e-05	2.57799937724487e-05	3.78100937688929e-05	genesUP	H3K4me3_up
-9621	3.17804712774564e-05	2.57799937724487e-05	3.78100937688929e-05	genesUP	H3K4me3_up
-9620	3.17804712774564e-05	2.57799937724487e-05	3.78100937688929e-05	genesUP	H3K4me3_up
-9619	3.17804712774564e-05	2.57799937724487e-05	3.78100937688929e-05	genesUP	H3K4me3_up
-9618	3.20497973052315e-05	2.59248803997957e-05	3.80195831317624e-05	genesUP	H3K4me3_up
-9617	3.20497973052315e-05	2.59248803997957e-05	3.80195831317624e-05	genesUP	H3K4me3_up
-9616	3.23191233330066e-05	2.63883753896207e-05	3.83016415424905e-05	genesUP	H3K4me3_up
-9615	3.23191233330066e-05	2.63883753896207e-05	3.83016415424905e-05	genesUP	H3K4me3_up
-9614	3.25884493607816e-05	2.65741381426445e-05	3.86048537571486e-05	genesUP	H3K4me3_up
-9613	3.23191233330066e-05	2.60809667876639e-05	3.82648396591275e-05	genesUP	H3K4me3_up
-9612	3.23191233330066e-05	2.60809667876639e-05	3.82648396591275e-05	genesUP	H3K4me3_up
-9611	3.25884493607816e-05	2.66181396735058e-05	3.87861106993233e-05	genesUP	H3K4me3_up
-9610	3.28577753885567e-05	2.6901217094933e-05	3.92734881175106e-05	genesUP	H3K4me3_up
-9609	3.28577753885567e-05	2.6901217094933e-05	3.92734881175106e-05	genesUP	H3K4me3_up
-9608	3.28577753885567e-05	2.6901217094933e-05	3.92734881175106e-05	genesUP	H3K4me3_up
-9607	3.28577753885567e-05	2.6901217094933e-05	3.92734881175106e-05	genesUP	H3K4me3_up
-9606	3.28577753885567e-05	2.6901217094933e-05	3.92734881175106e-05	genesUP	H3K4me3_up
-9605	3.28577753885567e-05	2.6901217094933e-05	3.92734881175106e-05	genesUP	H3K4me3_up
-9604	3.33964274441068e-05	2.73131723114123e-05	3.96222002115546e-05	genesUP	H3K4me3_up
-9603	3.33964274441068e-05	2.73131723114123e-05	3.96222002115546e-05	genesUP	H3K4me3_up
-9602	3.36657534718818e-05	2.73131723114123e-05	4.0141793770355e-05	genesUP	H3K4me3_up
-9601	3.36657534718818e-05	2.73131723114123e-05	4.0141793770355e-05	genesUP	H3K4me3_up
-9600	3.33964274441068e-05	2.73131723114123e-05	3.98732252478564e-05	genesUP	H3K4me3_up
-9599	3.33964274441068e-05	2.73131723114123e-05	3.98732252478564e-05	genesUP	H3K4me3_up
-9598	3.36657534718818e-05	2.75473677572666e-05	4.02219034474237e-05	genesUP	H3K4me3_up
-9597	3.33964274441068e-05	2.73490553416837e-05	4.00701810941311e-05	genesUP	H3K4me3_up
-9596	3.31271014163317e-05	2.68780915357735e-05	3.97140620835399e-05	genesUP	H3K4me3_up
-9595	3.31271014163317e-05	2.68780915357735e-05	3.97140620835399e-05	genesUP	H3K4me3_up
-9594	3.28577753885567e-05	2.6677103327837e-05	3.95668421553933e-05	genesUP	H3K4me3_up
-9593	3.25884493607816e-05	2.64902204643095e-05	3.92562096896294e-05	genesUP	H3K4me3_up
-9592	3.25884493607816e-05	2.64902204643095e-05	3.92562096896294e-05	genesUP	H3K4me3_up
-9591	3.23191233330066e-05	2.62508070466752e-05	3.88266506586787e-05	genesUP	H3K4me3_up
-9590	3.23191233330066e-05	2.63263265317236e-05	3.8509704071646e-05	genesUP	H3K4me3_up
-9589	3.23191233330066e-05	2.63883753896207e-05	3.85301483152553e-05	genesUP	H3K4me3_up
-9588	3.23191233330066e-05	2.63883753896207e-05	3.85301483152553e-05	genesUP	H3K4me3_up
-9587	3.23191233330066e-05	2.64310253413547e-05	3.83843769751682e-05	genesUP	H3K4me3_up
-9586	3.23191233330066e-05	2.64310253413547e-05	3.83843769751682e-05	genesUP	H3K4me3_up
-9585	3.25884493607816e-05	2.64970322983227e-05	3.88874842152762e-05	genesUP	H3K4me3_up
-9584	3.28577753885567e-05	2.68236119644156e-05	3.90646896828455e-05	genesUP	H3K4me3_up
-9583	3.28577753885567e-05	2.68236119644156e-05	3.90646896828455e-05	genesUP	H3K4me3_up
-9582	3.28577753885567e-05	2.68236119644156e-05	3.90646896828455e-05	genesUP	H3K4me3_up
-9581	3.31271014163317e-05	2.706211441079e-05	3.94910929526746e-05	genesUP	H3K4me3_up
-9580	3.31271014163317e-05	2.706211441079e-05	3.94910929526746e-05	genesUP	H3K4me3_up
-9579	3.31271014163317e-05	2.706211441079e-05	3.94910929526746e-05	genesUP	H3K4me3_up
-9578	3.33964274441068e-05	2.74682349449767e-05	3.99031238933255e-05	genesUP	H3K4me3_up
-9577	3.33964274441068e-05	2.74682349449767e-05	3.99031238933255e-05	genesUP	H3K4me3_up
-9576	3.31271014163317e-05	2.71573497222459e-05	3.96600090227479e-05	genesUP	H3K4me3_up
-9575	3.28577753885567e-05	2.69405340166818e-05	3.94015987040697e-05	genesUP	H3K4me3_up
-9574	3.25884493607816e-05	2.68133827924875e-05	3.91891158572618e-05	genesUP	H3K4me3_up
-9573	3.23191233330066e-05	2.65665851488518e-05	3.865521770707e-05	genesUP	H3K4me3_up
-9572	3.23191233330066e-05	2.65665851488518e-05	3.865521770707e-05	genesUP	H3K4me3_up
-9571	3.20497973052315e-05	2.6422407693128e-05	3.82326665238261e-05	genesUP	H3K4me3_up
-9570	3.23191233330066e-05	2.66168020757209e-05	3.87816981056504e-05	genesUP	H3K4me3_up
-9569	3.23191233330066e-05	2.66168020757209e-05	3.87816981056504e-05	genesUP	H3K4me3_up
-9568	3.23191233330066e-05	2.66168020757209e-05	3.87816981056504e-05	genesUP	H3K4me3_up
-9567	3.23191233330066e-05	2.66168020757209e-05	3.87816981056504e-05	genesUP	H3K4me3_up
-9566	3.20497973052315e-05	2.60500161456217e-05	3.8504150267511e-05	genesUP	H3K4me3_up
-9565	3.20497973052315e-05	2.60760794472213e-05	3.85887686618977e-05	genesUP	H3K4me3_up
-9564	3.20497973052315e-05	2.60760794472213e-05	3.85887686618977e-05	genesUP	H3K4me3_up
-9563	3.20497973052315e-05	2.6149895696352e-05	3.86470439095932e-05	genesUP	H3K4me3_up
-9562	3.17804712774564e-05	2.62662684427133e-05	3.79820092893735e-05	genesUP	H3K4me3_up
-9561	3.17804712774564e-05	2.62662684427133e-05	3.79820092893735e-05	genesUP	H3K4me3_up
-9560	3.17804712774564e-05	2.62662684427133e-05	3.79820092893735e-05	genesUP	H3K4me3_up
-9559	3.17804712774564e-05	2.62662684427133e-05	3.79820092893735e-05	genesUP	H3K4me3_up
-9558	3.17804712774564e-05	2.62662684427133e-05	3.79820092893735e-05	genesUP	H3K4me3_up
-9557	3.17804712774564e-05	2.62662684427133e-05	3.79820092893735e-05	genesUP	H3K4me3_up
-9556	3.17804712774564e-05	2.62662684427133e-05	3.79820092893735e-05	genesUP	H3K4me3_up
-9555	3.20497973052315e-05	2.63997150795948e-05	3.85183045725579e-05	genesUP	H3K4me3_up
-9554	3.20497973052315e-05	2.62545727205555e-05	3.85266802115942e-05	genesUP	H3K4me3_up
-9553	3.20497973052315e-05	2.62545727205555e-05	3.85266802115942e-05	genesUP	H3K4me3_up
-9552	3.20497973052315e-05	2.61584912225331e-05	3.85445187100611e-05	genesUP	H3K4me3_up
-9551	3.25884493607816e-05	2.66137305698444e-05	3.89794675523574e-05	genesUP	H3K4me3_up
-9550	3.28577753885567e-05	2.69090351030072e-05	3.95238318914099e-05	genesUP	H3K4me3_up
-9549	3.28577753885567e-05	2.69090351030072e-05	3.95238318914099e-05	genesUP	H3K4me3_up
-9548	3.28577753885567e-05	2.69090351030072e-05	3.95238318914099e-05	genesUP	H3K4me3_up
-9547	3.28577753885567e-05	2.69090351030072e-05	3.95238318914099e-05	genesUP	H3K4me3_up
-9546	3.28577753885567e-05	2.71173361402437e-05	3.93881570418204e-05	genesUP	H3K4me3_up
-9545	3.28577753885567e-05	2.71173361402437e-05	3.93881570418204e-05	genesUP	H3K4me3_up
-9544	3.28577753885567e-05	2.71173361402437e-05	3.93881570418204e-05	genesUP	H3K4me3_up
-9543	3.25884493607816e-05	2.68719823664615e-05	3.89674758428417e-05	genesUP	H3K4me3_up
-9542	3.28577753885567e-05	2.71795753850175e-05	3.94286621635906e-05	genesUP	H3K4me3_up
-9541	3.25884493607816e-05	2.70382137732903e-05	3.90869123977682e-05	genesUP	H3K4me3_up
-9540	3.25884493607816e-05	2.70382137732903e-05	3.90869123977682e-05	genesUP	H3K4me3_up
-9539	3.23191233330066e-05	2.6762966141505e-05	3.87363380907138e-05	genesUP	H3K4me3_up
-9538	3.23191233330066e-05	2.6762966141505e-05	3.87363380907138e-05	genesUP	H3K4me3_up
-9537	3.23191233330066e-05	2.6762966141505e-05	3.87363380907138e-05	genesUP	H3K4me3_up
-9536	3.23191233330066e-05	2.6762966141505e-05	3.87363380907138e-05	genesUP	H3K4me3_up
-9535	3.23191233330066e-05	2.6762966141505e-05	3.87363380907138e-05	genesUP	H3K4me3_up
-9534	3.25884493607816e-05	2.68887530448498e-05	3.90047390583511e-05	genesUP	H3K4me3_up
-9533	3.25884493607816e-05	2.68887530448498e-05	3.90047390583511e-05	genesUP	H3K4me3_up
-9532	3.28577753885567e-05	2.69063174262275e-05	3.92723693784764e-05	genesUP	H3K4me3_up
-9531	3.25884493607816e-05	2.68887530448498e-05	3.86709145952642e-05	genesUP	H3K4me3_up
-9530	3.31271014163317e-05	2.72465663287663e-05	3.94075821927114e-05	genesUP	H3K4me3_up
-9529	3.28577753885567e-05	2.70772936240522e-05	3.90881011962439e-05	genesUP	H3K4me3_up
-9528	3.25884493607816e-05	2.6971087133058e-05	3.88888282802953e-05	genesUP	H3K4me3_up
-9527	3.28577753885567e-05	2.73344539641937e-05	3.94307149232856e-05	genesUP	H3K4me3_up
-9526	3.28577753885567e-05	2.73344539641937e-05	3.94307149232856e-05	genesUP	H3K4me3_up
-9525	3.28577753885567e-05	2.73344539641937e-05	3.94307149232856e-05	genesUP	H3K4me3_up
-9524	3.33964274441068e-05	2.76571211464098e-05	3.99026175529654e-05	genesUP	H3K4me3_up
-9523	3.28577753885567e-05	2.71252242728099e-05	3.90964930921731e-05	genesUP	H3K4me3_up
-9522	3.31271014163317e-05	2.74015461187919e-05	3.95447191389713e-05	genesUP	H3K4me3_up
-9521	3.31271014163317e-05	2.74015461187919e-05	3.95447191389713e-05	genesUP	H3K4me3_up
-9520	3.31271014163317e-05	2.74015461187919e-05	3.95447191389713e-05	genesUP	H3K4me3_up
-9519	3.31271014163317e-05	2.74015461187919e-05	3.95447191389713e-05	genesUP	H3K4me3_up
-9518	3.33964274441068e-05	2.76038419687995e-05	3.99424574508059e-05	genesUP	H3K4me3_up
-9517	3.33964274441068e-05	2.76038419687995e-05	3.99424574508059e-05	genesUP	H3K4me3_up
-9516	3.33964274441068e-05	2.78681251815484e-05	3.98862224512657e-05	genesUP	H3K4me3_up
-9515	3.36657534718818e-05	2.80069863444364e-05	3.99478206526148e-05	genesUP	H3K4me3_up
-9514	3.33964274441068e-05	2.77376883988168e-05	3.96770459087637e-05	genesUP	H3K4me3_up
-9513	3.36657534718818e-05	2.78842785062271e-05	3.99321338933016e-05	genesUP	H3K4me3_up
-9512	3.36657534718818e-05	2.78842785062271e-05	3.99321338933016e-05	genesUP	H3K4me3_up
-9511	3.33964274441068e-05	2.771578341945e-05	3.98071086554902e-05	genesUP	H3K4me3_up
-9510	3.33964274441068e-05	2.771578341945e-05	3.98071086554902e-05	genesUP	H3K4me3_up
-9509	3.33964274441068e-05	2.771578341945e-05	3.98071086554902e-05	genesUP	H3K4me3_up
-9508	3.39350794996569e-05	2.83578214853214e-05	4.00754298947651e-05	genesUP	H3K4me3_up
-9507	3.42044055274319e-05	2.84908458392091e-05	4.04893701403172e-05	genesUP	H3K4me3_up
-9506	3.42044055274319e-05	2.84908458392091e-05	4.04893701403172e-05	genesUP	H3K4me3_up
-9505	3.39350794996569e-05	2.80648996115477e-05	4.04893701403172e-05	genesUP	H3K4me3_up
-9504	3.42044055274319e-05	2.84172058607174e-05	4.07978273567288e-05	genesUP	H3K4me3_up
-9503	3.42044055274319e-05	2.84172058607174e-05	4.07978273567288e-05	genesUP	H3K4me3_up
-9502	3.4473731555207e-05	2.87867852217214e-05	4.13054925275683e-05	genesUP	H3K4me3_up
-9501	3.4743057582982e-05	2.88416635186315e-05	4.16020844754912e-05	genesUP	H3K4me3_up
-9500	3.50123836107571e-05	2.89979333576103e-05	4.17447748032289e-05	genesUP	H3K4me3_up
-9499	3.4743057582982e-05	2.85484760821713e-05	4.16610683739528e-05	genesUP	H3K4me3_up
-9498	3.50123836107571e-05	2.92677723376658e-05	4.19421718572386e-05	genesUP	H3K4me3_up
-9497	3.52817096385322e-05	2.93376867954975e-05	4.22577832857958e-05	genesUP	H3K4me3_up
-9496	3.52817096385322e-05	2.95824237213402e-05	4.24669768794687e-05	genesUP	H3K4me3_up
-9495	3.60896877218573e-05	3.03097417549451e-05	4.33736510589326e-05	genesUP	H3K4me3_up
-9494	3.60896877218573e-05	3.03097417549451e-05	4.33736510589326e-05	genesUP	H3K4me3_up
-9493	3.63590137496324e-05	3.04102906483481e-05	4.34554501828803e-05	genesUP	H3K4me3_up
-9492	3.66283397774074e-05	3.06078655559043e-05	4.36813994997863e-05	genesUP	H3K4me3_up
-9491	3.68976658051825e-05	3.10478616449575e-05	4.37254145050435e-05	genesUP	H3K4me3_up
-9490	3.68976658051825e-05	3.10060471157998e-05	4.36469449208399e-05	genesUP	H3K4me3_up
-9489	3.68976658051825e-05	3.10060471157998e-05	4.36469449208399e-05	genesUP	H3K4me3_up
-9488	3.71669918329575e-05	3.12690703885908e-05	4.39952236891949e-05	genesUP	H3K4me3_up
-9487	3.74363178607326e-05	3.15422481759687e-05	4.4330068421838e-05	genesUP	H3K4me3_up
-9486	3.71669918329575e-05	3.1130198827445e-05	4.40369876930743e-05	genesUP	H3K4me3_up
-9485	3.71669918329575e-05	3.1130198827445e-05	4.40369876930743e-05	genesUP	H3K4me3_up
-9484	3.77056438885076e-05	3.16770490840248e-05	4.43382166020126e-05	genesUP	H3K4me3_up
-9483	3.79749699162827e-05	3.21126393189995e-05	4.45337439654759e-05	genesUP	H3K4me3_up
-9482	3.85136219718328e-05	3.2629511097396e-05	4.51696059568537e-05	genesUP	H3K4me3_up
-9481	3.85136219718328e-05	3.2629511097396e-05	4.51696059568537e-05	genesUP	H3K4me3_up
-9480	3.82442959440578e-05	3.24245911949231e-05	4.48929655516477e-05	genesUP	H3K4me3_up
-9479	3.82442959440578e-05	3.24245911949231e-05	4.48929655516477e-05	genesUP	H3K4me3_up
-9478	3.79749699162827e-05	3.20280506877495e-05	4.47265229062887e-05	genesUP	H3K4me3_up
-9477	3.79749699162827e-05	3.20280506877495e-05	4.47265229062887e-05	genesUP	H3K4me3_up
-9476	3.79749699162827e-05	3.20280506877495e-05	4.47265229062887e-05	genesUP	H3K4me3_up
-9475	3.79749699162827e-05	3.20280506877495e-05	4.47265229062887e-05	genesUP	H3K4me3_up
-9474	3.77056438885076e-05	3.1858211683562e-05	4.4457086021311e-05	genesUP	H3K4me3_up
-9473	3.77056438885076e-05	3.1858211683562e-05	4.4457086021311e-05	genesUP	H3K4me3_up
-9472	3.77056438885076e-05	3.1858211683562e-05	4.4457086021311e-05	genesUP	H3K4me3_up
-9471	3.79749699162827e-05	3.21126393189995e-05	4.47401773961738e-05	genesUP	H3K4me3_up
-9470	3.79749699162827e-05	3.21126393189995e-05	4.47401773961738e-05	genesUP	H3K4me3_up
-9469	3.77056438885076e-05	3.17209402718069e-05	4.42673068703731e-05	genesUP	H3K4me3_up
-9468	3.74363178607326e-05	3.1714929046685e-05	4.38643319259994e-05	genesUP	H3K4me3_up
-9467	3.79749699162827e-05	3.21770238603794e-05	4.45244684054552e-05	genesUP	H3K4me3_up
-9466	3.77056438885076e-05	3.21274958047768e-05	4.42934238202876e-05	genesUP	H3K4me3_up
-9465	3.74363178607326e-05	3.18694321041575e-05	4.38566484303613e-05	genesUP	H3K4me3_up
-9464	3.77056438885076e-05	3.18982775913989e-05	4.42499757351846e-05	genesUP	H3K4me3_up
-9463	3.77056438885076e-05	3.18982775913989e-05	4.42499757351846e-05	genesUP	H3K4me3_up
-9462	3.79749699162827e-05	3.2375645558967e-05	4.4457086021311e-05	genesUP	H3K4me3_up
-9461	3.79749699162827e-05	3.2375645558967e-05	4.4457086021311e-05	genesUP	H3K4me3_up
-9460	3.74363178607326e-05	3.17392240691238e-05	4.4067982321393e-05	genesUP	H3K4me3_up
-9459	3.74363178607326e-05	3.17392240691238e-05	4.4067982321393e-05	genesUP	H3K4me3_up
-9458	3.77056438885076e-05	3.20399970315945e-05	4.460063774227e-05	genesUP	H3K4me3_up
-9457	3.79749699162827e-05	3.21947447159022e-05	4.47741370430293e-05	genesUP	H3K4me3_up
-9456	3.79749699162827e-05	3.21071310318638e-05	4.47850812153534e-05	genesUP	H3K4me3_up
-9455	3.82442959440578e-05	3.22523678567075e-05	4.49132877673565e-05	genesUP	H3K4me3_up
-9454	3.85136219718328e-05	3.24779227343557e-05	4.5323040294642e-05	genesUP	H3K4me3_up
-9453	3.85136219718328e-05	3.24779227343557e-05	4.5323040294642e-05	genesUP	H3K4me3_up
-9452	3.85136219718328e-05	3.24779227343557e-05	4.5323040294642e-05	genesUP	H3K4me3_up
-9451	3.85136219718328e-05	3.24779227343557e-05	4.5323040294642e-05	genesUP	H3K4me3_up
-9450	3.87829479996079e-05	3.27604709986021e-05	4.55936138850951e-05	genesUP	H3K4me3_up
-9449	3.90522740273829e-05	3.2960333772165e-05	4.55936138850951e-05	genesUP	H3K4me3_up
-9448	3.9321600055158e-05	3.33385673532484e-05	4.61870718274624e-05	genesUP	H3K4me3_up
-9447	3.9590926082933e-05	3.34680320369777e-05	4.65983549805644e-05	genesUP	H3K4me3_up
-9446	3.9590926082933e-05	3.34680320369777e-05	4.65983549805644e-05	genesUP	H3K4me3_up
-9445	3.9590926082933e-05	3.34680320369777e-05	4.65983549805644e-05	genesUP	H3K4me3_up
-9444	3.9590926082933e-05	3.38957935922436e-05	4.6308107462214e-05	genesUP	H3K4me3_up
-9443	3.98602521107081e-05	3.40819197991801e-05	4.65416886078968e-05	genesUP	H3K4me3_up
-9442	3.98602521107081e-05	3.40819197991801e-05	4.65416886078968e-05	genesUP	H3K4me3_up
-9441	4.01295781384831e-05	3.41722769162034e-05	4.67696470823521e-05	genesUP	H3K4me3_up
-9440	3.98602521107081e-05	3.3914797495982e-05	4.65805799892983e-05	genesUP	H3K4me3_up
-9439	3.98602521107081e-05	3.3914797495982e-05	4.65805799892983e-05	genesUP	H3K4me3_up
-9438	3.98602521107081e-05	3.3914797495982e-05	4.65805799892983e-05	genesUP	H3K4me3_up
-9437	3.9590926082933e-05	3.38840239581529e-05	4.61083234537032e-05	genesUP	H3K4me3_up
-9436	3.9590926082933e-05	3.38840239581529e-05	4.61083234537032e-05	genesUP	H3K4me3_up
-9435	3.9590926082933e-05	3.38840239581529e-05	4.61083234537032e-05	genesUP	H3K4me3_up
-9434	4.06682301940332e-05	3.49473229705027e-05	4.74794522918802e-05	genesUP	H3K4me3_up
-9433	4.06682301940332e-05	3.49473229705027e-05	4.74794522918802e-05	genesUP	H3K4me3_up
-9432	4.06682301940332e-05	3.49473229705027e-05	4.74794522918802e-05	genesUP	H3K4me3_up
-9431	4.06682301940332e-05	3.52150777509627e-05	4.7604084508829e-05	genesUP	H3K4me3_up
-9430	4.06682301940332e-05	3.50078812252738e-05	4.75396322130317e-05	genesUP	H3K4me3_up
-9429	4.06682301940332e-05	3.48598003146835e-05	4.75984791482087e-05	genesUP	H3K4me3_up
-9428	4.12068822495834e-05	3.53113024029478e-05	4.84247201367511e-05	genesUP	H3K4me3_up
-9427	4.12068822495834e-05	3.53113024029478e-05	4.84247201367511e-05	genesUP	H3K4me3_up
-9426	4.12068822495834e-05	3.53113024029478e-05	4.84247201367511e-05	genesUP	H3K4me3_up
-9425	4.17455343051335e-05	3.59279667661739e-05	4.89654148937914e-05	genesUP	H3K4me3_up
-9424	4.17455343051335e-05	3.56380503845963e-05	4.89717633472928e-05	genesUP	H3K4me3_up
-9423	4.20148603329085e-05	3.58664725059647e-05	4.92888678122991e-05	genesUP	H3K4me3_up
-9422	4.20148603329085e-05	3.58664725059647e-05	4.92888678122991e-05	genesUP	H3K4me3_up
-9421	4.22841863606836e-05	3.61038126578138e-05	4.94090337221044e-05	genesUP	H3K4me3_up
-9420	4.25535123884586e-05	3.6372179340825e-05	4.98373054134622e-05	genesUP	H3K4me3_up
-9419	4.25535123884586e-05	3.6372179340825e-05	4.98373054134622e-05	genesUP	H3K4me3_up
-9418	4.22841863606836e-05	3.60287235239427e-05	4.94933814852089e-05	genesUP	H3K4me3_up
-9417	4.22841863606836e-05	3.60287235239427e-05	4.94933814852089e-05	genesUP	H3K4me3_up
-9416	4.22841863606836e-05	3.60287235239427e-05	4.94933814852089e-05	genesUP	H3K4me3_up
-9415	4.28228384162337e-05	3.6670461467371e-05	4.98813046633627e-05	genesUP	H3K4me3_up
-9414	4.28228384162337e-05	3.67332321149498e-05	5.00046772795844e-05	genesUP	H3K4me3_up
-9413	4.30921644440087e-05	3.70296752749409e-05	5.05111305784186e-05	genesUP	H3K4me3_up
-9412	4.33614904717838e-05	3.72090468932852e-05	5.05309683221052e-05	genesUP	H3K4me3_up
-9411	4.36308164995588e-05	3.73158667915254e-05	5.06559542789523e-05	genesUP	H3K4me3_up
-9410	4.39001425273339e-05	3.76335831624863e-05	5.09370446545297e-05	genesUP	H3K4me3_up
-9409	4.4169468555109e-05	3.7814268491734e-05	5.1370023003017e-05	genesUP	H3K4me3_up
-9408	4.4438794582884e-05	3.79080248737653e-05	5.14992872764711e-05	genesUP	H3K4me3_up
-9407	4.4438794582884e-05	3.81490615050658e-05	5.17618989578683e-05	genesUP	H3K4me3_up
-9406	4.4169468555109e-05	3.7814268491734e-05	5.13852856493947e-05	genesUP	H3K4me3_up
-9405	4.4169468555109e-05	3.7814268491734e-05	5.13852856493947e-05	genesUP	H3K4me3_up
-9404	4.4169468555109e-05	3.7814268491734e-05	5.13852856493947e-05	genesUP	H3K4me3_up
-9403	4.47081206106591e-05	3.84680159250503e-05	5.21886626156897e-05	genesUP	H3K4me3_up
-9402	4.49774466384341e-05	3.85977318521566e-05	5.24063422979322e-05	genesUP	H3K4me3_up
-9401	4.49774466384341e-05	3.85977318521566e-05	5.24063422979322e-05	genesUP	H3K4me3_up
-9400	4.52467726662092e-05	3.90769810952205e-05	5.28205872166447e-05	genesUP	H3K4me3_up
-9399	4.52467726662092e-05	3.90769810952205e-05	5.28205872166447e-05	genesUP	H3K4me3_up
-9398	4.55160986939842e-05	3.96204797573609e-05	5.29501943631451e-05	genesUP	H3K4me3_up
-9397	4.55160986939842e-05	3.96204797573609e-05	5.29501943631451e-05	genesUP	H3K4me3_up
-9396	4.57854247217593e-05	3.96296800061841e-05	5.30896647255183e-05	genesUP	H3K4me3_up
-9395	4.55160986939842e-05	3.91995232906291e-05	5.26778397316974e-05	genesUP	H3K4me3_up
-9394	4.49774466384341e-05	3.85496449107706e-05	5.23324475600801e-05	genesUP	H3K4me3_up
-9393	4.49774466384341e-05	3.85496449107706e-05	5.23324475600801e-05	genesUP	H3K4me3_up
-9392	4.49774466384341e-05	3.85496449107706e-05	5.23324475600801e-05	genesUP	H3K4me3_up
-9391	4.49774466384341e-05	3.85496449107706e-05	5.23324475600801e-05	genesUP	H3K4me3_up
-9390	4.49774466384341e-05	3.85496449107706e-05	5.23324475600801e-05	genesUP	H3K4me3_up
-9389	4.49774466384341e-05	3.85496449107706e-05	5.23324475600801e-05	genesUP	H3K4me3_up
-9388	4.52467726662092e-05	3.87426669869035e-05	5.25028977901834e-05	genesUP	H3K4me3_up
-9387	4.52467726662092e-05	3.90129011770521e-05	5.22213070130254e-05	genesUP	H3K4me3_up
-9386	4.52467726662092e-05	3.90129011770521e-05	5.22213070130254e-05	genesUP	H3K4me3_up
-9385	4.52467726662092e-05	3.90129011770521e-05	5.22213070130254e-05	genesUP	H3K4me3_up
-9384	4.52467726662092e-05	3.90129011770521e-05	5.22213070130254e-05	genesUP	H3K4me3_up
-9383	4.52467726662092e-05	3.90129011770521e-05	5.22213070130254e-05	genesUP	H3K4me3_up
-9382	4.52467726662092e-05	3.90129011770521e-05	5.22213070130254e-05	genesUP	H3K4me3_up
-9381	4.52467726662092e-05	3.90129011770521e-05	5.22213070130254e-05	genesUP	H3K4me3_up
-9380	4.55160986939842e-05	3.92634601297521e-05	5.25236821692812e-05	genesUP	H3K4me3_up
-9379	4.55160986939842e-05	3.92634601297521e-05	5.25236821692812e-05	genesUP	H3K4me3_up
-9378	4.57854247217593e-05	3.95379367902936e-05	5.29348102747082e-05	genesUP	H3K4me3_up
-9377	4.60547507495343e-05	3.98053242150524e-05	5.3306372234795e-05	genesUP	H3K4me3_up
-9376	4.60547507495343e-05	3.98053242150524e-05	5.3306372234795e-05	genesUP	H3K4me3_up
-9375	4.63240767773094e-05	3.98834934879822e-05	5.36294570538941e-05	genesUP	H3K4me3_up
-9374	4.65934028050844e-05	3.99825159032833e-05	5.37046676513737e-05	genesUP	H3K4me3_up
-9373	4.68627288328595e-05	4.02670735881053e-05	5.40497672065767e-05	genesUP	H3K4me3_up
-9372	4.68627288328595e-05	4.02670735881053e-05	5.40497672065767e-05	genesUP	H3K4me3_up
-9371	4.65934028050844e-05	4.00929655442787e-05	5.38075044138875e-05	genesUP	H3K4me3_up
-9370	4.65934028050844e-05	4.00929655442787e-05	5.38075044138875e-05	genesUP	H3K4me3_up
-9369	4.65934028050844e-05	4.00929655442787e-05	5.38075044138875e-05	genesUP	H3K4me3_up
-9368	4.65934028050844e-05	4.00929655442787e-05	5.38075044138875e-05	genesUP	H3K4me3_up
-9367	4.71320548606346e-05	4.06108116196553e-05	5.46032412733026e-05	genesUP	H3K4me3_up
-9366	4.65934028050844e-05	3.99986264308513e-05	5.41226452142317e-05	genesUP	H3K4me3_up
-9365	4.68627288328595e-05	4.01812033123862e-05	5.43748157763145e-05	genesUP	H3K4me3_up
-9364	4.65934028050844e-05	4.00291578844879e-05	5.4132307376904e-05	genesUP	H3K4me3_up
-9363	4.65934028050844e-05	4.00291578844879e-05	5.4132307376904e-05	genesUP	H3K4me3_up
-9362	4.65934028050844e-05	4.00291578844879e-05	5.4132307376904e-05	genesUP	H3K4me3_up
-9361	4.63240767773094e-05	3.93003948674777e-05	5.40778103799819e-05	genesUP	H3K4me3_up
-9360	4.68627288328595e-05	3.98741997080152e-05	5.46237073810505e-05	genesUP	H3K4me3_up
-9359	4.74013808884096e-05	4.02519139815126e-05	5.51610714484193e-05	genesUP	H3K4me3_up
-9358	4.76707069161847e-05	4.05552367611496e-05	5.52527772013272e-05	genesUP	H3K4me3_up
-9357	4.76707069161847e-05	4.05552367611496e-05	5.52527772013272e-05	genesUP	H3K4me3_up
-9356	4.79400329439597e-05	4.09858875635864e-05	5.57327984293076e-05	genesUP	H3K4me3_up
-9355	4.79400329439597e-05	4.09858875635864e-05	5.57327984293076e-05	genesUP	H3K4me3_up
-9354	4.79400329439597e-05	4.09858875635864e-05	5.57327984293076e-05	genesUP	H3K4me3_up
-9353	4.79400329439597e-05	4.09858875635864e-05	5.57327984293076e-05	genesUP	H3K4me3_up
-9352	4.79400329439597e-05	4.09858875635864e-05	5.57327984293076e-05	genesUP	H3K4me3_up
-9351	4.82093589717348e-05	4.12311646669459e-05	5.59896307606776e-05	genesUP	H3K4me3_up
-9350	4.82093589717348e-05	4.12654321641364e-05	5.60527311167252e-05	genesUP	H3K4me3_up
-9349	4.82093589717348e-05	4.15224656737557e-05	5.59770883515746e-05	genesUP	H3K4me3_up
-9348	4.82093589717348e-05	4.15224656737557e-05	5.59770883515746e-05	genesUP	H3K4me3_up
-9347	4.76707069161847e-05	4.10908093764266e-05	5.49505410567676e-05	genesUP	H3K4me3_up
-9346	4.76707069161847e-05	4.10908093764266e-05	5.49505410567676e-05	genesUP	H3K4me3_up
-9345	4.76707069161847e-05	4.10908093764266e-05	5.49505410567676e-05	genesUP	H3K4me3_up
-9344	4.82093589717348e-05	4.20149611730989e-05	5.58093468666269e-05	genesUP	H3K4me3_up
-9343	4.82093589717348e-05	4.20149611730989e-05	5.58093468666269e-05	genesUP	H3K4me3_up
-9342	4.82093589717348e-05	4.20149611730989e-05	5.58093468666269e-05	genesUP	H3K4me3_up
-9341	4.84786849995098e-05	4.22054987855466e-05	5.61974155746982e-05	genesUP	H3K4me3_up
-9340	4.84786849995098e-05	4.22054987855466e-05	5.61974155746982e-05	genesUP	H3K4me3_up
-9339	4.84786849995098e-05	4.22054987855466e-05	5.61974155746982e-05	genesUP	H3K4me3_up
-9338	4.84786849995098e-05	4.22054987855466e-05	5.61974155746982e-05	genesUP	H3K4me3_up
-9337	4.82093589717348e-05	4.1822391372925e-05	5.56438960138949e-05	genesUP	H3K4me3_up
-9336	4.79400329439597e-05	4.13868807443617e-05	5.55640361054209e-05	genesUP	H3K4me3_up
-9335	4.74013808884096e-05	4.07448952133217e-05	5.51623560615134e-05	genesUP	H3K4me3_up
-9334	4.71320548606346e-05	4.04684808822918e-05	5.48711625755369e-05	genesUP	H3K4me3_up
-9333	4.71320548606346e-05	4.04684808822918e-05	5.48711625755369e-05	genesUP	H3K4me3_up
-9332	4.71320548606346e-05	4.04684808822918e-05	5.48711625755369e-05	genesUP	H3K4me3_up
-9331	4.71320548606346e-05	4.04684808822918e-05	5.48711625755369e-05	genesUP	H3K4me3_up
-9330	4.74013808884096e-05	4.06598712257059e-05	5.52635594375008e-05	genesUP	H3K4me3_up
-9329	4.76707069161847e-05	4.08537718610698e-05	5.56709698020926e-05	genesUP	H3K4me3_up
-9328	4.76707069161847e-05	4.11318974959969e-05	5.54700117805573e-05	genesUP	H3K4me3_up
-9327	4.71320548606346e-05	4.04033229373326e-05	5.46178478758111e-05	genesUP	H3K4me3_up
-9326	4.71320548606346e-05	4.04033229373326e-05	5.46178478758111e-05	genesUP	H3K4me3_up
-9325	4.74013808884096e-05	4.07292385253048e-05	5.49056498237908e-05	genesUP	H3K4me3_up
-9324	4.74013808884096e-05	4.0611206733617e-05	5.47623922311458e-05	genesUP	H3K4me3_up
-9323	4.74013808884096e-05	4.0611206733617e-05	5.47623922311458e-05	genesUP	H3K4me3_up
-9322	4.74013808884096e-05	4.0611206733617e-05	5.47623922311458e-05	genesUP	H3K4me3_up
-9321	4.76707069161847e-05	4.11156507823342e-05	5.51262652590876e-05	genesUP	H3K4me3_up
-9320	4.76707069161847e-05	4.11156507823342e-05	5.51262652590876e-05	genesUP	H3K4me3_up
-9319	4.76707069161847e-05	4.11156507823342e-05	5.51262652590876e-05	genesUP	H3K4me3_up
-9318	4.76707069161847e-05	4.11156507823342e-05	5.51262652590876e-05	genesUP	H3K4me3_up
-9317	4.79400329439597e-05	4.12827476132743e-05	5.53499520465668e-05	genesUP	H3K4me3_up
-9316	4.79400329439597e-05	4.12827476132743e-05	5.53499520465668e-05	genesUP	H3K4me3_up
-9315	4.79400329439597e-05	4.12827476132743e-05	5.53499520465668e-05	genesUP	H3K4me3_up
-9314	4.76707069161847e-05	4.1012925733449e-05	5.49607303359726e-05	genesUP	H3K4me3_up
-9313	4.76707069161847e-05	4.1012925733449e-05	5.49607303359726e-05	genesUP	H3K4me3_up
-9312	4.76707069161847e-05	4.1012925733449e-05	5.49607303359726e-05	genesUP	H3K4me3_up
-9311	4.71320548606346e-05	4.0468966984738e-05	5.44088046467713e-05	genesUP	H3K4me3_up
-9310	4.74013808884096e-05	4.07368650048744e-05	5.47752359358415e-05	genesUP	H3K4me3_up
-9309	4.74013808884096e-05	4.07368650048744e-05	5.47752359358415e-05	genesUP	H3K4me3_up
-9308	4.74013808884096e-05	4.07368650048744e-05	5.47752359358415e-05	genesUP	H3K4me3_up
-9307	4.74013808884096e-05	4.07368650048744e-05	5.47752359358415e-05	genesUP	H3K4me3_up
-9306	4.74013808884096e-05	4.07368650048744e-05	5.47752359358415e-05	genesUP	H3K4me3_up
-9305	4.79400329439597e-05	4.10470433170076e-05	5.53134385389281e-05	genesUP	H3K4me3_up
-9304	4.82093589717348e-05	4.14205559564203e-05	5.55996693956393e-05	genesUP	H3K4me3_up
-9303	4.82093589717348e-05	4.14205559564203e-05	5.55996693956393e-05	genesUP	H3K4me3_up
-9302	4.82093589717348e-05	4.14205559564203e-05	5.55996693956393e-05	genesUP	H3K4me3_up
-9301	4.84786849995098e-05	4.14424665536315e-05	5.58761885393833e-05	genesUP	H3K4me3_up
-9300	4.87480110272849e-05	4.17465470453605e-05	5.59530721767773e-05	genesUP	H3K4me3_up
-9299	4.87480110272849e-05	4.17465470453605e-05	5.59530721767773e-05	genesUP	H3K4me3_up
-9298	4.90173370550599e-05	4.18455739275161e-05	5.63567152634286e-05	genesUP	H3K4me3_up
-9297	4.90173370550599e-05	4.18455739275161e-05	5.63567152634286e-05	genesUP	H3K4me3_up
-9296	4.955598911061e-05	4.2353917404384e-05	5.68366663368155e-05	genesUP	H3K4me3_up
-9295	4.98253151383851e-05	4.2786639393386e-05	5.73260462820941e-05	genesUP	H3K4me3_up
-9294	4.955598911061e-05	4.26278632203376e-05	5.7064118649516e-05	genesUP	H3K4me3_up
-9293	4.98253151383851e-05	4.28774044519208e-05	5.73986139387899e-05	genesUP	H3K4me3_up
-9292	4.9286663082835e-05	4.22070794488382e-05	5.69070508891573e-05	genesUP	H3K4me3_up
-9291	4.98253151383851e-05	4.27862156793809e-05	5.74112211434293e-05	genesUP	H3K4me3_up
-9290	5.00946411661602e-05	4.29778492179189e-05	5.76641376020756e-05	genesUP	H3K4me3_up
-9289	5.00946411661602e-05	4.29778492179189e-05	5.76641376020756e-05	genesUP	H3K4me3_up
-9288	4.98253151383851e-05	4.27463570779996e-05	5.74112211434293e-05	genesUP	H3K4me3_up
-9287	5.00946411661602e-05	4.29778492179189e-05	5.78163040463406e-05	genesUP	H3K4me3_up
-9286	5.00946411661602e-05	4.29778492179189e-05	5.78163040463406e-05	genesUP	H3K4me3_up
-9285	5.00946411661602e-05	4.29778492179189e-05	5.78163040463406e-05	genesUP	H3K4me3_up
-9284	5.00946411661602e-05	4.29778492179189e-05	5.78163040463406e-05	genesUP	H3K4me3_up
-9283	5.00946411661602e-05	4.29778492179189e-05	5.78163040463406e-05	genesUP	H3K4me3_up
-9282	4.98253151383851e-05	4.28426816951995e-05	5.74112211434293e-05	genesUP	H3K4me3_up
-9281	4.98253151383851e-05	4.28426816951995e-05	5.74112211434293e-05	genesUP	H3K4me3_up
-9280	5.03639671939352e-05	4.32661942688647e-05	5.80402747474805e-05	genesUP	H3K4me3_up
-9279	5.06332932217103e-05	4.33250969292392e-05	5.82997209909453e-05	genesUP	H3K4me3_up
-9278	5.09026192494853e-05	4.35533272377527e-05	5.84600304435072e-05	genesUP	H3K4me3_up
-9277	5.06332932217103e-05	4.31590297611299e-05	5.84234460176722e-05	genesUP	H3K4me3_up
-9276	5.09026192494853e-05	4.35509881557094e-05	5.85556774277484e-05	genesUP	H3K4me3_up
-9275	5.09026192494853e-05	4.35509881557094e-05	5.85556774277484e-05	genesUP	H3K4me3_up
-9274	5.09026192494853e-05	4.35509881557094e-05	5.85556774277484e-05	genesUP	H3K4me3_up
-9273	5.09026192494853e-05	4.35509881557094e-05	5.85556774277484e-05	genesUP	H3K4me3_up
-9272	5.09026192494853e-05	4.35509881557094e-05	5.85556774277484e-05	genesUP	H3K4me3_up
-9271	5.09026192494853e-05	4.35509881557094e-05	5.85556774277484e-05	genesUP	H3K4me3_up
-9270	5.06332932217103e-05	4.32459166157839e-05	5.8205330312212e-05	genesUP	H3K4me3_up
-9269	5.06332932217103e-05	4.32459166157839e-05	5.8205330312212e-05	genesUP	H3K4me3_up
-9268	5.03639671939352e-05	4.27619440667214e-05	5.79490547068557e-05	genesUP	H3K4me3_up
-9267	5.03639671939352e-05	4.27619440667214e-05	5.79490547068557e-05	genesUP	H3K4me3_up
-9266	5.06332932217103e-05	4.29805237645506e-05	5.84567179858158e-05	genesUP	H3K4me3_up
-9265	5.06332932217103e-05	4.29805237645506e-05	5.84567179858158e-05	genesUP	H3K4me3_up
-9264	5.06332932217103e-05	4.29805237645506e-05	5.84567179858158e-05	genesUP	H3K4me3_up
-9263	5.06332932217103e-05	4.29805237645506e-05	5.84567179858158e-05	genesUP	H3K4me3_up
-9262	5.06332932217103e-05	4.29805237645506e-05	5.84567179858158e-05	genesUP	H3K4me3_up
-9261	5.06332932217103e-05	4.29805237645506e-05	5.84567179858158e-05	genesUP	H3K4me3_up
-9260	5.06332932217103e-05	4.29805237645506e-05	5.84567179858158e-05	genesUP	H3K4me3_up
-9259	5.09026192494853e-05	4.32869656029062e-05	5.87368652308652e-05	genesUP	H3K4me3_up
-9258	5.11719452772604e-05	4.35584168680796e-05	5.88443454639036e-05	genesUP	H3K4me3_up
-9257	5.11719452772604e-05	4.35584168680796e-05	5.88443454639036e-05	genesUP	H3K4me3_up
-9256	5.09026192494853e-05	4.35119300713067e-05	5.88443454639036e-05	genesUP	H3K4me3_up
-9255	5.09026192494853e-05	4.35119300713067e-05	5.88443454639036e-05	genesUP	H3K4me3_up
-9254	5.09026192494853e-05	4.35119300713067e-05	5.88443454639036e-05	genesUP	H3K4me3_up
-9253	5.09026192494853e-05	4.35119300713067e-05	5.88443454639036e-05	genesUP	H3K4me3_up
-9252	5.03639671939352e-05	4.32408817012617e-05	5.78261396123138e-05	genesUP	H3K4me3_up
-9251	5.03639671939352e-05	4.32408817012617e-05	5.78261396123138e-05	genesUP	H3K4me3_up
-9250	5.03639671939352e-05	4.32408817012617e-05	5.78261396123138e-05	genesUP	H3K4me3_up
-9249	5.06332932217103e-05	4.32408817012617e-05	5.83640571901027e-05	genesUP	H3K4me3_up
-9248	5.06332932217103e-05	4.32365351877957e-05	5.82938516809917e-05	genesUP	H3K4me3_up
-9247	5.09026192494853e-05	4.36808660825851e-05	5.86899292553049e-05	genesUP	H3K4me3_up
-9246	5.09026192494853e-05	4.36808660825851e-05	5.86899292553049e-05	genesUP	H3K4me3_up
-9245	5.11719452772604e-05	4.39356212129955e-05	5.9024854351572e-05	genesUP	H3K4me3_up
-9244	5.14412713050354e-05	4.40806143110176e-05	5.91643635595473e-05	genesUP	H3K4me3_up
-9243	5.14412713050354e-05	4.40806143110176e-05	5.91643635595473e-05	genesUP	H3K4me3_up
-9242	5.17105973328105e-05	4.461338197468e-05	5.9373020764925e-05	genesUP	H3K4me3_up
-9241	5.11719452772604e-05	4.38619772282047e-05	5.91032192267087e-05	genesUP	H3K4me3_up
-9240	5.11719452772604e-05	4.38619772282047e-05	5.91032192267087e-05	genesUP	H3K4me3_up
-9239	5.09026192494853e-05	4.34787953796613e-05	5.87344769718266e-05	genesUP	H3K4me3_up
-9238	5.06332932217103e-05	4.32219682523689e-05	5.84852981300962e-05	genesUP	H3K4me3_up
-9237	5.06332932217103e-05	4.32219682523689e-05	5.84852981300962e-05	genesUP	H3K4me3_up
-9236	5.09026192494853e-05	4.37538177662583e-05	5.89019747678917e-05	genesUP	H3K4me3_up
-9235	5.03639671939352e-05	4.36163186868626e-05	5.81925156518257e-05	genesUP	H3K4me3_up
-9234	5.03639671939352e-05	4.36163186868626e-05	5.81925156518257e-05	genesUP	H3K4me3_up
-9233	5.03639671939352e-05	4.36163186868626e-05	5.81925156518257e-05	genesUP	H3K4me3_up
-9232	5.03639671939352e-05	4.36163186868626e-05	5.81925156518257e-05	genesUP	H3K4me3_up
-9231	5.03639671939352e-05	4.36163186868626e-05	5.81925156518257e-05	genesUP	H3K4me3_up
-9230	4.98253151383851e-05	4.27972015816413e-05	5.74400042971304e-05	genesUP	H3K4me3_up
-9229	5.00946411661602e-05	4.29507890119501e-05	5.77654650992668e-05	genesUP	H3K4me3_up
-9228	4.98253151383851e-05	4.29494023335118e-05	5.75019601053245e-05	genesUP	H3K4me3_up
-9227	4.98253151383851e-05	4.29494023335118e-05	5.75019601053245e-05	genesUP	H3K4me3_up
-9226	5.00946411661602e-05	4.32164344632761e-05	5.8025216419789e-05	genesUP	H3K4me3_up
-9225	5.00946411661602e-05	4.32164344632761e-05	5.8025216419789e-05	genesUP	H3K4me3_up
-9224	5.00946411661602e-05	4.32164344632761e-05	5.8025216419789e-05	genesUP	H3K4me3_up
-9223	5.03639671939352e-05	4.33479640121078e-05	5.83484101977547e-05	genesUP	H3K4me3_up
-9222	5.03639671939352e-05	4.33479640121078e-05	5.83484101977547e-05	genesUP	H3K4me3_up
-9221	5.03639671939352e-05	4.33479640121078e-05	5.83484101977547e-05	genesUP	H3K4me3_up
-9220	5.03639671939352e-05	4.33479640121078e-05	5.83484101977547e-05	genesUP	H3K4me3_up
-9219	5.03639671939352e-05	4.33479640121078e-05	5.83484101977547e-05	genesUP	H3K4me3_up
-9218	5.00946411661602e-05	4.28768758029208e-05	5.77535674986986e-05	genesUP	H3K4me3_up
-9217	5.00946411661602e-05	4.28768758029208e-05	5.77535674986986e-05	genesUP	H3K4me3_up
-9216	5.00946411661602e-05	4.23628112261486e-05	5.79394645758583e-05	genesUP	H3K4me3_up
-9215	5.00946411661602e-05	4.23628112261486e-05	5.79394645758583e-05	genesUP	H3K4me3_up
-9214	4.98253151383851e-05	4.22378925537634e-05	5.7458506534535e-05	genesUP	H3K4me3_up
-9213	4.98253151383851e-05	4.22378925537634e-05	5.7458506534535e-05	genesUP	H3K4me3_up
-9212	4.98253151383851e-05	4.22378925537634e-05	5.7458506534535e-05	genesUP	H3K4me3_up
-9211	4.955598911061e-05	4.20533747652313e-05	5.71655318700833e-05	genesUP	H3K4me3_up
-9210	4.955598911061e-05	4.19689828708613e-05	5.73223558773942e-05	genesUP	H3K4me3_up
-9209	4.98253151383851e-05	4.24415293880331e-05	5.76250981613553e-05	genesUP	H3K4me3_up
-9208	4.98253151383851e-05	4.24415293880331e-05	5.76250981613553e-05	genesUP	H3K4me3_up
-9207	4.98253151383851e-05	4.24415293880331e-05	5.76250981613553e-05	genesUP	H3K4me3_up
-9206	4.98253151383851e-05	4.24415293880331e-05	5.76250981613553e-05	genesUP	H3K4me3_up
-9205	4.98253151383851e-05	4.24415293880331e-05	5.76250981613553e-05	genesUP	H3K4me3_up
-9204	4.9286663082835e-05	4.19027001456714e-05	5.6914359709534e-05	genesUP	H3K4me3_up
-9203	4.9286663082835e-05	4.19027001456714e-05	5.6914359709534e-05	genesUP	H3K4me3_up
-9202	4.9286663082835e-05	4.17246869700229e-05	5.67287191831416e-05	genesUP	H3K4me3_up
-9201	4.955598911061e-05	4.23090364628959e-05	5.72698818355093e-05	genesUP	H3K4me3_up
-9200	4.955598911061e-05	4.23090364628959e-05	5.72698818355093e-05	genesUP	H3K4me3_up
-9199	4.98253151383851e-05	4.24782174297658e-05	5.74012092879712e-05	genesUP	H3K4me3_up
-9198	4.98253151383851e-05	4.22674733601145e-05	5.74045073558405e-05	genesUP	H3K4me3_up
-9197	4.98253151383851e-05	4.22674733601145e-05	5.74045073558405e-05	genesUP	H3K4me3_up
-9196	4.98253151383851e-05	4.22674733601145e-05	5.74045073558405e-05	genesUP	H3K4me3_up
-9195	4.98253151383851e-05	4.22674733601145e-05	5.74045073558405e-05	genesUP	H3K4me3_up
-9194	4.98253151383851e-05	4.22674733601145e-05	5.74045073558405e-05	genesUP	H3K4me3_up
-9193	4.98253151383851e-05	4.22674733601145e-05	5.74045073558405e-05	genesUP	H3K4me3_up
-9192	5.00946411661602e-05	4.24921004516213e-05	5.75403257890018e-05	genesUP	H3K4me3_up
-9191	5.00946411661602e-05	4.24921004516213e-05	5.75403257890018e-05	genesUP	H3K4me3_up
-9190	4.98253151383851e-05	4.21830119602021e-05	5.72274260327623e-05	genesUP	H3K4me3_up
-9189	4.98253151383851e-05	4.20806254380309e-05	5.7126082134794e-05	genesUP	H3K4me3_up
-9188	4.98253151383851e-05	4.20806254380309e-05	5.7126082134794e-05	genesUP	H3K4me3_up
-9187	4.98253151383851e-05	4.22206269378555e-05	5.71553481668515e-05	genesUP	H3K4me3_up
-9186	4.98253151383851e-05	4.22206269378555e-05	5.71553481668515e-05	genesUP	H3K4me3_up
-9185	4.955598911061e-05	4.21188939538775e-05	5.69063715608596e-05	genesUP	H3K4me3_up
-9184	4.9286663082835e-05	4.18127063834854e-05	5.67314897782818e-05	genesUP	H3K4me3_up
-9183	4.9286663082835e-05	4.18127063834854e-05	5.67314897782818e-05	genesUP	H3K4me3_up
-9182	4.9286663082835e-05	4.18127063834854e-05	5.67314897782818e-05	genesUP	H3K4me3_up
-9181	4.90173370550599e-05	4.16692725208399e-05	5.62522422337087e-05	genesUP	H3K4me3_up
-9180	4.9286663082835e-05	4.18865706181436e-05	5.64342172228286e-05	genesUP	H3K4me3_up
-9179	4.9286663082835e-05	4.18865706181436e-05	5.64342172228286e-05	genesUP	H3K4me3_up
-9178	4.90173370550599e-05	4.16341732732916e-05	5.61405811247366e-05	genesUP	H3K4me3_up
-9177	4.955598911061e-05	4.21952719467059e-05	5.66966913310224e-05	genesUP	H3K4me3_up
-9176	4.955598911061e-05	4.21952719467059e-05	5.66966913310224e-05	genesUP	H3K4me3_up
-9175	4.98253151383851e-05	4.26342729554417e-05	5.70869959632228e-05	genesUP	H3K4me3_up
-9174	5.00946411661602e-05	4.27174027473963e-05	5.7376430789162e-05	genesUP	H3K4me3_up
-9173	5.03639671939352e-05	4.29766781480277e-05	5.77558905921842e-05	genesUP	H3K4me3_up
-9172	5.03639671939352e-05	4.29766781480277e-05	5.77558905921842e-05	genesUP	H3K4me3_up
-9171	5.03639671939352e-05	4.29766781480277e-05	5.77558905921842e-05	genesUP	H3K4me3_up
-9170	5.00946411661602e-05	4.25164762653806e-05	5.766506949505e-05	genesUP	H3K4me3_up
-9169	5.03639671939352e-05	4.2747865732741e-05	5.79345324366157e-05	genesUP	H3K4me3_up
-9168	5.03639671939352e-05	4.2747865732741e-05	5.79345324366157e-05	genesUP	H3K4me3_up
-9167	5.03639671939352e-05	4.2747865732741e-05	5.79345324366157e-05	genesUP	H3K4me3_up
-9166	5.03639671939352e-05	4.2747865732741e-05	5.79345324366157e-05	genesUP	H3K4me3_up
-9165	5.00946411661602e-05	4.27067016958524e-05	5.77166358042893e-05	genesUP	H3K4me3_up
-9164	5.03639671939352e-05	4.29188881610563e-05	5.82572264154549e-05	genesUP	H3K4me3_up
-9163	5.00946411661602e-05	4.26607995105004e-05	5.78488421657335e-05	genesUP	H3K4me3_up
-9162	4.98253151383851e-05	4.24772841577062e-05	5.76025907699945e-05	genesUP	H3K4me3_up
-9161	5.00946411661602e-05	4.26170013288683e-05	5.79426591537127e-05	genesUP	H3K4me3_up
-9160	5.00946411661602e-05	4.26170013288683e-05	5.79426591537127e-05	genesUP	H3K4me3_up
-9159	5.00946411661602e-05	4.26170013288683e-05	5.79426591537127e-05	genesUP	H3K4me3_up
-9158	5.03639671939352e-05	4.2747865732741e-05	5.80437347925195e-05	genesUP	H3K4me3_up
-9157	5.03639671939352e-05	4.2747865732741e-05	5.80437347925195e-05	genesUP	H3K4me3_up
-9156	5.03639671939352e-05	4.2747865732741e-05	5.80437347925195e-05	genesUP	H3K4me3_up
-9155	5.00946411661602e-05	4.2631857012401e-05	5.76430202551213e-05	genesUP	H3K4me3_up
-9154	4.98253151383851e-05	4.24767182634189e-05	5.76421886884841e-05	genesUP	H3K4me3_up
-9153	4.98253151383851e-05	4.24767182634189e-05	5.76421886884841e-05	genesUP	H3K4me3_up
-9152	4.98253151383851e-05	4.24142515775142e-05	5.7641975156139e-05	genesUP	H3K4me3_up
-9151	4.9286663082835e-05	4.1871573763187e-05	5.7333876017857e-05	genesUP	H3K4me3_up
-9150	4.90173370550599e-05	4.17459017485065e-05	5.67661268578236e-05	genesUP	H3K4me3_up
-9149	4.90173370550599e-05	4.17459017485065e-05	5.67661268578236e-05	genesUP	H3K4me3_up
-9148	4.9286663082835e-05	4.20184928709427e-05	5.69089770998873e-05	genesUP	H3K4me3_up
-9147	4.9286663082835e-05	4.20184928709427e-05	5.69089770998873e-05	genesUP	H3K4me3_up
-9146	4.90173370550599e-05	4.17504303049958e-05	5.64798525088613e-05	genesUP	H3K4me3_up
-9145	4.90173370550599e-05	4.17504303049958e-05	5.64798525088613e-05	genesUP	H3K4me3_up
-9144	4.90173370550599e-05	4.17504303049958e-05	5.64798525088613e-05	genesUP	H3K4me3_up
-9143	4.90173370550599e-05	4.17504303049958e-05	5.64798525088613e-05	genesUP	H3K4me3_up
-9142	4.84786849995098e-05	4.12595427377591e-05	5.57759100368521e-05	genesUP	H3K4me3_up
-9141	4.84786849995098e-05	4.12595427377591e-05	5.57759100368521e-05	genesUP	H3K4me3_up
-9140	4.84786849995098e-05	4.12595427377591e-05	5.57759100368521e-05	genesUP	H3K4me3_up
-9139	4.84786849995098e-05	4.12595427377591e-05	5.57759100368521e-05	genesUP	H3K4me3_up
-9138	4.84786849995098e-05	4.12595427377591e-05	5.57759100368521e-05	genesUP	H3K4me3_up
-9137	4.84786849995098e-05	4.12595427377591e-05	5.57759100368521e-05	genesUP	H3K4me3_up
-9136	4.84786849995098e-05	4.12595427377591e-05	5.57759100368521e-05	genesUP	H3K4me3_up
-9135	4.84786849995098e-05	4.12595427377591e-05	5.57759100368521e-05	genesUP	H3K4me3_up
-9134	4.84786849995098e-05	4.13345946879378e-05	5.5732948803136e-05	genesUP	H3K4me3_up
-9133	4.84786849995098e-05	4.13345946879378e-05	5.5732948803136e-05	genesUP	H3K4me3_up
-9132	4.84786849995098e-05	4.1194703506441e-05	5.57172356826295e-05	genesUP	H3K4me3_up
-9131	4.87480110272849e-05	4.1455203492233e-05	5.597572023167e-05	genesUP	H3K4me3_up
-9130	4.82093589717348e-05	4.06647581628087e-05	5.56286021939463e-05	genesUP	H3K4me3_up
-9129	4.82093589717348e-05	4.05844751379285e-05	5.55561887064434e-05	genesUP	H3K4me3_up
-9128	4.79400329439597e-05	4.04556185341914e-05	5.5185367146946e-05	genesUP	H3K4me3_up
-9127	4.76707069161847e-05	4.01886951169036e-05	5.49161702340341e-05	genesUP	H3K4me3_up
-9126	4.76707069161847e-05	4.01886951169036e-05	5.49161702340341e-05	genesUP	H3K4me3_up
-9125	4.76707069161847e-05	4.01886951169036e-05	5.49161702340341e-05	genesUP	H3K4me3_up
-9124	4.71320548606346e-05	3.97756543124228e-05	5.41442245906527e-05	genesUP	H3K4me3_up
-9123	4.71320548606346e-05	3.97756543124228e-05	5.41442245906527e-05	genesUP	H3K4me3_up
-9122	4.68627288328595e-05	3.96465061635075e-05	5.39950419024605e-05	genesUP	H3K4me3_up
-9121	4.68627288328595e-05	3.96465061635075e-05	5.39950419024605e-05	genesUP	H3K4me3_up
-9120	4.71320548606346e-05	4.01028080915392e-05	5.41085794952983e-05	genesUP	H3K4me3_up
-9119	4.74013808884096e-05	4.02655641064553e-05	5.4400117543746e-05	genesUP	H3K4me3_up
-9118	4.74013808884096e-05	4.02732281131021e-05	5.43495373848681e-05	genesUP	H3K4me3_up
-9117	4.74013808884096e-05	4.02732281131021e-05	5.43495373848681e-05	genesUP	H3K4me3_up
-9116	4.71320548606346e-05	4.00593715191104e-05	5.41578682020278e-05	genesUP	H3K4me3_up
-9115	4.65934028050844e-05	3.96092157781257e-05	5.37384036509226e-05	genesUP	H3K4me3_up
-9114	4.65934028050844e-05	3.96092157781257e-05	5.37384036509226e-05	genesUP	H3K4me3_up
-9113	4.63240767773094e-05	3.93892727144505e-05	5.36817759925625e-05	genesUP	H3K4me3_up
-9112	4.63240767773094e-05	3.93892727144505e-05	5.36817759925625e-05	genesUP	H3K4me3_up
-9111	4.63240767773094e-05	3.95231508232387e-05	5.34963032251323e-05	genesUP	H3K4me3_up
-9110	4.63240767773094e-05	3.95231508232387e-05	5.34963032251323e-05	genesUP	H3K4me3_up
-9109	4.65934028050844e-05	3.98929180185421e-05	5.38141446980635e-05	genesUP	H3K4me3_up
-9108	4.60547507495343e-05	3.94927142383342e-05	5.30936567736569e-05	genesUP	H3K4me3_up
-9107	4.57854247217593e-05	3.93861921189282e-05	5.30173035561922e-05	genesUP	H3K4me3_up
-9106	4.57854247217593e-05	3.93861921189282e-05	5.30173035561922e-05	genesUP	H3K4me3_up
-9105	4.57854247217593e-05	3.93861921189282e-05	5.30173035561922e-05	genesUP	H3K4me3_up
-9104	4.57854247217593e-05	3.95607669644259e-05	5.31041497818295e-05	genesUP	H3K4me3_up
-9103	4.60547507495343e-05	3.97762043599045e-05	5.34432987977578e-05	genesUP	H3K4me3_up
-9102	4.57854247217593e-05	3.93878611249492e-05	5.33387689554166e-05	genesUP	H3K4me3_up
-9101	4.55160986939842e-05	3.91516216368077e-05	5.26851457615981e-05	genesUP	H3K4me3_up
-9100	4.52467726662092e-05	3.89824698076304e-05	5.22041969938817e-05	genesUP	H3K4me3_up
-9099	4.52467726662092e-05	3.89824698076304e-05	5.22041969938817e-05	genesUP	H3K4me3_up
-9098	4.49774466384341e-05	3.88389836909159e-05	5.18640328931624e-05	genesUP	H3K4me3_up
-9097	4.47081206106591e-05	3.86039350780045e-05	5.16404459949442e-05	genesUP	H3K4me3_up
-9096	4.47081206106591e-05	3.83709629979068e-05	5.2057972123474e-05	genesUP	H3K4me3_up
-9095	4.39001425273339e-05	3.7918001810612e-05	5.10547342252099e-05	genesUP	H3K4me3_up
-9094	4.39001425273339e-05	3.7918001810612e-05	5.10547342252099e-05	genesUP	H3K4me3_up
-9093	4.39001425273339e-05	3.78220138710222e-05	5.13119447066352e-05	genesUP	H3K4me3_up
-9092	4.36308164995588e-05	3.75518566290863e-05	5.08207628158791e-05	genesUP	H3K4me3_up
-9091	4.33614904717838e-05	3.73995163835908e-05	5.05188160310311e-05	genesUP	H3K4me3_up
-9090	4.30921644440087e-05	3.73288303246661e-05	5.02176623300482e-05	genesUP	H3K4me3_up
-9089	4.33614904717838e-05	3.75731732747766e-05	5.02437928403699e-05	genesUP	H3K4me3_up
-9088	4.33614904717838e-05	3.74751872262547e-05	5.04503930992408e-05	genesUP	H3K4me3_up
-9087	4.33614904717838e-05	3.7502673423795e-05	5.04093959327361e-05	genesUP	H3K4me3_up
-9086	4.33614904717838e-05	3.7502673423795e-05	5.04093959327361e-05	genesUP	H3K4me3_up
-9085	4.36308164995588e-05	3.77875737053895e-05	5.06650964961025e-05	genesUP	H3K4me3_up
-9084	4.30921644440087e-05	3.6898120230445e-05	4.98561844690392e-05	genesUP	H3K4me3_up
-9083	4.30921644440087e-05	3.6936647341323e-05	4.99402269498851e-05	genesUP	H3K4me3_up
-9082	4.28228384162337e-05	3.67454632851741e-05	4.94408761350711e-05	genesUP	H3K4me3_up
-9081	4.28228384162337e-05	3.67454632851741e-05	4.94408761350711e-05	genesUP	H3K4me3_up
-9080	4.28228384162337e-05	3.67454632851741e-05	4.94408761350711e-05	genesUP	H3K4me3_up
-9079	4.28228384162337e-05	3.67454632851741e-05	4.94408761350711e-05	genesUP	H3K4me3_up
-9078	4.28228384162337e-05	3.67454632851741e-05	4.94408761350711e-05	genesUP	H3K4me3_up
-9077	4.28228384162337e-05	3.67454632851741e-05	4.94408761350711e-05	genesUP	H3K4me3_up
-9076	4.28228384162337e-05	3.67454632851741e-05	4.94408761350711e-05	genesUP	H3K4me3_up
-9075	4.28228384162337e-05	3.67454632851741e-05	4.94408761350711e-05	genesUP	H3K4me3_up
-9074	4.30921644440087e-05	3.68401233972129e-05	4.96557661309905e-05	genesUP	H3K4me3_up
-9073	4.30921644440087e-05	3.68401233972129e-05	4.96557661309905e-05	genesUP	H3K4me3_up
-9072	4.30921644440087e-05	3.68401233972129e-05	4.96557661309905e-05	genesUP	H3K4me3_up
-9071	4.30921644440087e-05	3.69081784455082e-05	4.99264193726516e-05	genesUP	H3K4me3_up
-9070	4.33614904717838e-05	3.71172973890253e-05	5.0103062904178e-05	genesUP	H3K4me3_up
-9069	4.33614904717838e-05	3.71172973890253e-05	5.0103062904178e-05	genesUP	H3K4me3_up
-9068	4.30921644440087e-05	3.69009086327918e-05	4.98247385676738e-05	genesUP	H3K4me3_up
-9067	4.25535123884586e-05	3.63342623572723e-05	4.91367495826736e-05	genesUP	H3K4me3_up
-9066	4.25535123884586e-05	3.63342623572723e-05	4.91367495826736e-05	genesUP	H3K4me3_up
-9065	4.30921644440087e-05	3.68781048853059e-05	5.00323830205452e-05	genesUP	H3K4me3_up
-9064	4.28228384162337e-05	3.6602279220273e-05	4.96801633953971e-05	genesUP	H3K4me3_up
-9063	4.28228384162337e-05	3.6602279220273e-05	4.96801633953971e-05	genesUP	H3K4me3_up
-9062	4.25535123884586e-05	3.65001795067875e-05	4.92176551894228e-05	genesUP	H3K4me3_up
-9061	4.28228384162337e-05	3.67559746085003e-05	4.9627478004818e-05	genesUP	H3K4me3_up
-9060	4.28228384162337e-05	3.67559746085003e-05	4.9627478004818e-05	genesUP	H3K4me3_up
-9059	4.28228384162337e-05	3.67559746085003e-05	4.9627478004818e-05	genesUP	H3K4me3_up
-9058	4.25535123884586e-05	3.63958773073194e-05	4.93948681676684e-05	genesUP	H3K4me3_up
-9057	4.22841863606836e-05	3.62193910375733e-05	4.90376656695225e-05	genesUP	H3K4me3_up
-9056	4.20148603329085e-05	3.58710073175291e-05	4.87064382374786e-05	genesUP	H3K4me3_up
-9055	4.17455343051335e-05	3.54510612027832e-05	4.81747160804629e-05	genesUP	H3K4me3_up
-9054	4.14762082773584e-05	3.52780520668198e-05	4.80695148999591e-05	genesUP	H3K4me3_up
-9053	4.14762082773584e-05	3.52780520668198e-05	4.80695148999591e-05	genesUP	H3K4me3_up
-9052	4.14762082773584e-05	3.52780520668198e-05	4.80695148999591e-05	genesUP	H3K4me3_up
-9051	4.14762082773584e-05	3.52780520668198e-05	4.80695148999591e-05	genesUP	H3K4me3_up
-9050	4.12068822495834e-05	3.48054066877045e-05	4.78092702193726e-05	genesUP	H3K4me3_up
-9049	4.09375562218083e-05	3.45508387771303e-05	4.76023440710217e-05	genesUP	H3K4me3_up
-9048	4.06682301940332e-05	3.43481717943052e-05	4.73341096202413e-05	genesUP	H3K4me3_up
-9047	4.03989041662582e-05	3.40308629133281e-05	4.70168186373708e-05	genesUP	H3K4me3_up
-9046	4.03989041662582e-05	3.40308629133281e-05	4.70168186373708e-05	genesUP	H3K4me3_up
-9045	4.06682301940332e-05	3.44728320082121e-05	4.75020879822955e-05	genesUP	H3K4me3_up
-9044	4.03989041662582e-05	3.42033555390751e-05	4.70168186373708e-05	genesUP	H3K4me3_up
-9043	4.01295781384831e-05	3.36554796586342e-05	4.66798540614284e-05	genesUP	H3K4me3_up
-9042	4.01295781384831e-05	3.36554796586342e-05	4.66798540614284e-05	genesUP	H3K4me3_up
-9041	3.98602521107081e-05	3.34845384454521e-05	4.64108085602671e-05	genesUP	H3K4me3_up
-9040	4.01295781384831e-05	3.3773947991565e-05	4.67763476902556e-05	genesUP	H3K4me3_up
-9039	4.01295781384831e-05	3.3773947991565e-05	4.67763476902556e-05	genesUP	H3K4me3_up
-9038	4.01295781384831e-05	3.3773947991565e-05	4.67763476902556e-05	genesUP	H3K4me3_up
-9037	4.01295781384831e-05	3.3773947991565e-05	4.67763476902556e-05	genesUP	H3K4me3_up
-9036	4.03989041662582e-05	3.39747825639724e-05	4.71139789892936e-05	genesUP	H3K4me3_up
-9035	4.03989041662582e-05	3.39747825639724e-05	4.71139789892936e-05	genesUP	H3K4me3_up
-9034	3.90522740273829e-05	3.2485989782668e-05	4.58211717317733e-05	genesUP	H3K4me3_up
-9033	3.90522740273829e-05	3.2485989782668e-05	4.58211717317733e-05	genesUP	H3K4me3_up
-9032	3.90522740273829e-05	3.2485989782668e-05	4.58211717317733e-05	genesUP	H3K4me3_up
-9031	3.90522740273829e-05	3.22349549610588e-05	4.59087323282105e-05	genesUP	H3K4me3_up
-9030	3.90522740273829e-05	3.22938769519738e-05	4.57734757951979e-05	genesUP	H3K4me3_up
-9029	3.87829479996079e-05	3.2272918870295e-05	4.56338717583313e-05	genesUP	H3K4me3_up
-9028	3.82442959440578e-05	3.18664287169344e-05	4.53901154701945e-05	genesUP	H3K4me3_up
-9027	3.82442959440578e-05	3.18664287169344e-05	4.53901154701945e-05	genesUP	H3K4me3_up
-9026	3.82442959440578e-05	3.18664287169344e-05	4.53901154701945e-05	genesUP	H3K4me3_up
-9025	3.77056438885076e-05	3.1409147752912e-05	4.47332977480391e-05	genesUP	H3K4me3_up
-9024	3.74363178607326e-05	3.12253059265789e-05	4.42679205161004e-05	genesUP	H3K4me3_up
-9023	3.71669918329575e-05	3.09574954475817e-05	4.38359864359436e-05	genesUP	H3K4me3_up
-9022	3.74363178607326e-05	3.11383792378007e-05	4.40860121145632e-05	genesUP	H3K4me3_up
-9021	3.71669918329575e-05	3.08124990031012e-05	4.38121797288926e-05	genesUP	H3K4me3_up
-9020	3.68976658051825e-05	3.06226177597703e-05	4.34323444131437e-05	genesUP	H3K4me3_up
-9019	3.68976658051825e-05	3.06226177597703e-05	4.34323444131437e-05	genesUP	H3K4me3_up
-9018	3.68976658051825e-05	3.06226177597703e-05	4.34323444131437e-05	genesUP	H3K4me3_up
-9017	3.68976658051825e-05	3.06226177597703e-05	4.34323444131437e-05	genesUP	H3K4me3_up
-9016	3.68976658051825e-05	3.06226177597703e-05	4.34323444131437e-05	genesUP	H3K4me3_up
-9015	3.63590137496324e-05	3.03003069387479e-05	4.27532379224939e-05	genesUP	H3K4me3_up
-9014	3.60896877218573e-05	2.97555272398067e-05	4.26128658860734e-05	genesUP	H3K4me3_up
-9013	3.58203616940823e-05	2.9364265632519e-05	4.22341423831842e-05	genesUP	H3K4me3_up
-9012	3.55510356663072e-05	2.92086772479212e-05	4.22033518078068e-05	genesUP	H3K4me3_up
-9011	3.52817096385322e-05	2.90961758714902e-05	4.16685658750868e-05	genesUP	H3K4me3_up
-9010	3.50123836107571e-05	2.90436807481037e-05	4.1530402690612e-05	genesUP	H3K4me3_up
-9009	3.50123836107571e-05	2.90600773563648e-05	4.15870148977288e-05	genesUP	H3K4me3_up
-9008	3.4743057582982e-05	2.88280861104614e-05	4.12617018020398e-05	genesUP	H3K4me3_up
-9007	3.4473731555207e-05	2.87088318856714e-05	4.1096001604291e-05	genesUP	H3K4me3_up
-9006	3.4473731555207e-05	2.87088318856714e-05	4.1096001604291e-05	genesUP	H3K4me3_up
-9005	3.4473731555207e-05	2.87088318856714e-05	4.1096001604291e-05	genesUP	H3K4me3_up
-9004	3.4473731555207e-05	2.87088318856714e-05	4.1096001604291e-05	genesUP	H3K4me3_up
-9003	3.42044055274319e-05	2.83236395431135e-05	4.04426476235651e-05	genesUP	H3K4me3_up
-9002	3.39350794996569e-05	2.82616380753832e-05	4.01687743150055e-05	genesUP	H3K4me3_up
-9001	3.39350794996569e-05	2.82616380753832e-05	4.01687743150055e-05	genesUP	H3K4me3_up
-9000	3.39350794996569e-05	2.79572505199507e-05	4.0293137465784e-05	genesUP	H3K4me3_up
-8999	3.42044055274319e-05	2.83500962474582e-05	4.05303253848279e-05	genesUP	H3K4me3_up
-8998	3.42044055274319e-05	2.86187363812787e-05	4.04092569886832e-05	genesUP	H3K4me3_up
-8997	3.4743057582982e-05	2.89629447732143e-05	4.11209445058819e-05	genesUP	H3K4me3_up
-8996	3.4743057582982e-05	2.92272436919153e-05	4.0852337797446e-05	genesUP	H3K4me3_up
-8995	3.4473731555207e-05	2.89755128300586e-05	4.06918257309422e-05	genesUP	H3K4me3_up
-8994	3.4743057582982e-05	2.90817263477311e-05	4.09621465321731e-05	genesUP	H3K4me3_up
-8993	3.4743057582982e-05	2.90817263477311e-05	4.09621465321731e-05	genesUP	H3K4me3_up
-8992	3.4743057582982e-05	2.90817263477311e-05	4.09621465321731e-05	genesUP	H3K4me3_up
-8991	3.4743057582982e-05	2.90817263477311e-05	4.09621465321731e-05	genesUP	H3K4me3_up
-8990	3.4743057582982e-05	2.90817263477311e-05	4.09621465321731e-05	genesUP	H3K4me3_up
-8989	3.4743057582982e-05	2.90817263477311e-05	4.09621465321731e-05	genesUP	H3K4me3_up
-8988	3.4473731555207e-05	2.89637523204601e-05	4.06499311835625e-05	genesUP	H3K4me3_up
-8987	3.42044055274319e-05	2.86140747408278e-05	4.04804736595545e-05	genesUP	H3K4me3_up
-8986	3.4743057582982e-05	2.92143661676692e-05	4.08600141819295e-05	genesUP	H3K4me3_up
-8985	3.4743057582982e-05	2.92143661676692e-05	4.08600141819295e-05	genesUP	H3K4me3_up
-8984	3.4743057582982e-05	2.92143661676692e-05	4.08600141819295e-05	genesUP	H3K4me3_up
-8983	3.4743057582982e-05	2.92143661676692e-05	4.08600141819295e-05	genesUP	H3K4me3_up
-8982	3.4743057582982e-05	2.92143661676692e-05	4.08600141819295e-05	genesUP	H3K4me3_up
-8981	3.4743057582982e-05	2.92143661676692e-05	4.08600141819295e-05	genesUP	H3K4me3_up
-8980	3.4743057582982e-05	2.92866710053261e-05	4.09455311328771e-05	genesUP	H3K4me3_up
-8979	3.4743057582982e-05	2.92866710053261e-05	4.09455311328771e-05	genesUP	H3K4me3_up
-8978	3.4473731555207e-05	2.91074469402631e-05	4.05523429955178e-05	genesUP	H3K4me3_up
-8977	3.4473731555207e-05	2.90785756452337e-05	4.05761843921444e-05	genesUP	H3K4me3_up
-8976	3.4473731555207e-05	2.90785756452337e-05	4.05761843921444e-05	genesUP	H3K4me3_up
-8975	3.4473731555207e-05	2.90538403689902e-05	4.07723999701028e-05	genesUP	H3K4me3_up
-8974	3.4473731555207e-05	2.89419153009194e-05	4.06426857393242e-05	genesUP	H3K4me3_up
-8973	3.42044055274319e-05	2.86517652896557e-05	4.03105500075092e-05	genesUP	H3K4me3_up
-8972	3.4473731555207e-05	2.88649199442433e-05	4.04763990216109e-05	genesUP	H3K4me3_up
-8971	3.4473731555207e-05	2.88649199442433e-05	4.04763990216109e-05	genesUP	H3K4me3_up
-8970	3.4473731555207e-05	2.88649199442433e-05	4.04763990216109e-05	genesUP	H3K4me3_up
-8969	3.4473731555207e-05	2.88649199442433e-05	4.04763990216109e-05	genesUP	H3K4me3_up
-8968	3.4743057582982e-05	2.88649199442433e-05	4.09383713333322e-05	genesUP	H3K4me3_up
-8967	3.4473731555207e-05	2.86657496360402e-05	4.05884093824866e-05	genesUP	H3K4me3_up
-8966	3.50123836107571e-05	2.90275306042577e-05	4.11037749930941e-05	genesUP	H3K4me3_up
-8965	3.50123836107571e-05	2.92424344402042e-05	4.11410649743108e-05	genesUP	H3K4me3_up
-8964	3.50123836107571e-05	2.92424344402042e-05	4.11410649743108e-05	genesUP	H3K4me3_up
-8963	3.50123836107571e-05	2.92424344402042e-05	4.11410649743108e-05	genesUP	H3K4me3_up
-8962	3.50123836107571e-05	2.92424344402042e-05	4.11410649743108e-05	genesUP	H3K4me3_up
-8961	3.50123836107571e-05	2.92424344402042e-05	4.11410649743108e-05	genesUP	H3K4me3_up
-8960	3.4473731555207e-05	2.8896105043185e-05	4.06806995561161e-05	genesUP	H3K4me3_up
-8959	3.36657534718818e-05	2.78824468385067e-05	4.00262975291995e-05	genesUP	H3K4me3_up
-8958	3.33964274441068e-05	2.74657790079514e-05	3.94854016166428e-05	genesUP	H3K4me3_up
-8957	3.36657534718818e-05	2.78332877516782e-05	3.99199323665773e-05	genesUP	H3K4me3_up
-8956	3.33964274441068e-05	2.76342471751982e-05	3.93628391043106e-05	genesUP	H3K4me3_up
-8955	3.33964274441068e-05	2.76342471751982e-05	3.93628391043106e-05	genesUP	H3K4me3_up
-8954	3.33964274441068e-05	2.76342471751982e-05	3.93628391043106e-05	genesUP	H3K4me3_up
-8953	3.33964274441068e-05	2.76342471751982e-05	3.93628391043106e-05	genesUP	H3K4me3_up
-8952	3.36657534718818e-05	2.79523627281547e-05	3.97504813663151e-05	genesUP	H3K4me3_up
-8951	3.33964274441068e-05	2.77420326715361e-05	3.9443865721411e-05	genesUP	H3K4me3_up
-8950	3.31271014163317e-05	2.76885213291771e-05	3.91745604844485e-05	genesUP	H3K4me3_up
-8949	3.28577753885567e-05	2.74638946617322e-05	3.89367681962993e-05	genesUP	H3K4me3_up
-8948	3.28577753885567e-05	2.74638946617322e-05	3.89367681962993e-05	genesUP	H3K4me3_up
-8947	3.28577753885567e-05	2.74638946617322e-05	3.89367681962993e-05	genesUP	H3K4me3_up
-8946	3.28577753885567e-05	2.74638946617322e-05	3.89367681962993e-05	genesUP	H3K4me3_up
-8945	3.28577753885567e-05	2.74638946617322e-05	3.89367681962993e-05	genesUP	H3K4me3_up
-8944	3.23191233330066e-05	2.69878734687636e-05	3.84200457569307e-05	genesUP	H3K4me3_up
-8943	3.23191233330066e-05	2.69878734687636e-05	3.84200457569307e-05	genesUP	H3K4me3_up
-8942	3.23191233330066e-05	2.69878734687636e-05	3.84200457569307e-05	genesUP	H3K4me3_up
-8941	3.23191233330066e-05	2.67577078725814e-05	3.82761709936485e-05	genesUP	H3K4me3_up
-8940	3.25884493607816e-05	2.68172437607117e-05	3.86378924236976e-05	genesUP	H3K4me3_up
-8939	3.28577753885567e-05	2.72482819351443e-05	3.90128350990331e-05	genesUP	H3K4me3_up
-8938	3.31271014163317e-05	2.74893756802122e-05	3.96966960387411e-05	genesUP	H3K4me3_up
-8937	3.31271014163317e-05	2.74893756802122e-05	3.96966960387411e-05	genesUP	H3K4me3_up
-8936	3.28577753885567e-05	2.70789537119255e-05	3.91268656190073e-05	genesUP	H3K4me3_up
-8935	3.31271014163317e-05	2.73869480589266e-05	3.93400661790576e-05	genesUP	H3K4me3_up
-8934	3.31271014163317e-05	2.73869480589266e-05	3.93400661790576e-05	genesUP	H3K4me3_up
-8933	3.31271014163317e-05	2.73869480589266e-05	3.93400661790576e-05	genesUP	H3K4me3_up
-8932	3.31271014163317e-05	2.73869480589266e-05	3.93400661790576e-05	genesUP	H3K4me3_up
-8931	3.33964274441068e-05	2.78616781266185e-05	3.97312578776567e-05	genesUP	H3K4me3_up
-8930	3.33964274441068e-05	2.77779167848741e-05	3.97860705612929e-05	genesUP	H3K4me3_up
-8929	3.31271014163317e-05	2.74570994102546e-05	3.92342294702124e-05	genesUP	H3K4me3_up
-8928	3.28577753885567e-05	2.73288870168315e-05	3.90661860718707e-05	genesUP	H3K4me3_up
-8927	3.28577753885567e-05	2.73288870168315e-05	3.90661860718707e-05	genesUP	H3K4me3_up
-8926	3.28577753885567e-05	2.73288870168315e-05	3.90661860718707e-05	genesUP	H3K4me3_up
-8925	3.25884493607816e-05	2.69565154774484e-05	3.8956426992895e-05	genesUP	H3K4me3_up
-8924	3.23191233330066e-05	2.66412923872904e-05	3.87375677208213e-05	genesUP	H3K4me3_up
-8923	3.23191233330066e-05	2.66412923872904e-05	3.87375677208213e-05	genesUP	H3K4me3_up
-8922	3.25884493607816e-05	2.68881213308037e-05	3.89574747678619e-05	genesUP	H3K4me3_up
-8921	3.23191233330066e-05	2.68263558300834e-05	3.8792623514087e-05	genesUP	H3K4me3_up
-8920	3.23191233330066e-05	2.68263558300834e-05	3.8792623514087e-05	genesUP	H3K4me3_up
-8919	3.23191233330066e-05	2.68263558300834e-05	3.8792623514087e-05	genesUP	H3K4me3_up
-8918	3.23191233330066e-05	2.68263558300834e-05	3.8792623514087e-05	genesUP	H3K4me3_up
-8917	3.25884493607816e-05	2.71965304710223e-05	3.90593664730607e-05	genesUP	H3K4me3_up
-8916	3.28577753885567e-05	2.74558452263513e-05	3.92976469187381e-05	genesUP	H3K4me3_up
-8915	3.28577753885567e-05	2.74558452263513e-05	3.92976469187381e-05	genesUP	H3K4me3_up
-8914	3.28577753885567e-05	2.74558452263513e-05	3.92976469187381e-05	genesUP	H3K4me3_up
-8913	3.28577753885567e-05	2.74558452263513e-05	3.92976469187381e-05	genesUP	H3K4me3_up
-8912	3.28577753885567e-05	2.74558452263513e-05	3.92976469187381e-05	genesUP	H3K4me3_up
-8911	3.28577753885567e-05	2.74558452263513e-05	3.92976469187381e-05	genesUP	H3K4me3_up
-8910	3.25884493607816e-05	2.71270937007243e-05	3.92874329942527e-05	genesUP	H3K4me3_up
-8909	3.25884493607816e-05	2.71270937007243e-05	3.92874329942527e-05	genesUP	H3K4me3_up
-8908	3.25884493607816e-05	2.71270937007243e-05	3.92874329942527e-05	genesUP	H3K4me3_up
-8907	3.28577753885567e-05	2.74225180803494e-05	3.93989795229767e-05	genesUP	H3K4me3_up
-8906	3.28577753885567e-05	2.74225180803494e-05	3.93989795229767e-05	genesUP	H3K4me3_up
-8905	3.23191233330066e-05	2.67638119057045e-05	3.8792623514087e-05	genesUP	H3K4me3_up
-8904	3.23191233330066e-05	2.67638119057045e-05	3.88935359038819e-05	genesUP	H3K4me3_up
-8903	3.23191233330066e-05	2.67638119057045e-05	3.88935359038819e-05	genesUP	H3K4me3_up
-8902	3.23191233330066e-05	2.67638119057045e-05	3.88935359038819e-05	genesUP	H3K4me3_up
-8901	3.20497973052315e-05	2.66052301373514e-05	3.85491139088328e-05	genesUP	H3K4me3_up
-8900	3.17804712774564e-05	2.6156896524952e-05	3.82015243824208e-05	genesUP	H3K4me3_up
-8899	3.17804712774564e-05	2.6156896524952e-05	3.82015243824208e-05	genesUP	H3K4me3_up
-8898	3.12418192219063e-05	2.56791436891811e-05	3.76886177629476e-05	genesUP	H3K4me3_up
-8897	3.12418192219063e-05	2.56791436891811e-05	3.76886177629476e-05	genesUP	H3K4me3_up
-8896	3.07031671663562e-05	2.50202778659355e-05	3.72100664559712e-05	genesUP	H3K4me3_up
-8895	3.04338411385812e-05	2.4866185075366e-05	3.68009546402288e-05	genesUP	H3K4me3_up
-8894	3.07031671663562e-05	2.50580588567103e-05	3.71046429029246e-05	genesUP	H3K4me3_up
-8893	3.04338411385812e-05	2.50163853914478e-05	3.65831293969395e-05	genesUP	H3K4me3_up
-8892	3.04338411385812e-05	2.50163853914478e-05	3.65831293969395e-05	genesUP	H3K4me3_up
-8891	3.01645151108061e-05	2.47447317591547e-05	3.6367415480325e-05	genesUP	H3K4me3_up
-8890	3.01645151108061e-05	2.44265462402995e-05	3.64870444823077e-05	genesUP	H3K4me3_up
-8889	3.01645151108061e-05	2.44265462402995e-05	3.64870444823077e-05	genesUP	H3K4me3_up
-8888	3.01645151108061e-05	2.44265462402995e-05	3.64870444823077e-05	genesUP	H3K4me3_up
-8887	2.98951890830311e-05	2.4154492254391e-05	3.64391796680458e-05	genesUP	H3K4me3_up
-8886	3.01645151108061e-05	2.44228755016621e-05	3.64391796680458e-05	genesUP	H3K4me3_up
-8885	3.01645151108061e-05	2.44228755016621e-05	3.64391796680458e-05	genesUP	H3K4me3_up
-8884	3.01645151108061e-05	2.44228755016621e-05	3.64391796680458e-05	genesUP	H3K4me3_up
-8883	3.01645151108061e-05	2.44228755016621e-05	3.64391796680458e-05	genesUP	H3K4me3_up
-8882	3.01645151108061e-05	2.44228755016621e-05	3.64391796680458e-05	genesUP	H3K4me3_up
-8881	3.01645151108061e-05	2.44228755016621e-05	3.64391796680458e-05	genesUP	H3K4me3_up
-8880	2.9625863055256e-05	2.40589038696211e-05	3.57220911177341e-05	genesUP	H3K4me3_up
-8879	2.9625863055256e-05	2.40128483900412e-05	3.55491583149643e-05	genesUP	H3K4me3_up
-8878	2.9356537027481e-05	2.35999644480357e-05	3.53286932985022e-05	genesUP	H3K4me3_up
-8877	2.9356537027481e-05	2.35999644480357e-05	3.53286932985022e-05	genesUP	H3K4me3_up
-8876	2.90872109997059e-05	2.33584908938733e-05	3.49485641357852e-05	genesUP	H3K4me3_up
-8875	2.9356537027481e-05	2.36017407657936e-05	3.54522528177389e-05	genesUP	H3K4me3_up
-8874	2.9356537027481e-05	2.36017407657936e-05	3.54522528177389e-05	genesUP	H3K4me3_up
-8873	2.9625863055256e-05	2.40328716467594e-05	3.56237276025328e-05	genesUP	H3K4me3_up
-8872	2.98951890830311e-05	2.45718864615958e-05	3.58206428180834e-05	genesUP	H3K4me3_up
-8871	2.98951890830311e-05	2.45718864615958e-05	3.58206428180834e-05	genesUP	H3K4me3_up
-8870	2.98951890830311e-05	2.45718864615958e-05	3.58206428180834e-05	genesUP	H3K4me3_up
-8869	2.98951890830311e-05	2.45718864615958e-05	3.58206428180834e-05	genesUP	H3K4me3_up
-8868	2.98951890830311e-05	2.45718864615958e-05	3.58206428180834e-05	genesUP	H3K4me3_up
-8867	3.01645151108061e-05	2.46983646362401e-05	3.61429971962888e-05	genesUP	H3K4me3_up
-8866	2.98951890830311e-05	2.45378029701868e-05	3.56655720479956e-05	genesUP	H3K4me3_up
-8865	2.98951890830311e-05	2.45378029701868e-05	3.56655720479956e-05	genesUP	H3K4me3_up
-8864	2.98951890830311e-05	2.45378029701868e-05	3.56655720479956e-05	genesUP	H3K4me3_up
-8863	2.98951890830311e-05	2.45378029701868e-05	3.56655720479956e-05	genesUP	H3K4me3_up
-8862	3.01645151108061e-05	2.4721000268788e-05	3.59508376756735e-05	genesUP	H3K4me3_up
-8861	3.01645151108061e-05	2.4721000268788e-05	3.59508376756735e-05	genesUP	H3K4me3_up
-8860	3.07031671663562e-05	2.53493643210331e-05	3.65086953970056e-05	genesUP	H3K4me3_up
-8859	3.07031671663562e-05	2.51146078116611e-05	3.66289616210079e-05	genesUP	H3K4me3_up
-8858	3.04338411385812e-05	2.49250072560611e-05	3.62157776992746e-05	genesUP	H3K4me3_up
-8857	3.07031671663562e-05	2.49388358701318e-05	3.66635418636444e-05	genesUP	H3K4me3_up
-8856	3.09724931941313e-05	2.50821025969509e-05	3.7069805494944e-05	genesUP	H3K4me3_up
-8855	3.09724931941313e-05	2.50821025969509e-05	3.7069805494944e-05	genesUP	H3K4me3_up
-8854	3.12418192219063e-05	2.5311030824295e-05	3.71712005592607e-05	genesUP	H3K4me3_up
-8853	3.12418192219063e-05	2.5311030824295e-05	3.71712005592607e-05	genesUP	H3K4me3_up
-8852	3.12418192219063e-05	2.5311030824295e-05	3.71712005592607e-05	genesUP	H3K4me3_up
-8851	3.12418192219063e-05	2.5311030824295e-05	3.71712005592607e-05	genesUP	H3K4me3_up
-8850	3.12418192219063e-05	2.5311030824295e-05	3.71712005592607e-05	genesUP	H3K4me3_up
-8849	3.09724931941313e-05	2.50821025969509e-05	3.69987537772566e-05	genesUP	H3K4me3_up
-8848	3.09724931941313e-05	2.53199247164613e-05	3.70354171611701e-05	genesUP	H3K4me3_up
-8847	3.07031671663562e-05	2.50956666321067e-05	3.67188162802488e-05	genesUP	H3K4me3_up
-8846	3.07031671663562e-05	2.50956666321067e-05	3.67188162802488e-05	genesUP	H3K4me3_up
-8845	3.07031671663562e-05	2.51846033845756e-05	3.67188162802488e-05	genesUP	H3K4me3_up
-8844	3.04338411385812e-05	2.49229516169563e-05	3.64105002804597e-05	genesUP	H3K4me3_up
-8843	3.07031671663562e-05	2.51096234647187e-05	3.67736336937408e-05	genesUP	H3K4me3_up
-8842	3.04338411385812e-05	2.48410235968556e-05	3.65928363404846e-05	genesUP	H3K4me3_up
-8841	3.07031671663562e-05	2.53202983088177e-05	3.67197091022197e-05	genesUP	H3K4me3_up
-8840	3.07031671663562e-05	2.53202983088177e-05	3.67197091022197e-05	genesUP	H3K4me3_up
-8839	3.07031671663562e-05	2.53202983088177e-05	3.67197091022197e-05	genesUP	H3K4me3_up
-8838	3.07031671663562e-05	2.53202983088177e-05	3.67197091022197e-05	genesUP	H3K4me3_up
-8837	3.09724931941313e-05	2.55253566060222e-05	3.69026967666718e-05	genesUP	H3K4me3_up
-8836	3.09724931941313e-05	2.53690720468882e-05	3.70092522903467e-05	genesUP	H3K4me3_up
-8835	3.09724931941313e-05	2.53690720468882e-05	3.70092522903467e-05	genesUP	H3K4me3_up
-8834	3.09724931941313e-05	2.53690720468882e-05	3.70092522903467e-05	genesUP	H3K4me3_up
-8833	3.09724931941313e-05	2.53690720468882e-05	3.70092522903467e-05	genesUP	H3K4me3_up
-8832	3.12418192219063e-05	2.55071326240475e-05	3.7240662761979e-05	genesUP	H3K4me3_up
-8831	3.12418192219063e-05	2.55071326240475e-05	3.7240662761979e-05	genesUP	H3K4me3_up
-8830	3.15111452496814e-05	2.59928248396468e-05	3.75597947658285e-05	genesUP	H3K4me3_up
-8829	3.12418192219063e-05	2.58369252074619e-05	3.73118927623836e-05	genesUP	H3K4me3_up
-8828	3.12418192219063e-05	2.58369252074619e-05	3.73118927623836e-05	genesUP	H3K4me3_up
-8827	3.12418192219063e-05	2.58369252074619e-05	3.73118927623836e-05	genesUP	H3K4me3_up
-8826	3.12418192219063e-05	2.57846407351041e-05	3.72200078058458e-05	genesUP	H3K4me3_up
-8825	3.12418192219063e-05	2.57846407351041e-05	3.72200078058458e-05	genesUP	H3K4me3_up
-8824	3.12418192219063e-05	2.57846407351041e-05	3.72200078058458e-05	genesUP	H3K4me3_up
-8823	3.09724931941313e-05	2.55677905698842e-05	3.68123225591e-05	genesUP	H3K4me3_up
-8822	3.09724931941313e-05	2.55677905698842e-05	3.68123225591e-05	genesUP	H3K4me3_up
-8821	3.15111452496814e-05	2.58654558013776e-05	3.74859584583259e-05	genesUP	H3K4me3_up
-8820	3.15111452496814e-05	2.58654558013776e-05	3.74859584583259e-05	genesUP	H3K4me3_up
-8819	3.15111452496814e-05	2.58654558013776e-05	3.74859584583259e-05	genesUP	H3K4me3_up
-8818	3.17804712774564e-05	2.60532307427614e-05	3.77590373278842e-05	genesUP	H3K4me3_up
-8817	3.17804712774564e-05	2.60532307427614e-05	3.77590373278842e-05	genesUP	H3K4me3_up
-8816	3.15111452496814e-05	2.59180147951381e-05	3.75205765722972e-05	genesUP	H3K4me3_up
-8815	3.15111452496814e-05	2.59180147951381e-05	3.75205765722972e-05	genesUP	H3K4me3_up
-8814	3.15111452496814e-05	2.59180147951381e-05	3.75205765722972e-05	genesUP	H3K4me3_up
-8813	3.15111452496814e-05	2.59180147951381e-05	3.75205765722972e-05	genesUP	H3K4me3_up
-8812	3.15111452496814e-05	2.59180147951381e-05	3.75205765722972e-05	genesUP	H3K4me3_up
-8811	3.15111452496814e-05	2.59180147951381e-05	3.75205765722972e-05	genesUP	H3K4me3_up
-8810	3.12418192219063e-05	2.5738346762607e-05	3.72215063111478e-05	genesUP	H3K4me3_up
-8809	3.09724931941313e-05	2.55567448377688e-05	3.69750997242326e-05	genesUP	H3K4me3_up
-8808	3.09724931941313e-05	2.55567448377688e-05	3.69750997242326e-05	genesUP	H3K4me3_up
-8807	3.09724931941313e-05	2.55567448377688e-05	3.69750997242326e-05	genesUP	H3K4me3_up
-8806	3.09724931941313e-05	2.55567448377688e-05	3.69750997242326e-05	genesUP	H3K4me3_up
-8805	3.12418192219063e-05	2.5738346762607e-05	3.71933917789861e-05	genesUP	H3K4me3_up
-8804	3.12418192219063e-05	2.5738346762607e-05	3.71933917789861e-05	genesUP	H3K4me3_up
-8803	3.12418192219063e-05	2.5738346762607e-05	3.71933917789861e-05	genesUP	H3K4me3_up
-8802	3.12418192219063e-05	2.57319804606807e-05	3.73896559523664e-05	genesUP	H3K4me3_up
-8801	3.09724931941313e-05	2.52137236263135e-05	3.721662497151e-05	genesUP	H3K4me3_up
-8800	3.09724931941313e-05	2.52137236263135e-05	3.721662497151e-05	genesUP	H3K4me3_up
-8799	3.07031671663562e-05	2.48967834799634e-05	3.66106441602942e-05	genesUP	H3K4me3_up
-8798	3.04338411385812e-05	2.43888799534414e-05	3.6407567906912e-05	genesUP	H3K4me3_up
-8797	3.04338411385812e-05	2.43888799534414e-05	3.6407567906912e-05	genesUP	H3K4me3_up
-8796	3.04338411385812e-05	2.43888799534414e-05	3.6407567906912e-05	genesUP	H3K4me3_up
-8795	3.07031671663562e-05	2.47709135685027e-05	3.64371461997245e-05	genesUP	H3K4me3_up
-8794	3.09724931941313e-05	2.52412270491532e-05	3.68412548747176e-05	genesUP	H3K4me3_up
-8793	3.12418192219063e-05	2.53910905062479e-05	3.69469392833107e-05	genesUP	H3K4me3_up
-8792	3.09724931941313e-05	2.52065565631435e-05	3.66662816971901e-05	genesUP	H3K4me3_up
-8791	3.12418192219063e-05	2.52713977401273e-05	3.70584154925753e-05	genesUP	H3K4me3_up
-8790	3.12418192219063e-05	2.52713977401273e-05	3.70584154925753e-05	genesUP	H3K4me3_up
-8789	3.09724931941313e-05	2.50893475966711e-05	3.67423151622457e-05	genesUP	H3K4me3_up
-8788	3.09724931941313e-05	2.50893475966711e-05	3.67423151622457e-05	genesUP	H3K4me3_up
-8787	3.07031671663562e-05	2.46027797899114e-05	3.65587108766193e-05	genesUP	H3K4me3_up
-8786	3.07031671663562e-05	2.46027797899114e-05	3.65587108766193e-05	genesUP	H3K4me3_up
-8785	3.07031671663562e-05	2.46027797899114e-05	3.65587108766193e-05	genesUP	H3K4me3_up
-8784	3.07031671663562e-05	2.46027797899114e-05	3.65587108766193e-05	genesUP	H3K4me3_up
-8783	3.07031671663562e-05	2.46027797899114e-05	3.65587108766193e-05	genesUP	H3K4me3_up
-8782	3.09724931941313e-05	2.48020752339267e-05	3.68125619118038e-05	genesUP	H3K4me3_up
-8781	3.09724931941313e-05	2.48020752339267e-05	3.68125619118038e-05	genesUP	H3K4me3_up
-8780	3.09724931941313e-05	2.46902085270364e-05	3.64830981994855e-05	genesUP	H3K4me3_up
-8779	3.09724931941313e-05	2.46902085270364e-05	3.64830981994855e-05	genesUP	H3K4me3_up
-8778	3.09724931941313e-05	2.46902085270364e-05	3.64830981994855e-05	genesUP	H3K4me3_up
-8777	3.04338411385812e-05	2.42512024826711e-05	3.64043166283825e-05	genesUP	H3K4me3_up
-8776	3.04338411385812e-05	2.42512024826711e-05	3.64043166283825e-05	genesUP	H3K4me3_up
-8775	3.04338411385812e-05	2.44651316605521e-05	3.60927948191376e-05	genesUP	H3K4me3_up
-8774	3.01645151108061e-05	2.39704747157543e-05	3.5869881066239e-05	genesUP	H3K4me3_up
-8773	2.98951890830311e-05	2.37786144510001e-05	3.55435471082648e-05	genesUP	H3K4me3_up
-8772	2.98951890830311e-05	2.37786144510001e-05	3.55435471082648e-05	genesUP	H3K4me3_up
-8771	2.98951890830311e-05	2.37786144510001e-05	3.55435471082648e-05	genesUP	H3K4me3_up
-8770	3.01645151108061e-05	2.40762416303721e-05	3.57802896320775e-05	genesUP	H3K4me3_up
-8769	2.98951890830311e-05	2.39398457193824e-05	3.56585269207126e-05	genesUP	H3K4me3_up
-8768	2.98951890830311e-05	2.39398457193824e-05	3.56585269207126e-05	genesUP	H3K4me3_up
-8767	2.98951890830311e-05	2.39398457193824e-05	3.56585269207126e-05	genesUP	H3K4me3_up
-8766	2.98951890830311e-05	2.39398457193824e-05	3.56585269207126e-05	genesUP	H3K4me3_up
-8765	2.98951890830311e-05	2.39398457193824e-05	3.56585269207126e-05	genesUP	H3K4me3_up
-8764	2.9625863055256e-05	2.35805528362709e-05	3.53735404322175e-05	genesUP	H3K4me3_up
-8763	2.98951890830311e-05	2.38309401764088e-05	3.56359188390425e-05	genesUP	H3K4me3_up
-8762	2.98951890830311e-05	2.38309401764088e-05	3.56359188390425e-05	genesUP	H3K4me3_up
-8761	2.9625863055256e-05	2.36563181755896e-05	3.55101794033173e-05	genesUP	H3K4me3_up
-8760	2.98951890830311e-05	2.39061184096821e-05	3.60282734448808e-05	genesUP	H3K4me3_up
-8759	2.98951890830311e-05	2.39061184096821e-05	3.60282734448808e-05	genesUP	H3K4me3_up
-8758	2.98951890830311e-05	2.38758641152611e-05	3.61083326454569e-05	genesUP	H3K4me3_up
-8757	3.01645151108061e-05	2.4200428648635e-05	3.63096611406289e-05	genesUP	H3K4me3_up
-8756	3.01645151108061e-05	2.4200428648635e-05	3.63096611406289e-05	genesUP	H3K4me3_up
-8755	3.04338411385812e-05	2.43222128028725e-05	3.66301037678106e-05	genesUP	H3K4me3_up
-8754	3.04338411385812e-05	2.43222128028725e-05	3.66301037678106e-05	genesUP	H3K4me3_up
-8753	3.04338411385812e-05	2.43222128028725e-05	3.66301037678106e-05	genesUP	H3K4me3_up
-8752	3.04338411385812e-05	2.43329251932342e-05	3.66557708406532e-05	genesUP	H3K4me3_up
-8751	3.04338411385812e-05	2.43329251932342e-05	3.66557708406532e-05	genesUP	H3K4me3_up
-8750	3.04338411385812e-05	2.43329251932342e-05	3.66557708406532e-05	genesUP	H3K4me3_up
-8749	3.07031671663562e-05	2.46587237922911e-05	3.67232813656106e-05	genesUP	H3K4me3_up
-8748	3.04338411385812e-05	2.43725524531454e-05	3.67232813656106e-05	genesUP	H3K4me3_up
-8747	3.04338411385812e-05	2.43725524531454e-05	3.67232813656106e-05	genesUP	H3K4me3_up
-8746	3.04338411385812e-05	2.43725524531454e-05	3.67232813656106e-05	genesUP	H3K4me3_up
-8745	3.04338411385812e-05	2.43725524531454e-05	3.67232813656106e-05	genesUP	H3K4me3_up
-8744	3.04338411385812e-05	2.43725524531454e-05	3.67232813656106e-05	genesUP	H3K4me3_up
-8743	3.04338411385812e-05	2.43725524531454e-05	3.67232813656106e-05	genesUP	H3K4me3_up
-8742	3.04338411385812e-05	2.43725524531454e-05	3.67232813656106e-05	genesUP	H3K4me3_up
-8741	3.04338411385812e-05	2.43725524531454e-05	3.67232813656106e-05	genesUP	H3K4me3_up
-8740	3.07031671663562e-05	2.46596259475556e-05	3.71854114009009e-05	genesUP	H3K4me3_up
-8739	3.09724931941313e-05	2.48606967345292e-05	3.72735203196403e-05	genesUP	H3K4me3_up
-8738	3.09724931941313e-05	2.48606967345292e-05	3.72735203196403e-05	genesUP	H3K4me3_up
-8737	3.12418192219063e-05	2.51425794503613e-05	3.76931753261998e-05	genesUP	H3K4me3_up
-8736	3.12418192219063e-05	2.51425794503613e-05	3.76931753261998e-05	genesUP	H3K4me3_up
-8735	3.12418192219063e-05	2.51425794503613e-05	3.76931753261998e-05	genesUP	H3K4me3_up
-8734	3.09724931941313e-05	2.47605237745138e-05	3.76169222045675e-05	genesUP	H3K4me3_up
-8733	3.12418192219063e-05	2.50787278138173e-05	3.79026163918352e-05	genesUP	H3K4me3_up
-8732	3.09724931941313e-05	2.48827509381588e-05	3.73923102417026e-05	genesUP	H3K4me3_up
-8731	3.07031671663562e-05	2.46731314647013e-05	3.71937591823308e-05	genesUP	H3K4me3_up
-8730	3.07031671663562e-05	2.46731314647013e-05	3.71937591823308e-05	genesUP	H3K4me3_up
-8729	3.07031671663562e-05	2.47227511943786e-05	3.71756756102511e-05	genesUP	H3K4me3_up
-8728	3.09724931941313e-05	2.49033773758561e-05	3.74506102913212e-05	genesUP	H3K4me3_up
-8727	3.09724931941313e-05	2.49033773758561e-05	3.74506102913212e-05	genesUP	H3K4me3_up
-8726	3.09724931941313e-05	2.49033773758561e-05	3.74506102913212e-05	genesUP	H3K4me3_up
-8725	3.09724931941313e-05	2.49033773758561e-05	3.74506102913212e-05	genesUP	H3K4me3_up
-8724	3.09724931941313e-05	2.49033773758561e-05	3.74506102913212e-05	genesUP	H3K4me3_up
-8723	3.09724931941313e-05	2.49033773758561e-05	3.74506102913212e-05	genesUP	H3K4me3_up
-8722	3.12418192219063e-05	2.50433557524872e-05	3.7667734654982e-05	genesUP	H3K4me3_up
-8721	3.15111452496814e-05	2.53910370132719e-05	3.80081083597076e-05	genesUP	H3K4me3_up
-8720	3.12418192219063e-05	2.51209195982371e-05	3.76482793750349e-05	genesUP	H3K4me3_up
-8719	3.09724931941313e-05	2.49501861361473e-05	3.759481952001e-05	genesUP	H3K4me3_up
-8718	3.07031671663562e-05	2.4703895521963e-05	3.70229349888044e-05	genesUP	H3K4me3_up
-8717	3.09724931941313e-05	2.50543556884923e-05	3.73145517254022e-05	genesUP	H3K4me3_up
-8716	3.09724931941313e-05	2.50543556884923e-05	3.73145517254022e-05	genesUP	H3K4me3_up
-8715	3.09724931941313e-05	2.50543556884923e-05	3.73145517254022e-05	genesUP	H3K4me3_up
-8714	3.09724931941313e-05	2.50543556884923e-05	3.73145517254022e-05	genesUP	H3K4me3_up
-8713	3.12418192219063e-05	2.53694222713976e-05	3.75073091071207e-05	genesUP	H3K4me3_up
-8712	3.12418192219063e-05	2.53694222713976e-05	3.75073091071207e-05	genesUP	H3K4me3_up
-8711	3.12418192219063e-05	2.53113024436407e-05	3.7452565869809e-05	genesUP	H3K4me3_up
-8710	3.12418192219063e-05	2.53113024436407e-05	3.7452565869809e-05	genesUP	H3K4me3_up
-8709	3.09724931941313e-05	2.51740662603763e-05	3.72216710433645e-05	genesUP	H3K4me3_up
-8708	3.09724931941313e-05	2.51740662603763e-05	3.72216710433645e-05	genesUP	H3K4me3_up
-8707	3.09724931941313e-05	2.51740662603763e-05	3.72216710433645e-05	genesUP	H3K4me3_up
-8706	3.09724931941313e-05	2.51740662603763e-05	3.72216710433645e-05	genesUP	H3K4me3_up
-8705	3.09724931941313e-05	2.51740662603763e-05	3.72216710433645e-05	genesUP	H3K4me3_up
-8704	3.07031671663562e-05	2.48081272504817e-05	3.69050982482306e-05	genesUP	H3K4me3_up
-8703	3.04338411385812e-05	2.4643601730421e-05	3.65208414217222e-05	genesUP	H3K4me3_up
-8702	3.07031671663562e-05	2.49999170650362e-05	3.71175517319143e-05	genesUP	H3K4me3_up
-8701	3.07031671663562e-05	2.49999170650362e-05	3.71175517319143e-05	genesUP	H3K4me3_up
-8700	3.07031671663562e-05	2.49999170650362e-05	3.71175517319143e-05	genesUP	H3K4me3_up
-8699	3.07031671663562e-05	2.49999170650362e-05	3.71175517319143e-05	genesUP	H3K4me3_up
-8698	3.09724931941313e-05	2.51852193508698e-05	3.72762343581151e-05	genesUP	H3K4me3_up
-8697	3.09724931941313e-05	2.51852193508698e-05	3.72762343581151e-05	genesUP	H3K4me3_up
-8696	3.07031671663562e-05	2.50150781443347e-05	3.71383962533441e-05	genesUP	H3K4me3_up
-8695	3.07031671663562e-05	2.50150781443347e-05	3.71383962533441e-05	genesUP	H3K4me3_up
-8694	3.07031671663562e-05	2.50150781443347e-05	3.71383962533441e-05	genesUP	H3K4me3_up
-8693	3.04338411385812e-05	2.46385697486075e-05	3.6860906145292e-05	genesUP	H3K4me3_up
-8692	3.04338411385812e-05	2.46385697486075e-05	3.6860906145292e-05	genesUP	H3K4me3_up
-8691	3.04338411385812e-05	2.46385697486075e-05	3.6860906145292e-05	genesUP	H3K4me3_up
-8690	3.04338411385812e-05	2.46385697486075e-05	3.6860906145292e-05	genesUP	H3K4me3_up
-8689	3.01645151108061e-05	2.43455948013039e-05	3.65208414217222e-05	genesUP	H3K4me3_up
-8688	2.98951890830311e-05	2.40534512555713e-05	3.60091855851122e-05	genesUP	H3K4me3_up
-8687	2.98951890830311e-05	2.41353863919182e-05	3.61453454066989e-05	genesUP	H3K4me3_up
-8686	2.98951890830311e-05	2.41353863919182e-05	3.61453454066989e-05	genesUP	H3K4me3_up
-8685	2.9625863055256e-05	2.40073678401452e-05	3.56352858904576e-05	genesUP	H3K4me3_up
-8684	2.9625863055256e-05	2.40073678401452e-05	3.56352858904576e-05	genesUP	H3K4me3_up
-8683	2.9356537027481e-05	2.35876544958347e-05	3.53393171315342e-05	genesUP	H3K4me3_up
-8682	2.98951890830311e-05	2.41809427753806e-05	3.59350924269051e-05	genesUP	H3K4me3_up
-8681	2.98951890830311e-05	2.41809427753806e-05	3.59350924269051e-05	genesUP	H3K4me3_up
-8680	2.98951890830311e-05	2.41809427753806e-05	3.59350924269051e-05	genesUP	H3K4me3_up
-8679	2.98951890830311e-05	2.41809427753806e-05	3.59350924269051e-05	genesUP	H3K4me3_up
-8678	2.98951890830311e-05	2.41809427753806e-05	3.59350924269051e-05	genesUP	H3K4me3_up
-8677	2.98951890830311e-05	2.41809427753806e-05	3.59350924269051e-05	genesUP	H3K4me3_up
-8676	2.98951890830311e-05	2.41809427753806e-05	3.59350924269051e-05	genesUP	H3K4me3_up
-8675	2.98951890830311e-05	2.41809427753806e-05	3.59350924269051e-05	genesUP	H3K4me3_up
-8674	2.9625863055256e-05	2.40232451787307e-05	3.55746766138455e-05	genesUP	H3K4me3_up
-8673	2.9625863055256e-05	2.40232451787307e-05	3.55746766138455e-05	genesUP	H3K4me3_up
-8672	2.9625863055256e-05	2.40232451787307e-05	3.55746766138455e-05	genesUP	H3K4me3_up
-8671	2.9625863055256e-05	2.38853228601557e-05	3.57264708099482e-05	genesUP	H3K4me3_up
-8670	2.9356537027481e-05	2.35836298755845e-05	3.5263533734735e-05	genesUP	H3K4me3_up
-8669	2.9356537027481e-05	2.35836298755845e-05	3.5263533734735e-05	genesUP	H3K4me3_up
-8668	2.9356537027481e-05	2.35836298755845e-05	3.5263533734735e-05	genesUP	H3K4me3_up
-8667	2.9356537027481e-05	2.35836298755845e-05	3.5263533734735e-05	genesUP	H3K4me3_up
-8666	2.9625863055256e-05	2.39185133683128e-05	3.56672122050571e-05	genesUP	H3K4me3_up
-8665	2.9356537027481e-05	2.37640292568704e-05	3.53557813529656e-05	genesUP	H3K4me3_up
-8664	2.9356537027481e-05	2.37640292568704e-05	3.53557813529656e-05	genesUP	H3K4me3_up
-8663	2.9625863055256e-05	2.40658998266103e-05	3.56405058101668e-05	genesUP	H3K4me3_up
-8662	2.9625863055256e-05	2.40658998266103e-05	3.56405058101668e-05	genesUP	H3K4me3_up
-8661	2.9356537027481e-05	2.37518631490105e-05	3.51031276376373e-05	genesUP	H3K4me3_up
-8660	2.9356537027481e-05	2.37518631490105e-05	3.51031276376373e-05	genesUP	H3K4me3_up
-8659	2.9356537027481e-05	2.37518631490105e-05	3.51031276376373e-05	genesUP	H3K4me3_up
-8658	2.9356537027481e-05	2.37518631490105e-05	3.51031276376373e-05	genesUP	H3K4me3_up
-8657	2.9356537027481e-05	2.37518631490105e-05	3.51031276376373e-05	genesUP	H3K4me3_up
-8656	2.9356537027481e-05	2.37518631490105e-05	3.51031276376373e-05	genesUP	H3K4me3_up
-8655	2.9356537027481e-05	2.37518631490105e-05	3.51031276376373e-05	genesUP	H3K4me3_up
-8654	2.9356537027481e-05	2.37518631490105e-05	3.51031276376373e-05	genesUP	H3K4me3_up
-8653	2.9625863055256e-05	2.39454339924457e-05	3.53517606026708e-05	genesUP	H3K4me3_up
-8652	2.9625863055256e-05	2.39454339924457e-05	3.53517606026708e-05	genesUP	H3K4me3_up
-8651	2.9625863055256e-05	2.39454339924457e-05	3.53517606026708e-05	genesUP	H3K4me3_up
-8650	2.9625863055256e-05	2.39454339924457e-05	3.53517606026708e-05	genesUP	H3K4me3_up
-8649	2.9625863055256e-05	2.39454339924457e-05	3.53517606026708e-05	genesUP	H3K4me3_up
-8648	2.9625863055256e-05	2.39454339924457e-05	3.53517606026708e-05	genesUP	H3K4me3_up
-8647	2.9625863055256e-05	2.39454339924457e-05	3.53517606026708e-05	genesUP	H3K4me3_up
-8646	2.9625863055256e-05	2.39454339924457e-05	3.53517606026708e-05	genesUP	H3K4me3_up
-8645	2.9356537027481e-05	2.38011040252497e-05	3.51493631374486e-05	genesUP	H3K4me3_up
-8644	2.9356537027481e-05	2.38011040252497e-05	3.51493631374486e-05	genesUP	H3K4me3_up
-8643	2.9356537027481e-05	2.3903179379371e-05	3.49377672898406e-05	genesUP	H3K4me3_up
-8642	2.9625863055256e-05	2.41221704243346e-05	3.54532264449223e-05	genesUP	H3K4me3_up
-8641	2.98951890830311e-05	2.44264966212129e-05	3.54532264449223e-05	genesUP	H3K4me3_up
-8640	2.98951890830311e-05	2.4429076410108e-05	3.54859684881414e-05	genesUP	H3K4me3_up
-8639	2.98951890830311e-05	2.4429076410108e-05	3.54859684881414e-05	genesUP	H3K4me3_up
-8638	2.98951890830311e-05	2.4429076410108e-05	3.54859684881414e-05	genesUP	H3K4me3_up
-8637	2.98951890830311e-05	2.4429076410108e-05	3.54859684881414e-05	genesUP	H3K4me3_up
-8636	2.98951890830311e-05	2.4429076410108e-05	3.55631539113735e-05	genesUP	H3K4me3_up
-8635	2.98951890830311e-05	2.4429076410108e-05	3.55631539113735e-05	genesUP	H3K4me3_up
-8634	2.98951890830311e-05	2.4429076410108e-05	3.55631539113735e-05	genesUP	H3K4me3_up
-8633	2.98951890830311e-05	2.4429076410108e-05	3.55631539113735e-05	genesUP	H3K4me3_up
-8632	2.98951890830311e-05	2.4429076410108e-05	3.55631539113735e-05	genesUP	H3K4me3_up
-8631	2.98951890830311e-05	2.43767864274577e-05	3.53960139783675e-05	genesUP	H3K4me3_up
-8630	2.9625863055256e-05	2.41645113826812e-05	3.52049540341656e-05	genesUP	H3K4me3_up
-8629	2.98951890830311e-05	2.45444662705007e-05	3.55677113209632e-05	genesUP	H3K4me3_up
-8628	2.98951890830311e-05	2.45444662705007e-05	3.55677113209632e-05	genesUP	H3K4me3_up
-8627	2.98951890830311e-05	2.45444662705007e-05	3.55677113209632e-05	genesUP	H3K4me3_up
-8626	2.98951890830311e-05	2.45444662705007e-05	3.55677113209632e-05	genesUP	H3K4me3_up
-8625	2.98951890830311e-05	2.45444662705007e-05	3.55677113209632e-05	genesUP	H3K4me3_up
-8624	3.01645151108061e-05	2.48322636438743e-05	3.57061692445999e-05	genesUP	H3K4me3_up
-8623	3.01645151108061e-05	2.48322636438743e-05	3.57061692445999e-05	genesUP	H3K4me3_up
-8622	2.98951890830311e-05	2.44415469033672e-05	3.5449558463859e-05	genesUP	H3K4me3_up
-8621	2.98951890830311e-05	2.44415469033672e-05	3.5449558463859e-05	genesUP	H3K4me3_up
-8620	2.98951890830311e-05	2.44415469033672e-05	3.5449558463859e-05	genesUP	H3K4me3_up
-8619	3.01645151108061e-05	2.47748279897888e-05	3.58012301801444e-05	genesUP	H3K4me3_up
-8618	3.01645151108061e-05	2.47748279897888e-05	3.58012301801444e-05	genesUP	H3K4me3_up
-8617	3.01645151108061e-05	2.47748279897888e-05	3.58012301801444e-05	genesUP	H3K4me3_up
-8616	3.01645151108061e-05	2.47748279897888e-05	3.58012301801444e-05	genesUP	H3K4me3_up
-8615	3.01645151108061e-05	2.47748279897888e-05	3.58012301801444e-05	genesUP	H3K4me3_up
-8614	3.01645151108061e-05	2.47748279897888e-05	3.58012301801444e-05	genesUP	H3K4me3_up
-8613	3.01645151108061e-05	2.47748279897888e-05	3.58012301801444e-05	genesUP	H3K4me3_up
-8612	3.01645151108061e-05	2.47748279897888e-05	3.58012301801444e-05	genesUP	H3K4me3_up
-8611	3.04338411385812e-05	2.49885467877442e-05	3.58316213493028e-05	genesUP	H3K4me3_up
-8610	3.04338411385812e-05	2.49885467877442e-05	3.58316213493028e-05	genesUP	H3K4me3_up
-8609	3.01645151108061e-05	2.43416023374286e-05	3.53304061388686e-05	genesUP	H3K4me3_up
-8608	3.04338411385812e-05	2.49149976363545e-05	3.57360744947797e-05	genesUP	H3K4me3_up
-8607	3.04338411385812e-05	2.49149976363545e-05	3.57360744947797e-05	genesUP	H3K4me3_up
-8606	3.04338411385812e-05	2.49149976363545e-05	3.57360744947797e-05	genesUP	H3K4me3_up
-8605	3.04338411385812e-05	2.49149976363545e-05	3.57360744947797e-05	genesUP	H3K4me3_up
-8604	3.04338411385812e-05	2.49149976363545e-05	3.57360744947797e-05	genesUP	H3K4me3_up
-8603	3.01645151108061e-05	2.47580860680185e-05	3.5385174173085e-05	genesUP	H3K4me3_up
-8602	3.01645151108061e-05	2.47580860680185e-05	3.5385174173085e-05	genesUP	H3K4me3_up
-8601	3.01645151108061e-05	2.47580860680185e-05	3.5385174173085e-05	genesUP	H3K4me3_up
-8600	2.98951890830311e-05	2.44511200505989e-05	3.52097764776941e-05	genesUP	H3K4me3_up
-8599	2.9625863055256e-05	2.42112851927926e-05	3.50555477452228e-05	genesUP	H3K4me3_up
-8598	2.9356537027481e-05	2.39134184556951e-05	3.46786127477336e-05	genesUP	H3K4me3_up
-8597	2.90872109997059e-05	2.37042210949808e-05	3.43968479101213e-05	genesUP	H3K4me3_up
-8596	2.90872109997059e-05	2.34944250259743e-05	3.4258992440047e-05	genesUP	H3K4me3_up
-8595	2.9356537027481e-05	2.38433848347909e-05	3.47245661442608e-05	genesUP	H3K4me3_up
-8594	2.90872109997059e-05	2.37721678654406e-05	3.45135051946889e-05	genesUP	H3K4me3_up
-8593	2.90872109997059e-05	2.37721678654406e-05	3.45135051946889e-05	genesUP	H3K4me3_up
-8592	2.90872109997059e-05	2.37721678654406e-05	3.45135051946889e-05	genesUP	H3K4me3_up
-8591	2.90872109997059e-05	2.37721678654406e-05	3.45135051946889e-05	genesUP	H3K4me3_up
-8590	2.9356537027481e-05	2.3977856362882e-05	3.47147370647393e-05	genesUP	H3K4me3_up
-8589	2.9625863055256e-05	2.42076918029175e-05	3.49887549693961e-05	genesUP	H3K4me3_up
-8588	2.9625863055256e-05	2.42076918029175e-05	3.49887549693961e-05	genesUP	H3K4me3_up
-8587	2.9625863055256e-05	2.42076918029175e-05	3.49887549693961e-05	genesUP	H3K4me3_up
-8586	2.90872109997059e-05	2.37984637619682e-05	3.41900645710126e-05	genesUP	H3K4me3_up
-8585	2.90872109997059e-05	2.37984637619682e-05	3.41900645710126e-05	genesUP	H3K4me3_up
-8584	2.90872109997059e-05	2.37984637619682e-05	3.41900645710126e-05	genesUP	H3K4me3_up
-8583	2.90872109997059e-05	2.37984637619682e-05	3.41900645710126e-05	genesUP	H3K4me3_up
-8582	2.90872109997059e-05	2.37984637619682e-05	3.41900645710126e-05	genesUP	H3K4me3_up
-8581	2.9356537027481e-05	2.39825597950802e-05	3.44835123209858e-05	genesUP	H3K4me3_up
-8580	2.90872109997059e-05	2.37318987819501e-05	3.41986119707e-05	genesUP	H3K4me3_up
-8579	2.90872109997059e-05	2.37318987819501e-05	3.41986119707e-05	genesUP	H3K4me3_up
-8578	2.90872109997059e-05	2.37318987819501e-05	3.41986119707e-05	genesUP	H3K4me3_up
-8577	2.88178849719308e-05	2.34773879591123e-05	3.37505649616411e-05	genesUP	H3K4me3_up
-8576	2.88178849719308e-05	2.34773879591123e-05	3.37505649616411e-05	genesUP	H3K4me3_up
-8575	2.88178849719308e-05	2.34464169887489e-05	3.39147277653434e-05	genesUP	H3K4me3_up
-8574	2.85485589441558e-05	2.31541906040872e-05	3.35846732528322e-05	genesUP	H3K4me3_up
-8573	2.85485589441558e-05	2.31541906040872e-05	3.35846732528322e-05	genesUP	H3K4me3_up
-8572	2.82792329163807e-05	2.27812139963042e-05	3.31131284390581e-05	genesUP	H3K4me3_up
-8571	2.82792329163807e-05	2.27812139963042e-05	3.31131284390581e-05	genesUP	H3K4me3_up
-8570	2.82792329163807e-05	2.27812139963042e-05	3.31131284390581e-05	genesUP	H3K4me3_up
-8569	2.82792329163807e-05	2.27812139963042e-05	3.31131284390581e-05	genesUP	H3K4me3_up
-8568	2.80099068886057e-05	2.25244860277779e-05	3.28670976809396e-05	genesUP	H3K4me3_up
-8567	2.77405808608306e-05	2.23832505738358e-05	3.26264258876667e-05	genesUP	H3K4me3_up
-8566	2.72019288052805e-05	2.19853539962797e-05	3.21620800661995e-05	genesUP	H3K4me3_up
-8565	2.69326027775055e-05	2.18370912767382e-05	3.19049397173996e-05	genesUP	H3K4me3_up
-8564	2.72019288052805e-05	2.20744021232328e-05	3.2155715740917e-05	genesUP	H3K4me3_up
-8563	2.72019288052805e-05	2.20744021232328e-05	3.2155715740917e-05	genesUP	H3K4me3_up
-8562	2.72019288052805e-05	2.20744021232328e-05	3.2155715740917e-05	genesUP	H3K4me3_up
-8561	2.72019288052805e-05	2.20744021232328e-05	3.2155715740917e-05	genesUP	H3K4me3_up
-8560	2.72019288052805e-05	2.20744021232328e-05	3.2155715740917e-05	genesUP	H3K4me3_up
-8559	2.72019288052805e-05	2.20744021232328e-05	3.2155715740917e-05	genesUP	H3K4me3_up
-8558	2.72019288052805e-05	2.20744021232328e-05	3.2155715740917e-05	genesUP	H3K4me3_up
-8557	2.69326027775055e-05	2.18584699169025e-05	3.18532944811662e-05	genesUP	H3K4me3_up
-8556	2.72019288052805e-05	2.23444888316002e-05	3.20701642099568e-05	genesUP	H3K4me3_up
-8555	2.72019288052805e-05	2.23444888316002e-05	3.20701642099568e-05	genesUP	H3K4me3_up
-8554	2.72019288052805e-05	2.23444888316002e-05	3.20701642099568e-05	genesUP	H3K4me3_up
-8553	2.72019288052805e-05	2.23444888316002e-05	3.20701642099568e-05	genesUP	H3K4me3_up
-8552	2.69326027775055e-05	2.19972768763622e-05	3.18985538395516e-05	genesUP	H3K4me3_up
-8551	2.69326027775055e-05	2.19972768763622e-05	3.18985538395516e-05	genesUP	H3K4me3_up
-8550	2.72019288052805e-05	2.23395226555458e-05	3.23050355651893e-05	genesUP	H3K4me3_up
-8549	2.72019288052805e-05	2.23395226555458e-05	3.23050355651893e-05	genesUP	H3K4me3_up
-8548	2.74712548330556e-05	2.25594486458778e-05	3.2493668665332e-05	genesUP	H3K4me3_up
-8547	2.74712548330556e-05	2.25594486458778e-05	3.2493668665332e-05	genesUP	H3K4me3_up
-8546	2.74712548330556e-05	2.25594486458778e-05	3.2493668665332e-05	genesUP	H3K4me3_up
-8545	2.74712548330556e-05	2.25594486458778e-05	3.2493668665332e-05	genesUP	H3K4me3_up
-8544	2.74712548330556e-05	2.25594486458778e-05	3.2493668665332e-05	genesUP	H3K4me3_up
-8543	2.74712548330556e-05	2.25594486458778e-05	3.2493668665332e-05	genesUP	H3K4me3_up
-8542	2.77405808608306e-05	2.27335053715687e-05	3.28766241921405e-05	genesUP	H3K4me3_up
-8541	2.74712548330556e-05	2.23599395535953e-05	3.26307334214178e-05	genesUP	H3K4me3_up
-8540	2.72019288052805e-05	2.23563992767719e-05	3.23610579385962e-05	genesUP	H3K4me3_up
-8539	2.69326027775055e-05	2.20783684288843e-05	3.20681826136453e-05	genesUP	H3K4me3_up
-8538	2.66632767497304e-05	2.18543247792533e-05	3.15819920916939e-05	genesUP	H3K4me3_up
-8537	2.69326027775055e-05	2.19375560648335e-05	3.18498049882958e-05	genesUP	H3K4me3_up
-8536	2.69326027775055e-05	2.19375560648335e-05	3.18498049882958e-05	genesUP	H3K4me3_up
-8535	2.69326027775055e-05	2.20892989594636e-05	3.18783942971195e-05	genesUP	H3K4me3_up
-8534	2.69326027775055e-05	2.20892989594636e-05	3.18783942971195e-05	genesUP	H3K4me3_up
-8533	2.69326027775055e-05	2.20892989594636e-05	3.18783942971195e-05	genesUP	H3K4me3_up
-8532	2.72019288052805e-05	2.21047404907505e-05	3.22881061746087e-05	genesUP	H3K4me3_up
-8531	2.69326027775055e-05	2.18711602563893e-05	3.18823026519692e-05	genesUP	H3K4me3_up
-8530	2.66632767497304e-05	2.15886122636074e-05	3.16874252951326e-05	genesUP	H3K4me3_up
-8529	2.69326027775055e-05	2.1637515187074e-05	3.20314957036435e-05	genesUP	H3K4me3_up
-8528	2.69326027775055e-05	2.1637515187074e-05	3.20314957036435e-05	genesUP	H3K4me3_up
-8527	2.72019288052805e-05	2.19911325258255e-05	3.21149190015507e-05	genesUP	H3K4me3_up
-8526	2.72019288052805e-05	2.19911325258255e-05	3.21149190015507e-05	genesUP	H3K4me3_up
-8525	2.74712548330556e-05	2.25305465994775e-05	3.25509383008079e-05	genesUP	H3K4me3_up
-8524	2.74712548330556e-05	2.25305465994775e-05	3.25509383008079e-05	genesUP	H3K4me3_up
-8523	2.74712548330556e-05	2.25305465994775e-05	3.25509383008079e-05	genesUP	H3K4me3_up
-8522	2.72019288052805e-05	2.21206610539129e-05	3.21268268717966e-05	genesUP	H3K4me3_up
-8521	2.72019288052805e-05	2.21206610539129e-05	3.21268268717966e-05	genesUP	H3K4me3_up
-8520	2.72019288052805e-05	2.21206610539129e-05	3.21268268717966e-05	genesUP	H3K4me3_up
-8519	2.72019288052805e-05	2.21206610539129e-05	3.21268268717966e-05	genesUP	H3K4me3_up
-8518	2.72019288052805e-05	2.21206610539129e-05	3.21268268717966e-05	genesUP	H3K4me3_up
-8517	2.66632767497304e-05	2.15520419830517e-05	3.14412711133236e-05	genesUP	H3K4me3_up
-8516	2.63939507219554e-05	2.13913002330603e-05	3.1223976640724e-05	genesUP	H3K4me3_up
-8515	2.63939507219554e-05	2.13913002330603e-05	3.1223976640724e-05	genesUP	H3K4me3_up
-8514	2.63939507219554e-05	2.13913002330603e-05	3.1223976640724e-05	genesUP	H3K4me3_up
-8513	2.63939507219554e-05	2.13913002330603e-05	3.1223976640724e-05	genesUP	H3K4me3_up
-8512	2.69326027775055e-05	2.17942876196483e-05	3.17760815828327e-05	genesUP	H3K4me3_up
-8511	2.69326027775055e-05	2.17942876196483e-05	3.17760815828327e-05	genesUP	H3K4me3_up
-8510	2.69326027775055e-05	2.17942876196483e-05	3.17760815828327e-05	genesUP	H3K4me3_up
-8509	2.69326027775055e-05	2.17942876196483e-05	3.17760815828327e-05	genesUP	H3K4me3_up
-8508	2.69326027775055e-05	2.17942876196483e-05	3.17760815828327e-05	genesUP	H3K4me3_up
-8507	2.66632767497304e-05	2.16356479931444e-05	3.15306628936125e-05	genesUP	H3K4me3_up
-8506	2.66632767497304e-05	2.16356479931444e-05	3.15306628936125e-05	genesUP	H3K4me3_up
-8505	2.66632767497304e-05	2.16356479931444e-05	3.15306628936125e-05	genesUP	H3K4me3_up
-8504	2.63939507219554e-05	2.13192827888565e-05	3.13266946636953e-05	genesUP	H3K4me3_up
-8503	2.63939507219554e-05	2.13192827888565e-05	3.13266946636953e-05	genesUP	H3K4me3_up
-8502	2.63939507219554e-05	2.13192827888565e-05	3.13266946636953e-05	genesUP	H3K4me3_up
-8501	2.63939507219554e-05	2.13192827888565e-05	3.13266946636953e-05	genesUP	H3K4me3_up
-8500	2.66632767497304e-05	2.15841647715057e-05	3.1594615452268e-05	genesUP	H3K4me3_up
-8499	2.66632767497304e-05	2.15841647715057e-05	3.1594615452268e-05	genesUP	H3K4me3_up
-8498	2.66632767497304e-05	2.15841647715057e-05	3.1594615452268e-05	genesUP	H3K4me3_up
-8497	2.66632767497304e-05	2.15841647715057e-05	3.1594615452268e-05	genesUP	H3K4me3_up
-8496	2.66632767497304e-05	2.15841647715057e-05	3.1594615452268e-05	genesUP	H3K4me3_up
-8495	2.66632767497304e-05	2.15841647715057e-05	3.1594615452268e-05	genesUP	H3K4me3_up
-8494	2.63939507219554e-05	2.13799496970951e-05	3.13153151715391e-05	genesUP	H3K4me3_up
-8493	2.63939507219554e-05	2.13799496970951e-05	3.13153151715391e-05	genesUP	H3K4me3_up
-8492	2.63939507219554e-05	2.13799496970951e-05	3.13153151715391e-05	genesUP	H3K4me3_up
-8491	2.61246246941803e-05	2.10244467392342e-05	3.10588408125007e-05	genesUP	H3K4me3_up
-8490	2.58552986664052e-05	2.09557038781077e-05	3.0764223653331e-05	genesUP	H3K4me3_up
-8489	2.58552986664052e-05	2.09557038781077e-05	3.0764223653331e-05	genesUP	H3K4me3_up
-8488	2.58552986664052e-05	2.09557038781077e-05	3.0764223653331e-05	genesUP	H3K4me3_up
-8487	2.61246246941803e-05	2.11278102587599e-05	3.10328337105155e-05	genesUP	H3K4me3_up
-8486	2.61246246941803e-05	2.11416441326958e-05	3.11783413987503e-05	genesUP	H3K4me3_up
-8485	2.61246246941803e-05	2.11416441326958e-05	3.11783413987503e-05	genesUP	H3K4me3_up
-8484	2.61246246941803e-05	2.11416441326958e-05	3.11783413987503e-05	genesUP	H3K4me3_up
-8483	2.61246246941803e-05	2.11416441326958e-05	3.11783413987503e-05	genesUP	H3K4me3_up
-8482	2.61246246941803e-05	2.11416441326958e-05	3.11783413987503e-05	genesUP	H3K4me3_up
-8481	2.61246246941803e-05	2.11416441326958e-05	3.11783413987503e-05	genesUP	H3K4me3_up
-8480	2.61246246941803e-05	2.11416441326958e-05	3.11783413987503e-05	genesUP	H3K4me3_up
-8479	2.63939507219554e-05	2.14152251960914e-05	3.14608594479426e-05	genesUP	H3K4me3_up
-8478	2.63939507219554e-05	2.14152251960914e-05	3.14608594479426e-05	genesUP	H3K4me3_up
-8477	2.63939507219554e-05	2.14152251960914e-05	3.14608594479426e-05	genesUP	H3K4me3_up
-8476	2.63939507219554e-05	2.14152251960914e-05	3.14608594479426e-05	genesUP	H3K4me3_up
-8475	2.61246246941803e-05	2.11475799242173e-05	3.10228401113865e-05	genesUP	H3K4me3_up
-8474	2.61246246941803e-05	2.11475799242173e-05	3.10228401113865e-05	genesUP	H3K4me3_up
-8473	2.61246246941803e-05	2.1276251293884e-05	3.10328337105155e-05	genesUP	H3K4me3_up
-8472	2.58552986664052e-05	2.1178944198335e-05	3.07677368178651e-05	genesUP	H3K4me3_up
-8471	2.61246246941803e-05	2.13768047472894e-05	3.12757544857137e-05	genesUP	H3K4me3_up
-8470	2.61246246941803e-05	2.13768047472894e-05	3.12757544857137e-05	genesUP	H3K4me3_up
-8469	2.61246246941803e-05	2.13768047472894e-05	3.12757544857137e-05	genesUP	H3K4me3_up
-8468	2.63939507219554e-05	2.17612703942442e-05	3.14265758994471e-05	genesUP	H3K4me3_up
-8467	2.61246246941803e-05	2.14884446181741e-05	3.11897584888273e-05	genesUP	H3K4me3_up
-8466	2.63939507219554e-05	2.18474246300403e-05	3.15609719092123e-05	genesUP	H3K4me3_up
-8465	2.63939507219554e-05	2.18474246300403e-05	3.15609719092123e-05	genesUP	H3K4me3_up
-8464	2.66632767497304e-05	2.19750661683256e-05	3.18501033138149e-05	genesUP	H3K4me3_up
-8463	2.66632767497304e-05	2.19750661683256e-05	3.18501033138149e-05	genesUP	H3K4me3_up
-8462	2.66632767497304e-05	2.18726295841531e-05	3.15390996939885e-05	genesUP	H3K4me3_up
-8461	2.66632767497304e-05	2.18726295841531e-05	3.15390996939885e-05	genesUP	H3K4me3_up
-8460	2.61246246941803e-05	2.14660705718673e-05	3.10239523194931e-05	genesUP	H3K4me3_up
-8459	2.58552986664052e-05	2.12216047330453e-05	3.08600894918908e-05	genesUP	H3K4me3_up
-8458	2.58552986664052e-05	2.12216047330453e-05	3.08600894918908e-05	genesUP	H3K4me3_up
-8457	2.55859726386302e-05	2.10184631619763e-05	3.04994634532724e-05	genesUP	H3K4me3_up
-8456	2.53166466108551e-05	2.08260858528732e-05	3.0238714203252e-05	genesUP	H3K4me3_up
-8455	2.61246246941803e-05	2.14045066154133e-05	3.12926402219251e-05	genesUP	H3K4me3_up
-8454	2.58552986664052e-05	2.1102797324068e-05	3.11001173128988e-05	genesUP	H3K4me3_up
-8453	2.58552986664052e-05	2.1102797324068e-05	3.11001173128988e-05	genesUP	H3K4me3_up
-8452	2.58552986664052e-05	2.1102797324068e-05	3.11001173128988e-05	genesUP	H3K4me3_up
-8451	2.58552986664052e-05	2.1102797324068e-05	3.11001173128988e-05	genesUP	H3K4me3_up
-8450	2.58552986664052e-05	2.1102797324068e-05	3.11001173128988e-05	genesUP	H3K4me3_up
-8449	2.58552986664052e-05	2.1102797324068e-05	3.11001173128988e-05	genesUP	H3K4me3_up
-8448	2.55859726386302e-05	2.08064536874436e-05	3.06060801108145e-05	genesUP	H3K4me3_up
-8447	2.55859726386302e-05	2.08064536874436e-05	3.06060801108145e-05	genesUP	H3K4me3_up
-8446	2.58552986664052e-05	2.13107073014604e-05	3.07368202821997e-05	genesUP	H3K4me3_up
-8445	2.55859726386302e-05	2.08520043888675e-05	3.04402023456422e-05	genesUP	H3K4me3_up
-8444	2.55859726386302e-05	2.08520043888675e-05	3.04402023456422e-05	genesUP	H3K4me3_up
-8443	2.53166466108551e-05	2.06212770523563e-05	3.0171922951273e-05	genesUP	H3K4me3_up
-8442	2.53166466108551e-05	2.06212770523563e-05	3.0171922951273e-05	genesUP	H3K4me3_up
-8441	2.53166466108551e-05	2.07076592556996e-05	3.04004648885118e-05	genesUP	H3K4me3_up
-8440	2.55859726386302e-05	2.09353795243203e-05	3.06475241380826e-05	genesUP	H3K4me3_up
-8439	2.58552986664052e-05	2.11164006563342e-05	3.10919624891558e-05	genesUP	H3K4me3_up
-8438	2.58552986664052e-05	2.11164006563342e-05	3.10919624891558e-05	genesUP	H3K4me3_up
-8437	2.55859726386302e-05	2.08853612810717e-05	3.09159519908087e-05	genesUP	H3K4me3_up
-8436	2.53166466108551e-05	2.07057698173032e-05	3.05891853824882e-05	genesUP	H3K4me3_up
-8435	2.55859726386302e-05	2.0931145539419e-05	3.0734936303553e-05	genesUP	H3K4me3_up
-8434	2.55859726386302e-05	2.0931145539419e-05	3.0734936303553e-05	genesUP	H3K4me3_up
-8433	2.55859726386302e-05	2.0931145539419e-05	3.0734936303553e-05	genesUP	H3K4me3_up
-8432	2.55859726386302e-05	2.09175936432509e-05	3.0706928143132e-05	genesUP	H3K4me3_up
-8431	2.58552986664052e-05	2.13322312241427e-05	3.11703569124769e-05	genesUP	H3K4me3_up
-8430	2.55859726386302e-05	2.09536643316272e-05	3.08211555060412e-05	genesUP	H3K4me3_up
-8429	2.55859726386302e-05	2.09536643316272e-05	3.08211555060412e-05	genesUP	H3K4me3_up
-8428	2.55859726386302e-05	2.09536643316272e-05	3.08211555060412e-05	genesUP	H3K4me3_up
-8427	2.55859726386302e-05	2.09536643316272e-05	3.08211555060412e-05	genesUP	H3K4me3_up
-8426	2.58552986664052e-05	2.11719074537089e-05	3.09982213547028e-05	genesUP	H3K4me3_up
-8425	2.58552986664052e-05	2.11719074537089e-05	3.09982213547028e-05	genesUP	H3K4me3_up
-8424	2.58552986664052e-05	2.11719074537089e-05	3.09982213547028e-05	genesUP	H3K4me3_up
-8423	2.58552986664052e-05	2.11719074537089e-05	3.09982213547028e-05	genesUP	H3K4me3_up
-8422	2.58552986664052e-05	2.11719074537089e-05	3.09982213547028e-05	genesUP	H3K4me3_up
-8421	2.53166466108551e-05	2.08007274360593e-05	3.06138221015501e-05	genesUP	H3K4me3_up
-8420	2.58552986664052e-05	2.1276251293884e-05	3.10089975436944e-05	genesUP	H3K4me3_up
-8419	2.58552986664052e-05	2.1276251293884e-05	3.10089975436944e-05	genesUP	H3K4me3_up
-8418	2.55859726386302e-05	2.11108177726438e-05	3.07584442263841e-05	genesUP	H3K4me3_up
-8417	2.55859726386302e-05	2.11108177726438e-05	3.07584442263841e-05	genesUP	H3K4me3_up
-8416	2.55859726386302e-05	2.11108177726438e-05	3.07584442263841e-05	genesUP	H3K4me3_up
-8415	2.55859726386302e-05	2.11108177726438e-05	3.07584442263841e-05	genesUP	H3K4me3_up
-8414	2.55859726386302e-05	2.11108177726438e-05	3.07584442263841e-05	genesUP	H3K4me3_up
-8413	2.55859726386302e-05	2.11108177726438e-05	3.07584442263841e-05	genesUP	H3K4me3_up
-8412	2.55859726386302e-05	2.11108177726438e-05	3.07584442263841e-05	genesUP	H3K4me3_up
-8411	2.55859726386302e-05	2.11108177726438e-05	3.07584442263841e-05	genesUP	H3K4me3_up
-8410	2.55859726386302e-05	2.11108177726438e-05	3.07584442263841e-05	genesUP	H3K4me3_up
-8409	2.55859726386302e-05	2.11108177726438e-05	3.07584442263841e-05	genesUP	H3K4me3_up
-8408	2.55859726386302e-05	2.11108177726438e-05	3.07584442263841e-05	genesUP	H3K4me3_up
-8407	2.55859726386302e-05	2.11108177726438e-05	3.07584442263841e-05	genesUP	H3K4me3_up
-8406	2.58552986664052e-05	2.12397566528893e-05	3.08137282044537e-05	genesUP	H3K4me3_up
-8405	2.55859726386302e-05	2.07833292281759e-05	3.0577758803721e-05	genesUP	H3K4me3_up
-8404	2.55859726386302e-05	2.07833292281759e-05	3.0577758803721e-05	genesUP	H3K4me3_up
-8403	2.55859726386302e-05	2.07833292281759e-05	3.0577758803721e-05	genesUP	H3K4me3_up
-8402	2.55859726386302e-05	2.0607753202003e-05	3.06861420531839e-05	genesUP	H3K4me3_up
-8401	2.55859726386302e-05	2.0607753202003e-05	3.06861420531839e-05	genesUP	H3K4me3_up
-8400	2.55859726386302e-05	2.0607753202003e-05	3.06861420531839e-05	genesUP	H3K4me3_up
-8399	2.55859726386302e-05	2.0607753202003e-05	3.06861420531839e-05	genesUP	H3K4me3_up
-8398	2.55859726386302e-05	2.0607753202003e-05	3.06861420531839e-05	genesUP	H3K4me3_up
-8397	2.58552986664052e-05	2.09046734895643e-05	3.09687543379474e-05	genesUP	H3K4me3_up
-8396	2.58552986664052e-05	2.09046734895643e-05	3.09687543379474e-05	genesUP	H3K4me3_up
-8395	2.55859726386302e-05	2.07524171596319e-05	3.06685450929318e-05	genesUP	H3K4me3_up
-8394	2.53166466108551e-05	2.03654085221086e-05	3.03528308625209e-05	genesUP	H3K4me3_up
-8393	2.50473205830801e-05	2.00788400883404e-05	3.01467398754421e-05	genesUP	H3K4me3_up
-8392	2.50473205830801e-05	2.00788400883404e-05	3.01467398754421e-05	genesUP	H3K4me3_up
-8391	2.4777994555305e-05	2.00687266868272e-05	2.97764411088925e-05	genesUP	H3K4me3_up
-8390	2.4777994555305e-05	2.00687266868272e-05	2.97764411088925e-05	genesUP	H3K4me3_up
-8389	2.4777994555305e-05	2.00687266868272e-05	2.97764411088925e-05	genesUP	H3K4me3_up
-8388	2.4777994555305e-05	2.00687266868272e-05	2.97764411088925e-05	genesUP	H3K4me3_up
-8387	2.4777994555305e-05	2.00687266868272e-05	2.97764411088925e-05	genesUP	H3K4me3_up
-8386	2.4777994555305e-05	2.00687266868272e-05	2.97764411088925e-05	genesUP	H3K4me3_up
-8385	2.50473205830801e-05	2.02134943190903e-05	3.00776167561277e-05	genesUP	H3K4me3_up
-8384	2.50473205830801e-05	2.02134943190903e-05	3.00776167561277e-05	genesUP	H3K4me3_up
-8383	2.50473205830801e-05	2.02134943190903e-05	3.00776167561277e-05	genesUP	H3K4me3_up
-8382	2.4777994555305e-05	1.97997612963765e-05	2.99954770559725e-05	genesUP	H3K4me3_up
-8381	2.4777994555305e-05	1.97997612963765e-05	2.99954770559725e-05	genesUP	H3K4me3_up
-8380	2.450866852753e-05	1.95927174536698e-05	2.94804208016283e-05	genesUP	H3K4me3_up
-8379	2.450866852753e-05	1.95927174536698e-05	2.94804208016283e-05	genesUP	H3K4me3_up
-8378	2.4777994555305e-05	1.99636188316286e-05	2.98987952589157e-05	genesUP	H3K4me3_up
-8377	2.4777994555305e-05	1.99636188316286e-05	2.98987952589157e-05	genesUP	H3K4me3_up
-8376	2.4777994555305e-05	1.99636188316286e-05	2.98987952589157e-05	genesUP	H3K4me3_up
-8375	2.4777994555305e-05	2.01111955303713e-05	3.01152234333089e-05	genesUP	H3K4me3_up
-8374	2.4777994555305e-05	2.01111955303713e-05	3.01152234333089e-05	genesUP	H3K4me3_up
-8373	2.50473205830801e-05	2.03812780454165e-05	3.05307544706506e-05	genesUP	H3K4me3_up
-8372	2.53166466108551e-05	2.04355675712661e-05	3.09885717576611e-05	genesUP	H3K4me3_up
-8371	2.53166466108551e-05	2.04355675712661e-05	3.09885717576611e-05	genesUP	H3K4me3_up
-8370	2.50473205830801e-05	2.00440370128216e-05	3.07201902596753e-05	genesUP	H3K4me3_up
-8369	2.50473205830801e-05	2.00440370128216e-05	3.07201902596753e-05	genesUP	H3K4me3_up
-8368	2.50473205830801e-05	2.00440370128216e-05	3.07201902596753e-05	genesUP	H3K4me3_up
-8367	2.50473205830801e-05	2.00440370128216e-05	3.07201902596753e-05	genesUP	H3K4me3_up
-8366	2.50473205830801e-05	2.00440370128216e-05	3.07201902596753e-05	genesUP	H3K4me3_up
-8365	2.53166466108551e-05	2.02472033178435e-05	3.09416363581689e-05	genesUP	H3K4me3_up
-8364	2.53166466108551e-05	2.02472033178435e-05	3.09416363581689e-05	genesUP	H3K4me3_up
-8363	2.53166466108551e-05	2.01667022414248e-05	3.10492438579012e-05	genesUP	H3K4me3_up
-8362	2.53166466108551e-05	2.01667022414248e-05	3.10492438579012e-05	genesUP	H3K4me3_up
-8361	2.53166466108551e-05	2.01667022414248e-05	3.10492438579012e-05	genesUP	H3K4me3_up
-8360	2.53166466108551e-05	2.01866163150651e-05	3.11468382796452e-05	genesUP	H3K4me3_up
-8359	2.53166466108551e-05	2.01866163150651e-05	3.11468382796452e-05	genesUP	H3K4me3_up
-8358	2.50473205830801e-05	1.99414858011807e-05	3.10191474204802e-05	genesUP	H3K4me3_up
-8357	2.4777994555305e-05	1.97077725453697e-05	3.05303784858643e-05	genesUP	H3K4me3_up
-8356	2.4777994555305e-05	1.97077725453697e-05	3.05303784858643e-05	genesUP	H3K4me3_up
-8355	2.450866852753e-05	1.94694747622128e-05	3.0280218965345e-05	genesUP	H3K4me3_up
-8354	2.450866852753e-05	1.94694747622128e-05	3.0280218965345e-05	genesUP	H3K4me3_up
-8353	2.50473205830801e-05	2.01784466245142e-05	3.08646923497271e-05	genesUP	H3K4me3_up
-8352	2.4777994555305e-05	2.00034147193634e-05	3.06650299643768e-05	genesUP	H3K4me3_up
-8351	2.4777994555305e-05	2.00034147193634e-05	3.06650299643768e-05	genesUP	H3K4me3_up
-8350	2.4777994555305e-05	2.00034147193634e-05	3.06650299643768e-05	genesUP	H3K4me3_up
-8349	2.450866852753e-05	1.97311206903006e-05	3.03490461151699e-05	genesUP	H3K4me3_up
-8348	2.450866852753e-05	1.97311206903006e-05	3.03490461151699e-05	genesUP	H3K4me3_up
-8347	2.4777994555305e-05	1.98488721133045e-05	3.05962899903452e-05	genesUP	H3K4me3_up
-8346	2.4777994555305e-05	1.98488721133045e-05	3.05962899903452e-05	genesUP	H3K4me3_up
-8345	2.4777994555305e-05	1.98488721133045e-05	3.05962899903452e-05	genesUP	H3K4me3_up
-8344	2.4777994555305e-05	1.98488721133045e-05	3.05962899903452e-05	genesUP	H3K4me3_up
-8343	2.50473205830801e-05	2.00382979378035e-05	3.07351558281738e-05	genesUP	H3K4me3_up
-8342	2.50473205830801e-05	2.00382979378035e-05	3.07351558281738e-05	genesUP	H3K4me3_up
-8341	2.50473205830801e-05	2.00382979378035e-05	3.07351558281738e-05	genesUP	H3K4me3_up
-8340	2.50473205830801e-05	2.02319579016885e-05	3.08662100672447e-05	genesUP	H3K4me3_up
-8339	2.4777994555305e-05	1.99814125958997e-05	3.05781035577869e-05	genesUP	H3K4me3_up
-8338	2.4777994555305e-05	1.99814125958997e-05	3.05781035577869e-05	genesUP	H3K4me3_up
-8337	2.4777994555305e-05	2.00322293527867e-05	3.02669710441095e-05	genesUP	H3K4me3_up
-8336	2.4777994555305e-05	2.00322293527867e-05	3.02669710441095e-05	genesUP	H3K4me3_up
-8335	2.50473205830801e-05	2.03054752436409e-05	3.05212339309433e-05	genesUP	H3K4me3_up
-8334	2.50473205830801e-05	2.03054752436409e-05	3.05212339309433e-05	genesUP	H3K4me3_up
-8333	2.4777994555305e-05	2.01080661237937e-05	3.03409572041503e-05	genesUP	H3K4me3_up
-8332	2.4777994555305e-05	2.01080661237937e-05	3.03409572041503e-05	genesUP	H3K4me3_up
-8331	2.50473205830801e-05	2.02744041144221e-05	3.05707429456922e-05	genesUP	H3K4me3_up
-8330	2.50473205830801e-05	2.02744041144221e-05	3.05707429456922e-05	genesUP	H3K4me3_up
-8329	2.4777994555305e-05	2.00186319676911e-05	3.01934969138498e-05	genesUP	H3K4me3_up
-8328	2.450866852753e-05	1.99417715586385e-05	3.01711854030758e-05	genesUP	H3K4me3_up
-8327	2.4777994555305e-05	1.99960409900251e-05	3.0235189529082e-05	genesUP	H3K4me3_up
-8326	2.4777994555305e-05	1.99960409900251e-05	3.0235189529082e-05	genesUP	H3K4me3_up
-8325	2.4777994555305e-05	1.99960409900251e-05	3.0235189529082e-05	genesUP	H3K4me3_up
-8324	2.4777994555305e-05	1.99960409900251e-05	3.0235189529082e-05	genesUP	H3K4me3_up
-8323	2.50473205830801e-05	2.01402417561143e-05	3.04977757616017e-05	genesUP	H3K4me3_up
-8322	2.4777994555305e-05	1.99408561379491e-05	3.0277927642988e-05	genesUP	H3K4me3_up
-8321	2.50473205830801e-05	2.00468493950486e-05	3.04670321650093e-05	genesUP	H3K4me3_up
-8320	2.50473205830801e-05	2.00468493950486e-05	3.04670321650093e-05	genesUP	H3K4me3_up
-8319	2.50473205830801e-05	2.00468493950486e-05	3.04670321650093e-05	genesUP	H3K4me3_up
-8318	2.50473205830801e-05	2.00468493950486e-05	3.04670321650093e-05	genesUP	H3K4me3_up
-8317	2.4777994555305e-05	1.97608606665786e-05	3.01787034539541e-05	genesUP	H3K4me3_up
-8316	2.4777994555305e-05	1.97608606665786e-05	3.01787034539541e-05	genesUP	H3K4me3_up
-8315	2.4777994555305e-05	1.97608606665786e-05	3.01787034539541e-05	genesUP	H3K4me3_up
-8314	2.4777994555305e-05	1.97608606665786e-05	3.01787034539541e-05	genesUP	H3K4me3_up
-8313	2.450866852753e-05	1.96050493167705e-05	2.99986300759734e-05	genesUP	H3K4me3_up
-8312	2.4777994555305e-05	1.97422493437939e-05	3.02529252717297e-05	genesUP	H3K4me3_up
-8311	2.450866852753e-05	1.95213285647456e-05	2.98403809068479e-05	genesUP	H3K4me3_up
-8310	2.450866852753e-05	1.95213285647456e-05	2.98403809068479e-05	genesUP	H3K4me3_up
-8309	2.450866852753e-05	1.95213285647456e-05	2.98403809068479e-05	genesUP	H3K4me3_up
-8308	2.450866852753e-05	1.95213285647456e-05	2.98403809068479e-05	genesUP	H3K4me3_up
-8307	2.450866852753e-05	1.95213285647456e-05	2.98403809068479e-05	genesUP	H3K4me3_up
-8306	2.50473205830801e-05	1.98954619164032e-05	3.04267638045299e-05	genesUP	H3K4me3_up
-8305	2.50473205830801e-05	1.98954619164032e-05	3.04267638045299e-05	genesUP	H3K4me3_up
-8304	2.50473205830801e-05	1.98954619164032e-05	3.04267638045299e-05	genesUP	H3K4me3_up
-8303	2.50473205830801e-05	1.98954619164032e-05	3.04267638045299e-05	genesUP	H3K4me3_up
-8302	2.4777994555305e-05	1.97749467609063e-05	3.02651659593418e-05	genesUP	H3K4me3_up
-8301	2.4777994555305e-05	1.97749467609063e-05	3.02651659593418e-05	genesUP	H3K4me3_up
-8300	2.53166466108551e-05	2.04708468443322e-05	3.10278701054338e-05	genesUP	H3K4me3_up
-8299	2.53166466108551e-05	2.04708468443322e-05	3.10278701054338e-05	genesUP	H3K4me3_up
-8298	2.50473205830801e-05	2.01733521572597e-05	3.06752657815624e-05	genesUP	H3K4me3_up
-8297	2.50473205830801e-05	2.01733521572597e-05	3.06752657815624e-05	genesUP	H3K4me3_up
-8296	2.53166466108551e-05	2.04166288579085e-05	3.07495501022408e-05	genesUP	H3K4me3_up
-8295	2.53166466108551e-05	2.04166288579085e-05	3.07495501022408e-05	genesUP	H3K4me3_up
-8294	2.53166466108551e-05	2.04166288579085e-05	3.07495501022408e-05	genesUP	H3K4me3_up
-8293	2.53166466108551e-05	2.04166288579085e-05	3.07495501022408e-05	genesUP	H3K4me3_up
-8292	2.55859726386302e-05	2.05347029425239e-05	3.09708139296086e-05	genesUP	H3K4me3_up
-8291	2.58552986664052e-05	2.07552313961253e-05	3.13744170629081e-05	genesUP	H3K4me3_up
-8290	2.61246246941803e-05	2.07769008175182e-05	3.16483045266468e-05	genesUP	H3K4me3_up
-8289	2.61246246941803e-05	2.07769008175182e-05	3.16483045266468e-05	genesUP	H3K4me3_up
-8288	2.63939507219554e-05	2.0946567746751e-05	3.18391241748599e-05	genesUP	H3K4me3_up
-8287	2.61246246941803e-05	2.07969335375155e-05	3.16206721773649e-05	genesUP	H3K4me3_up
-8286	2.61246246941803e-05	2.07969335375155e-05	3.16206721773649e-05	genesUP	H3K4me3_up
-8285	2.61246246941803e-05	2.07969335375155e-05	3.16206721773649e-05	genesUP	H3K4me3_up
-8284	2.63939507219554e-05	2.10048260186476e-05	3.19704518759887e-05	genesUP	H3K4me3_up
-8283	2.66632767497304e-05	2.12903803147272e-05	3.22092127707297e-05	genesUP	H3K4me3_up
-8282	2.61246246941803e-05	2.10917228527109e-05	3.14784314010727e-05	genesUP	H3K4me3_up
-8281	2.61246246941803e-05	2.10917228527109e-05	3.14784314010727e-05	genesUP	H3K4me3_up
-8280	2.61246246941803e-05	2.10917228527109e-05	3.14784314010727e-05	genesUP	H3K4me3_up
-8279	2.61246246941803e-05	2.10917228527109e-05	3.14784314010727e-05	genesUP	H3K4me3_up
-8278	2.61246246941803e-05	2.10917228527109e-05	3.14784314010727e-05	genesUP	H3K4me3_up
-8277	2.61246246941803e-05	2.10917228527109e-05	3.14784314010727e-05	genesUP	H3K4me3_up
-8276	2.61246246941803e-05	2.10917228527109e-05	3.14784314010727e-05	genesUP	H3K4me3_up
-8275	2.61246246941803e-05	2.10917228527109e-05	3.14784314010727e-05	genesUP	H3K4me3_up
-8274	2.63939507219554e-05	2.13165612788107e-05	3.16281882792955e-05	genesUP	H3K4me3_up
-8273	2.63939507219554e-05	2.13165612788107e-05	3.16281882792955e-05	genesUP	H3K4me3_up
-8272	2.66632767497304e-05	2.16190161883423e-05	3.19151086246028e-05	genesUP	H3K4me3_up
-8271	2.63939507219554e-05	2.12844809402848e-05	3.15050637748086e-05	genesUP	H3K4me3_up
-8270	2.63939507219554e-05	2.12844809402848e-05	3.15050637748086e-05	genesUP	H3K4me3_up
-8269	2.63939507219554e-05	2.12844809402848e-05	3.15050637748086e-05	genesUP	H3K4me3_up
-8268	2.63939507219554e-05	2.12844809402848e-05	3.15050637748086e-05	genesUP	H3K4me3_up
-8267	2.63939507219554e-05	2.12844809402848e-05	3.15050637748086e-05	genesUP	H3K4me3_up
-8266	2.63939507219554e-05	2.11757162737891e-05	3.16425744737022e-05	genesUP	H3K4me3_up
-8265	2.63939507219554e-05	2.14174294275631e-05	3.16303002748793e-05	genesUP	H3K4me3_up
-8264	2.63939507219554e-05	2.14174294275631e-05	3.16303002748793e-05	genesUP	H3K4me3_up
-8263	2.61246246941803e-05	2.11113956329324e-05	3.13404034440612e-05	genesUP	H3K4me3_up
-8262	2.63939507219554e-05	2.12549184797422e-05	3.16507858820265e-05	genesUP	H3K4me3_up
-8261	2.66632767497304e-05	2.13988202762516e-05	3.21423002417201e-05	genesUP	H3K4me3_up
-8260	2.69326027775055e-05	2.15367204969379e-05	3.23496279529044e-05	genesUP	H3K4me3_up
-8259	2.72019288052805e-05	2.1793017681761e-05	3.24775578885828e-05	genesUP	H3K4me3_up
-8258	2.72019288052805e-05	2.1793017681761e-05	3.24775578885828e-05	genesUP	H3K4me3_up
-8257	2.72019288052805e-05	2.1793017681761e-05	3.24775578885828e-05	genesUP	H3K4me3_up
-8256	2.72019288052805e-05	2.1793017681761e-05	3.24775578885828e-05	genesUP	H3K4me3_up
-8255	2.74712548330556e-05	2.1906092380357e-05	3.28229943563605e-05	genesUP	H3K4me3_up
-8254	2.74712548330556e-05	2.1906092380357e-05	3.28229943563605e-05	genesUP	H3K4me3_up
-8253	2.72019288052805e-05	2.17799863359572e-05	3.24112226546814e-05	genesUP	H3K4me3_up
-8252	2.72019288052805e-05	2.17799863359572e-05	3.24112226546814e-05	genesUP	H3K4me3_up
-8251	2.72019288052805e-05	2.17799863359572e-05	3.24112226546814e-05	genesUP	H3K4me3_up
-8250	2.74712548330556e-05	2.2088954099276e-05	3.29016036559877e-05	genesUP	H3K4me3_up
-8249	2.77405808608306e-05	2.21987927629643e-05	3.32142076609419e-05	genesUP	H3K4me3_up
-8248	2.77405808608306e-05	2.21987927629643e-05	3.32142076609419e-05	genesUP	H3K4me3_up
-8247	2.77405808608306e-05	2.21987927629643e-05	3.32142076609419e-05	genesUP	H3K4me3_up
-8246	2.80099068886057e-05	2.26677546680591e-05	3.35565495222825e-05	genesUP	H3K4me3_up
-8245	2.80099068886057e-05	2.26677546680591e-05	3.35565495222825e-05	genesUP	H3K4me3_up
-8244	2.82792329163807e-05	2.2798946728781e-05	3.37557377079352e-05	genesUP	H3K4me3_up
-8243	2.82792329163807e-05	2.27495095273042e-05	3.36355658148861e-05	genesUP	H3K4me3_up
-8242	2.82792329163807e-05	2.26001664847892e-05	3.3361864323434e-05	genesUP	H3K4me3_up
-8241	2.80099068886057e-05	2.24038690398285e-05	3.31719469126733e-05	genesUP	H3K4me3_up
-8240	2.80099068886057e-05	2.25247151293605e-05	3.32917385731038e-05	genesUP	H3K4me3_up
-8239	2.85485589441558e-05	2.28455670673603e-05	3.39657862430769e-05	genesUP	H3K4me3_up
-8238	2.85485589441558e-05	2.28455670673603e-05	3.39657862430769e-05	genesUP	H3K4me3_up
-8237	2.85485589441558e-05	2.28455670673603e-05	3.39657862430769e-05	genesUP	H3K4me3_up
-8236	2.82792329163807e-05	2.24813405899728e-05	3.37677144688809e-05	genesUP	H3K4me3_up
-8235	2.85485589441558e-05	2.24813405899728e-05	3.38772571502453e-05	genesUP	H3K4me3_up
-8234	2.85485589441558e-05	2.24813405899728e-05	3.38772571502453e-05	genesUP	H3K4me3_up
-8233	2.88178849719308e-05	2.28787859528796e-05	3.40199301281033e-05	genesUP	H3K4me3_up
-8232	2.90872109997059e-05	2.31947474304261e-05	3.42608410511498e-05	genesUP	H3K4me3_up
-8231	2.88178849719308e-05	2.28441771012111e-05	3.37653878294723e-05	genesUP	H3K4me3_up
-8230	2.88178849719308e-05	2.28441771012111e-05	3.37653878294723e-05	genesUP	H3K4me3_up
-8229	2.88178849719308e-05	2.32363192725682e-05	3.3763746721143e-05	genesUP	H3K4me3_up
-8228	2.88178849719308e-05	2.32363192725682e-05	3.3763746721143e-05	genesUP	H3K4me3_up
-8227	2.88178849719308e-05	2.32363192725682e-05	3.3763746721143e-05	genesUP	H3K4me3_up
-8226	2.90872109997059e-05	2.34353529906574e-05	3.40622451338397e-05	genesUP	H3K4me3_up
-8225	2.9356537027481e-05	2.38644378339683e-05	3.4266777398199e-05	genesUP	H3K4me3_up
-8224	2.90872109997059e-05	2.33680611202109e-05	3.40771121410484e-05	genesUP	H3K4me3_up
-8223	2.90872109997059e-05	2.33680611202109e-05	3.40771121410484e-05	genesUP	H3K4me3_up
-8222	2.90872109997059e-05	2.33680611202109e-05	3.40771121410484e-05	genesUP	H3K4me3_up
-8221	2.90872109997059e-05	2.33680611202109e-05	3.40771121410484e-05	genesUP	H3K4me3_up
-8220	2.90872109997059e-05	2.33680611202109e-05	3.40771121410484e-05	genesUP	H3K4me3_up
-8219	2.88178849719308e-05	2.31339927260834e-05	3.3840405060328e-05	genesUP	H3K4me3_up
-8218	2.88178849719308e-05	2.31339927260834e-05	3.3840405060328e-05	genesUP	H3K4me3_up
-8217	2.88178849719308e-05	2.31339927260834e-05	3.3840405060328e-05	genesUP	H3K4me3_up
-8216	2.88178849719308e-05	2.31339927260834e-05	3.3840405060328e-05	genesUP	H3K4me3_up
-8215	2.88178849719308e-05	2.31339927260834e-05	3.3840405060328e-05	genesUP	H3K4me3_up
-8214	2.88178849719308e-05	2.31339927260834e-05	3.3840405060328e-05	genesUP	H3K4me3_up
-8213	2.88178849719308e-05	2.31339927260834e-05	3.3840405060328e-05	genesUP	H3K4me3_up
-8212	2.88178849719308e-05	2.31339927260834e-05	3.3840405060328e-05	genesUP	H3K4me3_up
-8211	2.85485589441558e-05	2.27116589331681e-05	3.35972462106955e-05	genesUP	H3K4me3_up
-8210	2.88178849719308e-05	2.30552905831553e-05	3.38794695294693e-05	genesUP	H3K4me3_up
-8209	2.88178849719308e-05	2.30552905831553e-05	3.38794695294693e-05	genesUP	H3K4me3_up
-8208	2.85485589441558e-05	2.28914455182571e-05	3.36697616076299e-05	genesUP	H3K4me3_up
-8207	2.85485589441558e-05	2.28914455182571e-05	3.36697616076299e-05	genesUP	H3K4me3_up
-8206	2.85485589441558e-05	2.28914455182571e-05	3.36697616076299e-05	genesUP	H3K4me3_up
-8205	2.88178849719308e-05	2.31590823098131e-05	3.36697616076299e-05	genesUP	H3K4me3_up
-8204	2.88178849719308e-05	2.31590823098131e-05	3.36697616076299e-05	genesUP	H3K4me3_up
-8203	2.88178849719308e-05	2.31590823098131e-05	3.36697616076299e-05	genesUP	H3K4me3_up
-8202	2.88178849719308e-05	2.31590823098131e-05	3.36697616076299e-05	genesUP	H3K4me3_up
-8201	2.90872109997059e-05	2.3359814196454e-05	3.38079544111105e-05	genesUP	H3K4me3_up
-8200	2.90872109997059e-05	2.3359814196454e-05	3.38079544111105e-05	genesUP	H3K4me3_up
-8199	2.9356537027481e-05	2.36943558929251e-05	3.41420201941301e-05	genesUP	H3K4me3_up
-8198	2.9356537027481e-05	2.36943558929251e-05	3.41420201941301e-05	genesUP	H3K4me3_up
-8197	2.90872109997059e-05	2.34112327195444e-05	3.409733006968e-05	genesUP	H3K4me3_up
-8196	2.88178849719308e-05	2.34112327195444e-05	3.40833546395346e-05	genesUP	H3K4me3_up
-8195	2.85485589441558e-05	2.32731993627335e-05	3.35279929816193e-05	genesUP	H3K4me3_up
-8194	2.85485589441558e-05	2.32731993627335e-05	3.35279929816193e-05	genesUP	H3K4me3_up
-8193	2.88178849719308e-05	2.34858834495731e-05	3.40123997208032e-05	genesUP	H3K4me3_up
-8192	2.90872109997059e-05	2.36272973264727e-05	3.42774695527403e-05	genesUP	H3K4me3_up
-8191	2.90872109997059e-05	2.36272973264727e-05	3.42774695527403e-05	genesUP	H3K4me3_up
-8190	2.90872109997059e-05	2.37410033772597e-05	3.39970838740649e-05	genesUP	H3K4me3_up
-8189	2.88178849719308e-05	2.3390216331761e-05	3.38384035421803e-05	genesUP	H3K4me3_up
-8188	2.88178849719308e-05	2.3390216331761e-05	3.38384035421803e-05	genesUP	H3K4me3_up
-8187	2.90872109997059e-05	2.36848918113862e-05	3.41119081032685e-05	genesUP	H3K4me3_up
-8186	2.9356537027481e-05	2.39042417206061e-05	3.44211991375747e-05	genesUP	H3K4me3_up
-8185	2.9356537027481e-05	2.39042417206061e-05	3.44211991375747e-05	genesUP	H3K4me3_up
-8184	2.9356537027481e-05	2.39042417206061e-05	3.44211991375747e-05	genesUP	H3K4me3_up
-8183	2.9625863055256e-05	2.40730924321142e-05	3.45942564081242e-05	genesUP	H3K4me3_up
-8182	2.98951890830311e-05	2.43484068656572e-05	3.49325620729628e-05	genesUP	H3K4me3_up
-8181	2.9625863055256e-05	2.4136437927818e-05	3.4849940044891e-05	genesUP	H3K4me3_up
-8180	2.9625863055256e-05	2.4136437927818e-05	3.4849940044891e-05	genesUP	H3K4me3_up
-8179	2.9625863055256e-05	2.4136437927818e-05	3.4849940044891e-05	genesUP	H3K4me3_up
-8178	2.9625863055256e-05	2.4136437927818e-05	3.4849940044891e-05	genesUP	H3K4me3_up
-8177	2.98951890830311e-05	2.43837366268457e-05	3.5053492479584e-05	genesUP	H3K4me3_up
-8176	2.98951890830311e-05	2.43837366268457e-05	3.5053492479584e-05	genesUP	H3K4me3_up
-8175	2.9625863055256e-05	2.39435255727691e-05	3.47450965959288e-05	genesUP	H3K4me3_up
-8174	3.01645151108061e-05	2.41595775127064e-05	3.51234693888784e-05	genesUP	H3K4me3_up
-8173	3.04338411385812e-05	2.45287603909652e-05	3.53350122947378e-05	genesUP	H3K4me3_up
-8172	3.04338411385812e-05	2.45287603909652e-05	3.53350122947378e-05	genesUP	H3K4me3_up
-8171	3.07031671663562e-05	2.46716490334522e-05	3.5479378263487e-05	genesUP	H3K4me3_up
-8170	3.07031671663562e-05	2.46716490334522e-05	3.5479378263487e-05	genesUP	H3K4me3_up
-8169	3.07031671663562e-05	2.46716490334522e-05	3.5479378263487e-05	genesUP	H3K4me3_up
-8168	3.07031671663562e-05	2.46716490334522e-05	3.5479378263487e-05	genesUP	H3K4me3_up
-8167	3.07031671663562e-05	2.46716490334522e-05	3.5479378263487e-05	genesUP	H3K4me3_up
-8166	3.07031671663562e-05	2.46716490334522e-05	3.5479378263487e-05	genesUP	H3K4me3_up
-8165	3.07031671663562e-05	2.46716490334522e-05	3.5479378263487e-05	genesUP	H3K4me3_up
-8164	3.07031671663562e-05	2.48129724870627e-05	3.56157909305976e-05	genesUP	H3K4me3_up
-8163	3.07031671663562e-05	2.48129724870627e-05	3.56157909305976e-05	genesUP	H3K4me3_up
-8162	3.09724931941313e-05	2.51766795970205e-05	3.61352575323016e-05	genesUP	H3K4me3_up
-8161	3.15111452496814e-05	2.59197957292144e-05	3.67332721909986e-05	genesUP	H3K4me3_up
-8160	3.15111452496814e-05	2.59197957292144e-05	3.67332721909986e-05	genesUP	H3K4me3_up
-8159	3.15111452496814e-05	2.59197957292144e-05	3.67332721909986e-05	genesUP	H3K4me3_up
-8158	3.15111452496814e-05	2.59197957292144e-05	3.67332721909986e-05	genesUP	H3K4me3_up
-8157	3.15111452496814e-05	2.59197957292144e-05	3.67332721909986e-05	genesUP	H3K4me3_up
-8156	3.15111452496814e-05	2.56646506400153e-05	3.6734270165884e-05	genesUP	H3K4me3_up
-8155	3.15111452496814e-05	2.56646506400153e-05	3.6734270165884e-05	genesUP	H3K4me3_up
-8154	3.15111452496814e-05	2.56646506400153e-05	3.6734270165884e-05	genesUP	H3K4me3_up
-8153	3.17804712774564e-05	2.6067335742602e-05	3.68823404670696e-05	genesUP	H3K4me3_up
-8152	3.20497973052315e-05	2.62815864669799e-05	3.7278646975319e-05	genesUP	H3K4me3_up
-8151	3.20497973052315e-05	2.62815864669799e-05	3.7278646975319e-05	genesUP	H3K4me3_up
-8150	3.17804712774564e-05	2.62228761147366e-05	3.68595621162396e-05	genesUP	H3K4me3_up
-8149	3.17804712774564e-05	2.62228761147366e-05	3.68595621162396e-05	genesUP	H3K4me3_up
-8148	3.15111452496814e-05	2.55670436523084e-05	3.66921770152694e-05	genesUP	H3K4me3_up
-8147	3.15111452496814e-05	2.55670436523084e-05	3.66921770152694e-05	genesUP	H3K4me3_up
-8146	3.17804712774564e-05	2.56992296566515e-05	3.70005946234256e-05	genesUP	H3K4me3_up
-8145	3.17804712774564e-05	2.56992296566515e-05	3.70005946234256e-05	genesUP	H3K4me3_up
-8144	3.20497973052315e-05	2.59488943930955e-05	3.70005946234256e-05	genesUP	H3K4me3_up
-8143	3.20497973052315e-05	2.59488943930955e-05	3.70005946234256e-05	genesUP	H3K4me3_up
-8142	3.17804712774564e-05	2.57236722030967e-05	3.69764088849147e-05	genesUP	H3K4me3_up
-8141	3.17804712774564e-05	2.57236722030967e-05	3.69764088849147e-05	genesUP	H3K4me3_up
-8140	3.17804712774564e-05	2.57236722030967e-05	3.69764088849147e-05	genesUP	H3K4me3_up
-8139	3.17804712774564e-05	2.57236722030967e-05	3.69764088849147e-05	genesUP	H3K4me3_up
-8138	3.17804712774564e-05	2.57236722030967e-05	3.69764088849147e-05	genesUP	H3K4me3_up
-8137	3.15111452496814e-05	2.54557172843144e-05	3.64956266408974e-05	genesUP	H3K4me3_up
-8136	3.15111452496814e-05	2.54557172843144e-05	3.64956266408974e-05	genesUP	H3K4me3_up
-8135	3.17804712774564e-05	2.57041345229178e-05	3.6797589077605e-05	genesUP	H3K4me3_up
-8134	3.17804712774564e-05	2.57041345229178e-05	3.6797589077605e-05	genesUP	H3K4me3_up
-8133	3.17804712774564e-05	2.57041345229178e-05	3.6797589077605e-05	genesUP	H3K4me3_up
-8132	3.15111452496814e-05	2.5257990102504e-05	3.66849702044856e-05	genesUP	H3K4me3_up
-8131	3.15111452496814e-05	2.5257990102504e-05	3.66849702044856e-05	genesUP	H3K4me3_up
-8130	3.15111452496814e-05	2.5257990102504e-05	3.66849702044856e-05	genesUP	H3K4me3_up
-8129	3.12418192219063e-05	2.52382687726745e-05	3.64084358337832e-05	genesUP	H3K4me3_up
-8128	3.12418192219063e-05	2.52382687726745e-05	3.64084358337832e-05	genesUP	H3K4me3_up
-8127	3.15111452496814e-05	2.56016546626907e-05	3.65916342506021e-05	genesUP	H3K4me3_up
-8126	3.15111452496814e-05	2.56016546626907e-05	3.65916342506021e-05	genesUP	H3K4me3_up
-8125	3.12418192219063e-05	2.53326760903692e-05	3.61693792714475e-05	genesUP	H3K4me3_up
-8124	3.15111452496814e-05	2.56963319149825e-05	3.64833640555668e-05	genesUP	H3K4me3_up
-8123	3.15111452496814e-05	2.56963319149825e-05	3.64833640555668e-05	genesUP	H3K4me3_up
-8122	3.15111452496814e-05	2.56963319149825e-05	3.64833640555668e-05	genesUP	H3K4me3_up
-8121	3.15111452496814e-05	2.56963319149825e-05	3.64833640555668e-05	genesUP	H3K4me3_up
-8120	3.15111452496814e-05	2.56963319149825e-05	3.64833640555668e-05	genesUP	H3K4me3_up
-8119	3.15111452496814e-05	2.56963319149825e-05	3.64833640555668e-05	genesUP	H3K4me3_up
-8118	3.15111452496814e-05	2.56963319149825e-05	3.64833640555668e-05	genesUP	H3K4me3_up
-8117	3.15111452496814e-05	2.56963319149825e-05	3.64833640555668e-05	genesUP	H3K4me3_up
-8116	3.15111452496814e-05	2.56963319149825e-05	3.64833640555668e-05	genesUP	H3K4me3_up
-8115	3.17804712774564e-05	2.59417300577691e-05	3.68704346657384e-05	genesUP	H3K4me3_up
-8114	3.20497973052315e-05	2.60371530312308e-05	3.73366199549428e-05	genesUP	H3K4me3_up
-8113	3.20497973052315e-05	2.60371530312308e-05	3.73366199549428e-05	genesUP	H3K4me3_up
-8112	3.15111452496814e-05	2.57158465666968e-05	3.6354924149614e-05	genesUP	H3K4me3_up
-8111	3.15111452496814e-05	2.57158465666968e-05	3.6354924149614e-05	genesUP	H3K4me3_up
-8110	3.17804712774564e-05	2.59219353082502e-05	3.67536111967191e-05	genesUP	H3K4me3_up
-8109	3.17804712774564e-05	2.59219353082502e-05	3.67536111967191e-05	genesUP	H3K4me3_up
-8108	3.17804712774564e-05	2.59219353082502e-05	3.67536111967191e-05	genesUP	H3K4me3_up
-8107	3.23191233330066e-05	2.62905220073746e-05	3.72810637443885e-05	genesUP	H3K4me3_up
-8106	3.23191233330066e-05	2.62905220073746e-05	3.72810637443885e-05	genesUP	H3K4me3_up
-8105	3.23191233330066e-05	2.62905220073746e-05	3.72810637443885e-05	genesUP	H3K4me3_up
-8104	3.31271014163317e-05	2.71328289564426e-05	3.8209418132064e-05	genesUP	H3K4me3_up
-8103	3.31271014163317e-05	2.71328289564426e-05	3.8209418132064e-05	genesUP	H3K4me3_up
-8102	3.31271014163317e-05	2.71328289564426e-05	3.8209418132064e-05	genesUP	H3K4me3_up
-8101	3.31271014163317e-05	2.71328289564426e-05	3.8209418132064e-05	genesUP	H3K4me3_up
-8100	3.31271014163317e-05	2.70795493069693e-05	3.81807798143478e-05	genesUP	H3K4me3_up
-8099	3.31271014163317e-05	2.70795493069693e-05	3.81807798143478e-05	genesUP	H3K4me3_up
-8098	3.31271014163317e-05	2.70795493069693e-05	3.81807798143478e-05	genesUP	H3K4me3_up
-8097	3.31271014163317e-05	2.70795493069693e-05	3.81807798143478e-05	genesUP	H3K4me3_up
-8096	3.33964274441068e-05	2.74171352127081e-05	3.84451878919627e-05	genesUP	H3K4me3_up
-8095	3.33964274441068e-05	2.74171352127081e-05	3.84451878919627e-05	genesUP	H3K4me3_up
-8094	3.36657534718818e-05	2.77214451648824e-05	3.88448475024294e-05	genesUP	H3K4me3_up
-8093	3.36657534718818e-05	2.77214451648824e-05	3.88448475024294e-05	genesUP	H3K4me3_up
-8092	3.39350794996569e-05	2.80052022340258e-05	3.92408329690305e-05	genesUP	H3K4me3_up
-8091	3.39350794996569e-05	2.80052022340258e-05	3.92408329690305e-05	genesUP	H3K4me3_up
-8090	3.39350794996569e-05	2.80052022340258e-05	3.92408329690305e-05	genesUP	H3K4me3_up
-8089	3.39350794996569e-05	2.80052022340258e-05	3.92408329690305e-05	genesUP	H3K4me3_up
-8088	3.39350794996569e-05	2.80052022340258e-05	3.92408329690305e-05	genesUP	H3K4me3_up
-8087	3.36657534718818e-05	2.77439901849705e-05	3.91385696756524e-05	genesUP	H3K4me3_up
-8086	3.33964274441068e-05	2.73051739282931e-05	3.87459368623183e-05	genesUP	H3K4me3_up
-8085	3.33964274441068e-05	2.73051739282931e-05	3.87459368623183e-05	genesUP	H3K4me3_up
-8084	3.33964274441068e-05	2.73051739282931e-05	3.87459368623183e-05	genesUP	H3K4me3_up
-8083	3.36657534718818e-05	2.78111027234204e-05	3.90131502199895e-05	genesUP	H3K4me3_up
-8082	3.36657534718818e-05	2.78111027234204e-05	3.90131502199895e-05	genesUP	H3K4me3_up
-8081	3.36657534718818e-05	2.78111027234204e-05	3.90131502199895e-05	genesUP	H3K4me3_up
-8080	3.36657534718818e-05	2.78111027234204e-05	3.90131502199895e-05	genesUP	H3K4me3_up
-8079	3.31271014163317e-05	2.73283984075906e-05	3.8557632352524e-05	genesUP	H3K4me3_up
-8078	3.31271014163317e-05	2.73283984075906e-05	3.8557632352524e-05	genesUP	H3K4me3_up
-8077	3.31271014163317e-05	2.73283984075906e-05	3.8557632352524e-05	genesUP	H3K4me3_up
-8076	3.31271014163317e-05	2.73283984075906e-05	3.8557632352524e-05	genesUP	H3K4me3_up
-8075	3.33964274441068e-05	2.7635991331327e-05	3.88846063356846e-05	genesUP	H3K4me3_up
-8074	3.33964274441068e-05	2.7635991331327e-05	3.88846063356846e-05	genesUP	H3K4me3_up
-8073	3.33964274441068e-05	2.72636245734251e-05	3.86453202907954e-05	genesUP	H3K4me3_up
-8072	3.33964274441068e-05	2.72636245734251e-05	3.86453202907954e-05	genesUP	H3K4me3_up
-8071	3.33964274441068e-05	2.74247743874889e-05	3.86700706676193e-05	genesUP	H3K4me3_up
-8070	3.33964274441068e-05	2.74247743874889e-05	3.86700706676193e-05	genesUP	H3K4me3_up
-8069	3.33964274441068e-05	2.74247743874889e-05	3.86700706676193e-05	genesUP	H3K4me3_up
-8068	3.33964274441068e-05	2.72851713450791e-05	3.85715947440151e-05	genesUP	H3K4me3_up
-8067	3.33964274441068e-05	2.72851713450791e-05	3.85715947440151e-05	genesUP	H3K4me3_up
-8066	3.33964274441068e-05	2.74898480800053e-05	3.88323898682101e-05	genesUP	H3K4me3_up
-8065	3.33964274441068e-05	2.74898480800053e-05	3.88323898682101e-05	genesUP	H3K4me3_up
-8064	3.31271014163317e-05	2.71249326724923e-05	3.84111218019403e-05	genesUP	H3K4me3_up
-8063	3.31271014163317e-05	2.71249326724923e-05	3.84111218019403e-05	genesUP	H3K4me3_up
-8062	3.31271014163317e-05	2.7290249906016e-05	3.85560834331232e-05	genesUP	H3K4me3_up
-8061	3.31271014163317e-05	2.7290249906016e-05	3.85560834331232e-05	genesUP	H3K4me3_up
-8060	3.33964274441068e-05	2.75918762272836e-05	3.88429371441825e-05	genesUP	H3K4me3_up
-8059	3.36657534718818e-05	2.77269600009433e-05	3.92881170747059e-05	genesUP	H3K4me3_up
-8058	3.39350794996569e-05	2.80642649216765e-05	3.95710238056265e-05	genesUP	H3K4me3_up
-8057	3.39350794996569e-05	2.80642649216765e-05	3.95710238056265e-05	genesUP	H3K4me3_up
-8056	3.4743057582982e-05	2.88181742424098e-05	4.0507694331117e-05	genesUP	H3K4me3_up
-8055	3.39350794996569e-05	2.81445665164458e-05	3.96863448835389e-05	genesUP	H3K4me3_up
-8054	3.4473731555207e-05	2.8654562800435e-05	3.99206602769082e-05	genesUP	H3K4me3_up
-8053	3.4743057582982e-05	2.89688044481565e-05	4.02792914901261e-05	genesUP	H3K4me3_up
-8052	3.52817096385322e-05	2.95584002221819e-05	4.07617245953239e-05	genesUP	H3K4me3_up
-8051	3.52817096385322e-05	2.95584002221819e-05	4.07617245953239e-05	genesUP	H3K4me3_up
-8050	3.52817096385322e-05	2.95584002221819e-05	4.07617245953239e-05	genesUP	H3K4me3_up
-8049	3.52817096385322e-05	2.95584002221819e-05	4.07617245953239e-05	genesUP	H3K4me3_up
-8048	3.52817096385322e-05	2.95584002221819e-05	4.07617245953239e-05	genesUP	H3K4me3_up
-8047	3.52817096385322e-05	2.95584002221819e-05	4.07617245953239e-05	genesUP	H3K4me3_up
-8046	3.50123836107571e-05	2.93065236677332e-05	4.03300405871051e-05	genesUP	H3K4me3_up
-8045	3.52817096385322e-05	2.95023253107175e-05	4.07407738027648e-05	genesUP	H3K4me3_up
-8044	3.52817096385322e-05	2.95023253107175e-05	4.07407738027648e-05	genesUP	H3K4me3_up
-8043	3.55510356663072e-05	2.98568917043134e-05	4.12466927184903e-05	genesUP	H3K4me3_up
-8042	3.55510356663072e-05	2.98568917043134e-05	4.12466927184903e-05	genesUP	H3K4me3_up
-8041	3.52817096385322e-05	2.97091640242029e-05	4.11350772161485e-05	genesUP	H3K4me3_up
-8040	3.50123836107571e-05	2.93473740076563e-05	4.07990270427557e-05	genesUP	H3K4me3_up
-8039	3.4743057582982e-05	2.9168997405581e-05	4.0503345014103e-05	genesUP	H3K4me3_up
-8038	3.4743057582982e-05	2.9168997405581e-05	4.0503345014103e-05	genesUP	H3K4me3_up
-8037	3.4743057582982e-05	2.9168997405581e-05	4.0503345014103e-05	genesUP	H3K4me3_up
-8036	3.4743057582982e-05	2.9168997405581e-05	4.0503345014103e-05	genesUP	H3K4me3_up
-8035	3.4473731555207e-05	2.88442985730633e-05	4.0202436716428e-05	genesUP	H3K4me3_up
-8034	3.4473731555207e-05	2.88442985730633e-05	4.0202436716428e-05	genesUP	H3K4me3_up
-8033	3.4473731555207e-05	2.88442985730633e-05	4.0202436716428e-05	genesUP	H3K4me3_up
-8032	3.42044055274319e-05	2.8671412040962e-05	3.97169902073218e-05	genesUP	H3K4me3_up
-8031	3.42044055274319e-05	2.86289737113653e-05	3.98568157248925e-05	genesUP	H3K4me3_up
-8030	3.4473731555207e-05	2.88402235188608e-05	4.01952985406519e-05	genesUP	H3K4me3_up
-8029	3.4473731555207e-05	2.88402235188608e-05	4.01952985406519e-05	genesUP	H3K4me3_up
-8028	3.4743057582982e-05	2.89704069712529e-05	4.05406533097367e-05	genesUP	H3K4me3_up
-8027	3.4743057582982e-05	2.89704069712529e-05	4.05406533097367e-05	genesUP	H3K4me3_up
-8026	3.4473731555207e-05	2.87131777616517e-05	4.01968012675931e-05	genesUP	H3K4me3_up
-8025	3.4743057582982e-05	2.88859768151566e-05	4.02924643270726e-05	genesUP	H3K4me3_up
-8024	3.4743057582982e-05	2.88859768151566e-05	4.02924643270726e-05	genesUP	H3K4me3_up
-8023	3.4743057582982e-05	2.88859768151566e-05	4.02924643270726e-05	genesUP	H3K4me3_up
-8022	3.4743057582982e-05	2.88859768151566e-05	4.02924643270726e-05	genesUP	H3K4me3_up
-8021	3.4743057582982e-05	2.88859768151566e-05	4.02924643270726e-05	genesUP	H3K4me3_up
-8020	3.4743057582982e-05	2.86272419338127e-05	4.02573574210268e-05	genesUP	H3K4me3_up
-8019	3.4743057582982e-05	2.86272419338127e-05	4.02573574210268e-05	genesUP	H3K4me3_up
-8018	3.4743057582982e-05	2.86272419338127e-05	4.02573574210268e-05	genesUP	H3K4me3_up
-8017	3.4743057582982e-05	2.86272419338127e-05	4.02573574210268e-05	genesUP	H3K4me3_up
-8016	3.4743057582982e-05	2.86272419338127e-05	4.02573574210268e-05	genesUP	H3K4me3_up
-8015	3.4743057582982e-05	2.86272419338127e-05	4.02573574210268e-05	genesUP	H3K4me3_up
-8014	3.4743057582982e-05	2.86272419338127e-05	4.02573574210268e-05	genesUP	H3K4me3_up
-8013	3.4743057582982e-05	2.86272419338127e-05	4.02573574210268e-05	genesUP	H3K4me3_up
-8012	3.4743057582982e-05	2.86272419338127e-05	4.02573574210268e-05	genesUP	H3K4me3_up
-8011	3.4743057582982e-05	2.86272419338127e-05	4.02573574210268e-05	genesUP	H3K4me3_up
-8010	3.50123836107571e-05	2.88961328749321e-05	4.05831453673307e-05	genesUP	H3K4me3_up
-8009	3.50123836107571e-05	2.88961328749321e-05	4.05831453673307e-05	genesUP	H3K4me3_up
-8008	3.52817096385322e-05	2.92546266233258e-05	4.07930834977425e-05	genesUP	H3K4me3_up
-8007	3.52817096385322e-05	2.92546266233258e-05	4.07930834977425e-05	genesUP	H3K4me3_up
-8006	3.52817096385322e-05	2.92546266233258e-05	4.09774619948682e-05	genesUP	H3K4me3_up
-8005	3.52817096385322e-05	2.92546266233258e-05	4.09774619948682e-05	genesUP	H3K4me3_up
-8004	3.52817096385322e-05	2.92546266233258e-05	4.09774619948682e-05	genesUP	H3K4me3_up
-8003	3.52817096385322e-05	2.92546266233258e-05	4.09774619948682e-05	genesUP	H3K4me3_up
-8002	3.50123836107571e-05	2.92546266233258e-05	4.06985726690806e-05	genesUP	H3K4me3_up
[truncated: 118,207 more rows]

## Sheet: ED_Fig_4f_H3K9me3_loops
chr1	8534000	8535000	chr1	8586000	8587000	0.0422924	4.22243	8520000	8580000	1	2	chr1	8531538	8544228	H3K9me3_ESC_DMSO_R1_mm10_FPMS31__macs3_peak_337	49	.	3.95447	6.90218	4.93452
chr1	8534000	8535000	chr1	8586000	8587000	0.0422924	4.22243	8520000	8580000	1	2	chr1	8586008	8590710	H3K9me3_ESC_DMSO_R1_mm10_FPMS31__macs3_peak_343	33	.	3.77325	5.21234	3.36232
chr1	7033000	7034000	chr1	7064000	7065000	0.00467721	3.2	7020000	7060000	1	2	chr1	7031356	7034803	H3K9me3_ESC_DMSO_R1_mm10_FPMS31__macs3_peak_225	49	.	3.85077	6.94268	4.91815
chr1	7033000	7034000	chr1	7064000	7065000	0.00467721	3.2	7020000	7060000	1	2	chr1	7057742	7074662	H3K9me3_ESC_DMSO_R1_mm10_FPMS31__macs3_peak_229	63	.	4.54865	8.49557	6.35992
chr1	7033000	7034000	chr1	7131000	7132000	0.0585112	3.2	7020000	7120000	1	2	chr1	7031356	7034803	H3K9me3_ESC_DMSO_R1_mm10_FPMS31__macs3_peak_225	49	.	3.85077	6.94268	4.91815
chr1	7033000	7034000	chr1	7131000	7132000	0.0585112	3.2	7020000	7120000	1	2	chr1	7129190	7135915	H3K9me3_ESC_DMSO_R1_mm10_FPMS31__macs3_peak_230	86	.	4.92541	10.988	8.64072
chr1	7065000	7066000	chr1	7133000	7134000	0.00018087	6.4	7060000	7120000	1	2	chr1	7057742	7074662	H3K9me3_ESC_DMSO_R1_mm10_FPMS31__macs3_peak_229	63	.	4.54865	8.49557	6.35992
chr1	7065000	7066000	chr1	7133000	7134000	0.00018087	6.4	7060000	7120000	1	2	chr1	7129190	7135915	H3K9me3_ESC_DMSO_R1_mm10_FPMS31__macs3_peak_230	86	.	4.92541	10.988	8.64072
chr1	7071000	7072000	chr1	7134000	7135000	0.0537099	2.11121	7060000	7120000	1	2	chr1	7057742	7074662	H3K9me3_ESC_DMSO_R1_mm10_FPMS31__macs3_peak_229	63	.	4.54865	8.49557	6.35992
chr1	7071000	7072000	chr1	7134000	7135000	0.0537099	2.11121	7060000	7120000	1	2	chr1	7129190	7135915	H3K9me3_ESC_DMSO_R1_mm10_FPMS31__macs3_peak_230	86	.	4.92541	10.988	8.64072
chr1	7499000	7500000	chr1	7588000	7589000	0.00127662	2.11121	7480000	7580000	1	2	chr1	7494253	7504229	H3K9me3_ESC_DMSO_R1_mm10_FPMS31__macs3_peak_251	82	.	4.98831	10.4911	8.21691
chr1	7499000	7500000	chr1	7588000	7589000	0.00127662	2.11121	7480000	7580000	1	2	chr1	7586523	7591796	H3K9me3_ESC_DMSO_R1_mm10_FPMS31__macs3_peak_255	50	.	4.37211	7.03942	5.01138
chr1	34901000	34902000	chr1	34922000	34923000	0.0464656	2.59921	34900000	34920000	1	2	chr1	34901375	34903712	H3K9me3_ESC_DMSO_R1_mm10_FPMS31__macs3_peak_1374	27	.	3.21523	4.48257	2.72378
chr1	34901000	34902000	chr1	34922000	34923000	0.0464656	2.59921	34900000	34920000	1	2	chr1	34922308	34923305	H3K9me3_ESC_DMSO_R1_mm10_FPMS31__macs3_peak_1378	16	.	2.73877	3.2804	1.6734
chr1	36010000	36011000	chr1	36049000	36050000	0.0158771	3.2	36000000	36040000	1	2	chr1	36010143	36012942	H3K9me3_ESC_DMSO_R1_mm10_FPMS31__macs3_peak_1457	39	.	3.46242	5.83323	3.9518
chr1	36010000	36011000	chr1	36049000	36050000	0.0158771	3.2	36000000	36040000	1	2	chr1	36037952	36051655	H3K9me3_ESC_DMSO_R1_mm10_FPMS31__macs3_peak_1460	96	.	5.47859	12.1079	9.67959
chr1	36011000	36012000	chr1	36042000	36043000	0.00246536	3.67583	36000000	36040000	1	2	chr1	36010143	36012942	H3K9me3_ESC_DMSO_R1_mm10_FPMS31__macs3_peak_1457	39	.	3.46242	5.83323	3.9518
chr1	36011000	36012000	chr1	36042000	36043000	0.00246536	3.67583	36000000	36040000	1	2	chr1	36037952	36051655	H3K9me3_ESC_DMSO_R1_mm10_FPMS31__macs3_peak_1460	96	.	5.47859	12.1079	9.67959
chr1	36021000	36022000	chr1	36051000	36052000	0.0520752	3.67583	36020000	36040000	1	2	chr1	36018883	36023015	H3K9me3_ESC_DMSO_R1_mm10_FPMS31__macs3_peak_1458	43	.	3.53506	6.28309	4.34263
chr1	36021000	36022000	chr1	36051000	36052000	0.0520752	3.67583	36020000	36040000	1	2	chr1	36037952	36051655	H3K9me3_ESC_DMSO_R1_mm10_FPMS31__macs3_peak_1460	96	.	5.47859	12.1079	9.67959
chr1	58865000	58866000	chr1	58879000	58880000	0.084494	3.2	58860000	58860000	1	2	chr1	58861216	58869957	H3K9me3_ESC_DMSO_R1_mm10_FPMS31__macs3_peak_2240	50	.	4.20513	7.09221	5.06237
chr1	58865000	58866000	chr1	58879000	58880000	0.084494	3.2	58860000	58860000	1	2	chr1	58872430	58881903	H3K9me3_ESC_DMSO_R1_mm10_FPMS31__macs3_peak_2241	57	.	4.53924	7.79672	5.73885
chr1	85868000	85869000	chr1	85884000	85885000	0.072098	2.11121	85860000	85880000	1	2	chr1	85860838	85884941	H3K9me3_ESC_DMSO_R1_mm10_FPMS31__macs3_peak_2904	67	.	5.06806	8.93283	6.7446
chr1	85868000	85869000	chr1	85884000	85885000	0.072098	2.11121	85860000	85880000	1	2	chr1	85860838	85884941	H3K9me3_ESC_DMSO_R1_mm10_FPMS31__macs3_peak_2904	67	.	5.06806	8.93283	6.7446
chr1	76580000	76581000	chr1	76596000	76597000	0.0400252	3.2	76580000	76580000	1	2	chr1	76577640	76589010	H3K9me3_ESC_DMSO_R1_mm10_FPMS31__macs3_peak_2645	55	.	4.59618	7.6232	5.58891
chr1	76580000	76581000	chr1	76596000	76597000	0.0400252	3.2	76580000	76580000	1	2	chr1	76590227	76596541	H3K9me3_ESC_DMSO_R1_mm10_FPMS31__macs3_peak_2646	101	.	6.26732	12.5481	10.1369
chr1	117850000	117851000	chr1	117896000	117897000	0.000845006	2.11121	117840000	117880000	1	2	chr1	117849556	117859868	H3K9me3_ESC_DMSO_R1_mm10_FPMS31__macs3_peak_3921	35	.	3.5674	5.42487	3.57861
chr1	117850000	117851000	chr1	117896000	117897000	0.000845006	2.11121	117840000	117880000	1	2	chr1	117895389	117898327	H3K9me3_ESC_DMSO_R1_mm10_FPMS31__macs3_peak_3927	24	.	3.25702	4.12806	2.41187
chr1	166161000	166162000	chr1	166348000	166349000	0.000562195	2.11121	166160000	166340000	1	2	chr1	166161750	166168663	H3K9me3_ESC_DMSO_R1_mm10_FPMS31__macs3_peak_5024	60	.	4.19202	8.09166	6.00712
chr1	166161000	166162000	chr1	166348000	166349000	0.000562195	2.11121	166160000	166340000	1	2	chr1	166348886	166362089	H3K9me3_ESC_DMSO_R1_mm10_FPMS31__macs3_peak_5034	48	.	4.3228	6.79768	4.80273
chr1	166577000	166578000	chr1	166587000	166588000	0.00571123	2.11121	166560000	166580000	1	2	chr1	166564837	166601133	H3K9me3_ESC_DMSO_R1_mm10_FPMS31__macs3_peak_5047	76	.	5.26054	9.88149	7.64215
chr1	166577000	166578000	chr1	166587000	166588000	0.00571123	2.11121	166560000	166580000	1	2	chr1	166564837	166601133	H3K9me3_ESC_DMSO_R1_mm10_FPMS31__macs3_peak_5047	76	.	5.26054	9.88149	7.64215
chr1	171838000	171839000	chr1	171886000	171887000	0.0177026	2.59921	171820000	171880000	1	2	chr1	171833345	171839696	H3K9me3_ESC_DMSO_R1_mm10_FPMS31__macs3_peak_5183	54	.	4.65626	7.50733	5.44481
chr1	171838000	171839000	chr1	171886000	171887000	0.0177026	2.59921	171820000	171880000	1	2	chr1	171884949	171888559	H3K9me3_ESC_DMSO_R1_mm10_FPMS31__macs3_peak_5190	25	.	3.26404	4.27629	2.55693
chr1	171847000	171848000	chr1	171885000	171886000	0.0182232	3.2	171840000	171880000	1	2	chr1	171847638	171847802	H3K9me3_ESC_DMSO_R1_mm10_FPMS31__macs3_peak_5185	13	.	2.65058	2.94129	1.3765
chr1	171847000	171848000	chr1	171885000	171886000	0.0182232	3.2	171840000	171880000	1	2	chr1	171884949	171888559	H3K9me3_ESC_DMSO_R1_mm10_FPMS31__macs3_peak_5190	25	.	3.26404	4.27629	2.55693
chr1	178166000	178167000	chr1	178201000	178202000	0.00588738	3.2	178160000	178200000	1	2	chr1	178160728	178170786	H3K9me3_ESC_DMSO_R1_mm10_FPMS31__macs3_peak_5324	66	.	5.03336	8.804	6.61438
chr1	178166000	178167000	chr1	178201000	178202000	0.00588738	3.2	178160000	178200000	1	2	chr1	178198664	178211086	H3K9me3_ESC_DMSO_R1_mm10_FPMS31__macs3_peak_5326	93	.	5.52221	11.7297	9.34066
chr1	178206000	178207000	chr1	178227000	178228000	0.0164166	3.67583	178200000	178220000	1	2	chr1	178198664	178211086	H3K9me3_ESC_DMSO_R1_mm10_FPMS31__macs3_peak_5326	93	.	5.52221	11.7297	9.34066
chr1	178206000	178207000	chr1	178227000	178228000	0.0164166	3.67583	178200000	178220000	1	2	chr1	178221767	178232233	H3K9me3_ESC_DMSO_R1_mm10_FPMS31__macs3_peak_5329	87	.	5.55879	11.1111	8.78045
chr1	178285000	178286000	chr1	178462000	178463000	5.01607e-09	2.11121	178280000	178460000	1	2	chr1	178285913	178288318	H3K9me3_ESC_DMSO_R1_mm10_FPMS31__macs3_peak_5334	21	.	3.10388	3.85268	2.1824
chr1	178285000	178286000	chr1	178462000	178463000	5.01607e-09	2.11121	178280000	178460000	1	2	chr1	178458739	178462867	H3K9me3_ESC_DMSO_R1_mm10_FPMS31__macs3_peak_5343	46	.	3.86177	6.67191	4.69547
chr1	178306000	178307000	chr1	178461000	178462000	0.000623639	3.2	178300000	178460000	1	2	chr1	178304992	178306643	H3K9me3_ESC_DMSO_R1_mm10_FPMS31__macs3_peak_5337	33	.	3.49952	5.17984	3.35227
chr1	178306000	178307000	chr1	178461000	178462000	0.000623639	3.2	178300000	178460000	1	2	chr1	178458739	178462867	H3K9me3_ESC_DMSO_R1_mm10_FPMS31__macs3_peak_5343	46	.	3.86177	6.67191	4.69547
chr1	179246000	179247000	chr1	179267000	179268000	0.0194287	2.11121	179240000	179260000	1	2	chr1	179240428	179248037	H3K9me3_ESC_DMSO_R1_mm10_FPMS31__macs3_peak_5367	54	.	4.3726	7.47044	5.45173
chr1	179246000	179247000	chr1	179267000	179268000	0.0194287	2.11121	179240000	179260000	1	2	chr1	179264575	179270546	H3K9me3_ESC_DMSO_R1_mm10_FPMS31__macs3_peak_5369	99	.	6.18707	12.3597	9.90773
chr1	182155000	182156000	chr1	182301000	182302000	0.0395807	2.11121	182140000	182300000	1	2	chr1	182154013	182155233	H3K9me3_ESC_DMSO_R1_mm10_FPMS31__macs3_peak_5448	60	.	4.43406	8.11414	6.00116
chr1	182155000	182156000	chr1	182301000	182302000	0.0395807	2.11121	182140000	182300000	1	2	chr1	182300327	182301212	H3K9me3_ESC_DMSO_R1_mm10_FPMS31__macs3_peak_5458	27	.	3.13279	4.51927	2.76672
chr1	182155000	182156000	chr1	182183000	182184000	4.86403e-05	3.2	182140000	182180000	1	2	chr1	182154013	182155233	H3K9me3_ESC_DMSO_R1_mm10_FPMS31__macs3_peak_5448	60	.	4.43406	8.11414	6.00116
chr1	182155000	182156000	chr1	182183000	182184000	4.86403e-05	3.2	182140000	182180000	1	2	chr1	182182634	182189187	H3K9me3_ESC_DMSO_R1_mm10_FPMS31__macs3_peak_5451	44	.	3.69997	6.3842	4.42715
chr1	182183000	182184000	chr1	182218000	182219000	0.00225085	3.67583	182180000	182200000	1	2	chr1	182182634	182189187	H3K9me3_ESC_DMSO_R1_mm10_FPMS31__macs3_peak_5451	44	.	3.69997	6.3842	4.42715
chr1	182183000	182184000	chr1	182218000	182219000	0.00225085	3.67583	182180000	182200000	1	2	chr1	182211538	182221963	H3K9me3_ESC_DMSO_R1_mm10_FPMS31__macs3_peak_5453	45	.	3.72771	6.55532	4.59053
chr1	182197000	182198000	chr1	182219000	182220000	2.03653e-05	3.67583	182180000	182200000	1	2	chr1	182190858	182202679	H3K9me3_ESC_DMSO_R1_mm10_FPMS31__macs3_peak_5452	61	.	4.71019	8.23862	6.12053
chr1	182197000	182198000	chr1	182219000	182220000	2.03653e-05	3.67583	182180000	182200000	1	2	chr1	182211538	182221963	H3K9me3_ESC_DMSO_R1_mm10_FPMS31__macs3_peak_5453	45	.	3.72771	6.55532	4.59053
chr1	195284000	195285000	chr1	195344000	195345000	0.000787412	2.59921	195280000	195340000	1	2	chr1	195274691	195284735	H3K9me3_ESC_DMSO_R1_mm10_FPMS31__macs3_peak_5805	24	.	3.25011	4.19804	2.48239
chr1	195284000	195285000	chr1	195344000	195345000	0.000787412	2.59921	195280000	195340000	1	2	chr1	195337218	195350150	H3K9me3_ESC_DMSO_R1_mm10_FPMS31__macs3_peak_5809	65	.	4.94836	8.67373	6.52696
chr2	4942000	4943000	chr2	4955000	4956000	0.00499083	2.11121	4940000	4940000	1	2	chr2	4940957	4957613	H3K9me3_ESC_DMSO_R1_mm10_FPMS31__macs3_peak_34651	81	.	5.25588	10.4736	8.18396
chr2	4942000	4943000	chr2	4955000	4956000	0.00499083	2.11121	4940000	4940000	1	2	chr2	4940957	4957613	H3K9me3_ESC_DMSO_R1_mm10_FPMS31__macs3_peak_34651	81	.	5.25588	10.4736	8.18396
chr2	17893000	17894000	chr2	17983000	17984000	0.0416412	3.67583	17880000	17980000	1	2	chr2	17890659	17897325	H3K9me3_ESC_DMSO_R1_mm10_FPMS31__macs3_peak_35063	73	.	4.51616	9.57991	7.38501
chr2	17893000	17894000	chr2	17983000	17984000	0.0416412	3.67583	17880000	17980000	1	2	chr2	17976384	17988003	H3K9me3_ESC_DMSO_R1_mm10_FPMS31__macs3_peak_35066	68	.	4.65362	9.09171	6.89851
chr2	17982000	17983000	chr2	18018000	18019000	0.000234591	4.22243	17980000	18000000	1	2	chr2	17976384	17988003	H3K9me3_ESC_DMSO_R1_mm10_FPMS31__macs3_peak_35066	68	.	4.65362	9.09171	6.89851
chr2	17982000	17983000	chr2	18018000	18019000	0.000234591	4.22243	17980000	18000000	1	2	chr2	18016563	18020407	H3K9me3_ESC_DMSO_R1_mm10_FPMS31__macs3_peak_35070	48	.	3.81693	6.81381	4.81569
chr2	20135000	20136000	chr2	20179000	20180000	0.00569025	3.2	20120000	20160000	1	2	chr2	20133745	20135903	H3K9me3_ESC_DMSO_R1_mm10_FPMS31__macs3_peak_35146	34	.	3.79923	5.29674	3.45904
chr2	20135000	20136000	chr2	20179000	20180000	0.00569025	3.2	20120000	20160000	1	2	chr2	20172785	20190233	H3K9me3_ESC_DMSO_R1_mm10_FPMS31__macs3_peak_35150	57	.	4.22524	7.80196	5.73914
chr2	20179000	20180000	chr2	20588000	20589000	4.2274e-06	3.2	20160000	20580000	1	2	chr2	20172785	20190233	H3K9me3_ESC_DMSO_R1_mm10_FPMS31__macs3_peak_35150	57	.	4.22524	7.80196	5.73914
chr2	20179000	20180000	chr2	20588000	20589000	4.2274e-06	3.2	20160000	20580000	1	2	chr2	20586762	20594592	H3K9me3_ESC_DMSO_R1_mm10_FPMS31__macs3_peak_35169	49	.	3.52227	6.92216	4.92074
chr2	20525000	20526000	chr2	20588000	20589000	3.37867e-05	3.67583	20520000	20580000	1	2	chr2	20523707	20527514	H3K9me3_ESC_DMSO_R1_mm10_FPMS31__macs3_peak_35165	24	.	2.92605	4.18991	2.4718
chr2	20525000	20526000	chr2	20588000	20589000	3.37867e-05	3.67583	20520000	20580000	1	2	chr2	20586762	20594592	H3K9me3_ESC_DMSO_R1_mm10_FPMS31__macs3_peak_35169	49	.	3.52227	6.92216	4.92074
chr2	20583000	20584000	chr2	20593000	20594000	0.0863234	2.59921	20580000	20580000	1	2	chr2	20583153	20584770	H3K9me3_ESC_DMSO_R1_mm10_FPMS31__macs3_peak_35168	19	.	2.76875	3.65224	1.99855
chr2	20583000	20584000	chr2	20593000	20594000	0.0863234	2.59921	20580000	20580000	1	2	chr2	20586762	20594592	H3K9me3_ESC_DMSO_R1_mm10_FPMS31__macs3_peak_35169	49	.	3.52227	6.92216	4.92074
chr2	26682000	26683000	chr2	26830000	26831000	0.0193628	3.67583	26680000	26820000	1	2	chr2	26679848	26684485	H3K9me3_ESC_DMSO_R1_mm10_FPMS31__macs3_peak_35366	39	.	3.93681	5.87413	3.97553
chr2	26682000	26683000	chr2	26830000	26831000	0.0193628	3.67583	26680000	26820000	1	2	chr2	26829565	26833035	H3K9me3_ESC_DMSO_R1_mm10_FPMS31__macs3_peak_35377	22	.	3.06047	3.98033	2.29782
chr2	26842000	26843000	chr2	26881000	26882000	0.0230645	2.59921	26840000	26880000	1	2	chr2	26837200	26845526	H3K9me3_ESC_DMSO_R1_mm10_FPMS31__macs3_peak_35378	72	.	4.99743	9.52234	7.29198
chr2	26842000	26843000	chr2	26881000	26882000	0.0230645	2.59921	26840000	26880000	1	2	chr2	26876159	26889902	H3K9me3_ESC_DMSO_R1_mm10_FPMS31__macs3_peak_35379	89	.	5.12347	11.2917	8.92017
chr2	27496000	27497000	chr2	27547000	27548000	0.027498	2.11121	27480000	27540000	1	2	chr2	27494848	27503561	H3K9me3_ESC_DMSO_R1_mm10_FPMS31__macs3_peak_35388	63	.	4.4432	8.43912	6.30111
chr2	27496000	27497000	chr2	27547000	27548000	0.027498	2.11121	27480000	27540000	1	2	chr2	27546802	27549730	H3K9me3_ESC_DMSO_R1_mm10_FPMS31__macs3_peak_35390	38	.	3.55512	5.76089	3.87424
chr2	36601000	36602000	chr2	36669000	36670000	0.0946005	2.59921	36600000	36660000	1	2	chr2	36592605	36605841	H3K9me3_ESC_DMSO_R1_mm10_FPMS31__macs3_peak_35541	48	.	4.1503	6.79116	4.83216
chr2	36601000	36602000	chr2	36669000	36670000	0.0946005	2.59921	36600000	36660000	1	2	chr2	36669357	36671508	H3K9me3_ESC_DMSO_R1_mm10_FPMS31__macs3_peak_35549	21	.	3.07449	3.85566	2.18345
chr2	131830000	131831000	chr2	131934000	131935000	0	3.67583	131820000	131920000	1	2	chr2	131828406	131834667	H3K9me3_ESC_DMSO_R1_mm10_FPMS31__macs3_peak_37717	47	.	4.21652	6.77552	4.7799
chr2	131830000	131831000	chr2	131934000	131935000	0	3.67583	131820000	131920000	1	2	chr2	131930637	131934481	H3K9me3_ESC_DMSO_R1_mm10_FPMS31__macs3_peak_37723	84	.	4.92808	10.781	8.44321
chr2	157559000	157560000	chr2	157582000	157583000	0.00288468	3.67583	157540000	157580000	1	2	chr2	157555387	157565433	H3K9me3_ESC_DMSO_R1_mm10_FPMS31__macs3_peak_38203	173	.	7.42952	20.2567	17.302
chr2	157559000	157560000	chr2	157582000	157583000	0.00288468	3.67583	157540000	157580000	1	2	chr2	157579793	157585833	H3K9me3_ESC_DMSO_R1_mm10_FPMS31__macs3_peak_38205	50	.	3.96723	7.05745	5.04626
chr2	174291000	174292000	chr2	174302000	174303000	0.0940279	2.11121	174280000	174300000	1	2	chr2	174289275	174304089	H3K9me3_ESC_DMSO_R1_mm10_FPMS31__macs3_peak_38633	68	.	4.50604	9.02719	6.86171
chr2	174291000	174292000	chr2	174302000	174303000	0.0940279	2.11121	174280000	174300000	1	2	chr2	174289275	174304089	H3K9me3_ESC_DMSO_R1_mm10_FPMS31__macs3_peak_38633	68	.	4.50604	9.02719	6.86171
chr2	171152000	171153000	chr2	171364000	171365000	0.0315901	2.59921	171140000	171360000	1	2	chr2	171152013	171152881	H3K9me3_ESC_DMSO_R1_mm10_FPMS31__macs3_peak_38509	25	.	3.32788	4.29521	2.55725
chr2	171152000	171153000	chr2	171364000	171365000	0.0315901	2.59921	171140000	171360000	1	2	chr2	171363912	171364687	H3K9me3_ESC_DMSO_R1_mm10_FPMS31__macs3_peak_38518	18	.	2.91287	3.51285	1.88721
chr2	181912000	181913000	chr2	181935000	181936000	0.00138912	3.67583	181900000	181920000	1	2	chr2	181905073	181925498	H3K9me3_ESC_DMSO_R1_mm10_FPMS31__macs3_peak_38774	93	.	6.1078	11.7404	9.36663
chr2	181912000	181913000	chr2	181935000	181936000	0.00138912	3.67583	181900000	181920000	1	2	chr2	181935465	181941519	H3K9me3_ESC_DMSO_R1_mm10_FPMS31__macs3_peak_38776	20	.	3.0203	3.70288	2.04788
chr2	181935000	181936000	chr2	181964000	181965000	0.00753518	3.67583	181920000	181960000	1	2	chr2	181935465	181941519	H3K9me3_ESC_DMSO_R1_mm10_FPMS31__macs3_peak_38776	20	.	3.0203	3.70288	2.04788
chr2	181935000	181936000	chr2	181964000	181965000	0.00753518	3.67583	181920000	181960000	1	2	chr2	181958421	181964622	H3K9me3_ESC_DMSO_R1_mm10_FPMS31__macs3_peak_38778	79	.	5.43096	10.2169	7.94256
chr2	181935000	181936000	chr2	181946000	181947000	0.0115299	3.67583	181920000	181940000	1	2	chr2	181935465	181941519	H3K9me3_ESC_DMSO_R1_mm10_FPMS31__macs3_peak_38776	20	.	3.0203	3.70288	2.04788
chr2	181935000	181936000	chr2	181946000	181947000	0.0115299	3.67583	181920000	181940000	1	2	chr2	181944702	181948747	H3K9me3_ESC_DMSO_R1_mm10_FPMS31__macs3_peak_38777	19	.	2.99957	3.58397	1.94391
chr3	14890000	14891000	chr3	14994000	14995000	0.000613612	3.67583	14880000	14980000	1	2	chr3	14889402	14890389	H3K9me3_ESC_DMSO_R1_mm10_FPMS31__macs3_peak_39455	21	.	2.91156	3.86846	2.195
chr3	14890000	14891000	chr3	14994000	14995000	0.000613612	3.67583	14880000	14980000	1	2	chr3	14986241	14998514	H3K9me3_ESC_DMSO_R1_mm10_FPMS31__macs3_peak_39457	73	.	4.56701	9.517	7.30297
chr3	14994000	14995000	chr3	15048000	15049000	7.40209e-07	5.19842	14980000	15040000	1	2	chr3	14986241	14998514	H3K9me3_ESC_DMSO_R1_mm10_FPMS31__macs3_peak_39457	73	.	4.56701	9.517	7.30297
chr3	14994000	14995000	chr3	15048000	15049000	7.40209e-07	5.19842	14980000	15040000	1	2	chr3	15045240	15048024	H3K9me3_ESC_DMSO_R1_mm10_FPMS31__macs3_peak_39462	55	.	4.43131	7.67171	5.57181
chr3	18597000	18598000	chr3	18614000	18615000	0.0722901	3.2	18580000	18600000	1	2	chr3	18592790	18601621	H3K9me3_ESC_DMSO_R1_mm10_FPMS31__macs3_peak_39655	72	.	4.89147	9.41815	7.2117
chr3	18597000	18598000	chr3	18614000	18615000	0.0722901	3.2	18580000	18600000	1	2	chr3	18607559	18614990	H3K9me3_ESC_DMSO_R1_mm10_FPMS31__macs3_peak_39657	38	.	3.54843	5.68688	3.81942
chr3	28836000	28837000	chr3	28858000	28859000	0.00713752	5.19842	28820000	28840000	1	2	chr3	28834237	28841403	H3K9me3_ESC_DMSO_R1_mm10_FPMS31__macs3_peak_40064	44	.	4.0237	6.3498	4.41459
chr3	28836000	28837000	chr3	28858000	28859000	0.00713752	5.19842	28820000	28840000	1	2	chr3	28849621	28858530	H3K9me3_ESC_DMSO_R1_mm10_FPMS31__macs3_peak_40066	68	.	4.88314	9.02167	6.83002
chr3	28858000	28859000	chr3	28879000	28880000	0.023382	3.67583	28840000	28860000	1	2	chr3	28849621	28858530	H3K9me3_ESC_DMSO_R1_mm10_FPMS31__macs3_peak_40066	68	.	4.88314	9.02167	6.83002
chr3	28858000	28859000	chr3	28879000	28880000	0.023382	3.67583	28840000	28860000	1	2	chr3	28874792	28885068	H3K9me3_ESC_DMSO_R1_mm10_FPMS31__macs3_peak_40067	48	.	4.32813	6.80594	4.81035
chr3	39653000	39654000	chr3	39676000	39677000	0.0861545	3.2	39640000	39660000	1	2	chr3	39653087	39654904	H3K9me3_ESC_DMSO_R1_mm10_FPMS31__macs3_peak_40431	29	.	3.28847	4.76484	2.98174
chr3	39653000	39654000	chr3	39676000	39677000	0.0861545	3.2	39640000	39660000	1	2	chr3	39675102	39685295	H3K9me3_ESC_DMSO_R1_mm10_FPMS31__macs3_peak_40435	45	.	4.13373	6.5549	4.59615
chr3	64170000	64171000	chr3	64202000	64203000	0.0728602	3.67583	64160000	64200000	1	2	chr3	64169781	64175829	H3K9me3_ESC_DMSO_R1_mm10_FPMS31__macs3_peak_41217	39	.	3.77432	5.88463	3.98384
chr3	64170000	64171000	chr3	64202000	64203000	0.0728602	3.67583	64160000	64200000	1	2	chr3	64199377	64202219	H3K9me3_ESC_DMSO_R1_mm10_FPMS31__macs3_peak_41220	35	.	3.42663	5.38782	3.55373
chr3	64196000	64197000	chr3	64329000	64330000	0.0776747	2.11121	64180000	64320000	1	2	chr3	64194584	64198065	H3K9me3_ESC_DMSO_R1_mm10_FPMS31__macs3_peak_41220	35	.	3.42663	5.38782	3.55373
chr3	64196000	64197000	chr3	64329000	64330000	0.0776747	2.11121	64180000	64320000	1	2	chr3	64323762	64329421	H3K9me3_ESC_DMSO_R1_mm10_FPMS31__macs3_peak_41227	47	.	4.20695	6.71159	4.72447
chr3	64201000	64202000	chr3	64325000	64326000	0.00168283	2.11121	64200000	64320000	1	2	chr3	64199377	64202219	H3K9me3_ESC_DMSO_R1_mm10_FPMS31__macs3_peak_41220	35	.	3.42663	5.38782	3.55373
chr3	64201000	64202000	chr3	64325000	64326000	0.00168283	2.11121	64200000	64320000	1	2	chr3	64323762	64329421	H3K9me3_ESC_DMSO_R1_mm10_FPMS31__macs3_peak_41227	47	.	4.20695	6.71159	4.72447
chr3	64204000	64205000	chr3	64249000	64250000	0.0648607	3.2	64200000	64240000	1	2	chr3	64203740	64207265	H3K9me3_ESC_DMSO_R1_mm10_FPMS31__macs3_peak_41220	35	.	3.42663	5.38782	3.55373
chr3	64204000	64205000	chr3	64249000	64250000	0.0648607	3.2	64200000	64240000	1	2	chr3	64246128	64254214	H3K9me3_ESC_DMSO_R1_mm10_FPMS31__macs3_peak_41222	68	.	4.91089	9.05926	6.86045
chr3	64250000	64251000	chr3	64329000	64330000	0.00813903	2.11121	64240000	64320000	1	2	chr3	64246128	64254214	H3K9me3_ESC_DMSO_R1_mm10_FPMS31__macs3_peak_41222	68	.	4.91089	9.05926	6.86045
chr3	64250000	64251000	chr3	64329000	64330000	0.00813903	2.11121	64240000	64320000	1	2	chr3	64323762	64329421	H3K9me3_ESC_DMSO_R1_mm10_FPMS31__macs3_peak_41227	47	.	4.20695	6.71159	4.72447
chr3	90986000	90987000	chr3	91011000	91012000	0.0289536	4.52548	90980000	91000000	1	2	chr3	90974055	90992616	H3K9me3_ESC_DMSO_R1_mm10_FPMS31__macs3_peak_41889	51	.	4.31308	7.11822	5.11101
chr3	90986000	90987000	chr3	91011000	91012000	0.0289536	4.52548	90980000	91000000	1	2	chr3	90996446	91019501	H3K9me3_ESC_DMSO_R1_mm10_FPMS31__macs3_peak_41890	55	.	4.44459	7.60338	5.56849
chr3	91422000	91423000	chr3	91494000	91495000	0.0514887	2.11121	91420000	91480000	1	2	chr3	91421154	91426749	H3K9me3_ESC_DMSO_R1_mm10_FPMS31__macs3_peak_41927	26	.	3.34576	4.34413	2.60641
chr3	91422000	91423000	chr3	91494000	91495000	0.0514887	2.11121	91420000	91480000	1	2	chr3	91491101	91504025	H3K9me3_ESC_DMSO_R1_mm10_FPMS31__macs3_peak_41932	43	.	4.19899	6.32829	4.37532
chr3	91429000	91430000	chr3	91445000	91446000	0.0731966	3.67583	91420000	91440000	1	2	chr3	91428863	91430541	H3K9me3_ESC_DMSO_R1_mm10_FPMS31__macs3_peak_41927	26	.	3.34576	4.34413	2.60641
chr3	91429000	91430000	chr3	91445000	91446000	0.0731966	3.67583	91420000	91440000	1	2	chr3	91445320	91449190	H3K9me3_ESC_DMSO_R1_mm10_FPMS31__macs3_peak_41928	31	.	3.58127	4.95646	3.16544
chr3	91504000	91505000	chr3	91561000	91562000	0.0454401	2.11121	91500000	91560000	1	2	chr3	91491101	91504025	H3K9me3_ESC_DMSO_R1_mm10_FPMS31__macs3_peak_41932	43	.	4.19899	6.32829	4.37532
chr3	91504000	91505000	chr3	91561000	91562000	0.0454401	2.11121	91500000	91560000	1	2	chr3	91560883	91578001	H3K9me3_ESC_DMSO_R1_mm10_FPMS31__macs3_peak_41941	44	.	4.18616	6.40946	4.46345
chr3	91522000	91523000	chr3	91602000	91603000	0.0841352	2.11121	91520000	91600000	1	2	chr3	91522504	91526671	H3K9me3_ESC_DMSO_R1_mm10_FPMS31__macs3_peak_41936	24	.	3.23047	4.14271	2.43077
chr3	91522000	91523000	chr3	91602000	91603000	0.0841352	2.11121	91520000	91600000	1	2	chr3	91599232	91607477	H3K9me3_ESC_DMSO_R1_mm10_FPMS31__macs3_peak_41943	50	.	4.47033	7.03826	5.01925
chr3	83881000	83882000	chr3	84125000	84126000	0.00118456	2.59921	83880000	84120000	1	2	chr3	83873785	83884149	H3K9me3_ESC_DMSO_R1_mm10_FPMS31__macs3_peak_41743	49	.	3.97412	6.90705	4.92044
chr3	83881000	83882000	chr3	84125000	84126000	0.00118456	2.59921	83880000	84120000	1	2	chr3	84122157	84127890	H3K9me3_ESC_DMSO_R1_mm10_FPMS31__macs3_peak_41752	59	.	4.32838	8.07497	5.97461
chr3	86842000	86843000	chr3	86900000	86901000	0.000449519	2.11121	86840000	86900000	1	2	chr3	86839229	86844238	H3K9me3_ESC_DMSO_R1_mm10_FPMS31__macs3_peak_41801	81	.	5.38221	10.3213	8.10552
chr3	86842000	86843000	chr3	86900000	86901000	0.000449519	2.11121	86840000	86900000	1	2	chr3	86895337	86903263	H3K9me3_ESC_DMSO_R1_mm10_FPMS31__macs3_peak_41804	52	.	4.50711	7.26133	5.25178
chr3	86864000	86865000	chr3	86911000	86912000	0.0228265	2.11121	86860000	86900000	1	2	chr3	86863373	86866360	H3K9me3_ESC_DMSO_R1_mm10_FPMS31__macs3_peak_41802	30	.	3.36303	4.78725	3.00887
chr3	86864000	86865000	chr3	86911000	86912000	0.0228265	2.11121	86860000	86900000	1	2	chr3	86910845	86914783	H3K9me3_ESC_DMSO_R1_mm10_FPMS31__macs3_peak_41806	41	.	3.986	6.05676	4.14443
chr3	95308000	95309000	chr3	95382000	95383000	0.0112806	2.11121	95300000	95380000	1	2	chr3	95306206	95311704	H3K9me3_ESC_DMSO_R1_mm10_FPMS31__macs3_peak_42048	84	.	5.63544	10.7185	8.40304
chr3	95308000	95309000	chr3	95382000	95383000	0.0112806	2.11121	95300000	95380000	1	2	chr3	95372041	95382220	H3K9me3_ESC_DMSO_R1_mm10_FPMS31__macs3_peak_42049	52	.	4.28079	7.22899	5.22462
chr3	95309000	95310000	chr3	95423000	95424000	1.05443e-10	3.2	95300000	95420000	1	2	chr3	95306206	95311704	H3K9me3_ESC_DMSO_R1_mm10_FPMS31__macs3_peak_42048	84	.	5.63544	10.7185	8.40304
chr3	95309000	95310000	chr3	95423000	95424000	1.05443e-10	3.2	95300000	95420000	1	2	chr3	95414299	95427529	H3K9me3_ESC_DMSO_R1_mm10_FPMS31__macs3_peak_42051	65	.	4.75789	8.73748	6.58822
chr3	97091000	97092000	chr3	97104000	97105000	0.0432182	2.11121	97080000	97100000	1	2	chr3	97082970	97098313	H3K9me3_ESC_DMSO_R1_mm10_FPMS31__macs3_peak_42076	38	.	3.83781	5.73172	3.85086
chr3	97091000	97092000	chr3	97104000	97105000	0.0432182	2.11121	97080000	97100000	1	2	chr3	97102302	97108681	H3K9me3_ESC_DMSO_R1_mm10_FPMS31__macs3_peak_42077	45	.	3.91815	6.52969	4.58925
chr3	97094000	97095000	chr3	97136000	97137000	0.00879082	3.67583	97080000	97120000	1	2	chr3	97082970	97098313	H3K9me3_ESC_DMSO_R1_mm10_FPMS31__macs3_peak_42076	38	.	3.83781	5.73172	3.85086
chr3	97094000	97095000	chr3	97136000	97137000	0.00879082	3.67583	97080000	97120000	1	2	chr3	97131071	97142104	H3K9me3_ESC_DMSO_R1_mm10_FPMS31__macs3_peak_42079	81	.	5.17521	10.4147	8.13676
chr3	103190000	103191000	chr3	103381000	103382000	0.0558299	2.59921	103180000	103380000	1	2	chr3	103190413	103194190	H3K9me3_ESC_DMSO_R1_mm10_FPMS31__macs3_peak_42296	58	.	4.31755	7.96829	5.86481
chr3	103190000	103191000	chr3	103381000	103382000	0.0558299	2.59921	103180000	103380000	1	2	chr3	103380587	103383482	H3K9me3_ESC_DMSO_R1_mm10_FPMS31__macs3_peak_42306	64	.	4.53969	8.607	6.42737
chr3	103192000	103193000	chr3	103214000	103215000	0.00658559	4.22243	103180000	103200000	1	2	chr3	103190413	103194190	H3K9me3_ESC_DMSO_R1_mm10_FPMS31__macs3_peak_42296	58	.	4.31755	7.96829	5.86481
chr3	103192000	103193000	chr3	103214000	103215000	0.00658559	4.22243	103180000	103200000	1	2	chr3	103209722	103220737	H3K9me3_ESC_DMSO_R1_mm10_FPMS31__macs3_peak_42299	28	.	3.14885	4.60409	2.84701
chr3	103192000	103193000	chr3	103247000	103248000	0.000275433	3.67583	103180000	103240000	1	2	chr3	103190413	103194190	H3K9me3_ESC_DMSO_R1_mm10_FPMS31__macs3_peak_42296	58	.	4.31755	7.96829	5.86481
chr3	103192000	103193000	chr3	103247000	103248000	0.000275433	3.67583	103180000	103240000	1	2	chr3	103244073	103255385	H3K9me3_ESC_DMSO_R1_mm10_FPMS31__macs3_peak_42302	62	.	4.68486	8.39286	6.26559
chr3	103215000	103216000	chr3	103249000	103250000	8.48584e-05	3.67583	103200000	103240000	1	2	chr3	103209722	103220737	H3K9me3_ESC_DMSO_R1_mm10_FPMS31__macs3_peak_42299	28	.	3.14885	4.60409	2.84701
chr3	103215000	103216000	chr3	103249000	103250000	8.48584e-05	3.67583	103200000	103240000	1	2	chr3	103244073	103255385	H3K9me3_ESC_DMSO_R1_mm10_FPMS31__macs3_peak_42302	62	.	4.68486	8.39286	6.26559
chr3	103227000	103228000	chr3	103248000	103249000	2.53231e-05	2.59921	103220000	103240000	1	2	chr3	103225273	103229803	H3K9me3_ESC_DMSO_R1_mm10_FPMS31__macs3_peak_42300	65	.	4.44724	8.74343	6.59947
chr3	103227000	103228000	chr3	103248000	103249000	2.53231e-05	2.59921	103220000	103240000	1	2	chr3	103244073	103255385	H3K9me3_ESC_DMSO_R1_mm10_FPMS31__macs3_peak_42302	62	.	4.68486	8.39286	6.26559
chr3	103251000	103252000	chr3	103383000	103384000	0.00743986	2.59921	103240000	103380000	1	2	chr3	103244073	103255385	H3K9me3_ESC_DMSO_R1_mm10_FPMS31__macs3_peak_42302	62	.	4.68486	8.39286	6.26559
chr3	103251000	103252000	chr3	103383000	103384000	0.00743986	2.59921	103240000	103380000	1	2	chr3	103380587	103383482	H3K9me3_ESC_DMSO_R1_mm10_FPMS31__macs3_peak_42306	64	.	4.53969	8.607	6.42737
chr3	106323000	106324000	chr3	106362000	106363000	0.096263	3.67583	106320000	106360000	1	2	chr3	106323635	106336952	H3K9me3_ESC_DMSO_R1_mm10_FPMS31__macs3_peak_42360	45	.	4.12754	6.55548	4.58189
chr3	106323000	106324000	chr3	106362000	106363000	0.096263	3.67583	106320000	106360000	1	2	chr3	106354866	106364239	H3K9me3_ESC_DMSO_R1_mm10_FPMS31__macs3_peak_42361	52	.	4.46888	7.27529	5.24043
chr3	106329000	106330000	chr3	106360000	106361000	0.0908034	3.67583	106320000	106360000	1	2	chr3	106323635	106336952	H3K9me3_ESC_DMSO_R1_mm10_FPMS31__macs3_peak_42360	45	.	4.12754	6.55548	4.58189
chr3	106329000	106330000	chr3	106360000	106361000	0.0908034	3.67583	106320000	106360000	1	2	chr3	106354866	106364239	H3K9me3_ESC_DMSO_R1_mm10_FPMS31__macs3_peak_42361	52	.	4.46888	7.27529	5.24043
chr3	137432000	137433000	chr3	137480000	137481000	0.0595858	2.11121	137420000	137480000	1	2	chr3	137430120	137435864	H3K9me3_ESC_DMSO_R1_mm10_FPMS31__macs3_peak_43017	53	.	4.25289	7.32936	5.30102
chr3	137432000	137433000	chr3	137480000	137481000	0.0595858	2.11121	137420000	137480000	1	2	chr3	137474321	137485765	H3K9me3_ESC_DMSO_R1_mm10_FPMS31__macs3_peak_43023	80	.	5.51359	10.2616	8.00924
chr4	11175000	11176000	chr4	11185000	11186000	0.071822	3.2	11160000	11180000	1	2	chr4	11173497	11186812	H3K9me3_ESC_DMSO_R1_mm10_FPMS31__macs3_peak_43949	149	.	7.1675	17.657	14.9039
chr4	11175000	11176000	chr4	11185000	11186000	0.071822	3.2	11160000	11180000	1	2	chr4	11173497	11186812	H3K9me3_ESC_DMSO_R1_mm10_FPMS31__macs3_peak_43949	149	.	7.1675	17.657	14.9039
chr4	40033000	40034000	chr4	40050000	40051000	0.0343763	3.2	40020000	40040000	1	2	chr4	40020872	40034039	H3K9me3_ESC_DMSO_R1_mm10_FPMS31__macs3_peak_44959	48	.	4.27743	6.8169	4.83549
chr4	40033000	40034000	chr4	40050000	40051000	0.0343763	3.2	40020000	40040000	1	2	chr4	40045986	40055277	H3K9me3_ESC_DMSO_R1_mm10_FPMS31__macs3_peak_44961	70	.	4.94508	9.1985	7.05424
chr4	61886000	61887000	chr4	61906000	61907000	0.0946541	1.83792	61880000	61900000	1	2	chr4	61886806	61906450	H3K9me3_ESC_DMSO_R1_mm10_FPMS31__macs3_peak_45504	49	.	4.25429	6.95254	4.94613
chr4	61886000	61887000	chr4	61906000	61907000	0.0946541	1.83792	61880000	61900000	1	2	chr4	61886806	61906450	H3K9me3_ESC_DMSO_R1_mm10_FPMS31__macs3_peak_45504	49	.	4.25429	6.95254	4.94613
chr4	61966000	61967000	chr4	62004000	62005000	0.0337253	3.67583	61960000	62000000	1	2	chr4	61965239	61971008	H3K9me3_ESC_DMSO_R1_mm10_FPMS31__macs3_peak_45508	41	.	3.84544	6.11129	4.18871
chr4	61966000	61967000	chr4	62004000	62005000	0.0337253	3.67583	61960000	62000000	1	2	chr4	62002063	62006073	H3K9me3_ESC_DMSO_R1_mm10_FPMS31__macs3_peak_45512	38	.	3.14969	5.68383	3.80147
chr4	61978000	61979000	chr4	62003000	62004000	0.0693091	3.2	61960000	62000000	1	2	chr4	61977585	61982089	H3K9me3_ESC_DMSO_R1_mm10_FPMS31__macs3_peak_45509	31	.	3.35369	4.89472	3.10325
chr4	61978000	61979000	chr4	62003000	62004000	0.0693091	3.2	61960000	62000000	1	2	chr4	62002063	62006073	H3K9me3_ESC_DMSO_R1_mm10_FPMS31__macs3_peak_45512	38	.	3.14969	5.68383	3.80147
chr4	62110000	62111000	chr4	62133000	62134000	0.0082525	3.67583	62100000	62120000	1	2	chr4	62108319	62117882	H3K9me3_ESC_DMSO_R1_mm10_FPMS31__macs3_peak_45520	36	.	3.84731	5.56202	3.69954
chr4	62110000	62111000	chr4	62133000	62134000	0.0082525	3.67583	62100000	62120000	1	2	chr4	62128856	62144836	H3K9me3_ESC_DMSO_R1_mm10_FPMS31__macs3_peak_45522	56	.	4.69645	7.70492	5.61883
chr4	62122000	62123000	chr4	62138000	62139000	0.0192605	2.11121	62120000	62120000	1	2	chr4	62121997	62124607	H3K9me3_ESC_DMSO_R1_mm10_FPMS31__macs3_peak_45521	42	.	3.90886	6.20862	4.28915
chr4	62122000	62123000	chr4	62138000	62139000	0.0192605	2.11121	62120000	62120000	1	2	chr4	62128856	62144836	H3K9me3_ESC_DMSO_R1_mm10_FPMS31__macs3_peak_45522	56	.	4.69645	7.70492	5.61883
chr4	57817000	57818000	chr4	57832000	57833000	0.0611499	2.59921	57800000	57820000	1	2	chr4	57816308	57821366	H3K9me3_ESC_DMSO_R1_mm10_FPMS31__macs3_peak_45401	35	.	3.52829	5.42677	3.58697
chr4	57817000	57818000	chr4	57832000	57833000	0.0611499	2.59921	57800000	57820000	1	2	chr4	57827998	57834415	H3K9me3_ESC_DMSO_R1_mm10_FPMS31__macs3_peak_45402	58	.	4.51225	7.93232	5.83436
chr4	57831000	57832000	chr4	57846000	57847000	0.0845441	2.11121	57820000	57840000	1	2	chr4	57827998	57834415	H3K9me3_ESC_DMSO_R1_mm10_FPMS31__macs3_peak_45402	58	.	4.51225	7.93232	5.83436
chr4	57831000	57832000	chr4	57846000	57847000	0.0845441	2.11121	57820000	57840000	1	2	chr4	57843013	57853604	H3K9me3_ESC_DMSO_R1_mm10_FPMS31__macs3_peak_45404	39	.	3.73067	5.8854	3.97467
chr4	57832000	57833000	chr4	57883000	57884000	1.72509e-08	3.67583	57820000	57880000	1	2	chr4	57827998	57834415	H3K9me3_ESC_DMSO_R1_mm10_FPMS31__macs3_peak_45402	58	.	4.51225	7.93232	5.83436
chr4	57832000	57833000	chr4	57883000	57884000	1.72509e-08	3.67583	57820000	57880000	1	2	chr4	57877206	57889509	H3K9me3_ESC_DMSO_R1_mm10_FPMS31__macs3_peak_45408	88	.	5.3402	11.2289	8.86979
chr4	57846000	57847000	chr4	57882000	57883000	7.80246e-08	3.67583	57840000	57880000	1	2	chr4	57843013	57853604	H3K9me3_ESC_DMSO_R1_mm10_FPMS31__macs3_peak_45404	39	.	3.73067	5.8854	3.97467
chr4	57846000	57847000	chr4	57882000	57883000	7.80246e-08	3.67583	57840000	57880000	1	2	chr4	57877206	57889509	H3K9me3_ESC_DMSO_R1_mm10_FPMS31__macs3_peak_45408	88	.	5.3402	11.2289	8.86979
chr4	57847000	57848000	chr4	57870000	57871000	0.00664606	2.59921	57840000	57860000	1	2	chr4	57843013	57853604	H3K9me3_ESC_DMSO_R1_mm10_FPMS31__macs3_peak_45404	39	.	3.73067	5.8854	3.97467
chr4	57847000	57848000	chr4	57870000	57871000	0.00664606	2.59921	57840000	57860000	1	2	chr4	57869445	57873705	H3K9me3_ESC_DMSO_R1_mm10_FPMS31__macs3_peak_45407	31	.	3.52612	5.00537	3.18895
chr4	54980000	54981000	chr4	54999000	55000000	0.0913223	3.2	54980000	54980000	1	2	chr4	54980687	54981340	H3K9me3_ESC_DMSO_R1_mm10_FPMS31__macs3_peak_45333	11	.	2.42842	2.63626	1.16042
chr4	54980000	54981000	chr4	54999000	55000000	0.0913223	3.2	54980000	54980000	1	2	chr4	54993680	55008650	H3K9me3_ESC_DMSO_R1_mm10_FPMS31__macs3_peak_45335	46	.	3.79159	6.60934	4.63499
chr4	54999000	55000000	chr4	55106000	55107000	9.58728e-09	2.11121	54980000	55100000	1	2	chr4	54993680	55008650	H3K9me3_ESC_DMSO_R1_mm10_FPMS31__macs3_peak_45335	46	.	3.79159	6.60934	4.63499
chr4	54999000	55000000	chr4	55106000	55107000	9.58728e-09	2.11121	54980000	55100000	1	2	chr4	55100173	55108870	H3K9me3_ESC_DMSO_R1_mm10_FPMS31__macs3_peak_45336	89	.	5.83709	11.2316	8.90575
chr4	55008000	55009000	chr4	55105000	55106000	6.99355e-08	3.67583	55000000	55100000	1	2	chr4	54993680	55008650	H3K9me3_ESC_DMSO_R1_mm10_FPMS31__macs3_peak_45335	46	.	3.79159	6.60934	4.63499
chr4	55008000	55009000	chr4	55105000	55106000	6.99355e-08	3.67583	55000000	55100000	1	2	chr4	55100173	55108870	H3K9me3_ESC_DMSO_R1_mm10_FPMS31__macs3_peak_45336	89	.	5.83709	11.2316	8.90575
chr4	83910000	83911000	chr4	83933000	83934000	0.00611609	3.67583	83900000	83920000	1	2	chr4	83904586	83911239	H3K9me3_ESC_DMSO_R1_mm10_FPMS31__macs3_peak_46103	52	.	4.45506	7.22796	5.24004
chr4	83910000	83911000	chr4	83933000	83934000	0.00611609	3.67583	83900000	83920000	1	2	chr4	83929158	83941055	H3K9me3_ESC_DMSO_R1_mm10_FPMS31__macs3_peak_46107	67	.	4.68534	8.88115	6.74504
chr4	115396000	115397000	chr4	115447000	115448000	0.0394331	3.2	115380000	115440000	1	2	chr4	115396735	115397920	H3K9me3_ESC_DMSO_R1_mm10_FPMS31__macs3_peak_46747	50	.	4.32133	6.97712	5.00293
chr4	115396000	115397000	chr4	115447000	115448000	0.0394331	3.2	115380000	115440000	1	2	chr4	115447915	115451557	H3K9me3_ESC_DMSO_R1_mm10_FPMS31__macs3_peak_46750	33	.	3.73196	5.20986	3.37736
chr4	115440000	115441000	chr4	115464000	115465000	0.0559302	2.11121	115440000	115460000	1	2	chr4	115440657	115446481	H3K9me3_ESC_DMSO_R1_mm10_FPMS31__macs3_peak_46750	33	.	3.73196	5.20986	3.37736
chr4	115440000	115441000	chr4	115464000	115465000	0.0559302	2.11121	115440000	115460000	1	2	chr4	115463654	115464309	H3K9me3_ESC_DMSO_R1_mm10_FPMS31__macs3_peak_46751	23	.	3.14856	4.0312	2.32609
chr4	115609000	115610000	chr4	115636000	115637000	0.0692901	2.59921	115600000	115620000	1	2	chr4	115603001	115609128	H3K9me3_ESC_DMSO_R1_mm10_FPMS31__macs3_peak_46763	60	.	4.56231	8.08344	6.00997
chr4	115609000	115610000	chr4	115636000	115637000	0.0692901	2.59921	115600000	115620000	1	2	chr4	115633109	115636182	H3K9me3_ESC_DMSO_R1_mm10_FPMS31__macs3_peak_46764	52	.	4.56486	7.3437	5.27905
chr4	101886000	101887000	chr4	101903000	101904000	0.0184763	3.67583	101880000	101900000	1	2	chr4	101884285	101891510	H3K9me3_ESC_DMSO_R1_mm10_FPMS31__macs3_peak_46514	64	.	4.53054	8.61105	6.46578
chr4	101886000	101887000	chr4	101903000	101904000	0.0184763	3.67583	101880000	101900000	1	2	chr4	101900472	101905690	H3K9me3_ESC_DMSO_R1_mm10_FPMS31__macs3_peak_46516	34	.	3.68996	5.2642	3.41388
chr4	122586000	122587000	chr4	122671000	122672000	0.0462851	2.11121	122580000	122660000	1	2	chr4	122585575	122588293	H3K9me3_ESC_DMSO_R1_mm10_FPMS31__macs3_peak_46910	48	.	3.68411	6.80212	4.8071
chr4	122586000	122587000	chr4	122671000	122672000	0.0462851	2.11121	122580000	122660000	1	2	chr4	122671182	122672371	H3K9me3_ESC_DMSO_R1_mm10_FPMS31__macs3_peak_46923	35	.	3.57649	5.40801	3.57776
chr4	122586000	122587000	chr4	122658000	122659000	0.0906149	2.59921	122580000	122640000	1	2	chr4	122585575	122588293	H3K9me3_ESC_DMSO_R1_mm10_FPMS31__macs3_peak_46910	48	.	3.68411	6.80212	4.8071
chr4	122586000	122587000	chr4	122658000	122659000	0.0906149	2.59921	122580000	122640000	1	2	chr4	122657799	122658125	H3K9me3_ESC_DMSO_R1_mm10_FPMS31__macs3_peak_46922	16	.	2.81747	3.22443	1.64568
chr4	122601000	122602000	chr4	122666000	122667000	0.076219	2.11121	122600000	122660000	1	2	chr4	122600547	122601099	H3K9me3_ESC_DMSO_R1_mm10_FPMS31__macs3_peak_46913	13	.	2.52847	2.91845	1.38203
chr4	122601000	122602000	chr4	122666000	122667000	0.076219	2.11121	122600000	122660000	1	2	chr4	122661015	122669532	H3K9me3_ESC_DMSO_R1_mm10_FPMS31__macs3_peak_46923	35	.	3.57649	5.40801	3.57776
chr4	122614000	122615000	chr4	122673000	122674000	0.0769303	2.11121	122600000	122660000	1	2	chr4	122607658	122620695	H3K9me3_ESC_DMSO_R1_mm10_FPMS31__macs3_peak_46915	43	.	3.99475	6.24542	4.3202
chr4	122614000	122615000	chr4	122673000	122674000	0.0769303	2.11121	122600000	122660000	1	2	chr4	122673848	122674636	H3K9me3_ESC_DMSO_R1_mm10_FPMS31__macs3_peak_46923	35	.	3.57649	5.40801	3.57776
chr4	122616000	122617000	chr4	122658000	122659000	0.0478677	3.67583	122600000	122640000	1	2	chr4	122607658	122620695	H3K9me3_ESC_DMSO_R1_mm10_FPMS31__macs3_peak_46915	43	.	3.99475	6.24542	4.3202
chr4	122616000	122617000	chr4	122658000	122659000	0.0478677	3.67583	122600000	122640000	1	2	chr4	122657799	122658125	H3K9me3_ESC_DMSO_R1_mm10_FPMS31__macs3_peak_46922	16	.	2.81747	3.22443	1.64568
chr4	156163000	156164000	chr4	156179000	156180000	2.80565e-05	2.59921	156160000	156160000	1	2	chr4	156159747	156166365	H3K9me3_ESC_DMSO_R1_mm10_FPMS31__macs3_peak_47670	59	.	4.81111	8.0427	5.93812
chr4	156163000	156164000	chr4	156179000	156180000	2.80565e-05	2.59921	156160000	156160000	1	2	chr4	156174649	156182371	H3K9me3_ESC_DMSO_R1_mm10_FPMS31__macs3_peak_47671	62	.	4.5118	8.35413	6.21029
chr5	10167000	10168000	chr5	10198000	10199000	0.0515608	2.11121	10160000	10180000	1	2	chr5	10161334	10170176	H3K9me3_ESC_DMSO_R1_mm10_FPMS31__macs3_peak_48026	37	.	3.82665	5.5737	3.70654
chr5	10167000	10168000	chr5	10198000	10199000	0.0515608	2.11121	10160000	10180000	1	2	chr5	10198804	10202459	H3K9me3_ESC_DMSO_R1_mm10_FPMS31__macs3_peak_48030	68	.	5.16822	9.0336	6.86515
chr5	12848000	12849000	chr5	12879000	12880000	0.0429319	3.2	12840000	12860000	1	2	chr5	12845232	12852499	H3K9me3_ESC_DMSO_R1_mm10_FPMS31__macs3_peak_48103	58	.	4.11767	7.94964	5.85119
chr5	12848000	12849000	chr5	12879000	12880000	0.0429319	3.2	12840000	12860000	1	2	chr5	12874937	12879159	H3K9me3_ESC_DMSO_R1_mm10_FPMS31__macs3_peak_48106	50	.	4.31165	7.05387	5.03182
chr5	16677000	16678000	chr5	16722000	16723000	0.0284839	3.67583	16660000	16720000	1	2	chr5	16674464	16680535	H3K9me3_ESC_DMSO_R1_mm10_FPMS31__macs3_peak_48192	83	.	5.20744	10.5904	8.36441
chr5	16677000	16678000	chr5	16722000	16723000	0.0284839	3.67583	16660000	16720000	1	2	chr5	16716329	16723680	H3K9me3_ESC_DMSO_R1_mm10_FPMS31__macs3_peak_48196	25	.	3.18361	4.25893	2.5313
chr5	20692000	20693000	chr5	20715000	20716000	0.000285397	4.22243	20680000	20700000	1	2	chr5	20685755	20698548	H3K9me3_ESC_DMSO_R1_mm10_FPMS31__macs3_peak_48310	75	.	5.20769	9.79712	7.57298
chr5	20692000	20693000	chr5	20715000	20716000	0.000285397	4.22243	20680000	20700000	1	2	chr5	20711473	20719624	H3K9me3_ESC_DMSO_R1_mm10_FPMS31__macs3_peak_48312	102	.	5.6264	12.7791	10.2941
chr5	64496000	64497000	chr5	64856000	64857000	0.0230995	3.2	64480000	64840000	1	2	chr5	64494895	64499283	H3K9me3_ESC_DMSO_R1_mm10_FPMS31__macs3_peak_49539	27	.	3.21642	4.48335	2.73008
chr5	64496000	64497000	chr5	64856000	64857000	0.0230995	3.2	64480000	64840000	1	2	chr5	64852286	64857876	H3K9me3_ESC_DMSO_R1_mm10_FPMS31__macs3_peak_49560	29	.	3.32572	4.76751	2.98584
chr5	64844000	64845000	chr5	64856000	64857000	0.0581988	2.11121	64840000	64840000	1	2	chr5	64843676	64844491	H3K9me3_ESC_DMSO_R1_mm10_FPMS31__macs3_peak_49558	22	.	2.67985	3.94052	2.25059
chr5	64844000	64845000	chr5	64856000	64857000	0.0581988	2.11121	64840000	64840000	1	2	chr5	64852286	64857876	H3K9me3_ESC_DMSO_R1_mm10_FPMS31__macs3_peak_49560	29	.	3.32572	4.76751	2.98584
chr5	64855000	64856000	chr5	64908000	64909000	0.0570293	2.59921	64840000	64900000	1	2	chr5	64852286	64857876	H3K9me3_ESC_DMSO_R1_mm10_FPMS31__macs3_peak_49560	29	.	3.32572	4.76751	2.98584
chr5	64855000	64856000	chr5	64908000	64909000	0.0570293	2.59921	64840000	64900000	1	2	chr5	64895664	64917992	H3K9me3_ESC_DMSO_R1_mm10_FPMS31__macs3_peak_49564	88	.	5.27596	11.1709	8.85134
chr5	64901000	64902000	chr5	64917000	64918000	0.018031	3.67583	64900000	64900000	1	2	chr5	64895664	64917992	H3K9me3_ESC_DMSO_R1_mm10_FPMS31__macs3_peak_49564	88	.	5.27596	11.1709	8.85134
chr5	64901000	64902000	chr5	64917000	64918000	0.018031	3.67583	64900000	64900000	1	2	chr5	64895664	64917992	H3K9me3_ESC_DMSO_R1_mm10_FPMS31__macs3_peak_49564	88	.	5.27596	11.1709	8.85134
chr5	77460000	77461000	chr5	77795000	77796000	0.0276102	2.11121	77460000	77780000	1	2	chr5	77460922	77468108	H3K9me3_ESC_DMSO_R1_mm10_FPMS31__macs3_peak_49877	46	.	4.0987	6.63137	4.67911
chr5	77460000	77461000	chr5	77795000	77796000	0.0276102	2.11121	77460000	77780000	1	2	chr5	77792880	77797189	H3K9me3_ESC_DMSO_R1_mm10_FPMS31__macs3_peak_49904	17	.	2.89933	3.39614	1.7808
chr5	104715000	104716000	chr5	104745000	104746000	0.0847672	2.59921	104700000	104740000	1	2	chr5	104714498	104718499	H3K9me3_ESC_DMSO_R1_mm10_FPMS31__macs3_peak_50495	46	.	4.173	6.64551	4.66355
chr5	104715000	104716000	chr5	104745000	104746000	0.0847672	2.59921	104700000	104740000	1	2	chr5	104738362	104756783	H3K9me3_ESC_DMSO_R1_mm10_FPMS31__macs3_peak_50498	46	.	4.04736	6.56065	4.60911
chr5	109376000	109377000	chr5	109406000	109407000	0.000597737	3.2	109360000	109400000	1	2	chr5	109371788	109376636	H3K9me3_ESC_DMSO_R1_mm10_FPMS31__macs3_peak_50663	23	.	3.21562	4.09225	2.37856
chr5	109376000	109377000	chr5	109406000	109407000	0.000597737	3.2	109360000	109400000	1	2	chr5	109405205	109410146	H3K9me3_ESC_DMSO_R1_mm10_FPMS31__macs3_peak_50667	44	.	4.21894	6.42379	4.48838
chr5	109388000	109389000	chr5	109405000	109406000	0.0200505	3.2	109380000	109400000	1	2	chr5	109378591	109388961	H3K9me3_ESC_DMSO_R1_mm10_FPMS31__macs3_peak_50663	23	.	3.21562	4.09225	2.37856
chr5	109388000	109389000	chr5	109405000	109406000	0.0200505	3.2	109380000	109400000	1	2	chr5	109405205	109410146	H3K9me3_ESC_DMSO_R1_mm10_FPMS31__macs3_peak_50667	44	.	4.21894	6.42379	4.48838
chr5	110019000	110020000	chr5	110130000	110131000	0.0129633	3.2	110000000	110120000	1	2	chr5	110012367	110025681	H3K9me3_ESC_DMSO_R1_mm10_FPMS31__macs3_peak_50721	48	.	4.01649	6.80334	4.82227
chr5	110019000	110020000	chr5	110130000	110131000	0.0129633	3.2	110000000	110120000	1	2	chr5	110122586	110137481	H3K9me3_ESC_DMSO_R1_mm10_FPMS31__macs3_peak_50729	106	.	5.68462	13.0733	10.6032
chr5	110077000	110078000	chr5	110129000	110130000	0.041623	2.11121	110060000	110120000	1	2	chr5	110075173	110081524	H3K9me3_ESC_DMSO_R1_mm10_FPMS31__macs3_peak_50726	61	.	4.24545	8.25043	6.14316
chr5	110077000	110078000	chr5	110129000	110130000	0.041623	2.11121	110060000	110120000	1	2	chr5	110122586	110137481	H3K9me3_ESC_DMSO_R1_mm10_FPMS31__macs3_peak_50729	106	.	5.68462	13.0733	10.6032
chr5	110133000	110134000	chr5	110191000	110192000	1.80818e-06	3.67583	110120000	110180000	1	2	chr5	110122586	110137481	H3K9me3_ESC_DMSO_R1_mm10_FPMS31__macs3_peak_50729	106	.	5.68462	13.0733	10.6032
chr5	110133000	110134000	chr5	110191000	110192000	1.80818e-06	3.67583	110120000	110180000	1	2	chr5	110189201	110196909	H3K9me3_ESC_DMSO_R1_mm10_FPMS31__macs3_peak_50730	160	.	7.24288	18.8424	16.009
chr5	126079000	126080000	chr5	126096000	126097000	0.0652489	3.67583	126060000	126080000	1	2	chr5	126077282	126103182	H3K9me3_ESC_DMSO_R1_mm10_FPMS31__macs3_peak_51072	47	.	4.06346	6.67334	4.70612
chr5	126079000	126080000	chr5	126096000	126097000	0.0652489	3.67583	126060000	126080000	1	2	chr5	126077282	126103182	H3K9me3_ESC_DMSO_R1_mm10_FPMS31__macs3_peak_51072	47	.	4.06346	6.67334	4.70612
chr5	129632000	129633000	chr5	129656000	129657000	3.23437e-05	3.2	129620000	129640000	1	2	chr5	129630659	129635938	H3K9me3_ESC_DMSO_R1_mm10_FPMS31__macs3_peak_51230	46	.	4.0445	6.68503	4.69826
chr5	129632000	129633000	chr5	129656000	129657000	3.23437e-05	3.2	129620000	129640000	1	2	chr5	129649526	129662447	H3K9me3_ESC_DMSO_R1_mm10_FPMS31__macs3_peak_51232	108	.	5.67224	13.3121	10.826
chr5	136938000	136939000	chr5	136949000	136950000	0.0339825	2.11121	136920000	136940000	1	2	chr5	136937624	136941812	H3K9me3_ESC_DMSO_R1_mm10_FPMS31__macs3_peak_51495	35	.	3.53386	5.35148	3.51372
chr5	136938000	136939000	chr5	136949000	136950000	0.0339825	2.11121	136920000	136940000	1	2	chr5	136947115	136950355	H3K9me3_ESC_DMSO_R1_mm10_FPMS31__macs3_peak_51497	24	.	3.05941	4.11124	2.4094
chr5	146057000	146058000	chr5	146107000	146108000	0.0891422	2.59921	146040000	146100000	1	2	chr5	146043848	146061338	H3K9me3_ESC_DMSO_R1_mm10_FPMS31__macs3_peak_51839	50	.	4.42915	7.05312	5.03483
chr5	146057000	146058000	chr5	146107000	146108000	0.0891422	2.59921	146040000	146100000	1	2	chr5	146106853	146107811	H3K9me3_ESC_DMSO_R1_mm10_FPMS31__macs3_peak_51842	48	.	4.31861	6.87495	4.86137
chr5	147798000	147799000	chr5	147813000	147814000	0.000129621	2.11121	147780000	147800000	1	2	chr5	147796138	147814297	H3K9me3_ESC_DMSO_R1_mm10_FPMS31__macs3_peak_51892	90	.	5.97683	11.4453	9.06754
chr5	147798000	147799000	chr5	147813000	147814000	0.000129621	2.11121	147780000	147800000	1	2	chr5	147796138	147814297	H3K9me3_ESC_DMSO_R1_mm10_FPMS31__macs3_peak_51892	90	.	5.97683	11.4453	9.06754
chr5	149654000	149655000	chr5	149676000	149677000	0.0632303	3.67583	149640000	149660000	1	2	chr5	149651684	149655441	H3K9me3_ESC_DMSO_R1_mm10_FPMS31__macs3_peak_51962	40	.	3.7574	5.9886	4.0721
chr5	149654000	149655000	chr5	149676000	149677000	0.0632303	3.67583	149640000	149660000	1	2	chr5	149674932	149677641	H3K9me3_ESC_DMSO_R1_mm10_FPMS31__macs3_peak_51965	26	.	3.00669	4.39116	2.64333
chr6	5440000	5441000	chr6	5576000	5577000	0.0335362	3.2	5440000	5560000	1	2	chr6	5438144	5441585	H3K9me3_ESC_DMSO_R1_mm10_FPMS31__macs3_peak_52116	101	.	5.73022	12.614	10.1569
chr6	5440000	5441000	chr6	5576000	5577000	0.0335362	3.2	5440000	5560000	1	2	chr6	5576875	5578889	H3K9me3_ESC_DMSO_R1_mm10_FPMS31__macs3_peak_52126	19	.	2.89206	3.53954	1.90995
chr6	12844000	12845000	chr6	12931000	12932000	0.00718104	2.11121	12840000	12920000	1	2	chr6	12843916	12844528	H3K9me3_ESC_DMSO_R1_mm10_FPMS31__macs3_peak_52420	22	.	3.13708	3.90774	2.22675
chr6	12844000	12845000	chr6	12931000	12932000	0.00718104	2.11121	12840000	12920000	1	2	chr6	12930461	12936128	H3K9me3_ESC_DMSO_R1_mm10_FPMS31__macs3_peak_52426	49	.	3.83865	6.93998	4.96141
chr6	37581000	37582000	chr6	37737000	37738000	0.0305215	2.59921	37580000	37720000	1	2	chr6	37580643	37581940	H3K9me3_ESC_DMSO_R1_mm10_FPMS31__macs3_peak_53180	20	.	2.77471	3.67041	2.02381
chr6	37581000	37582000	chr6	37737000	37738000	0.0305215	2.59921	37580000	37720000	1	2	chr6	37737574	37752622	H3K9me3_ESC_DMSO_R1_mm10_FPMS31__macs3_peak_53193	57	.	4.23292	7.8553	5.77529
chr6	37596000	37597000	chr6	37739000	37740000	0.00177724	4.52548	37580000	37720000	1	2	chr6	37596208	37597860	H3K9me3_ESC_DMSO_R1_mm10_FPMS31__macs3_peak_53182	28	.	3.07491	4.65196	2.87165
chr6	37596000	37597000	chr6	37739000	37740000	0.00177724	4.52548	37580000	37720000	1	2	chr6	37737574	37752622	H3K9me3_ESC_DMSO_R1_mm10_FPMS31__macs3_peak_53193	57	.	4.23292	7.8553	5.77529
chr6	37597000	37598000	chr6	37759000	37760000	0.0356849	3.2	37580000	37740000	1	2	chr6	37596208	37597860	H3K9me3_ESC_DMSO_R1_mm10_FPMS31__macs3_peak_53182	28	.	3.07491	4.65196	2.87165
chr6	37597000	37598000	chr6	37759000	37760000	0.0356849	3.2	37580000	37740000	1	2	chr6	37754626	37760193	H3K9me3_ESC_DMSO_R1_mm10_FPMS31__macs3_peak_53194	48	.	3.74134	6.82147	4.83321
chr6	37609000	37610000	chr6	37729000	37730000	0.0224745	2.59921	37600000	37720000	1	2	chr6	37608589	37609092	H3K9me3_ESC_DMSO_R1_mm10_FPMS31__macs3_peak_53183	20	.	2.82207	3.67067	2.01127
chr6	37609000	37610000	chr6	37729000	37730000	0.0224745	2.59921	37600000	37720000	1	2	chr6	37727000	37730264	H3K9me3_ESC_DMSO_R1_mm10_FPMS31__macs3_peak_53192	37	.	3.62966	5.57164	3.71135
chr6	37696000	37697000	chr6	37762000	37763000	0.0828043	3.67583	37680000	37760000	1	2	chr6	37691982	37697833	H3K9me3_ESC_DMSO_R1_mm10_FPMS31__macs3_peak_53189	53	.	4.31749	7.37125	5.31755
chr6	37696000	37697000	chr6	37762000	37763000	0.0828043	3.67583	37680000	37760000	1	2	chr6	37762161	37786155	H3K9me3_ESC_DMSO_R1_mm10_FPMS31__macs3_peak_53194	48	.	3.74134	6.82147	4.83321
chr6	37696000	37697000	chr6	37850000	37851000	0.0643595	2.59921	37680000	37840000	1	2	chr6	37691982	37697833	H3K9me3_ESC_DMSO_R1_mm10_FPMS31__macs3_peak_53189	53	.	4.31749	7.37125	5.31755
chr6	37696000	37697000	chr6	37850000	37851000	0.0643595	2.59921	37680000	37840000	1	2	chr6	37847105	37856393	H3K9me3_ESC_DMSO_R1_mm10_FPMS31__macs3_peak_53201	44	.	3.61205	6.41433	4.46584
chr6	37739000	37740000	chr6	37876000	37877000	0.038092	3.2	37720000	37860000	1	2	chr6	37737574	37752622	H3K9me3_ESC_DMSO_R1_mm10_FPMS31__macs3_peak_53193	57	.	4.23292	7.8553	5.77529
chr6	37739000	37740000	chr6	37876000	37877000	0.038092	3.2	37720000	37860000	1	2	chr6	37872383	37881968	H3K9me3_ESC_DMSO_R1_mm10_FPMS31__macs3_peak_53203	99	.	5.02544	12.3838	9.93963
chr6	37740000	37741000	chr6	37760000	37761000	0.0747735	2.11121	37740000	37760000	1	2	chr6	37737574	37752622	H3K9me3_ESC_DMSO_R1_mm10_FPMS31__macs3_peak_53193	57	.	4.23292	7.8553	5.77529
chr6	37740000	37741000	chr6	37760000	37761000	0.0747735	2.11121	37740000	37760000	1	2	chr6	37754626	37760193	H3K9me3_ESC_DMSO_R1_mm10_FPMS31__macs3_peak_53194	48	.	3.74134	6.82147	4.83321
chr6	37740000	37741000	chr6	37820000	37821000	0.00870144	3.2	37740000	37820000	1	2	chr6	37737574	37752622	H3K9me3_ESC_DMSO_R1_mm10_FPMS31__macs3_peak_53193	57	.	4.23292	7.8553	5.77529
chr6	37740000	37741000	chr6	37820000	37821000	0.00870144	3.2	37740000	37820000	1	2	chr6	37815789	37823442	H3K9me3_ESC_DMSO_R1_mm10_FPMS31__macs3_peak_53197	35	.	3.35416	5.37428	3.53774
chr6	37741000	37742000	chr6	37850000	37851000	9.73591e-05	3.67583	37740000	37840000	1	2	chr6	37737574	37752622	H3K9me3_ESC_DMSO_R1_mm10_FPMS31__macs3_peak_53193	57	.	4.23292	7.8553	5.77529
chr6	37741000	37742000	chr6	37850000	37851000	9.73591e-05	3.67583	37740000	37840000	1	2	chr6	37847105	37856393	H3K9me3_ESC_DMSO_R1_mm10_FPMS31__macs3_peak_53201	44	.	3.61205	6.41433	4.46584
chr6	37741000	37742000	chr6	37765000	37766000	0.0386783	5.57152	37740000	37760000	1	2	chr6	37737574	37752622	H3K9me3_ESC_DMSO_R1_mm10_FPMS31__macs3_peak_53193	57	.	4.23292	7.8553	5.77529
chr6	37741000	37742000	chr6	37765000	37766000	0.0386783	5.57152	37740000	37760000	1	2	chr6	37762161	37786155	H3K9me3_ESC_DMSO_R1_mm10_FPMS31__macs3_peak_53194	48	.	3.74134	6.82147	4.83321
chr6	37743000	37744000	chr6	37836000	37837000	0.0645149	2.11121	37740000	37820000	1	2	chr6	37737574	37752622	H3K9me3_ESC_DMSO_R1_mm10_FPMS31__macs3_peak_53193	57	.	4.23292	7.8553	5.77529
chr6	37743000	37744000	chr6	37836000	37837000	0.0645149	2.11121	37740000	37820000	1	2	chr6	37828437	37840411	H3K9me3_ESC_DMSO_R1_mm10_FPMS31__macs3_peak_53199	34	.	3.21106	5.34	3.49801
chr6	37745000	37746000	chr6	37850000	37851000	0.000313527	3.67583	37740000	37840000	1	2	chr6	37737574	37752622	H3K9me3_ESC_DMSO_R1_mm10_FPMS31__macs3_peak_53193	57	.	4.23292	7.8553	5.77529
chr6	37745000	37746000	chr6	37850000	37851000	0.000313527	3.67583	37740000	37840000	1	2	chr6	37847105	37856393	H3K9me3_ESC_DMSO_R1_mm10_FPMS31__macs3_peak_53201	44	.	3.61205	6.41433	4.46584
chr6	37746000	37747000	chr6	37810000	37811000	0.0607256	2.59921	37740000	37800000	1	2	chr6	37737574	37752622	H3K9me3_ESC_DMSO_R1_mm10_FPMS31__macs3_peak_53193	57	.	4.23292	7.8553	5.77529
chr6	37746000	37747000	chr6	37810000	37811000	0.0607256	2.59921	37740000	37800000	1	2	chr6	37810663	37811054	H3K9me3_ESC_DMSO_R1_mm10_FPMS31__macs3_peak_53196	14	.	2.60127	3.01194	1.45667
chr6	37749000	37750000	chr6	37794000	37795000	0.0533244	3.2	37740000	37780000	1	2	chr6	37737574	37752622	H3K9me3_ESC_DMSO_R1_mm10_FPMS31__macs3_peak_53193	57	.	4.23292	7.8553	5.77529
chr6	37749000	37750000	chr6	37794000	37795000	0.0533244	3.2	37740000	37780000	1	2	chr6	37791615	37794999	H3K9me3_ESC_DMSO_R1_mm10_FPMS31__macs3_peak_53195	37	.	3.50624	5.64174	3.76031
chr6	37749000	37750000	chr6	37836000	37837000	0.000449812	3.67583	37740000	37820000	1	2	chr6	37737574	37752622	H3K9me3_ESC_DMSO_R1_mm10_FPMS31__macs3_peak_53193	57	.	4.23292	7.8553	5.77529
chr6	37749000	37750000	chr6	37836000	37837000	0.000449812	3.67583	37740000	37820000	1	2	chr6	37828437	37840411	H3K9me3_ESC_DMSO_R1_mm10_FPMS31__macs3_peak_53199	34	.	3.21106	5.34	3.49801
chr6	37751000	37752000	chr6	37798000	37799000	0.0518002	3.67583	37740000	37780000	1	2	chr6	37737574	37752622	H3K9me3_ESC_DMSO_R1_mm10_FPMS31__macs3_peak_53193	57	.	4.23292	7.8553	5.77529
chr6	37751000	37752000	chr6	37798000	37799000	0.0518002	3.67583	37740000	37780000	1	2	chr6	37798033	37806191	H3K9me3_ESC_DMSO_R1_mm10_FPMS31__macs3_peak_53195	37	.	3.50624	5.64174	3.76031
chr6	37754000	37755000	chr6	37784000	37785000	0.0825047	3.2	37740000	37780000	1	2	chr6	37754626	37760193	H3K9me3_ESC_DMSO_R1_mm10_FPMS31__macs3_peak_53194	48	.	3.74134	6.82147	4.83321
chr6	37754000	37755000	chr6	37784000	37785000	0.0825047	3.2	37740000	37780000	1	2	chr6	37762161	37786155	H3K9me3_ESC_DMSO_R1_mm10_FPMS31__macs3_peak_53194	48	.	3.74134	6.82147	4.83321
chr6	37756000	37757000	chr6	37850000	37851000	0.0788154	3.67583	37740000	37840000	1	2	chr6	37754626	37760193	H3K9me3_ESC_DMSO_R1_mm10_FPMS31__macs3_peak_53194	48	.	3.74134	6.82147	4.83321
chr6	37756000	37757000	chr6	37850000	37851000	0.0788154	3.67583	37740000	37840000	1	2	chr6	37847105	37856393	H3K9me3_ESC_DMSO_R1_mm10_FPMS31__macs3_peak_53201	44	.	3.61205	6.41433	4.46584
chr6	37760000	37761000	chr6	37877000	37878000	0.0229186	3.67583	37760000	37860000	1	2	chr6	37754626	37760193	H3K9me3_ESC_DMSO_R1_mm10_FPMS31__macs3_peak_53194	48	.	3.74134	6.82147	4.83321
chr6	37760000	37761000	chr6	37877000	37878000	0.0229186	3.67583	37760000	37860000	1	2	chr6	37872383	37881968	H3K9me3_ESC_DMSO_R1_mm10_FPMS31__macs3_peak_53203	99	.	5.02544	12.3838	9.93963
chr6	37769000	37770000	chr6	37851000	37852000	0.00393011	3.67583	37760000	37840000	1	2	chr6	37762161	37786155	H3K9me3_ESC_DMSO_R1_mm10_FPMS31__macs3_peak_53194	48	.	3.74134	6.82147	4.83321
chr6	37769000	37770000	chr6	37851000	37852000	0.00393011	3.67583	37760000	37840000	1	2	chr6	37847105	37856393	H3K9me3_ESC_DMSO_R1_mm10_FPMS31__macs3_peak_53201	44	.	3.61205	6.41433	4.46584
chr6	37770000	37771000	chr6	37876000	37877000	0.0238472	3.2	37760000	37860000	1	2	chr6	37762161	37786155	H3K9me3_ESC_DMSO_R1_mm10_FPMS31__macs3_peak_53194	48	.	3.74134	6.82147	4.83321
chr6	37770000	37771000	chr6	37876000	37877000	0.0238472	3.2	37760000	37860000	1	2	chr6	37872383	37881968	H3K9me3_ESC_DMSO_R1_mm10_FPMS31__macs3_peak_53203	99	.	5.02544	12.3838	9.93963
chr6	37772000	37773000	chr6	37832000	37833000	0.00809336	2.59921	37760000	37820000	1	2	chr6	37762161	37786155	H3K9me3_ESC_DMSO_R1_mm10_FPMS31__macs3_peak_53194	48	.	3.74134	6.82147	4.83321
chr6	37772000	37773000	chr6	37832000	37833000	0.00809336	2.59921	37760000	37820000	1	2	chr6	37828437	37840411	H3K9me3_ESC_DMSO_R1_mm10_FPMS31__macs3_peak_53199	34	.	3.21106	5.34	3.49801
chr6	37781000	37782000	chr6	37818000	37819000	0.0352176	2.11121	37780000	37800000	1	2	chr6	37762161	37786155	H3K9me3_ESC_DMSO_R1_mm10_FPMS31__macs3_peak_53194	48	.	3.74134	6.82147	4.83321
chr6	37781000	37782000	chr6	37818000	37819000	0.0352176	2.11121	37780000	37800000	1	2	chr6	37815789	37823442	H3K9me3_ESC_DMSO_R1_mm10_FPMS31__macs3_peak_53197	35	.	3.35416	5.37428	3.53774
chr6	37782000	37783000	chr6	37876000	37877000	0.00735847	3.67583	37780000	37860000	1	2	chr6	37762161	37786155	H3K9me3_ESC_DMSO_R1_mm10_FPMS31__macs3_peak_53194	48	.	3.74134	6.82147	4.83321
chr6	37782000	37783000	chr6	37876000	37877000	0.00735847	3.67583	37780000	37860000	1	2	chr6	37872383	37881968	H3K9me3_ESC_DMSO_R1_mm10_FPMS31__macs3_peak_53203	99	.	5.02544	12.3838	9.93963
chr6	37785000	37786000	chr6	37835000	37836000	0.00331261	3.67583	37780000	37820000	1	2	chr6	37762161	37786155	H3K9me3_ESC_DMSO_R1_mm10_FPMS31__macs3_peak_53194	48	.	3.74134	6.82147	4.83321
chr6	37785000	37786000	chr6	37835000	37836000	0.00331261	3.67583	37780000	37820000	1	2	chr6	37828437	37840411	H3K9me3_ESC_DMSO_R1_mm10_FPMS31__macs3_peak_53199	34	.	3.21106	5.34	3.49801
chr6	37792000	37793000	chr6	37848000	37849000	0.0543163	2.11121	37780000	37840000	1	2	chr6	37791615	37794999	H3K9me3_ESC_DMSO_R1_mm10_FPMS31__macs3_peak_53195	37	.	3.50624	5.64174	3.76031
chr6	37792000	37793000	chr6	37848000	37849000	0.0543163	2.11121	37780000	37840000	1	2	chr6	37847105	37856393	H3K9me3_ESC_DMSO_R1_mm10_FPMS31__macs3_peak_53201	44	.	3.61205	6.41433	4.46584
chr6	37794000	37795000	chr6	37876000	37877000	0.0659829	3.2	37780000	37860000	1	2	chr6	37791615	37794999	H3K9me3_ESC_DMSO_R1_mm10_FPMS31__macs3_peak_53195	37	.	3.50624	5.64174	3.76031
chr6	37794000	37795000	chr6	37876000	37877000	0.0659829	3.2	37780000	37860000	1	2	chr6	37872383	37881968	H3K9me3_ESC_DMSO_R1_mm10_FPMS31__macs3_peak_53203	99	.	5.02544	12.3838	9.93963
chr6	37801000	37802000	chr6	37819000	37820000	0.0852679	3.67583	37800000	37800000	1	2	chr6	37798033	37806191	H3K9me3_ESC_DMSO_R1_mm10_FPMS31__macs3_peak_53195	37	.	3.50624	5.64174	3.76031
chr6	37801000	37802000	chr6	37819000	37820000	0.0852679	3.67583	37800000	37800000	1	2	chr6	37815789	37823442	H3K9me3_ESC_DMSO_R1_mm10_FPMS31__macs3_peak_53197	35	.	3.35416	5.37428	3.53774
chr6	37802000	37803000	chr6	37852000	37853000	0.0879279	2.59921	37800000	37840000	1	2	chr6	37798033	37806191	H3K9me3_ESC_DMSO_R1_mm10_FPMS31__macs3_peak_53195	37	.	3.50624	5.64174	3.76031
chr6	37802000	37803000	chr6	37852000	37853000	0.0879279	2.59921	37800000	37840000	1	2	chr6	37847105	37856393	H3K9me3_ESC_DMSO_R1_mm10_FPMS31__macs3_peak_53201	44	.	3.61205	6.41433	4.46584
chr6	37817000	37818000	chr6	37876000	37877000	0.00152729	3.67583	37800000	37860000	1	2	chr6	37815789	37823442	H3K9me3_ESC_DMSO_R1_mm10_FPMS31__macs3_peak_53197	35	.	3.35416	5.37428	3.53774
chr6	37817000	37818000	chr6	37876000	37877000	0.00152729	3.67583	37800000	37860000	1	2	chr6	37872383	37881968	H3K9me3_ESC_DMSO_R1_mm10_FPMS31__macs3_peak_53203	99	.	5.02544	12.3838	9.93963
chr6	37818000	37819000	chr6	37862000	37863000	0.034438	2.59921	37800000	37860000	1	2	chr6	37815789	37823442	H3K9me3_ESC_DMSO_R1_mm10_FPMS31__macs3_peak_53197	35	.	3.35416	5.37428	3.53774
chr6	37818000	37819000	chr6	37862000	37863000	0.034438	2.59921	37800000	37860000	1	2	chr6	37859538	37863987	H3K9me3_ESC_DMSO_R1_mm10_FPMS31__macs3_peak_53202	21	.	2.93882	3.8674	2.19542
chr6	37819000	37820000	chr6	37835000	37836000	0.0902785	2.59921	37800000	37820000	1	2	chr6	37815789	37823442	H3K9me3_ESC_DMSO_R1_mm10_FPMS31__macs3_peak_53197	35	.	3.35416	5.37428	3.53774
chr6	37819000	37820000	chr6	37835000	37836000	0.0902785	2.59921	37800000	37820000	1	2	chr6	37828437	37840411	H3K9me3_ESC_DMSO_R1_mm10_FPMS31__macs3_peak_53199	34	.	3.21106	5.34	3.49801
chr6	37834000	37835000	chr6	37876000	37877000	0.000370849	3.67583	37820000	37860000	1	2	chr6	37828437	37840411	H3K9me3_ESC_DMSO_R1_mm10_FPMS31__macs3_peak_53199	34	.	3.21106	5.34	3.49801
chr6	37834000	37835000	chr6	37876000	37877000	0.000370849	3.67583	37820000	37860000	1	2	chr6	37872383	37881968	H3K9me3_ESC_DMSO_R1_mm10_FPMS31__macs3_peak_53203	99	.	5.02544	12.3838	9.93963
chr6	37835000	37836000	chr6	37851000	37852000	0.00339379	3.67583	37820000	37840000	1	2	chr6	37828437	37840411	H3K9me3_ESC_DMSO_R1_mm10_FPMS31__macs3_peak_53199	34	.	3.21106	5.34	3.49801
chr6	37835000	37836000	chr6	37851000	37852000	0.00339379	3.67583	37820000	37840000	1	2	chr6	37847105	37856393	H3K9me3_ESC_DMSO_R1_mm10_FPMS31__macs3_peak_53201	44	.	3.61205	6.41433	4.46584
chr6	37850000	37851000	chr6	37876000	37877000	0.00452538	3.2	37840000	37860000	1	2	chr6	37847105	37856393	H3K9me3_ESC_DMSO_R1_mm10_FPMS31__macs3_peak_53201	44	.	3.61205	6.41433	4.46584
chr6	37850000	37851000	chr6	37876000	37877000	0.00452538	3.2	37840000	37860000	1	2	chr6	37872383	37881968	H3K9me3_ESC_DMSO_R1_mm10_FPMS31__macs3_peak_53203	99	.	5.02544	12.3838	9.93963
chr6	37863000	37864000	chr6	37876000	37877000	0.0927055	2.11121	37860000	37860000	1	2	chr6	37859538	37863987	H3K9me3_ESC_DMSO_R1_mm10_FPMS31__macs3_peak_53202	21	.	2.93882	3.8674	2.19542
chr6	37863000	37864000	chr6	37876000	37877000	0.0927055	2.11121	37860000	37860000	1	2	chr6	37872383	37881968	H3K9me3_ESC_DMSO_R1_mm10_FPMS31__macs3_peak_53203	99	.	5.02544	12.3838	9.93963
chr6	37878000	37879000	chr6	37935000	37936000	0.0150073	3.67583	37860000	37920000	1	2	chr6	37872383	37881968	H3K9me3_ESC_DMSO_R1_mm10_FPMS31__macs3_peak_53203	99	.	5.02544	12.3838	9.93963
chr6	37878000	37879000	chr6	37935000	37936000	0.0150073	3.67583	37860000	37920000	1	2	chr6	37932145	37938477	H3K9me3_ESC_DMSO_R1_mm10_FPMS31__macs3_peak_53206	57	.	4.46787	7.85149	5.76375
chr6	49271000	49272000	chr6	49349000	49350000	0.0124699	2.11121	49260000	49340000	1	2	chr6	49270711	49273520	H3K9me3_ESC_DMSO_R1_mm10_FPMS31__macs3_peak_53499	74	.	4.62044	9.6961	7.45908
chr6	49271000	49272000	chr6	49349000	49350000	0.0124699	2.11121	49260000	49340000	1	2	chr6	49348088	49349099	H3K9me3_ESC_DMSO_R1_mm10_FPMS31__macs3_peak_53503	27	.	3.34556	4.51073	2.7574
chr6	49274000	49275000	chr6	49307000	49308000	0.0124699	3.2	49260000	49300000	1	2	chr6	49274931	49281160	H3K9me3_ESC_DMSO_R1_mm10_FPMS31__macs3_peak_53499	74	.	4.62044	9.6961	7.45908
chr6	49274000	49275000	chr6	49307000	49308000	0.0124699	3.2	49260000	49300000	1	2	chr6	49305777	49308029	H3K9me3_ESC_DMSO_R1_mm10_FPMS31__macs3_peak_53500	47	.	4.0123	6.7893	4.76753
chr6	49279000	49280000	chr6	49305000	49306000	0.0875571	2.11121	49260000	49300000	1	2	chr6	49274931	49281160	H3K9me3_ESC_DMSO_R1_mm10_FPMS31__macs3_peak_53499	74	.	4.62044	9.6961	7.45908
chr6	49279000	49280000	chr6	49305000	49306000	0.0875571	2.11121	49260000	49300000	1	2	chr6	49305777	49308029	H3K9me3_ESC_DMSO_R1_mm10_FPMS31__macs3_peak_53500	47	.	4.0123	6.7893	4.76753
chr6	57284000	57285000	chr6	57317000	57318000	0.0630984	2.11121	57280000	57300000	1	2	chr6	57282019	57284847	H3K9me3_ESC_DMSO_R1_mm10_FPMS31__macs3_peak_53722	28	.	3.32472	4.60932	2.84323
chr6	57284000	57285000	chr6	57317000	57318000	0.0630984	2.11121	57280000	57300000	1	2	chr6	57316244	57318702	H3K9me3_ESC_DMSO_R1_mm10_FPMS31__macs3_peak_53727	53	.	4.63704	7.3807	5.3107
chr6	60347000	60348000	chr6	60552000	60553000	0.000534606	2.59921	60340000	60540000	1	2	chr6	60344596	60352321	H3K9me3_ESC_DMSO_R1_mm10_FPMS31__macs3_peak_53876	67	.	4.90998	8.89776	6.75335
chr6	60347000	60348000	chr6	60552000	60553000	0.000534606	2.59921	60340000	60540000	1	2	chr6	60544764	60554768	H3K9me3_ESC_DMSO_R1_mm10_FPMS31__macs3_peak_53892	49	.	4.22021	6.96685	4.95688
chr6	89839000	89840000	chr6	89857000	89858000	0.0996301	3.67583	89820000	89840000	1	2	chr6	89839036	89840497	H3K9me3_ESC_DMSO_R1_mm10_FPMS31__macs3_peak_54624	52	.	4.57568	7.34196	5.29514
chr6	89839000	89840000	chr6	89857000	89858000	0.0996301	3.67583	89820000	89840000	1	2	chr6	89857705	89863777	H3K9me3_ESC_DMSO_R1_mm10_FPMS31__macs3_peak_54627	32	.	3.401	5.06789	3.25357
chr6	87946000	87947000	chr6	87959000	87960000	0.00548385	2.11121	87940000	87940000	1	2	chr6	87945921	87955070	H3K9me3_ESC_DMSO_R1_mm10_FPMS31__macs3_peak_54592	64	.	4.80853	8.56187	6.42951
chr6	87946000	87947000	chr6	87959000	87960000	0.00548385	2.11121	87940000	87940000	1	2	chr6	87957509	87964007	H3K9me3_ESC_DMSO_R1_mm10_FPMS31__macs3_peak_54592	64	.	4.80853	8.56187	6.42951
chr6	93790000	93791000	chr6	93849000	93850000	1.29505e-05	3.2	93780000	93840000	1	2	chr6	93786617	93794467	H3K9me3_ESC_DMSO_R1_mm10_FPMS31__macs3_peak_54721	91	.	5.35928	11.4524	9.15699
chr6	93790000	93791000	chr6	93849000	93850000	1.29505e-05	3.2	93780000	93840000	1	2	chr6	93848487	93851522	H3K9me3_ESC_DMSO_R1_mm10_FPMS31__macs3_peak_54723	33	.	3.53183	5.22267	3.38046
chr6	121962000	121963000	chr6	121984000	121985000	0.03335	3.67583	121960000	121980000	1	2	chr6	121954930	121962051	H3K9me3_ESC_DMSO_R1_mm10_FPMS31__macs3_peak_55277	32	.	3.56362	5.08569	3.25713
chr6	121962000	121963000	chr6	121984000	121985000	0.03335	3.67583	121960000	121980000	1	2	chr6	121982775	121985804	H3K9me3_ESC_DMSO_R1_mm10_FPMS31__macs3_peak_55281	33	.	3.67024	5.23089	3.39544
chr6	122048000	122049000	chr6	122106000	122107000	0.0347641	3.2	122040000	122100000	1	2	chr6	122046745	122048501	H3K9me3_ESC_DMSO_R1_mm10_FPMS31__macs3_peak_55283	28	.	3.44281	4.61358	2.85258
chr6	122048000	122049000	chr6	122106000	122107000	0.0347641	3.2	122040000	122100000	1	2	chr6	122103034	122128524	H3K9me3_ESC_DMSO_R1_mm10_FPMS31__macs3_peak_55289	89	.	5.8669	11.2707	8.92412
chr6	122048000	122049000	chr6	122118000	122119000	0.0571338	3.2	122040000	122100000	1	2	chr6	122046745	122048501	H3K9me3_ESC_DMSO_R1_mm10_FPMS31__macs3_peak_55283	28	.	3.44281	4.61358	2.85258
chr6	122048000	122049000	chr6	122118000	122119000	0.0571338	3.2	122040000	122100000	1	2	chr6	122103034	122128524	H3K9me3_ESC_DMSO_R1_mm10_FPMS31__macs3_peak_55289	89	.	5.8669	11.2707	8.92412
chr6	122063000	122064000	chr6	122104000	122105000	0.0444203	3.67583	122060000	122100000	1	2	chr6	122063032	122066213	H3K9me3_ESC_DMSO_R1_mm10_FPMS31__macs3_peak_55285	36	.	3.67853	5.47915	3.64129
chr6	122063000	122064000	chr6	122104000	122105000	0.0444203	3.67583	122060000	122100000	1	2	chr6	122103034	122128524	H3K9me3_ESC_DMSO_R1_mm10_FPMS31__macs3_peak_55289	89	.	5.8669	11.2707	8.92412
chr6	122068000	122069000	chr6	122127000	122128000	0.0712018	2.11121	122060000	122120000	1	2	chr6	122067382	122072567	H3K9me3_ESC_DMSO_R1_mm10_FPMS31__macs3_peak_55285	36	.	3.67853	5.47915	3.64129
chr6	122068000	122069000	chr6	122127000	122128000	0.0712018	2.11121	122060000	122120000	1	2	chr6	122103034	122128524	H3K9me3_ESC_DMSO_R1_mm10_FPMS31__macs3_peak_55289	89	.	5.8669	11.2707	8.92412
chr6	122104000	122105000	chr6	122121000	122122000	0.00710669	3.2	122100000	122120000	1	2	chr6	122103034	122128524	H3K9me3_ESC_DMSO_R1_mm10_FPMS31__macs3_peak_55289	89	.	5.8669	11.2707	8.92412
chr6	122104000	122105000	chr6	122121000	122122000	0.00710669	3.2	122100000	122120000	1	2	chr6	122103034	122128524	H3K9me3_ESC_DMSO_R1_mm10_FPMS31__macs3_peak_55289	89	.	5.8669	11.2707	8.92412
chr6	136440000	136441000	chr6	136495000	136496000	0.0111113	2.59921	136440000	136480000	1	2	chr6	136439863	136445873	H3K9me3_ESC_DMSO_R1_mm10_FPMS31__macs3_peak_55805	45	.	3.98386	6.46369	4.5007
chr6	136440000	136441000	chr6	136495000	136496000	0.0111113	2.59921	136440000	136480000	1	2	chr6	136490696	136501474	H3K9me3_ESC_DMSO_R1_mm10_FPMS31__macs3_peak_55809	44	.	3.99713	6.40281	4.45497
chr6	136454000	136455000	chr6	136480000	136481000	0.0163979	3.67583	136440000	136480000	1	2	chr6	136451599	136457322	H3K9me3_ESC_DMSO_R1_mm10_FPMS31__macs3_peak_55806	42	.	3.9692	6.12669	4.21182
chr6	136454000	136455000	chr6	136480000	136481000	0.0163979	3.67583	136440000	136480000	1	2	chr6	136480204	136485261	H3K9me3_ESC_DMSO_R1_mm10_FPMS31__macs3_peak_55808	43	.	3.98257	6.3382	4.39516
chr6	136466000	136467000	chr6	136519000	136520000	0.000247445	2.11121	136460000	136500000	1	2	chr6	136466590	136468146	H3K9me3_ESC_DMSO_R1_mm10_FPMS31__macs3_peak_55807	68	.	4.66597	9.08826	6.89862
chr6	136466000	136467000	chr6	136519000	136520000	0.000247445	2.11121	136460000	136500000	1	2	chr6	136512098	136520759	H3K9me3_ESC_DMSO_R1_mm10_FPMS31__macs3_peak_55810	52	.	4.29648	7.23706	5.23378
chr6	136467000	136468000	chr6	136494000	136495000	0.000991086	3.67583	136460000	136480000	1	2	chr6	136466590	136468146	H3K9me3_ESC_DMSO_R1_mm10_FPMS31__macs3_peak_55807	68	.	4.66597	9.08826	6.89862
chr6	136467000	136468000	chr6	136494000	136495000	0.000991086	3.67583	136460000	136480000	1	2	chr6	136490696	136501474	H3K9me3_ESC_DMSO_R1_mm10_FPMS31__macs3_peak_55809	44	.	3.99713	6.40281	4.45497
chr6	136468000	136469000	chr6	136482000	136483000	0.037954	2.11121	136460000	136480000	1	2	chr6	136466590	136468146	H3K9me3_ESC_DMSO_R1_mm10_FPMS31__macs3_peak_55807	68	.	4.66597	9.08826	6.89862
chr6	136468000	136469000	chr6	136482000	136483000	0.037954	2.11121	136460000	136480000	1	2	chr6	136480204	136485261	H3K9me3_ESC_DMSO_R1_mm10_FPMS31__macs3_peak_55808	43	.	3.98257	6.3382	4.39516
chr6	136480000	136481000	chr6	136515000	136516000	3.6312e-09	3.2	136480000	136500000	1	2	chr6	136480204	136485261	H3K9me3_ESC_DMSO_R1_mm10_FPMS31__macs3_peak_55808	43	.	3.98257	6.3382	4.39516
chr6	136480000	136481000	chr6	136515000	136516000	3.6312e-09	3.2	136480000	136500000	1	2	chr6	136512098	136520759	H3K9me3_ESC_DMSO_R1_mm10_FPMS31__macs3_peak_55810	52	.	4.29648	7.23706	5.23378
chr6	136494000	136495000	chr6	136518000	136519000	2.75805e-07	3.67583	136480000	136500000	1	2	chr6	136490696	136501474	H3K9me3_ESC_DMSO_R1_mm10_FPMS31__macs3_peak_55809	44	.	3.99713	6.40281	4.45497
chr6	136494000	136495000	chr6	136518000	136519000	2.75805e-07	3.67583	136480000	136500000	1	2	chr6	136512098	136520759	H3K9me3_ESC_DMSO_R1_mm10_FPMS31__macs3_peak_55810	52	.	4.29648	7.23706	5.23378
chr6	128674000	128675000	chr6	128719000	128720000	0.0944625	4.52548	128660000	128700000	1	2	chr6	128674122	128679932	H3K9me3_ESC_DMSO_R1_mm10_FPMS31__macs3_peak_55489	34	.	3.41404	5.29779	3.45447
chr6	128674000	128675000	chr6	128719000	128720000	0.0944625	4.52548	128660000	128700000	1	2	chr6	128716539	128720441	H3K9me3_ESC_DMSO_R1_mm10_FPMS31__macs3_peak_55492	43	.	3.78078	6.333	4.38077
chr6	149193000	149194000	chr6	149286000	149287000	0.00130718	2.11121	149180000	149280000	1	2	chr6	149190700	149194209	H3K9me3_ESC_DMSO_R1_mm10_FPMS31__macs3_peak_56197	54	.	4.13871	7.53364	5.46393
chr6	149193000	149194000	chr6	149286000	149287000	0.00130718	2.11121	149180000	149280000	1	2	chr6	149282144	149289586	H3K9me3_ESC_DMSO_R1_mm10_FPMS31__macs3_peak_56204	49	.	4.0272	6.9858	4.97908
chr6	149193000	149194000	chr6	149364000	149365000	0.000463261	2.59921	149180000	149360000	1	2	chr6	149190700	149194209	H3K9me3_ESC_DMSO_R1_mm10_FPMS31__macs3_peak_56197	54	.	4.13871	7.53364	5.46393
chr6	149193000	149194000	chr6	149364000	149365000	0.000463261	2.59921	149180000	149360000	1	2	chr6	149355528	149369503	H3K9me3_ESC_DMSO_R1_mm10_FPMS31__macs3_peak_56210	81	.	5.1532	10.3879	8.1224
chr6	149285000	149286000	chr6	149366000	149367000	4.23599e-07	3.67583	149280000	149360000	1	2	chr6	149282144	149289586	H3K9me3_ESC_DMSO_R1_mm10_FPMS31__macs3_peak_56204	49	.	4.0272	6.9858	4.97908
chr6	149285000	149286000	chr6	149366000	149367000	4.23599e-07	3.67583	149280000	149360000	1	2	chr6	149355528	149369503	H3K9me3_ESC_DMSO_R1_mm10_FPMS31__macs3_peak_56210	81	.	5.1532	10.3879	8.1224
chr7	5613000	5614000	chr7	5628000	5629000	0.0851338	2.11121	5600000	5620000	1	2	chr7	5613990	5618425	H3K9me3_ESC_DMSO_R1_mm10_FPMS31__macs3_peak_56314	35	.	3.78712	5.41748	3.56476
chr7	5613000	5614000	chr7	5628000	5629000	0.0851338	2.11121	5600000	5620000	1	2	chr7	5628958	5632158	H3K9me3_ESC_DMSO_R1_mm10_FPMS31__macs3_peak_56316	20	.	3.03971	3.75974	2.09592
chr7	5740000	5741000	chr7	5755000	5756000	0.0667774	2.11121	5740000	5740000	1	2	chr7	5731865	5743221	H3K9me3_ESC_DMSO_R1_mm10_FPMS31__macs3_peak_56327	58	.	4.57067	7.99326	5.89812
chr7	5740000	5741000	chr7	5755000	5756000	0.0667774	2.11121	5740000	5740000	1	2	chr7	5751477	5759942	H3K9me3_ESC_DMSO_R1_mm10_FPMS31__macs3_peak_56329	29	.	3.19234	4.77252	2.99641
chr7	5738000	5739000	chr7	5794000	5795000	0.0255606	3.2	5720000	5780000	1	2	chr7	5731865	5743221	H3K9me3_ESC_DMSO_R1_mm10_FPMS31__macs3_peak_56327	58	.	4.57067	7.99326	5.89812
chr7	5738000	5739000	chr7	5794000	5795000	0.0255606	3.2	5720000	5780000	1	2	chr7	5783850	5800551	H3K9me3_ESC_DMSO_R1_mm10_FPMS31__macs3_peak_56335	52	.	4.50753	7.32147	5.27418
chr7	5743000	5744000	chr7	5822000	5823000	0.0903935	2.11121	5740000	5820000	1	2	chr7	5731865	5743221	H3K9me3_ESC_DMSO_R1_mm10_FPMS31__macs3_peak_56327	58	.	4.57067	7.99326	5.89812
chr7	5743000	5744000	chr7	5822000	5823000	0.0903935	2.11121	5740000	5820000	1	2	chr7	5808895	5833066	H3K9me3_ESC_DMSO_R1_mm10_FPMS31__macs3_peak_56337	50	.	4.26584	7.08666	5.07869
chr7	5756000	5757000	chr7	5794000	5795000	0.0189487	3.67583	5740000	5780000	1	2	chr7	5751477	5759942	H3K9me3_ESC_DMSO_R1_mm10_FPMS31__macs3_peak_56329	29	.	3.19234	4.77252	2.99641
chr7	5756000	5757000	chr7	5794000	5795000	0.0189487	3.67583	5740000	5780000	1	2	chr7	5783850	5800551	H3K9me3_ESC_DMSO_R1_mm10_FPMS31__macs3_peak_56335	52	.	4.50753	7.32147	5.27418
chr7	5924000	5925000	chr7	5969000	5970000	0.0801668	2.11121	5920000	5960000	1	2	chr7	5920481	5925610	H3K9me3_ESC_DMSO_R1_mm10_FPMS31__macs3_peak_56346	32	.	3.7335	5.05974	3.226
chr7	5924000	5925000	chr7	5969000	5970000	0.0801668	2.11121	5920000	5960000	1	2	chr7	5961367	5975272	H3K9me3_ESC_DMSO_R1_mm10_FPMS31__macs3_peak_56351	43	.	4.04848	6.26219	4.3304
chr7	5941000	5942000	chr7	5978000	5979000	0.0739374	2.59921	5940000	5960000	1	2	chr7	5941915	5947766	H3K9me3_ESC_DMSO_R1_mm10_FPMS31__macs3_peak_56349	34	.	3.76708	5.2741	3.44189
chr7	5941000	5942000	chr7	5978000	5979000	0.0739374	2.59921	5940000	5960000	1	2	chr7	5976468	5990521	H3K9me3_ESC_DMSO_R1_mm10_FPMS31__macs3_peak_56351	43	.	4.04848	6.26219	4.3304
chr7	5967000	5968000	chr7	5987000	5988000	0.068726	3.2	5960000	5980000	1	2	chr7	5961367	5975272	H3K9me3_ESC_DMSO_R1_mm10_FPMS31__macs3_peak_56351	43	.	4.04848	6.26219	4.3304
chr7	5967000	5968000	chr7	5987000	5988000	0.068726	3.2	5960000	5980000	1	2	chr7	5976468	5990521	H3K9me3_ESC_DMSO_R1_mm10_FPMS31__macs3_peak_56351	43	.	4.04848	6.26219	4.3304
chr7	7062000	7063000	chr7	7107000	7108000	0.0333818	2.59921	7060000	7100000	1	2	chr7	7059250	7066256	H3K9me3_ESC_DMSO_R1_mm10_FPMS31__macs3_peak_56397	75	.	5.2618	9.82924	7.56215
chr7	7062000	7063000	chr7	7107000	7108000	0.0333818	2.59921	7060000	7100000	1	2	chr7	7106461	7108065	H3K9me3_ESC_DMSO_R1_mm10_FPMS31__macs3_peak_56399	33	.	3.54811	5.1437	3.30719
chr7	25869000	25870000	chr7	25902000	25903000	0.00752216	3.67583	25860000	25900000	1	2	chr7	25865104	25872436	H3K9me3_ESC_DMSO_R1_mm10_FPMS31__macs3_peak_57111	46	.	3.87935	6.5658	4.60281
chr7	25869000	25870000	chr7	25902000	25903000	0.00752216	3.67583	25860000	25900000	1	2	chr7	25901849	25902588	H3K9me3_ESC_DMSO_R1_mm10_FPMS31__macs3_peak_57113	31	.	3.34462	4.99766	3.18501
chr7	33438000	33439000	chr7	33462000	33463000	0.0873832	3.2	33420000	33460000	1	2	chr7	33438690	33439397	H3K9me3_ESC_DMSO_R1_mm10_FPMS31__macs3_peak_57369	18	.	3.00078	3.53597	1.89372
chr7	33438000	33439000	chr7	33462000	33463000	0.0873832	3.2	33420000	33460000	1	2	chr7	33461577	33462156	H3K9me3_ESC_DMSO_R1_mm10_FPMS31__macs3_peak_57371	35	.	3.78749	5.44964	3.58598
chr7	34026000	34027000	chr7	34071000	34072000	0.0254562	2.11121	34020000	34060000	1	2	chr7	34021349	34039626	H3K9me3_ESC_DMSO_R1_mm10_FPMS31__macs3_peak_57426	74	.	5.11601	9.6823	7.43354
chr7	34026000	34027000	chr7	34071000	34072000	0.0254562	2.11121	34020000	34060000	1	2	chr7	34069078	34076204	H3K9me3_ESC_DMSO_R1_mm10_FPMS31__macs3_peak_57431	46	.	4.02465	6.65482	4.69126
chr7	28219000	28220000	chr7	28238000	28239000	0.0455241	3.2	28200000	28220000	1	2	chr7	28216704	28238967	H3K9me3_ESC_DMSO_R1_mm10_FPMS31__macs3_peak_57219	58	.	4.4937	7.89141	5.80914
chr7	28219000	28220000	chr7	28238000	28239000	0.0455241	3.2	28200000	28220000	1	2	chr7	28216704	28238967	H3K9me3_ESC_DMSO_R1_mm10_FPMS31__macs3_peak_57219	58	.	4.4937	7.89141	5.80914
chr7	26374000	26375000	chr7	26407000	26408000	0.0123451	2.59921	26360000	26400000	1	2	chr7	26372428	26375911	H3K9me3_ESC_DMSO_R1_mm10_FPMS31__macs3_peak_57131	29	.	3.24505	4.70027	2.93557
chr7	26374000	26375000	chr7	26407000	26408000	0.0123451	2.59921	26360000	26400000	1	2	chr7	26402878	26413311	H3K9me3_ESC_DMSO_R1_mm10_FPMS31__macs3_peak_57134	53	.	4.35646	7.40536	5.3661
chr7	26661000	26662000	chr7	26689000	26690000	0.00954518	2.59921	26660000	26680000	1	2	chr7	26659354	26664073	H3K9me3_ESC_DMSO_R1_mm10_FPMS31__macs3_peak_57149	167	.	4.3934	19.3486	16.7807
chr7	26661000	26662000	chr7	26689000	26690000	0.00954518	2.59921	26660000	26680000	1	2	chr7	26688379	26705386	H3K9me3_ESC_DMSO_R1_mm10_FPMS31__macs3_peak_57151	101	.	5.97495	12.6716	10.1968
chr7	26689000	26690000	chr7	26712000	26713000	0.0740662	2.11121	26680000	26700000	1	2	chr7	26688379	26705386	H3K9me3_ESC_DMSO_R1_mm10_FPMS31__macs3_peak_57151	101	.	5.97495	12.6716	10.1968
chr7	26689000	26690000	chr7	26712000	26713000	0.0740662	2.11121	26680000	26700000	1	2	chr7	26709435	26712075	H3K9me3_ESC_DMSO_R1_mm10_FPMS31__macs3_peak_57152	32	.	3.44572	5.12876	3.29364
chr7	26690000	26691000	chr7	26702000	26703000	0.00769774	3.67583	26680000	26700000	1	2	chr7	26688379	26705386	H3K9me3_ESC_DMSO_R1_mm10_FPMS31__macs3_peak_57151	101	.	5.97495	12.6716	10.1968
chr7	26690000	26691000	chr7	26702000	26703000	0.00769774	3.67583	26680000	26700000	1	2	chr7	26688379	26705386	H3K9me3_ESC_DMSO_R1_mm10_FPMS31__macs3_peak_57151	101	.	5.97495	12.6716	10.1968
chr7	27708000	27709000	chr7	27760000	27761000	0.0102553	3.67583	27700000	27760000	1	2	chr7	27703920	27716815	H3K9me3_ESC_DMSO_R1_mm10_FPMS31__macs3_peak_57196	64	.	4.78365	8.64008	6.49593
chr7	27708000	27709000	chr7	27760000	27761000	0.0102553	3.67583	27700000	27760000	1	2	chr7	27757343	27764153	H3K9me3_ESC_DMSO_R1_mm10_FPMS31__macs3_peak_57201	81	.	4.95241	10.4157	8.14007
chr7	27775000	27776000	chr7	27798000	27799000	0.0138926	2.59921	27760000	27780000	1	2	chr7	27773202	27777888	H3K9me3_ESC_DMSO_R1_mm10_FPMS31__macs3_peak_57202	48	.	3.8829	6.82902	4.8529
chr7	27775000	27776000	chr7	27798000	27799000	0.0138926	2.59921	27760000	27780000	1	2	chr7	27795239	27798015	H3K9me3_ESC_DMSO_R1_mm10_FPMS31__macs3_peak_57203	93	.	5.49398	11.7677	9.36343
chr7	43188000	43189000	chr7	43225000	43226000	0.0113762	2.11121	43180000	43220000	1	2	chr7	43184337	43200474	H3K9me3_ESC_DMSO_R1_mm10_FPMS31__macs3_peak_57774	56	.	3.86909	7.70709	5.64099
chr7	43188000	43189000	chr7	43225000	43226000	0.0113762	2.11121	43180000	43220000	1	2	chr7	43222123	43228282	H3K9me3_ESC_DMSO_R1_mm10_FPMS31__macs3_peak_57776	33	.	3.67413	5.22546	3.37598
chr7	31256000	31257000	chr7	31289000	31290000	0.0208629	2.59921	31240000	31280000	1	2	chr7	31251648	31260328	H3K9me3_ESC_DMSO_R1_mm10_FPMS31__macs3_peak_57309	46	.	4.13549	6.62971	4.64773
chr7	31256000	31257000	chr7	31289000	31290000	0.0208629	2.59921	31240000	31280000	1	2	chr7	31280805	31292082	H3K9me3_ESC_DMSO_R1_mm10_FPMS31__macs3_peak_57311	37	.	3.88523	5.64569	3.76189
chr7	31268000	31269000	chr7	31355000	31356000	0.00279087	2.11121	31260000	31340000	1	2	chr7	31265372	31270759	H3K9me3_ESC_DMSO_R1_mm10_FPMS31__macs3_peak_57310	20	.	3.06827	3.71813	2.05047
chr7	31268000	31269000	chr7	31355000	31356000	0.00279087	2.11121	31260000	31340000	1	2	chr7	31342743	31355482	H3K9me3_ESC_DMSO_R1_mm10_FPMS31__macs3_peak_57316	41	.	3.95088	6.08082	4.17304
chr7	31283000	31284000	chr7	31355000	31356000	0.0503607	2.11121	31280000	31340000	1	2	chr7	31280805	31292082	H3K9me3_ESC_DMSO_R1_mm10_FPMS31__macs3_peak_57311	37	.	3.88523	5.64569	3.76189
chr7	31283000	31284000	chr7	31355000	31356000	0.0503607	2.11121	31280000	31340000	1	2	chr7	31342743	31355482	H3K9me3_ESC_DMSO_R1_mm10_FPMS31__macs3_peak_57316	41	.	3.95088	6.08082	4.17304
chr7	31288000	31289000	chr7	31342000	31343000	0.0231582	2.11121	31280000	31340000	1	2	chr7	31280805	31292082	H3K9me3_ESC_DMSO_R1_mm10_FPMS31__macs3_peak_57311	37	.	3.88523	5.64569	3.76189
chr7	31288000	31289000	chr7	31342000	31343000	0.0231582	2.11121	31280000	31340000	1	2	chr7	31342743	31355482	H3K9me3_ESC_DMSO_R1_mm10_FPMS31__macs3_peak_57316	41	.	3.95088	6.08082	4.17304
chr7	31327000	31328000	chr7	31349000	31350000	0.0247772	3.2	31320000	31340000	1	2	chr7	31323551	31335583	H3K9me3_ESC_DMSO_R1_mm10_FPMS31__macs3_peak_57316	41	.	3.95088	6.08082	4.17304
chr7	31327000	31328000	chr7	31349000	31350000	0.0247772	3.2	31320000	31340000	1	2	chr7	31342743	31355482	H3K9me3_ESC_DMSO_R1_mm10_FPMS31__macs3_peak_57316	41	.	3.95088	6.08082	4.17304
chr7	31327000	31328000	chr7	31355000	31356000	0.0545153	3.2	31320000	31340000	1	2	chr7	31323551	31335583	H3K9me3_ESC_DMSO_R1_mm10_FPMS31__macs3_peak_57316	41	.	3.95088	6.08082	4.17304
chr7	31327000	31328000	chr7	31355000	31356000	0.0545153	3.2	31320000	31340000	1	2	chr7	31342743	31355482	H3K9me3_ESC_DMSO_R1_mm10_FPMS31__macs3_peak_57316	41	.	3.95088	6.08082	4.17304
chr7	31351000	31352000	chr7	31377000	31378000	0.0434062	3.2	31340000	31360000	1	2	chr7	31342743	31355482	H3K9me3_ESC_DMSO_R1_mm10_FPMS31__macs3_peak_57316	41	.	3.95088	6.08082	4.17304
chr7	31351000	31352000	chr7	31377000	31378000	0.0434062	3.2	31340000	31360000	1	2	chr7	31372403	31381487	H3K9me3_ESC_DMSO_R1_mm10_FPMS31__macs3_peak_57317	26	.	3.23295	4.3957	2.65068
chr7	31394000	31395000	chr7	31424000	31425000	0.0219013	3.2	31380000	31420000	1	2	chr7	31390397	31394066	H3K9me3_ESC_DMSO_R1_mm10_FPMS31__macs3_peak_57318	43	.	4.07024	6.27994	4.36853
chr7	31394000	31395000	chr7	31424000	31425000	0.0219013	3.2	31380000	31420000	1	2	chr7	31415210	31432396	H3K9me3_ESC_DMSO_R1_mm10_FPMS31__macs3_peak_57323	46	.	4.23096	6.6329	4.6532
chr7	31395000	31396000	chr7	31482000	31483000	0.00285282	3.67583	31380000	31480000	1	2	chr7	31395515	31396104	H3K9me3_ESC_DMSO_R1_mm10_FPMS31__macs3_peak_57319	14	.	2.69539	2.95326	1.40938
chr7	31395000	31396000	chr7	31482000	31483000	0.00285282	3.67583	31380000	31480000	1	2	chr7	31477723	31483843	H3K9me3_ESC_DMSO_R1_mm10_FPMS31__macs3_peak_57333	32	.	3.65336	5.0347	3.21294
chr7	31419000	31420000	chr7	31435000	31436000	0.0339436	2.11121	31400000	31420000	1	2	chr7	31415210	31432396	H3K9me3_ESC_DMSO_R1_mm10_FPMS31__macs3_peak_57323	46	.	4.23096	6.6329	4.6532
chr7	31419000	31420000	chr7	31435000	31436000	0.0339436	2.11121	31400000	31420000	1	2	chr7	31435514	31437449	H3K9me3_ESC_DMSO_R1_mm10_FPMS31__macs3_peak_57324	52	.	4.52912	7.24469	5.21735
chr7	48527000	48528000	chr7	48563000	48564000	0.00780648	2.11121	48520000	48560000	1	2	chr7	48519987	48534686	H3K9me3_ESC_DMSO_R1_mm10_FPMS31__macs3_peak_57931	32	.	3.58083	5.05928	3.23681
chr7	48527000	48528000	chr7	48563000	48564000	0.00780648	2.11121	48520000	48560000	1	2	chr7	48560319	48564166	H3K9me3_ESC_DMSO_R1_mm10_FPMS31__macs3_peak_57935	24	.	3.17422	4.1084	2.4027
chr7	48562000	48563000	chr7	48583000	48584000	0.0396006	2.59921	48560000	48580000	1	2	chr7	48560319	48564166	H3K9me3_ESC_DMSO_R1_mm10_FPMS31__macs3_peak_57935	24	.	3.17422	4.1084	2.4027
chr7	48562000	48563000	chr7	48583000	48584000	0.0396006	2.59921	48560000	48580000	1	2	chr7	48582874	48583638	H3K9me3_ESC_DMSO_R1_mm10_FPMS31__macs3_peak_57937	13	.	2.65585	2.90273	1.36642
chr7	40469000	40470000	chr7	40566000	40567000	0.0677389	2.11121	40460000	40560000	1	2	chr7	40467103	40470394	H3K9me3_ESC_DMSO_R1_mm10_FPMS31__macs3_peak_57622	30	.	3.3913	4.80958	3.04269
chr7	40469000	40470000	chr7	40566000	40567000	0.0677389	2.11121	40460000	40560000	1	2	chr7	40564528	40566104	H3K9me3_ESC_DMSO_R1_mm10_FPMS31__macs3_peak_57626	15	.	2.77058	3.14094	1.57464
chr7	36995000	36996000	chr7	37027000	37028000	0.0895679	2.11121	36980000	37020000	1	2	chr7	36993578	36995350	H3K9me3_ESC_DMSO_R1_mm10_FPMS31__macs3_peak_57528	23	.	3.06825	3.99965	2.31584
chr7	36995000	36996000	chr7	37027000	37028000	0.0895679	2.11121	36980000	37020000	1	2	chr7	37027660	37030317	H3K9me3_ESC_DMSO_R1_mm10_FPMS31__macs3_peak_57530	23	.	3.269	4.07419	2.36335
chr7	62576000	62577000	chr7	62637000	62638000	0.0173785	2.11121	62560000	62620000	1	2	chr7	62576231	62578655	H3K9me3_ESC_DMSO_R1_mm10_FPMS31__macs3_peak_58299	31	.	3.6405	4.98795	3.17403
chr7	62576000	62577000	chr7	62637000	62638000	0.0173785	2.11121	62560000	62620000	1	2	chr7	62632681	62648601	H3K9me3_ESC_DMSO_R1_mm10_FPMS31__macs3_peak_58304	44	.	4.21953	6.45579	4.48943
chr7	108602000	108603000	chr7	108614000	108615000	0.0977331	2.11121	108600000	108600000	1	2	chr7	108597666	108606357	H3K9me3_ESC_DMSO_R1_mm10_FPMS31__macs3_peak_59397	51	.	4.22164	7.12258	5.11174
chr7	108602000	108603000	chr7	108614000	108615000	0.0977331	2.11121	108600000	108600000	1	2	chr7	108612677	108616078	H3K9me3_ESC_DMSO_R1_mm10_FPMS31__macs3_peak_59399	32	.	3.37675	5.0394	3.23173
chr7	108809000	108810000	chr7	108834000	108835000	0.0861047	2.11121	108800000	108820000	1	2	chr7	108809234	108812879	H3K9me3_ESC_DMSO_R1_mm10_FPMS31__macs3_peak_59410	43	.	3.87311	6.33092	4.39366
chr7	108809000	108810000	chr7	108834000	108835000	0.0861047	2.11121	108800000	108820000	1	2	chr7	108823657	108839551	H3K9me3_ESC_DMSO_R1_mm10_FPMS31__macs3_peak_59412	62	.	4.68338	8.36672	6.25559
chr7	127234000	127235000	chr7	127242000	127243000	0.0943494	2.11121	127220000	127240000	1	2	chr7	127234373	127242805	H3K9me3_ESC_DMSO_R1_mm10_FPMS31__macs3_peak_59802	37	.	3.37936	5.66727	3.78119
chr7	127234000	127235000	chr7	127242000	127243000	0.0943494	2.11121	127220000	127240000	1	2	chr7	127234373	127242805	H3K9me3_ESC_DMSO_R1_mm10_FPMS31__macs3_peak_59802	37	.	3.37936	5.66727	3.78119
chr7	127239000	127240000	chr7	127465000	127466000	1.82498e-08	4.22243	127220000	127460000	1	2	chr7	127234373	127242805	H3K9me3_ESC_DMSO_R1_mm10_FPMS31__macs3_peak_59802	37	.	3.37936	5.66727	3.78119
chr7	127239000	127240000	chr7	127465000	127466000	1.82498e-08	4.22243	127220000	127460000	1	2	chr7	127456467	127470194	H3K9me3_ESC_DMSO_R1_mm10_FPMS31__macs3_peak_59806	60	.	4.26801	8.22884	6.09783
chr7	127458000	127459000	chr7	127468000	127469000	1.01057e-07	2.59921	127440000	127460000	1	2	chr7	127456467	127470194	H3K9me3_ESC_DMSO_R1_mm10_FPMS31__macs3_peak_59806	60	.	4.26801	8.22884	6.09783
chr7	127458000	127459000	chr7	127468000	127469000	1.01057e-07	2.59921	127440000	127460000	1	2	chr7	127456467	127470194	H3K9me3_ESC_DMSO_R1_mm10_FPMS31__macs3_peak_59806	60	.	4.26801	8.22884	6.09783
chr7	127463000	127464000	chr7	127613000	127614000	3.36872e-10	4.22243	127460000	127600000	1	2	chr7	127456467	127470194	H3K9me3_ESC_DMSO_R1_mm10_FPMS31__macs3_peak_59806	60	.	4.26801	8.22884	6.09783
chr7	127463000	127464000	chr7	127613000	127614000	3.36872e-10	4.22243	127460000	127600000	1	2	chr7	127606677	127619223	H3K9me3_ESC_DMSO_R1_mm10_FPMS31__macs3_peak_59807	175	.	8.39534	20.5423	17.5758
chr7	127469000	127470000	chr7	127614000	127615000	0.0858945	2.11121	127460000	127600000	1	2	chr7	127456467	127470194	H3K9me3_ESC_DMSO_R1_mm10_FPMS31__macs3_peak_59806	60	.	4.26801	8.22884	6.09783
chr7	127469000	127470000	chr7	127614000	127615000	0.0858945	2.11121	127460000	127600000	1	2	chr7	127606677	127619223	H3K9me3_ESC_DMSO_R1_mm10_FPMS31__macs3_peak_59807	175	.	8.39534	20.5423	17.5758
chr7	127614000	127615000	chr7	127923000	127924000	1.78868e-06	3.67583	127600000	127920000	1	2	chr7	127606677	127619223	H3K9me3_ESC_DMSO_R1_mm10_FPMS31__macs3_peak_59807	175	.	8.39534	20.5423	17.5758
chr7	127614000	127615000	chr7	127923000	127924000	1.78868e-06	3.67583	127600000	127920000	1	2	chr7	127920278	127924826	H3K9me3_ESC_DMSO_R1_mm10_FPMS31__macs3_peak_59811	68	.	4.38979	9.07239	6.88219
chr7	142212000	142213000	chr7	142227000	142228000	0.00847594	3.2	142200000	142220000	1	2	chr7	142212653	142215079	H3K9me3_ESC_DMSO_R1_mm10_FPMS31__macs3_peak_60228	79	.	5.68421	10.2384	7.95972
chr7	142212000	142213000	chr7	142227000	142228000	0.00847594	3.2	142200000	142220000	1	2	chr7	142219105	142228427	H3K9me3_ESC_DMSO_R1_mm10_FPMS31__macs3_peak_60229	95	.	5.78181	11.8801	9.50875
chr8	22481000	22482000	chr8	22534000	22535000	0.00641538	3.2	22480000	22520000	1	2	chr8	22480695	22501223	H3K9me3_ESC_DMSO_R1_mm10_FPMS31__macs3_peak_60907	84	.	5.09432	10.7318	8.42522
chr8	22481000	22482000	chr8	22534000	22535000	0.00641538	3.2	22480000	22520000	1	2	chr8	22532988	22536358	H3K9me3_ESC_DMSO_R1_mm10_FPMS31__macs3_peak_60910	27	.	3.22588	4.52412	2.7648
chr8	22482000	22483000	chr8	22497000	22498000	0.000520208	3.67583	22480000	22480000	1	2	chr8	22480695	22501223	H3K9me3_ESC_DMSO_R1_mm10_FPMS31__macs3_peak_60907	84	.	5.09432	10.7318	8.42522
chr8	22482000	22483000	chr8	22497000	22498000	0.000520208	3.67583	22480000	22480000	1	2	chr8	22480695	22501223	H3K9me3_ESC_DMSO_R1_mm10_FPMS31__macs3_peak_60907	84	.	5.09432	10.7318	8.42522
chr8	22497000	22498000	chr8	22536000	22537000	0.0189818	2.11121	22480000	22520000	1	2	chr8	22480695	22501223	H3K9me3_ESC_DMSO_R1_mm10_FPMS31__macs3_peak_60907	84	.	5.09432	10.7318	8.42522
chr8	22497000	22498000	chr8	22536000	22537000	0.0189818	2.11121	22480000	22520000	1	2	chr8	22532988	22536358	H3K9me3_ESC_DMSO_R1_mm10_FPMS31__macs3_peak_60910	27	.	3.22588	4.52412	2.7648
chr8	41677000	41678000	chr8	41698000	41699000	0.0927016	3.67583	41660000	41680000	1	2	chr8	41673185	41686852	H3K9me3_ESC_DMSO_R1_mm10_FPMS31__macs3_peak_61474	59	.	4.7292	8.03615	5.9468
chr8	41677000	41678000	chr8	41698000	41699000	0.0927016	3.67583	41660000	41680000	1	2	chr8	41697867	41698759	H3K9me3_ESC_DMSO_R1_mm10_FPMS31__macs3_peak_61477	21	.	3.02305	3.83155	2.15357
chr8	37357000	37358000	chr8	37401000	37402000	0.0874945	2.59921	37340000	37400000	1	2	chr8	37356345	37361289	H3K9me3_ESC_DMSO_R1_mm10_FPMS31__macs3_peak_61396	28	.	3.11777	4.59406	2.8309
chr8	37357000	37358000	chr8	37401000	37402000	0.0874945	2.59921	37340000	37400000	1	2	chr8	37400980	37404105	H3K9me3_ESC_DMSO_R1_mm10_FPMS31__macs3_peak_61402	41	.	4.03888	6.13395	4.19381
chr8	73558000	73559000	chr8	73642000	73643000	0.0292241	2.59921	73540000	73640000	1	2	chr8	73557375	73561386	H3K9me3_ESC_DMSO_R1_mm10_FPMS31__macs3_peak_62315	25	.	2.93309	4.24558	2.53546
chr8	73558000	73559000	chr8	73642000	73643000	0.0292241	2.59921	73540000	73640000	1	2	chr8	73640233	73643295	H3K9me3_ESC_DMSO_R1_mm10_FPMS31__macs3_peak_62319	37	.	3.63012	5.63383	3.76293
chr8	100548000	100549000	chr8	100594000	100595000	0.0487353	3.67583	100540000	100580000	1	2	chr8	100539950	100554646	H3K9me3_ESC_DMSO_R1_mm10_FPMS31__macs3_peak_63069	49	.	4.27759	6.90343	4.91543
chr8	100548000	100549000	chr8	100594000	100595000	0.0487353	3.67583	100540000	100580000	1	2	chr8	100592674	100600118	H3K9me3_ESC_DMSO_R1_mm10_FPMS31__macs3_peak_63074	33	.	3.71251	5.12664	3.30109
chr8	106439000	106440000	chr8	106527000	106528000	0.0701251	2.11121	106420000	106520000	1	2	chr8	106439925	106443435	H3K9me3_ESC_DMSO_R1_mm10_FPMS31__macs3_peak_63227	39	.	3.76672	5.89792	3.99071
chr8	106439000	106440000	chr8	106527000	106528000	0.0701251	2.11121	106420000	106520000	1	2	chr8	106527783	106528678	H3K9me3_ESC_DMSO_R1_mm10_FPMS31__macs3_peak_63236	19	.	2.81153	3.61561	1.98345
chr8	118031000	118032000	chr8	118061000	118062000	0.0728994	3.2	118020000	118060000	1	2	chr8	118031844	118032994	H3K9me3_ESC_DMSO_R1_mm10_FPMS31__macs3_peak_63563	12	.	2.57218	2.75201	1.24481
chr8	118031000	118032000	chr8	118061000	118062000	0.0728994	3.2	118020000	118060000	1	2	chr8	118060580	118061414	H3K9me3_ESC_DMSO_R1_mm10_FPMS31__macs3_peak_63566	24	.	3.22237	4.1474	2.42871
chr8	123141000	123142000	chr8	123176000	123177000	2.86355e-09	2.59921	123140000	123160000	1	2	chr8	123137346	123143875	H3K9me3_ESC_DMSO_R1_mm10_FPMS31__macs3_peak_63700	110	.	6.05386	13.5392	11.0609
chr8	123141000	123142000	chr8	123176000	123177000	2.86355e-09	2.59921	123140000	123160000	1	2	chr8	123172482	123181147	H3K9me3_ESC_DMSO_R1_mm10_FPMS31__macs3_peak_63701	77	.	5.26677	10.0561	7.78816
chr9	3875000	3876000	chr9	3989000	3990000	0.0785452	3.2	3860000	3980000	1	2	chr9	3873724	3890099	H3K9me3_ESC_DMSO_R1_mm10_FPMS31__macs3_peak_63907	64	.	4.81675	8.58433	6.46191
chr9	3875000	3876000	chr9	3989000	3990000	0.0785452	3.2	3860000	3980000	1	2	chr9	3984724	3998542	H3K9me3_ESC_DMSO_R1_mm10_FPMS31__macs3_peak_63913	38	.	3.71188	5.70138	3.82266
chr9	20204000	20205000	chr9	20267000	20268000	0.087338	5.57152	20200000	20260000	1	2	chr9	20187709	20204075	H3K9me3_ESC_DMSO_R1_mm10_FPMS31__macs3_peak_64715	82	.	5.37503	10.481	8.27099
chr9	20204000	20205000	chr9	20267000	20268000	0.087338	5.57152	20200000	20260000	1	2	chr9	20262160	20276587	H3K9me3_ESC_DMSO_R1_mm10_FPMS31__macs3_peak_64718	58	.	4.43549	7.86391	5.83716
chr9	20228000	20229000	chr9	20270000	20271000	0.0101026	2.59921	20220000	20260000	1	2	chr9	20225301	20237540	H3K9me3_ESC_DMSO_R1_mm10_FPMS31__macs3_peak_64717	61	.	4.72673	8.20013	6.10066
chr9	20228000	20229000	chr9	20270000	20271000	0.0101026	2.59921	20220000	20260000	1	2	chr9	20262160	20276587	H3K9me3_ESC_DMSO_R1_mm10_FPMS31__macs3_peak_64718	58	.	4.43549	7.86391	5.83716
chr9	22187000	22188000	chr9	22207000	22208000	0.00301018	3.67583	22180000	22200000	1	2	chr9	22184265	22189442	H3K9me3_ESC_DMSO_R1_mm10_FPMS31__macs3_peak_64763	133	.	6.59465	16.1117	13.3775
chr9	22187000	22188000	chr9	22207000	22208000	0.00301018	3.67583	22180000	22200000	1	2	chr9	22202784	22211014	H3K9me3_ESC_DMSO_R1_mm10_FPMS31__macs3_peak_64766	40	.	3.66113	5.98289	4.09239
chr9	42715000	42716000	chr9	42743000	42744000	0.0807652	2.59921	42700000	42740000	1	2	chr9	42712725	42717286	H3K9me3_ESC_DMSO_R1_mm10_FPMS31__macs3_peak_65437	35	.	3.78546	5.40633	3.54986
chr9	42715000	42716000	chr9	42743000	42744000	0.0807652	2.59921	42700000	42740000	1	2	chr9	42741387	42747055	H3K9me3_ESC_DMSO_R1_mm10_FPMS31__macs3_peak_65439	58	.	4.44383	7.83639	5.81601
chr9	57292000	57293000	chr9	57321000	57322000	0.0771386	2.11121	57280000	57320000	1	2	chr9	57292698	57293141	H3K9me3_ESC_DMSO_R1_mm10_FPMS31__macs3_peak_65742	15	.	2.67515	3.09159	1.52936
chr9	57292000	57293000	chr9	57321000	57322000	0.0771386	2.11121	57280000	57320000	1	2	chr9	57314692	57322671	H3K9me3_ESC_DMSO_R1_mm10_FPMS31__macs3_peak_65745	26	.	3.00208	4.3954	2.66814
chr9	57370000	57371000	chr9	57400000	57401000	0.0207249	2.59921	57360000	57400000	1	2	chr9	57367927	57373640	H3K9me3_ESC_DMSO_R1_mm10_FPMS31__macs3_peak_65753	36	.	3.75416	5.54481	3.67172
chr9	57370000	57371000	chr9	57400000	57401000	0.0207249	2.59921	57360000	57400000	1	2	chr9	57398215	57402389	H3K9me3_ESC_DMSO_R1_mm10_FPMS31__macs3_peak_65754	46	.	3.67319	6.6292	4.65309
chr9	105937000	105938000	chr9	105962000	105963000	0.00890824	3.67583	105920000	105960000	1	2	chr9	105929368	105940632	H3K9me3_ESC_DMSO_R1_mm10_FPMS31__macs3_peak_66858	66	.	5.04077	8.78958	6.63459
chr9	105937000	105938000	chr9	105962000	105963000	0.00890824	3.67583	105920000	105960000	1	2	chr9	105959826	105965461	H3K9me3_ESC_DMSO_R1_mm10_FPMS31__macs3_peak_66859	46	.	4.21082	6.58446	4.60539
chr9	114405000	114406000	chr9	114419000	114420000	0.099145	3.2	114400000	114400000	1	2	chr9	114403711	114419910	H3K9me3_ESC_DMSO_R1_mm10_FPMS31__macs3_peak_67007	85	.	5.35199	10.7831	8.50871
chr9	114405000	114406000	chr9	114419000	114420000	0.099145	3.2	114400000	114400000	1	2	chr9	114403711	114419910	H3K9me3_ESC_DMSO_R1_mm10_FPMS31__macs3_peak_67007	85	.	5.35199	10.7831	8.50871
chr10	3271000	3272000	chr10	3292000	3293000	0.0982171	1.83792	3260000	3280000	1	2	chr10	3265787	3280445	H3K9me3_ESC_DMSO_R1_mm10_FPMS31__macs3_peak_5824	64	.	4.56547	8.53372	6.40383
chr10	3271000	3272000	chr10	3292000	3293000	0.0982171	1.83792	3260000	3280000	1	2	chr10	3286995	3293967	H3K9me3_ESC_DMSO_R1_mm10_FPMS31__macs3_peak_5825	48	.	4.22395	6.81552	4.85366
chr10	24410000	24411000	chr10	24592000	24593000	0.00307815	3.67583	24400000	24580000	1	2	chr10	24410827	24411661	H3K9me3_ESC_DMSO_R1_mm10_FPMS31__macs3_peak_6532	22	.	2.97779	3.91204	2.21878
chr10	24410000	24411000	chr10	24592000	24593000	0.00307815	3.67583	24400000	24580000	1	2	chr10	24592448	24593500	H3K9me3_ESC_DMSO_R1_mm10_FPMS31__macs3_peak_6540	25	.	2.98207	4.31613	2.57803
chr10	40264000	40265000	chr10	40331000	40332000	0.0238904	3.2	40260000	40320000	1	2	chr10	40264501	40264993	H3K9me3_ESC_DMSO_R1_mm10_FPMS31__macs3_peak_7109	14	.	2.57085	2.98233	1.42552
chr10	40264000	40265000	chr10	40331000	40332000	0.0238904	3.2	40260000	40320000	1	2	chr10	40330126	40331578	H3K9me3_ESC_DMSO_R1_mm10_FPMS31__macs3_peak_7113	34	.	3.58169	5.25661	3.4113
chr10	40592000	40593000	chr10	40663000	40664000	0.0766935	2.59921	40580000	40660000	1	2	chr10	40588341	40599868	H3K9me3_ESC_DMSO_R1_mm10_FPMS31__macs3_peak_7124	46	.	3.94993	6.6167	4.66476
chr10	40592000	40593000	chr10	40663000	40664000	0.0766935	2.59921	40580000	40660000	1	2	chr10	40656388	40671681	H3K9me3_ESC_DMSO_R1_mm10_FPMS31__macs3_peak_7132	67	.	4.67606	8.84246	6.7111
chr10	41773000	41774000	chr10	41796000	41797000	0.0721296	3.2	41760000	41780000	1	2	chr10	41771517	41807651	H3K9me3_ESC_DMSO_R1_mm10_FPMS31__macs3_peak_7180	65	.	4.60808	8.71148	6.55779
chr10	41773000	41774000	chr10	41796000	41797000	0.0721296	3.2	41760000	41780000	1	2	chr10	41771517	41807651	H3K9me3_ESC_DMSO_R1_mm10_FPMS31__macs3_peak_7180	65	.	4.60808	8.71148	6.55779
chr10	41777000	41778000	chr10	41802000	41803000	9.29682e-06	4.22243	41760000	41800000	1	2	chr10	41771517	41807651	H3K9me3_ESC_DMSO_R1_mm10_FPMS31__macs3_peak_7180	65	.	4.60808	8.71148	6.55779
chr10	41777000	41778000	chr10	41802000	41803000	9.29682e-06	4.22243	41760000	41800000	1	2	chr10	41771517	41807651	H3K9me3_ESC_DMSO_R1_mm10_FPMS31__macs3_peak_7180	65	.	4.60808	8.71148	6.55779
chr10	82193000	82194000	chr10	82232000	82233000	0.0666267	3.2	82180000	82220000	1	2	chr10	82188153	82194222	H3K9me3_ESC_DMSO_R1_mm10_FPMS31__macs3_peak_8338	34	.	3.70139	5.29878	3.46444
chr10	82193000	82194000	chr10	82232000	82233000	0.0666267	3.2	82180000	82220000	1	2	chr10	82219420	82237186	H3K9me3_ESC_DMSO_R1_mm10_FPMS31__macs3_peak_8340	60	.	4.40011	8.12167	6.01471
chr10	83395000	83396000	chr10	83451000	83452000	0.00433852	3.67583	83380000	83440000	1	2	chr10	83390318	83467501	H3K9me3_ESC_DMSO_R1_mm10_FPMS31__macs3_peak_8389	93	.	5.75457	11.6963	9.30395
chr10	83395000	83396000	chr10	83451000	83452000	0.00433852	3.67583	83380000	83440000	1	2	chr10	83390318	83467501	H3K9me3_ESC_DMSO_R1_mm10_FPMS31__macs3_peak_8389	93	.	5.75457	11.6963	9.30395
chr10	83407000	83408000	chr10	83452000	83453000	0.00492236	2.11121	83400000	83440000	1	2	chr10	83390318	83467501	H3K9me3_ESC_DMSO_R1_mm10_FPMS31__macs3_peak_8389	93	.	5.75457	11.6963	9.30395
chr10	83407000	83408000	chr10	83452000	83453000	0.00492236	2.11121	83400000	83440000	1	2	chr10	83390318	83467501	H3K9me3_ESC_DMSO_R1_mm10_FPMS31__macs3_peak_8389	93	.	5.75457	11.6963	9.30395
chr10	83408000	83409000	chr10	83481000	83482000	0.0116679	2.11121	83400000	83480000	1	2	chr10	83390318	83467501	H3K9me3_ESC_DMSO_R1_mm10_FPMS31__macs3_peak_8389	93	.	5.75457	11.6963	9.30395
chr10	83408000	83409000	chr10	83481000	83482000	0.0116679	2.11121	83400000	83480000	1	2	chr10	83470826	83488104	H3K9me3_ESC_DMSO_R1_mm10_FPMS31__macs3_peak_8390	93	.	5.79214	11.777	9.37716
chr10	83416000	83417000	chr10	83441000	83442000	0.00433852	3.2	83400000	83440000	1	2	chr10	83390318	83467501	H3K9me3_ESC_DMSO_R1_mm10_FPMS31__macs3_peak_8389	93	.	5.75457	11.6963	9.30395
chr10	83416000	83417000	chr10	83441000	83442000	0.00433852	3.2	83400000	83440000	1	2	chr10	83390318	83467501	H3K9me3_ESC_DMSO_R1_mm10_FPMS31__macs3_peak_8389	93	.	5.75457	11.6963	9.30395
chr10	83428000	83429000	chr10	83442000	83443000	0.0262707	3.67583	83420000	83440000	1	2	chr10	83390318	83467501	H3K9me3_ESC_DMSO_R1_mm10_FPMS31__macs3_peak_8389	93	.	5.75457	11.6963	9.30395
chr10	83428000	83429000	chr10	83442000	83443000	0.0262707	3.67583	83420000	83440000	1	2	chr10	83390318	83467501	H3K9me3_ESC_DMSO_R1_mm10_FPMS31__macs3_peak_8389	93	.	5.75457	11.6963	9.30395
chr10	83428000	83429000	chr10	83449000	83450000	0.00474276	3.67583	83420000	83440000	1	2	chr10	83390318	83467501	H3K9me3_ESC_DMSO_R1_mm10_FPMS31__macs3_peak_8389	93	.	5.75457	11.6963	9.30395
chr10	83428000	83429000	chr10	83449000	83450000	0.00474276	3.67583	83420000	83440000	1	2	chr10	83390318	83467501	H3K9me3_ESC_DMSO_R1_mm10_FPMS31__macs3_peak_8389	93	.	5.75457	11.6963	9.30395
chr10	83428000	83429000	chr10	83486000	83487000	0.0315017	2.11121	83420000	83480000	1	2	chr10	83390318	83467501	H3K9me3_ESC_DMSO_R1_mm10_FPMS31__macs3_peak_8389	93	.	5.75457	11.6963	9.30395
chr10	83428000	83429000	chr10	83486000	83487000	0.0315017	2.11121	83420000	83480000	1	2	chr10	83470826	83488104	H3K9me3_ESC_DMSO_R1_mm10_FPMS31__macs3_peak_8390	93	.	5.79214	11.777	9.37716
chr10	83443000	83444000	chr10	83485000	83486000	0.0543021	2.59921	83440000	83480000	1	2	chr10	83390318	83467501	H3K9me3_ESC_DMSO_R1_mm10_FPMS31__macs3_peak_8389	93	.	5.75457	11.6963	9.30395
chr10	83443000	83444000	chr10	83485000	83486000	0.0543021	2.59921	83440000	83480000	1	2	chr10	83470826	83488104	H3K9me3_ESC_DMSO_R1_mm10_FPMS31__macs3_peak_8390	93	.	5.79214	11.777	9.37716
chr10	83457000	83458000	chr10	83483000	83484000	0.0775697	2.11121	83440000	83480000	1	2	chr10	83390318	83467501	H3K9me3_ESC_DMSO_R1_mm10_FPMS31__macs3_peak_8389	93	.	5.75457	11.6963	9.30395
chr10	83457000	83458000	chr10	83483000	83484000	0.0775697	2.11121	83440000	83480000	1	2	chr10	83470826	83488104	H3K9me3_ESC_DMSO_R1_mm10_FPMS31__macs3_peak_8390	93	.	5.79214	11.777	9.37716
chr10	85047000	85048000	chr10	85061000	85062000	0.0129788	2.11121	85040000	85060000	1	2	chr10	85046448	85049491	H3K9me3_ESC_DMSO_R1_mm10_FPMS31__macs3_peak_8443	77	.	5.04392	10.1069	7.79428
chr10	85047000	85048000	chr10	85061000	85062000	0.0129788	2.11121	85040000	85060000	1	2	chr10	85059457	85076058	H3K9me3_ESC_DMSO_R1_mm10_FPMS31__macs3_peak_8445	38	.	3.4683	5.70857	3.82769
chr10	85047000	85048000	chr10	85068000	85069000	8.79817e-06	3.2	85040000	85060000	1	2	chr10	85046448	85049491	H3K9me3_ESC_DMSO_R1_mm10_FPMS31__macs3_peak_8443	77	.	5.04392	10.1069	7.79428
chr10	85047000	85048000	chr10	85068000	85069000	8.79817e-06	3.2	85040000	85060000	1	2	chr10	85059457	85076058	H3K9me3_ESC_DMSO_R1_mm10_FPMS31__macs3_peak_8445	38	.	3.4683	5.70857	3.82769
chr10	85048000	85049000	chr10	85079000	85080000	0.00587429	2.11121	85040000	85060000	1	2	chr10	85046448	85049491	H3K9me3_ESC_DMSO_R1_mm10_FPMS31__macs3_peak_8443	77	.	5.04392	10.1069	7.79428
chr10	85048000	85049000	chr10	85079000	85080000	0.00587429	2.11121	85040000	85060000	1	2	chr10	85077931	85081911	H3K9me3_ESC_DMSO_R1_mm10_FPMS31__macs3_peak_8446	39	.	3.5289	5.83351	3.94103
chr10	85056000	85057000	chr10	85078000	85079000	0.0435152	2.59921	85040000	85060000	1	2	chr10	85053948	85057275	H3K9me3_ESC_DMSO_R1_mm10_FPMS31__macs3_peak_8444	40	.	3.6411	5.93549	4.03254
chr10	85056000	85057000	chr10	85078000	85079000	0.0435152	2.59921	85040000	85060000	1	2	chr10	85077931	85081911	H3K9me3_ESC_DMSO_R1_mm10_FPMS31__macs3_peak_8446	39	.	3.5289	5.83351	3.94103
chr10	110863000	110864000	chr10	110913000	110914000	0.0922924	2.59921	110860000	110900000	1	2	chr10	110863916	110865168	H3K9me3_ESC_DMSO_R1_mm10_FPMS31__macs3_peak_8992	40	.	3.83107	6.0143	4.08866
chr10	110863000	110864000	chr10	110913000	110914000	0.0922924	2.59921	110860000	110900000	1	2	chr10	110907452	110915991	H3K9me3_ESC_DMSO_R1_mm10_FPMS31__macs3_peak_8996	80	.	4.99792	10.2493	8.01073
chr10	129362000	129363000	chr10	129384000	129385000	0.0959087	2.59921	129360000	129380000	1	2	chr10	129353281	129367662	H3K9me3_ESC_DMSO_R1_mm10_FPMS31__macs3_peak_9549	61	.	4.88689	8.25583	6.12428
chr10	129362000	129363000	chr10	129384000	129385000	0.0959087	2.59921	129360000	129380000	1	2	chr10	129382858	129390021	H3K9me3_ESC_DMSO_R1_mm10_FPMS31__macs3_peak_9551	51	.	4.28971	7.16616	5.14643
chr10	129369000	129370000	chr10	129385000	129386000	0.0909334	2.59921	129360000	129380000	1	2	chr10	129369152	129380996	H3K9me3_ESC_DMSO_R1_mm10_FPMS31__macs3_peak_9550	65	.	4.89964	8.67704	6.53987
chr10	129369000	129370000	chr10	129385000	129386000	0.0909334	2.59921	129360000	129380000	1	2	chr10	129382858	129390021	H3K9me3_ESC_DMSO_R1_mm10_FPMS31__macs3_peak_9551	51	.	4.28971	7.16616	5.14643
chr10	127784000	127785000	chr10	127822000	127823000	0.00133392	2.59921	127780000	127820000	1	2	chr10	127781035	127789536	H3K9me3_ESC_DMSO_R1_mm10_FPMS31__macs3_peak_9517	64	.	4.75353	8.60323	6.45745
[truncated: 1,244 more rows]

## Sheet: ED_Fig_4h_K9me3_ChIP_anchors
X..chr.	X.start.	X.end.	X.K9me3_mDMSO_dS.bam.bw.	X.K9me3_mTSA_dS.bam.bw.	cond
[truncated: 3,101 more rows]

[truncated: 1 more sheets: ED_Fig_4i_GE_K9me3_loopAnno]
