# Supplementary material for: Transient histone deacetylase inhibition induces cellular memory of gene expression and 3D genome folding
Source: Nat Genet. 2026 Feb 4;58(2):404–17. doi: 10.1038/s41588-025-02489-4 (PMC12900649; doi:10.1038/s41588-025-02489-4)
Supplement: Supplementary file 16 — Statistical source data, unprocessed western blots and flow cytometry gating. [file 41588_2025_2489_MOESM16_ESM.xlsx]

## Sheet: ED_Fig_5b_cellProliferation
Specimen No.	Specimen	Plate ID	Well ID	Sample	Run Time	P2 Mean Pacific Blue-A	P2 SD Pacific Blue-A	P2 Median Pacific Blue-A	P1 % Parent	P2 % Parent	P2 Count
1	Specimen1	1	A1	unstained-1	3/14/2025 1:53:48 PM	14382	6793.32	13410	0.9177	0.866	30000
1	Specimen1	1	A2	stained-0h-1	3/14/2025 1:55:07 PM	18242560	6.19108e+06	17490908	0.9266	0.9066	30000
1	Specimen1	1	A3	stained-24h-1	3/14/2025 1:57:08 PM	2922477	1.34636e+06	2641118	0.9421	0.8665	30000
1	Specimen1	1	A4	DMSO-1	3/14/2025 1:57:58 PM	692788	395367	612087	0.9161	0.8445	30000
1	Specimen1	1	A5	TSA-1	3/14/2025 1:59:15 PM	732629	428400	645100	0.9182	0.8319	30000
1	Specimen1	1	B1	unstained-2	3/14/2025 2:00:39 PM	15980	8653.12	14600	0.9262	0.8712	30000
1	Specimen1	1	B2	stained-0h-2	3/14/2025 2:02:07 PM	18626772	6.24186e+06	17863364	0.9284	0.9099	30000
1	Specimen1	1	B3	stained-24h-2	3/14/2025 2:03:35 PM	2995399	1.41517e+06	2691793	0.9279	0.8466	30000
1	Specimen1	1	B4	DMSO-2	3/14/2025 2:04:29 PM	726052	402415	644127	0.9218	0.8546	30000
1	Specimen1	1	B5	TSA-2	3/14/2025 2:05:47 PM	703919	402840	618835	0.9094	0.8068	30000
Example gating strategy

## Sheet: ED_Fig_5c_qPCR
%input of biological replicates:						Mean %input of biological replicates:						%input standard deviation of biological replicates:						One-tailed T-test p-values - 2 samples (L)
	ActB_pos	Oct4_pos	Oct4_neg	Zfp_neg			ActB_pos	Oct4_pos	Oct4_neg	Zfp_neg			ActB_pos	Oct4_pos	Oct4_neg	Zfp_neg			ActB_pos	Oct4_pos	Oct4_neg	Zfp_neg
DMSO_r1	10.2427	2.9894	0.013601	0.0223		DMSO	10.6869	2.51561	0.0217184	0.0609811		DMSO	0.628193	0.67004	0.0114798	0.0547033
DMSO_r2	11.1311	2.04182	0.0298358	0.0996622		TSA	9.29731	10.5273	0.0642715	0.264194		TSA	2.66627	2.21923	0.0023096	0.068702		DMSO vs TSA	0.726	0.0197	0.0149	0.0407
TSA_r1	11.1826	12.0965	0.0626383	0.215614		REC	9.88911	2.9092	0.0358798	0.0677566		REC	1.08033	1.29912	0.011464	0.034473		DMSO vs REC	0.7695	0.3712	0.0918	0.4155
TSA_r2	7.41197	8.95808	0.0659046	0.312773
REC_r1	10.653	3.82782	0.0277736	0.0433805
REC_r2	9.1252	1.99058	0.043986	0.0921326

## Sheet: ED_Fig_5d_K27ac_perChr
X..chr.	X.start.	X.end.	DMSO_rep3	REC_rep3	TSA_rep3
chr13	1	120421639	0.593902	0.711833	1.38334
chr12	1	120129022	0.529425	0.639278	1.32465
chr7	1	145441459	0.68875	0.84118	2.0174
chr19	1	61431566	0.755156	0.922197	2.22569
chr16	1	98207768	0.598249	0.725052	1.49964
chr8	1	129401213	0.606291	0.735387	1.71627
chr4	1	156508116	0.661886	0.809597	1.96988
chr18	1	90702639	0.587261	0.71468	1.43288
chr5	1	151834684	0.66648	0.816826	2.03288
chrY	1	91744698	0.00947071	0.0114573	0.0140812
chr14	1	124902244	0.51512	0.623637	1.2376
chr15	1	104043685	0.664101	0.805454	1.85614
chr2	1	182113224	0.667273	0.814073	1.83791
chr3	1	160039680	0.563128	0.674637	1.29193
chrX	1	171031299	0.227585	0.277867	0.484026
chr6	1	149736546	0.592185	0.719533	1.4227
chr11	1	122082543	0.941323	1.15291	2.9426
chr1	1	195471971	0.561029	0.685564	1.32857
chr9	1	124595110	0.69347	0.83646	1.87594
chr10	1	130694993	0.650652	0.792359	1.80173
chr17	1	94987271	0.773683	0.952022	2.30902

## Sheet: ED_Fig_5g_diffPeak_summary
Cat	Cond	Type	Peaks
H3K27ac_TSA	TSA	Up	47227
H3K27ac_TSA	TSA	Down	66
H3K27ac_REC	REC	Up	615
H3K27ac_REC	REC	Down	0
H3K4me1_TSA	TSA	Up	14194
H3K4me1_TSA	TSA	Down	26
H3K4me1_REC	REC	Up	0
H3K4me1_REC	REC	Down	0
H3K4me3_TSA	TSA	Up	11924
H3K4me3_TSA	TSA	Down	317
H3K4me3_REC	REC	Up	0
H3K4me3_REC	REC	Down	0
H3K9me3_TSA	TSA	Up	4
H3K9me3_TSA	TSA	Down	0
H3K9me3_REC	REC	Up	0
H3K9me3_REC	REC	Down	0
H3K27me3_TSA	TSA	Up	21
H3K27me3_TSA	TSA	Down	0
H3K27me3_REC	REC	Up	0
H3K27me3_REC	REC	Down	0
H2AK119Ub_TSA	TSA	Up	468
H2AK119Ub_TSA	TSA	Down	0
H2AK119Ub_REC	REC	Up	0
H2AK119Ub_REC	REC	Down	0
Ring1B_TSA	TSA	Up	6806
Ring1B_TSA	TSA	Down	719
Ring1B_REC	REC	Up	8208
Ring1B_REC	REC	Down	0
ATAC	TSA	Up	100083
ATAC	TSA	Down	7850
ATAC	REC	Up	3993
ATAC	REC	Down	0

## Sheet: ED_Fig_5i_K9ac_diffPeak
Cat	Cond	Type	Peaks
H3K9ac_TSA	TSA	Up	48910
H3K9ac_TSA	TSA	Down	4
H3K9ac_REC	REC	Up	21316
H3K9ac_REC	REC	Down	2

## Sheet: ED_Fig_5j_K9ac_multiBW
chr'	'start'	'end'	'K9ac_mDMSO.sorted.bam_scaled.bw'	'K9ac_mTSA.sorted.bam_scaled.bw'	'K9ac_mREC.sorted.bam_scaled.bw'
chr5	3064676	3065058	8.185782871945365	23.138743455497384	9.386453651008805
chr5	3152164	3152643	3.087804068105455	27.350730688935283	8.333298768778185
chr5	3290230	3290434	2.867005013952068	14.362745098039216	3.5764559554118738
chr5	3293861	3295360	3.002516085970691	23.78061763397821	5.640519005931888
chr5	3340608	3345549	8.392553304315209	41.771582169601295	17.201114131477386
chr5	3351851	3352583	0.8661040800345298	19.96130464480874	2.6887466254636743
chr5	3368971	3369506	0.706091	16.943052959501557	4.826810838574561
chr5	3382350	3382593	2.3601329589086304	16.872427983539094	4.88434
chr5	3384931	3387831	2.2013083234672752	27.32547988505747	4.49271
chr5	3453588	3454652	1.6434424847163935	26.61343984962406	3.6225914676287023
chr5	3468860	3469555	0.970112	12.387494004796162	2.0816494055122114
chr5	3504980	3505594	1.8307288179834116	20.014318675352875	3.775965184264541
chr5	3543787	3547210	6.918793636917774	30.832659582237806	13.572602962640383
chr5	3548922	3549450	1.7835375081860658	10.749289772727273	5.222805355985959
chr5	3577093	3578965	2.044628838724882	23.284931445868942	3.8762733875176845
chr5	3587972	3588985	2.3587883270306484	21.80937397170122	4.507598268994902
chr5	3592614	3597736	5.643806447719964	38.268919204737735	12.795802498004448
chr5	3614867	3615501	1.6563115380401332	11.264865930599369	4.027560917653413
chr5	3631390	3631870	1.347360414887468	12.89357638888889	1.366983333726724
chr5	3645664	3648040	7.186065945835712	44.68952283249158	11.344243067995777
chr5	3801697	3805158	7.958168976744784	60.753823557738606	13.721114984143892
chr5	3844965	3845551	4.509926643184428	25.61781854379977	9.664659338102316
chr5	3871933	3873482	1.998837734353453	14.776100172154079	3.535972531595511
chr5	3892748	3894498	2.194382503710295	25.50961904761905	6.541582468426416
chr5	3926883	3929960	7.545328249389028	28.589907986675335	11.974307505964687
chr5	3942981	3943366	0.8305976732984766	12.831168831168831	2.094820397240775
chr5	4100917	4105472	3.909340951364068	31.4721	9.220227945576442
chr5	4191831	4193559	2.2888958229888483	24.71490162037037	6.065266495133624
chr5	4303320	4304574	2.1039385592658286	19.342553827751196	4.472436156315983
chr5	4756622	4758686	4.504931489577929	23.70176134528424	9.007313035871324
chr5	5166034	5166454	1.0659337347462063	11.878571428571428	2.6840636315799893
chr5	5379709	5380974	6.1715749868762355	24.561419631093546	11.896316006961598
chr5	5494652	5495291	1.665159475331094	13.155086071987482	4.408739874993505
chr5	5504811	5505827	1.4347511738896914	20.91245898950131	5.650359543185431
chr5	5506932	5510593	1.2491798952855326	20.053303969771463	3.824236185953228
chr5	5512197	5515206	4.961168106726861	33.917611748089065	10.11932740050023
chr5	5540222	5541450	1.396242043298819	12.920120792616721	3.211542730783579
chr5	5556013	5556142	1.4479650896649028	21.093023255813954	2.5888783894768057
chr5	5557362	5560550	9.917411638189478	41.84582679841071	19.393857081099632
chr5	5573625	5574680	1.5530850905972424	27.20496840442338	4.79439
chr5	5662842	5664774	4.343667419618987	30.24625388198758	7.420025957351941
chr5	5683962	5684253	1.1615483621551408	13.030927835051546	4.476303904326921
chr5	5685701	5688802	1.7759516197770073	13.1551	5.923897539122597
chr5	5692487	5695311	11.01425571805659	35.7361	19.225554368238537
chr5	5698342	5699774	2.8288022217698674	14.63125872905028	7.944953217556726
chr5	5700698	5702029	1.7658106043526482	16.80272664663161	7.062474936174723
chr5	5706277	5709426	3.0757823633654717	25.96606197734731	7.252875793342351
chr5	5748439	5750356	4.441645397836359	24.658518083811515	9.088735431641734
chr5	7344214	7345075	1.83586	19.481160472319008	6.0202536795243615
chr5	7733037	7733220	1.9042118221032815	10.251366120218579	4.6721717347212826
chr5	8055804	8057064	4.280646159714625	32.73967592592593	11.317279658914664
chr5	8169341	8169548	2.138220481826487	13.63768115942029	4.244275712160673
chr5	8266234	8266670	2.958439817942611	16.93807339449541	4.276434643552937
chr5	8291549	8292743	1.4835245306399578	16.971489391401455	3.713924959609789
chr5	8333299	8334433	2.0214531352390965	19.625925925925927	4.1988630752668135
chr5	8366892	8368216	3.858088551729202	33.33212487411883	8.4158
chr5	8405003	8405556	1.636434026911289	11.85950120554551	3.3403323039439443
chr5	8407942	8407974	0.17744813300669193	14.0625	2.8581082075834274
chr5	8409249	8409292	1.417847286823184	20.674418604651162	1.1601616449134295
chr5	8410442	8413360	1.3894339337123085	14.70933394733836	3.0597422332304665
chr5	8416612	8425238	11.117578522541386	36.902621797472754	20.640991567769962
chr5	8519173	8519436	1.4920270583475497	19.09505703422053	3.385336393639162
chr5	8544673	8545304	0.986412	11.607085314315901	1.722036362701916
chr5	8621603	8623479	5.607836053074711	36.265094171997156	9.932371178952137
chr5	8711486	8712657	2.78217	11.041588385994876	4.710231816839907
chr5	8728005	8728687	1.2480842887223695	16.312915444770283	3.3549680383557328
chr5	8733561	8733944	2.081875923719481	15.516971279373369	4.645696882168244
chr5	8797958	8799144	5.010675545920388	31.752034148397975	11.386754862574662
chr5	8848588	8849457	1.9256545690583053	9.655274261603376	5.4136518437666385
chr5	8893241	8894148	2.6344202393920453	31.235340867328183	7.7371191445130645
chr5	8990425	8992913	1.117278898280775	19.42276678054662	2.5621977423974216
chr5	8996092	8997773	4.615287891479786	42.00848701169938	8.900494829599317
chr5	9100103	9101955	9.758989812081898	53.72809575233982	17.245088387313782
chr5	9111503	9111757	1.267213124459184	18.094488188976378	2.264117408925154
chr5	9142659	9143516	1.382304203244529	14.242629327110075	3.3258095059616783
chr5	9154327	9163998	8.32179	31.216846489073863	12.525430841811554
chr5	9165147	9166958	1.2296694876367544	16.38487023743788	3.36485
chr5	9171106	9171501	1.8574715633935566	16.635443037974685	1.5874719577499583
chr5	9265738	9266844	4.379700069004523	32.40172543701025	11.861854012864695
chr5	9724852	9726499	1.6362829367761642	18.379948391013965	3.0548452567629574
chr5	12383401	12383930	2.3643271868981577	20.215067737870196	7.1762949041247595
chr5	12846808	12847771	3.371392296084668	12.765468155070959	8.008861470885435
chr5	12868110	12868852	2.429	15.893564690026954	4.016756962858727
chr5	12872593	12872800	5.109495183695918	21.497584541062803	9.298578911933346
chr5	12873649	12873733	2.173850722256161	19.916666666666668	5.237802505493164
chr5	13125400	13125589	2.00821	10.164021164021165	4.0326034442457575
chr5	13628771	13629104	3.364643077592592	21.2973	8.401885931914276
chr5	13694683	13695010	0.9879739922485585	16.103975535168196	3.6783799512670674
chr5	13879237	13879829	1.2716693653649576	14.18993524774775	3.590527939366865
chr5	13942790	13943053	2.3249717225593307	17.52851711026616	3.572388082856008
chr5	13980954	13984428	3.273685855019964	27.360424462675113	8.24944
chr5	14003310	14003550	3.5103597551584245	18.729166666666668	7.702453484137853
chr5	14005563	14006055	0.9111584796895825	10.314058265582656	2.691225750174949
chr5	14025048	14027064	3.491255209957846	27.49030412946428	6.2942411217319485
chr5	14031286	14033920	2.2821309136500183	21.906866932422172	5.504046411079003
chr5	14035167	14036005	0.7017610727460402	11.845032816229118	2.5201332557109715
chr5	14038661	14040615	1.8690471416954875	20.26353207096554	4.384233519416288
chr5	14252490	14252717	0.8373340785765963	18.60352422907489	1.4773182002458278
chr5	14514323	14515871	3.6504890260186698	36.98740310077519	7.41578
chr5	15506847	15507163	2.3577784545059446	18.313291139240505	5.806115259098101
chr5	15670351	15671273	6.423894770709683	26.63141268980477	10.232452405450084
chr5	15904798	15905151	2.2740452296335367	26.45042492917847	5.497852742165412
chr5	15933849	15936552	5.142693730894737	27.271119281045753	9.018469693231765
chr5	16425677	16425956	3.005738937726585	14.301075268817204	5.138199141375908
chr5	16969257	16969792	3.1545092005595983	17.77788940809969	5.559832724009719
chr5	17574228	17575154	5.17249	22.722520698344134	7.340831557251665
chr5	18081696	18083123	3.5312988896936766	17.474237911702872	6.724817337930774
chr5	18088501	18088817	1.588875877517688	18.411392405063292	5.589042823525924
chr5	18089690	18089889	2.6386784956083824	21.597989949748744	7.329148687908997
chr5	18359360	18361047	7.138373018705771	41.11716557992492	14.773460221543406
chr5	18565027	18566514	2.991398090169066	12.833902151983859	6.36036
chr5	18687982	18689836	4.7863482535545305	18.956303937432576	9.899978854423889
chr5	18793292	18801035	7.035430400396201	24.189899983587324	12.769644506553739
chr5	19226099	19227835	4.839630397118443	33.118846006144395	9.772915384553363
chr5	19787859	19788118	3.1432225584523557	19.092664092664094	5.730260979715001
chr5	20676917	20677689	2.588820263966898	16.41544689119171	5.4438913083996106
chr5	20701627	20705983	8.907473786008241	31.59154614325069	15.473575410764083
chr5	20778267	20778945	1.924482560716714	20.587917895771877	4.556315130423187
chr5	20791533	20792675	1.9699453238199711	17.070793199065967	3.786090588796972
chr5	20843999	20844792	1.1635308360945864	12.818116855821774	1.8156128958592113
chr5	20864606	20865544	1.4075487616514064	14.394562899786779	2.9796194353535177
chr5	20870967	20871638	1.5804808927298581	13.61063089915549	3.083292966331941
chr5	20873655	20873856	1.8779111709167708	15.298507462686567	2.8645692002120895
chr5	20877577	20878543	1.3079356856240651	20.6768	3.388198497132485
chr5	20879523	20886229	8.515839080550673	44.60582780345959	13.654054976238086
chr5	20887583	20888672	1.1081450096699323	20.092699724517903	4.625776466234961
chr5	20890281	20890563	2.3092764041102525	17.70921985815603	4.420146784038408
chr5	20911706	20915501	1.6979459605578386	19.407611989459816	4.253716623247359
chr5	20923289	20923685	1.4278864986968762	10.896464646464647	2.621025242287703
chr5	20925852	20926093	1.3975734408960303	20.024896265560166	5.614872583709812
chr5	20930034	20931119	1.7856993600982733	15.56217741935484	4.106973320120613
chr5	20932315	20934316	1.1805917540248494	13.901400862068966	3.361739119496309
chr5	20935366	20937395	1.4311314024463497	18.758968909150653	4.876846985712245
chr5	20938615	20939036	1.3317370829559563	25.89311163895487	5.253336444036978
chr5	20941973	20943341	1.4654336885585533	13.838291910331387	3.2147308811884256
chr5	20944157	20956032	5.2528838100105775	28.234805833333333	10.051080538137336
chr5	20957823	20959414	0.915437	16.639953907395768	3.909855482473213
chr5	20960414	20964582	1.8519737562731982	25.623797634756876	4.5924313766510405
chr5	20967274	20969325	2.018602463869236	25.844118722574354	4.616839602047937
chr5	20973057	20976071	1.5359495150507114	23.769655496571556	4.830107347808615
chr5	20977036	20977137	1.1569724000326478	15.009900990099009	1.6738756741627607
chr5	20985845	20986328	1.8080101489527132	19.455055210489995	3.1315633258464173
chr5	20993144	20994299	1.1674229501727285	10.857561327561328	2.7828610297749394
chr5	20998420	20998734	1.6779940056193405	21.18471337579618	4.953832608878992
chr5	21003695	21004130	1.1803251637809578	12.07816091954023	3.1856296988739365
chr5	21006191	21006399	1.5776358258265715	16.91826923076923	3.9740362161627183
chr5	21007194	21007765	1.8826608845732467	14.332866316403969	2.8770668581780536
chr5	21017036	21017296	1.1287710593296931	18.465384615384615	3.6882246943620536
chr5	21043975	21044181	1.1316057079046675	14.383495145631068	4.073159935404953
chr5	21052843	21057558	8.204737740523209	47.736903499469776	14.47974920024492
chr5	21186062	21186952	2.454149176509052	20.166498127340827	4.654618122991403
chr5	21265756	21265966	1.704925122715178	15.152380952380952	4.490487326894487
chr5	21372462	21373040	3.6271660814648268	32.78331891580161	7.044400579972434
chr5	21383505	21383850	1.195439666941546	15.130434782608695	2.9140886949456255
chr5	21423857	21427070	6.4793518092401206	31.864555776014107	11.84819079624459
chr5	21588289	21588516	2.123617564529049	21.98237885462555	6.464795784803214
chr5	21644616	21648788	5.56904	49.99760206935123	10.604567882033523
chr5	21650391	21653671	1.1790493611040713	16.958825901930894	4.043018826042734
chr5	21657026	21659642	1.6490722912896298	18.970465405198777	3.82636
chr5	21660822	21661028	1.4580303517360131	15.810679611650485	9.935684329097711
chr5	21663456	21663509	1.3702447571844425	15.79245283018868	3.6735415368709923
chr5	21666390	21668427	1.8579117766807263	26.75491020291278	4.245692417559579
chr5	21669269	21669359	1.2220049050119188	18.677777777777777	3.3642915805180866
chr5	21671626	21676395	2.004352550972004	21.171352965331653	4.455572354710504
chr5	21682667	21682759	0.44504154181998706	18.891304347826086	2.696185267489889
chr5	21683722	21685200	1.5740315016412418	19.996459179070815	4.506563052147461
chr5	21688674	21689221	1.6888047457830997	17.70588817794028	4.51572
chr5	21699398	21702680	8.503057485914638	32.24405913568962	16.11557282102932
chr5	21712288	21712626	3.047841505186092	19.952662721893493	3.0994853550160424
chr5	21717047	21718557	1.3214996363818334	20.05011037527594	5.027148814197846
chr5	21731818	21740711	2.707717061438581	28.105506935464224	6.5282209524024095
chr5	21741934	21742894	1.3023469284961098	12.893294270833335	3.6523872057596845
chr5	21773952	21777368	1.6336661573257454	18.189551619828258	4.2976
chr5	21782940	21794403	4.907856288131146	30.65793417771671	11.337771489837975
chr5	21795329	21797347	1.5063668696211634	12.74389350016518	3.3784216307501556
chr5	21802740	21804990	2.114024601986534	16.48128148148148	4.782946048312718
chr5	21810284	21811758	1.423346503669855	20.164006671189505	4.195260946088906
chr5	21826226	21827326	1.3249631604281338	21.02703787878788	4.0997788554490215
chr5	21865333	21867248	1.4433536201907955	17.21983246301131	4.211815285412927
chr5	21907993	21908481	1.6474044779773618	11.17973019125683	3.4700520886260957
chr5	22343857	22345496	4.873556561232846	33.85789099044133	9.007898308706967
chr5	22485654	22486787	1.395811910341757	14.22343336275375	3.942505754091301
chr5	22488458	22488697	0.376388	8.0795	2.4352065723810234
chr5	22490086	22490842	1.4046694172089293	16.69517195767196	4.001671504862235
chr5	22511162	22511301	3.1477053139707167	24.496402877697843	3.7285623842006106
chr5	22518348	22519540	1.411875195909161	13.819532997762861	4.379797614749735
chr5	22520673	22521390	1.3321979413217695	12.002231520223152	2.965811906333083
chr5	22546788	22551157	9.192701407733773	38.14676866369116	20.160640832290735
chr5	22552734	22553129	2.3689383567134037	13.650632911392405	4.397561040407495
chr5	22565067	22565975	3.563418228499662	20.769286894273126	7.834675710923638
chr5	22572624	22576001	3.3555736653817374	23.102613883130985	7.323537483701066
chr5	22746195	22746890	2.762292016378545	28.41896882494005	5.803676144777538
chr5	22851389	22851607	1.2900332589761927	18.655963302752294	3.42306
chr5	23224819	23225032	0.6608593284803936	20	4.4922993921897785
chr5	23250990	23251818	1.249291463386852	18.54362419484702	1.9564848452950443
chr5	23346634	23347265	2.9400763842965874	13.912070787110407	9.643408064482015
chr5	23386527	23386973	3.692192322069219	27.746636771300448	5.903417058857032
chr5	23401408	23402150	1.4712780716909994	17.34887690925427	3.642202048860078
chr5	23407796	23408279	1.0172373516712623	16.45028467908903	3.9248555765388917
chr5	23410419	23410598	2.11539	19.71508379888268	2.3689344169041298
chr5	23411651	23411862	1.2266006684416277	17.080568720379148	3.8682763169727052
chr5	23413682	23438109	7.864313710937511	34.57910316964834	15.384334614321316
chr5	23442331	23442685	1.4200070640124844	14.86723163841808	2.867403618696719
chr5	23452937	23453257	1.235599117912352	14.7094	2.7996458686888217
chr5	23496046	23499874	1.4237799604871462	13.703239561563914	3.181213062343511
chr5	23501566	23504048	1.468159807613623	21.311507856567285	3.747181179850282
chr5	23506716	23509287	1.4429254227107828	15.329885015558146	3.564742386755821
chr5	23596848	23598638	1.3889415082003362	13.460488826815643	3.50195
chr5	23602363	23602871	1.0601292111742215	11.059547244094489	2.064983996115332
chr5	23604672	23605280	1.1385742300435115	13.31084841008772	1.7270028510986015
chr5	23642767	23647465	1.202583109992471	11.408539094650205	2.930238154825292
chr5	23648339	23649084	1.2274899988366454	8.94395	4.340916126544222
chr5	23651406	23653000	1.4590189467803385	20.111226997072354	5.0037918213137385
chr5	23656148	23656626	1.4324020340602268	15.158995815899582	2.984578854618711
chr5	23658962	23659220	1.3622454196907754	17.333333333333332	4.637963243233141
chr5	23665293	23666831	1.954805133165043	22.9629	4.825814277446093
chr5	23668813	23668882	1.394679952358854	19.608695652173914	1.9179562554843184
chr5	23671872	23679126	5.391228344208902	33.079750827129864	8.9624
chr5	23697301	23698391	1.565488416983965	19.450573394495414	2.9324097628501087
chr5	23709994	23711629	2.8026115801528935	22.41645769622834	7.527202112351474
chr5	23712962	23714532	1.9939380759566254	29.070634288747346	6.222394363338527
chr5	23720483	23721473	1.3718702451147213	16.997575757575756	2.6910370271213933
chr5	23735640	23742600	2.5349240026254765	22.251039421695403	6.935905170699493
chr5	23744163	23745323	1.470392083342841	15.541185344827587	3.888642589525245
chr5	23746400	23746406	1.7931599617004395	13.666666666666666	2.7715001106262207
chr5	23747432	23747501	0.5197565451912258	17.72463768115942	4.287788252899612
chr5	23748786	23749588	1.153109368603285	14.52844451371571	5.181723004069213
chr5	23750583	23751874	1.9391396257480684	15.968454686289697	5.745819689987633
chr5	23753448	23760550	1.6363950329858477	19.917982903876844	3.9327337426511737
chr5	23766604	23766663	1.5601504333948686	20.864406779661017	4.685711222179865
chr5	23769124	23771944	1.5909725712857703	16.24435025118203	3.778600475861389
chr5	23773514	23776257	1.1565682377908477	15.34547294628752	4.276960660568462
chr5	23779552	23784407	4.182233937009317	30.072562864744246	9.41033
chr5	23786940	23789403	3.362040021509855	34.80570188794154	7.045159479856179
chr5	23791663	23791859	1.2442334373386539	16.913265306122447	7.727668754908503
chr5	23822718	23822970	2.331582375462093	32.432539682539684	6.761025465670086
chr5	23823910	23824778	2.012339622165403	18.328710637480796	3.680674654700118
chr5	23826054	23826335	2.140943724065489	23.80782918149466	6.001626607362062
chr5	23837957	23839169	1.6961477045095978	15.635684818481849	3.718047522869047
chr5	23840129	23844611	9.725720158777671	50.599169827457985	18.586025872212325
chr5	23852600	23854518	1.1513658359423538	18.089748435870696	3.065474505054897
chr5	23855323	23855757	1.9005843098811839	17.034562211981566	3.8251787484516195
chr5	23891051	23891189	1.0914883596309717	14.557971014492754	2.6660590776498765
chr5	23919295	23920851	1.8960005450258395	17.135143530419878	3.7212137768725535
chr5	24020689	24021790	1.415381030078098	17.882451559188617	4.076708649371512
chr5	24028513	24031312	2.072989106965077	22.16085730022627	4.3326698690280185
chr5	24052379	24052551	1.6141914759957514	24.575581395348838	5.067652551240699
chr5	24093941	24094090	1.9516158495973421	20.14765100671141	2.980755681159512
chr5	24099950	24105834	3.1697812928996143	35.355236658735556	7.117122526534042
chr5	24106684	24108376	1.3692606799234956	19.579129728132386	2.731803998503749
chr5	24112038	24113520	1.416727786697831	21.517243027440394	3.704238413691896
chr5	24116533	24117387	1.9050459874098005	14.964119828259173	4.38884
chr5	24122535	24125225	1.4613419775532734	19.603542053903343	3.5447982086912755
chr5	24163824	24176370	2.789152334717143	25.571248617587276	7.026945945849477
chr5	24181016	24183163	3.143971084154465	33.17803621332091	7.132937855338764
chr5	24207486	24208973	1.341364525450785	12.468084510199505	2.545665496972113
chr5	24238309	24238923	1.3474125472182745	18.07775515743757	2.9641273504057697
chr5	24261341	24262705	1.175982629982368	25.103207478005867	4.752527745937672
chr5	24264197	24267152	1.7431865084382556	24.157313874788496	5.627391233836872
chr5	24319732	24323063	1.8842505642002891	33.68170094065846	4.933611121321301
chr5	24324558	24326208	2.1369323716475446	25.99011616161616	6.456982265562321
chr5	24329153	24330558	1.6629439728874955	32.27217378410439	5.3809
chr5	24331494	24332285	2.4084911248079353	31.230378213232196	7.131515170168485
chr5	24335234	24338034	1.6699793984836206	21.956684523809525	4.416819879743787
chr5	24343068	24345088	2.265637453923069	27.877531971947196	4.312783475861167
chr5	24347183	24354567	2.2055415268355456	36.61188225103828	5.376036949244966
chr5	24359415	24361860	1.832491779871411	31.348244291070213	5.136349765714313
chr5	24363950	24366135	1.7575085563342656	26.01569746376812	6.079525158201014
chr5	24377879	24378278	1.9571958720534666	19.25062656641604	5.515211188404781
chr5	24379375	24380584	1.5707379007706899	17.813575268817203	4.365323786371366
chr5	24382462	24385042	2.4432897785642784	37.17494670542636	6.932006998579632
chr5	24386903	24389906	3.1223841276943873	33.09220883283383	8.521782409109603
chr5	24392609	24395473	4.902985051830738	26.993907486615456	10.387473901408862
chr5	24398195	24400476	1.897041434434556	19.018430330264504	4.386451033843499
chr5	24413090	24414273	2.705887099042579	19.3048	6.785119256357906
chr5	24415673	24416202	1.4095569559441623	29.09782608695652	3.8559977471941136
chr5	24420759	24421676	1.5653033781727632	16.021719374772807	5.135094798753786
chr5	24422615	24429985	2.327953397479388	41.665130031659885	5.722381959521499
chr5	24434253	24435777	1.904318962724256	27.095160761154858	7.3714
chr5	24439860	24448946	4.5834313357096095	41.68066376155625	10.169149168053105
chr5	24451001	24456760	3.4334159875164256	42.61067387277884	8.204517972022908
chr5	24466464	24467020	3.164904911526673	31.113818944844123	7.754960130873344
chr5	24469461	24476340	2.1793675748352674	33.92809350317391	5.09386
chr5	24479656	24486034	1.6050696958103143	35.336002992056024	4.566881333322526
chr5	24494933	24495551	1.576733262509265	25.32734627831715	4.012945795865077
chr5	24496370	24496871	1.4835623804918545	18.121556886227545	3.7561823396149747
chr5	24504681	24505126	1.8133077514305542	35.35505617977528	5.3203431788455235
chr5	24508748	24509078	1.7370105519439234	15.790909090909091	2.3683709372173656
chr5	24511098	24513806	1.3137447120223438	21.546999630723782	4.9363206050753226
chr5	24523996	24527390	2.221882798271462	22.51363496857199	5.303259499374467
chr5	24530485	24531177	0.8084680418276228	18.82616811175337	2.766686745155447
chr5	24532818	24534717	1.31708	20.808616377040547	5.571496685283193
chr5	24537595	24537980	2.3598296162369965	26.693506493506494	7.520839605083713
chr5	24540445	24541317	1.6127151934090933	17.07645259938838	4.045785540348406
chr5	24551024	24551514	2.113977060026052	25.808647959183673	5.463811628672541
chr5	24570968	24571112	2.5444606501195164	22.555555555555557	2.9880219300587973
chr5	24571925	24573845	1.9827759157147324	20.028616536458333	6.152420797612932
chr5	24574980	24578891	6.797329913211226	47.69519038182903	13.627083832866958
chr5	24585835	24588290	4.809391390849238	54.15575229124236	10.427585192885596
chr5	24589289	24593618	2.0389677295090474	27.504936186186185	5.25736
chr5	24595721	24600548	1.6100264217929117	29.72366311891444	4.567796196323005
chr5	24601405	24603757	3.730238219721105	38.5001	6.8398193145284845
chr5	24604551	24605379	1.9780619868849059	36.48442028985507	6.779319646469828
chr5	24606211	24606906	1.3330770803824918	24.161139088729016	4.239734580133746
chr5	24623689	24626291	1.5659836378822465	25.6294	4.251108202949333
chr5	24635814	24636018	1.560224894215079	18.862745098039216	3.2300170800265144
chr5	24637413	24639788	1.5372993671279864	14.799484649122807	4.687845111512301
chr5	24650625	24653167	1.8857789801990494	18.573475199973775	3.499831598740231
chr5	24653997	24654392	1.5979551644264898	14.934177215189873	3.4380613375313676
chr5	24683122	24691997	4.808770833563328	30.22293148474179	9.963416334602943
chr5	24704670	24708001	1.6340415806435726	14.913785274692284	3.6579794165267288
chr5	24709363	24709784	1.61569	18.926365795724465	4.573631113895045
chr5	24728053	24728125	0.4316866861449348	21.23611111111111	3.9840290347735086
chr5	24729533	24735175	2.830796118865638	33.4556	6.303515264820699
chr5	24747274	24753205	6.669921839811315	39.65642633338953	11.812195719381604
chr5	24757284	24758114	1.8067716067549393	26.388473895582326	5.694395640831556
chr5	24778253	24779413	2.36612	25.591867816091952	5.6483342161580525
chr5	24780556	24781945	1.2768291664766762	15.913036957043438	3.3917670477658177
chr5	24806027	24806495	1.3876553980203776	15.604700854700855	5.119574039919764
chr5	24819995	24821658	1.796800286406848	18.251874123070756	5.277386688728916
chr5	24834589	24843789	10.474121869968876	35.85835167572464	18.31218741633466
chr5	24863596	24864142	1.8221702066969958	18.31548382173382	4.374246701216086
chr5	24869587	24870398	2.392372156722857	27.28541923551171	4.289676639866806
chr5	24903590	24903637	2.352727727687105	23.74468085106383	3.0515962002125194
chr5	24904514	24904810	2.096058502793312	14.783783783783784	5.826233905714911
chr5	24906522	24910577	4.96452	35.71915664817099	10.368575231831993
chr5	24976286	24976486	1.1521048665046691	16.5	2.4423824667930605
chr5	24999581	24999693	0.7524863039808614	24.223214285714285	2.913785308599472
chr5	25005339	25011296	2.0743196510901454	24.24564220664764	5.105631383196053
chr5	25025704	25026092	4.536044525116989	34.58247422680412	12.25744645865922
chr5	25081659	25081929	3.4335693845042474	21.66296296296296	6.1845483638622145
chr5	25099287	25100969	2.946901843816245	34.73205757035275	7.586862856904871
chr5	25222893	25223562	7.100139467564849	35.07841928251121	16.86882795287295
chr5	25275028	25276511	1.9894310112905227	23.223221510451786	6.017700353936683
chr5	25420575	25421344	0.7581466649740631	8.906296055483311	2.1188957146560674
chr5	25469754	25473145	1.6800813105496055	17.264124090730366	3.8567375717580568
chr5	25496879	25501085	9.603934561880775	55.57773344626724	16.45242618543256
chr5	25522603	25522908	2.4183163619432295	10.59016393442623	4.8274054535099715
chr5	25524321	25534459	4.484603257988305	41.24800066375682	10.436370500591458
chr5	25535501	25537955	2.579783331313424	27.928906037761482	6.7908964437774735
chr5	25553570	25558700	3.7086230530743234	24.545623781676415	8.52267
chr5	25653585	25654898	1.1477848931764147	15.321737750698146	3.2487566219102892
chr5	25666202	25673251	3.9627712146449627	33.11758774885327	9.59901
chr5	25702755	25703110	1.0809468890579654	21.04225352112676	4.537840784771341
chr5	25704460	25707303	5.707619468027535	32.28876003927776	13.036283768182642
chr5	25759296	25761548	5.332868693286574	32.37359939313203	10.112746804476208
chr5	25769154	25769543	4.832462728483205	32.753213367609256	15.606603263276401
chr5	26006915	26007431	1.9617031531971554	13.200613695090441	5.787382592295492
chr5	26513457	26514189	0.6815727624462569	7.791086065573771	1.7303064455751513
chr5	26691481	26692303	1.8711590605091082	25.543253244120034	3.2937176960421497
chr5	26704162	26704216	6.281588386606287	21.055555555555557	13.421236797615334
chr5	26750806	26753122	7.555682231118359	28.750904037132987	11.4331
chr5	26817231	26817925	4.0566418429489985	26.095383045148896	8.838894142006744
chr5	26841046	26841229	1.5302283311150764	16.92349726775956	1.4463287044744022
chr5	26904041	26905387	2.9383848999815796	22.91495170876672	6.068842849303182
chr5	27048969	27049936	2.991957998039583	23.45378748707342	4.815435492169182
chr5	27421464	27422235	1.39751	11.391747730220493	2.793899084240443
chr5	27787927	27788708	1.5425960415577231	11.869131455399062	3.1982508597087005
chr5	27789638	27793802	16.432162551633013	52.19575678434198	31.922603301195775
chr5	27841943	27843240	1.5666780507018396	24.111542662554612	3.5978597972526405
chr5	28069855	28073400	8.391991738690432	57.281746591443344	13.922669129341006
chr5	28117886	28118790	2.852188312346623	24.63088126843658	4.620522508696234
chr5	28157290	28158908	1.6701451775526832	22.473460032962507	4.6282770101586275
chr5	28165118	28168275	4.380288072014997	24.77944943775736	7.868027864126638
chr5	28170224	28171348	1.2858563646615546	18.918134638196918	3.275807358804735
chr5	28173440	28175626	1.4729381152476448	18.344746397529732	3.1454822378962266
chr5	28198434	28199949	3.125284225890594	26.944169416941694	7.9254499196918795
chr5	28201456	28212674	4.142967612782014	26.11820864533191	9.897845038469185
chr5	28293442	28293780	1.741876322136828	15.91715976331361	2.1729192867786926
chr5	28316166	28320196	20.153298534100866	41.9878	33.08600282377206
chr5	28327123	28327549	2.120081988578671	15.206572769953052	4.718377937733288
chr5	28328863	28330074	1.9698526586452765	18.636478117258466	5.0687954324529265
chr5	28387641	28388756	1.060224624914692	21.55803811659193	4.661165022458018
chr5	28397985	28399744	5.138593178164085	32.10077695660413	11.584814000209521
chr5	28457965	28459141	2.1996852281995882	25.201116071428572	5.407800483955907
chr5	28464113	28465455	2.538503356761246	19.694197093889716	5.783802399632946
chr5	28466254	28466648	1.2872216550226745	16.492385786802032	2.722258431959878
chr5	29195102	29197168	9.678231748201057	38.595829299774124	15.01675644651259
chr5	29198868	29200599	2.8929672461006346	20.2163	5.24802
chr5	29253680	29254825	1.2407805709119941	15.598853711790394	3.9661566484905686
chr5	29336384	29336484	1.3329156005382539	12.93	3.457444362640381
chr5	29355659	29356848	7.975406736055011	19.495991028875807	12.65268222782815
chr5	29376609	29380802	7.861090463355819	47.990449360044515	15.312555476617595
chr5	29433827	29438781	5.290117535794675	33.515909071793835	11.142870284044442
chr5	29467491	29468710	2.9120171023467205	32.80039308176101	8.471396824794397
chr5	29471319	29472419	2.5129657316436043	20.133772727272724	4.040484200679894
chr5	29473685	29474991	1.3192492194724157	17.68622383869321	3.5562599277707294
chr5	29477418	29479705	2.504146310497564	29.655167340766653	5.043653777185093
chr5	29485357	29485784	2.036727377904941	24.037470725995316	4.43148
chr5	29569146	29571908	9.344327964362558	56.31746771663046	17.491924515464145
chr5	29573809	29576471	1.6543561124713013	22.317491547708492	3.7667932611483446
chr5	29577267	29579054	2.004372344257041	20.559454859168067	4.703530891568834
chr5	29584043	29585109	2.000417180860385	16.77663774233896	4.3717646432812565
chr5	29624682	29626076	3.348111308846131	22.765022716403635	6.100244543682763
chr5	29698651	29698936	2.8134785560139437	24.84561403508772	7.57057
chr5	29720594	29722501	2.0843309766163878	20.90766255899318	6.168961048487398
chr5	29732636	29733283	0.31276145998052457	12.600128799587841	2.5509698105579015
chr5	29734265	29749276	5.268513442614755	36.998674114677016	12.273306750466956
chr5	29750343	29754838	1.5380939434286678	16.05760822209863	3.332579088240527
chr5	29758006	29758222	1.8180650036644053	22.40277777777778	4.157248658162576
chr5	29759256	29762028	1.5339215166287914	14.512396284271285	4.184833691749738
chr5	29762824	29762907	2.362074291849711	21.93975903614458	3.2640225398971374
chr5	29769877	29770082	1.9097882875582066	16.995121951219513	3.278479300475702
chr5	29772943	29773236	2.4459600147533744	18.49146757679181	5.9213586016319715
chr5	29774596	29774598	1.1954400539398193	17	3.117935061454773
chr5	29775533	29775995	1.7032431686595404	16.545454545454547	4.196241020124196
chr5	29779128	29781566	1.6976798206489274	22.516110370522288	3.9116198100144874
chr5	29782372	29783284	1.5878338331661066	15.92562591374269	4.440247083965101
chr5	29799744	29801628	2.8083591404700763	26.511783439490443	4.35418
chr5	29810293	29812703	7.614999283679996	22.589641251728906	12.293074763057527
chr5	30058075	30060150	5.094246877840825	22.71849748995984	9.139992017018269
chr5	30067602	30069101	1.2524342673375932	11.889078830331332	3.042324069413834
chr5	30072040	30074608	13.308669480403381	52.50584558346313	24.73639092688001
chr5	30092262	30093941	1.9913094374293545	24.09255757395275	4.929848018452111
chr5	30104868	30107810	2.2055857559876166	30.899280534783593	6.209510630626263
chr5	30110238	30111936	1.3017446669174817	28.015709658421674	3.920706920825972
chr5	30113334	30115261	6.238832483809188	27.32313397336101	10.282354065396275
chr5	30120054	30121376	2.053721087042888	20.998430408472014	3.893619986858102
chr5	30151733	30157970	5.370385436610622	38.60706168831169	11.6667
chr5	30159187	30159431	1.3571182079002506	12.360655737704919	2.4733346739753346
chr5	30169871	30175648	2.024866110607587	22.902029960763947	4.446472274941392
chr5	30202391	30203456	1.3773903719725538	18.342539123630676	3.511992523877896
chr5	30207044	30207310	1.3302639279150426	24.07894736842105	3.4904202545495857
chr5	30232025	30233969	5.418754200205184	47.39582047325102	11.65138467719798
chr5	30247884	30247939	0.6194549322128295	20.87272727272727	1.3857492165132002
chr5	30281059	30281652	2.2034	23.963069139966272	6.13523
chr5	30342011	30343328	1.5730069059884098	23.967919514047075	3.300822931835342
chr5	30465768	30467051	2.2212969209610227	20.222012210963886	4.70464
chr5	30469758	30471185	2.173037073663479	23.005255781359494	4.225814011575351
chr5	30588266	30589249	1.439132640644794	28.078179043743642	2.8100134238450827
chr5	30611406	30611928	2.342215072149518	28.897589399744575	6.942019231017979
chr5	30613717	30615624	1.6887289791640434	20.834517566858942	3.91976
chr5	30617883	30618186	1.829654347778547	28.105610561056107	4.619164756422389
chr5	30622204	30623010	1.138535126672022	19.504590570719603	5.2888138026681055
chr5	30647394	30649673	3.491300309960587	53.396	8.32911
chr5	30658409	30659587	1.5763489066430663	17.13688455008489	5.17075
chr5	30666097	30672213	5.265362978186739	30.305228090255067	10.946019505945092
chr5	30673098	30675285	1.3486035880613758	14.448060509068739	3.4648531586369353
chr5	30678791	30678970	1.4308548659585707	18.391061452513966	3.6617843305598425
chr5	30710234	30713979	2.7669107873930163	41.14794587227414	6.883719676320091
chr5	30725475	30726183	1.4775177799375718	13.668614642184556	4.45902
chr5	30738106	30738152	0.5977200269699097	23.91304347826087	0.06025
chr5	30774469	30775490	2.387843914416421	22.709010773751224	6.614017023694101
chr5	30795935	30796620	1.803411381033078	22.146806569343067	4.789727314796664
chr5	30814083	30815974	2.9523975969326415	35.404470738586284	6.30289
chr5	30863454	30864723	2.1287708837801773	25.515372997110585	3.8744776309679465
chr5	30868773	30874429	3.937670999704607	35.42555840405469	9.533645675071059
chr5	30875608	30875998	2.1012156914442013	27.997435897435896	6.321149178651663
chr5	30877629	30880478	1.6877495795160773	21.346051977301975	3.8645572441425102
chr5	30881447	30881575	1.3798925168812275	16.2812	3.4697849582880735
chr5	30885945	30891349	8.972562017065181	43.75627467308167	17.72757821895249
chr5	30894446	30894581	1.2065087274268822	20.555555555555557	4.172645889388191
chr5	30895485	30898570	1.5121828036758564	21.131143638573743	3.971477474609024
chr5	30899733	30909862	3.3452294560458844	44.27618232611808	8.496899789828657
chr5	30913203	30914029	2.6219541846953853	26.42974677158999	6.272055981779472
chr5	30915289	30923118	2.3888096711840605	28.308853700983523	5.703499112868414
chr5	30923952	30925184	1.9049770509390005	16.908204816017317	4.799967970166888
chr5	30926650	30928034	2.115070111199574	19.698145472061658	5.480278583543762
chr5	30929892	30931038	2.2936602915089965	20.915750436300176	5.8325256046593275
chr5	30945019	30945806	4.936283552661784	32.041693138500634	10.61152322713423
chr5	30949479	30951286	5.424349075116054	55.21974497325216	12.689307912003105
chr5	30957882	30960786	5.934766327831837	46.03102545339762	13.53674879211295
chr5	30998202	30998380	1.7797281065683686	23.179775280898877	3.565578294604012
chr5	31021659	31023892	0.926604	12.832756754739513	2.6277601971236924
chr5	31046369	31058139	6.145870240075918	38.262339059402436	10.306885341448744
chr5	31059072	31059992	2.0359612768247417	16.539972826086956	4.52111
chr5	31063474	31064459	1.2562068982013497	13.992783417935701	2.8582052371761457
chr5	31066492	31069115	1.8537763155494336	25.476854984750283	5.020132889422214
chr5	31074526	31076126	1.4598381494848354	21.065583333333333	3.8571852498584325
chr5	31086469	31086613	2.6772875487804413	20.42361111111111	6.250306679142846
chr5	31092418	31096630	2.262056722081857	34.933827457264954	5.334864098851887
chr5	31097984	31098228	1.5616657753459742	16.96311475409836	2.9390372296825786
chr5	31116685	31118095	3.4608251613661087	21.879547872340424	6.075606253693852
chr5	31125648	31126846	1.1872312347851868	15.13619226488592	3.429430316096444
chr5	31135730	31139077	1.8934489356613478	25.681003821830494	3.6331352175886806
chr5	31149557	31156079	2.5788873263580885	33.48103390447716	7.166524962634138
chr5	31157369	31157729	1.7732359485493765	18.730555555555554	4.809704996479882
chr5	31160271	31162701	2.2304546889118595	21.373358196159124	4.852124210247777
chr5	31167517	31170349	1.576743588431974	20.980861949741055	4.223578583872401
chr5	31171451	31173425	1.4376052183538657	17.72373670212766	3.317469299262297
chr5	31174326	31183830	8.327419253923402	46.39237667473345	17.15742667783658
chr5	31184975	31185714	1.7457226460564639	17.28649639152007	5.373674535801529
chr5	31188720	31205212	5.535239510295332	52.432269559988676	11.98994461180055
chr5	31208547	31222446	6.95073	32.477326643703385	11.207171093872374
chr5	31239719	31243108	4.574731437824221	43.063105820300976	8.708962994385365
chr5	31250378	31256139	2.4662557928181355	30.344509959208473	6.401451165284017
chr5	31289745	31292180	2.890808744233685	45.58813911704312	6.756622924560993
chr5	31294575	31296153	3.9648097242287017	37.943868821292774	8.19054
chr5	31320248	31320660	2.0216573253997323	17.388349514563107	4.55077
chr5	31451715	31454349	3.924032811566289	26.171879350164517	9.161939266310716
chr5	31470336	31470852	1.869033249311669	15.499031007751938	5.000513679759447
chr5	31479653	31480886	1.7422193573303522	19.83690186536902	5.692967436083095
chr5	31484064	31484833	1.7607613962278024	15.377302774165583	3.7298724137708437
chr5	31486129	31490642	6.382537322268091	42.191	14.166715570058141
chr5	31492572	31499317	3.754501466154657	32.63534794292068	8.574005337278333
chr5	31500281	31507811	1.6006004057265832	19.589707835325367	4.282308971021703
chr5	31509067	31509087	2.002362012863159	19.5	9.215231037139892
chr5	31510040	31510280	0.5890030992527803	19.304166666666667	4.561425677935282
chr5	31511568	31512629	1.4052535611087411	18.347251021049324	4.367655752191794
chr5	31517074	31517471	2.5037994165564665	16.79596977329975	7.60591
chr5	31522164	31529232	4.394927023009122	32.846600877192984	11.10195664682456
chr5	31557745	31560913	1.3062776239041254	13.42938302293771	3.2408142001540576
chr5	31563902	31564395	1.893790280117708	29.939215686274512	5.236614962862181
chr5	31571021	31571747	2.4898499777407963	28.36806129476584	5.788628969639129
chr5	31595562	31600316	2.032878535063561	25.23678875683635	6.310373391598241
chr5	31602320	31602950	2.7985260871817093	32.815	12.869323468082166
chr5	31604819	31606911	2.063976855660464	23.25888902166985	5.367574218075722
chr5	31609510	31611576	2.6332652065304116	25.246623910939014	6.608175001157744
chr5	31613850	31615856	5.596948124325626	26.067084164174144	11.313696967230904
chr5	31618497	31619311	1.7031804093040626	12.53355343980344	5.314556292617969
chr5	31620120	31620861	2.8000824220631477	18.004639001349528	5.648540450493818
chr5	31628059	31631112	2.233130684249441	20.38750170597227	6.463649567468946
chr5	31633661	31637100	3.4961054398481846	37.63776382427062	9.327768877039341
chr5	31695009	31695415	2.468907429960561	20.608374384236452	3.1145218722338748
chr5	31696568	31699273	15.937573343873177	53.799124691928526	29.832840565015317
chr5	31804226	31805725	1.6884576772639792	21.905906715588173	6.850453450357964
chr5	32132727	32137519	4.105420346859626	34.08466584933222	9.535123658786125
chr5	32138724	32138739	0	21.866666666666667	4.803931458791097
chr5	32302964	32303816	1.6942737589714292	13.507668231611893	3.4296835043434055
chr5	32437684	32438878	1.3978367125053712	13.595812395309883	4.117092171971988
chr5	32457054	32465532	9.229796795050452	32.948927370842185	17.0839
chr5	32476895	32477113	1.8452548669018876	15.31651376146789	3.6900326199487807
chr5	32493887	32494318	1.0581444800591524	13.408352668213457	3.4241828719313903
chr5	32594177	32594798	1.0421312402310903	11.357239667203434	2.310209358755901
chr5	32608223	32623061	5.381741973615859	34.509867594324255	11.529070416463199
chr5	32626461	32626495	1.538250001037822	14.117647058823529	1.3857500553131104
chr5	32635328	32636130	0.905327	12.408333333333333	2.6502688032135997
chr5	32638807	32638820	1.7012030528141902	16	4.690226958348201
chr5	32653452	32654752	1.1259655349360784	9.686923076923076	2.211718685362074
chr5	32657162	32657394	0.5577860919052157	20.103448275862068	1.5619537403871273
chr5	32660516	32661303	1.3959045303646778	15.899142312579416	3.58405
chr5	32668330	32668590	1.7897115505658663	12.396153846153846	4.591627136560587
chr5	32711145	32711716	1.8920820613249798	12.687624051371863	5.1911
chr5	32712873	32714309	3.361033216911823	12.403467386258123	5.006056614683642
chr5	32737250	32737449	2.150590587500951	13.959798994974875	3.3111736942176244
chr5	32740611	32740728	1.795714332507207	23.982905982905983	3.8315380149417453
chr5	32741741	32749040	2.3473644902868593	31.137890036306345	5.840287915722945
chr5	32750283	32756133	1.829524894505002	23.402992877492878	4.735960722775654
chr5	32760410	32760727	3.251634514858294	22.457413249211356	4.690564612108826
chr5	32767892	32768604	1.3013265461416939	18.722682584269663	7.399099700311001
chr5	32775279	32775480	1.6132491364407895	18.611940298507463	4.884593852123811
chr5	32783292	32786765	4.443788688170944	38.812524894423646	9.822202885025435
chr5	32799078	32799191	1.4969445551391196	21.61946902654867	2.1767292086002046
chr5	32818154	32819559	1.3307414106135735	12.858336298932382	2.8153609553737193
chr5	32833864	32835264	1.8307343598774501	10.701315476190477	4.593256884075346
chr5	32838287	32839295	2.0683438915357852	13.120634920634918	5.17712
chr5	32847159	32847774	1.9331985687464797	13.52560975609756	5.01237
chr5	32849281	32859007	3.3139	31.19676021424532	8.314882709749748
chr5	32861746	32866655	3.0842530874802065	33.08357820669518	6.9686400128000185
chr5	32909787	32912434	1.6017003963797294	17.200387624354615	4.67164
chr5	32914754	32915052	1.3569043862739665	23.43288590604027	7.470493199841288
chr5	32918155	32918266	3.4140043301625296	18.783783783783782	7.284548463048162
chr5	32921268	32923194	1.3227681433977947	16.28677310488058	6.151330506195037
chr5	32961245	32961998	1.316532472298648	13.41781208499336	3.382636141879062
chr5	33012085	33012637	1.91877	26.678743961352655	5.829185256491536
chr5	33016434	33025580	9.389984013986608	46.809685472702085	20.535346539134018
chr5	33030977	33031103	1.6342423567696223	19.753968253968253	2.524041692415873
chr5	33031943	33035946	1.9615088897090769	28.11580689482888	5.439065742688562
chr5	33039615	33039874	1.5623800874216676	19.231660231660232	4.6521587795272294
chr5	33043340	33045066	1.6936756949922898	20.57120027037466	5.216123959848407
chr5	33102454	33103047	1.180320476601136	24.942292017987633	3.0515419107844193
chr5	33104169	33104614	3.836153543129396	31.92359550561798	8.19927
chr5	33107314	33108413	1.7268955979183496	20.47722171671216	4.020352271121188
chr5	33217615	33218103	1.6100468918925426	17.224214480874316	4.371640638249819
chr5	33270163	33276696	4.540201615033742	34.02992276391653	9.362920875782233
chr5	33310692	33311803	2.099793539002514	20.239157665766577	4.018418207634972
chr5	33334964	33343811	3.764746606116268	35.340214020289366	9.48252
chr5	33347788	33349979	1.1838720463415504	11.977340065419138	3.3250636370587445
chr5	33371544	33372051	1.5762358880372207	25.480966469428008	5.320238332071248
chr5	33377655	33379708	8.05525	63.73708495697353	14.391143646669663
chr5	33430761	33431360	2.7630829460831836	17.292362270450752	5.781429350917889
chr5	33488142	33488461	1.4249717946336562	22.520376175548588	4.459158202323794
chr5	33494829	33496138	1.3906470582480501	24.160736567354213	3.2987939951001115
chr5	33500273	33502407	2.7085495874324654	29.840547387535143	6.294525787232755
chr5	33506715	33507369	1.7623397826227458	18.403593272171253	4.9548522470923375
chr5	33508944	33509422	0.7765356047881697	14.380753138075313	1.73509
chr5	33511485	33513063	2.9310901481023297	41.99215779467681	4.690853873939014
chr5	33517300	33521800	2.0735806152165286	29.34253425925926	4.601671180630907
chr5	33524785	33538124	7.472712890550223	46.78715944161232	15.54344684363053
chr5	33539004	33540987	2.2263727247086944	26.52705654311649	5.0547507688926645
chr5	33542008	33543326	1.709995322482253	23.987607486090035	3.944834649834177
chr5	33627058	33631641	5.632527797665724	43.832382127791114	10.301622187790416
chr5	33636064	33636566	1.8985348436461977	14.882395418326693	4.139305162477303
chr5	33638528	33639794	2.23631	18.193799368088467	3.7231195319927175
chr5	33641070	33642521	1.6656403871402246	17.822	6.116625704839444
chr5	33643343	33644958	1.86246	18.13482714138287	3.5912626641125542
chr5	33645949	33662727	7.633857296927755	48.26250048116084	17.044992219056375
chr5	33665817	33668612	1.4877859649500171	22.740091681574242	5.122623274819653
chr5	33681228	33681631	2.0215691422706206	20.225806451612904	5.634120470241045
chr5	33689608	33690255	1.7818581719128137	22.28687532199897	5.556547111525643
chr5	33692293	33692841	2.46614	26.60404501216545	6.651846751679469
chr5	33694879	33696358	2.9667646390365747	35.60085925174668	5.532047451129048
chr5	33721470	33723554	2.5685762755496775	33.89832653550863	7.628149828236604
chr5	33730440	33732786	1.3316387686235414	23.191568094629154	3.6468481288056056
chr5	33781500	33783613	5.630992301716484	41.04837612399432	12.055531889267598
chr5	33818798	33822187	5.678936113408285	42.97070362447133	10.341629304345258
chr5	33829069	33829137	0.9625045569504008	14.823529411764707	3.9025149941444397
chr5	33913564	33913575	2.119189132343639	17.90909090909091	3.9682826779105445
chr5	33922265	33923777	1.7599739956344547	19.066820987654324	3.7667038999957807
chr5	33931664	33937613	7.266888534273611	44.5592	14.80258410075059
chr5	33982734	33984361	3.102371947712056	44.7185	6.777569957014919
chr5	33995162	33998270	3.5945440791514494	41.158584700772195	6.143599892180825
chr5	34157501	34157594	0.6652041865933326	17.010752688172044	1.0877391804930985
chr5	34162275	34162574	1.4083401512940192	13.668896321070234	4.52802
chr5	34163923	34171344	4.163635634377655	32.01936902034767	9.894294548288832
chr5	34174902	34176087	2.3975036309344118	25.94196554149086	5.5223459368069525
chr5	34186546	34188848	3.8512401159116334	46.501255701563856	8.510584744422957
chr5	34269658	34270047	2.271796976999023	24.79177377892031	4.018315721600098
chr5	34273724	34274193	2.3150498234132715	18.226012793176974	5.26378
chr5	34277844	34278147	0.9261698935291555	20.333333333333332	3.972023613775524
chr5	34281988	34289924	2.4824212886431014	26.118	5.698664087762115
chr5	34292282	34292799	0.6503237873258166	13.616416827852998	4.637033576891547
chr5	34293890	34294196	0.9913165594627654	15.918300653594772	4.1164903843324945
chr5	34325828	34327736	2.7691462550036468	22.35353773584906	5.618136283986474
chr5	34332086	34348571	9.149291445720532	44.04893542740876	18.610093933970404
chr5	34353946	34354160	2.1548642226468737	19.626168224299064	3.2539186265981086
chr5	34364561	34366435	1.2121650266398247	14.959709622909998	2.3077072550446682
chr5	34368336	34375380	4.418869053869624	32.290020762350935	7.6462628855991985
chr5	34379772	34379921	1.5504616338934674	20.19463087248322	2.3622826457823685
chr5	34390071	34390739	1.2435877418578178	11.755738522954093	4.818875897509688
chr5	34391724	34393168	1.4728589753121601	13.30897968605725	2.795992830270032
chr5	34396951	34397717	2.6419278299872393	16.73730961705831	4.804521991440895
chr5	34439690	34439905	3.0442018675249676	21.348837209302324	9.036375819805057
chr5	34472126	34472460	1.484457096832241	14.425149700598803	4.161397016690876
chr5	34512336	34514473	4.65597	33.252563952581504	11.558709862240514
chr5	34517880	34518470	1.4968325922044656	12.9115	3.990910641082936
chr5	34525803	34526936	3.665492146624421	38.69641806413651	6.20786
chr5	34549424	34550694	3.3676925073458452	34.984409448818894	6.095464086657747
chr5	34572233	34583252	3.5088090703421813	30.153587695117523	6.361697954574305
chr5	34589511	34595417	1.8854026827068644	22.69694096399142	4.363828414619591
chr5	34596950	34597856	2.0027137425935573	22.843469462840325	3.9217487266901694
chr5	34632081	34640947	4.614005564799772	45.94483775213362	10.547321205847657
chr5	34642763	34645803	1.585664256061543	19.08233826754386	4.848360521960676
chr5	34647851	34649188	1.5362227320159574	24.537247569184743	4.597400411984514
chr5	34652215	34652756	1.6119656953926227	18.732162661737522	5.348326711689919
chr5	34656805	34662173	5.8214677420492045	43.16527764841034	12.975278636757396
chr5	34760488	34763288	5.86664	50.357505208333336	12.622248499734061
chr5	34948638	34950827	4.886797181773073	44.73959285061672	9.874691453804662
chr5	34967945	34969374	1.890342896386214	22.468040004665266	4.494388485703774
chr5	34981591	34982736	2.365945485070557	28.211346433770014	5.978711278620187
chr5	34989320	34991553	2.029325279533269	17.306048010897147	4.340052142145385
chr5	35056632	35057614	2.3852376256013095	34.657	7.258338910957677
chr5	35079083	35079918	1.5702947513785905	21.315214570858284	4.268032338947593
chr5	35098809	35099060	2.157507274730272	21.254980079681275	4.695537348667464
chr5	35102723	35106448	6.606348058821161	52.25268875838926	12.943363648940164
chr5	35279203	35279606	3.524026645324366	29.83622828784119	8.362636211196483
chr5	35388174	35389325	3.4617098451091337	32.23711627570229	8.077860717964928
chr5	35524403	35526168	1.9906866915662862	25.83190509915014	5.082000011027441
chr5	35570043	35570914	1.983240981945942	13.475334864140835	5.2939994440712566
chr5	35571799	35572193	1.415412954570073	18.944162436548222	3.279722985277321
chr5	35573121	35575760	6.641911184665785	44.07864247821144	14.55242782164903
chr5	35582246	35584146	2.8887951860929793	33.1347	7.991918248405234
chr5	35592159	35593013	1.7449354242047177	19.419486729117878	2.632515896120451
chr5	35608992	35609895	2.2730221440132428	17.019892026578074	3.6678276456295675
chr5	35679083	35679539	3.6715213457743325	38.98245614035088	9.116771856943766
chr5	35700187	35700417	1.4579167881737585	18.617391304347827	6.534109603840371
chr5	35716898	35719725	2.7392799247900927	25.01553988326848	6.597050281523609
chr5	35722079	35723739	2.3358492850652586	26.183273092369475	6.5657128560016425
chr5	35729187	35729599	3.3658019790371645	24.575242718446603	10.145901428843008
chr5	35739012	35741830	2.2803753418986723	30.70773154719659	5.765522816290042
chr5	35754336	35762157	1.7727579480156963	30.924330361899585	4.434279918650332
chr5	35767631	35769788	1.491757074945322	20.96999690928759	3.649634922428256
chr5	35770761	35772096	2.1038523157602134	29.778011860174782	6.484114725015286
chr5	35773883	35775956	1.6277381944817388	23.45435962373372	4.810149665787946
chr5	35782784	35783840	1.496757569685697	24.993607954545453	3.0015217005604446
chr5	35785613	35786061	1.799163807183504	24.5938	5.532171310590846
chr5	35789547	35791470	3.759961811705372	36.95909548881955	8.091620302037763
chr5	35795704	35796120	2.3096992061115227	27.608173076923077	2.33179
chr5	35822759	35823146	1.1197594733817324	28.03359173126615	4.1393436960471695
chr5	35850839	35852042	1.66454	21.17024106400665	4.974249044481578
chr5	35857178	35857240	0.8917590148987309	18.806451612903224	3.8778628687704764
chr5	35893408	35895061	4.470808626394101	52.175219298245615	8.044902658818302
chr5	35900032	35901764	1.2445234644089866	22.405593244803697	4.0887014087053455
chr5	35908839	35909017	1.878788454479046	17.5562	5.496286007795441
chr5	35939129	35939298	1.497836812008062	15.08284023668639	4.247444320712569
chr5	35948274	35949359	1.7492877711319905	24.733809523809526	3.729726856815711
chr5	35986340	35987310	1.5303925616160334	21.99106529209622	3.2185327837966975
chr5	35989413	35990934	1.6541974821314769	17.99757560815253	3.7978920812228516
chr5	36236663	36239549	3.2760153871772713	15.275484378609377	6.121041129383871
chr5	36374075	36374423	1.4900057569317433	21.801724137931036	3.9422173835765357
chr5	36396895	36399384	2.466273708964218	28.65044864068569	6.066154253067202
chr5	36461438	36461632	2.423230834842957	21.948453608247423	6.914461086705788
chr5	36462465	36469612	6.705308688647931	49.145091034699874	14.229265630789149
chr5	36473489	36476213	1.268166560553281	15.581308125305924	2.611405331696747
chr5	36482818	36485900	4.970840916167338	43.28048007246377	9.824233243869234
chr5	36529099	36532624	3.376195566733411	38.694086879432625	8.774124552168368
chr5	36553337	36553479	1.2669978024254382	30.661971830985916	4.045021547398097
chr5	36554329	36554501	2.2310246450956477	23.377906976744185	0.8741504709387935
chr5	36556006	36559276	1.9808066201252232	19.70810110856269	4.019264449451069
chr5	36563757	36564757	1.5679591020282946	18.9187	3.144495562076569
chr5	36566825	36567221	1.4580744203895029	30.38888888888889	5.742461562758744
chr5	36569109	36569973	1.233416282177901	10.661439043209876	3.4231530820391303
chr5	36571655	36575831	2.008170854615021	24.571921396072796	4.997946501539432
chr5	36579233	36579753	1.3994691378795183	16.764679487179485	4.85412
chr5	36580714	36585212	5.201256754089742	33.50188231806729	11.010295280854956
chr5	36684005	36684084	1.1613924578775334	17.620253164556964	2.034770416308053
chr5	36693684	36696550	4.427304838084359	38.96998793324029	10.009858903620902
chr5	36712150	36713354	1.252074616170884	28.453176910299003	4.694882617836379
chr5	36742918	36744092	1.5112527810350445	17.38118256672345	4.47948
chr5	36746157	36750130	4.210486757388431	34.136834308666835	10.165801009792583
chr5	36776355	36776749	1.1453769151026827	16.309644670050762	2.0188320944757026
chr5	36794982	36798375	5.451935743260044	39.93078151095392	14.643880276165163
chr5	36830135	36830611	3.8456233223947156	42.20798319327731	8.298484398537322
chr5	36868099	36870358	4.124309798516381	35.15753098716246	7.944842470700153
chr5	36890659	36891016	1.4398856550371613	26.627450980392158	7.5536939723818906
chr5	36943727	36947137	0.9078588972048988	19.062241874389052	3.2203215156249407
chr5	36982104	36982387	4.117509370136598	32.13780918727915	10.432288056970064
chr5	36987815	36990404	3.2948285573739233	38.16659867065791	7.983927995113595
chr5	37015968	37016166	1.839951166600892	27.90909090909091	2.3165803190433616
chr5	37027483	37031010	1.6184832881312532	33.04610652348549	4.15444
chr5	37040264	37041783	1.0190534399030016	25.789768488040377	3.4480932170283896
chr5	37046662	37048066	1.6137869785993526	28.285514601139603	4.363431318759466
chr5	37049264	37049683	1.4158401419553097	26.730310262529834	2.637552864796222
chr5	37076261	37076578	1.7648767432203805	23.608832807570977	3.967089738003463
chr5	37081893	37082344	1.197427915099455	21.949	1.5240161056793449
chr5	37085422	37085731	2.1355432742621905	16.155339805825243	8.321224618498176
chr5	37087739	37089501	1.5345698642121097	18.46387154748392	3.175371852734754
chr5	37091062	37092025	2.183674126132144	36.22089823468328	8.043200130513263
chr5	37162806	37163266	2.2239080711551336	35.404347826086955	8.153326274519381
chr5	37240864	37251338	2.7141242613511167	41.41755848310897	5.538950173137999
chr5	37256051	37256886	1.5901519543358928	11.77872255489022	3.6249256050277374
chr5	37258151	37259080	1.1312964023743317	10.975278076785074	2.6631617332214863
chr5	37260233	37260343	1.5269027915867892	18.5	4.428099850091067
chr5	37288951	37289169	1.4860742546002799	21.243119266055047	3.991974927963467
chr5	37330402	37331023	1.531073218736116	19.22366478797638	4.624111627376363
chr5	37335181	37340063	2.3512903291967984	35.21871458077291	6.68604
chr5	37716707	37717178	2.2722243386975265	41.43312101910828	6.971406704807484
chr5	37823662	37824501	3.478857656725003	34.38815057608264	5.961516980855864
chr5	37828786	37830064	1.3984606597698674	24.628703703703707	3.1873996298824303
chr5	37835946	37836570	2.102430683720289	17.785376602564103	4.130953029349998
chr5	37893798	37894274	1.324150513074979	19.525210084033613	2.772953718650241
chr5	37901786	37902400	1.745145311981782	22.51491585233442	3.9762472352211864
chr5	37967328	37967744	1.6609717836746802	27.814903846153847	2.236851438020284
chr5	38038454	38040199	4.31885	31.157609837631327	10.24151527480083
chr5	38159304	38160018	4.791387170777285	35.2156	9.578754249332926
chr5	38213356	38213923	2.5384651920782826	17.626278659611994	5.96459
chr5	38215967	38216649	1.3145872290661755	12.311400293255131	4.9238
chr5	38218540	38223852	5.48858	43.96031861822289	13.856647454192204
chr5	38259845	38261380	2.372741631956344	32.67035830618892	7.608111516211804
chr5	38263904	38264331	1.6419800740494381	15.456674473067915	4.009585654428468
chr5	38275835	38278422	2.0062800443051434	26.968524916247908	5.706588418460284
chr5	38319161	38319851	4.027977487897255	29.99018115942029	8.50155
chr5	38366918	38367108	1.6201357872862565	21.44736842105263	6.545842572262413
chr5	38488629	38489598	1.0342988725475444	13.65812263501892	3.6925333550375217
chr5	38520363	38520712	1.7554814084553103	18.722063037249285	7.278161287307739
chr5	38521801	38522360	1.9449957372464093	15.571921586165772	4.8278116006970615
chr5	38526981	38527533	1.5235362303429756	11.961881038647345	4.000346556953762
chr5	38549781	38550870	1.5220774145920497	18.978573614937254	6.195472124510547
chr5	38553364	38556683	2.9415404404648835	27.161963003414684	5.780535178781373
chr5	38557821	38563632	9.430888858641035	58.405652533987265	24.338773784127966
chr5	38597307	38599468	3.060237519533584	28.411510874595095	5.752479795649815
chr5	38634600	38635697	1.5176593522641626	16.576317988453358	5.305869466155106
chr5	38652876	38653833	1.6437730488129156	18.76824277255312	5.0636998868273695
chr5	38654902	38656592	5.374121812287613	37.85589743589744	13.41267737420588
chr5	38658584	38659739	4.201621751487594	19.784974747474745	7.99621
chr5	38669445	38671589	1.2135151299733582	15.091535000777363	3.1565092317698213
chr5	38680320	38686211	5.35988	31.968195304985006	13.73313567667132
chr5	38696899	38699223	2.40143	17.567544732501435	6.532342957091573
chr5	38700317	38700489	1.5029877445032431	17.3547	3.5368826541789744
chr5	38701669	38702356	0.9505753974151786	12.460862445414847	2.5244557014970015
chr5	38709067	38709734	1.4564618499185145	17.376924037981013	4.266782708194243
chr5	38752615	38753458	1.1129650553715036	16.869187425860023	2.818027107678211
chr5	39644169	39645156	2.302846862291747	19.38051756163458	6.023713561606328
chr5	41705493	41705718	0.24307279745737712	12.284444444444444	2.229517161051432
chr5	41706694	41708969	8.667541018541732	47.660772893772894	16.53957519382202
chr5	41744885	41745674	0.6458115768865209	13.900675961132235	2.850881130657403
chr5	41749148	41749241	1.2597104733990085	21.258064516129032	3.799634446379959
chr5	41755679	41755988	1.4149907414581397	18.284789644012946	3.7155115604400635
chr5	41763651	41764673	2.26118	32.32230512067841	6.400283002677132
chr5	41767271	41767895	1.7521347513726528	18.60080795940171	2.817956409223399
chr5	41781130	41781678	1.8242457196877822	18.638412408759123	5.919779417071029
chr5	41842483	41845681	5.856199462788669	32.90613208776319	10.877696697263472
chr5	42189021	42189282	4.461141106726109	10.10344827586207	7.969382142655237
chr5	43232125	43235373	6.124095638799086	38.70773039819376	10.932631680008878
chr5	43355074	43355731	2.5703249791298197	15.312043378995435	7.009434421796716
chr5	43672261	43673175	8.660935029035668	32.770869803063455	18.441896255886412
chr5	43745097	43745348	1.8062573391127872	12.247011952191235	2.953688808646335
chr5	43778609	43783203	13.162972911677123	37.708763922144826	24.634750982618627
chr5	43807529	43808639	6.931043322089725	26.107207207207207	13.628988600684117
chr5	43867127	43871333	4.053207688907169	30.248	7.646900595717733
chr5	43947685	43949228	3.175632761376785	25.342771116871898	4.581445282475775
chr5	43981150	43983636	2.8715144015794056	22.60752966613033	4.9847208191692705
chr5	44100396	44101784	4.532416691137123	33.10670329010566	10.54290952874879
chr5	44143580	44144512	1.5978715828533012	16.79048640915594	4.52942
chr5	44223016	44228499	9.418954449710043	34.909283809046144	13.891099486976302
chr5	45424824	45426757	2.00058	15.74968205725125	3.224926557966832
chr5	45447576	45450984	4.867926233133505	34.50731367370892	8.269234847823467
chr5	45491853	45498637	5.001742552858597	48.687945287932386	12.707374671407715
chr5	45500299	45503573	2.029134170919301	21.227011110262676	3.82435
chr5	45504508	45508133	1.6961414054136745	17.56826867816092	4.234789045896567
chr5	45509737	45510886	1.0468269797394985	15.869270380040616	4.184967722725377
chr5	45512415	45517438	2.185165316338314	19.965768713915985	5.037369420449461
chr5	45518611	45523696	5.8133797629232555	35.776984390363815	12.041277279849131
chr5	45524525	45525718	1.3792591381910255	15.715112461581446	5.626675999341114
chr5	45534054	45535005	1.3573688986529824	16.604192954784438	3.6084180993027664
chr5	45638967	45640020	3.709871796240792	24.317090060145613	7.045973814903615
chr5	45668571	45673526	9.342592773850798	43.79839850319542	18.705947973493206
chr5	45855535	45859072	10.31906008135376	43.00153997031383	14.420725920323703
chr5	46172115	46172850	1.365081318228039	11.739172335600909	2.548389113030466
chr5	47982686	47986514	2.734924663406705	24.022020855102753	5.397759850343788
chr5	48372042	48374283	6.104148889921178	24.406597687044474	10.136180882224828
chr5	48599261	48600186	1.173811735096222	14.465500000000002	3.617767772159061
chr5	49524593	49525021	1.881840403391936	24.47429906542056	4.934303949926501
chr5	49544763	49544912	3.0447616385133474	13.194630872483222	3.9851914196206417
chr5	49848607	49849219	1.0076050412257103	10.41849128540305	1.8096322978676966
chr5	50024218	50024691	1.5852847316048362	19.226215644820297	4.5732654043282315
chr5	50057021	50059434	6.651193410845249	28.50868429686421	10.043741527707908
chr5	50122012	50123651	3.6314017515506194	25.49023032336791	8.031935057925512
chr5	50252759	50253011	6.6448834926363025	13.976190476190476	12.133551033716353
chr5	50318902	50319157	5.159141439550063	17.04313725490196	10.406698159610524
chr5	52112864	52113644	2.724667208590488	21.71596153846154	4.083765222815707
chr5	52114726	52116723	3.806169577800828	27.39816078284093	7.12653
chr5	52132462	52132540	2.1035146590990896	24.653846153846153	4.761291870704064
chr5	52161840	52162368	1.2656267833980648	12.195707070707071	1.6691978481231313
chr5	52163268	52163717	0.9445036207647259	13.99109131403118	2.399598926106646
chr5	52172709	52175773	1.1245712352614818	12.638	2.713312511482825
chr5	52180050	52182979	1.0652968460195151	11.640229529418459	2.8356154024960496
chr5	52184119	52192485	10.425447159661113	32.13828087646426	17.829954286006313
chr5	52470730	52471710	5.875231290196502	32.07309523809524	12.038655780610583
chr5	52476344	52477160	1.9082997241071873	22.44888684640523	5.949614797802012
chr5	52565485	52566539	5.183873049043506	28.934325585072738	8.024599823297239
chr5	52617953	52619009	1.5463813564233613	26.845600536616164	4.292861800001125
chr5	52666970	52669676	2.797491680529152	27.998115684281846	7.030141050948526
chr5	52673275	52674682	1.9305664843476251	18.268105899076048	3.9326055494048044
chr5	52741190	52743180	4.428891740378738	36.476415933835845	8.998219282064007
chr5	52782673	52784134	11.792511637914531	44.58317362537075	22.516199073063323
chr5	52785978	52786593	1.932495325796105	20.989817073170734	4.222385066031548
chr5	52806420	52806636	2.523706681750439	19.708333333333332	4.279141477964543
chr5	52819328	52819617	3.196457680533914	21.429065743944637	5.9409810251018165
chr5	52821424	52821829	1.540789345164358	14.728395061728396	3.616634103398264
chr5	52824952	52825088	2.9578349940917072	14.022058823529411	4.967300842790043
chr5	52832693	52836139	5.349089310937342	46.13455697426969	10.94123420720252
chr5	52878485	52879262	0.7611472678848263	8.129719004719005	1.664553922661108
chr5	52901836	52903692	3.837630686115223	20.315418462643677	10.30746970596898
chr5	52910164	52910989	1.9468475325978354	27.69957070707071	4.056990427344736
chr5	52975677	52975979	1.2310653269685656	17.67549668874172	2.7737921306629056
chr5	52977032	52978219	1.6752494068117842	16.385039314799215	3.1514465369881846
chr5	53023410	53023820	1.366008723509021	21.990243902439026	3.166943761197532
chr5	53112593	53112771	3.4889387213781977	21.15730337078652	5.6987004253301725
chr5	53212955	53215130	2.395894890870027	23.242744252873564	4.27528
chr5	53266403	53268834	5.927328599245437	44.395559526258054	10.305446298713358
chr5	53325999	53326738	1.673036461957762	19.24979702300406	5.214914397321559
chr5	53352730	53353103	1.6401243842638848	14.99195710455764	2.8569448010211977
chr5	53354466	53355563	1.0603358952045003	12.785817380735338	3.074470963579995
chr5	53357065	53358685	1.4503544343300188	22.580787037037037	4.657879946882669
chr5	53465450	53471644	5.292551325797111	33.321552106877625	12.702188995671179
chr5	53473506	53474896	2.1646061242597208	19.173294364508394	5.206151319788895
chr5	53486392	53488185	1.5823922063927343	17.71989682097044	4.033064110996984
chr5	53501498	53502426	1.7188347491508387	19.166478089080464	5.693444073428596
chr5	53503522	53503761	1.9607216783148473	19.728033472803347	5.267586079601464
chr5	53504770	53507547	4.399951451931314	32.285773766654664	9.001827220300884
chr5	53509317	53510438	3.8700102977089106	26.873145257210822	9.50758
chr5	53524765	53526773	2.300577871103061	22.86867166749668	6.706617631944949
chr5	53531337	53531447	1.7931599952957846	19.918181818181818	3.9430859782479026
chr5	53538294	53544429	3.233503014039222	27.384118276283616	7.4785334137938415
chr5	53546283	53547633	5.639692516661527	24.847561728395064	10.391695657267002
chr5	53550833	53571353	5.528842857775106	33.21717620512508	12.144833053198887
chr5	53572150	53582376	1.5360654822706123	18.16259432655323	3.7763393199912447
chr5	53583917	53585194	1.5775525424386398	16.70667906551814	3.2044878873108966
chr5	53586010	53616306	4.275536179951763	30.61435468653728	8.299965412303413
chr5	53618313	53620730	1.4419787948748284	18.6236	4.262835017961727
chr5	53625058	53627382	1.3442395585463827	17.898878549913942	4.251133298481781
chr5	53630873	53641063	1.536331840620745	19.375359829898592	4.096962004339093
chr5	53641929	53647455	1.2904439921932886	16.29139974665219	3.5623941358613154
chr5	53648760	53649654	1.054065981026913	14.512444071588368	3.599227845061338
chr5	53652609	53653400	1.7984519954434934	16.118573535608935	3.6166741351998244
chr5	53655424	53660501	1.7248078107564457	22.816369370034796	4.327487931614583
chr5	53662744	53663044	2.1428261880079904	17.706666666666667	3.7322842144966124
chr5	53667352	53673632	5.579072115287819	26.475106157112524	12.02515748004414
chr5	53678562	53678864	1.2528368635288138	25.70860927152318	5.3273339839960565
chr5	53809233	53811102	2.7542	24.936525771357232	7.0115484878669765
chr5	53995195	54000575	3.875475988516811	36.25032140644362	8.418127463032322
chr5	54763086	54763298	0.6611568441368499	13.75943396226415	2.6734500527381897
chr5	54974184	54974419	2.683381299769625	17.7532	5.999999866079777
chr5	55791263	55792549	1.979130948908134	18.12922498703992	4.768511418668392
chr5	56128935	56129289	4.773315785294872	24.76271186440678	8.549365497578336
chr5	56188963	56189539	2.1091419422171183	9.765277777777778	2.764656290411949
chr5	57716047	57717109	1.6919624499894663	13.791235091023228	3.240156388028343
chr5	57719332	57719596	1.9584385174693484	17.795454545454547	3.8396806238275585
chr5	59948497	59948774	1.4198546005069994	17.62815884476534	2.0436049049942073
chr5	60881832	60883254	3.417515662290226	21.65813408345054	6.904271529528997
chr5	61292725	61292794	1.091488509938337	16.36231884057971	2.95225
chr5	62765395	62766985	5.936085731262642	26.183875786163522	8.31979
chr5	63649219	63650288	2.7026002029449745	19.670845026504523	6.2327730662361045
chr5	63811883	63812838	2.570737452860475	27.183176265270507	6.892623481506383
chr5	63874523	63874883	1.271815056933297	21.644444444444446	5.85671
chr5	63910006	63910341	1.171352675245769	22.271641791044775	4.496445455835826
chr5	63924594	63925075	1.5937127609758517	17.841614691614694	2.997654508404325
chr5	63930421	63937114	2.2506844224200644	24.86680549330146	4.995545936433878
chr5	63956980	63958955	1.0696069204799339	14.612773206751054	2.9888979362133683
chr5	63962775	63971687	2.5851840435596873	27.549773362694495	5.647260079240219
chr5	64092562	64095673	2.188754820009297	28.721595748955316	7.017037310903934
chr5	64107796	64108856	1.198884350304097	16.234213836477988	3.1400782251258064
chr5	64117161	64117906	3.6316980944720734	27.107265100671142	5.843012212800233
chr5	64159278	64160809	4.146230383095366	37.197912584367515	7.691060253718879
chr5	64173501	64175660	1.0925607880281072	15.09545458931604	3.776907024390416
chr5	64218345	64218963	0.8371648457078344	11.754874595469255	4.072938556252774
chr5	64229073	64233219	3.986963184565017	29.854480221900626	8.540382583380168
chr5	64234169	64240736	1.355695125116988	16.99146426577331	3.3244478396650696
chr5	64241599	64242081	0.9195213371045362	15.355618948824342	2.1131236199521424
chr5	64243532	64244572	1.6536742526027355	19.220376602564105	4.036512828077007
chr5	64254537	64255072	0.5619682286387292	14.910724299065421	2.3816747057103664
chr5	64257694	64257812	2.14774	23.33050847457627	3.3939114081657538
chr5	64265259	64266026	1.2922558714790007	14.419388309430683	3.4278618874592004
chr5	64273943	64275706	1.3775945928170297	20.825467952353943	4.981594979443727
chr5	64289213	64290016	1.7014984129109167	13.387214611872148	3.272943780945761
chr5	64298536	64299890	2.0581504420971672	17.415737321516495	3.8668905195883885
chr5	64336862	64337082	1.8692334375598214	19.322727272727274	2.1006699892607603
chr5	64343340	64345709	1.793660418914336	15.926712660053466	3.4368641101298083
chr5	64348704	64349186	2.4305626537295297	13.047458506224066	6.0633713081169915
chr5	64364356	64364831	2.4764481939767538	28.890526315789472	5.012036553935001
chr5	64380737	64383623	1.404682914968192	21.08835867117117	4.629664606206125
chr5	64384753	64386569	2.090643841513287	16.50269823788546	3.720003531834569
chr5	64389274	64393888	3.400666336676773	26.2873	8.264965823784916
chr5	64430859	64432161	2.54462	23.389295314900153	8.176775858576825
chr5	64478524	64478883	1.9196968460481478	21.214484679665738	2.2117940247224896
chr5	64489922	64490278	2.077748590975665	18.019662921348313	5.19461
chr5	64500152	64506768	2.5913604886119264	24.923958018440146	6.384465828708114
chr5	64579673	64580972	3.0503382738635123	31.51773479599692	6.666738523346723
chr5	64581863	64582089	0.850296	19.106194690265486	3.1087377145227078
chr5	64587794	64589016	1.6593177196375517	18.205435079105293	3.6308153289126186
chr5	64610199	64611725	3.0616393370522115	21.764269331585847	6.245003002117308
chr5	64622733	64624371	1.505164884738004	19.305835368335366	3.9097301191786156
chr5	64646618	64649189	2.6840144476433436	22.859712903539478	6.647223214383125
chr5	64680018	64680372	2.0379888408601623	21.47457627118644	7.3143284341036265
chr5	64701149	64704588	1.7284028085437233	23.42793811185422	4.845864445985005
chr5	64706371	64707611	1.5048451298161556	16.974294354838708	3.9612120132719744
chr5	64714224	64715579	2.41934	21.69269680196802	4.531082616745815
chr5	64737518	64740181	3.2268103488662994	35.88587471836275	7.972431767313632
chr5	64797126	64799116	1.8937163950999052	24.501550460636516	5.21343
chr5	64800222	64823234	6.160135478261974	41.670024719892524	12.53892203878642
chr5	64824866	64828390	1.7682930239141825	22.050392546348846	4.109453279954937
chr5	64830743	64831066	1.5553673295413746	22.111455108359134	5.94199
chr5	64853088	64853356	1.4931847368603322	13.044776119402986	4.692416843193681
chr5	64860328	64862642	3.733380696806391	28.59309096802074	8.33935
chr5	64863917	64867309	5.705679767684644	35.0181	15.014106208548355
chr5	64878361	64878432	2.3235312717061647	17.6056	3.435097751483111
chr5	64969149	64970810	3.1100782081765734	34.27650010034116	5.078894310806482
chr5	64976466	64976628	1.106888692320129	19.246913580246915	3.819364329914988
chr5	65020284	65020500	1.5219721148411434	19.37037037037037	5.568659287911874
chr5	65028269	65028698	1.5472446938494702	22.303030303030305	5.507465620418807
chr5	65056192	65060320	1.62969	18.525236696543928	3.405198953461791
chr5	65069810	65070307	2.514152240225487	24.004569081153587	8.469240318121805
chr5	65071407	65071950	1.936260496274762	15.209238796807858	3.242346565148229
chr5	65076570	65077628	1.670263193671519	14.602485034656585	3.1037662214052024
chr5	65106465	65109048	3.2832169237309206	34.90410859465737	7.221445626359645
chr5	65130406	65131896	2.335071926932165	30.241800894854585	3.6779126512213134
chr5	65157562	65159092	1.3065356895937557	24.245147058823527	3.7334609402204304
chr5	65175007	65176619	1.7206513698907189	22.63587675765095	4.702173569592228
chr5	65198897	65200888	4.107674590803074	46.34887462330487	8.787385895952223
chr5	65283640	65284819	1.3236871296782284	16.721374045801525	3.5373308571644815
chr5	65286785	65287078	1.6829999530681572	11.884	4.1643419355255755
chr5	65288418	65289075	1.0400498637803175	15.541920345002538	3.8514415490008362
chr5	65299298	65301113	4.216528954491402	22.66440541781451	8.104497453113343
chr5	65319235	65319858	1.4977619396408557	12.82565543071161	2.499644752490195
chr5	65320773	65323025	1.5762597203778477	19.27679886397276	3.895526311184401
chr5	65324892	65340656	2.765846303035982	22.92579529175125	6.704251598507219
chr5	65345357	65346380	1.8301359267798312	12.765045617464972	3.511771913381149
chr5	65352759	65353069	0.62375	13.764516129032257	4.774129297656398
chr5	65359341	65359592	1.7633930397223667	21.904382470119522	3.9529738901145905
chr5	65360787	65361376	1.7601786802296728	13.939834465195247	4.293824247494439
chr5	65379540	65379949	4.303874610105762	27.268948655256725	10.011948111004818
chr5	65385892	65395027	10.904704087257139	51.46764946519795	23.731460321662215
chr5	65395845	65397532	1.1721549959587083	9.858162912467892	3.995235753532047
chr5	65401257	65402492	1.5700759382103644	21.414571524966263	4.086674401012563
chr5	65407826	65409104	1.440199780980638	24.319548774126236	4.303818291279569
chr5	65414808	65416548	3.250975466106274	27.369444444444447	6.509508992337633
chr5	65428328	65429675	2.6330161200306397	25.567201806483546	5.760763465694436
chr5	65434200	65436826	4.307482226968084	44.79934866082762	8.384680924645997
chr5	65484159	65484488	2.7424266015867333	20.252279635258358	4.946998822290484
chr5	65485964	65486443	1.6365548058691004	19.528183716075155	2.80332
chr5	65488505	65494598	4.005013849824085	36.58227046747634	8.383627410451252
chr5	65524714	65528069	2.2142791170561136	24.11793281172379	5.787452472624231
chr5	65528891	65529063	0.7836386720801509	14.13953488372093	3.283097974089689
chr5	65532979	65548799	5.875425709846198	33.50731372471555	11.328126070087153
chr5	65549754	65565599	1.4389575334390468	19.73873675318187	3.7652261200143773
chr5	65567314	65567971	1.8563890444165687	11.829807204464739	3.6841478449387455
chr5	65571553	65572120	1.3340645597515073	9.616247795414461	2.6334126750417908
chr5	65573706	65574798	1.685055772624357	13.675808913308913	3.288237044226119
chr5	65576046	65578760	1.5133390287189123	11.067082719233603	3.0856970168054128
chr5	65587924	65588812	1.2653080556787208	14.806662912912914	3.9969032906197213
chr5	65599530	65602395	1.9827352727555567	16.54524978184991	4.588671620686849
chr5	65622417	65622672	1.3290477549328523	16.87450980392157	4.056713100508148
chr5	65625278	65626285	0.8199611620553356	9.35592	3.1392796788009916
chr5	65667657	65668325	1.689283343620793	14.536015469061878	4.3699896495816555
chr5	65675283	65676724	1.6051797978633062	15.083914526948877	3.92192
chr5	65678458	65681423	1.419636302368023	18.143286958965714	3.6960589166033326
chr5	65682502	65689008	1.4109208378421567	14.532953555692181	4.112578396817214
chr5	65689995	65690782	1.5775579340137589	13.392921431596783	2.4165465912205613
chr5	65691648	65691894	0.2830665981381889	22.878048780487806	4.250193870164515
chr5	65693643	65701778	12.581062978151504	45.989905853052655	20.0598
chr5	65704951	65705259	2.4743279481863047	12.78896103896104	8.03555
chr5	65717959	65718433	2.7508991363179334	25.122362869198312	4.494914670533772
chr5	65723550	65726300	6.816939131376276	39.59281439393939	12.483343744066028
chr5	65731421	65731630	2.512425959965829	18.68421052631579	6.355220109081724
chr5	65762853	65766329	9.365278039721659	41.2808	20.09103119609576
chr5	65774071	65775183	1.5468722440581661	16.962391336930455	4.247234380121331
chr5	65910414	65913065	2.19748	20.03228066452911	5.665709258874597
chr5	65938342	65938728	1.13505	18.624352331606218	5.009878719408895
chr5	65950312	65953179	2.0200754881732372	18.78696227182886	4.311509631823344
chr5	65954228	65956321	3.7507541725656934	27.437202380952385	8.760551108469492
chr5	65957874	65961207	2.383023052711637	22.345479860486048	5.854861979270436
chr5	65965214	65970048	3.488869043945023	30.104056337056956	7.156631584940836
chr5	65972545	65978455	3.5307296513088535	29.901322793288212	9.312511806125858
chr5	65981726	65981958	1.5728793321498509	20.689655172413794	6.005908674207227
chr5	65993471	65995476	1.5939898447721925	15.475801641729012	3.4115744085779607
chr5	66004085	66005538	1.7713457905456405	25.81006251433815	4.343075206322235
chr5	66008473	66008967	1.0012413107673166	15.926931511470986	3.917406073224689
chr5	66019106	66019730	1.6370546147730025	24.438675213675214	4.328966796228349
chr5	66022547	66023137	2.794594266050953	25.685981638418077	7.85211
chr5	66026593	66028141	1.3006307451997048	18.729282407407407	4.6552015003923914
chr5	66034318	66034888	2.708091037315235	23.00095029239766	4.3748344906589445
chr5	66042855	66043551	1.417426532784593	19.7871	5.5993251727458615
chr5	66052152	66056665	1.3995495496277839	20.35930390907748	3.7133812809382594
chr5	66068176	66072057	1.1686206407337092	19.469845078587994	3.8262146346885575
chr5	66076842	66077607	0.7652374821673729	14.759934640522877	4.05603
chr5	66080793	66082896	2.1340989524019696	18.823711661911556	4.66429
chr5	66093885	66094203	1.8561272028857057	13.836477987421384	3.7628758583428725
chr5	66138190	66138397	1.2387529430182085	10.207729468599034	3.675247101392147
chr5	66139382	66140263	2.1041574432001124	17.64413072266364	5.588494777980135
chr5	66147455	66147887	1.1677676633828216	11.833333333333334	2.59026
chr5	66149026	66149088	1.3786120933871115	19.29032258064516	1.58691
chr5	66150376	66153742	3.1691257035593963	27.828560729847492	7.82436
chr5	66214604	66216522	2.0882464106824434	21.938303788668755	5.374607110490336
chr5	66218162	66219792	1.5866357159144964	16.51728783231084	4.7618
chr5	66220759	66221215	1.7341743299835606	14.278508771929825	2.9644691219978165
chr5	66226624	66227034	0.7639151682214039	20.92439024390244	2.849234972058273
chr5	66229862	66230197	2.085775151181577	15.474626865671642	2.4860755020113134
chr5	66231920	66233786	1.2256091080684581	11.913527152554481	3.5925230119602305
chr5	66235178	66235592	0.7536466719159758	11.55072463768116	3.1112413510032324
chr5	66259777	66260365	3.63054	31.342842970521538	7.901708341599951
chr5	66319669	66319897	0.5675716721697858	18.285087719298247	3.6436697997544942
chr5	66337252	66339233	1.5855059493864099	23.6506	5.678598343486894
chr5	66340526	66343936	4.338443065819356	36.31803580156403	9.271531939825044
chr5	66367888	66368296	1.3302198812073351	28.205882352941178	9.44891
chr5	66392569	66393571	2.2937225698861194	23.198394876912843	5.629412954148128
chr5	66408252	66409008	1.337956920369891	13.369246031746032	2.788144823945599
chr5	66415796	66416421	1.4389117071854443	13.712073333333334	3.829902806939019
chr5	66465801	66466328	2.1283141598529562	23.10223750790639	4.4727878679134365
chr5	66473449	66474809	1.7495409946323548	21.967680759803923	4.836872539956586
chr5	66475774	66477504	2.2580846951876072	21.6573	4.346822113032209
chr5	66517735	66518967	1.1936045843529848	13.865672348484846	3.2660648612921026
chr5	66530412	66530580	1.5441098156429471	20.886904761904763	2.783871407310168
chr5	66545750	66545898	1.831526993899732	20.85810810810811	2.3641996319229537
chr5	66546722	66547011	1.1540751446902133	18.44982698961938	3.8983186182266287
chr5	66559960	66560675	1.9894455697372377	20.83551864801865	5.9062847786572155
chr5	66593718	66597951	1.934929745753449	23.27325601425309	5.152378199729255
chr5	66599154	66603322	1.0994435717498598	15.74182061740243	3.1551701798065817
chr5	66617177	66620775	4.482941009250513	38.62235298545488	10.547035155556374
chr5	66652061	66652097	1.0626129309336345	16.305555555555557	2.4828000399801464
chr5	66674890	66679907	4.319988593932318	36.006617915753104	8.454237268371967
chr5	66680965	66681142	2.764032900670154	12.310734463276836	3.4330558898085255
chr5	66684104	66688294	1.1972576955352772	16.890895485282417	3.1623240668904526
chr5	66689600	66690632	1.6054	18.890697674418604	4.668776722225416
chr5	66730603	66731184	1.4166270739650562	14.541286574870911	2.771995042883705
chr5	66745577	66746689	2.9191857789872677	36.23229916067146	8.79096
chr5	66814714	66816967	1.3690631578706405	10.954566134043498	3.1780208238290424
chr5	66996634	66997254	1.7489667902170902	18.89788306451613	4.7379336121261755
chr5	67016063	67016271	2.8722169863489957	17.53846153846154	4.433730769615907
chr5	67082857	67083302	2.308945378292812	24.370786516853933	5.402865312876326
chr5	67095706	67096507	2.1426705973824642	17.825759467332503	4.194266548003283
chr5	67138490	67139971	1.4663040080199794	19.105373621426963	3.1123264117272744
chr5	67215741	67216827	1.4711800290827164	22.631200122774704	2.8433007047979872
chr5	67222559	67223691	2.5464185775379407	24.077212161366315	4.822124305593298
chr5	67227338	67227636	1.9556272129884502	18.533557046979865	3.4852982287438925
chr5	67228559	67228890	1.3570589650073441	20.157099697885197	1.835803868547307
chr5	67230595	67231391	2.849356458351682	38.77511515912898	5.299177912078976
chr5	67259871	67269527	5.312565918386265	25.751651849670324	9.104359612394234
chr5	67277360	67277773	0.9334849374634879	9.559322033898304	2.340338803954044
chr5	67284597	67284897	1.4385126505295436	12.59	1.8846180248260498
chr5	67289799	67291487	1.2921980851069446	12.271598538704582	3.2820356640456665
chr5	67301262	67301465	2.3584912240211597	14.024630541871922	4.529283330945546
chr5	67302755	67303006	1.1751983728541795	15.434262948207172	1.7004406243206496
chr5	67304612	67309656	6.222646386542082	34.43619771015067	12.282132101180805
chr5	67311813	67312007	1.0567931668045594	18.716494845360824	2.4786328230936503
chr5	67312933	67313809	1.6885178575605133	12.95901826484018	3.5108937580896358
chr5	67425314	67428977	5.852554777071856	35.24237134862135	10.033464211619476
chr5	67443976	67444493	1.354407963485275	14.688322050290134	3.744471344772575
chr5	67463630	67464999	5.787589727088401	44.690777940102265	13.301731352507703
chr5	67487980	67488263	2.321181219373912	16.37809187279152	4.867261444721963
chr5	67530739	67531614	1.526516057753025	19.203685714285715	4.046099011617994
chr5	67607282	67609160	2.881250026000066	29.672723642172524	6.6216789112896794
chr5	67629080	67629797	1.0150185339795434	13.574982566248257	2.267877301189967
chr5	67632755	67634626	2.864906690369451	29.239571084981296	7.157231635170656
chr5	67796855	67797418	1.0876804043937534	14.835664594434576	3.8360394561269566
chr5	67800729	67801274	0.978835	11.541177370030582	2.6863185121378765
chr5	67831319	67832260	1.1847113757547139	17.37518597236982	3.3674119083838305
chr5	67841514	67843483	1.2200096502857505	16.875175639072285	3.185023194625129
chr5	67844815	67848725	3.0673585279903497	33.10932891091219	7.484557743890952
chr5	68219333	68219603	2.2901531192991467	12.9	4.934806624606804
chr5	68220802	68221919	5.39517	10.813783199045062	10.470110868300107
chr5	69124576	69124689	1.8989511781034216	19	4.4454345576531065
chr5	69340848	69341480	4.169443405603743	28.003678797468357	8.362738650894702
chr5	69556812	69558119	9.708435817101439	30.376023335883698	17.928311667798642
chr5	69591410	69592324	8.399414870207119	36.23788293216631	14.202575160498865
chr5	70842069	70843494	1.2020200625461004	16.404315789473685	3.75436
chr5	71555953	71556348	2.276632142368751	12.668354430379747	4.029197114026999
chr5	71657463	71658236	1.8954675806512662	25.116289348857265	5.391838341176006
chr5	71700705	71701502	2.336273413530108	22.32833019657047	6.3116612066771225
chr5	72163507	72163540	1.1320451281287454	16.454545454545453	3.3383954871784556
chr5	72166458	72168691	7.393006484024732	36.32210311240484	15.360248526477182
chr5	72175547	72176555	0.8281416753579302	10.827248677248678	3.320768192962364
chr5	72200901	72205000	2.743797946690463	32.98728450028462	5.209040045011157
chr5	72206004	72206476	2.2256205738601036	19.372881355932204	2.59828
chr5	72210689	72212744	1.6632759433257351	15.73149381589619	4.284376140387196
chr5	72224462	72224894	1.8028451579588431	20.916666666666668	3.9262895912483886
chr5	72258809	72259638	1.5222865211177299	16.80318154402895	3.8746356225304526
chr5	72464764	72465396	1.287519112973909	11.317365506329114	3.2378953458890636
chr5	72503641	72504448	2.453373978844378	25.042534076827753	7.742614808595329
chr5	72558570	72560609	4.616980899989902	39.4945	9.639285348311518
chr5	72587161	72587639	1.1510484256006186	33.22384937238494	3.6020775956090025
chr5	72646822	72648695	2.1714425066742313	29.71335869371774	4.6830161058967095
chr5	72866531	72869290	1.969865583513419	26.1265	4.660319801439027
chr5	72875348	72876656	2.0181347386725332	20.796569189602444	3.050259580427475
chr5	72887691	72888372	1.315580761186656	18.499326970141947	2.532336921088165
chr5	72891931	72895301	1.2250397809833058	13.739956726013846	3.055760484413074
chr5	72896771	72898599	2.323227282810442	25.747328592268417	5.088400276275902
chr5	72901975	72906269	1.8136722891152985	16.20011886741189	4.02633
chr5	72912983	72917952	8.496277361907783	50.683155774132956	14.992213000066831
chr5	72972374	72973035	1.4301461364748522	15.271533030761473	3.719789832354514
chr5	73006716	73007997	1.0939280967096447	25.96158925318761	4.933877059681085
chr5	73013951	73014214	1.803387109317707	28.403041825095055	3.145597635113241
chr5	73066447	73067398	1.7025532045574971	14.767209954433929	2.3188707667236113
chr5	73071037	73072769	1.4985931918588318	13.694081986143187	3.6772306103078654
chr5	73081146	73081992	1.5424714097339478	21.4838	5.281257931003115
chr5	73089588	73090209	1.2235079229519583	17.248188405797105	3.2059432244893795
chr5	73133403	73134338	0.5230153788924384	9.41269	2.6308389333905176
chr5	73141049	73141993	1.2641417454865018	16.717514124293785	4.470363075001316
chr5	73150025	73150148	2.4540536849479366	16.056910569105693	2.6419362382190985
chr5	73152015	73152711	1.588478999936934	22.78892480842912	4.377082556448068
chr5	73155926	73156737	1.5891446867353671	22.055579531442664	2.6390921956856848
chr5	73167634	73168969	1.8852347870444537	26.464634831460675	4.132255635795324
chr5	73171009	73172893	1.691420353488664	25.268391719745225	4.488765747740066
chr5	73175802	73176058	1.1277293665334582	19.5469	3.212664841208607
chr5	73188602	73191719	1.7322853813920502	16.873834683456316	3.6488866776454234
chr5	73193046	73195413	1.659256289815488	17.36139188142515	4.43133
chr5	73202016	73202595	1.021491857699162	13.959513529073115	2.8557809995520573
chr5	73208785	73212287	1.8189589812222478	24.325389063392347	4.132474104472621
chr5	73214036	73224642	1.9487787494670592	20.753065530910174	5.144168087655186
chr5	73226807	73226951	2.2725812850726976	20.34027777777778	4.04177
chr5	73229666	73234504	1.3600153377422821	19.48404385420973	3.3388874658373715
chr5	73235574	73238578	1.6247002266410588	19.35541916333777	3.590242103176509
chr5	73246446	73246570	1.8558242253718837	21.798387096774192	2.413885256936473
chr5	73249786	73250364	1.5439375372906456	16.126967993079585	4.744808201421366
chr5	73251173	73257872	5.376341306852574	36.730967619545204	10.554113194545883
chr5	73292089	73296602	7.669702923691182	33.79369137307039	15.006465726986205
chr5	73304875	73306303	1.149664154942718	9.131512605042015	2.6566965874577844
chr5	73311582	73312593	0.7735087057212247	9.008259149357073	2.4890920368835605
chr5	73314690	73318149	1.9113617320644143	21.258270092512287	4.053369340433723
chr5	73337319	73339023	2.8335024869851426	27.215179968701097	8.188187779519604
chr5	73359814	73360544	1.5030183787988773	15.536404109589043	2.9210935125249344
chr5	73368694	73369967	1.877123527954268	19.862130138779786	3.3244801919435534
chr5	73371166	73371353	2.0664488874017235	19.893048128342247	3.623696385857893
chr5	73380310	73381826	1.2600879177850512	16.894645998240986	3.7022310109894776
chr5	73403325	73403669	3.0998037654993147	25.63081395348837	4.3485938165076945
chr5	73405948	73406543	3.1628931646587466	36.078396358543415	6.919594242726387
chr5	73419079	73419986	2.055913220249907	25.315862734288864	4.526554800227739
chr5	73486216	73486606	2.27363	15.761538461538462	3.4483832729168427
chr5	73489337	73494049	5.1557537865760175	45.52939679718449	10.607096313508228
chr5	73496724	73499129	1.4699216271427689	19.00494585932086	4.103832561398631
chr5	73501731	73504274	2.389690913538626	22.570281163979555	6.3995812506456335
chr5	73505993	73506755	1.6975135431712565	15.263976377952758	3.5711320024358524
chr5	73632591	73632932	0.794915	15.759530791788857	4.390914783449817
chr5	73637209	73637628	2.8908820527834656	20.627684964200476	3.9025871230195985
chr5	73646431	73647898	2.401478555433179	26.891439445580545	5.748060059585346
chr5	73651050	73652069	2.061239251715605	29.860193817468105	4.303232887841249
chr5	73691361	73692552	1.7537602593997914	22.147712006717047	3.2499522111211006
chr5	73703700	73704033	0.6937500250948084	21.29129129129129	2.6487349132159808
chr5	73854356	73855140	1.755060107828339	20.392134353741497	2.9207072095806095
chr5	73893139	73893300	3.3357231454079197	17.571428571428573	5.646284098950972
chr5	73945345	73948701	7.546295962648658	25.616541269368298	14.242704700782683
chr5	73950665	73951011	1.0062767909785915	20.569364161849713	3.0438410784467798
chr5	74029490	74029634	0.9131832201447752	12.625	4.648033895426327
chr5	74032228	74032970	1.168085523354515	16.49987646001797	6.096873339081496
chr5	74049271	74051798	1.5971976914571777	21.595642890120036	3.8297631731240056
chr5	74052596	74053070	1.4779067308590885	25.00632911392405	5.925977991100102
chr5	74060263	74063073	1.9973712960797139	23.721754893238437	4.729858794991044
chr5	74064817	74070456	4.081812225934825	36.58592244487793	6.399902239646521
chr5	74076248	74079526	1.7109986232932617	22.654263905836892	4.341983957829197
chr5	74091500	74098134	14.972686633915728	47.35971541804844	28.662178912626153
chr5	74126159	74127128	3.360698946618767	30.690841073271415	7.364650408426921
chr5	74194635	74196660	6.081730269741284	54.03418878600824	12.57823398061577
chr5	74214629	74214883	3.1050848397682973	18.6496	2.455067459053881
chr5	74286427	74286732	1.646179588114629	16.75409836065574	3.5893177646105405
chr5	74529348	74532317	2.5899108473134724	34.32526980184125	6.1753554804757576
chr5	74534550	74538031	8.546302580967172	39.25230028487982	18.727302431089946
chr5	74703638	74705501	1.44778	20.61123859366613	4.001011894919077
chr5	74792155	74792647	1.4554237680948847	19.459358062330626	5.136003373115043
chr5	74813071	74814243	1.2804454922868809	24.063516780432312	5.0413215799588444
chr5	74952955	74953726	1.4589365338683495	17.090137267617813	3.4408199048073222
chr5	74960734	74961259	1.9371820765449888	15.368722222222221	4.694390288307553
chr5	74974338	74975252	2.0344069196540033	19.99802151714077	3.486088575367333
chr5	74998461	74999458	1.7280371753100778	20.349987462387162	4.036821702059915
chr5	75007331	75007853	1.770831304263338	13.734363026819922	3.0621865416851994
chr5	75012129	75012688	1.0943941466496967	17.117352415026833	2.94751
chr5	75013658	75014012	0.45504385805399405	12.016949152542374	1.589305576294829
chr5	75016885	75017392	0.6890872149072456	9.494674556213019	1.6385732517675065
chr5	75033800	75033888	1.0052558332681656	12.681818181818182	1.7321850061416626
chr5	75042006	75044996	7.636996534898486	44.734997561315495	17.187037969991117
chr5	75066617	75067744	2.8777229741270682	25.682094794439514	6.290335306105359
chr5	75070158	75071186	1.7079972534328118	23.66052204928664	4.152314495741419
chr5	75075579	75075896	2.0722216495580104	23.902208201892744	7.042404395924757
chr5	75084490	75085786	1.383949289467522	23.86894290123457	4.729415106021164
chr5	75108399	75108994	2.029736476986348	17.086302521008403	6.0413770445922506
chr5	75150342	75151760	0.944059	12.184820169252468	1.9423203330076595
chr5	75153054	75153629	2.2988831057755843	23.37860144927536	6.835960510917332
chr5	75155659	75157042	2.5143811628781036	34.295065075921904	6.045970403402026
chr5	75537714	75539537	1.9436722513771492	19.2859	4.281206739445073
chr5	75574227	75578286	5.388794709058212	33.469690040650406	10.775140174320006
chr5	75584934	75584991	1.2845735487185026	21.157894736842106	0.8265877522920307
chr5	75594748	75596844	1.3201781494543705	14.963764312977101	3.1909454780882753
chr5	75598288	75600258	1.716212286963171	15.324529399323179	4.037884692747715
chr5	75603109	75604640	1.2528990472415047	16.05478445460483	2.7688551314536873
chr5	75620418	75620582	3.5644521731428984	17.475609756097562	3.658715605735779
chr5	75626004	75626778	1.2946153607284812	13.926146640826873	2.731164893370198
chr5	75862014	75862221	0.8200597786097135	16.869565217391305	4.040094404404866
chr5	75933383	75934103	2.0344762461924413	19.149409722222224	5.196012391573117
chr5	75977665	75979272	2.5496558127329707	34.84957218419415	7.128900873869573
chr5	76103288	76103816	1.3946798005790422	22.857512626262626	5.318600472175714
chr5	76139697	76142894	7.683799577230736	34.40480756698988	12.250803341462994
chr5	76147319	76147854	2.4528864570867235	20.290498442367603	4.395544799911642
chr5	76176480	76176714	1.2197062220328894	12.145299145299145	6.12928
chr5	76183071	76188309	6.907950728166855	40.38049072483136	11.89310890328196
chr5	76194175	76195277	1.0024023279213203	12.485242740471868	3.929245094350087
chr5	76286854	76287151	1.6100201749239706	16.101	2.132280452885612
chr5	76288025	76289865	1.8626432176040022	21.301297554347826	4.640989201771466
chr5	76301547	76306078	11.472709979853018	51.49171241631723	19.519008655464372
chr5	76321184	76323659	2.7606988113297866	29.964340909090907	5.165590248407606
chr5	76330445	76331536	2.1587781132294075	16.433253131683472	4.90473
chr5	76362505	76364279	1.6349918188019155	20.34572529124389	3.591476933812492
chr5	76365808	76366030	2.0960585109822385	15.797297297297296	1.8164544218295329
chr5	76368513	76369961	2.509606667055783	25.33772732504604	4.284925709918205
chr5	76528829	76531237	5.82702	42.6289	12.763812856068686
chr5	76587596	76589804	7.862597606456706	38.602626811594206	15.471704935681993
chr5	76657474	76658338	6.195362382000185	34.551822916666666	14.170812854060419
chr5	76702949	76703157	0.5919725046708033	25.4375	3.667570962355687
chr5	76770050	76770309	2.6101209495978925	15.907335907335908	2.822326844263261
chr5	76816337	76816678	1.6564380912836696	16.824046920821115	2.2371104815838274
chr5	76835805	76837157	1.3638394878349436	18.657553624260355	4.576800168461896
chr5	76850700	76851277	0.6764489912284309	18.451234835355283	1.9817778445750147
chr5	76854918	76855166	1.9233087334902055	23.899193548387096	2.7603219132269583
chr5	76857157	76858730	1.9653554490647478	23.944153952108497	5.900349869148419
chr5	76862309	76862832	1.8125887118835522	16.469582536647547	3.5253140497845856
chr5	76868561	76870103	2.60833	27.004266645049718	6.065322454595174
chr5	76875418	76876518	1.3467234631588585	19.453295454545454	3.1091608648589166
chr5	76882478	76882963	1.6834752227842193	20.396615120274916	7.0087480608949955
chr5	76904140	76930247	2.3794204298898656	27.389754394175892	6.252232667515117
chr5	76939527	76966894	4.23431	36.60143930950902	9.61482
chr5	76968040	76970279	1.7351461079501682	17.555996910823286	4.368707907784932
chr5	76972473	76978039	4.399185720833621	34.55014822134388	9.362245871149081
chr5	76979326	76985294	1.7848150240057896	15.916006548815906	3.656384900314381
chr5	76997733	76998026	0.9914395634224797	17.890784982935152	1.5299983883066797
chr5	77015451	77016335	2.2130870573802857	22.565233785822024	4.628689017470846
chr5	77060515	77061047	1.5336235708984218	20.636458333333334	1.9340574268559765
chr5	77087444	77088232	2.2990331879090156	19.52616328257191	4.3469794865590465
chr5	77093175	77095481	2.195806323156933	22.146117917028047	4.483054891238727
chr5	77114767	77115233	2.35753	21.912017167381975	6.176397928096706
chr5	77119891	77120220	1.6078486072980887	28.662613981762917	5.176552625412636
chr5	77158210	77158848	1.395824309957832	24.79183646812957	5.035909285656628
chr5	77167470	77168024	2.13464	19.719238868832733	8.115637107015948
chr5	77183834	77184391	1.5350779228621367	23.416427289048475	5.965936259692619
chr5	77210920	77211633	1.8278425705514731	27.30879499766246	3.45184
chr5	77230402	77230599	1.154479351140521	20.96446700507614	2.4162676588532888
chr5	77233933	77237068	1.3600403965264996	19.65749700956938	3.010608739547013
chr5	77238196	77239930	1.6216862742268223	20.28212226066897	5.148689809310563
chr5	77244107	77247383	1.4937764999990744	19.319111212861213	3.8598484306609735
chr5	77249256	77250599	1.564638927288693	25.18456813104989	4.309418063882938
chr5	77251495	77288880	4.164213348204144	38.23700116468281	8.880419485140262
chr5	77302805	77304875	0.981701	13.477536231884057	3.854561302934484
chr5	77307145	77316278	4.208377609717217	38.87432847115771	10.2929
chr5	77317141	77319339	1.568264447023092	18.650950674855928	4.238377614012141
chr5	77328518	77330067	1.1680352225677426	13.427870131267484	3.881633596555052
chr5	77349441	77350265	1.250481082763243	11.623093648867314	2.6531815719192986
chr5	77357426	77358840	2.029984301593559	25.977828854313998	5.515190232573825
chr5	77367717	77368325	2.384467240846058	18.173245614035086	5.538217260126482
chr5	77407234	77408341	4.824846260717556	37.675	9.969628948673813
chr5	81019655	81020382	4.131362514596651	17.343300091701057	6.8870223656207905
chr5	81519163	81520647	1.2743137707725822	16.75265330188679	2.0952405322629843
chr5	81554405	81557086	4.521590547133475	22.096112302623396	8.606373450932843
chr5	81794421	81794930	1.8142973956284214	14.98632940406025	5.971790499677827
chr5	84378578	84378802	3.9945841250675067	16.25	6.399811461567879
chr5	84417202	84417313	2.3612632568892056	24.27927927927928	8.426854133605957
chr5	85173401	85174538	3.4945615976710886	14.750828202873057	8.202150373366598
chr5	85963127	85963379	1.6757505791527885	24.158730158730158	4.509183635787358
chr5	86063062	86067852	6.806159690133478	40.421041014265825	14.59298595675347
chr5	86170637	86175052	6.090721142831331	40.69447904869762	11.619702936193846
chr5	86187182	86187455	2.395258844117105	17.655677655677657	5.677511058010897
chr5	86369329	86369603	4.756671667098999	8.281021897810218	3.489660810815157
chr5	86406754	86408243	4.979140392075726	22.187765838370268	10.64391460181012
chr5	86685586	86685604	1.2784566481908162	17.22222222222222	2.7715001106262207
chr5	86786650	86787221	0.8782609521611977	13.047168709865733	1.8662703189666134
chr5	86803115	86813387	8.252097481292747	29.8581	12.566501188872389
chr5	86814199	86816622	0.6683869228159612	11.902992158481222	2.743787149049811
chr5	86817688	86820869	1.159454987155967	12.479588769254951	3.3746500012260756
chr5	86858032	86858730	4.46614	16.658894460362944	7.566969869395647
chr5	88112219	88112826	5.210597793588528	25.21043382756727	10.608181995501475
chr5	88545447	88546342	3.9943749398352364	12.935707635009312	6.458502731465316
chr5	88553204	88559898	6.4182849674636655	45.41295485384922	12.688975106156908
chr5	88561040	88561425	1.4438430033720933	19.615584415584415	4.088860856403004
chr5	88563174	88568380	4.252880261053652	33.06553616019977	7.170193580342157
chr5	88569186	88573487	1.3863598639590533	18.711394879097885	4.390951264772719
chr5	88575603	88576447	1.6004249535168338	24.97624901263823	6.237296658355729
chr5	88580896	88596395	1.5874788458137523	19.636630253027075	4.110768817954364
chr5	88611608	88613467	4.7408186716596115	17.862271382463693	9.66948
chr5	88614585	88615030	2.2444721379976595	9.907865168539326	4.9419858262780005
chr5	88633942	88635860	1.6317733797412837	14.834332638164755	3.99438
chr5	88663786	88664442	2.1473997869601757	15.89001524390244	4.534883728195335
chr5	88672706	88680721	5.958745017870353	29.97659999480141	10.274729903886064
chr5	88681651	88682397	0.6107847750128047	11.462416219839142	1.1674648346842702
chr5	88683487	88685766	1.3185485551237293	20.010249378382333	3.114031885375947
chr5	88688697	88691643	1.2147386680186214	15.608	3.802231202705005
chr5	88692665	88693107	1.7214876488862534	15.285067873303168	4.199572006501763
chr5	88710349	88712367	1.5100624440054733	12.543321564255038	3.039718867792273
chr5	88719295	88724511	5.382924816167313	42.81678888675869	13.02228321733325
chr5	88725362	88727450	1.609105540081531	12.722194783684548	2.4566165001253313
chr5	88734620	88735329	0.7533908891709713	15.850787494123177	4.331985708875466
chr5	88763633	88769375	6.248072888530399	36.44376741553465	12.351596212658363
chr5	88770463	88770579	0.7394203014414886	18.129310344827587	4.055706157766539
chr5	88772157	88772658	2.1647961801159643	17.791591816367266	6.36587
chr5	88782031	88782559	1.1711008852404174	13.37009154040404	5.144069453983596
chr5	88886539	88887815	6.1203698254402585	32.53025404911181	13.06451888833466
chr5	89882232	89883774	2.7091847321500353	27.78989407695633	6.309425723159291
chr5	89936782	89937209	1.131048430184849	26.416861826697893	4.147510946774092
chr5	90204772	90204952	0.8036010980606079	17.06111111111111	3.4759199023246765
chr5	90218233	90218511	1.7834846523168275	16.805755395683452	2.761528086319244
chr5	90220194	90226927	6.142014711043896	34.95518094955196	12.09784641779242
chr5	90234046	90237093	2.3946519456693762	27.27037147193961	5.938620100239411
chr5	90237948	90238510	1.1273721238048051	13.949317912218268	3.0254696011543274
chr5	90243286	90248933	3.0828098492559577	23.464127707927513	7.701395195152488
chr5	90254959	90255463	2.3303964002028343	10.8531	4.760763778572991
chr5	90298378	90298658	1.1922378037657058	14.189285714285715	2.9298694482871466
chr5	90323364	90323868	1.7973108445368116	15.426587301587304	6.15339
chr5	90337527	90341557	1.1860556051596285	21.305339123242348	4.455612102894537
chr5	90352119	90354307	1.3619814171410727	13.153456352833638	2.9087833789652646
chr5	90356649	90357871	1.9166740049779012	17.274072558647028	4.318582804989091
chr5	90358718	90361227	0.9991684694956939	11.349666201673974	3.021292274136892
chr5	90362212	90368242	16.2582	55.3305	25.192694105609075
chr5	90507583	90507811	2.5442423783896264	20.982456140350877	5.965407616213748
chr5	90640193	90641198	1.3870421131670427	16.056235489220562	3.935963190056594
chr5	90758907	90760013	2.905664072602213	21.34737793851718	6.687841863787412
chr5	90777599	90777988	1.2569020110108247	13.146529562982005	3.870479484450235
chr5	90785821	90786187	2.1744923174706963	25.05464480874317	5.120836258585987
chr5	90891092	90891507	1.289778761978609	27.612048192771084	3.906811059239399
chr5	90930598	90931807	6.3174583252718355	25.38230976013234	10.889588015514002
chr5	91139518	91139818	2.6180136128266653	22.18	5.108795437812805
chr5	91517731	91519119	2.8053891055956064	33.95750480307397	7.297119970623973
chr5	91686602	91686757	4.203321367694485	17.838709677419356	6.52196
chr5	91946228	91947013	1.4908572540001865	20.584039278131634	3.920570647286255
chr5	91949845	91950412	0.8934172254180571	18.343606701940036	2.776385640971875
chr5	91951694	91952438	0.9521508694504639	11.231451612903227	2.8023085782177564
chr5	91954845	91955472	1.7017432732935527	13.212686071238702	4.350710778081753
chr5	91960482	91964531	7.636416349991042	55.5785	16.328915648427543
chr5	91966251	91966336	1.469687874176923	18.929411764705883	3.95346
chr5	91971218	91971544	1.8114949921888808	18.263803680981596	4.161497936658333
chr5	91994093	91995876	1.9180842712440178	27.643206674144697	6.225372977930415
chr5	92041459	92044647	3.4752	39.270589253973235	7.770603709218893
chr5	92049868	92050122	1.5213619240625638	15.649606299212598	3.1043
chr5	92050927	92051596	1.6337960886735805	21.394469357249626	4.475293314866778
chr5	92052617	92087151	3.8037507900913803	32.141482405322776	8.278531656959757
chr5	92088099	92089955	0.8925038838451441	12.70077227011494	2.521032811010478
chr5	92092076	92095243	1.390984934719861	17.395724792127144	3.660150493223935
chr5	92097146	92097268	0.48258543161095163	20.295081967213115	4.338985704984821
chr5	92098118	92099066	4.271849396968454	40.82622626582278	7.516281871911901
chr5	92099925	92108924	3.0583798382421574	35.16155171755196	6.853540424229598
chr5	92110150	92120874	3.0821391394174893	27.414087633462326	6.441483621132092
chr5	92121681	92121838	1.2582576829157057	14.687898089171975	4.152833695624285
chr5	92126249	92131654	5.334557489998483	38.86587650323774	8.750429646071188
chr5	92132630	92134648	1.3966289173237847	23.169821605550048	3.860426350898016
chr5	92135567	92139959	4.182889303211603	38.70566655282331	8.604092021047334
chr5	92141632	92143669	1.153299965575213	15.135434564719356	3.7928689938874354
chr5	92159134	92159510	1.8583368376848546	15.648936170212766	3.864249959905097
chr5	92218424	92220440	1.8365778559779962	17.291514756944448	4.364653697510035
chr5	92228310	92229225	1.4131212260279467	23.541061020036427	4.666018906056555
chr5	92235130	92236507	1.6958551687170542	17.812469740982813	5.305871760961575
chr5	92238532	92240271	2.935046788288921	29.45932528272954	5.344952447857234
chr5	92249428	92250639	1.889131112226975	16.89338356729975	5.261648524254875
chr5	92253092	92253362	1.353725105524063	23.251851851851853	2.861315647761027
chr5	92276828	92278502	2.6259458153635977	33.06704002389486	5.5864383963875195
chr5	92304431	92310781	5.041794644635197	28.29009219160105	10.120477713403844
chr5	92312727	92312948	1.797216885769529	20.850678733031675	1.755700453374181
chr5	92363492	92363563	0.6734873215917131	18.704225352112676	3.2204012937948736
chr5	92382405	92382732	0.9468467219160237	18.470948012232416	4.443296438327987
chr5	92392291	92393344	2.0857563606056666	21.092545109211777	3.8232091630173093
chr5	92397920	92398637	1.1504973367667097	14.413092747559276	3.968644358364349
chr5	92413567	92414455	2.1437784430538667	21.247799361861862	5.59245
chr5	92425047	92425297	1.3185702426433563	17.44	3.489316533088684
chr5	92430726	92437026	7.709064037989056	34.418621031746035	15.167973605564663
chr5	92450177	92450412	1.311168497420372	20.14468085106383	3.8447172134480576
chr5	92463318	92463497	0.3940276480253848	14.670391061452515	2.279905839339315
chr5	92467395	92469809	1.680139349585337	14.6447	3.731355052401235
chr5	92472869	92474203	1.892954826430233	18.441588580709645	3.0574974750809205
chr5	92484898	92486227	1.5084767720991161	12.823636192626035	4.095663030015397
chr5	92488102	92501052	1.8675276584698888	22.190197775900902	4.708175355574952
chr5	92502375	92506648	4.794297894564969	37.80464301037523	10.530538823162738
chr5	92553983	92554768	1.1133710415539948	18.044628450106156	2.583780602673141
chr5	92602584	92603815	2.905168131125723	32.40805916598971	7.018250256306063
chr5	92674658	92676609	2.2219158214182264	22.767428562275757	4.002530738034996
chr5	92679353	92679954	0.7986175404015476	10.327107598447034	3.2180474422889973
chr5	92681945	92685228	2.780701555977104	25.11730791197076	5.938401766120632
chr5	92692373	92692548	2.336231334890638	21.8	1.6628989131110055
chr5	92698044	92699716	2.8419951490177913	27.220394736842106	4.609563774152489
chr5	92754750	92755988	3.5953311798534227	26.974495153473345	6.317867764534759
chr5	92778930	92779200	1.0781096133920882	18.27777777777778	4.891182253095839
chr5	92798046	92798744	1.923498487350287	19.151468481375357	4.390211875330145
chr5	92808257	92815415	1.7871950676251127	25.946530979323835	3.670575491714631
chr5	92817417	92817418	2.689739942550659	18	5.543000221252441
chr5	92841558	92841908	2.1671619629859924	16.96	4.416580591882978
chr5	92893520	92894043	1.756588183671065	22.156206182281707	4.581186452741605
chr5	92896938	92900621	4.0225	33.679	6.722499888554724
chr5	92901713	92902767	0.9746695282003756	14.821453984819735	2.8716565967988497
chr5	92904475	92907578	1.5739944491071065	22.73114526264905	3.829598828511511
chr5	92917842	92919962	2.2529210648446707	30.699448702830185	5.436075113604403
chr5	92920766	92922534	1.6067538165455633	23.203223981900454	4.4981776476505715
chr5	92923339	92928141	1.9864225593489464	28.832480823962236	4.787829483315032
chr5	92934723	92935189	1.6148700721785747	14.46351931330472	3.68145
chr5	92939726	92940340	0.766325	20.734907709011942	4.696961561321047
chr5	92941314	92943265	3.177219759511383	33.984154493422174	7.153382049809081
chr5	92950356	92951182	2.772219713924948	28.143724778046813	5.895513737236969
chr5	92952460	92953771	1.4081574348153525	17.08052377320112	4.055091292446514
chr5	92960723	92964996	1.6725571576342042	20.8767	4.589326214008572
chr5	92967037	92969497	0.9064503979468684	13.230608062330623	2.999520909947755
chr5	92970479	92970686	0.9702119452941821	17.792270531400966	2.031761320316849
chr5	92984128	92985064	1.1095988350412196	16.34861111111111	5.066142652788733
chr5	92985903	92989815	2.9693488950250018	24.51105732361963	5.717993937901707
chr5	93004669	93007230	4.974186808866134	37.521	9.636220498717869
chr5	93018139	93020731	1.248541400020505	19.245277134773662	3.7180047785794295
chr5	93026969	93027766	1.6775597222988259	21.20608531994981	5.428040247456758
chr5	93040428	93041421	0.7335341104725912	17.28950570661296	2.8266061505602287
chr5	93043127	93046029	2.8867877083083457	36.31818429818515	5.18178
chr5	93091161	93098874	5.386789212388941	39.51049547030986	12.432009713734962
chr5	93100083	93103973	1.2547068032146131	21.501893209083118	3.851392603724114
chr5	93114359	93116893	1.4747613701570594	19.306065015785318	3.567734471436269
chr5	93120321	93121009	1.8544489313076584	20.47660489341085	2.867394757825275
chr5	93123440	93129107	1.763102270174189	24.058516962237515	3.191834001212233
chr5	93129988	93131401	1.6109308667008329	18.482436895494217	3.988329662188913
chr5	93136956	93137528	1.3192682319379354	13.008799533799532	2.4965288953764455
chr5	93140810	93140888	1.6705507574937282	17.692307692307693	2.176335796331748
chr5	93162840	93163264	1.795274502826187	19.43867924528302	3.7193
chr5	93167300	93167762	1.8293853938837588	27.58008658008658	4.9011143595625315
chr5	93203062	93207533	7.983125321359808	35.00382441474689	15.975068002782951
chr5	93266246	93271044	13.22830260741214	46.822924699527576	20.794298757426155
chr5	95720780	95720995	4.55657	16.572093023255814	8.746335752620254
chr5	96160255	96163479	11.292527549584728	40.248706963399506	15.094617763234789
chr5	96209434	96211914	7.316208954375547	28.564468665994625	16.060500068049276
chr5	96373241	96375334	3.24048	26.18240563784042	6.897061189243531
chr5	96557945	96558423	1.716881905390129	16.864016736401673	4.157247518395779
chr5	96792786	96794264	1.2278886023736664	15.405384528642308	2.879968172875478
chr5	96964471	96965358	2.0786811035478574	18.80564637354378	4.683837950834427
chr5	96967985	96968192	1.0424002518400477	13.120772946859903	4.016664141042221
chr5	96969162	96969286	2.470415355697755	24.225806451612904	4.520448317450862
chr5	96972948	96973212	1.404868310599616	15.007575757575758	5.196559429168701
chr5	96979968	96980459	0.7480627224304526	11.979429735234215	4.038710808074159
chr5	96996346	96998822	6.706839665863021	40.85310144049543	12.930781437708303
chr5	97004292	97004816	3.097535638863804	19.480629770992365	5.195237812195115
chr5	97056173	97056375	0.8373993576163112	12.891089108910892	4.150386828007084
chr5	97086999	97088514	1.6494759482933206	22.049059405940593	3.7603248017062447
chr5	97089554	97090848	2.4202	27.341389747552807	5.674535902345301
chr5	97092803	97093064	1.7828544277797713	14.32183908045977	4.828885358868888
chr5	97095195	97095677	1.1018135378222247	8.562551867219916	3.715935330667931
chr5	97109990	97111665	4.202723039865306	48.12606965174129	10.755641232264379
chr5	97202609	97204629	1.790874535072092	13.44288056930693	6.044510133405461
chr5	97388028	97388355	1.809610801734691	13.284403669724771	3.3859747794060895
chr5	97390400	97393204	1.3544171331379722	24.427535440442224	4.600294780761433
chr5	97935151	97935586	5.293597866474897	24.632183908045977	9.900937232203868
chr5	98030699	98031400	2.881472462639006	27.58364241559677	10.029236854435922
chr5	98043252	98043667	5.503341376637838	13.563855421686746	9.199367526640374
chr5	98166965	98169786	1.8420109555699886	19.10043165839537	3.5980311184927856
chr5	98185031	98186302	3.8900280746743663	23.034211906635196	7.0231462504149045
chr5	98252751	98252958	0.8518229466705507	9.21256	2.5037194674717633
chr5	98253858	98256201	1.9979548192606393	18.067442915066152	4.77641
chr5	98310283	98310637	1.1034179201907357	15.081920903954803	3.8538701689175965
chr5	98328650	98330200	1.2436335643969085	16.480236559139783	3.0305783547295464
chr5	98854899	98855325	2.3340545109180217	21.309859154929576	5.141260135341698
chr5	98986419	98986667	1.1183148129813132	17.875	4.512066541179534
chr5	99036801	99037247	4.776398507468904	25.993273542600896	7.5921038747368375
chr5	99251414	99253944	3.888395642629155	25.998320158102768	7.1388817257770185
chr5	99613204	99614202	1.9194793722295342	23.438401803607217	4.945679417646056
chr5	99626752	99626909	1.871206264586965	17.121019108280255	8.283603962819289
chr5	99728226	99729773	2.3741658920372704	25.99491758241758	4.197947763175721
chr5	99906359	99906971	3.5780564561757924	41.60604575163399	7.494866976334551
chr5	99926122	99929621	1.3164497689989503	15.249468002762693	2.9239601372559547
chr5	99940540	99942079	1.8202904575700525	17.194444444444446	4.427302754852249
chr5	99959005	99964673	1.367971726194983	16.346655933897907	3.862095014951579
chr5	99965571	99980254	9.69068	37.105832496197415	14.354994026806514
chr5	100032171	100051151	9.011013372468973	46.89306611125746	16.697250672378246
chr5	100052230	100059875	1.2380592262415397	19.541151896664484	3.261099213086695
chr5	100061988	100062329	2.0569630889249337	18.41642228739003	3.094569203441094
chr5	100063551	100063826	1.2889014421809804	21.96727272727273	3.8549021751230415
chr5	100065299	100065391	2.654006761053334	21.83695652173913	2.2217155513556106
chr5	100066527	100067404	1.7119489632140459	22.00493158494869	4.620080298560662
chr5	100069161	100071522	1.4720730457243407	19.058692909078072	3.696367934314642
chr5	100073493	100074272	1.352294082182838	12.996491228070177	6.387611229194247
chr5	100077802	100080098	1.3986205061422496	19.31046657229965	3.2212449456664234
chr5	100118864	100119399	1.323363214007048	19.475545171339565	5.07417
chr5	100120636	100121436	1.6368421043847738	22.743000000000002	4.241421364413368
chr5	100158583	100159669	4.323594832727703	37.545733578882746	9.617436293665802
chr5	100216820	100217424	1.130620885369004	18.451738410596025	3.505658452523114
chr5	100268016	100268534	1.358716600304865	15.125884813384815	6.130200629068618
chr5	100317890	100318139	3.742351369206685	27.21285140562249	4.11273
chr5	100331881	100332239	1.344869907008869	16.650837988826815	1.9334686608287874
chr5	100333174	100335227	1.5206494102641346	20.152840862964766	3.949923166356678
chr5	100343605	100344243	1.983741171150352	15.513557993730407	4.025116768002884
chr5	100370193	100370671	1.226076040432543	12.744769874476987	3.1585224205978744
chr5	100374287	100374653	0.6140510418701693	19.497267759562842	2.762032683429822
chr5	100409223	100412572	1.4901130049069538	18.396465051756742	4.419803665896204
chr5	100413560	100431655	5.435987665224629	45.23824948765773	13.095159870531974
chr5	100436856	100437120	1.3029842692794222	13.950757575757576	2.125863766128367
chr5	100444421	100444652	1.720709035406897	16.623376623376622	5.788953636631821
chr5	100447196	100447498	1.402266911323497	16.019867549668874	2.8036170479477636
chr5	100451104	100452810	1.4388928687306948	16.364297577178586	3.7573113362584496
chr5	100454799	100454914	2.0504394945891007	23.46086956521739	2.108746518259463
chr5	100465435	100468594	2.15897	20.647032948190354	5.679832484659999
chr5	100469432	100471385	1.641221596981549	14.846100550435226	3.935924116808406
chr5	100477513	100478013	1.283304461479187	17.002133333333333	4.68938
chr5	100484069	100485760	1.4383496897105368	13.376510447466984	2.278929584497409
chr5	100486810	100487631	1.8092378356745782	12.989058059277303	4.879364458177808
chr5	100490047	100492194	1.6926843569640089	17.48548895746002	4.167299879465279
chr5	100494441	100495189	1.191470699916918	17.626437165775403	4.217939558726156
chr5	100496991	100501544	4.337849810424764	46.8589	8.456622341487513
chr5	100518363	100520468	11.301736354458285	51.1307	23.03516453984357
chr5	100569400	100570995	1.1158902066156349	17.070718390804597	3.8510045142258473
chr5	100571877	100572546	1.5731589502114462	14.265881913303438	2.9041845495568976
chr5	100658389	100659293	1.9977214424122642	21.31554664454277	5.313239548644719
chr5	100670164	100675460	4.940417275934497	31.839189757993456	10.095544369519256
chr5	100679943	100680711	1.145215060888675	19.571489800347223	3.6556158777740264
chr5	100700452	100700972	0.9488802667993765	17.598830128205126	3.918739109314405
chr5	100719183	100720200	2.9256772380533325	30.79734513274336	7.060590929689661
chr5	100764653	100768050	3.292734832690384	28.952764081051914	7.044505106815197
chr5	100792437	100793685	1.5733253154677418	15.05995592948718	3.7930731332709646
chr5	100794516	100800773	3.936926547514522	31.093818256885623	9.082767153286692
chr5	100807666	100808784	2.015018722901247	12.637544722719142	2.5838485688202146
chr5	100818731	100822122	8.055313415745228	32.98484775877322	17.028180734003243
chr5	100836191	100836775	1.0787616712998038	18.46457619863014	4.034023547644303
chr5	100845033	100846935	2.671072196495989	25.71640378548896	6.722468170583185
chr5	100884486	100884982	1.8413630877771685	20.44868951612903	2.0897983391919444
chr5	101537690	101538082	1.3929009607860021	26.214285714285715	3.7206660959185385
chr5	101647448	101648455	1.535791810405103	12.433072658060246	2.688047446518508
chr5	101658784	101659589	2.357221580323303	19.02184265010352	4.782496645435783
chr5	101663977	101665704	2.326952174447148	24.197490831885737	5.234412162681117
chr5	101688527	101688738	2.3611356697941277	24.85308056872038	7.605202886165601
chr5	101703594	101704519	1.775319685630744	17.413355855855855	3.3027280499340894
chr5	101705359	101705692	1.2977523297160953	16.834834834834833	5.189277728398641
chr5	101712316	101714889	1.2688719062993232	18.806040695038217	3.1337303945415607
chr5	101720296	101721924	1.6592274502673188	16.124979524979526	3.7322369337797876
chr5	101740846	101741691	1.456793481024282	20.34766765285996	4.058822909222865
chr5	101763579	101767088	2.7840096682863944	31.745052602830818	6.451252394090042
chr5	101784933	101785549	1.756870080327955	12.969893127705628	3.5765949912573527
chr5	101819878	101821193	1.3400531094718844	19.74751584283904	3.394567637570457
chr5	101822224	101822814	1.4831560043965355	27.627302259887006	2.4029438176846547
chr5	101825091	101828355	1.3837138132660258	24.91436089409722	3.533114591779792
chr5	101833139	101837112	2.0207493615393335	18.628177699471433	4.0989858541598805
chr5	101844162	101856890	1.8369125048960981	21.828160928006493	4.859381764084444
chr5	101860514	101863134	1.9003535548478736	23.233928117048347	5.153763985087854
chr5	101882254	101889365	2.9552821163943794	22.287992048703888	5.446001163514198
chr5	101893616	101894956	1.6546700213148384	26.687058457711448	4.0907290710145565
chr5	101896357	101896877	2.6081282576689353	24.984166666666667	7.341805206812345
chr5	101898106	101898518	3.1474600558720747	22.381067961165048	4.555818415382533
chr5	101937117	101937987	2.5080793200733438	21.109516283524904	4.159756190566724
chr5	101981409	101981693	2.1635780456200453	21.338028169014084	5.801605923075072
chr5	101992991	101993273	0.8499491599434656	13.301418439716311	1.7174437832325062
chr5	101994071	101994130	2.937945778087034	18.796610169491526	4.0398128234733965
chr5	101995643	101999093	1.2808028008863273	13.580465579710143	2.97509
chr5	102003212	102003664	1.8348152307809982	16.210176991150444	3.015230551757644
chr5	102006121	102007410	1.9369431280290543	20.96207977760538	3.778539710862402
chr5	102013445	102016815	2.2251935146533754	27.033543521266072	5.045921454600991
chr5	102023686	102024473	2.1073607939234993	20.242317873782298	5.494180448005112
chr5	102031429	102034327	1.5508786097868759	18.63156055900621	3.3029962109235997
chr5	102035389	102036367	2.913005442296505	24.528271983640078	5.916695527828869
chr5	102038912	102039998	1.8286037605909042	16.25537523020258	5.208283226695411
chr5	102045417	102047024	1.7878951618448329	21.948988799004358	3.3896532974607143
chr5	102052289	102053290	7.542992738928038	34.793244255744256	11.891564157379893
chr5	102054095	102056862	2.7889468949292735	29.15197114805445	7.518415973937373
chr5	102063004	102064367	1.7794570955258149	29.017082416238694	5.302549424999023
chr5	102067492	102071948	4.934846838401687	34.597829237731894	9.56554
chr5	102101292	102101699	2.852020233503431	19.05896805896806	4.959075903130984
chr5	102481021	102482557	1.7506309744428121	18.81048177083333	4.02175
chr5	102845127	102845614	1.1972808181872359	18.790477412731004	3.832863010175419
chr5	103160572	103162137	3.25745	20.219613951011713	5.650441946152215
chr5	103355491	103356774	1.7688079844469042	18.940185762535723	4.964253326571947
chr5	103360543	103360919	2.2700642705597778	20.648936170212767	6.934272421167252
chr5	103418431	103419566	1.0956658616962605	14.86269823788546	2.6669396427059313
chr5	103420559	103421370	1.3832056069174485	13.66944615700781	2.500473940988194
chr5	103423827	103430057	2.2665303514446267	28.515757089352594	4.404153501640907
chr5	103435457	103436861	0.9786779386812394	28.229499050332382	3.416960953534046
chr5	103587611	103588136	1.4390819339525132	16.97956349206349	4.801291423525129
chr5	103616773	103617301	1.8514603007246146	16.467045454545453	3.1651766205375846
chr5	103654921	103656949	5.647869933397738	32.87700680062459	10.437079342472797
chr5	103664023	103665105	1.1711033713389654	14.294562538508934	3.1488599097564687
chr5	103673997	103675034	1.5076071926950048	15.247452587592413	4.197503839110838
chr5	103678645	103682211	1.4709240808415718	22.584675581884465	3.7503333412361064
chr5	103683025	103685826	1.1697490897643041	11.739386231107938	3.112876023950758
chr5	103688888	103739570	2.4597193658826155	26.392907487958006	6.016225950175029
chr5	103749172	103749630	1.8251341142768944	20.058951965065503	4.217760975183879
chr5	103750634	103761768	1.6823316584212895	25.88570608608766	4.141950141607215
chr5	103764028	103768058	1.1849420279953364	16.358816170388753	3.606932174097844
chr5	103770343	103775721	1.8212925526295527	22.924483234163876	3.5852983604457314
chr5	103776785	103785571	1.3193250275398594	19.477418442692922	3.2578021151362746
chr5	103786639	103787257	1.3770717990558812	17.023988673139158	3.5123331645374374
chr5	103788494	103793521	1.3329092721714528	17.01901378390027	3.6625372684278847
chr5	103797654	103800323	1.6893357140779406	21.507893874110152	3.909705349797636
chr5	103802161	103803356	1.2232601293460095	15.02684449093445	4.112670503844222
chr5	103804206	103804439	2.013777704709589	20.27467811158798	5.429995650385583
chr5	103806361	103808164	1.478671345369868	16.88268395267147	3.0798398533479823
chr5	103809858	103809991	2.004384298073618	21.406015037593985	5.209583244825664
chr5	103811740	103818818	1.7079216843245915	24.43248563624376	3.704706878460901
chr5	103821201	103821619	1.5772370556324864	19.40909090909091	4.515288574273506
chr5	103822491	103824193	1.5815646840244804	15.928084606345475	3.9016654406441833
chr5	103828028	103829384	1.6278727721990291	22.346988692232056	4.256040243038152
chr5	103837542	103840133	1.659573076673544	22.591682747973756	3.657638327407461
chr5	103842311	103844264	1.3146321205223253	20.181396676053932	4.135617531084489
chr5	103853876	103856957	1.7332279055638131	22.051963310072487	3.9148964713200933
chr5	103864094	103864803	1.4363376072879428	13.12651622002821	4.654810448870578
chr5	103866039	103866684	1.0423760490775449	14.021550387596902	3.1757275077826397
chr5	103898424	103898746	2.0948044080171524	20.34472049689441	4.579
chr5	103902047	103902865	2.5313011746718885	25.52117970660147	8.33086
chr5	103908739	103911341	4.364771626403529	27.689491256725592	9.181108124912402
chr5	103916524	103916915	2.090491266201829	10.774936061381075	1.9457196140533213
chr5	103927036	103928115	2.4617113668182107	17.59759808464628	6.353333890481045
chr5	103931436	103931716	6.779845762252807	20.29642857142857	9.430519121033806
chr5	103994665	103995563	1.516627338759548	11.579960096510765	3.305851705768739
chr5	103999724	104000540	0.86595	17.09828431372549	2.646599460271449
chr5	104001377	104004174	2.2752868831510984	25.58379960672149	4.739776452060385
chr5	104006506	104007144	2.3041892121715764	26.208006792058516	3.654111842252119
chr5	104019431	104026030	3.7543978187836133	39.76337781608324	7.830125618016283
chr5	104030267	104032034	1.6136857465882015	15.359472269383135	2.8716029134972367
chr5	104045729	104048388	7.131786566085877	45.08516633759559	16.09818096733946
chr5	104107721	104110537	2.2943958846861094	21.925971753669508	6.0348579931740804
chr5	104432488	104438524	3.87429	25.729042757344818	7.9832992317767655
chr5	104441546	104444678	4.084027951352016	19.58693593018306	9.893705526784716
chr5	104445838	104450236	1.4481211749463256	19.687328046839472	5.020741753614086
chr5	104458492	104464222	11.46328273323643	36.40377290575916	24.040922802919003
chr5	104465208	104468071	5.789660187892415	33.46206666957737	16.208356862629454
chr5	104507840	104510353	5.192968192084447	30.232452082504313	9.442177059026676
chr5	104570318	104573629	13.497844378027153	42.07981318584517	29.419512718602903
chr5	104574910	104575138	0.964741	14.87719298245614	3.139207465606823
chr5	104609442	104609648	5.762480196443576	28.20873786407767	17.688479479076793
chr5	104893631	104894314	3.111960439071308	10.44986578818936	5.490434561276874
chr5	105139199	105141229	1.9644813394187985	17.062004823481118	4.87993
chr5	105414752	105416609	7.61975	38.52440091545503	11.370294910897217
chr5	105443063	105443800	1.9641633226149067	20.90938489371325	4.036405723234763
chr5	105493178	105493379	1.0645955110070717	14.009950248756219	4.295133777518771
chr5	105495090	105496005	1.36491	25.22418032786885	4.0390580170937715
chr5	105498583	105498822	1.111658905340538	18.389121338912133	1.7713234673982883
chr5	105500108	105502098	1.3809637249792985	18.881280360134003	3.8632551317837973
chr5	105518336	105520310	5.426707888236905	40.18683299560959	9.75134
chr5	105537116	105537566	1.3807329755359226	12.224444444444444	4.879377507103814
chr5	105545011	105546158	2.775323118529203	19.237449142691077	5.936402948422567
chr5	105636628	105637928	1.6705789173759429	19.594358974358972	4.225324895320795
chr5	105651561	105651735	2.722374162454715	22.149425287356323	6.713717342793257
chr5	105681846	105682486	1.9852837719415362	19.82302083333333	3.763444821039836
chr5	105683654	105686655	1.7787586335860395	19.654338484394092	4.202218780523228
chr5	105689835	105691278	1.6361173405125344	19.198007623007623	3.342241928301499
chr5	105695911	105696619	1.0570432363505027	15.65646186440678	2.576443693432805
chr5	105697660	105707582	5.951912421606711	33.86647047491265	15.965045786616265
chr5	105710059	105710912	0.6586013130662972	12.743498436889409	2.6956769787459325
chr5	105731882	105732763	2.6429866581907753	31.982415815361335	6.7996056090388715
chr5	105744813	105745018	0.8688805330090407	21.946341463414633	4.654090040486033
chr5	105751441	105751922	1.4265749407409383	13.117870755370754	2.5410202858106015
chr5	105753427	105753586	1.443549930674475	21.968553459119498	4.196465492248535
chr5	105764347	105766360	1.0531903377441898	19.20649683308495	3.615291187185098
chr5	105776553	105777855	1.921917785812922	28.25598438300051	3.9839401225584683
chr5	105779318	105779890	1.8809369971285332	13.919485722610723	6.02874
chr5	105791873	105794148	3.1664235142299106	32.80860805860806	5.436350927108374
chr5	105800066	105800997	1.7378342314864696	22.3906	4.0284213207120585
chr5	105816272	105816479	1.5578257170852257	14.990338164251208	3.139691280282062
chr5	105819653	105820477	1.1078	12.758535598705503	3.3848463773984605
chr5	105865964	105866856	1.7756108570864158	20.83352485052317	5.679511119194392
chr5	105875636	105878738	6.136895139101925	34.66599102729422	12.95315396398876
chr5	105881563	105881869	1.4855098753583198	14.483660130718954	2.8077261440115038
chr5	105883332	105884045	1.7771132816870272	15.628179055633474	3.4413775351442464
chr5	105962031	105962286	1.2305999264997594	17.529411764705884	3.320363373849906
chr5	105986863	105987110	1.4918800240103531	11.919028340080972	3.088480330671859
chr5	106205971	106206036	1.1494612565407387	16.8	2.2811566793001616
chr5	106367800	106368306	0.8871298819898146	15.666543148880107	4.559827489815211
chr5	106380905	106381209	0.7058598348184636	14.273026315789474	2.5207870081067085
chr5	106448173	106448537	3.156913991812821	29.417582417582416	2.8971291066526055
chr5	106453468	106453839	1.7778544139990589	20.63342318059299	3.7538486985826105
chr5	106458154	106459258	2.6363252993306525	24.49236111111111	6.488324722806038
chr5	106460112	106460217	0.8083451004255385	18.580952380952382	3.319198790050688
chr5	106465052	106465923	1.2316168232391707	16.392054152315346	3.8800904519370296
chr5	106469815	106471173	1.9289700216345522	24.231946489936178	5.333384607021985
chr5	106560870	106561578	3.690349980404502	33.46694915254237	5.98553
chr5	106573952	106575301	4.873796672976573	38.792942302940446	9.699933775429002
chr5	106602962	106603741	1.7741782708583946	14.70451968335473	5.475365274864875
chr5	106605335	106605622	2.2815409925756556	16.65505226480836	1.8299614913787576
chr5	106689952	106690895	1.0777377740555845	11.642501767408977	3.31408
chr5	106692034	106697806	16.03151085053509	43.66901583073458	27.882875038476545
chr5	106709113	106710881	1.265512432589875	15.313390837104073	3.2647282411969445
chr5	106756667	106758082	0.9994793644487048	19.295226737338044	2.6925583995553994
chr5	106773043	106773697	2.5220972175051695	20.72677752293578	3.8173215738413817
chr5	106784253	106784376	2.259673173834638	21.650406504065042	1.4308147226891867
chr5	106802015	106802227	0.5652963139538495	19.92924528301887	3.2650090545978188
chr5	106925404	106927165	3.386631241638244	20.895329358319138	6.168743970665062
chr5	106963502	106967382	5.496245504214722	35.38707796391753	10.908328207852778
chr5	107109131	107109837	1.5802481440721443	17.786833097261567	4.257207986353177
chr5	107111005	107111359	1.3701970806229586	19.89830508474576	5.335526611845372
chr5	107288733	107289554	4.236378126904341	43.97762890783597	10.848490725481263
chr5	107359193	107360358	1.3422630992947135	20.704077253218884	4.026486526220028
chr5	107402132	107402346	1.0292510735654385	10.214953271028037	1.3080437261367512
chr5	107403152	107404046	3.5755907383456917	25.78724832214765	6.558487082132202
chr5	107437819	107438926	15.740776041154486	52.26892502258356	25.134220047862392
chr5	107534730	107535171	2.4999876219669437	25.256235827664398	4.791990019566889
chr5	107596698	107598958	9.601962201962872	33.56737647492625	17.753838862547596
chr5	107688245	107688663	2.4702423407415455	28.05263157894737	6.976816673027842
chr5	107721463	107721579	2.4552894943747026	24.344827586206897	7.806786167210546
chr5	107724701	107725866	1.5822220861979095	20.573147353361946	4.26937
chr5	107830043	107831318	2.6267764190894285	26.59282679738562	6.5299773902311316
chr5	107837783	107839449	1.9501094298707096	14.115986394557824	4.939313439507476
chr5	107853896	107854856	1.2089511975907443	15.740056423611112	4.741364256540934
chr5	107857321	107859744	0.6753264816075036	11.293022595955428	2.4060686927235984
chr5	107861550	107861764	1.8029358008197536	24.621495327102803	3.5453168632828187
chr5	107863315	107865162	1.7178562207678942	16.53857606930157	3.4280589205302365
chr5	107866572	107870221	8.2712	32.46495358317347	12.08864751362611
chr5	107873632	107875418	1.9429323116933588	22.77281868234416	5.487361044347976
chr5	107882481	107883638	1.1063140732399441	14.007440218957074	3.2988
chr5	107898299	107908697	9.847277810953697	41.882902210761685	17.525262321023284
chr5	107915017	107916519	1.2317226154467213	12.609570572569908	3.1984193561732863
chr5	107960840	107961568	2.9894553502216854	21.61043383699634	6.074615211859436
chr5	107971888	107973447	1.7781474553678693	16.590522771007056	4.755053101445067
chr5	107985209	107988642	8.804123368722998	41.476788401786585	13.396711651173966
chr5	108000865	108003375	2.778257852731498	26.05832503320053	7.739218627757443
chr5	108004419	108005149	0.9857961574903733	18.3389	3.21673
chr5	108031502	108031819	1.0794781769863815	13.675078864353312	5.844627040417788
chr5	108034621	108036329	1.3006732695114152	20.610938719750198	4.61769
chr5	108039565	108040945	1.3055119795984753	11.456654589371981	3.1822090505209903
chr5	108042292	108046047	1.3174517433497472	15.961107689747003	3.1257679075333367
chr5	108046936	108046965	1.6179661956326714	17.896551724137932	2.6998228533514617
chr5	108049864	108054394	3.3300565061661183	23.040296173657097	6.344788177954324
chr5	108059763	108089896	5.056484405169134	39.23099103522993	11.890212695130911
chr5	108091176	108109688	1.4441317890510652	21.423258139990274	4.041154713185573
chr5	108110982	108113710	1.362601928310568	15.09023322947214	3.2032908106829066
chr5	108115560	108115698	1.2734033767727837	19.58695652173913	5.789018330366715
chr5	108120475	108120955	4.943017882605393	23.926458333333336	11.146618156135082
chr5	108128328	108135480	6.218040961168208	41.943208193512305	13.428126943191426
chr5	108262415	108263592	2.9851855694360094	19.810868026054944	6.488394063198566
chr5	108267275	108271646	6.963185708775916	50.99706326736827	14.89172419523768
chr5	108272642	108274924	1.768417637211474	13.692205302366347	4.244691805106336
chr5	108277198	108277284	1.1224624230418094	13.30232558139535	6.17948
chr5	108311313	108314257	11.833450790537302	56.36266665251358	24.404854051588817
chr5	108366861	108368133	3.5504572475954856	25.869182389937105	6.8877947545401454
chr5	108368941	108370813	1.6618772018508121	22.05156695156695	5.337356287076829
chr5	108432117	108434923	8.774347522206257	49.67249198146828	17.655244284536398
chr5	108448276	108449647	2.7072972430162885	27.554829200097256	6.72212
chr5	108460535	108464539	9.537648871955488	42.29942427364302	17.394355505681727
chr5	108519276	108519355	3.1512706581550307	22.227848101265824	3.6836370274990418
chr5	108549277	108550676	2.219403797148366	34.76216047176555	6.087527201236474
chr5	108626773	108630938	4.854851222579068	36.94383953581433	11.002911799892482
chr5	108658527	108661451	5.291037694279547	41.372562913246696	10.118549980242431
chr5	108664859	108664950	1.3300911227425376	18.582417582417584	3.4796014591887756
chr5	108667337	108670295	4.723996137979637	29.272850462023893	9.314683647806303
chr5	108677353	108678046	4.103808414531368	32.451737614237615	9.67796
chr5	108691484	108696157	3.1350592079030695	31.829023111491544	5.815816618728013
chr5	108774717	108774918	1.3545341711139205	24.736318407960198	6.3255
chr5	109466473	109467431	2.4629893651337116	16.538182846207377	6.205139408142543
chr5	109555508	109559739	7.461038207409905	35.01186333018199	17.496415327607046
chr5	109682894	109684214	1.8380462690593713	11.346174242424242	3.775071618532893
chr5	109689895	109691418	3.115557124694883	25.71141114029328	7.5139516383211635
chr5	109750648	109751725	2.742062319247235	22.885004642525534	4.828743107877475
chr5	109795220	109797111	3.132977051912632	20.24286312356778	5.058395333740909
chr5	109801157	109801340	3.496498735876031	18.81967213114754	5.012928237029112
chr5	109839469	109845652	4.141770177804964	25.66796491724621	8.277208770302803
chr5	109865708	109867915	4.614759982785008	35.0086	7.985950900355669
chr5	109922954	109924477	4.515009816426111	22.561805099584152	9.19305
chr5	109995700	109997635	3.6587853704976756	23.28088608957795	9.580813687346703
chr5	110056758	110059116	4.82493	33.28349236641222	10.160679913456912
chr5	110068916	110069534	4.931276767466263	20.2815	9.765150463868286
chr5	110082176	110088244	2.6206668704470015	26.246610291694132	7.961281611370549
chr5	110091692	110095959	3.3479693514661455	30.424015701898288	9.383847379102106
chr5	110097029	110102579	1.9918080580861945	29.409077890390392	4.959258548404361
chr5	110103422	110109029	13.605843885029534	64.25080702693063	23.220597829437544
chr5	110110052	110111175	6.093731344508807	51.59235678242802	18.075674325549144
chr5	110116967	110117256	1.780750551850738	13.280276816608996	2.155342224972471
chr5	110121116	110123164	1.6148438299761008	16.357286580403645	6.30951
chr5	110135861	110136816	4.979166665580458	37.17821989528795	10.82661026071989
chr5	110173253	110173818	2.2152666286029645	16.512957227138646	5.419138156418252
chr5	110175997	110178254	7.178092620156109	43.60470849948309	16.434707081218722
chr5	110227711	110234784	6.552594244947171	34.03268562373345	13.929846672838218
chr5	110236595	110237002	2.565643366490301	15.442260442260443	6.017965135761795
chr5	110240084	110241562	1.7815729403001666	13.898238046910242	4.1367507077682975
chr5	110243544	110244169	1.709035597630551	15.267493333333334	3.423312213812934
chr5	110245183	110245385	1.256099540408295	10.603960396039604	5.395504986885751
chr5	110256422	110257058	1.6553353003735811	16.34223008385744	4.252436053411349
chr5	110259494	110263027	2.000024878799543	21.542402585149542	4.667281419941362
chr5	110264070	110271684	5.820537681804254	39.30731054636196	12.460539214592892
chr5	110282211	110289382	7.527921284327996	33.8149	14.970545309758291
chr5	110312643	110313893	1.9106094945807206	18.1394	3.4271497346666124
chr5	110320009	110320408	0.9624938640678138	11.345864661654135	4.1763493602437185
chr5	110342211	110343789	2.339655527159781	34.38569391634981	7.568066486454802
chr5	110354309	110355814	1.2818579047266931	16.50182447397564	3.9068910417806713
chr5	110357877	110357995	1.3980568384720107	32.76271186440678	4.6152488579184325
chr5	110361726	110364337	3.6370840774877853	27.287026841567723	8.587085119668126
chr5	110365148	110365857	1.1326940402130836	18.214909496944053	5.747616615289432
chr5	110375967	110376189	2.4043421911763714	24.324324324324323	4.463111744270669
chr5	110377091	110379913	2.9298825646208035	36.60916496869832	5.731170352401391
chr5	110384819	110387965	2.5697213439132183	35.428916348802716	7.4095
chr5	110403954	110404489	1.1049439695393928	15.269704049844238	4.795728984280167
chr5	110406222	110407046	1.701338566257202	23.095540048543693	3.1976429199580885
chr5	110415285	110418324	1.7830084553981491	30.92337117472853	5.0825735591960814
chr5	110427004	110450946	3.3987873122793464	42.65369257171846	8.25087
chr5	110466079	110473466	2.52786	25.24400847773115	8.893904974401682
chr5	110480556	110481564	2.6524819247206746	22.530406746031744	6.324834747919961
chr5	110486126	110486866	1.250001428883581	21.30216779279279	4.297019105057816
chr5	110543654	110545076	4.484801871372951	37.94127109704642	11.149349078515076
chr5	110548340	110549403	1.5213242250249757	20.959117278143616	3.7453371097616133
chr5	110628164	110628622	2.4496078933690835	33.49781659388646	7.962006155580412
chr5	110639072	110639575	2.4835681557418336	23.18455102717031	8.016957399148353
chr5	110651260	110655223	7.565670423612687	46.3344	16.508309282633395
chr5	110755495	110756011	2.037	16.69140019379845	5.561795701814252
chr5	110762610	110763286	0.9345916429066428	10.860207100591715	4.200922358435756
chr5	110764307	110775564	4.447782317427071	32.64459877742738	9.277603121701754
chr5	110777889	110781422	4.809384870772825	42.54349348995188	10.197748660426411
chr5	110782946	110795168	1.8276447571824264	24.202048176444116	4.780287148672922
chr5	110796423	110796530	1.687022703830327	18.19626168224299	5.271026894310925
chr5	110799928	110810912	5.694179652115308	54.93177076220715	13.642897608712952
chr5	110835568	110836695	1.0196948570087925	19.660326086956523	3.1663500659742922
chr5	110838132	110843376	5.954046357586831	51.47545111079329	11.023002200413988
chr5	110849260	110849645	0.715711	13.176623376623377	4.902313284750108
chr5	110852386	110854081	1.7089075178227207	17.74680678466077	4.460259661429126
chr5	110858815	110860821	1.7191448443370194	19.357173271851114	4.8401368357644765
chr5	110862402	110862990	0.8249144456824478	12.080243764172337	3.8702554929824102
chr5	110876627	110882175	2.3646205930977997	24.71059540975727	5.245567529426691
chr5	110978446	110980452	5.27819	28.086799497341307	9.798911496017995
chr5	111111524	111111933	1.6777079717454233	20.704156479217605	3.7100129500577967
chr5	111126918	111127430	3.9855783260427415	36.824869791666664	6.375255472492427
chr5	111128300	111129569	2.001449158732476	26.461094693984766	6.505439378868499
chr5	111131564	111132145	2.168663930975016	17.089493689041884	5.2178855483083755
chr5	111160569	111160651	1.7785814927845467	26.573170731707318	1.4533470563772248
chr5	111170203	111170817	0.8036888896877394	21.399626764386536	5.407825033689727
chr5	111208285	111208528	0.6530640868493068	24.098765432098766	3.4130484650655046
chr5	111217469	111218475	1.7543854217992314	17.625501159708413	4.2347936396412384
chr5	111220874	111221128	2.2002683671440666	18.066929133858267	6.492287251892991
chr5	111223117	111223230	1.7243957319090852	21.23008849557522	4.249222645717385
chr5	111228473	111229014	2.211343029290162	18.184765865680834	4.860368145812241
chr5	111255112	111255770	1.9683026944021476	19.60529381965552	4.484248028941671
chr5	111276307	111277205	1.0835096645209898	23.413163511507054	4.151246524689015
chr5	111286040	111286761	1.92112	24.839100785945448	4.794855235078188
chr5	111287890	111288263	1.1842226068072281	26.554959785522787	4.097805061544873
chr5	111298872	111299028	1.3755221779529865	16.346153846153847	1.7055378067187774
chr5	111328474	111346134	3.1307873967649287	28.14069352526897	8.003875693180463
chr5	111348052	111348736	2.740222632096121	16.02850877192983	6.017765638191565
chr5	111361050	111368086	1.5611710377760493	20.050087644494976	4.044282599533435
chr5	111378551	111379395	2.108723182516462	17.935722748815166	5.00421
chr5	111382796	111386186	1.9921414096206265	22.306966261061948	5.013031096569399
chr5	111412527	111421106	2.2678002977607292	24.495546234506744	5.045603000705937
chr5	111433208	111433338	0.8069219433344328	22.823076923076922	6.230542575396024
chr5	111434173	111435100	1.5336946670332106	18.618388169723122	3.6094792715925594
chr5	111437859	111439393	1.3995205097778296	26.950209148196436	3.4409466606282715
chr5	111466028	111466745	1.685902773402016	30.25368433286843	6.639323275790886
chr5	111508878	111510921	2.001627774671851	26.821408467939303	4.296447441149621
chr5	111554819	111555638	1.2174075743003105	18.14521265771266	3.3099696571185526
chr5	111573231	111574944	1.8626478704273834	23.67745913601868	4.114958447952899
chr5	111578693	111579550	1.3329087710531369	20.939930960715678	2.0289290974796415
chr5	111580358	111582008	1.225989618864166	22.761333333333333	3.296071007468484
chr5	111602225	111602373	1.3024639600032084	22.04054054054054	3.8482630172291317
chr5	111620088	111620375	1.6484159405638532	17.05923344947735	3.020159371638547
chr5	111626790	111626928	2.2024682613386624	25.166666666666668	4.30787
chr5	111631380	111632281	4.044946387198645	43.3766	6.417061172882393
chr5	111639466	111640735	1.3080306709947405	15.876674546887314	3.371626829476837
chr5	111665553	111665756	0.6301085772772728	20.822660098522167	2.7714975714096295
chr5	111740369	111741055	1.213724499925324	10.524562682215743	3.2778303969976084
chr5	111741845	111742179	1.7367879941078004	16.347305389221557	3.512085374243959
chr5	111752544	111753300	2.0681552533750183	22.061992945326278	6.008919076173885
chr5	111754705	111755772	1.3526038299131151	19.76894720399875	3.3902973221525925
chr5	111760961	111762996	1.5784980429601627	26.253664004914008	5.261541336896866
chr5	111765908	111766230	2.518962879728827	27.32919254658385	6.324096331685226
chr5	111835814	111837256	2.1471849180188562	26.3417	5.747067735859822
chr5	111842045	111842740	1.1242894347081442	17.00455635491607	3.9589009209502515
chr5	111848460	111849707	1.4734909477196856	20.281184843624697	3.6606197131144262
chr5	111864143	111864562	1.6768969869272237	19.140811455847256	5.131241576483824
chr5	111893818	111894597	1.927229016401117	23.481723363286264	5.780696721989016
chr5	111958146	111958462	2.1345791971381707	10.832278481012658	4.764609781247151
chr5	112002195	112003265	1.7320133926008816	15.925	2.391406369828237
chr5	112049931	112050550	2.1104192614565496	19.157700592353258	4.585105558418324
chr5	112052827	112053218	1.1748024379200948	21.265984654731458	3.336784025592267
chr5	112077015	112078724	1.3319907519562642	20.40534181782719	3.3000272172114746
chr5	112098638	112098950	1.1197670831894264	20.442307692307693	3.151245884406261
chr5	112153574	112156294	1.1950737825857227	18.804547334558823	3.5804052925577348
chr5	112179063	112182557	1.3239762609585992	17.12703563251288	3.361347777011141
chr5	112199572	112201005	2.4665750303256875	24.801305536171203	5.499425964225325
chr5	112205885	112207536	2.1523648755475673	36.61127851806986	4.757345935491126
chr5	112208819	112209920	1.1562348444242196	18.612102633969123	3.7751010325400354
chr5	112213056	112217573	1.5765023246007648	31.76967659213342	4.2895771368454305
chr5	112219001	112219606	1.624711470761575	20.85650826446281	4.895172331768839
chr5	112225817	112226283	1.9445138542948874	20.489270386266096	3.4747807708420977
chr5	112227179	112229555	1.9773986676304176	31.179270131874297	4.679453762024474
chr5	112236203	112238238	1.2984278263164555	21.805781633906633	3.4167227181391153
chr5	112239426	112240885	1.185758542052974	15.520410669408271	3.494867038821222
chr5	112246535	112248316	1.4631335614910468	26.74762539771664	4.585194838546057
chr5	112252758	112253601	1.2949011345931396	21.098863187030446	4.030441744236099
chr5	112265365	112265987	1.7396651574814457	17.72500669882101	5.639512465825545
chr5	112268527	112269612	2.4322985238078263	22.539677419354838	5.375379317245054
chr5	112271071	112271600	1.5886469892382846	17.335562381852554	3.967329578273463
chr5	112275782	112302856	2.358046124319939	34.33677519252789	5.494747999102251
chr5	112305092	112306173	1.3895390984308489	25.658421985815604	4.9714703096712665
chr5	112306984	112308751	2.559232972786232	32.70633371062064	5.838375850510299
chr5	112312748	112315910	1.8152750729839884	18.056679251001476	4.219597409032738
chr5	112319716	112320298	2.1038304904277383	34.86709621993127	4.560035590499173
chr5	112324319	112335316	2.471031611060312	31.57577260654421	6.176242183066191
chr5	112336223	112338782	1.8687875601788362	19.290240328253223	3.2152813891603422
chr5	112339712	112344317	3.9261866092709132	47.189842336228736	8.797994504807324
chr5	112345272	112346488	2.2663312400807305	17.95816885964912	5.451117210220872
chr5	112355629	112356571	1.4589200762080432	22.817126680820948	4.699133008402118
chr5	112390777	112392538	1.4601183137426517	30.914932330115462	4.010745639958677
chr5	112393509	112395672	2.7219164438728267	27.849182269995378	5.481969455666674
chr5	112411102	112412471	1.7839307523617938	23.78287375213051	3.7285853713259822
chr5	112428620	112428811	1.7102302481366702	25.544502617801047	3.188674243332828
chr5	112448413	112448891	2.8129103465559093	20.792887029288703	3.107788196667468
chr5	112520875	112521199	0.8642954771165494	16.580246913580247	2.3095806546417283
chr5	112522047	112522322	2.239819872162559	22.8	4.477229817997325
chr5	112523124	112523666	1.4650755287096509	22.07107933579336	3.8760074313276367
chr5	112551045	112553455	1.2137894314068014	21.850198824343018	3.343930780772187
chr5	112554383	112554578	1.2598093974284637	19.553846153846155	3.4821381263243847
chr5	112575988	112577453	1.6444412376714903	27.112420364050056	4.419072048692121
chr5	112625545	112626431	1.060931682742462	15.494892776523702	3.732102605792434
chr5	112627289	112627806	1.1549751634062835	23.9199	4.397140083276096
chr5	112640322	112641602	1.1523005391422072	25.0676	2.788406402700477
chr5	112643954	112644184	2.4701429035352622	36.25217391304348	6.169596667911695
chr5	112663519	112664134	1.143553401569959	12.995548780487805	4.984980649870586
chr5	112672376	112672785	1.4080762886476401	25.30073349633252	2.153162091751845
chr5	112768144	112769503	1.197557928301687	16.333360927152317	2.2365452870355003
chr5	112772102	112772293	0.5054019411821016	21.020942408376964	4.734039452687608
chr5	112811972	112812091	0.8689539212138713	19.42016806722689	6.97533
chr5	112843399	112843647	2.1727603558571107	17.862903225806452	4.780275467903383
chr5	112845703	112846549	1.5432732176154769	22.00534869976359	3.799577461004195
chr5	112848771	112849707	1.5632151088036774	22.827314814814816	6.351211674193031
chr5	112852162	112852414	0.9155549731046434	23.297619047619047	2.656017437813774
chr5	112999624	112999927	2.2084076058353133	24.042904290429043	2.407910330067373
chr5	113010939	113011115	1.7218410203402692	20.09659090909091	4.940667974677953
chr5	113014389	113015926	1.975223292056303	29.548053567555847	4.685868169690371
chr5	113035044	113035848	1.478526347905249	22.111567164179107	1.6994299422053754
chr5	113045782	113046113	2.2825319900253387	27.40785498489426	3.6716066184720964
chr5	113054069	113054744	1.096488367939553	14.795654320987653	2.682130234329789
chr5	113075746	113076247	2.1785164124475505	23.581420492348638	8.600769899562447
chr5	113079125	113080555	1.2607040658697382	21.136043123543125	4.666176501483814
chr5	113083026	113083307	1.1922490416472493	24.651245551601424	2.4904018941723156
chr5	113084705	113085015	0.8695858988069719	19.52258064516129	2.8541953978999968
chr5	113086427	113086565	1.1326356979383938	18.057971014492754	6.44173
chr5	113090420	113091868	2.080146715785917	22.814779005524866	3.467684155376942
chr5	113094150	113094403	0.904849	27.320158102766797	5.97844
chr5	113099484	113100273	1.34874	13.485577735530207	3.0554510980672425
chr5	113101961	113102171	0.9392741555259341	18.1	3.3257982083729334
chr5	113105792	113105838	0.8251131410184114	21.652173913043477	2.907061167385267
chr5	113107046	113108887	1.305006840758028	17.827709125475284	3.7683770449521696
chr5	113110115	113117100	1.3332094975119282	24.351286834884277	3.2064395697012746
chr5	113117925	113122657	1.4372921868268402	25.09224913708087	5.173322622211951
chr5	113132778	113133527	1.7133444209149413	23.801396306186028	5.739191792941804
chr5	113135637	113135848	1.2846729173479488	25.52132701421801	9.201114553975833
chr5	113136930	113140148	2.041058757620141	32.57841697741869	4.316680453526827
chr5	113144959	113145870	1.4859051777961259	16.500265276253202	3.050395305599581
chr5	113151194	113151872	2.0270749944797344	23.651622418879057	4.288939163748142
chr5	113152756	113155251	1.5872533544937326	27.649371242484968	3.1382605687517073
chr5	113157879	113158300	1.8740864496616174	21.914489311163894	3.462726933372842
chr5	113159828	113160161	1.50597	16.25825825825826	4.392366692826554
chr5	113161163	113168919	1.53837	26.050901922705002	3.6886767148083517
chr5	113169882	113170478	1.9877198898552249	17.596700223713647	3.1037301074916264
chr5	113173155	113176232	1.6891127261535084	31.050088695699277	4.586644495243379
chr5	113177108	113177593	1.8233540295325603	23.870266323024055	4.685832644492081
chr5	113178929	113182869	2.4330742471395825	39.41406091370558	5.416847158056561
chr5	113186286	113186676	1.9264975550847176	15.248717948717948	5.008240685096154
chr5	113187624	113189012	1.7111014689152293	22.3673	4.930432737694312
chr5	113191927	113192547	1.1823456934231042	21.955530913978496	3.6689751081569217
chr5	113193538	113194183	2.938035106931303	24.21496124031008	4.255751483138525
chr5	113197211	113200400	1.7032299795042312	24.937778627051326	3.3356113453774636
chr5	113206729	113211411	2.1273833495490657	34.923724280934074	5.605228196483179
chr5	113213763	113214537	1.810115106054249	22.806578380706284	4.30834
chr5	113215476	113221210	2.353738263913306	33.89119252121846	4.233243836629568
chr5	113222817	113228245	2.2830455069702276	35.52872355533038	5.852135247683668
chr5	113260697	113262719	1.6481499476822283	17.989876463072864	3.3146789883870262
chr5	113263537	113264290	0.9664616861074754	20.99624833997344	3.8264907424879473
chr5	113265234	113267724	1.5018045633042296	27.37593791834003	3.843845707196734
chr5	113268844	113270365	0.9703098690020154	15.281254109138724	2.6048047418738567
chr5	113271404	113272843	2.3302355278977567	28.626641765114666	5.583735190526959
chr5	113274178	113277627	1.662310233500859	26.685763687542284	5.521231656252563
chr5	113279166	113282742	1.9302352417712636	25.39509053411633	5.050446044026754
chr5	113285310	113286243	1.9264959706639841	23.16513040371561	4.168304744101258
chr5	113287085	113289130	1.7230862890549599	28.406029951100248	4.1195
chr5	113292634	113293215	1.1769218841846552	18.44946213425129	2.918522297663496
chr5	113295106	113303514	1.4124385872041942	24.662500681394704	3.704318699139548
chr5	113306211	113310767	1.5749803393656432	31.261151960784318	4.23578
chr5	113313337	113314873	1.3498161750143034	19.80434027777778	5.0358026739623805
chr5	113315820	113317738	1.2956445324035581	17.98698296836983	4.171976380739907
chr5	113320694	113326105	4.543387018648306	47.81304691831455	10.460505196704457
chr5	113328266	113338522	3.72467	35.734971551205795	9.119079208142589
chr5	113340090	113343603	0.7944561915606461	15.566716185121926	3.0048895480944444
chr5	113344429	113350395	4.401508953558825	40.19545968823332	10.302681753931752
chr5	113351422	113355278	1.3049807835416676	23.8569	3.983598117511797
chr5	113356299	113357049	1.108455825805664	18.291066666666666	1.419360050342701
chr5	113357852	113361781	1.602314248359495	24.809789121489775	3.7985426008268126
chr5	113364804	113365364	1.2392016080873354	19.028794642857143	3.500253349329744
chr5	113366480	113367394	1.035681905002895	22.068093544857767	4.584561533687934
chr5	113369553	113375876	1.3949502262274973	20.678654647055723	4.26357
chr5	113379612	113380228	2.3201068469456265	14.84552895021645	3.100129301585848
chr5	113382643	113382910	0.8417327859428492	15.677902621722847	2.76371
chr5	113394151	113394361	1.1370907834597996	19.080952380952382	6.460232105709258
chr5	113420064	113422834	1.8860123322124653	37.12669374247894	4.074784205192263
chr5	113431263	113431490	2.0986028106202115	20.75330396475771	4.431955940397826
chr5	113452584	113453488	1.3543485128774053	19.27368178466077	5.133518199301752
chr5	113461878	113462475	1.9748788526908836	24.069912060301505	5.105126421211509
chr5	113463316	113463611	1.3544942180989152	15.433898305084746	4.2488486960782845
[truncated: 58,619 more rows]
