# Supplementary material for: Transient histone deacetylase inhibition induces cellular memory of gene expression and 3D genome folding
Source: Nat Genet. 2026 Feb 4;58(2):404–17. doi: 10.1038/s41588-025-02489-4 (PMC12900649; doi:10.1038/s41588-025-02489-4)
Supplement: Supplementary file 17 — Statistical source data. [file 41588_2025_2489_MOESM17_ESM.xlsx]

## Sheet: ED_Fig_6a_PCA
PC1	PC2	group	condition	name
-6.00164	-5.36707	DMSO	DMSO	DMSO_rep1
-6.03087	-5.35048	DMSO	DMSO	DMSO_rep2
-6.03771	-5.36226	DMSO	DMSO	DMSO_rep3
-5.30802	-1.03531	48hREC	48hREC	REC48_rep1
-5.61618	-1.07782	48hREC	48hREC	REC48_rep2
-5.57764	-1.27191	48hREC	48hREC	REC48_rep3
-5.82124	0.517511	72hREC	72hREC	REC72_rep1
-5.68621	0.966022	72hREC	72hREC	REC72_rep2
-5.73813	0.703292	72hREC	72hREC	REC72_rep3
-4.54265	2.67674	96hREC	96hREC	REC96_rep1
-4.68788	2.55314	96hREC	96hREC	REC96_rep2
-4.47006	2.79408	96hREC	96hREC	REC96_rep3

## Sheet: ED_Fig_6b_DEGs_summary
	Type	Genes
TSA	Up	4163
TSA	Down	1710
16hREC	Up	154
16hREC	Down	146
20hREC	Up	105
20hREC	Down	119
24hREC	Up	86
24hREC	Down	78
48hREC	Up	336
48hREC	Down	42
72hREC	Up	470
72hREC	Down	64
96hREC	Up	778
96hREC	Down	140

## Sheet: ED_Fig_6c_compGO_upGenes
Cluster	ID	Description	GeneRatio	BgRatio	pvalue	p.adjust	qvalue	geneID	Count
Up 16h REC	GO:0001894	tissue homeostasis	0.0510949	283/28891	0.000418213	0.0297336	0.0262572	Cib2/Flt3l/Gata1/Mks1/Pbld2/Pdgfrb/Slc1a1	7
Up 16h REC	GO:0062197	cellular response to chemical stress	0.0510949	316/28891	0.000802099	0.0462439	0.0408372	Atf4/Ddit3/Lrrc8d/Lrrc8e/Pdgfrb/Slc1a1/Slc7a11	7
Up 20h REC	GO:0062197	cellular response to chemical stress	0.0666667	316/28891	0.000159637	0.00859548	0.00724145	Atf4/Ddit3/Gch1/Lrrc8d/Lrrc8e/Slc1a1/Slc7a11	7
Up 24h REC	NA	NA	NA	NA	NA	NA	NA	NA	NA
Up 48h REC	GO:0001523	retinoid metabolic process	0.0257353	69/28891	3.97910193899871e-06	0.00336071	0.00304347	Abca4/Adh7/Akr1c18/Akr1cl/Plb1/Rbp4/Rdh1	7
Up 48h REC	GO:0048934	peripheral nervous system neuron differentiation	0.0110294	12/28891	0.000170505	0.0237428	0.0215016	Ascl1/Ntrk2/Pmp22	3
Up 48h REC	GO:0003341	cilium movement	0.0330882	234/28891	0.000401488	0.0383655	0.0347439	Ccdc63/Dnah17/Dnah7c/Hydin/Ly6k/Tacr3/Tex101/Ttll6/Ttll8	9
Up 48h REC	GO:0055001	muscle cell development	0.0330882	236/28891	0.000427049	0.0383655	0.0347439	Cacna1s/Cntnap2/Myl2/Myo18b/Myom2/Pdgfrb/Pmp22/Tbx3/Tnnt3	9
Up 48h REC	GO:0030540	female genitalia development	0.0110294	18/28891	0.000606508	0.0496802	0.0449905	Rbp4/Stra6/Tbx3	3
Up 72h REC	GO:0001523	retinoid metabolic process	0.0226131	69/28891	4.46224717494621e-07	0.000256282	0.000223739	Abca4/Adh1/Adh7/Dhrs3/Lrat/Plb1/Rbp4/Rdh1/Rdh9	9
Up 72h REC	GO:0048705	skeletal system morphogenesis	0.0376884	266/28891	4.94931743713728e-06	0.00170553	0.00148896	Acan/Acp5/Bmpr1b/Dhrs3/Eif4a3l1/Fgf8/Hoxb1/Hoxb2/Hoxb3/Hoxd8/Neurog1/Pax5/Pdgfrb/Tifab/Trpv4	15
Up 72h REC	GO:0007586	digestion	0.0251256	129/28891	1.26204380774668e-05	0.00395364	0.0034516	Cckbr/Chrm3/Lrcol1/Mogat2/Neurog1/Npc1l1/Oprk1/Pnlip/Rbp4/Tifab	10
Up 72h REC	GO:0042391	regulation of membrane potential	0.0502513	491/28891	1.88028560640597e-05	0.00539955	0.00471391	Abcb5/Ano1/Bnip3/Chrnd/Cnr1/Cntnap2/Dcdc2a/Eif4a3l1/Htr3a/Kcnab2/Kcnj9/Kcnmb4/Ntrk2/Oprd1/P2rx2/Rimbp2/Scn1a/Slc26a5/Slc8a3/Stox1	20
Up 72h REC	GO:0030902	hindbrain development	0.0276382	179/28891	4.14759118789877e-05	0.00840741	0.00733982	Atp2b2/Cntnap2/Gsx2/Hoxb1/Hoxb2/Hoxb3/Igf1/Lmx1a/Lmx1b/Sez6l/Smad9	11
Up 72h REC	GO:0042472	inner ear morphogenesis	0.0226131	122/28891	5.06093740888151e-05	0.00968888	0.00845857	Atp2b2/Fgf8/Hesx1/Neurog1/Pdzd7/Stox1/Tbx3/Tifab/Ttc39c	9
Up 72h REC	GO:0048562	embryonic organ morphogenesis	0.0376884	335/28891	7.27233173752561e-05	0.0119336	0.0104182	Atp2b2/Eif4a3l1/Fgf8/Hesx1/Hoxb1/Hoxb2/Hoxb3/Neurog1/Pax5/Pdzd7/Rbp4/Stox1/Tbx3/Tifab/Ttc39c	15
Up 72h REC	GO:0055001	muscle cell development	0.0301508	236/28891	0.000117017	0.0161297	0.0140815	Cacna1s/Cntnap2/Fhod3/Igf1/Myl2/Myo18b/Myom2/P2rx2/Pdgfrb/Pi16/Tbx3/Tnnt3	12
Up 72h REC	GO:0060348	bone development	0.0301508	242/28891	0.000148008	0.0182156	0.0159025	Acp5/Bglap3/Bmpr1b/Ddr2/Dhrs3/Fgf8/Igf1/Map2k6/Neurog1/Smad9/Tifab/Trpv4	12
Up 96h REC	GO:0001523	retinoid metabolic process	0.0131772	69/28891	3.49973727082239e-05	0.00657494	0.00564283	Abca4/Adh1/Adh7/Dhrs3/Lrat/Plb1/Rbp4/Rdh1/Sdr9c7	9
Up 96h REC	GO:0055001	muscle cell development	0.0248902	236/28891	5.1972408991088e-05	0.00831751	0.00713835	Acta1/Cacna1s/Casq2/Cntnap2/Fhod3/Igf1/Ldb3/Lmod1/Myl2/Myom2/Naglu/Nfatc4/P2rx2/Pdgfrb/Pi16/Pitx2/Tbx3	17
Up 96h REC	GO:0007586	digestion	0.0175695	129/28891	5.83476253145537e-05	0.0086938	0.0074613	Cckbr/Chrm3/Cyp39a1/Hrh2/Lrcol1/Mogat2/Nod2/Npc1l1/Pgc/Pnlip/Rbp4/Slc4a9	12
Up 96h REC	GO:0019226	transmission of nerve impulse	0.0146413	103/28891	0.000167182	0.0167999	0.0144182	Cacng5/Cldn19/Cntnap2/Dcdc2a/Dpp6/Kcnmb4/P2rx2/P2rx7/Scn10a/Scn1a	10
Up 96h REC	GO:0051607	defense response to virus	0.0278184	328/28891	0.000339729	0.024454	0.0209872	Ddx60/Gbp3/Gbp4/Gbp7/Ifih1/Irgm1/Irgm2/Isg15/Isg20/Oasl1/Oasl2/Rnasel/Rtp4/Trim12c/Trim30a/Trim56/Usp29/Zbp1/Zdhhc1	19
Up 96h REC	GO:0048562	embryonic organ morphogenesis	0.0278184	335/28891	0.000440709	0.026959	0.023137	Atp2b2/Cfc1/Fgf8/Fzd6/Hesx1/Hnf1b/Hoxb3/Hoxd9/Kcnq4/Mfap2/Naglu/Pax2/Pax5/Pdzd7/Pitx2/Rbp4/T/T2/Tbx3	19
Up 96h REC	GO:0001894	tissue homeostasis	0.0248902	283/28891	0.00045409	0.026959	0.023137	Abca4/Abcc6/Acp5/Cd7/Dcstamp/Ldb2/Mbp/Naglu/Nod2/Nox4/P2rx7/Pdgfrb/Prdm14/Rbp4/Slc39a8/Tjp3/Tulp1	17
Up 96h REC	GO:0042074	cell migration involved in gastrulation	0.00585652	17/28891	0.000576513	0.0315331	0.0270627	Fgf8/Lefty1/Mixl1/T	4
Up 96h REC	GO:0001654	eye development	0.0322108	428/28891	0.000619593	0.0334658	0.0287214	Acvrl1/Birc7/Bmpr1b/Cacna1s/Chrdl1/Drd2/Hesx1/Lamc3/Lmx1b/Megf11/Mfap2/Naglu/Pax2/Pdgfrb/Pitx2/Prdm1/Rax/Rbp4/Sdk2/Trpm1/Tulp1/Vsx2	22

## Sheet: ED_Fig_6d_compGO_downGenes
Cluster	ID	Description	GeneRatio	BgRatio	pvalue	p.adjust	qvalue	geneID	Count
Down 16h REC	GO:0003002	regionalization	0.103448	455/28891	3.16056288118991e-07	0.000302326	0.000221389	Bhlhe41/Btg2/Emx2/Eng/Grem1/Hey2/Neurod1/Pax8/Sox1/Sox17/Tll1/Wnt5a	12
Down 16h REC	GO:0007389	pattern specification process	0.103448	498/28891	8.19301495017287e-07	0.000302326	0.000221389	Bhlhe41/Btg2/Emx2/Eng/Grem1/Hey2/Neurod1/Pax8/Sox1/Sox17/Tll1/Wnt5a	12
Down 16h REC	GO:0090130	tissue migration	0.0775862	332/28891	8.13641812017969e-06	0.00112761	0.000825733	Fat2/Fgf18/Grem1/Hdac9/Ltb4r2/Plk2/Prkce/Tek/Wnt5a	9
Down 16h REC	GO:0009952	anterior/posterior pattern specification	0.0603448	240/28891	5.4079083015164e-05	0.00411001	0.0030097	Bhlhe41/Btg2/Emx2/Hey2/Neurod1/Sox17/Wnt5a	7
Down 16h REC	GO:0030900	forebrain development	0.0775862	425/28891	5.64399826851014e-05	0.00415539	0.00304293	Btg2/Emx2/Mdga1/Neurod1/Sct/Slit1/Sox1/Trp73/Wnt5a	9
Down 16h REC	GO:0090287	regulation of cellular response to growth factor stimulus	0.0603448	323/28891	0.000336945	0.0118484	0.00867639	Eng/Fgf18/Grem1/Tek/Tmprss6/Tnfaip6/Wnt5a	7
Down 16h REC	GO:0043534	blood vessel endothelial cell migration	0.0344828	124/28891	0.00159791	0.0252663	0.0185021	Fgf18/Grem1/Hdac9/Plk2	4
Down 16h REC	GO:0030336	negative regulation of cell migration	0.0517241	313/28891	0.00168775	0.0256537	0.0187858	Cygb/Eng/Grem1/Ptn/Tnfaip6/Trp53inp1	6
Down 16h REC	GO:0060231	mesenchymal to epithelial transition	0.0172414	18/28891	0.00234463	0.0293528	0.0214946	Grem1/Pax8	2
Down 20h REC	GO:0003002	regionalization	0.130435	455/28891	2.34316750447621e-08	4.79177754665385e-05	3.64547533854299e-05	Bhlhe41/Btg2/Emx2/Eng/Foxa2/Foxj1/Grem1/Neurod1/Pcdh8/Sox1/Tll1/Wnt5a	12
Down 20h REC	GO:0007389	pattern specification process	0.130435	498/28891	6.27754282369028e-08	6.41878753722331e-05	4.8832675228496e-05	Bhlhe41/Btg2/Emx2/Eng/Foxa2/Foxj1/Grem1/Neurod1/Pcdh8/Sox1/Tll1/Wnt5a	12
Down 20h REC	GO:0090130	tissue migration	0.0869565	332/28891	1.12547398974956e-05	0.0035132	0.00267276	Fgf18/Grem1/Hdac9/Irs1/Ltb4r2/Mmrn2/Plk2/Wnt5a	8
Down 20h REC	GO:0009952	anterior/posterior pattern specification	0.076087	240/28891	1.20256177401249e-05	0.0035132	0.00267276	Bhlhe41/Btg2/Emx2/Foxa2/Neurod1/Pcdh8/Wnt5a	7
Down 20h REC	GO:0043534	blood vessel endothelial cell migration	0.0543478	124/28891	4.90022676998847e-05	0.0062631	0.00476483	Fgf18/Grem1/Hdac9/Mmrn2/Plk2	5
Down 20h REC	GO:0090287	regulation of cellular response to growth factor stimulus	0.076087	323/28891	7.9501661864296e-05	0.00803802	0.00611514	Eng/Fgf18/Grem1/Mmrn2/Skor1/Tmprss6/Wnt5a	7
Down 20h REC	GO:0030900	forebrain development	0.076087	425/28891	0.000424567	0.0142014	0.0108041	Btg2/Emx2/Mdga1/Neurod1/Sox1/Trp73/Wnt5a	7
Down 20h REC	GO:0030336	negative regulation of cell migration	0.0652174	313/28891	0.000503272	0.0160811	0.0122342	Cygb/Eng/Grem1/Mmrn2/Ptn/Trp53inp1	6
Down 24h REC	GO:0003002	regionalization	0.193548	455/28891	2.13639459798745e-10	2.77090379358972e-07	1.85753888203961e-07	Dll1/Hes3/Hes6/Hoxd13/Irx3/Lhx2/Neurod1/Pcdh8/Sp8/T/Tdrd6/Wt1	12
Down 24h REC	GO:0007389	pattern specification process	0.193548	498/28891	5.96551473296884e-10	3.86863630433029e-07	2.5934290365433e-07	Dll1/Hes3/Hes6/Hoxd13/Irx3/Lhx2/Neurod1/Pcdh8/Sp8/T/Tdrd6/Wt1	12
Down 24h REC	GO:0009952	anterior/posterior pattern specification	0.145161	240/28891	2.24265980196398e-09	9.6957658771576e-07	6.4997789348149e-07	Dll1/Hes3/Hes6/Hoxd13/Neurod1/Pcdh8/T/Tdrd6/Wt1	9
Down 24h REC	GO:0030900	forebrain development	0.16129	425/28891	2.321519942024e-08	7.52752841201284e-06	5.04625124239955e-06	Cdk5r2/Kcna1/Lhx2/Lhx5/Ndnf/Neurod1/Neurog3/Plxna4/Sall3/Sox3	10
Down 24h REC	GO:0035282	segmentation	0.0967742	119/28891	2.18989856263948e-07	4.97470406464107e-05	3.33490691668508e-05	Dll1/Irx3/Pcdh8/T/Tdrd6/Wt1	6
Down 24h REC	GO:0051146	striated muscle cell differentiation	0.0967742	347/28891	0.000100323	0.00333639	0.00223663	Ccnd2/Dll1/Irx3/Myl9/T/Wt1	6
Down 24h REC	GO:0001764	neuron migration	0.0645161	206/28891	0.00101355	0.0159099	0.0106656	Cdk5r2/Gfra3/Ndnf/Twist1	4
Down 24h REC	GO:0090287	regulation of cellular response to growth factor stimulus	0.0645161	323/28891	0.00514081	0.0472882	0.0317007	Dll1/Fgf18/Onecut1/Skor1	4
Down 48h REC	GO:0001764	neuron migration	0.121951	206/28891	1.06769619671715e-05	0.0108264	0.00737272	Dclk1/Emx2/Gpm6a/Prkg1/Scrt1	5
Down 48h REC	GO:0034329	cell junction assembly	0.146341	481/28891	5.66284757306889e-05	0.0287106	0.0195517	Bcl2/Cdh8/Esam/Gpm6a/Grem1/Pcdh17	6
Down 48h REC	GO:0002360	T cell lineage commitment	0.0487805	32/28891	0.000948635	0.0490684	0.0334152	Bcl2/Tox	2
Down 48h REC	GO:0030336	negative regulation of cell migration	0.097561	313/28891	0.000997902	0.0490684	0.0334152	Bcl2/Grem1/Prkg1/Ptprt	4
Down 72h REC	GO:0043534	blood vessel endothelial cell migration	0.0701754	124/28891	0.000107083	0.0245855	0.0182634	Egr3/Fgfbp1/Grem1/Thbs1	4
Down 72h REC	GO:0030336	negative regulation of cell migration	0.0877193	313/28891	0.000381666	0.0245855	0.0182634	Cav1/Grem1/Il24/Mcc/Thbs1	5
Down 72h REC	GO:0090596	sensory organ morphogenesis	0.0877193	322/28891	0.000434304	0.0245855	0.0182634	Foxf2/Foxl2/Gbx2/Lctl/Pou3f4	5
Down 72h REC	GO:0090287	regulation of cellular response to growth factor stimulus	0.0877193	323/28891	0.000440474	0.0245855	0.0182634	Cav1/Fgfbp1/Grem1/Skor1/Thbs1	5
Down 72h REC	GO:0055002	striated muscle cell development	0.0526316	76/28891	0.000462133	0.0245855	0.0182634	Actc1/Myl9/Synpo2l	3
Down 72h REC	GO:0090130	tissue migration	0.0877193	332/28891	0.000499033	0.0245855	0.0182634	Egr3/Fgfbp1/Grem1/Mcc/Thbs1	5
Down 72h REC	GO:0060348	bone development	0.0701754	242/28891	0.00133933	0.0401092	0.0297951	Grem1/Pax1/Sp5/Thbs1	4
Down 72h REC	GO:0060828	regulation of canonical Wnt signaling pathway	0.0701754	251/28891	0.00153115	0.0401092	0.0297951	Cav1/Grem1/Mcc/Sox7	4
Down 96h REC	GO:0030900	forebrain development	0.0787402	425/28891	1.93327142996411e-05	0.00685862	0.00553912	Atoh1/Bhlhe22/Emx2/Gbx2/Lef1/Otx1/Pou3f4/Rtn4rl1/Sall3/Zic1	10
Down 96h REC	GO:0060231	mesenchymal to epithelial transition	0.023622	18/28891	6.44991034593583e-05	0.00910727	0.00735516	Grem1/Tcf15/Wt1	3
Down 96h REC	GO:0090596	sensory organ morphogenesis	0.0629921	322/28891	9.27751982826737e-05	0.0109165	0.00881636	Atoh1/Bhlhe22/Dio3/Gbx2/Lctl/Otop1/Otx1/Pou3f4	8
Down 96h REC	GO:0043534	blood vessel endothelial cell migration	0.0393701	124/28891	0.000224806	0.0191248	0.0154454	Efnb2/Egr3/Fgfbp1/Grem1/Hmox1	5
Down 96h REC	GO:0007389	pattern specification process	0.0708661	498/28891	0.000367557	0.0234237	0.0189173	Bhlhe22/Emx2/Gbx2/Grem1/Lef1/Otx1/Tcf15/Wt1/Zic1	9
Down 96h REC	GO:0090287	regulation of cellular response to growth factor stimulus	0.0551181	323/28891	0.000581868	0.0308099	0.0248825	Fgfbp1/Grem1/Lox/Mt3/Ngf/Ppara/Skor1	7
Down 96h REC	GO:0090130	tissue migration	0.0551181	332/28891	0.000684027	0.030826	0.0248955	Edn2/Efnb2/Egr3/Fgfbp1/Grem1/Hmox1/Mcc	7
Down 96h REC	GO:0009952	anterior/posterior pattern specification	0.0472441	240/28891	0.00069115	0.030826	0.0248955	Emx2/Gbx2/Lef1/Otx1/Tcf15/Wt1	6
Down 96h REC	GO:0051146	striated muscle cell differentiation	0.0551181	347/28891	0.00088546	0.0340982	0.0275382	Ccnd2/Col14a1/Efnb2/Grem1/Myl9/Ppara/Wt1	7
Down 96h REC	GO:0003002	regionalization	0.0629921	455/28891	0.000932598	0.0352722	0.0284863	Bhlhe22/Emx2/Gbx2/Grem1/Lef1/Otx1/Tcf15/Wt1	8

## Sheet: ED_Fig_6f_Motifs_downGenes
Description	p.value	GeneRatio	Cluster
YY1(Zf)	1e-09	0.0646	down REC total
TEAD3(TEA)	0.001	0.1474	down REC total
Oct4(POU,Homeobox)	0.001	0.057	down REC total
ZNF467(Zf)	0.01	0.2276	down REC total
TEAD1(TEAD)	0.01	0.1326	down REC total
c-Myc(bHLH)	0.01	0.084	down REC total
TCF4(bHLH)	0.01	0.3387	down 24h REC
Oct4(POU,Homeobox)	0.01	0.1129	down 24h REC
Brn1(POU,Homeobox)	0.01	0.0968	down 24h REC
NFY(CCAAT)	0.01	0.3871	down 24h REC
Lhx3(Homeobox)	0.01	0.2742	down 24h REC
Hnf1(Homeobox)	0.01	0.0769	down 48h REC
Prop1(Homeobox)	0.01	0.1282	down 48h REC
Pit1+1bp(Homeobox)	0.01	0.1053	down 72h REC
Cux2(Homeobox)	0.01	0.1228	down 72h REC
Mef2b(MADS)	0.01	0.193	down 72h REC
NFY(CCAAT)	0.01	0.3409	down 96h REC
Brn2(POU,Homeobox)	0.01	0.0379	down 96h REC
Cux2(Homeobox)	0.01	0.0909	down 96h REC
Ascl2(bHLH)	0.01	0.303	down 96h REC
ZNF519(Zf)	0.01	0.1364	down 96h REC
LXH9(Homeobox)	0.01	0.2273	down 96h REC
Ascl1(bHLH)	0.01	0.3561	down 96h REC
Pit1+1bp(Homeobox)	1e-04	0.0577	down nonREC total
REST-NRSF(Zf)	0.001	0.0139	down nonREC total
HIC1(Zf)	0.001	0.4249	down nonREC total
NFY(CCAAT)	0.01	0.2887	down nonREC total
Lhx1(Homeobox)	0.01	0.1409	down nonREC total
Brn2(POU,Homeobox)	0.01	0.0208	down nonREC total

## Sheet: ED_Fig_6g_Motifs_upGenes
Description	p.value	GeneRatio	Cluster
Sp1(Zf)	1e-11	0.3309	up REC total
KLF3(Zf)	1e-10	0.3622	up REC total
Klf9(Zf)	1e-09	0.2825	up REC total
Klf4(Zf)	1e-07	0.221	up REC total
Rfx2(HTH)	1e-07	0.0512	up REC total
KLF14(Zf)	1e-06	0.6678	up REC total
Chop(bZIP)	0.01	0.0921	up 24h REC
Atf4(bZIP)	0.01	0.0921	up 24h REC
GATA(Zf),IR3	0.01	0.0526	up 24h REC
USF1(bHLH)	0.01	0.1842	up 24h REC
KLF14(Zf)	0.001	0.594	up 48h REC
EKLF(Zf)	0.01	0.1107	up 48h REC
ZNF382(Zf)	0.01	0.0168	up 48h REC
Nr5a2(NR)	0.01	0.1242	up 48h REC
RUNX1(Runt)	0.01	0.2114	up 48h REC
EBF(EBF)	0.01	0.0738	up 48h REC
IRF1(IRF)	0.01	0.0537	up 48h REC
FXR(NR),IR1	0.001	0.1021	up 72h REC
Zic3(Zf)	0.01	0.1647	up 72h REC
RUNX1(Runt)	0.01	0.1949	up 72h REC
IRF1(IRF)	0.01	0.0487	up 72h REC
EBF(EBF)	0.01	0.0696	up 72h REC
Smad3(MAD)	0.01	0.5383	up 72h REC
IRF8(IRF)	0.01	0.0928	up 72h REC
ZNF382(Zf)	0.01	0.0116	up 72h REC
ISRE(IRF)	1e-07	0.0393	up 96h REC
IRF1(IRF)	1e-05	0.0547	up 96h REC
Unknown-ESC-element(?)	0.001	0.1515	up 96h REC
IRF8(IRF)	0.001	0.0926	up 96h REC
Zic3(Zf)	0.001	0.1697	up 96h REC
FXR(NR),IR1	0.001	0.0884	up 96h REC
Smad3(MAD)	0.001	0.5302	up 96h REC
EBF(EBF)	0.01	0.0659	up 96h REC
ISRE(IRF)	1e-05	0.0257	up nonREC total
Unknown-ESC-element(?)	0.001	0.1419	up nonREC total
FXR(NR),IR1	0.001	0.0824	up nonREC total
Smad3(MAD)	0.001	0.5206	up nonREC total
IRF8(IRF)	0.001	0.0801	up nonREC total
EBF(EBF)	0.001	0.0625	up nonREC total
IRF1(IRF)	0.001	0.0368	up nonREC total
Zic3(Zf)	0.01	0.1537	up nonREC total
Chop(bZIP)	0.01	0.0375	up nonREC total

## Sheet: ED_Fig_6h_ATAC_up_homer
GeneSignatureID	Rank	FeatureID	FeatureDescription	FeatureAnnotations	FeatureDatabase	AUC	NES
up_reREC_deseq2	3	homer__NTGGGTGTGGCC_EKLF	EKLF(Zf)/Erythrocyte-Klf1-ChIP-Seq(GSE20478)/Homer	Klf1	PWMs	0.0336067	16.5187
up_reREC_deseq2	4	homer__GCCACACCCA_Klf4	Klf4(Zf)/mES-Klf4-ChIP-Seq(GSE11431)/Homer	Klf4	PWMs	0.0316621	15.5017
up_reREC_deseq2	10	homer__DGGGYGKGGC_KLF5	KLF5(Zf)/LoVo-KLF5-ChIP-Seq(GSE49402)/Homer	Klf5	PWMs	0.0280898	13.6332
up_reREC_deseq2	154	homer__ATTTGCATAA_Oct4	Oct4(POU,Homeobox)/mES-Oct4-ChIP-Seq(GSE11431)/Homer	Pou5f1	PWMs	0.00974538	4.03848
up_reREC_deseq2	184	homer__NGCGTGGGCGGR_Egr2	Egr2(Zf)/Thymocytes-Egr2-ChIP-Seq(GSE34254)/Homer	Egr2	PWMs	0.00873839	3.51179
up_reREC_deseq2	240	homer__ATTTGCATAACAATG_OCT4-SOX2-TCF-NANOG	OCT4-SOX2-TCF-NANOG(POU,Homeobox,HMG)/mES-Oct4-ChIP-Seq(GSE11431)/Homer	Sox2,Nanog	PWMs	0.00793287	3.09048
up_reREC_deseq2	272	homer__ATATGCAAAT_Oct2	Oct2(POU,Homeobox)/Bcell-Oct2-ChIP-Seq(GSE21512)/Homer	Pou2f2	PWMs	0.00768907	2.96296
up_reREC_deseq2	324	homer__GATTGCATCA_AARE	AARE(HLH)/mES-cMyc-ChIP-Seq/Homer		PWMs	0.00720747	2.71107
up_reREC_deseq2	346	homer__AAACYKGTTWDACMRGTTTB_GRHL2	GRHL2(CP2)/HBE-GRHL2-ChIP-Seq(GSE46194)/Homer	Grhl2	PWMs	0.00706489	2.6365
up_reREC_deseq2	347	homer__NCTGGAATGC_TEAD	TEAD(TEA)/Fibroblast-PU.1-ChIP-Seq(Unpublished)/Homer		PWMs	0.00704747	2.62738
up_reREC_deseq2	363	homer__ACAGGAAGTG_ETS1	ETS1(ETS)/Jurkat-ETS1-ChIP-Seq(GSE17954)/Homer	Ets1	PWMs	0.00696318	2.58329
up_reREC_deseq2	374	homer__GGCCCCGCCCCC_Sp1	Sp1(Zf)/Promoter/Homer		PWMs	0.00689361	2.54691
up_reREC_deseq2	426	homer__CCATTGTTNY_Sox6	Sox6(HMG)/Myotubes-Sox6-ChIP-Seq(GSE32627)/Homer	Sox6	PWMs	0.00655618	2.37042
up_reREC_deseq2	651	homer__AGAGGAAGTG_PU.1	PU.1(ETS)/ThioMac-PU.1-ChIP-Seq(GSE21512)/Homer	Spi1	PWMs	0.00571888	1.93249
up_reREC_deseq2	707	homer__CCWTTGTYYB_Sox10	Sox10(HMG)/SciaticNerve-Sox3-ChIP-Seq(GSE35132)/Homer		PWMs	0.00559201	1.86613
up_reREC_deseq2	739	homer__AGGTCAAGGTCA_RARg	RARg(NR)/ES-RARg-ChIP-Seq(GSE30538)/Homer	Rarg	PWMs	0.00551557	1.82615
up_reREC_deseq2	789	homer__YCTTTGTTCC_Sox4	Sox4(HMG)/proB-Sox4-ChIP-Seq(GSE50066)/Homer	Sox4	PWMs	0.00539435	1.76274
up_reREC_deseq2	808	homer__AACCGGAAGT_ETV1	ETV1(ETS)/GIST48-ETV1-ChIP-Seq(GSE22441)/Homer	Etv1	PWMs	0.00535888	1.7442
up_reREC_deseq2	908	homer__MTGATGCAAT_Atf4	Atf4(bZIP)/MEF-Atf4-ChIP-Seq(GSE35681)/Homer	Atf4	PWMs	0.00515054	1.63523
up_reREC_deseq2	921	homer__AACCGGAAGT_GABPA	GABPA(ETS)/Jurkat-GABPa-ChIP-Seq(GSE17954)/Homer	Gabpa	PWMs	0.00513226	1.62566
up_reREC_deseq2	987	homer__CGGTTGCCATGGCAAC_RFX	RFX(HTH)/K562-RFX3-ChIP-Seq(SRA012198)/Homer	Rfx3	PWMs	0.0050179	1.56585
up_reREC_deseq2	988	homer__GGTTGCCATGGCAA_X-box	X-box(HTH)/NPC-H3K4me1-ChIP-Seq(GSE16256)/Homer		PWMs	0.00501778	1.56579
up_reREC_deseq2	1053	homer__GTTGCCATGGCAACM_Rfx2	Rfx2(HTH)/LoVo-RFX2-ChIP-Seq(GSE49402)/Homer	Rfx2	PWMs	0.00493251	1.52119
up_reREC_deseq2	1075	homer__AACCGGAAGT_ETS	ETS(ETS)/Promoter/Homer		PWMs	0.00490637	1.50752
up_reREC_deseq2	1151	homer__AACAGGAAAT_EWS_FLI1-fusion	EWS:FLI1-fusion(ETS)/SK_N_MC-EWS:FLI1-ChIP-Seq(SRA014231)/Homer	Fli1	PWMs	0.00478907	1.44616
up_reREC_deseq2	1231	homer__AGCCAATCGG_NFY	NFY(CCAAT)/Promoter/Homer		PWMs	0.00468539	1.39194
up_reREC_deseq2	1281	homer__ACAGGAAGTG_ERG	ERG(ETS)/VCaP-ERG-ChIP-Seq(GSE14097)/Homer	Erg	PWMs	0.00463962	1.368
up_reREC_deseq2	1313	homer__GATGACTCAGCA_NF-E2	NF-E2(bZIP)/K562-NFE2-ChIP-Seq(GSE31477)/Homer	Nfe2	PWMs	0.00461361	1.35439
up_reREC_deseq2	1508	homer__ATGACGTCATCN_JunD	JunD(bZIP)/K562-JunD-ChIP-Seq/Homer	Jund	PWMs	0.00441643	1.25126
up_reREC_deseq2	1513	homer__BTCAAGGTCA_Nr5a2	Nr5a2(NR)/Pancreas-LRH1-ChIP-Seq(GSE34295)/Homer	Nr5a2	PWMs	0.00441288	1.2494
up_reREC_deseq2	1573	homer__CNGTCCTCCC_Znf263	Znf263(Zf)/K562-Znf263-ChIP-Seq(GSE31477)/Homer	Zfp263	PWMs	0.00437275	1.22842
up_reREC_deseq2	1579	homer__AACAGGAAGT_Ets1-distal	Ets1-distal(ETS)/CD4+-PolII-ChIP-Seq(Barski et al.)/Homer	Ets1	PWMs	0.00437079	1.22739
up_reREC_deseq2	1583	homer__ATTGCATCAT_Chop	Chop(bZIP)/MEF-Chop-ChIP-Seq(GSE35681)/Homer	Ddit3	PWMs	0.00436686	1.22534
up_reREC_deseq2	1604	homer__CCWGGAATGY_TEAD4	TEAD4(TEA)/Tropoblast-Tead4-ChIP-Seq(GSE37350)/Homer	Tead4	PWMs	0.00435472	1.21898
up_reREC_deseq2	1623	homer__CCTGTCAATCAN_Pbx3	Pbx3(Homeobox)/GM12878-PBX3-ChIP-Seq(GSE32465)/Homer	Pbx3	PWMs	0.0043411	1.21186
up_reREC_deseq2	1647	homer__GGTTGCCATGGCAA_Rfx1	Rfx1(HTH)/NPC-H3K4me1-ChIP-Seq(GSE16256)/Homer	Rfx1	PWMs	0.00432208	1.20191
up_reREC_deseq2	1656	homer__CCCATTGTTC_Sox2	Sox2(HMG)/mES-Sox2-ChIP-Seq(GSE11431)/Homer	Sox2	PWMs	0.00431729	1.19941
up_reREC_deseq2	1671	homer__GGCCATTAAC_Nanog	Nanog(Homeobox)/mES-Nanog-ChIP-Seq(GSE11724)/Homer	Nanog	PWMs	0.00430944	1.1953
up_reREC_deseq2	1739	homer__TGCGTGGGYG_Egr1	Egr1(Zf)/K562-Egr1-ChIP-Seq(GSE32465)/Homer	Egr1	PWMs	0.00424416	1.16116
up_reREC_deseq2	2009	homer__CCWGGAATGY_TEAD2	TEAD2(TEA)/Py2T-Tead2-ChIP-Seq(GSE55709)/Homer	Tead2	PWMs	0.00403153	1.04994
up_reREC_deseq2	2114	homer__NATGASTCABNN_Fosl2	Fosl2(bZIP)/3T3L1-Fosl2-ChIP-Seq(GSE56872)/Homer	Fosl2	PWMs	0.00395742	1.01118
up_reREC_deseq2	2132	homer__TTCAAGGTCA_Nr5a2	Nr5a2(NR)/mES-Nr5a2-ChIP-Seq(GSE19019)/Homer	Nr5a2	PWMs	0.00394993	1.00727
up_reREC_deseq2	2170	homer__ATGACGTCATCC_c-Jun-CRE	c-Jun-CRE(bZIP)/K562-cJun-ChIP-Seq(GSE31477)/Homer		PWMs	0.00393472	0.999309
up_reREC_deseq2	2171	homer__TGCTGACTCA_MafA	MafA(bZIP)/Islet-MafA-ChIP-Seq(GSE30298)/Homer	Mafa	PWMs	0.00393447	0.99918
up_reREC_deseq2	2223	homer__CACAGCAGGGGG_Unknown-ESC-element	Unknown-ESC-element(?)/mES-Nanog-ChIP-Seq(GSE11724)/Homer	Nanog	PWMs	0.00389999	0.981147
up_reREC_deseq2	2242	homer__AACCGGAAGT_ELF1	ELF1(ETS)/Jurkat-ELF1-ChIP-Seq(SRA014231)/Homer	Elf1	PWMs	0.00388981	0.97582
up_reREC_deseq2	2261	homer__CCWTTGTY_Sox3	Sox3(HMG)/NPC-Sox3-ChIP-Seq(GSE33059)/Homer	Sox3	PWMs	0.00388294	0.972227
up_reREC_deseq2	2355	homer__NNATGASTCATH_Fra1	Fra1(bZIP)/BT549-Fra1-ChIP-Seq(GSE46166)/Homer		PWMs	0.00382122	0.939946
up_reREC_deseq2	2584	homer__NATGTTGCAA_CEBP_AP1	CEBP:AP1(bZIP)/ThioMac-CEBPb-ChIP-Seq(GSE21512)/Homer	Cebpb,Jun	PWMs	0.00369153	0.872112
up_reREC_deseq2	2625	homer__TGCTGAGTCA_Bach2	Bach2(bZIP)/OCILy7-Bach2-ChIP-Seq(GSE44420)/Homer	Bach2	PWMs	0.00367104	0.861395
up_reREC_deseq2	2628	homer__AGGTGHCAGACA_Tbox_Smad	Tbox:Smad(T-box,MAD)/ESCd5-Smad2_3-ChIP-Seq(GSE29422)/Homer		PWMs	0.00366895	0.860304
up_reREC_deseq2	2655	homer__GTGACCTTGA_Esrrb	Esrrb(NR)/mES-Esrrb-ChIP-Seq(GSE11431)/Homer	Esrrb	PWMs	0.00365607	0.853566
up_reREC_deseq2	2882	homer__GCTGASTCAGCA_MafK	MafK(bZIP)/C2C12-MafK-ChIP-Seq(GSE36030)/Homer	Mafk	PWMs	0.00354932	0.797733
up_reREC_deseq2	2899	homer__CTATAAAAGCSV_TATA-box	TATA-box/Drosophila-Promoters/Homer		PWMs	0.00354367	0.794781
up_reREC_deseq2	2912	homer__ACVAGGAAGT_ELF5	ELF5(ETS)/T47D-ELF5-ChIP-Seq(GSE30407)/Homer	Elf5	PWMs	0.00353521	0.790352
up_reREC_deseq2	2915	homer__CGTGGGTGGTCC_GLI3	GLI3(Zf)/Limb-GLI3-ChIP-Chip(GSE11077)/Homer	Gli3	PWMs	0.00353361	0.789518
up_reREC_deseq2	3067	homer__TGACCTTTNCNT_Nur77	Nur77(NR)/K562-NR4A1-ChIP-Seq(GSE31363)/Homer	Nr4a1	PWMs	0.00348061	0.761794
up_reREC_deseq2	3115	homer__GKTAATGR_Nkx6.1	Nkx6.1(Homeobox)/Islet-Nkx6.1-ChIP-Seq(GSE40975)/Homer	Nkx6-1	PWMs	0.0034595	0.750756
up_reREC_deseq2	3219	homer__HACTTCCGGY_Elk1	Elk1(ETS)/Hela-Elk1-ChIP-Seq(GSE31477)/Homer	Elk1	PWMs	0.00342061	0.730412
up_reREC_deseq2	3226	homer__NYYTGTTTACHN_FOXP1	FOXP1(Forkhead)/H9-FOXP1-ChIP-Seq(GSE31006)/Homer	Foxp1	PWMs	0.00341877	0.72945
up_reREC_deseq2	3249	homer__HTGCTGAGTCAT_Nrf2	Nrf2(bZIP)/Lymphoblast-Nrf2-ChIP-Seq(GSE37589)/Homer	Nfe2l2	PWMs	0.00341214	0.725984
up_reREC_deseq2	3250	homer__AGGTGTGAAM_Tbet	Tbet(T-box)/CD8-Tbet-ChIP-Seq(GSE33802)/Homer	Tbx21	PWMs	0.00341202	0.72592
up_reREC_deseq2	3300	homer__ATGACTCATC_AP-1	AP-1(bZIP)/ThioMac-PU.1-ChIP-Seq(GSE21512)/Homer	Jun	PWMs	0.00339337	0.716165
up_reREC_deseq2	3312	homer__GATGACGTCA_Atf1	Atf1(bZIP)/K562-ATF1-ChIP-Seq(GSE31477)/Homer	Atf1	PWMs	0.00338871	0.713727
up_reREC_deseq2	3321	homer__TWGTCTGV_Smad3	Smad3(MAD)/NPC-Smad3-ChIP-Seq(GSE36673)/Homer	Smad3	PWMs	0.00338453	0.711545
up_reREC_deseq2	3345	homer__AVYTATCGATAD_DREF	DREF/Drosophila-Promoters/Homer		PWMs	0.00337386	0.705961
up_reREC_deseq2	3546	homer__NNNNNBAGATAWYATCTVHN_GATA	GATA(Zf),IR3/iTreg-Gata3-ChIP-Seq(GSE20898)/Homer	Gata3	PWMs	0.00330392	0.669381
up_reREC_deseq2	3651	homer__GTCATGCHTGRCTGS_Pax8	Pax8(Paired,Homeobox)/Thyroid-Pax8-ChIP-Seq(GSE26938)/Homer		PWMs	0.00326637	0.649743
up_reREC_deseq2	3699	homer__NAAACCGGTTCAAACCGGTT_Tcfcp2l1	Tcfcp2l1(CP2)/mES-Tcfcp2l1-ChIP-Seq(GSE11431)/Homer	Tfcp2l1	PWMs	0.00324907	0.640695
up_reREC_deseq2	3764	homer__AGGTCTCTAACC_PRDM14	PRDM14(Zf)/H1-PRDM14-ChIP-Seq(GSE22767)/Homer	Prdm14	PWMs	0.00323165	0.631582
up_reREC_deseq2	3886	homer__GAGGTCAAAGGTCA_TR4	TR4(NR),DR1/Hela-TR4-ChIP-Seq(GSE24685)/Homer	Nr2c2	PWMs	0.00318883	0.609184
up_reREC_deseq2	4018	homer__ACATCCTGGT_SPDEF	SPDEF(ETS)/VCaP-SPDEF-ChIP-Seq(SRA014231)/Homer	Spdef	PWMs	0.00314711	0.587365
up_reREC_deseq2	4024	homer__GGAAATTCCC_NFkB-p65-Rel	NFkB-p65-Rel(RHD)/ThioMac-LPS-Expression(GSE23622)/Homer	Rela	PWMs	0.00314552	0.58653
up_reREC_deseq2	4319	homer__AGGTGTCA_Tbx5	Tbx5(T-box)/HL1-Tbx5.biotin-ChIP-Seq(GSE21529)/Homer	Tbx5	PWMs	0.00305778	0.540645
up_reREC_deseq2	4323	homer__GGCVGTTR_MYB	MYB(HTH)/ERMYB-Myb-ChIPSeq(GSE22095)/Homer	Myb	PWMs	0.00305656	0.540003
up_reREC_deseq2	4390	homer__ACAGGATGTGGT_ETS_RUNX	ETS:RUNX(ETS,Runt)/Jurkat-RUNX1-ChIP-Seq(GSE17954)/Homer	Runx1	PWMs	0.00303717	0.529863
up_reREC_deseq2	4540	homer__DATGASTCAT_BATF	BATF(bZIP)/Th17-BATF-ChIP-Seq(GSE39756)/Homer	Batf	PWMs	0.0029995	0.510161
up_reREC_deseq2	4617	homer__AWWNTGCTGAGTCAT_Bach1	Bach1(bZIP)/K562-Bach1-ChIP-Seq(GSE31477)/Homer	Bach1	PWMs	0.00298073	0.500342
up_reREC_deseq2	4649	homer__SCCTSAGGSCAW_AP-2gamma	AP-2gamma(AP2)/MCF7-TFAP2C-ChIP-Seq(GSE21234)/Homer	Tfap2c	PWMs	0.00297153	0.495529
up_reREC_deseq2	4689	homer__NGRTGACGTCAY_Atf7	Atf7(bZIP)/3T3L1-Atf7-ChIP-Seq(GSE56872)/Homer	Atf7	PWMs	0.00295963	0.489304
up_reREC_deseq2	4768	homer__NRRTGACGTCAT_Atf2	Atf2(bZIP)/3T3L1-Atf2-ChIP-Seq(GSE56872)/Homer	Atf2	PWMs	0.00293644	0.477175
up_reREC_deseq2	4921	homer__CCGACAYYTYACGGG_GEI-11	GEI-11(Myb?)/cElegans-L4-GEI11-ChIP-Seq(modEncode)/Homer		PWMs	0.00290159	0.458949
up_reREC_deseq2	5042	homer__CTAATKGV_Isl1	Isl1(Homeobox)/Neuron-Isl1-ChIP-Seq(GSE31456)/Homer	Isl1	PWMs	0.00287128	0.443097
up_reREC_deseq2	5115	homer__SCCTAGCAACAG_Rfx5	Rfx5(HTH)/GM12878-Rfx5-ChIP-Seq(GSE31477)/Homer	Rfx5	PWMs	0.00285337	0.433728
up_reREC_deseq2	5130	homer__CATCMCTA_Unknown2	Unknown2/Drosophila-Promoters/Homer		PWMs	0.0028503	0.432123
up_reREC_deseq2	5236	homer__DATGASTCATHN_Atf3	Atf3(bZIP)/GBM-ATF3-ChIP-Seq(GSE33912)/Homer	Atf3	PWMs	0.0028211	0.41685
up_reREC_deseq2	5346	homer__ATGCCCTGAGGC_AP-2alpha	AP-2alpha(AP2)/Hela-AP2alpha-ChIP-Seq(GSE31477)/Homer	Tfap2a	PWMs	0.00279435	0.402859
up_reREC_deseq2	5370	homer__GSCTGTCACTCA_PBX1	PBX1(Homeobox)/MCF7-PBX1-ChIP-Seq(GSE28007)/Homer	Pbx1	PWMs	0.0027876	0.39933
up_reREC_deseq2	5442	homer__TTCCKNAGAA_STAT6	STAT6(Stat)/Macrophage-Stat6-ChIP-Seq(GSE38377)/Homer	Stat6	PWMs	0.00277263	0.3915
up_reREC_deseq2	5480	homer__RGGATTAR_GSC	GSC(Homeobox)/FrogEmbryos-GSC-ChIP-Seq(DRA000576)/Homer		PWMs	0.00276331	0.386623
up_reREC_deseq2	5560	homer__TTCTAGAABNTTCTA_HRE	HRE(HSF)/Striatum-HSF1-ChIP-Seq(GSE38000)/Homer	Hsf1	PWMs	0.00274368	0.376355
up_reREC_deseq2	5655	homer__GGGTTACTANAGGTCA_LXRE	LXRE(NR),DR4/RAW-LXRb.biotin-ChIP-Seq(GSE21512)/Homer		PWMs	0.00272036	0.364161
up_reREC_deseq2	5689	homer__GATGACTCATCN_Jun-AP1	Jun-AP1(bZIP)/K562-cJun-ChIP-Seq(GSE31477)/Homer	Jun	PWMs	0.00271374	0.360696
up_reREC_deseq2	5765	homer__GTAGGTCACTGGGTCA_Reverb	Reverb(NR),DR2/RAW-Reverba.biotin-ChIP-Seq(GSE45914)/Homer		PWMs	0.00269963	0.353316
up_reREC_deseq2	5871	homer__CCATTGTATGCAAAT_Oct4_Sox17	Oct4:Sox17(POU,Homeobox,HMG)/F9-Sox17-ChIP-Seq(GSE44553)/Homer	Sox17	PWMs	0.00267263	0.339197
up_reREC_deseq2	5960	homer__NNCACCTGCN_E2A	E2A(bHLH),near_PU.1/Bcell-PU.1-ChIP-Seq(GSE21512)/Homer	Tcf3	PWMs	0.00265288	0.328865
up_reREC_deseq2	5993	homer__NNTTCTGGAANNTTCTAGAA_HRE	HRE(HSF)/HepG2-HSF1-ChIP-Seq(GSE31477)/Homer	Hsf1	PWMs	0.00264785	0.326233
up_reREC_deseq2	6107	homer__GCTAATCC_CRX	CRX(Homeobox)/Retina-Crx-ChIP-Seq(GSE20012)/Homer	Crx	PWMs	0.00262147	0.312436
up_reREC_deseq2	6172	homer__AVCAGGAAGT_EHF	EHF(ETS)/LoVo-EHF-ChIP-Seq(GSE49402)/Homer	Ehf	PWMs	0.00260944	0.306146
up_reREC_deseq2	6183	homer__CAAGATGGCGGC_YY1	YY1(Zf)/Promoter/Homer		PWMs	0.00260809	0.305441
up_reREC_deseq2	6194	homer__NAHCAGCTGD_Ap4	Ap4(bHLH)/AML-Tfap4-ChIP-Seq(GSE45738)/Homer	Tfap4	PWMs	0.00260674	0.304735
up_reREC_deseq2	6527	homer__GGCAATTAAA_Unknown	Unknown(Homeobox)/Limb-p300-ChIP-Seq/Homer		PWMs	0.0025357	0.267577
up_reREC_deseq2	6615	homer__NHAACBGYYV_BMYB	BMYB(HTH)/Hela-BMYB-ChIP-Seq(GSE27030)/Homer		PWMs	0.00252159	0.260197
up_reREC_deseq2	6655	homer__AACTACAATTCCCAGAATGC_GFY-Staf	GFY-Staf(?,Zf)/Promoter/Homer		PWMs	0.00251361	0.256025
up_reREC_deseq2	6857	homer__NYTAATCCYB_Otx2	Otx2(Homeobox)/EpiLC-Otx2-ChIP-Seq(GSE56098)/Homer	Otx2	PWMs	0.00247386	0.235232
up_reREC_deseq2	7079	homer__NAGATWNBNATCTNN_GATA	GATA(Zf),IR4/iTreg-Gata3-ChIP-Seq(GSE20898)/Homer	Gata3	PWMs	0.00243165	0.213156
up_reREC_deseq2	7101	homer__GTCACGTGGT_Usf2	Usf2(bHLH)/C2C12-Usf2-ChIP-Seq(GSE36030)/Homer	Usf2	PWMs	0.00242883	0.21168
up_reREC_deseq2	7105	homer__NRYTTCCGGY_Elk4	Elk4(ETS)/Hela-Elk4-ChIP-Seq(GSE31477)/Homer	Elk4	PWMs	0.00242834	0.211423
up_reREC_deseq2	7172	homer__GAAAGTGAAAGT_IRF1	IRF1(IRF)/PBMC-IRF1-ChIP-Seq(GSE43036)/Homer	Irf1	PWMs	0.00241533	0.20462
up_reREC_deseq2	7235	homer__HWWGTCAGCAWWTTT_MafF	MafF(bZIP)/HepG2-MafF-ChIP-Seq(GSE31477)/Homer	Maff	PWMs	0.00240625	0.199871
up_reREC_deseq2	7239	homer__CCAAAAAGGG_SEP3	SEP3(MADS)/Arabidoposis-Flower-Sep3-ChIP-Seq/Homer		PWMs	0.00240576	0.199615
up_reREC_deseq2	7280	homer__TGCAGTTCCAANAGTGGCCA_CTCF-SatelliteElement	CTCF-SatelliteElement(Zf?)/CD4+-CTCF-ChIP-Seq(Barski et al.)/Homer	Ctcf	PWMs	0.00239852	0.195828
up_reREC_deseq2	7311	homer__GGTCACGTGA_USF1	USF1(bHLH)/GM12878-Usf1-ChIP-Seq(GSE32465)/Homer	Usf1	PWMs	0.00239374	0.193325
up_reREC_deseq2	7355	homer__ADBTAATTAR_Lhx3	Lhx3(Homeobox)/Neuron-Lhx3-ChIP-Seq(GSE31456)/Homer	Lhx3	PWMs	0.00238601	0.189282
up_reREC_deseq2	7381	homer__ATTTCCTGTN_EWS_ERG-fusion	EWS:ERG-fusion(ETS)/CADO_ES1-EWS:ERG-ChIP-Seq(SRA014231)/Homer	Erg	PWMs	0.00238134	0.186844
up_reREC_deseq2	7518	homer__NWAACCACADNN_RUNX2	RUNX2(Runt)/PCa-RUNX2-ChIP-Seq(GSE33889)/Homer	Runx2	PWMs	0.00235791	0.174586
up_reREC_deseq2	7542	homer__CARTGGAGCGCRYTTGCATT_LIN-15B	LIN-15B(Zf)/cElegans-L3-LIN15B-ChIP-Seq(modEncode)/Homer		PWMs	0.00235472	0.172918
up_reREC_deseq2	7625	homer__ATTTCCCAGVAKSCY_ZNF143_STAF	ZNF143|STAF(Zf)/CUTLL-ZNF143-ChIP-Seq(GSE29600)/Homer	Zfp143	PWMs	0.0023427	0.166628
up_reREC_deseq2	7632	homer__KCCACGTGAC_NPAS2	NPAS2(bHLH)/Liver-NPAS2-ChIP-Seq(GSE39860)/Homer	Npas2	PWMs	0.00234171	0.166115
up_reREC_deseq2	7634	homer__NATTTCCNGGAAAT_STAT1	STAT1(Stat)/HelaS3-STAT1-ChIP-Seq(GSE12782)/Homer	Stat1	PWMs	0.00234159	0.166051
up_reREC_deseq2	7735	homer__AGGTCANTGACCTN_FXR	FXR(NR),IR1/Liver-FXR-ChIP-Seq(Chong et al.)/Homer	Nr1h4	PWMs	0.00232662	0.158221
up_reREC_deseq2	7917	homer__TGGCAGTTGG_AMYB	AMYB(HTH)/Testes-AMYB-ChIP-Seq(GSE44588)/Homer		PWMs	0.00229742	0.142948
up_reREC_deseq2	8007	homer__ACATCAAAGGGA_Tcf4	Tcf4(HMG)/Hct116-Tcf4-ChIP-Seq(SRA012054)/Homer	Tcf4	PWMs	0.00228245	0.135118
up_reREC_deseq2	8287	homer__RGGGTAWWWTHGTAA_Unknown1	Unknown1/Arabidopsis-Promoters/Homer		PWMs	0.00223815	0.111951
up_reREC_deseq2	8570	homer__AAATCACTGC_Gfi1b	Gfi1b(Zf)/HPC7-Gfi1b-ChIP-Seq(GSE22178)/Homer	Gfi1b	PWMs	0.00219509	0.089425
up_reREC_deseq2	8760	homer__NNVVCAGCTGBN_Ascl1	Ascl1(bHLH)/NeuralTubes-Ascl1-ChIP-Seq(GSE55840)/Homer	Ascl1	PWMs	0.00216404	0.0731885
up_reREC_deseq2	8850	homer__ATTAACACCT_Eomes	Eomes(T-box)/H9-Eomes-ChIP-Seq(GSE26097)/Homer	Eomes	PWMs	0.00215214	0.0669635
up_reREC_deseq2	8925	homer__AACAGCTG_MyoG	MyoG(bHLH)/C2C12-MyoG-ChIP-Seq(GSE36024)/Homer	Myog	PWMs	0.00214184	0.0615727
up_reREC_deseq2	8995	homer__AGTTTCAGTTTC_ISRE	ISRE(IRF)/ThioMac-LPS-Expression(GSE23622)/Homer		PWMs	0.00213251	0.0566953
up_reREC_deseq2	9343	homer__GNCCACGTGG_n-Myc	n-Myc(bHLH)/mES-nMyc-ChIP-Seq(GSE11431)/Homer	Mycn	PWMs	0.00208368	0.0311534
up_reREC_deseq2	9525	homer__AGGAAACAGCTG_ETS_E-box	ETS:E-box(ETS,bHLH)/HPC7-Scl-ChIP-Seq(GSE22178)/Homer		PWMs	0.00205644	0.0169064
up_reREC_deseq2	9544	homer__GKVTCADRTTWC_Six1	Six1(Homeobox)/Myoblast-Six1-ChIP-Chip(GSE20150)/Homer	Six1	PWMs	0.002053	0.0151094
up_reREC_deseq2	9545	homer__WTTTTCYYTTTT_RLR1_	RLR1?/SacCer-Promoters/Homer		PWMs	0.002053	0.0151094
up_reREC_deseq2	9616	homer__GAAASYGAAASY_IRF2	IRF2(IRF)/Erythroblas-IRF2-ChIP-Seq(GSE36985)/Homer	Irf2	PWMs	0.00204135	0.00901275
up_reREC_deseq2	9627	homer__GCTGATAASV_Unknown5	Unknown5/Drosophila-Promoters/Homer		PWMs	0.00203963	0.00811429
up_reREC_deseq2	9640	homer__GHCACGTG_CLOCK	CLOCK(bHLH)/Liver-Clock-ChIP-Seq(GSE39860)/Homer	Clock	PWMs	0.00203828	0.00740836
up_reREC_deseq2	9665	homer__GGTCANYTGAGGWCA_THRa	THRa(NR)/C17.2-THRa-ChIP-Seq(GSE38347)/Homer	Thra	PWMs	0.00203435	0.00535474
up_reREC_deseq2	9683	homer__AGTAAACAAAAAAGAACANA_FOXA1_AR	FOXA1:AR(Forkhead,NR)/LNCAP-AR-ChIP-Seq(GSE27824)/Homer	Foxa1,Ar	PWMs	0.00203177	0.00400705
up_reREC_deseq2	9851	homer__MYGGTCACACTG_Unknown1	Unknown1(NR/Ini-like)/Drosophila-Promoters/Homer		PWMs	0.00200834	-0.00825052
up_reREC_deseq2	9868	homer__ACWTCAAAGG_TCFL2	TCFL2(HMG)/K562-TCF7L2-ChIP-Seq(GSE29196)/Homer	Tcf7l2	PWMs	0.00200589	-0.00953404
up_reREC_deseq2	9888	homer__GGNTCTCGCGAGAAC_ZBTB33	ZBTB33(Zf)/GM12878-ZBTB33-ChIP-Seq(GSE32465)/Homer	Zbtb33	PWMs	0.00200171	-0.011716
up_reREC_deseq2	9893	homer__RACAGCTGTTBH_HLH-1	HLH-1(bHLH)/cElegans-Embryo-HLH1-ChIP-Seq(modEncode)/Homer		PWMs	0.00200122	-0.0119727
up_reREC_deseq2	9911	homer__YTAATYNRATTA_Phox2a	Phox2a(Homeobox)/Neuron-Phox2a-ChIP-Seq(GSE31456)/Homer	Phox2a	PWMs	0.00199852	-0.0133846
up_reREC_deseq2	9951	homer__BAACAGCTGT_Myf5	Myf5(bHLH)/GM-Myf5-ChIP-Seq(GSE24852)/Homer	Myf5	PWMs	0.00199398	-0.0157591
up_reREC_deseq2	9967	homer__GGYAGCAYDTGCTDCCCNNN_EBNA1	EBNA1(EBV virus)/Raji-EBNA1-ChIP-Seq(GSE30709)/Homer		PWMs	0.00199227	-0.0166575
up_reREC_deseq2	10057	homer__CCGGTCACGTGA_E-box	E-box(bHLH)/Promoter/Homer		PWMs	0.00197828	-0.0239736
up_reREC_deseq2	10236	homer__NBWGATAAGR_Gata4	Gata4(Zf)/Heart-Gata4-ChIP-Seq(GSE35151)/Homer	Gata4	PWMs	0.00194846	-0.0395683
up_reREC_deseq2	10398	homer__CGGCTGCNGNNNNCAGATAA_GATA_SCL	GATA:SCL(Zf,bHLH)/Ter119-SCL-ChIP-Seq(GSE18720)/Homer	Tal1	PWMs	0.00192699	-0.050799
up_reREC_deseq2	10488	homer__NRYTTCCGGH_Fli1	Fli1(ETS)/CD8-FLI-ChIP-Seq(GSE20898)/Homer	Fli1	PWMs	0.00191497	-0.0570883
up_reREC_deseq2	10578	homer__CKTCKTCTTY_Unknown4	Unknown4/Arabidopsis-Promoters/Homer		PWMs	0.0019011	-0.0643401
up_reREC_deseq2	10636	homer__AGATGKDGAGATAAG_GATA3	GATA3(Zf),DR4/iTreg-Gata3-ChIP-Seq(GSE20898)/Homer	Gata3	PWMs	0.00189276	-0.0687041
up_reREC_deseq2	10648	homer__NNTGTGGATTSS_Foxh1	Foxh1(Forkhead)/hESC-FOXH1-ChIP-Seq(GSE29422)/Homer	Foxh1	PWMs	0.00189043	-0.0699234
up_reREC_deseq2	10738	homer__AAAGTAAACA_FOXA1_GSE27824	FOXA1(Forkhead)/LNCAP-FOXA1-ChIP-Seq(GSE27824)/Homer	Foxa1	PWMs	0.00187754	-0.0766619
up_reREC_deseq2	10750	homer__CTTGTTTACATA_Foxa2	Foxa2(Forkhead)/Liver-Foxa2-ChIP-Seq(GSE25694)/Homer	Foxa2	PWMs	0.00187521	-0.0778812
up_reREC_deseq2	10771	homer__AAAGTAAACA_FOXA1_GSE26831	FOXA1(Forkhead)/MCF7-FOXA1-ChIP-Seq(GSE26831)/Homer	Foxa1	PWMs	0.00187263	-0.0792289
up_reREC_deseq2	10837	homer__GNCACGTG_BMAL1	BMAL1(bHLH)/Liver-Bmal1-ChIP-Seq(GSE39860)/Homer	Arntl	PWMs	0.00186221	-0.0846838
up_reREC_deseq2	10905	homer__ATGMATATDC_Pit1	Pit1(Homeobox)/GCrat-Pit1-ChIP-Seq(GSE58009)/Homer		PWMs	0.00185018	-0.0909731
up_reREC_deseq2	10939	homer__AAATTSAATTTN_CES-1	CES-1(Homeobox)/cElegans-L1-CES1-ChIP-Seq(modEncode)/Homer		PWMs	0.00184625	-0.0930267
up_reREC_deseq2	10957	homer__AGATAASR_GATA3	GATA3(Zf)/iTreg-Gata3-ChIP-Seq(GSE20898)/Homer	Gata3	PWMs	0.0018438	-0.0943102
up_reREC_deseq2	10979	homer__VDTTTCCCGCCA_E2F7	E2F7(E2F)/Hela-E2F7-ChIP-Seq(GSE32673)/Homer	E2f7	PWMs	0.00184049	-0.0960429
up_reREC_deseq2	11087	homer__AAAGRGGAAGTG_SpiB	SpiB(ETS)/OCILY3-SPIB-ChIP-Seq(GSE56857)/Homer	Spib	PWMs	0.00182576	-0.103744
up_reREC_deseq2	11110	homer__CAAAGGTCAG_Erra	Erra(NR)/HepG2-Erra-ChIP-Seq(GSE31477)/Homer	Esrra	PWMs	0.0018222	-0.105605
up_reREC_deseq2	11112	homer__GCCACGTG_E-box	E-box/Arabidopsis-Promoters/Homer		PWMs	0.00182196	-0.105733
up_reREC_deseq2	11291	homer__ATTTCTNAGAAA_STAT5	STAT5(Stat)/mCD4+-Stat5-ChIP-Seq(GSE12346)/Homer	Stat5a	PWMs	0.00179681	-0.11889
up_reREC_deseq2	11292	homer__CWGGCGGGAA_E2F1	E2F1(E2F)/Hela-E2F1-ChIP-Seq(GSE22478)/Homer	E2f1	PWMs	0.00179668	-0.118954
up_reREC_deseq2	11432	homer__CTCTCTCTCY_GAGA-repeat	GAGA-repeat/Arabidopsis-Promoters/Homer		PWMs	0.00177779	-0.128837
up_reREC_deseq2	11685	homer__TAATCHGATTAC_Pax7	Pax7(Paired,Homeobox),long/Myoblast-Pax7-ChIP-Seq(GSE25064)/Homer	Pax7	PWMs	0.00174515	-0.145907
up_reREC_deseq2	11731	homer__ANACAGCTGC_E2A	E2A(bHLH)/proBcell-E2A-ChIP-Seq(GSE21978)/Homer		PWMs	0.00173889	-0.14918
up_reREC_deseq2	11870	homer__CGGAAGTGAAAC_PU.1-IRF	PU.1-IRF(ETS:IRF)/Bcell-PU.1-ChIP-Seq(GSE21512)/Homer	Spi1	PWMs	0.00172306	-0.157459
up_reREC_deseq2	11909	homer__AGGCCTGG_ZFX	ZFX(Zf)/mES-Zfx-ChIP-Seq(GSE11431)/Homer	Zfx	PWMs	0.00171779	-0.160219
up_reREC_deseq2	11991	homer__CTGCGCATGCGC_NRF1	NRF1(NRF)/MCF7-NRF1-ChIP-Seq(Unpublished)/Homer	Nrf1	PWMs	0.0017076	-0.165545
up_reREC_deseq2	12084	homer__TAATTAGN_Lhx2	Lhx2(Homeobox)/HFSC-Lhx2-ChIP-Seq(GSE48068)/Homer	Lhx2	PWMs	0.00169681	-0.171193
up_reREC_deseq2	12152	homer__GCACGTACCC_HIF2a	HIF2a(bHLH)/785_O-HIF2a-ChIP-Seq(GSE34871)/Homer	Epas1	PWMs	0.00168846	-0.175557
up_reREC_deseq2	12185	homer__ACATCAAAGG_Tcf3	Tcf3(HMG)/mES-Tcf3-ChIP-Seq(GSE11724)/Homer	Tcf3	PWMs	0.00168429	-0.177739
up_reREC_deseq2	12213	homer__ACAGCTGTTN_Ptf1a	Ptf1a(bHLH)/Panc1-Ptf1a-ChIP-Seq(GSE47459)/Homer	Ptf1a	PWMs	0.00168012	-0.179921
up_reREC_deseq2	12239	homer__NCCACGTG_c-Myc	c-Myc(bHLH)/LNCAP-cMyc-ChIP-Seq(Unpublished)/Homer	Myc,Bmyc	PWMs	0.0016773	-0.181397
up_reREC_deseq2	12294	homer__ATTTAATGGG_EGL-5	EGL-5(Homeobox)/cElegans-L3-EGL5-ChIP-Seq(modEncode)/Homer		PWMs	0.00167006	-0.185183
up_reREC_deseq2	12301	homer__NTTTCCAGGAAA_STAT4	STAT4(Stat)/CD4-Stat4-ChIP-Seq(GSE22104)/Homer	Stat4	PWMs	0.00166908	-0.185696
up_reREC_deseq2	12382	homer__CCTTTTATAGCC_TATA-Box	TATA-Box(TBP)/Promoter/Homer		PWMs	0.00165987	-0.19051
up_reREC_deseq2	12433	homer__AAGCACGTGBGD_Pho4	Pho4(bHLH)/Yeast-Pho4-ChIP-Seq(GSE29506)/Homer		PWMs	0.00165484	-0.193141
up_reREC_deseq2	12626	homer__TGACCTTTGCCCCA_PPARE	PPARE(NR),DR1/3T3L1-Pparg-ChIP-Seq(GSE13511)/Homer	Pparg	PWMs	0.00162736	-0.207516
up_reREC_deseq2	12882	homer__AAGGTCACNGTGACC_ERE	ERE(NR),IR3/MCF7-ERa-ChIP-Seq(Unpublished)/Homer		PWMs	0.00159178	-0.226127
up_reREC_deseq2	12932	homer__AYTAAACCGG_Unknown3	Unknown3/Arabidopsis-Promoters/Homer		PWMs	0.00158711	-0.228566
up_reREC_deseq2	12961	homer__AASCACTCAA_Nkx2.5	Nkx2.5(Homeobox)/HL1-Nkx2.5.biotin-ChIP-Seq(GSE21529)/Homer	Nkx2-5	PWMs	0.00158331	-0.230555
up_reREC_deseq2	13025	homer__AGGCCTAG_ZNF711	ZNF711(Zf)/SHSY5Y-ZNF711-ChIP-Seq(GSE20673)/Homer	Zfp711	PWMs	0.00157705	-0.233828
up_reREC_deseq2	13082	homer__ANTTCTTAAGAA_STAT6	STAT6(Stat)/CD4-Stat6-ChIP-Seq(GSE22104)/Homer	Stat6	PWMs	0.00156908	-0.238
up_reREC_deseq2	13083	homer__NGAGGTCANNGAGTTCANNN_VDR	VDR(NR),DR3/GM10855-VDR+vitD-ChIP-Seq(GSE22484)/Homer	Vdr	PWMs	0.00156908	-0.238
up_reREC_deseq2	13109	homer__NCCTTATCTC_Gata2	Gata2(Zf)/K562-GATA2-ChIP-Seq(GSE18829)/Homer	Gata2	PWMs	0.00156564	-0.239797
up_reREC_deseq2	13182	homer__CNCTTCCNGGAAGN_Stat3+il21	Stat3+il21(Stat)/CD4-Stat3-ChIP-Seq(GSE19198)/Homer	Il21,Stat3	PWMs	0.00155693	-0.244353
up_reREC_deseq2	13210	homer__ACTTTCGTTTCT_T1ISRE	T1ISRE(IRF)/ThioMac-Ifnb-Expression/Homer		PWMs	0.00155362	-0.246086
up_reREC_deseq2	13423	homer__TAGGGCAAAGGTCA_RXR	RXR(NR),DR1/3T3L1-RXR-ChIP-Seq(GSE13511)/Homer		PWMs	0.0015319	-0.257445
up_reREC_deseq2	13548	homer__KCCGGGTAAYRR_REB1	REB1/SacCer-Promoters/Homer		PWMs	0.00151521	-0.266173
up_reREC_deseq2	13564	homer__CTGGCAGGCTGCCA_Tlx_	Tlx?(NR)/NPC-H3K4me1-ChIP-Seq(GSE16256)/Homer	Nr2e1	PWMs	0.00151362	-0.267007
up_reREC_deseq2	13591	homer__BCACGTGVDN_PIF5ox	PIF5ox(bHLH)/Arabidopsis-PIF5ox-ChIP-Seq(GSE35062)/Homer		PWMs	0.00150994	-0.268932
up_reREC_deseq2	13595	homer__ATTTTCCATT_NFAT	NFAT(RHD)/Jurkat-NFATC1-ChIP-Seq(Jolma et al.)/Homer	Nfatc1	PWMs	0.00150957	-0.269125
up_reREC_deseq2	13715	homer__ATTGCGCAAC_CEBP	CEBP(bZIP)/ThioMac-CEBPb-ChIP-Seq(GSE21512)/Homer	Cebpb	PWMs	0.0014973	-0.275542
up_reREC_deseq2	13734	homer__KCACGTGMCN_bHLHE40	bHLHE40(bHLH)/HepG2-BHLHE40-ChIP-Seq(GSE31477)/Homer	Bhlhe40	PWMs	0.00149509	-0.276698
up_reREC_deseq2	13787	homer__GGTCCCTAGGGA_EBF	EBF(EBF)/proBcell-EBF-ChIP-Seq(GSE21978)/Homer	Ebf1	PWMs	0.00148834	-0.280227
up_reREC_deseq2	13799	homer__ACTGAAACCA_IRF4	IRF4(IRF)/GM12878-IRF4-ChIP-Seq(GSE32465)/Homer	Irf4	PWMs	0.00148638	-0.281254
up_reREC_deseq2	14068	homer__ACAGCTGCTG_Tcf12	Tcf12(bHLH)/GM12878-Tcf12-ChIP-Seq(GSE32465)/Homer	Tcf12	PWMs	0.00145509	-0.297619
up_reREC_deseq2	14161	homer__ATCACCCCAT_Srebp1a	Srebp1a(bHLH)/HepG2-Srebp1a-ChIP-Seq(GSE31477)/Homer	Srebf1	PWMs	0.00144466	-0.303074
up_reREC_deseq2	14210	homer__GNCCACGTGG_c-Myc	c-Myc(bHLH)/mES-cMyc-ChIP-Seq(GSE11431)/Homer	Myc	PWMs	0.00143914	-0.305962
up_reREC_deseq2	14262	homer__VGCTGWCAVB_Meis1	Meis1(Homeobox)/MastCells-Meis1-ChIP-Seq(GSE48085)/Homer	Meis1	PWMs	0.00143018	-0.310647
up_reREC_deseq2	14397	homer__GTCATAAAAN_Cdx2	Cdx2(Homeobox)/mES-Cdx2-ChIP-Seq(GSE14586)/Homer	Cdx2	PWMs	0.00141325	-0.319503
up_reREC_deseq2	14416	homer__ACTACAATTCCC_GFY	GFY(?)/Promoter/Homer		PWMs	0.00141116	-0.320594
up_reREC_deseq2	14540	homer__CGGTTTCAAA_CHR	CHR(?)/Hela-CellCycle-Expression/Homer		PWMs	0.00139693	-0.328038
up_reREC_deseq2	14603	homer__RSCACTYRAG_Nkx2.1	Nkx2.1(Homeobox)/LungAC-Nkx2.1-ChIP-Seq(GSE43252)/Homer	Nkx2-1	PWMs	0.00139006	-0.331632
up_reREC_deseq2	14793	homer__TCATCAATCA_Pdx1	Pdx1(Homeobox)/Islet-Pdx1-ChIP-Seq(SRA008281)/Homer	Pdx1	PWMs	0.00136773	-0.343312
up_reREC_deseq2	14959	homer__GCAGCCAAGCGTGACC_PAX5	PAX5(Paired,Homeobox)/GM12878-PAX5-ChIP-Seq(GSE32465)/Homer	Pax5	PWMs	0.00134883	-0.353195
up_reREC_deseq2	14965	homer__TCACGTGAYH_Cbf1	Cbf1(bHLH)/Yeast-Cbf1-ChIP-Seq(GSE29506)/Homer		PWMs	0.00134846	-0.353388
up_reREC_deseq2	15009	homer__NNNCTTTCCAGGAAA_Bcl6	Bcl6(Zf)/Liver-Bcl6-ChIP-Seq(GSE31578)/Homer	Bcl6	PWMs	0.00134307	-0.356211
up_reREC_deseq2	15383	homer__GCTGTGGTTT_RUNX-AML	RUNX-AML(Runt)/CD4+-PolII-ChIP-Seq(Barski et al.)/Homer		PWMs	0.00129926	-0.379122
up_reREC_deseq2	15665	homer__AGCAGCTGCTGC_MyoD	MyoD(bHLH)/Myotube-MyoD-ChIP-Seq(GSE21614)/Homer	Myod1	PWMs	0.00126037	-0.399466
up_reREC_deseq2	15705	homer__AACAGCTGTTHN_E-box	E-box/Drosophila-Promoters/Homer		PWMs	0.00125607	-0.401712
up_reREC_deseq2	15767	homer__NTATYGATCH_HNF6	HNF6(Homeobox)/Liver-Hnf6-ChIP-Seq(ERP000394)/Homer	Onecut1	PWMs	0.00124932	-0.405242
up_reREC_deseq2	15840	homer__HTTTCCCASG_Rbpj1	Rbpj1(?)/Panc1-Rbpj1-ChIP-Seq(GSE47459)/Homer		PWMs	0.00124012	-0.410055
up_reREC_deseq2	15900	homer__CTGTCTGG_Smad2	Smad2(MAD)/ES-SMAD2-ChIP-Seq(GSE29422)/Homer	Smad2	PWMs	0.00123337	-0.413585
up_reREC_deseq2	15916	homer__CCAAAAATAG_Mef2a	Mef2a(MADS)/HL1-Mef2a.biotin-ChIP-Seq(GSE21529)/Homer	Mef2a	PWMs	0.00123055	-0.415061
up_reREC_deseq2	15942	homer__CTYTCTYTCTCTCTC_GAGA-repeat	GAGA-repeat/SacCer-Promoters/Homer		PWMs	0.00122638	-0.417243
up_reREC_deseq2	15965	homer__ANTTMRCASBNNNGTGYKAAN_Brachyury	Brachyury(T-box)/Mesoendoderm-Brachyury-ChIP-exo(GSE54963)/Homer		PWMs	0.00122392	-0.418526
up_reREC_deseq2	16085	homer__ANCAGCTG_SCL	SCL(bHLH)/HPC7-Scl-ChIP-Seq(GSE13511)/Homer	Tal1	PWMs	0.0012103	-0.42565
up_reREC_deseq2	16191	homer__GTGCGCATGCGC_NRF	NRF(NRF)/Promoter/Homer		PWMs	0.00119779	-0.432195
up_reREC_deseq2	16202	homer__GGCGGGAAAH_E2F4	E2F4(E2F)/K562-E2F4-ChIP-Seq(GSE31477)/Homer	E2f4	PWMs	0.00119595	-0.433158
up_reREC_deseq2	16218	homer__TGCAARYGCGCTCYA_EFL-1	EFL-1(E2F)/cElegans-L1-EFL1-ChIP-Seq(modEncode)/Homer		PWMs	0.001193	-0.434698
up_reREC_deseq2	16254	homer__GCGATGAGMT_TOD6_	TOD6?/SacCer-Promoters/Homer		PWMs	0.00118969	-0.436431
up_reREC_deseq2	16732	homer__ACCACGTGGTCN_Max	Max(bHLH)/K562-Max-ChIP-Seq(GSE31477)/Homer	Max	PWMs	0.00113227	-0.466465
up_reREC_deseq2	16805	homer__ATTCTCGCGAGA_GFX	GFX(?)/Promoter/Homer		PWMs	0.00112184	-0.47192
up_reREC_deseq2	16900	homer__AWTGATAAGA_ELT-3	ELT-3(Gata)/cElegans-L1-ELT3-ChIP-Seq(modEncode)/Homer		PWMs	0.00110896	-0.478659
up_reREC_deseq2	17202	homer__VBSYGTCTGG_Smad4	Smad4(MAD)/ESC-SMAD4-ChIP-Seq(GSE29422)/Homer	Smad4	PWMs	0.0010719	-0.49804
up_reREC_deseq2	17232	homer__NNNGCATGTCCNGACATGCC_p63	p63(p53)/Keratinocyte-p63-ChIP-Seq(GSE17611)/Homer	Trp63	PWMs	0.00106773	-0.500222
up_reREC_deseq2	17476	homer__AGGGGATTTCCC_NFkB-p65	NFkB-p65(RHD)/GM12787-p65-ChIP-Seq(GSE19485)/Homer	Rela	PWMs	0.00103828	-0.515624
up_reREC_deseq2	17746	homer__AGATSTNDNNDSAGATAASN_GATA3	GATA3(Zf),DR8/iTreg-Gata3-ChIP-Seq(GSE20898)/Homer	Gata3	PWMs	0.00100454	-0.533272
up_reREC_deseq2	17896	homer__DDAAAAATTTTY_SFP1	SFP1/SacCer-Promoters/Homer	Jazf1	PWMs	0.000989323	-0.54123
up_reREC_deseq2	17923	homer__CTGTTTAC_Foxo1	Foxo1(Forkhead)/RAW-Foxo1-ChIP-Seq(Fan et al.)/Homer	Foxo1	PWMs	0.000985642	-0.543155
up_reREC_deseq2	18087	homer__TACGTGCV_HIF-1a	HIF-1a(bHLH)/MCF7-HIF1a-ChIP-Seq(GSE28352)/Homer	Hif1a	PWMs	0.000962943	-0.555028
up_reREC_deseq2	18112	homer__GGGGGGGG_Maz	Maz(Zf)/HepG2-Maz-ChIP-Seq(GSE31477)/Homer	Maz	PWMs	0.000959998	-0.556568
up_reREC_deseq2	18230	homer__GGYCATAAAW_caudal	caudal(Homeobox)/Drosophila-Embryos-ChIP-Chip(modEncode)/Homer		PWMs	0.000946501	-0.563627
up_reREC_deseq2	18231	homer__HHCACGCGCBTN_FHY3	FHY3(FAR1)/Arabidopsis-FHY3-ChIP-Seq(GSE30711)/Homer		PWMs	0.000946379	-0.563692
up_reREC_deseq2	18537	homer__RTCATGTGAC_MITF	MITF(bHLH)/MastCells-MITF-ChIP-Seq(GSE48085)/Homer	Mitf	PWMs	0.000909937	-0.582752
up_reREC_deseq2	18590	homer__NTNATGCAAYMNNHTGMAAY_CEBP_CEBP	CEBP:CEBP(bZIP)/MEF-Chop-ChIP-Seq(GSE35681)/Homer		PWMs	0.000902207	-0.586795
up_reREC_deseq2	18607	homer__ACTYKNATTCGTGNTACTTC_Mouse_Recombination_Hotspot	Mouse_Recombination_Hotspot(Zf)/Testis-DMC1-ChIP-Seq(GSE24438)/Homer	Dmc1	PWMs	0.000899507	-0.588207
up_reREC_deseq2	18634	homer__CCCACGTGCT_Pho2	Pho2(bHLH)/Yeast-Pho2-ChIP-Seq(GSE29506)/Homer		PWMs	0.000895949	-0.590068
up_reREC_deseq2	18799	homer__CNNBRGCGCCCCCTGSTGGC_BORIS	BORIS(Zf)/K562-CTCFL-ChIP-Seq(GSE32465)/Homer	Ctcfl	PWMs	0.000876195	-0.6004
up_reREC_deseq2	18991	homer__GGCGGGAARN_E2F6	E2F6(E2F)/Hela-E2F6-ChIP-Seq(GSE31477)/Homer	E2f6	PWMs	0.000852268	-0.612914
up_reREC_deseq2	19014	homer__GTCCCCAGGGGA_EBF1	EBF1(EBF)/Near-E2A-ChIP-Seq(GSE21512)/Homer	Ebf1	PWMs	0.000849201	-0.614519
up_reREC_deseq2	19039	homer__AGAACAGNCTGTTCTT_ARE	ARE(NR)/LNCAP-AR-ChIP-Seq(GSE27824)/Homer	Ar	PWMs	0.000845274	-0.616572
up_reREC_deseq2	19143	homer__GGAGCTGTCCATGGTGCTGA_REST-NRSF	REST-NRSF(Zf)/Jurkat-NRSF-ChIP-Seq/Homer	Rest	PWMs	0.000830796	-0.624145
up_reREC_deseq2	19161	homer__ADGGYAGYAGCATCT_PRDM9	PRDM9(Zf)/Testis-DMC1-ChIP-Seq(GSE35498)/Homer	Prdm9	PWMs	0.000828342	-0.625429
up_reREC_deseq2	19221	homer__ACTTTCACTTTC_PRDM1	PRDM1(Zf)/Hela-PRDM1-ChIP-Seq(GSE31477)/Homer	Prdm1	PWMs	0.000820857	-0.629343
up_reREC_deseq2	19231	homer__CCATATATGGNA_CArG	CArG(MADS)/PUER-Srf-ChIP-Seq(Sullivan et al.)/Homer	Srf	PWMs	0.000819876	-0.629857
up_reREC_deseq2	19246	homer__AAGCACTTAA_Nkx3.1	Nkx3.1(Homeobox)/LNCaP-Nkx3.1-ChIP-Seq(GSE28264)/Homer	Nkx3-1	PWMs	0.000817176	-0.631269
up_reREC_deseq2	19364	homer__KTGTTTGC_PHA-4	PHA-4(Forkhead)/cElegans-Embryos-PHA4-ChIP-Seq(modEncode)/Homer		PWMs	0.000800244	-0.640125
up_reREC_deseq2	19443	homer__AAAAATACCRMA_Unknown4	Unknown4/Drosophila-Promoters/Homer		PWMs	0.000791041	-0.644938
up_reREC_deseq2	19508	homer__AATTTTAAAA_Unknown6	Unknown6/Drosophila-Promoters/Homer		PWMs	0.000782084	-0.649623
up_reREC_deseq2	19517	homer__NTCAGTYG_Initiator	Initiator/Drosophila-Promoters/Homer		PWMs	0.000780367	-0.650521
up_reREC_deseq2	19518	homer__TAATCAATTA_Pax7	Pax7(Paired,Homeobox)/Myoblast-Pax7-ChIP-Seq(GSE25064)/Homer	Pax7	PWMs	0.000780367	-0.650521
up_reREC_deseq2	19677	homer__DCYAAAAATAGM_Mef2c	Mef2c(MADS)/GM12878-Mef2c-ChIP-Seq(GSE32465)/Homer	Mef2c	PWMs	0.00075963	-0.661367
up_reREC_deseq2	19771	homer__CGGTGACGTCAC_CRE	CRE(bZIP)/Promoter/Homer		PWMs	0.00074687	-0.668041
up_reREC_deseq2	19877	homer__TAGCGCGC_DPL-1	DPL-1(E2F)/cElegans-Adult-ChIP-Seq(modEncode)/Homer		PWMs	0.000734477	-0.674523
up_reREC_deseq2	19945	homer__ACCGTGACTAATTNN_PAX3_FKHR-fusion	PAX3:FKHR-fusion(Paired,Homeobox)/Rh4-PAX3:FKHR-ChIP-Seq(GSE19063)/Homer	Foxo1,Pax3	PWMs	0.000727238	-0.678309
up_reREC_deseq2	19966	homer__AACATGCCCAGACATGCCCN_p53	p53(p53)/Saos-p53-ChIP-Seq(GSE15780)/Homer	Trp53	PWMs	0.000724048	-0.679978
up_reREC_deseq2	20051	homer__AAACGACGTCGTTTT_Unknown2	Unknown2/Arabidopsis-Promoters/Homer		PWMs	0.000714354	-0.685048
up_reREC_deseq2	20105	homer__ATGATTRATG_LIN-39	LIN-39(Homeobox)/cElegans.L3-LIN39-ChIP-Seq(modEncode)/Homer		PWMs	0.000707851	-0.688449
up_reREC_deseq2	20234	homer__CAGAGGNCAAAGTCCA_HNF4a	HNF4a(NR),DR1/HepG2-HNF4a-ChIP-Seq(GSE25021)/Homer	Hnf4a	PWMs	0.000693005	-0.696215
up_reREC_deseq2	20414	homer__ATAGTGCCACCTGGTGGCCA_CTCF	CTCF(Zf)/CD4+-CTCF-ChIP-Seq(Barski et al.)/Homer	Ctcf	PWMs	0.000669692	-0.708408
up_reREC_deseq2	20417	homer__GYCATCMATCAT_HOXA2	HOXA2(Homeobox)/mES-Hoxa2-ChIP-Seq(Donaldson et al.)/Homer		PWMs	0.000669201	-0.708665
up_reREC_deseq2	20455	homer__NNNVCTGWGYAAACASN_Fox_Ebox	Fox:Ebox(Forkhead,bHLH)/Panc1-Foxa2-ChIP-Seq(GSE47459)/Homer	Foxa2	PWMs	0.000665643	-0.710526
up_reREC_deseq2	20658	homer__GGTTAAACATTAAC_Hnf1	Hnf1(Homeobox)/Liver-Foxa2-Chip-Seq(GSE25694)/Homer	Hnf1a	PWMs	0.000640858	-0.723489
up_reREC_deseq2	20779	homer__ATGCATAATTCA_Pit1+1bp	Pit1+1bp(Homeobox)/GCrat-Pit1-ChIP-Seq(GSE58009)/Homer		PWMs	0.000623925	-0.732345
up_reREC_deseq2	20865	homer__TTCGCGCGAAAA_E2F	E2F(E2F)/Hela-CellCycle-Expression/Homer		PWMs	0.000611042	-0.739084
up_reREC_deseq2	20904	homer__TTGCCAAG_NF1-halfsite	NF1-halfsite(CTF)/LNCaP-NF1-ChIP-Seq(Unpublished)/Homer	Nf1	PWMs	0.000606502	-0.741458
up_reREC_deseq2	20944	homer__CAGATAAGGN_Gata1	Gata1(Zf)/K562-GATA1-ChIP-Seq(GSE18829)/Homer	Gata1	PWMs	0.000600735	-0.744475
up_reREC_deseq2	21018	homer__GGCCATAAATCA_HOXA9	HOXA9(Homeobox)/HSC-Hoxa9-ChIP-Seq(GSE33509)/Homer	Hoxa9	PWMs	0.000589569	-0.750315
up_reREC_deseq2	21112	homer__VAGRACAKNCTGTBC_PR	PR(NR)/T47D-PR-ChIP-Seq(GSE31130)/Homer		PWMs	0.000579385	-0.755641
up_reREC_deseq2	21313	homer__ACVAKCTGGCAGCGC_Unknown3	Unknown3/Drosophila-Promoters/Homer		PWMs	0.000549938	-0.771043
up_reREC_deseq2	21336	homer__NNWWWTGGGCYTDDN_PCF	PCF/Arabidopsis-Promoters/Homer		PWMs	0.000546379	-0.772905
up_reREC_deseq2	21620	homer__GGTGYTGACAGS_Tbx20	Tbx20(T-box)/Heart-Tbx20-ChIP-Seq(GSE29636)/Homer	Tbx20	PWMs	0.000502944	-0.795623
up_reREC_deseq2	21790	homer__GGGGGAATCCCC_NFkB-p50_p52	NFkB-p50,p52(RHD)/Monocyte-p50-ChIP-Chip(Schreiber et al.)/Homer	Nfkb1	PWMs	0.000476195	-0.809613
up_reREC_deseq2	21817	homer__ACTGATAAGA_PQM-1	PQM-1(?)/cElegans-L3-ChIP-Seq(modEncode)/Homer		PWMs	0.000470674	-0.812501
up_reREC_deseq2	21978	homer__NAGTTTCABTHTGACTNW_bZIP_IRF	bZIP:IRF(bZIP,IRF)/Th17-BatF-ChIP-Seq(GSE39756)/Homer	Batf	PWMs	0.000441226	-0.827903
up_reREC_deseq2	22055	homer__CGGTCACGCCAC_Srebp2	Srebp2(bHLH)/HepG2-Srebp2-ChIP-Seq(GSE31477)/Homer	Srebf2	PWMs	0.000429447	-0.834064
up_reREC_deseq2	22069	homer__AAYTAGGTCA_RORgt	RORgt(NR)/EL4-RORgt.Flag-ChIP-Seq(GSE56019)/Homer		PWMs	0.000426748	-0.835476
up_reREC_deseq2	22096	homer__GCCATCTGTT_NeuroD1	NeuroD1(bHLH)/Islet-NeuroD1-ChIP-Seq(GSE30298)/Homer	Neurod1	PWMs	0.000421717	-0.838107
up_reREC_deseq2	22104	homer__VAGRACAKWCTGTYC_GRE	GRE(NR),IR3/RAW264.7-GRE-ChIP-Seq(Unpublished)/Homer		PWMs	0.000420122	-0.838941
up_reREC_deseq2	22135	homer__NTAATTDGCYAATTANNWWD_Pax7	Pax7(Paired,Homeobox),longest/Myoblast-Pax7-ChIP-Seq(GSE25064)/Homer	Pax7	PWMs	0.000412883	-0.842728
up_reREC_deseq2	22416	homer__NAGAACAGNCTGTTCT_GRE	GRE(NR),IR3/A549-GR-ChIP-Seq(GSE32465)/Homer		PWMs	0.000359263	-0.870773
up_reREC_deseq2	22511	homer__GTCACGCTCNCTGA_PAX5	PAX5(Paired,Homeobox),condensed/GM12878-PAX5-ChIP-Seq(GSE32465)/Homer	Pax5	PWMs	0.000341594	-0.880014
up_reREC_deseq2	22533	homer__CTTCCGGGAA_Stat3	Stat3(Stat)/mES-Stat3-ChIP-Seq(GSE11431)/Homer	Stat3	PWMs	0.000335582	-0.883158
up_reREC_deseq2	22861	homer__GAATGGAAAAAATGAGTCAT_NFAT_AP1	NFAT:AP1(RHD,bZIP)/Jurkat-NFATC1-ChIP-Seq(Jolma et al.)/Homer	Nfatc1,Jun,Fos	PWMs	0.000253374	-0.926156
up_reREC_deseq2	23138	homer__NCYAATAAAA_HOXD13	HOXD13(Homeobox)/Chicken-Hoxd13-ChIP-Seq(GSE38910)/Homer		PWMs	0.000191411	-0.958565
up_reREC_deseq2	23146	homer__TBGCACGCAA_Arnt_Ahr	Arnt:Ahr(bHLH)/MCF7-Arnt-ChIP-Seq(Lo et al.)/Homer	Ahr,Arnt	PWMs	0.000189938	-0.959335
up_reREC_deseq2	23201	homer__TGATTRATGGCY_Hoxb4	Hoxb4(Homeobox)/ES-Hoxb4-ChIP-Seq(GSE34014)/Homer	Hoxb4	PWMs	0.000174969	-0.967164
up_reREC_deseq2	23352	homer__TAATCCCN_Pitx1	Pitx1(Homeobox)/Chicken-Pitx1-ChIP-Seq(GSE38910)/Homer		PWMs	0.000132392	-0.989433
up_reREC_deseq2	23542	homer__GGCCATAAATCA_Hoxc9	Hoxc9(Homeobox)/Ainv15-Hoxc9-ChIP-Seq(GSE21812)/Homer	Hoxc9	PWMs	6.613483949e-05	-1.02409
up_reREC_deseq2	23606	homer__BBHWTATATA_TATA-box	TATA-box/SacCer-Promoters/Homer		PWMs	4.269930268e-05	-1.03635
up_reREC_deseq2	23679	homer__VNAVCAGCTGGC_Atoh1	Atoh1(bHLH)/Cerebellum-Atoh1-ChIP-Seq(GSE22111)/Homer	Atoh1	PWMs	1.754597782e-05	-1.0495
up_reREC_deseq2	23692	homer__AAACCACAAA_RUNX1	RUNX1(Runt)/Jurkat-RUNX1-ChIP-Seq(GSE29180)/Homer	Runx1	PWMs	1.39877026e-05	-1.05136
up_reREC_deseq2	24071	homer__ACATGCCCGGGCAT_p53	p53(p53)/mES-cMyc-ChIP-Seq(GSE11431)/Homer	Trp53	PWMs	0	-1.05868
up_reREC_deseq2	24072	homer__CAAACCACAG_RUNX	RUNX(Runt)/HPC7-Runx1-ChIP-Seq(GSE22178)/Homer	Runx1	PWMs	0	-1.05868
up_reREC_deseq2	24073	homer__CCAGGAACAG_AR-halfsite	AR-halfsite(NR)/LNCaP-AR-ChIP-Seq(GSE27824)/Homer	Ar	PWMs	0	-1.05868
up_reREC_deseq2	24074	homer__CCCCGCGC_SUT1_	SUT1?/SacCer-Promoters/Homer		PWMs	0	-1.05868
up_reREC_deseq2	24075	homer__CGTRNAAARTGA_ABF1	ABF1/SacCer-Promoters/Homer		PWMs	0	-1.05868
up_reREC_deseq2	24076	homer__CTTGGCACNGTGCCAA_NF1	NF1(CTF)/LNCAP-NF1-ChIP-Seq(Unpublished)/Homer	Nf1	PWMs	0	-1.05868
up_reREC_deseq2	24077	homer__GGGRAARRGRMCAGMTG_RBPJ_Ebox	RBPJ:Ebox(?,bHLH)/Panc1-Rbpj1-ChIP-Seq(GSE47459)/Homer	Rbpj	PWMs	0	-1.05868
up_reREC_deseq2	24078	homer__NNTGTTTATTTTGGCA_NF1_FOXA1	NF1:FOXA1(CTF,Forkhead)/LNCAP-FOXA1-ChIP-Seq(GSE27824)/Homer	Foxa1,Nf1	PWMs	0	-1.05868
up_reREC_deseq2	24079	homer__RCCATMTGTT_Olig2	Olig2(bHLH)/Neuron-Olig2-ChIP-Seq(GSE30882)/Homer	Olig2	PWMs	0	-1.05868
up_reREC_deseq2	24080	homer__RTACGTGC_HIF-1b	HIF-1b(HLH)/T47D-HIF1b-ChIP-Seq(GSE59937)/Homer	Arnt	PWMs	0	-1.05868
up_REC_deseq2	1	homer__DGGGYGKGGC_KLF5	KLF5(Zf)/LoVo-KLF5-ChIP-Seq(GSE49402)/Homer	Klf5	PWMs	0.0270864	10.9582
up_REC_deseq2	61	homer__NTGGGTGTGGCC_EKLF	EKLF(Zf)/Erythrocyte-Klf1-ChIP-Seq(GSE20478)/Homer	Klf1	PWMs	0.0195939	7.563
up_REC_deseq2	71	homer__GCCACACCCA_Klf4	Klf4(Zf)/mES-Klf4-ChIP-Seq(GSE11431)/Homer	Klf4	PWMs	0.0188812	7.24003
up_REC_deseq2	72	homer__GGCCCCGCCCCC_Sp1	Sp1(Zf)/Promoter/Homer		PWMs	0.0188799	7.23948
up_REC_deseq2	187	homer__ATTTGCATAACAATG_OCT4-SOX2-TCF-NANOG	OCT4-SOX2-TCF-NANOG(POU,Homeobox,HMG)/mES-Oct4-ChIP-Seq(GSE11431)/Homer	Sox2,Nanog	PWMs	0.0146426	5.31935
up_REC_deseq2	240	homer__AGCCAATCGG_NFY	NFY(CCAAT)/Promoter/Homer		PWMs	0.0132175	4.67359
up_REC_deseq2	342	homer__ATTTGCATAA_Oct4	Oct4(POU,Homeobox)/mES-Oct4-ChIP-Seq(GSE11431)/Homer	Pou5f1	PWMs	0.0102792	3.34216
up_REC_deseq2	362	homer__CCWTTGTY_Sox3	Sox3(HMG)/NPC-Sox3-ChIP-Seq(GSE33059)/Homer	Sox3	PWMs	0.0100097	3.22005
up_REC_deseq2	414	homer__ATATGCAAAT_Oct2	Oct2(POU,Homeobox)/Bcell-Oct2-ChIP-Seq(GSE21512)/Homer	Pou2f2	PWMs	0.00931801	2.9066
up_REC_deseq2	427	homer__CCWTTGTYYB_Sox10	Sox10(HMG)/SciaticNerve-Sox3-ChIP-Seq(GSE35132)/Homer		PWMs	0.00912837	2.82066
up_REC_deseq2	500	homer__CCATTGTTNY_Sox6	Sox6(HMG)/Myotubes-Sox6-ChIP-Seq(GSE32627)/Homer	Sox6	PWMs	0.00870631	2.62941
up_REC_deseq2	573	homer__CCCATTGTTC_Sox2	Sox2(HMG)/mES-Sox2-ChIP-Seq(GSE11431)/Homer	Sox2	PWMs	0.008316	2.45255
up_REC_deseq2	617	homer__NRYTTCCGGY_Elk4	Elk4(ETS)/Hela-Elk4-ChIP-Seq(GSE31477)/Homer	Elk4	PWMs	0.00812483	2.36592
up_REC_deseq2	648	homer__AACTACAATTCCCAGAATGC_GFY-Staf	GFY-Staf(?,Zf)/Promoter/Homer		PWMs	0.00799596	2.30752
up_REC_deseq2	649	homer__HACTTCCGGY_Elk1	Elk1(ETS)/Hela-Elk1-ChIP-Seq(GSE31477)/Homer	Elk1	PWMs	0.00799506	2.30712
up_REC_deseq2	676	homer__AAACYKGTTWDACMRGTTTB_GRHL2	GRHL2(CP2)/HBE-GRHL2-ChIP-Seq(GSE46194)/Homer	Grhl2	PWMs	0.00789653	2.26247
up_REC_deseq2	687	homer__CTGCGCATGCGC_NRF1	NRF1(NRF)/MCF7-NRF1-ChIP-Seq(Unpublished)/Homer	Nrf1	PWMs	0.00784687	2.23997
up_REC_deseq2	696	homer__SCCTSAGGSCAW_AP-2gamma	AP-2gamma(AP2)/MCF7-TFAP2C-ChIP-Seq(GSE21234)/Homer	Tfap2c	PWMs	0.00780114	2.21924
up_REC_deseq2	707	homer__AACCGGAAGT_ELF1	ELF1(ETS)/Jurkat-ELF1-ChIP-Seq(SRA014231)/Homer	Elf1	PWMs	0.00775984	2.20053
up_REC_deseq2	768	homer__NGCGTGGGCGGR_Egr2	Egr2(Zf)/Thymocytes-Egr2-ChIP-Seq(GSE34254)/Homer	Egr2	PWMs	0.00753935	2.10062
up_REC_deseq2	815	homer__AACCGGAAGT_ETS	ETS(ETS)/Promoter/Homer		PWMs	0.0074219	2.0474
up_REC_deseq2	827	homer__AACCGGAAGT_GABPA	GABPA(ETS)/Jurkat-GABPa-ChIP-Seq(GSE17954)/Homer	Gabpa	PWMs	0.00741158	2.04272
up_REC_deseq2	967	homer__ATGCCCTGAGGC_AP-2alpha	AP-2alpha(AP2)/Hela-AP2alpha-ChIP-Seq(GSE31477)/Homer	Tfap2a	PWMs	0.00711584	1.90871
up_REC_deseq2	1009	homer__CCCCGCGC_SUT1_	SUT1?/SacCer-Promoters/Homer		PWMs	0.00706014	1.88347
up_REC_deseq2	1019	homer__GTGCGCATGCGC_NRF	NRF(NRF)/Promoter/Homer		PWMs	0.00703858	1.8737
up_REC_deseq2	1096	homer__AACCGGAAGT_ETV1	ETV1(ETS)/GIST48-ETV1-ChIP-Seq(GSE22441)/Homer	Etv1	PWMs	0.00687175	1.7981
up_REC_deseq2	1120	homer__NRYTTCCGGH_Fli1	Fli1(ETS)/CD8-FLI-ChIP-Seq(GSE20898)/Homer	Fli1	PWMs	0.00680447	1.76761
up_REC_deseq2	1191	homer__CGGTTGCCATGGCAAC_RFX	RFX(HTH)/K562-RFX3-ChIP-Seq(SRA012198)/Homer	Rfx3	PWMs	0.00666155	1.70285
up_REC_deseq2	1253	homer__YCTTTGTTCC_Sox4	Sox4(HMG)/proB-Sox4-ChIP-Seq(GSE50066)/Homer	Sox4	PWMs	0.00647678	1.61912
up_REC_deseq2	1305	homer__GTTGCCATGGCAACM_Rfx2	Rfx2(HTH)/LoVo-RFX2-ChIP-Seq(GSE49402)/Homer	Rfx2	PWMs	0.00637259	1.57191
up_REC_deseq2	1340	homer__SCCTAGCAACAG_Rfx5	Rfx5(HTH)/GM12878-Rfx5-ChIP-Seq(GSE31477)/Homer	Rfx5	PWMs	0.00632294	1.54941
up_REC_deseq2	1343	homer__CNGTCCTCCC_Znf263	Znf263(Zf)/K562-Znf263-ChIP-Seq(GSE31477)/Homer	Zfp263	PWMs	0.00631894	1.5476
up_REC_deseq2	1388	homer__GGTTGCCATGGCAA_Rfx1	Rfx1(HTH)/NPC-H3K4me1-ChIP-Seq(GSE16256)/Homer	Rfx1	PWMs	0.00622359	1.50439
up_REC_deseq2	1416	homer__GGTTGCCATGGCAA_X-box	X-box(HTH)/NPC-H3K4me1-ChIP-Seq(GSE16256)/Homer		PWMs	0.00614747	1.4699
up_REC_deseq2	1482	homer__CWGGCGGGAA_E2F1	E2F1(E2F)/Hela-E2F1-ChIP-Seq(GSE22478)/Homer	E2f1	PWMs	0.00604639	1.4241
up_REC_deseq2	1487	homer__GGGGGGGG_Maz	Maz(Zf)/HepG2-Maz-ChIP-Seq(GSE31477)/Homer	Maz	PWMs	0.00602951	1.41645
up_REC_deseq2	1610	homer__ACAGGAAGTG_ETS1	ETS1(ETS)/Jurkat-ETS1-ChIP-Seq(GSE17954)/Homer	Ets1	PWMs	0.00582649	1.32445
up_REC_deseq2	1650	homer__ACTACAATTCCC_GFY	GFY(?)/Promoter/Homer		PWMs	0.00578296	1.30473
up_REC_deseq2	1818	homer__CACAGCAGGGGG_Unknown-ESC-element	Unknown-ESC-element(?)/mES-Nanog-ChIP-Seq(GSE11724)/Homer	Nanog	PWMs	0.0055521	1.20012
up_REC_deseq2	1861	homer__NAAACCGGTTCAAACCGGTT_Tcfcp2l1	Tcfcp2l1(CP2)/mES-Tcfcp2l1-ChIP-Seq(GSE11431)/Homer	Tfcp2l1	PWMs	0.00549455	1.17404
up_REC_deseq2	2027	homer__GGCGGGAARN_E2F6	E2F6(E2F)/Hela-E2F6-ChIP-Seq(GSE31477)/Homer	E2f6	PWMs	0.00531308	1.09181
up_REC_deseq2	2054	homer__VDTTTCCCGCCA_E2F7	E2F7(E2F)/Hela-E2F7-ChIP-Seq(GSE32673)/Homer	E2f7	PWMs	0.0052933	1.08284
up_REC_deseq2	2172	homer__AACAGGAAAT_EWS_FLI1-fusion	EWS:FLI1-fusion(ETS)/SK_N_MC-EWS:FLI1-ChIP-Seq(SRA014231)/Homer	Fli1	PWMs	0.00517871	1.03092
up_REC_deseq2	2227	homer__CNNBRGCGCCCCCTGSTGGC_BORIS	BORIS(Zf)/K562-CTCFL-ChIP-Seq(GSE32465)/Homer	Ctcfl	PWMs	0.00511488	1.002
up_REC_deseq2	2264	homer__ATTTCCCAGVAKSCY_ZNF143_STAF	ZNF143|STAF(Zf)/CUTLL-ZNF143-ChIP-Seq(GSE29600)/Homer	Zfp143	PWMs	0.00508407	0.988034
up_REC_deseq2	2313	homer__GGCGGGAAAH_E2F4	E2F4(E2F)/K562-E2F4-ChIP-Seq(GSE31477)/Homer	E2f4	PWMs	0.00504328	0.969552
up_REC_deseq2	2330	homer__CAAGATGGCGGC_YY1	YY1(Zf)/Promoter/Homer		PWMs	0.00502684	0.962099
up_REC_deseq2	2420	homer__GATTGCATCA_AARE	AARE(HLH)/mES-cMyc-ChIP-Seq/Homer		PWMs	0.00495685	0.930384
up_REC_deseq2	2498	homer__ACAGGAAGTG_ERG	ERG(ETS)/VCaP-ERG-ChIP-Seq(GSE14097)/Homer	Erg	PWMs	0.00490012	0.90468
up_REC_deseq2	2534	homer__NNCACCTGCN_E2A	E2A(bHLH),near_PU.1/Bcell-PU.1-ChIP-Seq(GSE21512)/Homer	Tcf3	PWMs	0.00487386	0.892781
up_REC_deseq2	2567	homer__AVCAGGAAGT_EHF	EHF(ETS)/LoVo-EHF-ChIP-Seq(GSE49402)/Homer	Ehf	PWMs	0.00485023	0.882072
up_REC_deseq2	2581	homer__MTGATGCAAT_Atf4	Atf4(bZIP)/MEF-Atf4-ChIP-Seq(GSE35681)/Homer	Atf4	PWMs	0.00483853	0.876772
up_REC_deseq2	2776	homer__AGGTCAAGGTCA_RARg	RARg(NR)/ES-RARg-ChIP-Seq(GSE30538)/Homer	Rarg	PWMs	0.00471343	0.820082
up_REC_deseq2	2884	homer__CCTGTCAATCAN_Pbx3	Pbx3(Homeobox)/GM12878-PBX3-ChIP-Seq(GSE32465)/Homer	Pbx3	PWMs	0.00464721	0.790074
up_REC_deseq2	2904	homer__CCATTGTATGCAAAT_Oct4_Sox17	Oct4:Sox17(POU,Homeobox,HMG)/F9-Sox17-ChIP-Seq(GSE44553)/Homer	Sox17	PWMs	0.00463704	0.785467
up_REC_deseq2	2926	homer__CCWGGAATGY_TEAD4	TEAD4(TEA)/Tropoblast-Tead4-ChIP-Seq(GSE37350)/Homer	Tead4	PWMs	0.00462075	0.778085
up_REC_deseq2	3000	homer__ACVAGGAAGT_ELF5	ELF5(ETS)/T47D-ELF5-ChIP-Seq(GSE30407)/Homer	Elf5	PWMs	0.00456905	0.754659
up_REC_deseq2	3096	homer__AGGCCTAG_ZNF711	ZNF711(Zf)/SHSY5Y-ZNF711-ChIP-Seq(GSE20673)/Homer	Zfp711	PWMs	0.00450428	0.725309
up_REC_deseq2	3229	homer__NYYTGTTTACHN_FOXP1	FOXP1(Forkhead)/H9-FOXP1-ChIP-Seq(GSE31006)/Homer	Foxp1	PWMs	0.00441902	0.686675
up_REC_deseq2	3481	homer__TAGCGCGC_DPL-1	DPL-1(E2F)/cElegans-Adult-ChIP-Seq(modEncode)/Homer		PWMs	0.00427516	0.621483
up_REC_deseq2	3507	homer__NCTGGAATGC_TEAD	TEAD(TEA)/Fibroblast-PU.1-ChIP-Seq(Unpublished)/Homer		PWMs	0.0042604	0.614794
up_REC_deseq2	3523	homer__GTGACCTTGA_Esrrb	Esrrb(NR)/mES-Esrrb-ChIP-Seq(GSE11431)/Homer	Esrrb	PWMs	0.00425062	0.610365
up_REC_deseq2	3535	homer__ATTGCATCAT_Chop	Chop(bZIP)/MEF-Chop-ChIP-Seq(GSE35681)/Homer	Ddit3	PWMs	0.00424619	0.608355
up_REC_deseq2	3562	homer__GGCCATTAAC_Nanog	Nanog(Homeobox)/mES-Nanog-ChIP-Seq(GSE11724)/Homer	Nanog	PWMs	0.00422577	0.599106
up_REC_deseq2	3676	homer__TGCGTGGGYG_Egr1	Egr1(Zf)/K562-Egr1-ChIP-Seq(GSE32465)/Homer	Egr1	PWMs	0.00417031	0.573972
up_REC_deseq2	3694	homer__CGGTGACGTCAC_CRE	CRE(bZIP)/Promoter/Homer		PWMs	0.00416136	0.569916
up_REC_deseq2	3696	homer__ATAGTGCCACCTGGTGGCCA_CTCF	CTCF(Zf)/CD4+-CTCF-ChIP-Seq(Barski et al.)/Homer	Ctcf	PWMs	0.00415951	0.56908
up_REC_deseq2	3716	homer__BTCAAGGTCA_Nr5a2	Nr5a2(NR)/Pancreas-LRH1-ChIP-Seq(GSE34295)/Homer	Nr5a2	PWMs	0.00414644	0.563157
up_REC_deseq2	3985	homer__TTCGCGCGAAAA_E2F	E2F(E2F)/Hela-CellCycle-Expression/Homer		PWMs	0.00402903	0.509954
up_REC_deseq2	4024	homer__ATTAACACCT_Eomes	Eomes(T-box)/H9-Eomes-ChIP-Seq(GSE26097)/Homer	Eomes	PWMs	0.00400854	0.500669
up_REC_deseq2	4137	homer__GGNTCTCGCGAGAAC_ZBTB33	ZBTB33(Zf)/GM12878-ZBTB33-ChIP-Seq(GSE32465)/Homer	Zbtb33	PWMs	0.00396811	0.482347
up_REC_deseq2	4368	homer__TGCAGTTCCAANAGTGGCCA_CTCF-SatelliteElement	CTCF-SatelliteElement(Zf?)/CD4+-CTCF-ChIP-Seq(Barski et al.)/Homer	Ctcf	PWMs	0.00386895	0.437416
up_REC_deseq2	4485	homer__GSCTGTCACTCA_PBX1	PBX1(Homeobox)/MCF7-PBX1-ChIP-Seq(GSE28007)/Homer	Pbx1	PWMs	0.00382322	0.416693
up_REC_deseq2	4636	homer__ACATCCTGGT_SPDEF	SPDEF(ETS)/VCaP-SPDEF-ChIP-Seq(SRA014231)/Homer	Spdef	PWMs	0.00377137	0.393195
up_REC_deseq2	4637	homer__GKTAATGR_Nkx6.1	Nkx6.1(Homeobox)/Islet-Nkx6.1-ChIP-Seq(GSE40975)/Homer	Nkx6-1	PWMs	0.00377137	0.393195
up_REC_deseq2	4701	homer__AGGCCTGG_ZFX	ZFX(Zf)/mES-Zfx-ChIP-Seq(GSE11431)/Homer	Zfx	PWMs	0.00374196	0.379872
up_REC_deseq2	4882	homer__AGAGGAAGTG_PU.1	PU.1(ETS)/ThioMac-PU.1-ChIP-Seq(GSE21512)/Homer	Spi1	PWMs	0.00368658	0.354774
up_REC_deseq2	4955	homer__NTATYGATCH_HNF6	HNF6(Homeobox)/Liver-Hnf6-ChIP-Seq(ERP000394)/Homer	Onecut1	PWMs	0.00366169	0.343497
up_REC_deseq2	5007	homer__TTCAAGGTCA_Nr5a2	Nr5a2(NR)/mES-Nr5a2-ChIP-Seq(GSE19019)/Homer	Nr5a2	PWMs	0.003641	0.334122
up_REC_deseq2	5069	homer__CCWGGAATGY_TEAD2	TEAD2(TEA)/Py2T-Tead2-ChIP-Seq(GSE55709)/Homer	Tead2	PWMs	0.00361635	0.322952
up_REC_deseq2	5088	homer__TGCTGAGTCA_Bach2	Bach2(bZIP)/OCILy7-Bach2-ChIP-Seq(GSE44420)/Homer	Bach2	PWMs	0.00360811	0.319216
up_REC_deseq2	5243	homer__TCACGTGAYH_Cbf1	Cbf1(bHLH)/Yeast-Cbf1-ChIP-Seq(GSE29506)/Homer		PWMs	0.00356245	0.298529
up_REC_deseq2	5529	homer__AACAGGAAGT_Ets1-distal	Ets1-distal(ETS)/CD4+-PolII-ChIP-Seq(Barski et al.)/Homer	Ets1	PWMs	0.0034781	0.260304
up_REC_deseq2	5593	homer__GATGACGTCA_Atf1	Atf1(bZIP)/K562-ATF1-ChIP-Seq(GSE31477)/Homer	Atf1	PWMs	0.00345882	0.25157
up_REC_deseq2	5799	homer__GGTCACGTGA_USF1	USF1(bHLH)/GM12878-Usf1-ChIP-Seq(GSE32465)/Homer	Usf1	PWMs	0.00340708	0.228126
up_REC_deseq2	5862	homer__ATTCTCGCGAGA_GFX	GFX(?)/Promoter/Homer		PWMs	0.00338867	0.219783
up_REC_deseq2	6312	homer__NNTGTGGATTSS_Foxh1	Foxh1(Forkhead)/hESC-FOXH1-ChIP-Seq(GSE29422)/Homer	Foxh1	PWMs	0.00326969	0.165869
up_REC_deseq2	6329	homer__ATGACGTCATCN_JunD	JunD(bZIP)/K562-JunD-ChIP-Seq/Homer	Jund	PWMs	0.00326659	0.164463
up_REC_deseq2	6433	homer__AGGTCTCTAACC_PRDM14	PRDM14(Zf)/H1-PRDM14-ChIP-Seq(GSE22767)/Homer	Prdm14	PWMs	0.00324477	0.154574
up_REC_deseq2	6475	homer__AYTAAACCGG_Unknown3	Unknown3/Arabidopsis-Promoters/Homer		PWMs	0.00323574	0.150482
up_REC_deseq2	6589	homer__CTTCCGGGAA_Stat3	Stat3(Stat)/mES-Stat3-ChIP-Seq(GSE11431)/Homer	Stat3	PWMs	0.00321509	0.141126
up_REC_deseq2	6602	homer__ATTTCCTGTN_EWS_ERG-fusion	EWS:ERG-fusion(ETS)/CADO_ES1-EWS:ERG-ChIP-Seq(SRA014231)/Homer	Erg	PWMs	0.00321101	0.139276
up_REC_deseq2	6629	homer__TGACCTTTNCNT_Nur77	Nur77(NR)/K562-NR4A1-ChIP-Seq(GSE31363)/Homer	Nr4a1	PWMs	0.00320371	0.135968
up_REC_deseq2	6644	homer__AAAGRGGAAGTG_SpiB	SpiB(ETS)/OCILY3-SPIB-ChIP-Seq(GSE56857)/Homer	Spib	PWMs	0.0031997	0.134153
up_REC_deseq2	6680	homer__CCCACGTGCT_Pho2	Pho2(bHLH)/Yeast-Pho2-ChIP-Seq(GSE29506)/Homer		PWMs	0.00319287	0.131058
up_REC_deseq2	6762	homer__TWGTCTGV_Smad3	Smad3(MAD)/NPC-Smad3-ChIP-Seq(GSE36673)/Homer	Smad3	PWMs	0.00317639	0.123587
up_REC_deseq2	6771	homer__GNCCACGTGG_n-Myc	n-Myc(bHLH)/mES-nMyc-ChIP-Seq(GSE11431)/Homer	Mycn	PWMs	0.00317517	0.123036
up_REC_deseq2	6838	homer__NCCACGTG_c-Myc	c-Myc(bHLH)/LNCAP-cMyc-ChIP-Seq(Unpublished)/Homer	Myc,Bmyc	PWMs	0.00316249	0.117291
up_REC_deseq2	6949	homer__GGAAATTCCC_NFkB-p65-Rel	NFkB-p65-Rel(RHD)/ThioMac-LPS-Expression(GSE23622)/Homer	Rela	PWMs	0.00314541	0.109553
up_REC_deseq2	7064	homer__CCGGTCACGTGA_E-box	E-box(bHLH)/Promoter/Homer		PWMs	0.0031239	0.0998052
up_REC_deseq2	7094	homer__ACATCAAAGG_Tcf3	Tcf3(HMG)/mES-Tcf3-ChIP-Seq(GSE11724)/Homer	Tcf3	PWMs	0.00311672	0.0965501
up_REC_deseq2	7224	homer__GTCCCCAGGGGA_EBF1	EBF1(EBF)/Near-E2A-ChIP-Seq(GSE21512)/Homer	Ebf1	PWMs	0.00309415	0.0863221
up_REC_deseq2	7346	homer__GATGACTCAGCA_NF-E2	NF-E2(bZIP)/K562-NFE2-ChIP-Seq(GSE31477)/Homer	Nfe2	PWMs	0.00306965	0.0752226
up_REC_deseq2	7485	homer__CNCTTCCNGGAAGN_Stat3+il21	Stat3+il21(Stat)/CD4-Stat3-ChIP-Seq(GSE19198)/Homer	Il21,Stat3	PWMs	0.00304312	0.0631981
up_REC_deseq2	7815	homer__GCTGASTCAGCA_MafK	MafK(bZIP)/C2C12-MafK-ChIP-Seq(GSE36030)/Homer	Mafk	PWMs	0.00298553	0.0371036
up_REC_deseq2	8015	homer__GAGGTCAAAGGTCA_TR4	TR4(NR),DR1/Hela-TR4-ChIP-Seq(GSE24685)/Homer	Nr2c2	PWMs	0.00295146	0.0216639
up_REC_deseq2	8083	homer__CARTGGAGCGCRYTTGCATT_LIN-15B	LIN-15B(Zf)/cElegans-L3-LIN15B-ChIP-Seq(modEncode)/Homer		PWMs	0.00293956	0.0162742
up_REC_deseq2	8216	homer__NATGTTGCAA_CEBP_AP1	CEBP:AP1(bZIP)/ThioMac-CEBPb-ChIP-Seq(GSE21512)/Homer	Cebpb,Jun	PWMs	0.00291943	0.00714913
up_REC_deseq2	8241	homer__GTCACGTGGT_Usf2	Usf2(bHLH)/C2C12-Usf2-ChIP-Seq(GSE36030)/Homer	Usf2	PWMs	0.00291633	0.0057439
up_REC_deseq2	8405	homer__GNCACGTG_BMAL1	BMAL1(bHLH)/Liver-Bmal1-ChIP-Seq(GSE39860)/Homer	Arntl	PWMs	0.00288975	-0.00629837
up_REC_deseq2	8458	homer__KCACGTGMCN_bHLHE40	bHLHE40(bHLH)/HepG2-BHLHE40-ChIP-Seq(GSE31477)/Homer	Bhlhe40	PWMs	0.00288045	-0.0105141
up_REC_deseq2	8526	homer__GHCACGTG_CLOCK	CLOCK(bHLH)/Liver-Clock-ChIP-Seq(GSE39860)/Homer	Clock	PWMs	0.00286895	-0.0157258
up_REC_deseq2	8555	homer__CGGAAGTGAAAC_PU.1-IRF	PU.1-IRF(ETS:IRF)/Bcell-PU.1-ChIP-Seq(GSE21512)/Homer	Spi1	PWMs	0.00286577	-0.0171666
up_REC_deseq2	8562	homer__CTATAAAAGCSV_TATA-box	TATA-box/Drosophila-Promoters/Homer		PWMs	0.00286451	-0.0177359
up_REC_deseq2	8589	homer__CTAATKGV_Isl1	Isl1(Homeobox)/Neuron-Isl1-ChIP-Seq(GSE31456)/Homer	Isl1	PWMs	0.0028609	-0.0193723
up_REC_deseq2	8672	homer__NNWWWTGGGCYTDDN_PCF	PCF/Arabidopsis-Promoters/Homer		PWMs	0.00284747	-0.0254557
up_REC_deseq2	8712	homer__CAAAGGTCAG_Erra	Erra(NR)/HepG2-Erra-ChIP-Seq(GSE31477)/Homer	Esrra	PWMs	0.00283994	-0.0288709
up_REC_deseq2	8718	homer__GCACGTACCC_HIF2a	HIF2a(bHLH)/785_O-HIF2a-ChIP-Seq(GSE34871)/Homer	Epas1	PWMs	0.00283864	-0.0294579
up_REC_deseq2	8836	homer__GTAGGTCACTGGGTCA_Reverb	Reverb(NR),DR2/RAW-Reverba.biotin-ChIP-Seq(GSE45914)/Homer		PWMs	0.00281823	-0.0387075
up_REC_deseq2	8919	homer__HHCACGCGCBTN_FHY3	FHY3(FAR1)/Arabidopsis-FHY3-ChIP-Seq(GSE30711)/Homer		PWMs	0.00280465	-0.0448621
up_REC_deseq2	8951	homer__GGGTTACTANAGGTCA_LXRE	LXRE(NR),DR4/RAW-LXRb.biotin-ChIP-Seq(GSE21512)/Homer		PWMs	0.00279923	-0.0473168
up_REC_deseq2	8966	homer__AGGTGTGAAM_Tbet	Tbet(T-box)/CD8-Tbet-ChIP-Seq(GSE33802)/Homer	Tbx21	PWMs	0.00279793	-0.0479038
up_REC_deseq2	9037	homer__AGGTCANTGACCTN_FXR	FXR(NR),IR1/Liver-FXR-ChIP-Seq(Chong et al.)/Homer	Nr1h4	PWMs	0.00278851	-0.0521728
up_REC_deseq2	9287	homer__ACWTCAAAGG_TCFL2	TCFL2(HMG)/K562-TCF7L2-ChIP-Seq(GSE29196)/Homer	Tcf7l2	PWMs	0.0027526	-0.0684486
up_REC_deseq2	9387	homer__CGTGGGTGGTCC_GLI3	GLI3(Zf)/Limb-GLI3-ChIP-Chip(GSE11077)/Homer	Gli3	PWMs	0.00273854	-0.0748166
up_REC_deseq2	9432	homer__GATGACTCATCN_Jun-AP1	Jun-AP1(bZIP)/K562-cJun-ChIP-Seq(GSE31477)/Homer	Jun	PWMs	0.00273105	-0.078214
up_REC_deseq2	9525	homer__TTCCKNAGAA_STAT6	STAT6(Stat)/Macrophage-Stat6-ChIP-Seq(GSE38377)/Homer	Stat6	PWMs	0.00271809	-0.0840839
up_REC_deseq2	9809	homer__NTTTCCAGGAAA_STAT4	STAT4(Stat)/CD4-Stat4-ChIP-Seq(GSE22104)/Homer	Stat4	PWMs	0.0026797	-0.10148
up_REC_deseq2	9972	homer__GGTCANYTGAGGWCA_THRa	THRa(NR)/C17.2-THRa-ChIP-Seq(GSE38347)/Homer	Thra	PWMs	0.00265909	-0.110819
up_REC_deseq2	10149	homer__AGGTGTCA_Tbx5	Tbx5(T-box)/HL1-Tbx5.biotin-ChIP-Seq(GSE21529)/Homer	Tbx5	PWMs	0.00263581	-0.121367
up_REC_deseq2	10694	homer__ATGACGTCATCC_c-Jun-CRE	c-Jun-CRE(bZIP)/K562-cJun-ChIP-Seq(GSE31477)/Homer		PWMs	0.00256983	-0.151268
up_REC_deseq2	10919	homer__NNNNNBAGATAWYATCTVHN_GATA	GATA(Zf),IR3/iTreg-Gata3-ChIP-Seq(GSE20898)/Homer	Gata3	PWMs	0.00254349	-0.163204
up_REC_deseq2	10966	homer__RTCATGTGAC_MITF	MITF(bHLH)/MastCells-MITF-ChIP-Seq(GSE48085)/Homer	Mitf	PWMs	0.00253748	-0.165925
up_REC_deseq2	11057	homer__DATGASTCATHN_Atf3	Atf3(bZIP)/GBM-ATF3-ChIP-Seq(GSE33912)/Homer	Atf3	PWMs	0.0025272	-0.170585
up_REC_deseq2	11063	homer__NNATGASTCATH_Fra1	Fra1(bZIP)/BT549-Fra1-ChIP-Seq(GSE46166)/Homer		PWMs	0.002527	-0.170674
up_REC_deseq2	11223	homer__CKTCKTCTTY_Unknown4	Unknown4/Arabidopsis-Promoters/Homer		PWMs	0.00250416	-0.181027
up_REC_deseq2	11543	homer__CTGTTTAC_Foxo1	Foxo1(Forkhead)/RAW-Foxo1-ChIP-Seq(Fan et al.)/Homer	Foxo1	PWMs	0.00246682	-0.197943
up_REC_deseq2	11573	homer__HTGCTGAGTCAT_Nrf2	Nrf2(bZIP)/Lymphoblast-Nrf2-ChIP-Seq(GSE37589)/Homer	Nfe2l2	PWMs	0.00246388	-0.199277
up_REC_deseq2	11671	homer__ADBTAATTAR_Lhx3	Lhx3(Homeobox)/Neuron-Lhx3-ChIP-Seq(GSE31456)/Homer	Lhx3	PWMs	0.00245195	-0.204684
up_REC_deseq2	11760	homer__NGRTGACGTCAY_Atf7	Atf7(bZIP)/3T3L1-Atf7-ChIP-Seq(GSE56872)/Homer	Atf7	PWMs	0.00244143	-0.209452
up_REC_deseq2	11845	homer__NATTTCCNGGAAAT_STAT1	STAT1(Stat)/HelaS3-STAT1-ChIP-Seq(GSE12782)/Homer	Stat1	PWMs	0.00243063	-0.214343
up_REC_deseq2	11884	homer__AGGGGATTTCCC_NFkB-p65	NFkB-p65(RHD)/GM12787-p65-ChIP-Seq(GSE19485)/Homer	Rela	PWMs	0.00242647	-0.216229
up_REC_deseq2	11992	homer__CCTTTTATAGCC_TATA-Box	TATA-Box(TBP)/Promoter/Homer		PWMs	0.0024152	-0.221334
up_REC_deseq2	12012	homer__ATTTCTNAGAAA_STAT5	STAT5(Stat)/mCD4+-Stat5-ChIP-Seq(GSE12346)/Homer	Stat5a	PWMs	0.00241206	-0.222757
up_REC_deseq2	12113	homer__NGAGGTCANNGAGTTCANNN_VDR	VDR(NR),DR3/GM10855-VDR+vitD-ChIP-Seq(GSE22484)/Homer	Vdr	PWMs	0.00240131	-0.227631
up_REC_deseq2	12141	homer__GAAAGTGAAAGT_IRF1	IRF1(IRF)/PBMC-IRF1-ChIP-Seq(GSE43036)/Homer	Irf1	PWMs	0.00239813	-0.229071
up_REC_deseq2	12211	homer__GCCACGTG_E-box	E-box/Arabidopsis-Promoters/Homer		PWMs	0.00238973	-0.232878
up_REC_deseq2	12230	homer__NYTAATCCYB_Otx2	Otx2(Homeobox)/EpiLC-Otx2-ChIP-Seq(GSE56098)/Homer	Otx2	PWMs	0.00238686	-0.234176
up_REC_deseq2	12234	homer__ATGACTCATC_AP-1	AP-1(bZIP)/ThioMac-PU.1-ChIP-Seq(GSE21512)/Homer	Jun	PWMs	0.00238635	-0.234408
up_REC_deseq2	12251	homer__GKVTCADRTTWC_Six1	Six1(Homeobox)/Myoblast-Six1-ChIP-Chip(GSE20150)/Homer	Six1	PWMs	0.00238364	-0.235635
up_REC_deseq2	12297	homer__GGCAATTAAA_Unknown	Unknown(Homeobox)/Limb-p300-ChIP-Seq/Homer		PWMs	0.00237889	-0.237787
up_REC_deseq2	12488	homer__AAGCACTTAA_Nkx3.1	Nkx3.1(Homeobox)/LNCaP-Nkx3.1-ChIP-Seq(GSE28264)/Homer	Nkx3-1	PWMs	0.00235585	-0.248229
up_REC_deseq2	12516	homer__CCAAAAAGGG_SEP3	SEP3(MADS)/Arabidoposis-Flower-Sep3-ChIP-Seq/Homer		PWMs	0.00235173	-0.250096
up_REC_deseq2	12573	homer__AWWNTGCTGAGTCAT_Bach1	Bach1(bZIP)/K562-Bach1-ChIP-Seq(GSE31477)/Homer	Bach1	PWMs	0.00234663	-0.252409
up_REC_deseq2	12633	homer__GGYAGCAYDTGCTDCCCNNN_EBNA1	EBNA1(EBV virus)/Raji-EBNA1-ChIP-Seq(GSE30709)/Homer		PWMs	0.00233897	-0.255877
up_REC_deseq2	12647	homer__TTCTAGAABNTTCTA_HRE	HRE(HSF)/Striatum-HSF1-ChIP-Seq(GSE38000)/Homer	Hsf1	PWMs	0.00233775	-0.256429
up_REC_deseq2	12675	homer__TAATCCCN_Pitx1	Pitx1(Homeobox)/Chicken-Pitx1-ChIP-Seq(GSE38910)/Homer		PWMs	0.00233387	-0.25819
up_REC_deseq2	12739	homer__ACATCAAAGGGA_Tcf4	Tcf4(HMG)/Hct116-Tcf4-ChIP-Seq(SRA012054)/Homer	Tcf4	PWMs	0.00232657	-0.261498
up_REC_deseq2	12840	homer__GGGGGAATCCCC_NFkB-p50_p52	NFkB-p50,p52(RHD)/Monocyte-p50-ChIP-Chip(Schreiber et al.)/Homer	Nfkb1	PWMs	0.00231526	-0.266621
up_REC_deseq2	13174	homer__GTCACGCTCNCTGA_PAX5	PAX5(Paired,Homeobox),condensed/GM12878-PAX5-ChIP-Seq(GSE32465)/Homer	Pax5	PWMs	0.00227773	-0.283626
up_REC_deseq2	13264	homer__NNTTCTGGAANNTTCTAGAA_HRE	HRE(HSF)/HepG2-HSF1-ChIP-Seq(GSE31477)/Homer	Hsf1	PWMs	0.00226926	-0.287468
up_REC_deseq2	13481	homer__KCCACGTGAC_NPAS2	NPAS2(bHLH)/Liver-NPAS2-ChIP-Seq(GSE39860)/Homer	Npas2	PWMs	0.00224523	-0.298354
up_REC_deseq2	13580	homer__GNCCACGTGG_c-Myc	c-Myc(bHLH)/mES-cMyc-ChIP-Seq(GSE11431)/Homer	Myc	PWMs	0.00223581	-0.302624
up_REC_deseq2	13717	homer__AAGCACGTGBGD_Pho4	Pho4(bHLH)/Yeast-Pho4-ChIP-Seq(GSE29506)/Homer		PWMs	0.00222117	-0.309258
up_REC_deseq2	13804	homer__AAGGTCACNGTGACC_ERE	ERE(NR),IR3/MCF7-ERa-ChIP-Seq(Unpublished)/Homer		PWMs	0.00221245	-0.313207
up_REC_deseq2	13944	homer__RTACGTGC_HIF-1b	HIF-1b(HLH)/T47D-HIF1b-ChIP-Seq(GSE59937)/Homer	Arnt	PWMs	0.00219718	-0.320127
up_REC_deseq2	13948	homer__NHAACBGYYV_BMYB	BMYB(HTH)/Hela-BMYB-ChIP-Seq(GSE27030)/Homer		PWMs	0.00219679	-0.320304
up_REC_deseq2	14082	homer__AGATAASR_GATA3	GATA3(Zf)/iTreg-Gata3-ChIP-Seq(GSE20898)/Homer	Gata3	PWMs	0.0021807	-0.327597
up_REC_deseq2	14273	homer__BCACGTGVDN_PIF5ox	PIF5ox(bHLH)/Arabidopsis-PIF5ox-ChIP-Seq(GSE35062)/Homer		PWMs	0.00215934	-0.337274
up_REC_deseq2	14422	homer__AASCACTCAA_Nkx2.5	Nkx2.5(Homeobox)/HL1-Nkx2.5.biotin-ChIP-Seq(GSE21529)/Homer	Nkx2-5	PWMs	0.002146	-0.343322
up_REC_deseq2	14561	homer__AGGAAACAGCTG_ETS_E-box	ETS:E-box(ETS,bHLH)/HPC7-Scl-ChIP-Seq(GSE22178)/Homer		PWMs	0.00212967	-0.350721
up_REC_deseq2	14796	homer__TGCAARYGCGCTCYA_EFL-1	EFL-1(E2F)/cElegans-L1-EFL1-ChIP-Seq(modEncode)/Homer		PWMs	0.00210388	-0.362408
up_REC_deseq2	14865	homer__CTCTCTCTCY_GAGA-repeat	GAGA-repeat/Arabidopsis-Promoters/Homer		PWMs	0.00209638	-0.365805
up_REC_deseq2	15020	homer__NRRTGACGTCAT_Atf2	Atf2(bZIP)/3T3L1-Atf2-ChIP-Seq(GSE56872)/Homer	Atf2	PWMs	0.00208205	-0.372298
up_REC_deseq2	15102	homer__AGGTGHCAGACA_Tbox_Smad	Tbox:Smad(T-box,MAD)/ESCd5-Smad2_3-ChIP-Seq(GSE29422)/Homer		PWMs	0.00207314	-0.376336
up_REC_deseq2	15103	homer__GAAASYGAAASY_IRF2	IRF2(IRF)/Erythroblas-IRF2-ChIP-Seq(GSE36985)/Homer	Irf2	PWMs	0.00207287	-0.37646
up_REC_deseq2	15236	homer__AWTGATAAGA_ELT-3	ELT-3(Gata)/cElegans-L1-ELT3-ChIP-Seq(modEncode)/Homer		PWMs	0.0020574	-0.383469
up_REC_deseq2	15255	homer__AAATCACTGC_Gfi1b	Gfi1b(Zf)/HPC7-Gfi1b-ChIP-Seq(GSE22178)/Homer	Gfi1b	PWMs	0.00205552	-0.384322
up_REC_deseq2	15325	homer__TAATTAGN_Lhx2	Lhx2(Homeobox)/HFSC-Lhx2-ChIP-Seq(GSE48068)/Homer	Lhx2	PWMs	0.00204924	-0.387168
up_REC_deseq2	15407	homer__ACTGATAAGA_PQM-1	PQM-1(?)/cElegans-L3-ChIP-Seq(modEncode)/Homer		PWMs	0.00203974	-0.391473
up_REC_deseq2	15584	homer__CGGCTGCNGNNNNCAGATAA_GATA_SCL	GATA:SCL(Zf,bHLH)/Ter119-SCL-ChIP-Seq(GSE18720)/Homer	Tal1	PWMs	0.00202097	-0.399976
up_REC_deseq2	15602	homer__CTTGTTTACATA_Foxa2	Foxa2(Forkhead)/Liver-Foxa2-ChIP-Seq(GSE25694)/Homer	Foxa2	PWMs	0.00201881	-0.400954
up_REC_deseq2	15673	homer__ACAGGATGTGGT_ETS_RUNX	ETS:RUNX(ETS,Runt)/Jurkat-RUNX1-ChIP-Seq(GSE17954)/Homer	Runx1	PWMs	0.00201206	-0.404013
up_REC_deseq2	15681	homer__NATGASTCABNN_Fosl2	Fosl2(bZIP)/3T3L1-Fosl2-ChIP-Seq(GSE56872)/Homer	Fosl2	PWMs	0.00201132	-0.404351
up_REC_deseq2	15757	homer__TACGTGCV_HIF-1a	HIF-1a(bHLH)/MCF7-HIF1a-ChIP-Seq(GSE28352)/Homer	Hif1a	PWMs	0.00200292	-0.408158
up_REC_deseq2	15883	homer__ATTGCGCAAC_CEBP	CEBP(bZIP)/ThioMac-CEBPb-ChIP-Seq(GSE21512)/Homer	Cebpb	PWMs	0.00198835	-0.414757
up_REC_deseq2	15973	homer__GGAGCTGTCCATGGTGCTGA_REST-NRSF	REST-NRSF(Zf)/Jurkat-NRSF-ChIP-Seq/Homer	Rest	PWMs	0.00197948	-0.418777
up_REC_deseq2	16027	homer__GGGRAARRGRMCAGMTG_RBPJ_Ebox	RBPJ:Ebox(?,bHLH)/Panc1-Rbpj1-ChIP-Seq(GSE47459)/Homer	Rbpj	PWMs	0.00197336	-0.421552
up_REC_deseq2	16252	homer__CCGACAYYTYACGGG_GEI-11	GEI-11(Myb?)/cElegans-L4-GEI11-ChIP-Seq(modEncode)/Homer		PWMs	0.00194937	-0.43242
up_REC_deseq2	16270	homer__AGATGKDGAGATAAG_GATA3	GATA3(Zf),DR4/iTreg-Gata3-ChIP-Seq(GSE20898)/Homer	Gata3	PWMs	0.0019478	-0.433132
up_REC_deseq2	16272	homer__ACCACGTGGTCN_Max	Max(bHLH)/K562-Max-ChIP-Seq(GSE31477)/Homer	Max	PWMs	0.00194741	-0.43331
up_REC_deseq2	16274	homer__AGTAAACAAAAAAGAACANA_FOXA1_AR	FOXA1:AR(Forkhead,NR)/LNCAP-AR-ChIP-Seq(GSE27824)/Homer	Foxa1,Ar	PWMs	0.0019471	-0.433452
up_REC_deseq2	16295	homer__ANTTCTTAAGAA_STAT6	STAT6(Stat)/CD4-Stat6-ChIP-Seq(GSE22104)/Homer	Stat6	PWMs	0.00194537	-0.434235
up_REC_deseq2	16357	homer__DATGASTCAT_BATF	BATF(bZIP)/Th17-BATF-ChIP-Seq(GSE39756)/Homer	Batf	PWMs	0.00194003	-0.436654
up_REC_deseq2	16392	homer__GGCVGTTR_MYB	MYB(HTH)/ERMYB-Myb-ChIPSeq(GSE22095)/Homer	Myb	PWMs	0.00193599	-0.438486
up_REC_deseq2	16463	homer__RGGGTAWWWTHGTAA_Unknown1	Unknown1/Arabidopsis-Promoters/Homer		PWMs	0.00192865	-0.441812
up_REC_deseq2	16477	homer__ACTGAAACCA_IRF4	IRF4(IRF)/GM12878-IRF4-ChIP-Seq(GSE32465)/Homer	Irf4	PWMs	0.00192719	-0.44247
up_REC_deseq2	16556	homer__CGTRNAAARTGA_ABF1	ABF1/SacCer-Promoters/Homer		PWMs	0.00191848	-0.446419
up_REC_deseq2	16611	homer__GCTAATCC_CRX	CRX(Homeobox)/Retina-Crx-ChIP-Seq(GSE20012)/Homer	Crx	PWMs	0.00191243	-0.449159
up_REC_deseq2	16625	homer__ANTTMRCASBNNNGTGYKAAN_Brachyury	Brachyury(T-box)/Mesoendoderm-Brachyury-ChIP-exo(GSE54963)/Homer		PWMs	0.00191106	-0.449781
up_REC_deseq2	16729	homer__CTGGCAGGCTGCCA_Tlx_	Tlx?(NR)/NPC-H3K4me1-ChIP-Seq(GSE16256)/Homer	Nr2e1	PWMs	0.00189995	-0.454815
up_REC_deseq2	16768	homer__TGACCTTTGCCCCA_PPARE	PPARE(NR),DR1/3T3L1-Pparg-ChIP-Seq(GSE13511)/Homer	Pparg	PWMs	0.00189599	-0.456612
up_REC_deseq2	16841	homer__CCATATATGGNA_CArG	CArG(MADS)/PUER-Srf-ChIP-Seq(Sullivan et al.)/Homer	Srf	PWMs	0.00188802	-0.460222
up_REC_deseq2	16904	homer__GCGATGAGMT_TOD6_	TOD6?/SacCer-Promoters/Homer		PWMs	0.00188103	-0.463389
up_REC_deseq2	16939	homer__ACVAKCTGGCAGCGC_Unknown3	Unknown3/Drosophila-Promoters/Homer		PWMs	0.00187777	-0.464865
up_REC_deseq2	17011	homer__NAGTTTCABTHTGACTNW_bZIP_IRF	bZIP:IRF(bZIP,IRF)/Th17-BatF-ChIP-Seq(GSE39756)/Homer	Batf	PWMs	0.00187035	-0.468227
up_REC_deseq2	17169	homer__NTCAGTYG_Initiator	Initiator/Drosophila-Promoters/Homer		PWMs	0.00185418	-0.475555
up_REC_deseq2	17171	homer__HTTTCCCASG_Rbpj1	Rbpj1(?)/Panc1-Rbpj1-ChIP-Seq(GSE47459)/Homer		PWMs	0.00185406	-0.475609
up_REC_deseq2	17226	homer__AVYTATCGATAD_DREF	DREF/Drosophila-Promoters/Homer		PWMs	0.00184755	-0.478562
up_REC_deseq2	17263	homer__NCCTTATCTC_Gata2	Gata2(Zf)/K562-GATA2-ChIP-Seq(GSE18829)/Homer	Gata2	PWMs	0.00184417	-0.480091
up_REC_deseq2	17283	homer__NNNVCTGWGYAAACASN_Fox_Ebox	Fox:Ebox(Forkhead,bHLH)/Panc1-Foxa2-ChIP-Seq(GSE47459)/Homer	Foxa2	PWMs	0.00184248	-0.480856
up_REC_deseq2	17349	homer__MYGGTCACACTG_Unknown1	Unknown1(NR/Ini-like)/Drosophila-Promoters/Homer		PWMs	0.00183467	-0.484396
up_REC_deseq2	17482	homer__NAGATWNBNATCTNN_GATA	GATA(Zf),IR4/iTreg-Gata3-ChIP-Seq(GSE20898)/Homer	Gata3	PWMs	0.00181979	-0.491137
up_REC_deseq2	17491	homer__AGTTTCAGTTTC_ISRE	ISRE(IRF)/ThioMac-LPS-Expression(GSE23622)/Homer		PWMs	0.00181881	-0.491582
up_REC_deseq2	17515	homer__TBGCACGCAA_Arnt_Ahr	Arnt:Ahr(bHLH)/MCF7-Arnt-ChIP-Seq(Lo et al.)/Homer	Ahr,Arnt	PWMs	0.0018152	-0.493219
up_REC_deseq2	17550	homer__CAGATAAGGN_Gata1	Gata1(Zf)/K562-GATA1-ChIP-Seq(GSE18829)/Homer	Gata1	PWMs	0.001811	-0.495122
up_REC_deseq2	17670	homer__NWAACCACADNN_RUNX2	RUNX2(Runt)/PCa-RUNX2-ChIP-Seq(GSE33889)/Homer	Runx2	PWMs	0.00180001	-0.500102
up_REC_deseq2	17850	homer__CTTGGCACNGTGCCAA_NF1	NF1(CTF)/LNCAP-NF1-ChIP-Seq(Unpublished)/Homer	Nf1	PWMs	0.00178007	-0.509139
up_REC_deseq2	17872	homer__NNNCTTTCCAGGAAA_Bcl6	Bcl6(Zf)/Liver-Bcl6-ChIP-Seq(GSE31578)/Homer	Bcl6	PWMs	0.00177752	-0.510295
up_REC_deseq2	17994	homer__VAGRACAKNCTGTBC_PR	PR(NR)/T47D-PR-ChIP-Seq(GSE31130)/Homer		PWMs	0.0017655	-0.515738
up_REC_deseq2	18025	homer__CTGTCTGG_Smad2	Smad2(MAD)/ES-SMAD2-ChIP-Seq(GSE29422)/Homer	Smad2	PWMs	0.0017626	-0.517054
up_REC_deseq2	18074	homer__ACTTTCGTTTCT_T1ISRE	T1ISRE(IRF)/ThioMac-Ifnb-Expression/Homer		PWMs	0.00175754	-0.519349
up_REC_deseq2	18087	homer__CATCMCTA_Unknown2	Unknown2/Drosophila-Promoters/Homer		PWMs	0.0017562	-0.519954
up_REC_deseq2	18299	homer__YTAATYNRATTA_Phox2a	Phox2a(Homeobox)/Neuron-Phox2a-ChIP-Seq(GSE31456)/Homer	Phox2a	PWMs	0.00173135	-0.531213
up_REC_deseq2	18364	homer__CAGAGGNCAAAGTCCA_HNF4a	HNF4a(NR),DR1/HepG2-HNF4a-ChIP-Seq(GSE25021)/Homer	Hnf4a	PWMs	0.0017228	-0.535091
up_REC_deseq2	18462	homer__TAATCHGATTAC_Pax7	Pax7(Paired,Homeobox),long/Myoblast-Pax7-ChIP-Seq(GSE25064)/Homer	Pax7	PWMs	0.00170988	-0.540943
up_REC_deseq2	18602	homer__ACCGTGACTAATTNN_PAX3_FKHR-fusion	PAX3:FKHR-fusion(Paired,Homeobox)/Rh4-PAX3:FKHR-ChIP-Seq(GSE19063)/Homer	Foxo1,Pax3	PWMs	0.00169371	-0.548272
up_REC_deseq2	18792	homer__CTYTCTYTCTCTCTC_GAGA-repeat	GAGA-repeat/SacCer-Promoters/Homer		PWMs	0.00167098	-0.558571
up_REC_deseq2	18880	homer__AAATTSAATTTN_CES-1	CES-1(Homeobox)/cElegans-L1-CES1-ChIP-Seq(modEncode)/Homer		PWMs	0.00165748	-0.56469
up_REC_deseq2	18966	homer__RSCACTYRAG_Nkx2.1	Nkx2.1(Homeobox)/LungAC-Nkx2.1-ChIP-Seq(GSE43252)/Homer	Nkx2-1	PWMs	0.0016488	-0.568621
up_REC_deseq2	19002	homer__NTNATGCAAYMNNHTGMAAY_CEBP_CEBP	CEBP:CEBP(bZIP)/MEF-Chop-ChIP-Seq(GSE35681)/Homer		PWMs	0.00164393	-0.570826
up_REC_deseq2	19031	homer__NTAATTDGCYAATTANNWWD_Pax7	Pax7(Paired,Homeobox),longest/Myoblast-Pax7-ChIP-Seq(GSE25064)/Homer	Pax7	PWMs	0.00163926	-0.572943
up_REC_deseq2	19216	homer__TAGGGCAAAGGTCA_RXR	RXR(NR),DR1/3T3L1-RXR-ChIP-Seq(GSE13511)/Homer		PWMs	0.00161811	-0.582531
up_REC_deseq2	19345	homer__ACTTTCACTTTC_PRDM1	PRDM1(Zf)/Hela-PRDM1-ChIP-Seq(GSE31477)/Homer	Prdm1	PWMs	0.00160327	-0.589254
up_REC_deseq2	19411	homer__GGTCCCTAGGGA_EBF	EBF(EBF)/proBcell-EBF-ChIP-Seq(GSE21978)/Homer	Ebf1	PWMs	0.00159404	-0.593434
up_REC_deseq2	19461	homer__KCCGGGTAAYRR_REB1	REB1/SacCer-Promoters/Homer		PWMs	0.00158945	-0.595516
up_REC_deseq2	19735	homer__ANCAGCTG_SCL	SCL(bHLH)/HPC7-Scl-ChIP-Seq(GSE13511)/Homer	Tal1	PWMs	0.00155683	-0.610297
up_REC_deseq2	19842	homer__TGGCAGTTGG_AMYB	AMYB(HTH)/Testes-AMYB-ChIP-Seq(GSE44588)/Homer		PWMs	0.00154003	-0.61791
up_REC_deseq2	19884	homer__ADGGYAGYAGCATCT_PRDM9	PRDM9(Zf)/Testis-DMC1-ChIP-Seq(GSE35498)/Homer	Prdm9	PWMs	0.001535	-0.620187
up_REC_deseq2	20083	homer__ATTTTCCATT_NFAT	NFAT(RHD)/Jurkat-NFATC1-ChIP-Seq(Jolma et al.)/Homer	Nfatc1	PWMs	0.00151141	-0.630878
up_REC_deseq2	20146	homer__AAYTAGGTCA_RORgt	RORgt(NR)/EL4-RORgt.Flag-ChIP-Seq(GSE56019)/Homer		PWMs	0.00150442	-0.634044
up_REC_deseq2	20317	homer__VGCTGWCAVB_Meis1	Meis1(Homeobox)/MastCells-Meis1-ChIP-Seq(GSE48085)/Homer	Meis1	PWMs	0.00148162	-0.644378
up_REC_deseq2	20488	homer__VAGRACAKWCTGTYC_GRE	GRE(NR),IR3/RAW264.7-GRE-ChIP-Seq(Unpublished)/Homer		PWMs	0.00145763	-0.655247
up_REC_deseq2	20599	homer__GGYCATAAAW_caudal	caudal(Homeobox)/Drosophila-Embryos-ChIP-Chip(modEncode)/Homer		PWMs	0.00144613	-0.660459
up_REC_deseq2	20641	homer__ACATGCCCGGGCAT_p53	p53(p53)/mES-cMyc-ChIP-Seq(GSE11431)/Homer	Trp53	PWMs	0.00144138	-0.662611
up_REC_deseq2	20684	homer__GTCATAAAAN_Cdx2	Cdx2(Homeobox)/mES-Cdx2-ChIP-Seq(GSE14586)/Homer	Cdx2	PWMs	0.00143479	-0.665599
up_REC_deseq2	20724	homer__CCAAAAATAG_Mef2a	Mef2a(MADS)/HL1-Mef2a.biotin-ChIP-Seq(GSE21529)/Homer	Mef2a	PWMs	0.00142847	-0.668463
up_REC_deseq2	20798	homer__RGGATTAR_GSC	GSC(Homeobox)/FrogEmbryos-GSC-ChIP-Seq(DRA000576)/Homer		PWMs	0.00141689	-0.67371
up_REC_deseq2	20873	homer__CGGTCACGCCAC_Srebp2	Srebp2(bHLH)/HepG2-Srebp2-ChIP-Seq(GSE31477)/Homer	Srebf2	PWMs	0.00140476	-0.679207
up_REC_deseq2	20876	homer__AAAAATACCRMA_Unknown4	Unknown4/Drosophila-Promoters/Homer		PWMs	0.0014046	-0.679278
up_REC_deseq2	20908	homer__GCTGTGGTTT_RUNX-AML	RUNX-AML(Runt)/CD4+-PolII-ChIP-Seq(Barski et al.)/Homer		PWMs	0.00139993	-0.681395
up_REC_deseq2	20970	homer__NBWGATAAGR_Gata4	Gata4(Zf)/Heart-Gata4-ChIP-Seq(GSE35151)/Homer	Gata4	PWMs	0.00139318	-0.684454
up_REC_deseq2	21034	homer__AACAGCTG_MyoG	MyoG(bHLH)/C2C12-MyoG-ChIP-Seq(GSE36024)/Homer	Myog	PWMs	0.00138403	-0.688599
up_REC_deseq2	21202	homer__GCTGATAASV_Unknown5	Unknown5/Drosophila-Promoters/Homer		PWMs	0.00136118	-0.698951
up_REC_deseq2	21256	homer__NAHCAGCTGD_Ap4	Ap4(bHLH)/AML-Tfap4-ChIP-Seq(GSE45738)/Homer	Tfap4	PWMs	0.00135396	-0.702224
up_REC_deseq2	21319	homer__ANACAGCTGC_E2A	E2A(bHLH)/proBcell-E2A-ChIP-Seq(GSE21978)/Homer		PWMs	0.00134395	-0.70676
up_REC_deseq2	21320	homer__AGATSTNDNNDSAGATAASN_GATA3	GATA3(Zf),DR8/iTreg-Gata3-ChIP-Seq(GSE20898)/Homer	Gata3	PWMs	0.00134376	-0.706849
up_REC_deseq2	21327	homer__TGATTRATGGCY_Hoxb4	Hoxb4(Homeobox)/ES-Hoxb4-ChIP-Seq(GSE34014)/Homer	Hoxb4	PWMs	0.00134168	-0.707792
up_REC_deseq2	21423	homer__NAGAACAGNCTGTTCT_GRE	GRE(NR),IR3/A549-GR-ChIP-Seq(GSE32465)/Homer		PWMs	0.00132574	-0.715013
up_REC_deseq2	21480	homer__GTCATGCHTGRCTGS_Pax8	Pax8(Paired,Homeobox)/Thyroid-Pax8-ChIP-Seq(GSE26938)/Homer		PWMs	0.00131636	-0.719265
up_REC_deseq2	21513	homer__AAACGACGTCGTTTT_Unknown2	Unknown2/Arabidopsis-Promoters/Homer		PWMs	0.00130909	-0.722555
up_REC_deseq2	21530	homer__AGAACAGNCTGTTCTT_ARE	ARE(NR)/LNCAP-AR-ChIP-Seq(GSE27824)/Homer	Ar	PWMs	0.00130674	-0.723623
up_REC_deseq2	21726	homer__GCAGCCAAGCGTGACC_PAX5	PAX5(Paired,Homeobox)/GM12878-PAX5-ChIP-Seq(GSE32465)/Homer	Pax5	PWMs	0.00127302	-0.738902
up_REC_deseq2	21759	homer__TGCTGACTCA_MafA	MafA(bZIP)/Islet-MafA-ChIP-Seq(GSE30298)/Homer	Mafa	PWMs	0.00126674	-0.741748
up_REC_deseq2	21783	homer__ATGMATATDC_Pit1	Pit1(Homeobox)/GCrat-Pit1-ChIP-Seq(GSE58009)/Homer		PWMs	0.00126297	-0.743456
up_REC_deseq2	21986	homer__CGGTTTCAAA_CHR	CHR(?)/Hela-CellCycle-Expression/Homer		PWMs	0.0012287	-0.758985
up_REC_deseq2	22139	homer__ACAGCTGTTN_Ptf1a	Ptf1a(bHLH)/Panc1-Ptf1a-ChIP-Seq(GSE47459)/Homer	Ptf1a	PWMs	0.00120221	-0.770991
up_REC_deseq2	22184	homer__HWWGTCAGCAWWTTT_MafF	MafF(bZIP)/HepG2-MafF-ChIP-Seq(GSE31477)/Homer	Maff	PWMs	0.00119616	-0.773731
up_REC_deseq2	22187	homer__ATTTAATGGG_EGL-5	EGL-5(Homeobox)/cElegans-L3-EGL5-ChIP-Seq(modEncode)/Homer		PWMs	0.00119592	-0.773837
up_REC_deseq2	22276	homer__ACTYKNATTCGTGNTACTTC_Mouse_Recombination_Hotspot	Mouse_Recombination_Hotspot(Zf)/Testis-DMC1-ChIP-Seq(GSE24438)/Homer	Dmc1	PWMs	0.00118022	-0.780952
up_REC_deseq2	22328	homer__NCYAATAAAA_HOXD13	HOXD13(Homeobox)/Chicken-Hoxd13-ChIP-Seq(GSE38910)/Homer		PWMs	0.00117206	-0.784652
up_REC_deseq2	22430	homer__ACAGCTGCTG_Tcf12	Tcf12(bHLH)/GM12878-Tcf12-ChIP-Seq(GSE32465)/Homer	Tcf12	PWMs	0.00115149	-0.793973
up_REC_deseq2	22479	homer__AGCAGCTGCTGC_MyoD	MyoD(bHLH)/Myotube-MyoD-ChIP-Seq(GSE21614)/Homer	Myod1	PWMs	0.00114132	-0.79858
up_REC_deseq2	22635	homer__ATGCATAATTCA_Pit1+1bp	Pit1+1bp(Homeobox)/GCrat-Pit1-ChIP-Seq(GSE58009)/Homer		PWMs	0.00110925	-0.813112
up_REC_deseq2	22852	homer__ATCACCCCAT_Srebp1a	Srebp1a(bHLH)/HepG2-Srebp1a-ChIP-Seq(GSE31477)/Homer	Srebf1	PWMs	0.0010623	-0.834387
up_REC_deseq2	22875	homer__BAACAGCTGT_Myf5	Myf5(bHLH)/GM-Myf5-ChIP-Seq(GSE24852)/Homer	Myf5	PWMs	0.00105606	-0.837215
up_REC_deseq2	23038	homer__AATTTTAAAA_Unknown6	Unknown6/Drosophila-Promoters/Homer		PWMs	0.00101626	-0.855252
up_REC_deseq2	23057	homer__DDAAAAATTTTY_SFP1	SFP1/SacCer-Promoters/Homer	Jazf1	PWMs	0.00101053	-0.857849
up_REC_deseq2	23107	homer__RACAGCTGTTBH_HLH-1	HLH-1(bHLH)/cElegans-Embryo-HLH1-ChIP-Seq(modEncode)/Homer		PWMs	0.000996276	-0.864305
up_REC_deseq2	23109	homer__NNVVCAGCTGBN_Ascl1	Ascl1(bHLH)/NeuralTubes-Ascl1-ChIP-Seq(GSE55840)/Homer	Ascl1	PWMs	0.000996119	-0.864377
up_REC_deseq2	23137	homer__GYCATCMATCAT_HOXA2	HOXA2(Homeobox)/mES-Hoxa2-ChIP-Seq(Donaldson et al.)/Homer		PWMs	0.000988779	-0.867703
up_REC_deseq2	23139	homer__GGTTAAACATTAAC_Hnf1	Hnf1(Homeobox)/Liver-Foxa2-Chip-Seq(GSE25694)/Homer	Hnf1a	PWMs	0.000988543	-0.86781
up_REC_deseq2	23180	homer__CAAACCACAG_RUNX	RUNX(Runt)/HPC7-Runx1-ChIP-Seq(GSE22178)/Homer	Runx1	PWMs	0.000978298	-0.872452
up_REC_deseq2	23234	homer__GAATGGAAAAAATGAGTCAT_NFAT_AP1	NFAT:AP1(RHD,bZIP)/Jurkat-NFATC1-ChIP-Seq(Jolma et al.)/Homer	Nfatc1,Jun,Fos	PWMs	0.000962792	-0.879478
up_REC_deseq2	23319	homer__TCATCAATCA_Pdx1	Pdx1(Homeobox)/Islet-Pdx1-ChIP-Seq(SRA008281)/Homer	Pdx1	PWMs	0.00093288	-0.893033
up_REC_deseq2	23342	homer__GGTGYTGACAGS_Tbx20	Tbx20(T-box)/Heart-Tbx20-ChIP-Seq(GSE29636)/Homer	Tbx20	PWMs	0.000926835	-0.895772
up_REC_deseq2	23392	homer__GGCCATAAATCA_HOXA9	HOXA9(Homeobox)/HSC-Hoxa9-ChIP-Seq(GSE33509)/Homer	Hoxa9	PWMs	0.000912233	-0.902389
up_REC_deseq2	23398	homer__GCCATCTGTT_NeuroD1	NeuroD1(bHLH)/Islet-NeuroD1-ChIP-Seq(GSE30298)/Homer	Neurod1	PWMs	0.000911173	-0.902869
up_REC_deseq2	23431	homer__NNNGCATGTCCNGACATGCC_p63	p63(p53)/Keratinocyte-p63-ChIP-Seq(GSE17611)/Homer	Trp63	PWMs	0.000901398	-0.907298
up_REC_deseq2	23440	homer__KTGTTTGC_PHA-4	PHA-4(Forkhead)/cElegans-Embryos-PHA4-ChIP-Seq(modEncode)/Homer		PWMs	0.000899043	-0.908366
up_REC_deseq2	23457	homer__BBHWTATATA_TATA-box	TATA-box/SacCer-Promoters/Homer		PWMs	0.000893547	-0.910856
up_REC_deseq2	23551	homer__CCAGGAACAG_AR-halfsite	AR-halfsite(NR)/LNCaP-AR-ChIP-Seq(GSE27824)/Homer	Ar	PWMs	0.000858533	-0.926722
up_REC_deseq2	23578	homer__GGCCATAAATCA_Hoxc9	Hoxc9(Homeobox)/Ainv15-Hoxc9-ChIP-Seq(GSE21812)/Homer	Hoxc9	PWMs	0.000850721	-0.930262
up_REC_deseq2	23587	homer__TAATCAATTA_Pax7	Pax7(Paired,Homeobox)/Myoblast-Pax7-ChIP-Seq(GSE25064)/Homer	Pax7	PWMs	0.000848287	-0.931365
up_REC_deseq2	23656	homer__AAAGTAAACA_FOXA1_GSE27824	FOXA1(Forkhead)/LNCAP-FOXA1-ChIP-Seq(GSE27824)/Homer	Foxa1	PWMs	0.000823321	-0.942678
up_REC_deseq2	23682	homer__AAAGTAAACA_FOXA1_GSE26831	FOXA1(Forkhead)/MCF7-FOXA1-ChIP-Seq(GSE26831)/Homer	Foxa1	PWMs	0.000814214	-0.946805
up_REC_deseq2	23685	homer__WTTTTCYYTTTT_RLR1_	RLR1?/SacCer-Promoters/Homer		PWMs	0.000813665	-0.947054
up_REC_deseq2	23809	homer__VNAVCAGCTGGC_Atoh1	Atoh1(bHLH)/Cerebellum-Atoh1-ChIP-Seq(GSE22111)/Homer	Atoh1	PWMs	0.000764636	-0.969271
up_REC_deseq2	23890	homer__AACATGCCCAGACATGCCCN_p53	p53(p53)/Saos-p53-ChIP-Seq(GSE15780)/Homer	Trp53	PWMs	0.000728561	-0.985618
up_REC_deseq2	23935	homer__AACAGCTGTTHN_E-box	E-box/Drosophila-Promoters/Homer		PWMs	0.000706147	-0.995774
up_REC_deseq2	23962	homer__VBSYGTCTGG_Smad4	Smad4(MAD)/ESC-SMAD4-ChIP-Seq(GSE29422)/Homer	Smad4	PWMs	0.000696726	-1.00004
up_REC_deseq2	24026	homer__DCYAAAAATAGM_Mef2c	Mef2c(MADS)/GM12878-Mef2c-ChIP-Seq(GSE32465)/Homer	Mef2c	PWMs	0.000659356	-1.01698
up_REC_deseq2	24059	homer__TTGCCAAG_NF1-halfsite	NF1-halfsite(CTF)/LNCaP-NF1-ChIP-Seq(Unpublished)/Homer	Nf1	PWMs	0.000638394	-1.02648
up_REC_deseq2	24165	homer__ATGATTRATG_LIN-39	LIN-39(Homeobox)/cElegans.L3-LIN39-ChIP-Seq(modEncode)/Homer		PWMs	0.000582221	-1.05193
up_REC_deseq2	24208	homer__AAACCACAAA_RUNX1	RUNX1(Runt)/Jurkat-RUNX1-ChIP-Seq(GSE29180)/Homer	Runx1	PWMs	0.000554821	-1.06435
up_REC_deseq2	24286	homer__NNTGTTTATTTTGGCA_NF1_FOXA1	NF1:FOXA1(CTF,Forkhead)/LNCAP-FOXA1-ChIP-Seq(GSE27824)/Homer	Foxa1,Nf1	PWMs	0.000486126	-1.09547
up_REC_deseq2	24392	homer__RCCATMTGTT_Olig2	Olig2(bHLH)/Neuron-Olig2-ChIP-Seq(GSE30882)/Homer	Olig2	PWMs	0.000339158	-1.16207
