# Supplementary material for: Transient histone deacetylase inhibition induces cellular memory of gene expression and 3D genome folding
Source: Nat Genet. 2026 Feb 4;58(2):404–17. doi: 10.1038/s41588-025-02489-4 (PMC12900649; doi:10.1038/s41588-025-02489-4)
Supplement: Supplementary file 18 — Statistical source data and unprocessed western blots. [file 41588_2025_2489_MOESM18_ESM.xlsx]

## Sheet: ED_Fig_7b_gast_48h_72h_K27ac
4346.77	K27ac_UT48
4261.56	K27ac_UT48
4076.24	K27ac_UT48
3844.46	K27ac_UT48
4256.31	K27ac_UT48
2314.58	K27ac_UT48
2974.18	K27ac_UT48
2898.22	K27ac_UT48
2905.09	K27ac_UT48
3879.3	K27ac_UT48
20362.1	K27ac_TSA48
14135.8	K27ac_TSA48
14535.2	K27ac_TSA48
16864.1	K27ac_TSA48
12982.2	K27ac_TSA48
9435.97	K27ac_TSA48
12013.3	K27ac_TSA48
7441.43	K27ac_TSA48
12430.5	K27ac_TSA48
8412.72	K27ac_TSA48
2509.15	K27ac_UT72
2977.8	K27ac_UT72
2786	K27ac_UT72
3151.86	K27ac_UT72
4757.83	K27ac_UT72
3080.83	K27ac_UT72
3771.34	K27ac_TSA72
3875.53	K27ac_TSA72
4002.53	K27ac_TSA72
4812.1	K27ac_TSA72
3970.57	K27ac_TSA72
4634.53	K27ac_TSA72

## Sheet: ED_Fig_7c_compGO
Cluster	ID	Description	GeneRatio	BgRatio	pvalue	p.adjust	qvalue	geneID	Count
ESC Up	GO:0006816	calcium ion transport	0.0418904	469/28891	1.28116084939643e-30	7.83942323745676e-27	5.18532996413608e-27	Htr2c/Akap6/Adrb1/Adrb2/Ednra/Mcur1/Tlr9/Atp2a1/Inpp5k/Bhlha15/P2rx6/Wnt3a/Agtr1a/Cacna1d/Epb41/Oprd1/Gas6/Drd1/Cacna1f/Ntsr1/Itpr2/Stc1/Ddit3/Ptger3/Ppp3cc/Psen2/Stac3/Pkd2l1/Plch2/Cracr2a/Nfatc1/Tmem37/Srl/Akap5/Hspa2/Slc24a2/Trpm6/Vdr/Trpc4/Thy1/Usp2/Crhr2/Slc8a3/Nmur1/Trpc1/Cxcr4/Isl1/Cacng2/Ngf/Trpc7/Cacna1i/Gnao1/Cdh23/Wfs1/Mchr1/Cx3cl1/Mylk/Casr/Kcne1/Ptpn22/Gja4/Kcne2/Kcne3/F2rl3/Adora2a/…	156
ESC Up	GO:0003341	cilium movement	0.0260473	234/28891	9.02729469547919e-28	2.76190081208186e-24	1.82683937390092e-24	Ttc29/Cfap44/Spef2/Spag6l/Ccdc39/Catspere1/Insl6/Meig1/Catspere2/Ttll9/Armc2/Dnah11/Hydin/Zmynd10/Ccdc38/Dnah5/Tacr1/Ropn1l/Rabl2/Nphp4/Cfap53/Efcab9/Tac2/Qrich2/Cfap221/Dnah7a/Neurl1a/Tekt5/Cfap43/Cfap58/Tacr3/Aqp4/Tcte1/Dnah10/Kif27/Rsph9/Dnah1/Drc7/Tekt3/Dnali1/Tekt2/H1f6/Bbs1/Dnah9/Cfap52/Cfap206/Nme5/Ccdc103/Ccdc65/Dnah2/Drc1/Ttll1/Celsr2/Tssk4/Dnaaf1/Celf3/Catsper3/AU040320/Spata33/Ulk4/Gas…	97
ESC Up	GO:0003012	muscle system process	0.0359828	446/28891	7.35284532648562e-22	3.74933837939713e-19	2.47997283160853e-19	Akap6/Adrb1/Myh11/Ptger4/Adrb2/Ednra/Spx/Atp8a2/Clcn1/Smpd3/Kcnj5/Hey2/Atp2a1/Htr7/Tcap/Gucy1a1/Cacna1d/Mylk2/Drd1/Chrna3/Chrnb4/Stc1/Rnf207/Tacr1/Ptger3/Dmpk/Psen2/Stac3/Lmod3/Scn3b/Ppp1r13l/Nfatc1/Srl/Kcnip2/Nkx2-5/Gja5/Abat/Mef2c/Slc8a3/Tacr3/Nppc/Prok2/Chrnd/Hcn4/Chrng/Cxcr4/Adora2b/Adra2a/Myl6b/Mylk/Pi16/Chga/Lmcd1/Oxtr/Tifab/Pde9a/Kcne1/Atp1a3/Kcne2/Kcne3/Abcc8/Ghsr/Pparg/Myod1/Asb2/Nol3/Co…	134
ESC Up	GO:0007389	pattern specification process	0.0316864	498/28891	2.26629557145334e-11	1.27224427538743e-09	8.41516800795566e-10	Dmrt2/Ednra/Daam2/Ctnnbip1/Ccdc39/Hey2/Dkk1/Wnt3a/Tcap/Ripply3/Cdon/Wif1/Dnah11/Dnah5/Tll2/Hes2/Stc1/Nkx3-1/Rnf207/Ddit3/Sostdc1/Frat1/Psen2/Ripply2/Sema3f/Cfap53/Fgf8/Grhl3/Nkx2-5/Vax2/Mef2c/Dlx1/Dlx2/Tdrd6/Trp63/Isl1/Efnb1/Hoxc4/Pcdh8/Pax7/Cyp26b1/Heyl/Emx1/Noto/Tifab/Hoxd12/Nkx3-2/Barx1/Foxn4/Nphp3/Cfap52/Fgfr4/Hoxc10/Hoxc5/Pax2/Mafb/Gpr161/Ift122/Asb2/Ccdc103/Dop1b/Apc2/Wnt1/Chrdl1/Tdrd7/Drc1…	118
ESC Up	GO:0045165	cell fate commitment	0.0206767	307/28891	4.66872851634425e-09	1.67064033868482e-07	1.1050330037146e-07	Ednra/Onecut2/Hey2/Dkk1/Bhlha15/Wnt3a/Wnt9a/Cdon/Barhl2/Nr2e1/Gfi1/Bhlhe23/Sostdc1/Isl2/Psen2/Ntf3/Neurog2/Fgf8/Kdr/Nkx2-5/Mef2c/Dlx1/Dlx2/Wnt16/Isl1/Tbx10/Vsx2/Pax7/Cyp26b1/Pdpn/Wnt8b/Olig2/Olig1/Foxn4/Gata1/Hoxc10/Pax2/Pparg/Myod1/Apc2/Wnt1/Dhh/Wnt9b/Irf4/Chrdl1/Myt1l/Batf/Foxc2/Arx/Slamf8/Tead3/Sox8/Hoxa13/Sox9/Cyld/Lhx6/Hes5/Dll3/Dll4/Tbx21/Glis1/Tbx6/Spn/Gata2/Tbr1/Casz1/Foxn1/Gata5/Prox1/Mn…	77
ESC Up	GO:0021675	nerve development	0.00886144	99/28891	1.24588294824017e-07	3.13726656801713e-06	2.07512234610503e-06	Ednra/Pou4f3/Sema3f/Ntf3/Col25a1/Ephb2/Gabrb2/Naglu/Isl1/Ngf/Tcirg1/Erbb3/Tifab/Adarb1/Pax2/Mafb/Itga4/Ret/Plxna3/Unc13a/Phox2b/Kcna2/Chrnb2/Hoxa1/Ntrk1/Scn8a/Sema3a/Phox2a/Nptx1/Npr2/Nrtn/Mnx1/Kcnq2	33
ESC Up	GO:0050770	regulation of axonogenesis	0.0128894	186/28891	1.45282901859124e-06	2.66163495950892e-05	1.76051924881289e-05	Slitrk1/Dixdc1/D130043K22Rik/Wnt3a/Rgma/Slit1/Sema3b/Sema3f/Myo5b/Chodl/Mbp/Pak3/Map3k13/Sema7a/Thy1/Ephb2/Ulk2/Sema4a/Ngf/Sema3g/Mt3/Rnd2/Ntrk2/Sema4g/Sema6d/Cdkl3/Fstl4/Efna1/Shox2/L1cam/Plxnd1/Lpar3/Ret/Mapt/Plxna3/Amigo1/Limk1/Sema6b/Plxnb3/Sema6c/Sema3a/Sema4f/Tiam2/Ache/Draxin/Sema4c/Mag/Grin1	48
ESC Up	GO:0007281	germ cell development	0.0252417	453/28891	1.70694291710897e-06	2.98257249663103e-05	1.97280106820796e-05	Ednra/Cfap44/H2bc1/Spef2/Spag6l/Catspere1/Bnc1/Insl6/Meig1/Catspere2/Mcmdc2/Zpbp2/Armc2/Ccdc38/Nanos2/Chd5/Ropn1l/Efcab9/Cfap221/Hspa2/Neurl1a/Cabyr/Cfap43/Cfap58/Sox30/Nppc/Tdrd6/Rxfp2/Cxcr4/Lgr5/Dnah1/Mei1/Bmp8b/Bmp8a/Drc7/Rsph1/Piwil1/Paqr5/Spata16/Cfap206/Nme5/Prss44/Prss43/Pcsk4/Pabpc1l/Dhh/Tdrd7/Wee2/Dmc1/Ttll1/Rec8/Tssk4/Osbp2/Catsper3/AU040320/Tuba8/Cdc25b/Septin4/Nup210l/Armc12/Fmn2/Cfap…	94
ESC Up	GO:0030198	extracellular matrix organization	0.019334	322/28891	1.71702157418374e-06	2.98478835580407e-05	1.97426673227766e-05	Myh11/Gfod2/Adamts15/Serpinf2/Adamts16/Smpd3/Wnt3a/Adamts17/Impg2/Col4a4/Adamts6/Nr2e1/Col9a3/Fbln5/Adamts20/Pdgfra/Acan/Adamts18/Smoc2/Vit/Lcp1/Col5a3/Col9a1/Meltf/Colq/Rgcc/Col7a1/Pdpn/Papln/Vtn/Kazald1/Col8a2/Mmp15/Col23a1/Matn3/Nphp3/Fgfr4/Col11a2/Col24a1/Scx/Gfap/Pbxip1/Comp/Reck/Col15a1/Hpn/Olfml2b/Nfkb2/Slc2a10/Myo1e/Crispld2/Serpinb5/Foxc2/Spock2/Adamtsl4/Wdr72/Lmx1b/Eln/Lamb2/Hapln2/Sox9…	72
ESC Up	GO:0055001	muscle cell development	0.0134264	236/28891	0.000248384	0.00213164	0.00140996	Pgm5/Akap6/Adrb1/Myh11/Ednra/Hey2/Tcap/Sgcb/Bin3/Dner/Klhl41/Stac3/Lmod3/Pdgfra/Adm/Nkx2-5/Mef2c/Mylk3/Naglu/Cntnap1/Isl1/Myo18b/Pi16/Ldb3/Popdc2/Shox2/Myod1/Pdgfrb/Asb2/Myorg/Comp/Rgs4/Tmod1/Tmod4/Ppara/Rgs2/Nfatc2/Meis1/Xirp1/Neb/Cntnap2/Cacna2d2/Lmod1/Ankrd23/Wfikkn2/Prox1/Ryr1/Tbx5/Speg/Cacnb4	50
ESC Up	GO:0016055	Wnt signaling pathway	0.0209452	460/28891	0.00670385	0.0295801	0.0195655	Kank1/Ednra/Fgf9/Daam2/Amer2/Ctnnbip1/Rspo4/Dixdc1/Ptpru/Dcdc2a/Grk5/Dkk1/Wnt3a/Wnt9a/Wif1/Gsdma3/Ddit3/Sostdc1/Frat1/Frat2/Nphp4/Dkk4/Grhl3/Nkx2-5/Gskip/Vax2/Nkd1/Sox30/Wnt16/Dkk3/Isl1/Lgr5/Sox10/Bcl9l/Sost/Rspo1/Wnt8b/Enpp1/Ptpro/Snai2/Barx1/Nphp3/Amer3/Atp6v1c2/Egr1/Pbxip1/Apc2/Lgr6/Wnt1/Lmbr1l/Wnt9b/Reck/Cela1/Tle2/Celsr2/Foxl1/Celsr3/Rnf43/Wnk2/Six3/Tmem198/Sox9/Pygo1/Cyld/Drd2/Lypd6/Dkkl1/D…	78
ESC Up	GO:0060562	epithelial tube morphogenesis	0.0179914	395/28891	0.0111802	0.0434086	0.0287123	Pgf/Ednra/Stox1/Adamts16/Ctnnbip1/Ccdc39/Pik3cd/Wnt3a/Tcap/Agtr1a/Rgma/Nkx3-1/Rnf207/Sostdc1/Pdgfra/Nfatc1/Fgf8/Grhl3/Kdr/Ctsh/Adm/Nkx2-5/Vdr/Mef2c/Cxcr4/Wnk4/Lgr5/Stard13/Casr/Noto/Hs3st3a1/Klhl3/Tcf21/Nphp3/Pax2/Pxn/Ift122/Asb2/Areg/Plxnd1/Ccdc103/Wnt1/Wnt9b/Ret/Cxcl10/Lhx1/Dnaaf1/Foxc2/Hey1/Cdk20/Tctn1/Bmp5/Sox8/Sox9/Acvrl1/Hes5/Dll4/Mst1/Tbx6/Pspn/Sema4c/Dchs1/Tbx2/Bmp7/Kif3a/Hnf1b/Nrarp	67
ESC Down	GO:0007389	pattern specification process	0.0594982	498/28891	3.22537212960085e-23	9.17463530155263e-20	6.94372481508983e-20	Rfx4/Foxa1/Hhip/Irx2/Tasor/Wnt5a/Peg12/Emx2/Pkd2/Cyp26a1/Zic2/Eed/Sp8/Nr2f2/Ripply1/Tgif1/Gli1/Gli2/Six1/Zic3/Lefty2/Eya1/Lefty1/Pitx2/Cdx2/Gja1/Gsc/En1/Lef1/Tll1/Otx2/Yy1/Fst/Fgf10/Kdm6a/Rarg/Tshz1/Fgf1/Kdm2a/Ep300/Bhlhe22/Cited2/Bhlhe40/Ptch1/Neurog1/Hoxd13/Hoxd9/Poglut1/Zeb1/Gbx2/Foxc1/T/Foxh1/Neurod1/Rbpj/Bmp4/Ldb1/Wnt7b/Pax6/Wdr77/Hoxa10/Sox1/Nodal/Rnf2/Fgf3/Meis2/Gdf3/Folr1/Foxa2/Zeb2/Nanog…	83
ESC Down	GO:0006338	chromatin remodeling	0.0587814	489/28891	3.95869844977548e-23	9.17463530155263e-20	6.94372481508983e-20	Uty/Ino80c/Ctcf/Zfp42/Myc/Foxa1/Zfp827/Kat2b/Tasor/Tet1/Suv39h2/Kmt5b/Nrde2/Eed/Kdm4c/Msl1/Chd2/Dyrk1a/Bcl7a/Prdm14/Arid2/Asf1a/Resf1/Zbtb1/Pwwp2a/Yy1/Epc1/Wac/Kdm6a/Kdm2a/Rnf168/Ep300/Trmt112/Smyd5/Atf7ip/Smarcad1/Msl2/Ythdc1/Trim27/Zfp57/Chrac1/Nsd1/Daxx/Hcfc1/Dtx3l/Kansl1/Anp32b/N6amt1/Zbtb7a/Kansl2/Pax6/Rbm15/Zfp445/Tsix/Klf2/Jpx/Ftx/Samd1/Bcl7b/Bend3/Rnf2/Ino80d/Grwd1/Bicral/Phc1/Chtop/Ino80…	82
ESC Down	GO:1990823	response to leukemia inhibitory factor	0.0458781	313/28891	5.18731735858611e-23	9.17463530155263e-20	6.94372481508983e-20	Rnf125/Mir376a/Mir485/Mir409/Mir369/Zfp42/Spry2/Mir18/Mir19b-1/Fgf4/Mir34a/Arid5b/Mirlet7i/Chchd4/Mir363/Mir92-2/Mir19b-2/Mir18b/Eed/Vegfc/Hk2/Mir467b/Msc/Eef1e1/Eif4a2/Otx2/Pcolce2/Pml/Srsf7/Rarg/Ubxn2a/Spry4/Mir7-1/Ildr1/Smad7/Prdm5/Klf4/Gnpnat1/Tle4/Mybl2/Ctbp2/Lrrc2/Mkrn1/Foxd3/Nr5a2/Pax6/Mat2a/Fosl2/Mir181c/Sox1/Mras/Phc1/Kdm3a/Rif1/Mirlet7e/Mir125a/Enah/B3gnt2/Ubtf/Mir182/Mir196a-1/Xbp1/Mir…	64
ESC Down	GO:0019827	stem cell population maintenance	0.0336918	213/28891	1.17942217571057e-18	1.04300234405338e-15	7.89385193041373e-16	Myc/Esrrb/Tet1/Fgf4/Jmjd1c/Kdm4c/Bcl7a/Prdm14/Zic3/Nfib/Crebbp/Cdx2/Gnl3/Sall1/Med6/Pelo/Fgf10/Zfp36l2/Ddx6/Eif4e/Fancc/Klf4/Raf1/Rbpj/Ldb1/Trim8/Taf5l/Lif/Tal1/Cnot2/Sall4/Bcl7b/Nodal/Pramel7/Sinhcaf/Bicral/Sox2/Kdm3a/Nanog/Rif1/Yap1/Rest/Wdr43/Eomes/Pax8/Arid1a/Tbx3	47
ESC Down	GO:0048863	stem cell differentiation	0.0387097	284/28891	3.93515919815985e-18	2.31999496727069e-15	1.75586343169355e-15	Foxa1/Esrrb/Cdk6/Pum1/Sox21/Mir34a/Cdk12/Cyp26a1/Ythdf2/Zic5/Zic2/Kdm4c/Twist1/Chd2/Six1/Zic3/Pitx2/Cdx2/Gsc/Sema4b/Zfp36l2/Mir7-1/Cited2/Smyd5/Gbx2/Foxc1/T/Zscan10/Rbpj/Bmp4/Wnt7b/Pax6/Lif/Tal1/Mir181c/Jag1/Fgf15/Folr1/Sox2/Kdm3a/Trim6/Zeb2/Nanog/Yap1/Rest/Mirlet7e/Mir125a/Eomes/Alx1/Mir130a/Epop/Pef1/Tbx3/Grem1	54
ESC Down	GO:0060562	epithelial tube morphogenesis	0.0430108	395/28891	3.28524543361248e-15	1.16210081804985e-12	8.79523602051341e-13	Mtss1/Myc/Foxa1/Hhip/Irx2/Spry2/Wnt5a/Pkd2/Zic5/Zic2/Twist1/Tgif1/Gli2/Six1/Six4/Zic3/Eya1/Pitx2/Gja1/Lef1/Sall1/Pml/Fgf10/Kdm6a/Rarg/Mycn/Fgf1/Kdm2a/Cited2/Mmp14/Mmrn2/Ptch1/Src/Gbx2/Lmo4/Ntn1/T/Dlc1/Foxh1/Rbpj/Bmp4/Trim71/Rbm15/Sall4/Nodal/Fgf3/Folr1/Sox2/Foxa2/Zeb2/Yap1/Enah/Alx1/Wt1/Pax8/Arid1a/Deaf1/Tbx3/Grem1/Cc2d2a	60
ESC Down	GO:0001824	blastocyst development	0.0258065	162/28891	1.01636813024957e-14	3.17226429359071e-12	2.40089437579077e-12	Esrrb/Tet1/Rrm2/Spic/Kdm4c/Prdm14/Cdx2/G2e3/Uspl1/Bcor/Pelo/Nlrp9b/Cited2/Gabpa/Klf4/Wdr74/9130008F23Rik/Ccnb1ip1/Hcfc1/Nbn/Lpar6/Skil/Tbl1xr1/Foxd3/Sp1/Cnot2/Sall4/Nodal/Pramel7/Nop2/Zbed6/Sox2/Ttll4/Yap1/Eomes/Sp3	36
ESC Down	GO:0016570	histone modification	0.0229391	164/28891	1.25157612705165e-11	1.95319497945178e-09	1.47825477544955e-09	Uty/Kat2b/Suv39h2/Jmjd1c/Kmt5b/Eed/Msl1/Setd1b/Prdm14/Setbp1/Crebbp/Msl3l2/Pml/Kdm6a/Setmar/Ep300/Nfyc/Smyd5/Msl2/Brd8/Hcfc1/Kansl1/Tbl1xr1/Kansl2/Taf5l/Rnf2/Smyd1/Kdm3a/Rrp8/Kat7/Xbp1/Kat14	32
ESC Down	GO:0007369	gastrulation	0.0243728	186/28891	1.93030873625717e-11	2.92634804416587e-09	2.21477528686349e-09	Plpp3/Tasor/Wnt5a/Sox7/Tgif1/Osr2/Zic3/Eya1/Lefty1/Lef1/Nr0b1/Otx2/Kdm6a/Zfp568/Klf4/Poglut1/Foxc1/T/Nsd1/Bmp4/Ldb1/Dusp4/Tal1/Nodal/Rnf2/Itga5/Gdf3/Sox2/Foxa2/Nanog/Eomes/Ahdc1/Arid1a/Armc5	34
ESC Down	GO:0045165	cell fate commitment	0.0315412	307/28891	1.12228675741183e-10	1.3688640566323e-08	1.03601015256853e-08	Foxa1/Tox/Spry2/Wnt5a/Nr2f2/Prdm14/Gli2/Six1/Nfib/Eya1/Gsx1/Tfap4/Gsc/Otx2/Il23a/Pml/Fgf10/Bhlhe22/Olig3/Ptch1/Neurog1/Prdm15/Lmo4/T/Neurod1/Rbpj/Bmp4/Nkx6-2/Wnt7b/Pax6/Tal1/Sox1/Nodal/Sox13/Gdf3/Sox2/Foxa2/Nanog/Eomes/Epop/Wt1/Tbx3/Nkx2-2/Tgfb1i1	44
ESC Down	GO:0007498	mesoderm development	0.018638	123/28891	1.63105627069889e-10	1.88138795050616e-08	1.42390839192592e-08	Wnt5a/Zic2/Zic3/Eya1/Lef1/Otx2/Sall1/Kdm6a/Cited2/Poglut1/Ppp2ca/Zfp36l1/Foxc1/T/Foxh1/Bmp4/Tal1/Nodal/Gdf3/Foxa2/Nanog/Yap1/Eomes/Ahdc1/Tbx3/Armc5	26
ESC Down	GO:0016055	Wnt signaling pathway	0.0379928	460/28891	4.84650622267363e-09	3.89386483369258e-07	2.94703004355292e-07	Myc/Plpp3/Shisa3/Xiap/Mir20a/Wnt5a/Peg12/Sox7/Pkd2/Ccn4/Lrrk1/Gid8/Gli1/Mdfic/Pitx2/Gsc/Lef1/Sall1/Fgf10/Csnk1a1/Zbed3/Fzd10/Src/Amotl2/Klf4/Prdm15/Notum/Tle4/Rbpj/Spin1/Ldb1/Siah1a/Tbl1xr1/Wnt7b/Bcl7b/Sox13/Mir135b/Ccnd1/Folr1/Sox2/Jade1/Tle1/Zeb2/Yap1/Rps12/Mir182/Mir196a-1/Grem1/Tgfb1i1/Csnk1d/Mir93/Mir106b/Adnp	53
Gastruloid Up	GO:0003012	muscle system process	0.0405558	446/28891	3.99103341843284e-21	1.20948267745607e-17	7.40861835095402e-18	Adrb1/Myh11/Adrb2/Spx/Clcn1/Kcnj8/Nedd4l/Smpd3/Kcnj5/Hey2/Gucy1a1/Mylk2/Drd1/Chrnb4/Stc1/Rnf207/Myom1/Tacr1/Ptger3/Stac3/Lmod3/Scn3b/Ppp1r13l/Nfatc1/Kcnip2/Nkx2-5/Gja5/Abat/Mef2c/Arg2/Flt1/Map2k3/Slc8a3/Tacr3/Nppc/Hcn4/Lmna/Adora2b/Adra2a/Myl6b/Gaa/Mylk/Chga/Lmcd1/Oxtr/Zc3h12a/Pde9a/Kcne1/Actn3/Atp1a3/Kcne3/Pparg/Myod1/Rcsd1/Nol3/Comp/Stac/Jsrp1/Adra2b/Tnnc2/Rgs4/Nos1/Tmod1/Fxyd1/Glra1/Nr4a3/Scnn…	108
Gastruloid Up	GO:0006816	calcium ion transport	0.0409313	469/28891	7.46601613006833e-20	1.50838412547814e-16	9.23952241780737e-17	Htr2c/Adrb1/Adrb2/Lgals3/Kcnj8/Efhb/Tgfb1/Inpp5k/P2rx6/Wnt3a/Agtr1a/Cyp27b1/Drd1/Ntsr1/Stc1/Ddit3/Ptger3/Ppp3cc/Stac3/Pkd2l1/Nfatc1/Rapgef3/Akap5/Hspa2/Vdr/Tmc1/Usp2/Crhr2/Slc8a3/Itpr3/Isl1/Ngf/Trpc7/Cacna1i/Wfs1/Mchr1/Mylk/Casr/Trpv2/Kcne1/Gja4/Kcne3/F2rl3/Hrh1/Clca1/Slc24a1/Pdgfb/Pdgfrb/Tspan18/Mcoln2/Lpar3/Nol3/Stac/Cxcl10/Jsrp1/Rgs4/Nos1/Nmur2/Grin3a/Slc8b1/Grin3b/Atp2c2/Ahnak/Best1/Cacna2d4/…	109
Gastruloid Up	GO:0003341	cilium movement	0.0262861	234/28891	1.99374942609299e-19	3.0210288178874e-16	1.85051426995525e-16	Ttc29/Cfap44/Spef2/Spag6l/Insl6/Meig1/Anxa5/Armc2/Dnah11/Hydin/Zmynd10/Dnah5/Rsph6a/Tacr1/Ropn1l/Nphp4/Prdm14/Tac2/Cfap221/Ak7/Cfap58/Tacr3/Aqp4/Tcte1/Dnah10/Kif27/Rsph9/Dnah1/Catsperz/Inpp5b/Dnali1/Tekt2/Bbs1/Dnah9/Cfap52/Cfap206/Nme5/Ccdc103/Ccdc65/Dnah2/Ttll1/Tssk4/Dnaaf1/Celf3/Spata33/Septin4/Lztfl1/Cfap45/Cfap65/Tekt4/Ttll3/Iqcf1/Tekt1/Cfap70/Cfap61/Atp2b4/Cfap54/Stk36/Kif9/Catsperd/Nsun7/Rs…	70
Gastruloid Up	GO:0045165	cell fate commitment	0.0289148	307/28891	2.3363421783809e-16	1.77007124289583e-13	1.08424721883545e-13	Onecut2/Tgfb1/Hey2/Id2/Wnt3a/Wnt9a/Barhl2/Wnt7a/Ebf2/Nr2e1/Gfi1/Prdm1/Bhlhe23/Isl2/Prdm14/Lbx1/Foxg1/Mitf/Kdr/Nkx2-5/Dll1/Mef2c/Dlx1/Wnt4/Dlx2/Wnt16/Mesp1/Isl1/Ptf1a/Vsx2/Pax7/Olig3/Wnt8b/Olig2/Olig1/Foxn4/Gata1/Hoxc10/Pparg/Myod1/Apc2/Wnt10b/Wnt1/Dhh/Wnt9b/Irf4/Dbx1/Hand1/Epas1/Foxc2/Il6ra/Arx/Nfix/Sox8/Tfap2c/Hoxa13/Sox9/Cyld/Lhx6/Dll4/Tbx21/Glis1/Tlx3/Spn/Wnt6/Gata2/Casz1/Gata5/Gata3/Mnx1/Tbx2…	77
Gastruloid Up	GO:0007389	pattern specification process	0.0375516	498/28891	6.51245093633222e-14	1.87961738690998e-11	1.15134909536059e-11	Dmrt2/Cdx1/Acd/Daam2/Hhip/Hey2/Wnt3a/Ripply3/Wif1/Wnt7a/Dnah11/Dnah5/Tll2/Hes2/Stc1/Nkx3-1/Rnf207/Ddit3/Frat1/Lbx1/Foxg1/Grhl3/Nkx2-5/Dll1/Vax2/Mef2c/Dlx1/Dlx2/Trp63/Mesp1/Isl1/Hoxc4/Pax7/Heyl/Emx1/Hoxd8/Hoxd3/Nkx3-2/Hoxd4/Foxd1/Barx1/Foxn4/Nphp3/Cfap52/Fgfr4/Smarcd3/Hoxc13/Plxna2/Hoxc10/Hoxc5/Hoxc6/Ccdc103/Dop1b/Apc2/Wnt1/Tdrd7/Lhx1/Dbx1/Wdr19/Hand1/Dnaaf1/Foxf1/Aldh1a2/Foxc2/Msx2/Hoxa4/Hoxa7/Ho…	100
Gastruloid Up	GO:0030198	extracellular matrix organization	0.0255351	322/28891	6.61789530752098e-11	5.34814179451796e-09	3.27597428064933e-09	Myh11/Lgals3/Smpd3/Ets1/Tgfb1/Col1a2/Wnt3a/Dmp1/Adamts17/Impg2/Nr2e1/Fbln5/Loxl4/Col4a6/Acan/Adamts18/Adamtsl1/Smoc2/Rb1/Bcl3/Tie1/Lcp1/Col5a3/P3h1/Col9a1/Nid1/Col9a2/Col7a1/Papln/Pmp22/Kazald1/Col8a2/Nphp3/Lamb3/Fgfr4/Col11a2/Scx/Gfap/Col8a1/Comp/Matn4/Mmp9/Olfml2b/Nfkb2/Col11a1/Anxa2/Matn2/Slc2a10/Myo1e/Crispld2/Foxf1/Foxc2/Adamtsl4/Wdr72/Vwa1/Col13a1/Hapln2/Sox9/Mmp17/Col1a1/Mad2l2/Kif9/Elf3/M…	68
Gastruloid Up	GO:0050770	regulation of axonogenesis	0.0150207	186/28891	3.16321552731462e-07	7.69969851849555e-06	4.71640717177708e-06	Dixdc1/D130043K22Rik/Wnt3a/Wnt7a/Nefm/Slit1/Sema3b/Chodl/Ephb3/Map3k13/Sema7a/Ephb2/Islr2/Ngf/Zfyve27/Trpv2/Sema4g/Sema6d/Cdkl3/Efna1/Plxna2/Slit2/L1cam/Plxnd1/Lpar3/Tnfrsf12a/Ret/Mapt/Amigo1/Limk1/Sema3a/Sema4f/Tiam2/Snap91/Ache/Draxin/Efnb3/Ulk1/Mag/Grin1	40
Gastruloid Up	GO:0016055	Wnt signaling pathway	0.0281637	460/28891	8.39558946796036e-07	1.76074974966463e-05	1.07853739040234e-05	Daam2/Rspo4/Tgfb1/Dixdc1/Grk5/Wnt3a/Wnt9a/Wif1/Wnt7a/Ddit3/Frat1/Nphp4/Caprin2/Mitf/Grhl3/Rspo2/Nkx2-5/Vax2/Dkk2/Porcn/Nkd1/Wnt4/Sox30/Wnt16/Dkk3/Mesp1/Isl1/Lgr5/Sox10/Calcoco1/Nid1/Siah2/Zfp703/Tnfaip3/Adgra2/Wnt8b/Enpp1/Ptpro/Foxd1/Snai2/Barx1/Nphp3/Amer3/Egr1/Apc2/Lgr6/Wnt10b/Wnt1/Wnt9b/Cela1/Tle2/Tle6/Tmem198/Sox9/Cyld/Drd2/Col1a1/Wnt6/Dkkl1/Draxin/Mad2l2/Trpm4/Itga3/Dlx3/Kremen2/Dact3/Gata3/…	75
Gastruloid Up	GO:0060562	epithelial tube morphogenesis	0.0247841	395/28891	1.58015139710572e-06	3.02122953244724e-05	1.85063721653391e-05	Stox1/Hhip/Tgfb1/Pik3cd/Wnt3a/Tnc/Agtr1a/Nkx3-1/Rnf207/Lbx1/Nfatc1/Grhl3/Kdr/Adm/Angpt1/Rspo2/Nkx2-5/Dll1/Vdr/Mef2c/Flt1/Wnt4/Mesp1/Tie1/Wnk4/Lgr5/Stard13/Rhob/Casr/Hs3st3b1/Hs3st3a1/Foxd1/Nphp3/Pxn/Slit2/Areg/Plxnd1/Ccdc103/Wnt1/Wnt9b/Tmem59l/Ret/Cxcl10/Lhx1/Hand1/Dnaaf1/Foxf1/Aldh1a2/Foxc2/Msx2/Tctn1/Bmp5/Sox8/Tfap2c/Sox9/Agtr1b/Acvrl1/Dll4/Mst1/Wnt6/Gata3/Tbx2/Grem1/Pax3/Kif3a/Nrarp	66
Gastruloid Up	GO:0055001	muscle cell development	0.0161472	236/28891	1.15795652974084e-05	0.000165138	0.000101154	Megf10/Pgm5/Adrb1/Myh11/Hey2/Myof/Sgcb/Bin3/Dner/Klhl41/Stac3/Lmod3/Adm/Nkx2-5/Mef2c/Mylk3/Naglu/Cntnap1/Isl1/Lmna/Nebl/Myo18b/Plec/Pmp22/Actn3/Popdc2/Myod1/Pdgfrb/Myorg/Wnt10b/Comp/Rgs4/Tmod1/Ppara/Nfatc2/Meis1/Myocd/Lmod1/Mypn/Ryr1/Tbx5/Krt19/Cacnb4	43
Gastruloid Up	GO:0007281	germ cell development	0.0259106	453/28891	2.35253053571064e-05	0.000293389	0.000179714	Hexb/Cfap44/Spef2/Spag6l/Bnc1/Insl6/Meig1/Grb14/Zpbp2/H3f3b/Armc2/Prdm1/Nanos2/Chd5/Rsph6a/Ropn1l/Prdm14/Cfap221/Hspa2/Cabyr/Cfap58/Wnt4/Sox30/Nppc/Rxfp2/Lgr5/Dnah1/Catsperz/Bmp8b/Bmp8a/Jam2/Paqr5/Ccdc42/Cfap206/Nme5/Pabpc1l/Dhh/Tdrd7/Wee2/Dmc1/Ttll1/Rec8/Tssk4/Ybx2/Kitl/Osbp2/Septin4/Nup210l/Cfap65/Fam209/Axdnd1/Iqcf1/Cfap61/Fscn3/Stra8/Cfap54/Npr2/Brdt/Spdya/Catsperd/Rfx2/Ccdc62/Meioc/Dnhd1/Cfa…	69
Gastruloid Up	GO:0021675	nerve development	0.00826136	99/28891	8.04125431644653e-05	0.000788641	0.000483078	Pou4f3/Ephb2/Gabrb2/Naglu/Isl1/Ngf/Erbb3/Hoxd3/Itga4/Ret/Kcna2/Chrnb2/Hoxa1/Hoxa3/Ntrk1/Sema3a/Nptx1/Npr2/Nrtn/Mnx1/Hoxb1/Ngfr	22
Gastruloid Up	GO:0048863	stem cell differentiation	0.0153962	284/28891	0.00270284	0.0124294	0.00761353	Wnt7a/Sema3b/Pdx1/Nkx2-5/Sema7a/Mef2c/Trp63/Isl1/Sox10/Sema4g/Hoxd4/Sema6d/Snai2/Ret/Ltbp3/Kitl/Sp7/Aldh1a2/Foxc2/Vsir/Sh2b3/Msx2/Hoxa7/Prkca/Sox8/Tfap2c/Sox9/Radil/Sema3a/Sema4f/Myocd/Nrtn/Tbx2/Zfp36/Hoxb4/Tbx5/Slc9a1/Grem1/Stat3/Slc4a11/Pax3	41
Gastruloid Down	GO:0006338	chromatin remodeling	0.0637168	489/28891	2.62443891128215e-22	1.35552269767723e-18	1.04728925396533e-18	Uty/Lmnb1/Ino80c/Ctcf/Iws1/Kat5/Zfp827/Kat2b/Tet1/Actr8/Suv39h2/Kmt5b/Nrde2/Arid1b/Msl1/Dyrk1a/Bcl7a/Arid2/Asf1a/Setd1a/Resf1/Zbtb1/Pcgf6/Epc1/Wac/Rsf1/Kdm6a/Mta3/Kdm2a/Ep300/Dnmt3a/L3mbtl3/Chrac1/Nsd1/Chd7/Hcfc1/Mbd3/Kmt2d/Dtx3l/Kansl1/Anp32b/N6amt1/Setd7/Zbtb7a/Kansl2/Jpx/Ftx/Samd1/Phf2/Bcl7b/Bend3/Ino80d/Grwd1/Bicral/Phc1/Hdgfl3/Chtop/Cecr2/Rif1/Cbx3/Rest/Eomes/Sart3/Pcgf2/Rrp8/Kdm2b/Zfp110/Ar…	72
Gastruloid Down	GO:0019827	stem cell population maintenance	0.0371681	213/28891	3.36806942789451e-18	8.69803929753758e-15	6.72018484270952e-15	Zhx2/Stag2/Tet1/Fgf4/Bcl7a/Zic3/Nfib/Crebbp/Setd1a/Gnl3/Sall1/Zfp36l2/Ddx6/Eif4e/Fancc/Bmpr1a/Smo/Tcf7l2/Raf1/Trim8/Taf5l/Lif/Cnot2/Sall4/Bcl7b/Sinhcaf/Bicral/Sox2/Nanog/Rif1/Yap1/Rest/Wdr43/Eomes/Kdm2b/Pax8/Arid1a/Igf2bp1/Lin28a/Kat2a/Fzd7/Miat	42
Gastruloid Down	GO:0016570	histone modification	0.0292035	164/28891	7.26566794574811e-15	6.2545291566315e-12	4.83230652321598e-12	Uty/Kat5/Kat2b/Suv39h2/Kmt5b/Msl1/Setd1b/Setbp1/Crebbp/Setd1a/Msl3l2/Pcgf6/Pml/Kdm6a/Mta3/Setmar/Ep300/Nfyc/Brd8/Hcfc1/Mbd3/Kansl1/Tbl1x/Tbl1xr1/Ehmt2/Setd7/Kansl2/Taf5l/Ash1l/Auts2/Rrp8/Kat2a/Kat14	33
Gastruloid Down	GO:0060562	epithelial tube morphogenesis	0.0460177	395/28891	2.0433778795615e-14	1.50772096399074e-11	1.16487902878461e-11	Mtss1/Spry2/Pkd2/Kras/Zic5/Zic2/Tgif1/Gli2/Six4/Zic3/Prickle1/Pitx2/Gja1/Lef1/Timeless/Tek/Sall1/Pml/Ar/Kdm6a/Rarg/Mycn/Kdm2a/Gli3/Mmp14/Lzts2/Ptch1/Src/Hif1a/Smo/Dlg5/Foxh1/Cxcl12/Trim71/Nfatc4/Sfrp2/Sall4/Csf1/Ihh/Sox2/Foxa2/Cecr2/Zeb2/Yap1/Fzd2/Kdm2b/Wt1/Pax8/Arid1a/Deaf1/Kat2a/Cc2d2a	52
Gastruloid Down	GO:0007389	pattern specification process	0.0469027	498/28891	5.07870825171081e-11	1.74876854133909e-08	1.35111459524461e-08	Peg12/Pkd2/Bhlhe41/Zic2/Sp8/Ripply1/Tgif1/Gli2/Zic3/Prickle1/Lefty2/Lefty1/Pitx2/Gja1/Gsc/Lef1/Otx2/Fst/Ar/Kdm6a/Rarg/Kdm2a/Ep300/Bhlhe22/Gli3/Bhlhe40/Gas1/Bmpr1a/Ptch1/Bmpr1b/Hif1a/Smo/Foxh1/Hipk2/Foxb1/Sfrp2/Ror2/Ihh/Sox1/Gdf3/Foxa2/Zeb2/Acvr2b/Nanog/Eomes/Pcgf2/Kdm2b/Wt1/Bmi1/Pax8/Bptf/Kat2a/Cc2d2a	53
Gastruloid Down	GO:0007369	gastrulation	0.0256637	186/28891	2.16777083128707e-10	6.58619784917514e-08	5.08855679344229e-08	Plpp3/Smad1/Apln/Tgif1/Zic3/Prickle1/Lefty1/Lef1/Nr0b1/Otx2/Kdm6a/Gata6/Bmpr1a/Nsd1/Hnf4a/Sfrp2/Dusp4/Itga5/Gdf3/Sox2/Foxa2/Acvr2b/Nanog/Eomes/Il10/Ahdc1/Arid1a/Fzd7/Armc5	29
Gastruloid Down	GO:0016055	Wnt signaling pathway	0.0433628	460/28891	2.64272576262485e-10	6.82483928197866e-08	5.27293335058463e-08	Plpp3/Xiap/Mir20a/Peg12/Pkd2/Klf15/Tpbg/Sulf1/Ppm1a/Prickle1/Tmem132a/Pitx2/Gsc/Lef1/Sall1/Nfkb1/Ndp/Ror1/Zbed3/Lrrk2/Gli3/Lzts2/Src/Amotl2/Shisa6/Sdc1/Prdm15/Tle4/Tcf7l2/Spin1/Siah1a/Tbl1xr1/Nfatc4/Wnt5b/Sfrp2/Ror2/Nkd2/Bcl7b/Ccnd1/Sox2/Jade1/Zeb2/Yap1/Rps12/Fzd2/Fzd7/Csnk1d/Mir106b/Adnp	49
Gastruloid Down	GO:0045165	cell fate commitment	0.0318584	307/28891	5.05284703879899e-09	8.08838685381423e-07	6.24916177975437e-07	Smad1/Tox/Spry2/Gli2/Nfib/Gsx1/Tfap4/Gsc/Bcl11b/Otx2/Pml/Ar/Mta3/Bhlhe22/Gata6/Gli3/Gas1/Bmpr1a/Ptch1/Prdm15/Smo/Tcf7l2/Mbd3/Ehmt2/Wnt5b/Sfrp2/Ror2/Ihh/Sox1/Gdf3/Sox2/Foxa2/Nanog/Eomes/Wt1/Fzd7	36
Gastruloid Down	GO:0048863	stem cell differentiation	0.0292035	284/28891	2.72795509042811e-08	2.57850597628108e-06	1.99217733858085e-06	Kat5/Cdk6/Cdk12/Ythdf2/Zic5/Zic2/Zic3/Prickle1/Setd1a/Pitx2/Gsc/Mta3/Zfp36l2/Gata6/Cdk13/Bmpr1a/Sema6a/Hif1a/Smo/Zscan10/Mbd3/Sfrp2/Lif/Fgf15/Sox2/Trim6/Zeb2/Nanog/Yap1/Rest/Eomes/Pef1/Lin28a	33
Gastruloid Down	GO:0007498	mesoderm development	0.0168142	123/28891	3.17380256377275e-07	1.56120859446536e-05	1.20620406208145e-05	Smad1/Zic2/Zic3/Lef1/Otx2/Sall1/Kdm6a/Bmpr1a/Smo/Foxh1/Sfrp2/Gdf3/Foxa2/Acvr2b/Nanog/Yap1/Eomes/Ahdc1/Armc5	19
Gastruloid Down	GO:1990823	response to leukemia inhibitory factor	0.0238938	313/28891	0.000115112	0.00207886	0.00160614	Spry2/Fgf4/Mirlet7i/Mir363/Mir92-2/Hk2/Otx2/Pcolce2/Pml/Srsf7/Rarg/Spry4/Bclaf1/Smad7/Myb/Prdm5/Tle4/Ctbp2/Mkrn1/Foxd3/Mat2a/Sox1/Gclm/Phc1/Rif1/Srm/Ubtf	27
Gastruloid Down	GO:0001824	blastocyst development	0.0150442	162/28891	0.00021643	0.00341854	0.00264119	Tet1/G2e3/Bcor/Gabpa/Hcfc1/Nbn/Skil/Tbl1xr1/Foxd3/Sp1/Rpl13/Cnot2/Sall4/Sox2/Ttll4/Yap1/Eomes	17
Gastruloid Down	GO:0007398	ectoderm development	0.00442478	18/28891	0.000507654	0.00641084	0.00495307	Sall1/Bmpr1a/Erf/Foxa2/Fzd7	5

## Sheet: ED_Fig_7e_deseq2
	baseMean	log2FoldChange	lfcSE	stat	pvalue	padj
Egr1	667.991	-0.860322	0.143344	-6.00179	1.9514834293938e-09	2.07286569870209e-05
Sycp3	1612.27	-0.677882	0.119962	-5.65081	1.59697389268667e-08	8.48152834405893e-05
Foxh1	1208.47	-0.709642	0.140855	-5.03809	4.70207045524362e-07	0.00166485
Irak1	673.102	-0.397328	0.0864225	-4.59751	4.27573646945845e-06	0.011018
Ptma	33836	0.237641	0.0524796	4.52824	5.9476325761262e-06	0.011018
Sema3e	947.168	0.37434	0.0828435	4.51864	6.22367726683867e-06	0.011018
Lef1	3072.26	-0.235746	0.0565253	-4.17064	3.03748190749831e-05	0.0268868
Bnip3l	4278.51	-0.264678	0.0630599	-4.19725	2.70178220300356e-05	0.0268868
Loxl2	1850.05	-0.361049	0.0845885	-4.2683	1.96972105056341e-05	0.0268868
Plxnd1	1000.96	-0.410872	0.0972819	-4.22352	2.40519208944915e-05	0.0268868
Gm12338	3171.29	0.312118	0.0739813	4.21888	2.45521019940572e-05	0.0268868
Scarb1	1379.21	-0.411763	0.0983765	-4.18558	2.84439798605283e-05	0.0268868
Celf2	679.764	-0.395156	0.0958416	-4.123	3.73961723881459e-05	0.0305555
Des	368.034	-0.479778	0.11713	-4.09611	4.20157724089076e-05	0.031878
Tdrd12	164.391	-0.916322	0.227555	-4.02681	5.65384300276791e-05	0.0376004
Rbpms2	4703.1	-0.288699	0.0717015	-4.0264	5.66377270364237e-05	0.0376004
Nkx3-1	749.579	0.597613	0.151045	3.95653	7.6046621356062e-05	0.0475157
Gstm1	1389.98	-0.374127	0.0965177	-3.87625	0.00010608	0.0625991
Rps21	1105.09	0.359326	0.0935751	3.83998	0.000123046	0.0687892
Anxa2	374.86	-1.12314	0.294728	-3.81076	0.000138542	0.0735795
Snx11	1154.51	0.324508	0.0857532	3.7842	0.000154201	0.0757406
Snhg1	3443.66	0.283232	0.0749305	3.77993	0.000156872	0.0757406
Hap1	1445.87	0.341268	0.0924856	3.68996	0.000224287	0.0990191
Pik3r3	1623.44	0.289299	0.0792341	3.6512	0.000261018	0.0990191
Id1	652.96	-0.376645	0.102922	-3.65953	0.000252683	0.0990191
Ankrd16	1135.19	0.297684	0.0808887	3.68017	0.000233081	0.0990191
Gm5643	618.491	0.357443	0.097824	3.65394	0.000258248	0.0990191
Itpr3	1118.61	-0.374116	0.101291	-3.69349	0.0002212	0.0990191
Mogat2	377.604	-0.469077	0.130788	-3.58656	0.00033507	0.122728
Mfap2	177.282	-0.494887	0.14364	-3.44534	0.000570351	0.140318
Scamp5	1117.56	0.357018	0.103904	3.43605	0.000590268	0.140318
Arpc3	2156.45	-0.307339	0.0890334	-3.45195	0.000556547	0.140318
Lfng	603.66	-0.371011	0.105901	-3.50336	0.00045943	0.140318
Ccni	8078.43	-0.177693	0.0511427	-3.47446	0.000511887	0.140318
Pmaip1	926.572	-0.464366	0.134061	-3.46385	0.000532504	0.140318
Pax1	409.131	0.56041	0.160651	3.48836	0.000485992	0.140318
H2ax	9944.31	-0.275077	0.0788584	-3.48823	0.000486221	0.140318
Snhg8	401.306	0.421479	0.120629	3.494	0.000475846	0.140318
Stat6	471.03	-0.426892	0.12334	-3.4611	0.000537979	0.140318
Cited2	2671.59	-0.245846	0.071589	-3.43413	0.000594455	0.140318
Kcnb1	148.77	-0.809985	0.230782	-3.50974	0.000448539	0.140318
Dact2	1131.43	-0.356573	0.100878	-3.53469	0.000408259	0.140318
Gas5	3734.51	0.279232	0.0801556	3.48362	0.000494679	0.140318
Vash1	1085.14	0.304696	0.0866101	3.51802	0.000434781	0.140318
Pdap1	6966.99	0.257702	0.0745878	3.45501	0.000550275	0.140318
Slc38a3	491.171	-0.500103	0.147072	-3.40039	0.000672886	0.149874
Gar1	1620.89	0.391411	0.115136	3.39954	0.000674996	0.149874
Tmem181a	884.682	0.258149	0.075957	3.39862	0.000677268	0.149874
Car14	3189.13	-0.182599	0.0541304	-3.37332	0.000742679	0.157775
Tchp	881.62	0.333771	0.0988221	3.37749	0.000731493	0.157775
Snhg12	560.078	0.338022	0.100417	3.36618	0.000762169	0.15874
Atp5k	357.514	0.470765	0.140432	3.35226	0.000801549	0.161159
Pfkl	11608.9	-0.322483	0.0962243	-3.35137	0.000804127	0.161159
Rassf7	730.89	-0.3651	0.109567	-3.3322	0.00086161	0.163519
Prrx2	732.323	-0.368585	0.110574	-3.33339	0.000857955	0.163519
Spint1	982.21	-0.486722	0.146073	-3.33205	0.000862087	0.163519
Hmgcs1	23362.4	-0.1723	0.0519038	-3.3196	0.000901451	0.167986
Srebf2	10174.1	-0.183604	0.0558208	-3.28918	0.00100481	0.184019
Mir682	8104.61	0.207945	0.0635125	3.27408	0.00106007	0.190848
Mif4gd	763.563	-0.323641	0.0996415	-3.24805	0.00116199	0.203567
Itga6	3851.22	0.176793	0.0544595	3.24633	0.00116905	0.203567
Alpl	907.722	-0.400245	0.123542	-3.23975	0.00119635	0.204962
Slc38a4	3797.69	-0.246412	0.0766412	-3.21514	0.00130379	0.218114
Grb7	1223.03	-0.317757	0.0989015	-3.21286	0.00131419	0.218114
St6galnac6	539.385	-0.327595	0.102204	-3.2053	0.00134923	0.220486
Rab26	150.979	-0.866263	0.271467	-3.19104	0.00141762	0.22815
Tor3a	789.609	-0.309629	0.0976124	-3.17203	0.00151378	0.23655
Tubb4a	715.262	-0.367991	0.116015	-3.17192	0.00151435	0.23655
Trp53i11	1305.88	0.353316	0.111742	3.16188	0.00156754	0.241311
Ankrd23	230.084	0.429637	0.136475	3.1481	0.00164335	0.247651
Smarca1	1411.62	-0.246296	0.0785923	-3.13385	0.0017253	0.247651
Cnpy1	387.548	0.448599	0.143091	3.13507	0.00171814	0.247651
Nhs	189.21	-0.494843	0.157592	-3.14002	0.00168934	0.247651
Bdh1	957.665	0.377041	0.120105	3.13927	0.00169372	0.247651
Gpd1l	1236.83	0.252878	0.0808195	3.12892	0.00175451	0.248485
Tmco6	495.387	-0.34136	0.109259	-3.12432	0.00178218	0.249083
AA465934	153.142	0.555772	0.17941	3.09778	0.00194979	0.265522
Akap8	6567.94	0.210249	0.0678217	3.10003	0.00193502	0.265522
Rras	425.402	-0.386785	0.12521	-3.08909	0.00200772	0.269949
Pkp2	1511.26	-0.272817	0.0888327	-3.07113	0.00213251	0.273662
Nfasc	980.388	0.405432	0.132049	3.07031	0.00213839	0.273662
Arhgef15	233.243	-0.935756	0.304449	-3.07361	0.00211488	0.273662
Gstz1	855.725	-0.27844	0.0906474	-3.07168	0.00212859	0.273662
Hif3a	803.34	-0.358472	0.117207	-3.05844	0.0022249	0.278034
Rhoc	327.769	-0.394964	0.129071	-3.06005	0.002213	0.278034
Fam98b	2711.01	0.190286	0.0624602	3.04652	0.0023151	0.285942
Lifr	1282.81	0.232997	0.0767476	3.03588	0.00239831	0.292815
Ell3	516.205	-0.557202	0.186393	-2.9894	0.00279528	0.315309
Cops9	758.629	0.276563	0.0919263	3.00853	0.00262517	0.315309
Nadk2	150.14	-0.506593	0.170167	-2.97703	0.00291058	0.315309
Rpl19	323.05	0.354073	0.117871	3.0039	0.00266546	0.315309
Pdgfrb	1069.44	-0.295708	0.0985655	-3.00012	0.00269874	0.315309
Mplkip	803.976	-0.268762	0.0900246	-2.98542	0.00283186	0.315309
Elf3	239.423	-0.576236	0.192205	-2.99803	0.00271729	0.315309
Tkt	21450.2	-0.182643	0.0610433	-2.99202	0.00277139	0.315309
Hcfc1r1	619.298	-0.291862	0.0980601	-2.97636	0.00291693	0.315309
Mrps30	1514.5	-0.25626	0.0862541	-2.97099	0.00296845	0.315309
Eras	327.399	-1.33622	0.449201	-2.97466	0.0029331	0.315309
Pnrc1	1349.86	-0.283773	0.0954854	-2.9719	0.00295968	0.315309
Mrps18c	1141.93	0.252745	0.0845783	2.9883	0.00280533	0.315309
Nphs1	158.449	-0.939613	0.316953	-2.96451	0.00303161	0.31883
Atp1b2	1049.76	-0.346033	0.116896	-2.96017	0.00307468	0.320188
Lsm4	409.29	0.394124	0.133519	2.95182	0.00315912	0.325788
Pdxp	984.874	-0.286062	0.0978475	-2.92355	0.0034607	0.343716
9930104L06Rik	761.649	0.294272	0.10047	2.92894	0.00340118	0.343716
Dhdh	473.91	-0.344979	0.117762	-2.92947	0.00339537	0.343716
Hoxaas2	362.904	-0.342317	0.117096	-2.92339	0.0034624	0.343716
Terf1	2366.66	-0.220767	0.0756581	-2.91796	0.00352329	0.344579
Sgo2a	2349.64	-0.186664	0.0640806	-2.91296	0.00358017	0.344579
Ier5l	549.41	-0.386909	0.132719	-2.91524	0.00355416	0.344579
Egln1	1970.35	-0.318641	0.109455	-2.91116	0.00360085	0.344579
Pcsk9	443.772	-0.327015	0.112846	-2.89788	0.00375693	0.355292
Mylip	659.099	-0.269801	0.0931637	-2.89598	0.00377971	0.355292
Fdft1	4933.3	-0.224414	0.0776432	-2.89032	0.00384847	0.358583
Prss23	352.057	-0.344788	0.11941	-2.88741	0.00388422	0.358766
Vapa	4396.44	-0.18512	0.0642248	-2.88238	0.00394687	0.361411
Zdhhc2	1353.27	-0.215537	0.074873	-2.8787	0.00399322	0.36253
Dgat1	923.111	0.221225	0.0773185	2.86122	0.00422015	0.370468
Zswim8	3499.4	0.165741	0.0579334	2.8609	0.00422447	0.370468
2610528A11Rik	226.778	-0.605831	0.211847	-2.85975	0.00423976	0.370468
Stag3	653.956	0.3214	0.112433	2.85861	0.00425505	0.370468
Capn6	314.839	-0.38178	0.133524	-2.85927	0.00424618	0.370468
Zfp296	222.714	-0.938707	0.328743	-2.85544	0.00429772	0.371141
Pou6f1	146.09	0.548882	0.193536	2.83607	0.00456718	0.388476
Ankrd26	1140.58	0.191108	0.067392	2.83577	0.0045716	0.388476
Plp2	1218.69	-0.316401	0.111893	-2.82771	0.00468821	0.393753
Ppp2r3a	568.674	-0.264919	0.093731	-2.82637	0.00470783	0.393753
Zbtb48	728.78	0.239683	0.0852138	2.81272	0.00491244	0.395302
Dact1	2282.94	-0.189139	0.0671104	-2.81833	0.00482747	0.395302
Pabpn1	8950.28	0.19254	0.0683353	2.81758	0.00483872	0.395302
Wdr59	1065.25	-0.230161	0.0818253	-2.81284	0.00491065	0.395302
Clybl	474.276	-0.343849	0.121944	-2.81973	0.00480634	0.395302
Rttn	872.755	-0.254379	0.0909242	-2.7977	0.00514681	0.411048
Peg12	1007.6	0.274268	0.0985171	2.78397	0.00536983	0.415741
Ptn	3968.02	0.194637	0.07002	2.77973	0.00544041	0.415741
Tes	1152.83	-0.226066	0.0811086	-2.7872	0.00531655	0.415741
Hnrnpdl	16760.2	0.201513	0.0724892	2.7799	0.0054375	0.415741
Pim2	9119.76	-0.301548	0.108116	-2.78911	0.00528537	0.415741
Bmerb1	822.22	-0.957394	0.343615	-2.78624	0.00533229	0.415741
Cd47	228.795	-0.358854	0.129298	-2.77541	0.00551316	0.418291
Fbln1	4714.91	-0.198746	0.0717411	-2.77032	0.00560009	0.421873
Fap	196.617	0.46796	0.169391	2.76261	0.00573412	0.428928
Aldh6a1	957.589	-0.232128	0.0841899	-2.7572	0.00582995	0.43004
Sbds	1470.67	-0.213055	0.0772457	-2.75815	0.00581296	0.43004
Igflr1	158.384	0.441378	0.160631	2.74778	0.00600007	0.439536
Cdca7l	2122.26	-0.155575	0.0570987	-2.72467	0.00643662	0.444557
Ewsr1	14875.5	0.215456	0.0792649	2.71818	0.00656422	0.444557
Wnt16	205.865	0.397735	0.145881	2.72644	0.00640221	0.444557
Tpd52	2837.79	-0.164259	0.0603995	-2.71954	0.00653728	0.444557
Armcx4	4771.41	0.171335	0.0625584	2.7388	0.00616638	0.444557
Tmem181b-ps	1408.94	0.246962	0.0900771	2.74167	0.00611272	0.444557
Rnf24	866.396	0.222888	0.0816953	2.72829	0.00636637	0.444557
Hoxd1	230.122	-0.397209	0.145947	-2.72159	0.00649689	0.444557
Eno2	347.306	-0.463168	0.170245	-2.72059	0.00651654	0.444557
Sned1	390.125	-0.345869	0.126466	-2.73488	0.00624028	0.444557
Prune2	348.018	-0.37534	0.138102	-2.71785	0.00657084	0.444557
Mdc1	769.205	-0.21332	0.078142	-2.7299	0.00633527	0.444557
Dhx9	21486.7	0.150985	0.0555968	2.7157	0.00661349	0.444611
Gramd1b	407.185	0.303228	0.111795	2.71235	0.00668079	0.44631
2700081O15Rik	1789.1	0.170565	0.0630339	2.70592	0.00681151	0.452199
Cdc16	3829.83	-0.126538	0.0469453	-2.69543	0.00702977	0.460927
2210016F16Rik	734.123	-0.285868	0.105992	-2.69707	0.00699517	0.460927
LOC115487184	2227.68	0.231881	0.0862829	2.68745	0.00719995	0.469189
Cers6	1075.23	0.236711	0.0881835	2.6843	0.00726815	0.470746
Smox	482.742	0.24911	0.0935511	2.66282	0.00774882	0.471848
Rcn3	1210.4	-0.276817	0.103275	-2.68039	0.00735372	0.471848
Ppt1	1513.41	0.176686	0.0660435	2.6753	0.00746623	0.471848
Snrpd3	4835	0.163047	0.0609297	2.67599	0.00745091	0.471848
Krt18	886.097	0.433744	0.162142	2.67509	0.00747094	0.471848
Snhg3	1477.07	0.261434	0.0981443	2.66378	0.00772686	0.471848
Prr36	1111.3	0.21557	0.0807983	2.668	0.0076304	0.471848
Ccdc84	385.937	0.317605	0.119268	2.66295	0.007746	0.471848
Cbx6	1734.56	0.200685	0.0753962	2.66174	0.0077738	0.471848
Cd276	2204.47	-0.175291	0.0656345	-2.67072	0.00756895	0.471848
Trib2	978.382	0.190863	0.071514	2.66889	0.00761032	0.471848
Lbh	1059.49	0.300123	0.113286	2.64924	0.00806719	0.473748
Cpsf7	4274.43	0.155687	0.0587718	2.64901	0.00807272	0.473748
Fmr1nb	257.793	0.601095	0.226747	2.65095	0.00802655	0.473748
Snhg5	2910.05	0.206302	0.0778059	2.6515	0.00801353	0.473748
Ddx18	1982.84	0.190218	0.0717577	2.65085	0.00802906	0.473748
Arl4c	1784.19	0.210578	0.0793862	2.65258	0.00798787	0.473748
Snai1	264.916	-0.384733	0.145365	-2.64667	0.00812878	0.474417
Sema3a	990.838	0.297909	0.112696	2.64347	0.00820599	0.476306
Icam1	338.704	-0.842685	0.319313	-2.63906	0.0083137	0.477341
Dpysl2	1247.83	0.244372	0.0925466	2.64053	0.00827764	0.477341
Pmm1	2311.05	-0.259928	0.098677	-2.63413	0.00843537	0.481723
Nrp2	1564.21	-0.238149	0.090866	-2.62088	0.00877033	0.484014
2700049A03Rik	1382.05	-0.235985	0.0900724	-2.61994	0.00879445	0.484014
Nrcam	581.026	0.339635	0.129465	2.62337	0.0087064	0.484014
Psmb2	4155.69	-0.17585	0.0669747	-2.62562	0.00864925	0.484014
Insrr	151.697	0.497077	0.189631	2.62129	0.00875989	0.484014
Pcdh8	512.912	-0.307818	0.117407	-2.62181	0.00874636	0.484014
Mindy2	461.681	-0.294317	0.112259	-2.62176	0.00874774	0.484014
Eno1b	26319.3	-0.199887	0.0764059	-2.61612	0.00889362	0.486949
Gpm6b	199.735	-0.452303	0.173025	-2.61409	0.00894659	0.487337
Bmp3	703.253	0.344356	0.13237	2.60147	0.00928265	0.489293
Pga5	179.183	0.71976	0.277532	2.59343	0.00950241	0.489293
Cog4	1949.28	-0.185434	0.0710451	-2.61008	0.00905199	0.489293
Gstm5	277.97	-0.303245	0.116861	-2.59493	0.00946102	0.489293
Rab9	1482.67	-0.2363	0.0912569	-2.5894	0.00961436	0.489293
Ddx55	855.272	0.210305	0.0808678	2.6006	0.00930601	0.489293
Ppp1cc	1683.09	-0.241052	0.0929988	-2.59199	0.00954235	0.489293
Palm3	666.147	0.442882	0.170467	2.59805	0.00937546	0.489293
Rpl11	485.986	0.280913	0.108469	2.5898	0.00960308	0.489293
Crabp1	267.856	-0.43075	0.165564	-2.60171	0.00927606	0.489293
Myo5c	274.342	0.524201	0.201381	2.60303	0.00924041	0.489293
Dnajc11	5313.83	0.140809	0.0543243	2.592	0.00954196	0.489293
Chchd10	1562.09	-0.292871	0.112476	-2.60386	0.00921809	0.489293
Tfb1m	474.386	-0.267551	0.103344	-2.58893	0.00962739	0.489293
Hnrnph1	28826.1	0.170279	0.0659026	2.5838	0.00977174	0.492282
Atp6v0b	1479.59	0.176118	0.068169	2.58355	0.00977891	0.492282
Pick1	1367.34	0.22779	0.0883199	2.57914	0.00990458	0.496257
Vegfb	1153.82	-0.243814	0.0946503	-2.57594	0.0099967	0.498179
Slc45a4	2375.49	-0.230965	0.0898228	-2.57134	0.0101305	0.498179
Naf1	1533.24	-0.196695	0.0764607	-2.57249	0.0100969	0.498179
Rbak	662.803	0.220987	0.0858705	2.57349	0.0100679	0.498179
Nusap1	4404.35	-0.149076	0.0580644	-2.56743	0.0102456	0.501517
Clcn2	1396.02	0.243822	0.0951103	2.56357	0.0103601	0.504791
Tubb2a-ps2	293.525	0.356095	0.140743	2.53011	0.0114027	0.505047
Zmym2	3995.05	-0.149622	0.0593946	-2.51912	0.011765	0.505047
Slc15a2	592.422	0.254688	0.100148	2.54311	0.0109869	0.505047
Bin3	779.716	0.222558	0.0882933	2.52067	0.0117132	0.505047
Clmn	528.719	-0.250939	0.0991848	-2.53001	0.0114059	0.505047
Cdx4	952.524	0.247723	0.097767	2.53381	0.0112831	0.505047
Tmem87a	1709.4	0.160693	0.0632265	2.54154	0.0110366	0.505047
Lrrfip1	1065.67	0.208508	0.0814758	2.55914	0.0104932	0.505047
Aldoa	34273	-0.376322	0.14849	-2.53432	0.0112666	0.505047
Selenok	407.109	-0.256605	0.101476	-2.52872	0.0114478	0.505047
Serinc5	3033.26	0.195806	0.0770652	2.54079	0.0110603	0.505047
Ap3s1	693.175	-0.227814	0.0903433	-2.52164	0.0116808	0.505047
Akirin2	2490.88	-0.204423	0.0802505	-2.54731	0.0108558	0.505047
Vps11	1811.99	0.202202	0.080101	2.52434	0.0115917	0.505047
Vrtn	1493.37	-0.739292	0.288979	-2.55829	0.0105187	0.505047
Htra2	1173.29	0.187487	0.0737889	2.54085	0.0110583	0.505047
Tet1	2671.51	-0.269486	0.1069	-2.52091	0.0117051	0.505047
Gramd2	182.145	-0.549606	0.217408	-2.52799	0.0114718	0.505047
Tcf15	1107.17	-0.26879	0.106123	-2.53283	0.0113146	0.505047
Spidr	1165.84	-0.218302	0.0864634	-2.52479	0.0115766	0.505047
Nap1l2	187.206	0.470604	0.186873	2.51832	0.0117917	0.505047
1190007I07Rik	285.052	-0.371606	0.146981	-2.52826	0.0114631	0.505047
E2f2	442.015	0.271711	0.107162	2.53552	0.0112279	0.505047
Pdcd11	5276.89	0.126234	0.0494447	2.55304	0.0106786	0.505047
Ccs	697.654	0.235365	0.092844	2.53506	0.0112427	0.505047
Pgk1	1734.64	-0.309334	0.121628	-2.54328	0.0109819	0.505047
Prkdc	830.855	-0.230764	0.0907449	-2.54299	0.0109907	0.505047
Pimreg	1616.06	-0.172715	0.0684393	-2.52362	0.0116152	0.505047
Dlgap3	475.805	-0.502664	0.196766	-2.55463	0.0106301	0.505047
Eva1b	279.082	-0.327133	0.129766	-2.52094	0.0117043	0.505047
Rnaseh2a	1721.53	-0.166054	0.0659996	-2.51598	0.0118702	0.506366
Nudt11	848.019	-0.187029	0.074406	-2.51363	0.0119495	0.507708
Abcb1b	260.394	0.450381	0.179328	2.51149	0.0120224	0.508773
Cdon	1762.43	-0.182789	0.0728549	-2.50894	0.0121093	0.510415
Fbxo41	219.127	0.708586	0.284017	2.49487	0.0126002	0.516136
Smarce1	4340.89	0.212983	0.0853858	2.49436	0.0126183	0.516136
Isca1	1808.25	-0.206196	0.0826995	-2.49331	0.0126557	0.516136
Kmt2c	1143.85	-0.215411	0.0862564	-2.49734	0.0125129	0.516136
Rpl13	311.487	0.345755	0.138388	2.49844	0.0124742	0.516136
Ddx46	8016.81	0.136609	0.0546624	2.49914	0.0124496	0.516136
Gpc2	1700.79	0.215982	0.0863812	2.50033	0.0124076	0.516136
Tmem30b	314.627	-0.498602	0.200036	-2.49257	0.0126823	0.516136
Nfil3	454.057	-0.272578	0.109199	-2.49616	0.0125545	0.516136
Efemp2	419.028	-0.300679	0.121856	-2.4675	0.0136061	0.537296
Mrpl42	2192.6	-0.203755	0.082498	-2.46982	0.0135181	0.537296
Eid1	1537.65	-0.167484	0.0680855	-2.45991	0.013897	0.537296
Tert	218.335	-0.421026	0.171067	-2.46118	0.0138482	0.537296
Tbx15	174.388	-0.382395	0.155515	-2.45889	0.0139369	0.537296
Flnc	1883.67	-0.208153	0.084496	-2.46347	0.01376	0.537296
Gbe1	926.522	-0.312535	0.127021	-2.4605	0.0138745	0.537296
Tspo	358.534	-0.308455	0.125225	-2.4632	0.0137702	0.537296
Aurkb	3722.46	-0.128348	0.0521674	-2.46032	0.0138813	0.537296
Coq2	1215.44	0.213403	0.0868105	2.45827	0.013961	0.537296
Atr	2244.21	-0.181094	0.0734816	-2.46448	0.0137214	0.537296
Fah	557.624	-0.251316	0.101952	-2.46505	0.0136993	0.537296
Fam219a	351.993	0.403003	0.163223	2.46904	0.0135477	0.537296
Ggct	469.717	0.280404	0.113576	2.46887	0.0135539	0.537296
Dap	565.96	-0.234438	0.0952747	-2.46065	0.0138687	0.537296
Arglu1	3711.81	0.160784	0.0654547	2.45641	0.0140332	0.538124
Smarcd2	2287.48	-0.157099	0.0640362	-2.45329	0.0141556	0.540867
Grhpr	1195.35	-0.279162	0.113862	-2.45176	0.014216	0.541226
Apela	632.765	0.291123	0.118866	2.44917	0.0143187	0.54319
Golm1	4873.05	0.163059	0.0670458	2.43206	0.0150132	0.545842
Hsf2bp	317.947	-0.467678	0.191564	-2.44136	0.0146321	0.545842
Zfp579	502.665	0.247515	0.101277	2.44395	0.0145273	0.545842
Rpl10	695.244	0.300755	0.123602	2.43325	0.0149641	0.545842
Nt5c2	1992.99	0.173292	0.070966	2.4419	0.01461	0.545842
Foxo3	659.904	-0.307997	0.126257	-2.43944	0.0147098	0.545842
Rab25	292.081	-1.02853	0.422269	-2.43572	0.0148624	0.545842
Aldh1a2	218.805	-0.325337	0.133747	-2.43248	0.0149957	0.545842
Cobl	327.859	-0.361532	0.148579	-2.43326	0.0149636	0.545842
Gdf11	2023.18	0.210603	0.0864105	2.43724	0.0147999	0.545842
Map2k1	3275.49	-0.233335	0.0959825	-2.43101	0.0150566	0.545842
Fgd5	414.609	-0.318936	0.131154	-2.43177	0.0150252	0.545842
Smim7	1958.15	0.196696	0.0808665	2.43235	0.0150011	0.545842
Vps26a	2874.99	0.134257	0.0553293	2.4265	0.0152453	0.550802
Svip	511.415	0.242148	0.0998505	2.4251	0.015304	0.551048
Serpine1	185.445	-0.840168	0.34761	-2.41698	0.0156498	0.561594
Taf10	999.569	-0.215391	0.0898311	-2.39774	0.0164966	0.564189
Dnah8	360.507	-0.437761	0.183958	-2.37968	0.0173276	0.564189
Shmt2	3915.08	-0.171945	0.0721062	-2.38461	0.0170974	0.564189
Tspyl4	982.197	0.178616	0.075084	2.37888	0.0173651	0.564189
Peli3	581.165	-0.245758	0.102161	-2.40558	0.0161468	0.564189
Pdlim5	1612.42	-0.159851	0.0666604	-2.39799	0.0164854	0.564189
Hnrnpr	7429.74	0.149139	0.0618284	2.41215	0.0158588	0.564189
Ecsit	910.918	-0.213687	0.0896505	-2.38356	0.0171461	0.564189
Rps15a	1227.32	0.236966	0.0983963	2.40829	0.0160276	0.564189
Exoc4	2827.5	-0.144408	0.0604107	-2.39043	0.0168285	0.564189
Ldha	42034.3	-0.409312	0.170591	-2.39937	0.0164231	0.564189
Nedd8	2476.92	0.132528	0.0557399	2.37762	0.017425	0.564189
Sgpp1	356.801	-0.272882	0.114871	-2.37556	0.0175224	0.564189
Arfgap1	1543.18	0.158463	0.0664401	2.38505	0.0170768	0.564189
Cep250	1710.99	0.173446	0.0726398	2.38776	0.0169516	0.564189
Pag1	615.695	0.253362	0.106315	2.38312	0.0171664	0.564189
Kdm4b	2244.17	-0.187441	0.0788151	-2.37823	0.0173959	0.564189
Tuba1b	32952.5	-0.178082	0.0748356	-2.37965	0.0173292	0.564189
Esyt1	1111.51	0.200561	0.0831281	2.41267	0.0158363	0.564189
Notch2	2542.98	-0.140739	0.0587751	-2.39453	0.0166418	0.564189
4931428F04Rik	1208.23	0.172883	0.0724783	2.38531	0.0170647	0.564189
Ndufb2	671.353	-0.21594	0.0904483	-2.38744	0.0169661	0.564189
Prdx6	9333.04	-0.166979	0.0701015	-2.38196	0.0172206	0.564189
Gpatch4	1512.98	0.167823	0.0700183	2.39685	0.0165368	0.564189
Snrnp35	269.982	0.339795	0.142417	2.38592	0.0170363	0.564189
Vat1	1798.55	-0.202424	0.0846456	-2.39143	0.0167827	0.564189
Gpi1	10922.4	-0.247837	0.104333	-2.37544	0.017528	0.564189
Upf3b	1374.65	0.155763	0.0654488	2.37992	0.0173162	0.564189
Cnp	424.501	-0.305739	0.128378	-2.38156	0.0172396	0.564189
Rpl36	449.853	0.284181	0.119253	2.38302	0.0171715	0.564189
Dbp	352.459	-0.355273	0.148795	-2.38767	0.0169557	0.564189
Eif2b5	5517.01	-0.134805	0.0565812	-2.38251	0.0171949	0.564189
Snapc5	330.196	0.397953	0.166005	2.39723	0.0165195	0.564189
Dync1li2	3201.81	0.139133	0.0577723	2.40829	0.0160273	0.564189
Abcc4	1513.1	0.187832	0.0792806	2.3692	0.0178266	0.566927
Heyl	384.251	0.393398	0.16598	2.37015	0.0177808	0.566927
Pcdhga11	145.251	-0.388541	0.1638	-2.37205	0.0176896	0.566927
Lefty2	196.987	-0.518414	0.218636	-2.37113	0.0177338	0.566927
Egln3	503.424	-0.3584	0.151805	-2.36092	0.0182296	0.566939
Espn	490.292	-0.752182	0.318399	-2.36239	0.0181577	0.566939
Cltb	546.037	0.398192	0.168551	2.36244	0.018155	0.566939
Rflnb	1062.46	0.191925	0.0811926	2.36383	0.0180871	0.566939
Ddx42	5947.66	0.119187	0.0503397	2.36766	0.0179011	0.566939
Fam169a	2785.68	-0.175064	0.0741356	-2.3614	0.0182059	0.566939
Foxd2	853.953	-0.303024	0.128354	-2.36084	0.0182335	0.566939
Neurl4	160.036	0.442515	0.187472	2.36043	0.0182539	0.566939
Mafk	376.656	0.305434	0.129489	2.35877	0.0183355	0.567812
Syce2	820.125	-0.25797	0.109492	-2.35606	0.0184698	0.568858
Bcl2l11	2600.89	0.154958	0.0657736	2.35593	0.0184764	0.568858
Ahr	301.887	-0.380121	0.161816	-2.3491	0.0188189	0.5695
Mbd1	862.985	0.199319	0.0847581	2.35162	0.0186919	0.5695
Aplp1	706.03	-0.369906	0.157438	-2.34953	0.0187969	0.5695
2310022B05Rik	2295.06	-0.164339	0.0699013	-2.35101	0.0187225	0.5695
Chd3	2988.31	0.187254	0.0795656	2.35346	0.0185998	0.5695
Maneal	233.478	0.403506	0.171585	2.35164	0.0186907	0.5695
Zfp981	311.9	-0.567935	0.241883	-2.34798	0.0188757	0.569596
Lratd2	1351.59	0.271014	0.115598	2.34445	0.0190553	0.570155
Eif4e3	473.678	-0.218679	0.0932749	-2.34446	0.0190546	0.570155
Nkx1-2	607.393	0.358044	0.15259	2.34645	0.0189532	0.570155
Kif22	4729.77	-0.11733	0.050079	-2.3429	0.0191347	0.570924
Fam117b	1989.84	-0.184917	0.078968	-2.34167	0.0191976	0.571196
Eif4h	16254.4	0.119857	0.0512841	2.33712	0.0194332	0.572722
Uchl1	2619.5	0.20337	0.0869435	2.33911	0.01933	0.572722
Epb41l3	2887.33	-0.157683	0.0675377	-2.33473	0.0195573	0.572722
Cdkn2a	226.435	0.328072	0.140504	2.33496	0.0195455	0.572722
Mir17hg	2775.46	0.255471	0.109276	2.33785	0.019395	0.572722
Ykt6	4529.12	0.186319	0.0798129	2.33445	0.0195724	0.572722
Erbb3	625.157	-0.84746	0.363208	-2.33326	0.0196344	0.572958
Taf1d	2899.81	0.146848	0.0630058	2.33071	0.0197686	0.574856
Wnt5b	223.718	0.375572	0.161192	2.32997	0.0198077	0.574856
Psme1	1577.57	-0.15443	0.0663326	-2.32811	0.0199062	0.576141
Setd5	8134.86	-0.111179	0.047997	-2.31638	0.0205377	0.58309
Brd8	4981.69	0.130258	0.0562219	2.31686	0.0205113	0.58309
Pcdh19	817.715	-0.18184	0.0784526	-2.31783	0.0204583	0.58309
Prelid1	5711.88	-0.171686	0.0740531	-2.31841	0.0204269	0.58309
Sox12	3470.19	-0.155702	0.0671504	-2.3187	0.0204111	0.58309
Cog6	1188.06	-0.159549	0.0689048	-2.3155	0.0205855	0.58309
Cdc42se2	3824.23	0.12334	0.0532096	2.31801	0.0204487	0.58309
Vps36	2400.54	0.13349	0.0576058	2.31731	0.0204871	0.58309
Mpp2	774.41	-0.359928	0.155611	-2.313	0.0207226	0.58341
Ppp1r16b	148.459	0.695938	0.300973	2.31229	0.0207615	0.58341
Ap4m1	800.777	0.185459	0.0802005	2.31244	0.0207534	0.58341
Sertad1	241.348	-0.403609	0.174706	-2.31022	0.020876	0.585078
Pkm	88840.1	-0.205571	0.089252	-2.30326	0.0212641	0.585425
App	1928.26	-0.13555	0.0588558	-2.30308	0.0212742	0.585425
Unc93b1	199.472	-0.540029	0.234086	-2.30697	0.0210567	0.585425
Impact	3659.45	0.13514	0.0585541	2.30795	0.0210018	0.585425
Apmap	769.179	0.18241	0.079163	2.30424	0.0212094	0.585425
Bcam	682.56	-0.302191	0.13109	-2.30522	0.0211543	0.585425
Mtbp	1204.77	0.150008	0.0650164	2.30723	0.021042	0.585425
Zmynd19	3167.86	0.121687	0.0529394	2.29862	0.0215267	0.586231
Gli1	507.442	0.31008	0.134802	2.30026	0.0214336	0.586231
Xpnpep1	4744.04	-0.123646	0.0537907	-2.29865	0.0215249	0.586231
Sqle	8207.78	-0.1428	0.0621495	-2.29769	0.0215794	0.586231
Cmc1	222.68	0.308235	0.134013	2.30003	0.0214463	0.586231
Thbs3	1887.76	0.15971	0.0695922	2.29495	0.0217362	0.588499
Capzb	6105	-0.114773	0.0501095	-2.29045	0.0219953	0.588499
Bcl7c	1515.85	-0.14826	0.0646724	-2.29247	0.0218783	0.588499
Map10	301.724	-0.284927	0.124296	-2.29232	0.021887	0.588499
Mta2	7014.59	0.118739	0.0517665	2.29374	0.0218055	0.588499
Mex3a	5055.57	0.123647	0.053977	2.29074	0.0219784	0.588499
Nsg1	560.826	0.197694	0.0867232	2.2796	0.0226315	0.592571
Os9	1582.95	0.149385	0.065482	2.28131	0.0225299	0.592571
Pou4f1	495.43	0.225933	0.0992593	2.27619	0.0228349	0.592571
Ascc3	1420.45	-0.164217	0.0721182	-2.27705	0.022783	0.592571
Wdr86	186.482	-0.660366	0.289962	-2.27742	0.0227612	0.592571
Spg21	1582.92	-0.173586	0.0763701	-2.27296	0.0230288	0.592571
Slit1	313.364	-0.295496	0.130016	-2.27277	0.0230401	0.592571
Gpx3	1045.17	-0.188329	0.0828175	-2.27402	0.0229647	0.592571
Kifap3	2089.31	-0.131821	0.0577982	-2.2807	0.022566	0.592571
Urm1	1255.19	0.160216	0.0702575	2.2804	0.0225837	0.592571
Sema4g	751.369	-0.251191	0.110179	-2.27985	0.0226165	0.592571
Sppl3	3257.71	-0.145066	0.0634601	-2.28594	0.0222575	0.592571
Mlxipl	353.395	0.432563	0.189583	2.28166	0.0225095	0.592571
Cox5b	543.078	0.224548	0.0987611	2.27365	0.022987	0.592571
Sdk2	248.634	-0.283235	0.124282	-2.27897	0.0226689	0.592571
Cenpj	834.021	0.187029	0.0820411	2.2797	0.0226255	0.592571
Rab27a	431.758	-0.253603	0.111775	-2.26887	0.0232764	0.595765
Kdelr2	2758.66	-0.155941	0.0687169	-2.26933	0.0232485	0.595765
Psd2	299.961	0.318916	0.14068	2.26697	0.0233923	0.595857
U2af1l4	716.008	0.209544	0.092432	2.26701	0.0233898	0.595857
Uvrag	827.075	0.178765	0.0790396	2.26172	0.0237146	0.602624
Cox6c	2523.89	0.152031	0.0672863	2.25947	0.0238541	0.60472
Slc20a1	3248.51	0.132747	0.058816	2.25698	0.0240094	0.606663
Glrx2	719.188	0.202159	0.0895932	2.25641	0.0240449	0.606663
Rpl3	1396.25	0.249599	0.111285	2.24288	0.0249043	0.610739
Adgrv1	403.186	0.288166	0.128547	2.24173	0.024979	0.610739
Ccdc88c	2278.95	0.196146	0.0874408	2.24319	0.0248848	0.610739
Itpk1	1168.61	-0.205114	0.0914435	-2.24307	0.0248923	0.610739
Numbl	929.414	-0.221835	0.0985772	-2.25037	0.0244254	0.610739
Arhgap23	600.967	-0.262877	0.116751	-2.2516	0.0243477	0.610739
Baiap2l1	588.664	-0.255906	0.114067	-2.24348	0.0248657	0.610739
Fam126a	1599.64	0.151467	0.0673752	2.24811	0.024569	0.610739
Man2a1	1600.23	-0.143839	0.064123	-2.24317	0.0248858	0.610739
Tspyl1	2272.23	-0.133596	0.0596082	-2.24123	0.0250114	0.610739
Npc1	2237.22	-0.142786	0.0635316	-2.24747	0.0246098	0.610739
Ptprn2	224.304	0.309128	0.137726	2.24452	0.0247989	0.610739
Nop2	5090.48	0.131627	0.0585293	2.24892	0.0245178	0.610739
Dennd2c	537.373	-0.460595	0.204834	-2.24863	0.0245363	0.610739
Trib3	264.039	-0.965416	0.431154	-2.23914	0.0251467	0.612632
Rab11a	3148.97	-0.119908	0.0536495	-2.23502	0.025416	0.617777
Ucp2	3536.2	-0.17335	0.0776347	-2.23289	0.0255561	0.619765
Ppp2r2a	4736.81	-0.118589	0.0531965	-2.22926	0.0257965	0.624169
Mpdu1	1656	0.170376	0.0764917	2.22739	0.0259215	0.624349
Ifitm2	4100.8	-0.115312	0.0517514	-2.2282	0.0258674	0.624349
Kif1b	228.595	0.297389	0.133579	2.22631	0.0259933	0.624662
Nxf1	6878.54	0.105574	0.0474623	2.22438	0.0261227	0.626355
Olfr1372-ps1	264.128	-0.532849	0.239689	-2.22309	0.0262098	0.627027
Nsd1	7274.33	-0.115551	0.0520179	-2.22138	0.0263253	0.628375
Tnpo2	4441.35	0.140356	0.0632387	2.21947	0.0264549	0.629339
Ybx1	38679.2	-0.119601	0.0538976	-2.21904	0.0264842	0.629339
Sprtn	938.263	0.185361	0.0847342	2.18756	0.0287014	0.630488
Gnas	29994.4	-0.174765	0.079361	-2.20215	0.0276546	0.630488
Supt3	492.972	-0.224544	0.10213	-2.19861	0.0279059	0.630488
Klf10	1286.49	-0.177075	0.0803193	-2.20464	0.0274797	0.630488
Rpp40	559.352	-0.217713	0.0988835	-2.20171	0.0276856	0.630488
Marchf8	1429.7	0.142896	0.0653341	2.18717	0.0287305	0.630488
Sox1	679.782	0.300126	0.135601	2.2133	0.0268773	0.630488
Hnrnpa2b1	42918.3	0.204514	0.093381	2.1901	0.0285168	0.630488
Kcnab2	147.215	0.349749	0.158828	2.20206	0.0276608	0.630488
Ntan1	1474.7	-0.162036	0.0737034	-2.19849	0.027914	0.630488
Chst15	381.646	0.262626	0.11977	2.19275	0.0283254	0.630488
Lpin1	602.502	-0.223134	0.101114	-2.20677	0.0273303	0.630488
Yy1	4685.42	-0.106771	0.0483591	-2.20787	0.0272535	0.630488
Shc4	299.535	0.293537	0.133928	2.19175	0.0283973	0.630488
Cope	2122.99	-0.1519	0.0694756	-2.18638	0.0287881	0.630488
Rnf167	239.027	0.305779	0.138285	2.21123	0.0270201	0.630488
Sft2d1	217.502	0.328533	0.14939	2.19917	0.0278661	0.630488
Ephb1	756.444	-0.245365	0.110961	-2.21127	0.0270174	0.630488
Galk1	2236.37	-0.423225	0.192164	-2.20242	0.0276358	0.630488
Tmem115	987.176	-0.170388	0.0776762	-2.19356	0.0282668	0.630488
Fbxw4	533.538	-0.236298	0.107889	-2.19019	0.0285102	0.630488
Foxo4	3340.02	0.132397	0.059918	2.20964	0.0271302	0.630488
Engase	644.213	0.235769	0.107469	2.19383	0.0282476	0.630488
Pml	3169.52	-0.17766	0.0806418	-2.20308	0.0275893	0.630488
Rpl27	1280.11	0.201848	0.0912973	2.21089	0.0270437	0.630488
Rasgrp3	698.208	-0.270749	0.123692	-2.1889	0.0286043	0.630488
Abcc1	1395.08	-0.182416	0.0828196	-2.20257	0.0276251	0.630488
Clcn7	1283.79	0.181625	0.082949	2.1896	0.0285531	0.630488
Hexa	1166.6	-0.163018	0.074243	-2.19573	0.0281112	0.630488
Adipor1	3558.26	-0.129376	0.0586737	-2.205	0.027454	0.630488
Cdx2	1076.45	0.263614	0.119701	2.20228	0.0276456	0.630488
Zfp326	2037.45	0.157982	0.0721262	2.19035	0.028499	0.630488
Gys1	2801.61	-0.221555	0.100963	-2.19442	0.0282055	0.630488
Hif1an	3265.8	0.138724	0.0632915	2.19183	0.0283921	0.630488
Kif18a	1588.71	-0.16733	0.0765243	-2.18662	0.0287699	0.630488
Snrpf	389.016	0.267442	0.121852	2.19481	0.0281769	0.630488
Shisa6	196.418	-0.324437	0.14685	-2.20931	0.0271528	0.630488
Ppp1r13l	745.94	-0.252541	0.11449	-2.20579	0.0273984	0.630488
Tcf4	3219.2	0.119519	0.0547055	2.18478	0.028905	0.630667
Gtf2e2	2528.58	-0.180951	0.0829472	-2.18152	0.0291448	0.630667
Fzd2	3655.87	-0.188724	0.0865466	-2.1806	0.0292128	0.630667
Mxi1	1519.16	-0.225553	0.103473	-2.17981	0.0292712	0.630667
Ndrg1	780.767	-0.215891	0.0990054	-2.1806	0.0292131	0.630667
Ly75	754.24	0.186854	0.0856573	2.18141	0.0291532	0.630667
Slc35f5	961.019	0.167578	0.0768324	2.18108	0.0291775	0.630667
Tprn	503.149	-0.239296	0.109693	-2.18151	0.0291456	0.630667
Blvrb	645.578	-0.331136	0.152092	-2.17721	0.0294651	0.632638
Hexdc	462.733	-0.206277	0.0947807	-2.17636	0.0295283	0.632638
Itpr1	1985.62	-0.172123	0.0790941	-2.17619	0.0295413	0.632638
Apbb3	767.618	0.205257	0.0944527	2.17312	0.0297713	0.636279
Mrpl22	160.039	0.370653	0.170697	2.1714	0.0299007	0.637762
Bsg	10340.1	-0.226525	0.104477	-2.16819	0.0301445	0.641673
Rdm1	587.834	-0.234043	0.108053	-2.166	0.0303113	0.643933
Kcnh6	238.369	-0.799082	0.369267	-2.16397	0.0304669	0.645948
Hmmr	3419.92	-0.183526	0.0848819	-2.16213	0.0306081	0.647649
Washc2	3801.59	0.113747	0.0526392	2.16088	0.0307045	0.648021
Lhfpl4	597.358	0.268773	0.124413	2.16032	0.0307478	0.648021
Cpd	2473.71	-0.130079	0.0602663	-2.15841	0.030896	0.649857
Myo5b	452.375	0.309803	0.143591	2.15754	0.0309639	0.649998
Hid1	541.022	0.367988	0.170758	2.15503	0.0311594	0.651525
Hjurp	1151.8	0.190412	0.088331	2.15566	0.0311099	0.651525
Ppp1r8	3440.21	0.123363	0.0573063	2.1527	0.0313425	0.65258
Moxd1	277.258	-0.868405	0.403818	-2.15048	0.031517	0.65258
Clspn	3471.59	0.134398	0.062436	2.15258	0.0313519	0.65258
Rspo1	622.517	0.218911	0.101783	2.15078	0.0314939	0.65258
Miat	1860.11	0.668943	0.311037	2.15068	0.0315011	0.65258
Ocln	399.105	-0.272881	0.126978	-2.14904	0.0316313	0.653195
Npdc1	671.068	0.226731	0.105527	2.14856	0.0316697	0.653195
Pgam1	5878.95	-0.350893	0.163527	-2.14578	0.0318903	0.656471
EU599041	244.526	-0.598768	0.279413	-2.14295	0.0321174	0.659867
Gm2381	155.891	0.597802	0.279437	2.13931	0.0324107	0.660582
Jag1	1167.54	0.162326	0.0759553	2.13713	0.0325875	0.660582
Zfp282	788.292	0.173962	0.0813048	2.13962	0.0323852	0.660582
Mdfi	626.773	-0.232	0.108542	-2.13742	0.0325639	0.660582
Cdhr1	209.289	-0.386594	0.180854	-2.1376	0.032549	0.660582
Fam98c	503.338	-0.229377	0.107327	-2.13717	0.0325842	0.660582
Dpp7	469.295	0.264303	0.12344	2.14114	0.0322625	0.660582
Pdk3	1404.09	-0.17621	0.0825672	-2.13414	0.0328315	0.664259
Gab1	5328.05	-0.15556	0.0729197	-2.13331	0.0328993	0.664367
Ccpg1	769.538	-0.253428	0.119184	-2.12635	0.0334741	0.664603
Chrdl1	280.931	0.261606	0.122781	2.13067	0.0331165	0.664603
Nin	1756.17	0.153726	0.0722473	2.12778	0.0333554	0.664603
Plin3	2183.25	-0.169026	0.0794316	-2.12794	0.0333418	0.664603
Zfp668	876.704	0.160726	0.0753808	2.13219	0.0329916	0.664603
Slc35b4	1655	-0.138042	0.0648083	-2.13	0.0331719	0.664603
Sox11	7521.74	0.143831	0.067608	2.12743	0.0333846	0.664603
Emsy	1457.69	-0.14297	0.0671107	-2.13036	0.0331421	0.664603
Mfsd12	637.044	0.259351	0.121928	2.12708	0.0334132	0.664603
Nanog	831.406	-0.757026	0.356319	-2.12457	0.0336221	0.665054
Mapk3	3255.35	-0.175064	0.0823933	-2.12474	0.0336083	0.665054
Twist1	977.152	-0.199092	0.0937672	-2.12326	0.0337323	0.665993
Ppih	211.162	0.309722	0.146386	2.11579	0.0343631	0.666628
Slc2a8	470.505	-0.223631	0.10557	-2.11832	0.0341481	0.666628
Ptch1	2681.2	0.118435	0.0559859	2.11545	0.034392	0.666628
Dhcr7	2735.09	-0.160275	0.0756624	-2.11829	0.0341503	0.666628
Eif2d	2427.61	-0.13172	0.0621814	-2.11832	0.0341477	0.666628
Rrnad1	590.208	0.201137	0.0947993	2.12171	0.0338621	0.666628
Ybx3	10803	-0.11795	0.0557022	-2.11752	0.034216	0.666628
Abat	913.745	0.219359	0.103411	2.12123	0.0339024	0.666628
Atm	2392.53	-0.146354	0.0690508	-2.11952	0.0340468	0.666628
Slc16a3	3199.9	-0.796459	0.376321	-2.11644	0.0343077	0.666628
Pex5l	178.436	0.392567	0.185912	2.11157	0.034723	0.666698
Gid8	2934.87	0.134843	0.0639699	2.10791	0.0350383	0.666698
Klhdc2	4390.21	-0.10785	0.0512082	-2.10611	0.0351949	0.666698
Bnip3	1234.72	-0.787305	0.37301	-2.11068	0.0347997	0.666698
Mms19	2811.81	-0.130047	0.0617388	-2.10641	0.0351688	0.666698
Cks1b	5148.29	-0.0990589	0.0469293	-2.11081	0.0347886	0.666698
Gemin2	958.242	0.162955	0.0773519	2.10667	0.0351459	0.666698
Sfpq	28426.4	0.106019	0.0501899	2.11235	0.0346562	0.666698
Irf2bp1	1253.8	-0.213525	0.101242	-2.10905	0.0349399	0.666698
Bola2	494.215	0.239002	0.113079	2.11359	0.0345502	0.666698
Lig4	586.64	0.200159	0.0950459	2.10592	0.0352116	0.666698
1110008P14Rik	185.493	0.414477	0.196769	2.10641	0.0351684	0.666698
Ndufb6	1154.81	0.156161	0.0740256	2.10955	0.034897	0.666698
Fkbp3	6502.83	-0.143903	0.0683827	-2.10437	0.035346	0.668053
Snrnp70	11434.5	0.131871	0.0628206	2.09916	0.0358024	0.671021
Rpl18a	3453.19	0.183466	0.0874071	2.09898	0.035819	0.671021
Irf6	286.114	-0.417799	0.19885	-2.10108	0.0356339	0.671021
Ep300	4134.83	-0.147761	0.0703265	-2.10108	0.0356342	0.671021
Col3a1	2511.29	0.204694	0.0974656	2.10017	0.0357141	0.671021
Krba1	1534.82	0.139283	0.0668471	2.08361	0.0371955	0.678195
Cacfd1	1595.71	0.15825	0.0757627	2.08876	0.0367293	0.678195
Aurka	4679.82	-0.132857	0.0636269	-2.08806	0.0367923	0.678195
Nmral1	2021.15	0.155625	0.0744629	2.08997	0.0366202	0.678195
Wwtr1	1156.76	-0.143031	0.0686696	-2.08288	0.0372617	0.678195
Hivep1	1225.77	-0.152718	0.0733795	-2.08121	0.037415	0.678195
Enpp2	2586.34	-0.286789	0.137605	-2.08415	0.0371469	0.678195
Rpl36a	257.613	0.283471	0.136102	2.08279	0.0372703	0.678195
Mapk11	413.755	0.339958	0.162587	2.09093	0.0365343	0.678195
Armh4	551.949	-0.306231	0.146425	-2.09139	0.0364935	0.678195
Hsd11b2	745.712	0.186493	0.0892248	2.09015	0.0366044	0.678195
Ccpg1os	165.504	-0.356355	0.171048	-2.08336	0.0372181	0.678195
Ckap5	8681.3	-0.111746	0.0536078	-2.08451	0.0371141	0.678195
Phlda1	688.809	0.196524	0.0941971	2.0863	0.0369513	0.678195
Sik2	846.776	0.172576	0.0828655	2.0826	0.0372875	0.678195
Sec22c	795.694	0.156132	0.0747543	2.08861	0.036743	0.678195
Fstl1	7869.07	-0.109495	0.0523106	-2.09317	0.0363344	0.678195
Zfp395	1756.94	-0.146548	0.0702288	-2.08672	0.0369138	0.678195
BC005624	1237.44	0.147617	0.0709179	2.08153	0.0373858	0.678195
Ctsl	9357.18	0.150561	0.0723708	2.08042	0.0374874	0.67835
Usf3	967.447	-0.163573	0.078657	-2.07958	0.0375642	0.678583
Accs	479.245	0.312016	0.150104	2.07867	0.0376475	0.678933
Dnpep	2019.97	-0.142213	0.0684498	-2.07763	0.0377434	0.67951
Acd	740.276	-0.198687	0.0957903	-2.07419	0.0380616	0.679833
Sptb	616.693	-0.382991	0.184764	-2.07287	0.0381847	0.679833
Fus	21701	0.206491	0.0995069	2.07514	0.0379735	0.679833
Ccdc9	1305.04	0.183939	0.0887013	2.07369	0.0381081	0.679833
Atp7b	465.405	-0.259246	0.124887	-2.07584	0.0379087	0.679833
Pik3c2b	612.073	0.207413	0.0998966	2.07628	0.0378681	0.679833
Snx3	2810.23	-0.13975	0.0674275	-2.0726	0.0382094	0.679833
Pnpt1	2765.33	0.146774	0.0708494	2.07163	0.0383002	0.680309
Hypk	2216.72	0.157842	0.0763459	2.06746	0.0386912	0.681105
Gng5-ps	1170.6	-0.160645	0.0776463	-2.06893	0.0385523	0.681105
Arl6ip6	1989.63	-0.165659	0.0800735	-2.06883	0.0385618	0.681105
Flywch2	431.291	-0.213854	0.103459	-2.06705	0.0387298	0.681105
Hcn2	322.287	-0.404386	0.19563	-2.0671	0.0387246	0.681105
Usp39	267.013	-0.257519	0.124558	-2.06747	0.0386897	0.681105
Mif	8565.03	-0.162522	0.0788074	-2.06227	0.039182	0.681428
Psmb1	7410.72	-0.132245	0.0641308	-2.06211	0.0391972	0.681428
Cdk5	843.362	0.180884	0.0876378	2.06399	0.0390184	0.681428
Ero1l	2049.02	-0.562989	0.272648	-2.06489	0.0389332	0.681428
Slc35f1	163.015	0.373317	0.180868	2.06403	0.0390147	0.681428
Rps27a	481.449	0.229809	0.111442	2.06214	0.0391941	0.681428
Zfp534	414.573	-0.473391	0.229239	-2.06505	0.0389179	0.681428
Hmgn2	730.957	0.221244	0.107651	2.0552	0.0398596	0.682465
Cd40	195.927	0.314364	0.152755	2.05796	0.0395941	0.682465
Usp28	3337.06	-0.126958	0.0617785	-2.05505	0.0398739	0.682465
Ccdc124	1410.71	0.146448	0.0713063	2.05379	0.0399961	0.682465
Xylt2	984.87	-0.179385	0.0873473	-2.0537	0.0400047	0.682465
Sec61a2	2347.54	0.132688	0.0645617	2.0552	0.0398593	0.682465
Acyp1	260.89	-0.2643	0.128485	-2.05706	0.0396804	0.682465
Abhd17a	1917.51	-0.194988	0.0947785	-2.0573	0.0396575	0.682465
Slc7a8	436.699	0.375928	0.18307	2.05346	0.0400278	0.682465
Mrpl43	1194.35	-0.149194	0.0724193	-2.06014	0.0393856	0.682465
Ldlrap1	617.964	-0.23489	0.114083	-2.05894	0.0394998	0.682465
Crebbp	1556.42	-0.156653	0.0761896	-2.0561	0.0397729	0.682465
Klhl21	1583.21	0.175272	0.0854101	2.05212	0.0401579	0.683585
Plce1	352.661	-0.231801	0.11371	-2.03852	0.0414984	0.684709
Triml2	264.078	-0.474084	0.232761	-2.03679	0.0416714	0.684709
Tom1l2	1390.52	0.177468	0.0871141	2.03719	0.041631	0.684709
Rpl15	4138.7	-0.128505	0.0628762	-2.04378	0.0409752	0.684709
Tmcc3	344.692	-0.240495	0.117744	-2.04252	0.0411004	0.684709
Ephb6	617.68	0.22975	0.112313	2.04562	0.0407935	0.684709
Atp5e	1272.98	0.153567	0.0750557	2.04604	0.040752	0.684709
Slc2a3	13505.1	-0.205353	0.100483	-2.04367	0.0409861	0.684709
Coa7	935.989	0.155374	0.0761082	2.04148	0.041203	0.684709
Il17rd	4514.03	0.213507	0.104159	2.04983	0.0403815	0.684709
Ccp110	2989.08	0.136107	0.0665176	2.04618	0.0407385	0.684709
Mcm6	12220.2	-0.0950625	0.046608	-2.03962	0.0413885	0.684709
Aldoc	614.007	-0.584243	0.28607	-2.04231	0.0411207	0.684709
Mmp14	1006.48	-0.165611	0.0811943	-2.03969	0.0413815	0.684709
Tdgf1	1279.15	-0.812874	0.39656	-2.04982	0.0403824	0.684709
Gm13315	161.807	-0.400566	0.196548	-2.03801	0.0415492	0.684709
Arl4a	991.559	0.186893	0.0916077	2.04015	0.0413353	0.684709
Zfp623	982.863	0.147112	0.0722401	2.03644	0.0417065	0.684709
Cerk	369.696	0.287267	0.140223	2.04864	0.040497	0.684709
Cep350	1517.17	-0.170561	0.0833674	-2.0459	0.0407661	0.684709
Map7d3	1133.17	-0.197861	0.096704	-2.04605	0.0407519	0.684709
Heatr5a	1668.32	-0.126212	0.0618639	-2.04016	0.0413349	0.684709
Eid2	534.221	-0.25386	0.124557	-2.0381	0.04154	0.684709
Fn1	9592.48	-0.132292	0.0651181	-2.03156	0.0421978	0.68561
Elovl2	1054.08	0.154934	0.0762326	2.03239	0.0421145	0.68561
Vps54	2126.5	-0.130279	0.0640224	-2.0349	0.0418608	0.68561
Psen2	235.978	0.308525	0.151843	2.03187	0.0421666	0.68561
Lin28a	17412.3	0.123626	0.0608339	2.03218	0.042135	0.68561
Pik3r1	1412.9	0.164928	0.0811889	2.03141	0.0422132	0.68561
Nat8l	1084.4	0.172126	0.0846576	2.0332	0.0420327	0.68561
Fggy	264.983	-0.287803	0.141748	-2.03038	0.0423179	0.686261
Rarg	1761.07	-0.21763	0.107277	-2.02867	0.042492	0.687382
Hs6st2	628.616	-0.245757	0.121197	-2.02775	0.0425862	0.687382
Stat4	152.561	-0.609071	0.30045	-2.02719	0.0426428	0.687382
Zranb3	1686.11	-0.138844	0.0684916	-2.02716	0.0426459	0.687382
Bub1	7250.37	-0.144538	0.0713799	-2.02491	0.0428766	0.687775
Atp1a3	1856.56	-0.820383	0.405248	-2.0244	0.0429293	0.687775
Fzd7	6485.17	-0.112013	0.0552827	-2.02618	0.0427464	0.687775
Polr2d	2546.85	-0.132404	0.0653764	-2.02526	0.0428404	0.687775
Arl2bp	2895.12	0.15194	0.0750822	2.02365	0.0430064	0.687973
Xrcc5	1770.69	0.125999	0.0623421	2.02109	0.0432708	0.690008
Fam111a	1323.86	0.156558	0.0774834	2.02053	0.0433285	0.690008
Slc25a53	159.671	0.298205	0.147519	2.02148	0.0432306	0.690008
Chn2	208.606	0.309291	0.153608	2.01351	0.0440612	0.690994
Ralgps2	3817.37	-0.109877	0.0545938	-2.01263	0.0441537	0.690994
Podxl	3502.77	0.13992	0.0696207	2.00975	0.0444581	0.690994
Inka2	220.676	0.330666	0.165202	2.00159	0.0453289	0.690994
Asnsd1	2473.45	-0.158471	0.0796261	-1.99018	0.0465707	0.690994
Ccng2	1432.14	-0.220699	0.110269	-2.00145	0.0453434	0.690994
Hsp90b1	28665.5	-0.126402	0.0631538	-2.00149	0.0453393	0.690994
Gm10451	204.312	-0.381314	0.190885	-1.99762	0.0457583	0.690994
Eny2	3223.18	0.130313	0.0647219	2.01343	0.0440694	0.690994
Fbxo46	491.675	-0.22671	0.113005	-2.00618	0.0448367	0.690994
Rnf145	4707.46	-0.104901	0.052404	-2.00178	0.0453081	0.690994
Limd2	3373.96	0.15447	0.0776725	1.98874	0.0467299	0.690994
Sptbn2	1378.77	0.226336	0.113621	1.99202	0.0463689	0.690994
Klhl18	576.853	0.179785	0.0893201	2.01282	0.0441335	0.690994
Phf5a	3113	0.111032	0.0556546	1.99501	0.0460415	0.690994
Itm2a	1319.93	-0.205749	0.10263	-2.00476	0.0449884	0.690994
Znrf3	621.189	0.185141	0.0925293	2.00088	0.0454048	0.690994
Nedd9	445.879	0.339678	0.169079	2.00898	0.0445388	0.690994
Pnpla6	2526.14	0.121985	0.06068	2.0103	0.0443991	0.690994
Peak1	1105.39	-0.154708	0.077667	-1.99194	0.0463773	0.690994
Cbfa2t2	1841.38	0.121411	0.0604968	2.0069	0.04476	0.690994
Mapk8ip2	667.952	0.296947	0.147203	2.01726	0.0436682	0.690994
Aasdhppt	1995.87	-0.132566	0.0663384	-1.99834	0.0456801	0.690994
Arhgap5	2451.98	-0.124986	0.0627243	-1.99262	0.0463026	0.690994
Polr2f	1169.54	0.149741	0.0749431	1.99806	0.0457099	0.690994
Prkcb	297.709	-0.324815	0.163151	-1.99089	0.0464934	0.690994
Htt	2374.58	-0.148064	0.0735951	-2.01187	0.0442341	0.690994
Speg	1292.28	-0.169992	0.0846408	-2.0084	0.0446012	0.690994
Gid4	2872.58	-0.194789	0.09759	-1.996	0.0459345	0.690994
Rbpj	3018.11	-0.133278	0.0669925	-1.98945	0.0466513	0.690994
Nudt4	3893.9	-0.106761	0.0536761	-1.98899	0.0467023	0.690994
Cyp51	5570.82	-0.123987	0.0618718	-2.00394	0.0450768	0.690994
Tmem128	645.22	0.170377	0.0852746	1.99798	0.0457192	0.690994
Pwwp3a	3054.65	0.126578	0.0636267	1.98939	0.0466583	0.690994
Slc17a5	466.68	0.235798	0.117092	2.01378	0.044033	0.690994
Hectd4	1356.9	-0.175108	0.0870307	-2.01203	0.0442171	0.690994
Parp1	22412.8	-0.0840749	0.0420669	-1.9986	0.0456519	0.690994
Slc30a9	2887.8	-0.123285	0.0620039	-1.98835	0.0467732	0.690994
Ric3	381.876	0.329831	0.165451	1.99353	0.0462031	0.690994
Casd1	1647.94	-0.133901	0.066906	-2.00132	0.0453577	0.690994
Prxl2b	257.324	-0.279978	0.139888	-2.00144	0.0453455	0.690994
Nt5dc2	9872.31	-0.147586	0.0739289	-1.99632	0.0458986	0.690994
Frmd6	1243.68	-0.141823	0.0708899	-2.00061	0.0454346	0.690994
Ankrd52	2033.31	0.143711	0.0718941	1.99892	0.0456169	0.690994
Ccna2	9605.22	-0.102803	0.0509555	-2.01751	0.0436425	0.690994
Nars	8428.07	0.117875	0.059098	1.99456	0.0460909	0.690994
Arcn1	5050.7	-0.102187	0.0512168	-1.99519	0.0460223	0.690994
Atp10d	887.639	-0.211024	0.105053	-2.00874	0.0445652	0.690994
Stum	487.908	-0.21334	0.106543	-2.00238	0.0452441	0.690994
Cyp4f17	295.501	0.253293	0.126853	1.99674	0.0458533	0.690994
Gm7694	165.787	-0.338405	0.169309	-1.99874	0.0456363	0.690994
Usp7	12380.5	0.0921699	0.0461015	1.99928	0.045578	0.690994
Wee1	2750.08	-0.102521	0.0516018	-1.98677	0.0469481	0.692615
Pold2	2608.28	-0.129789	0.0654069	-1.98434	0.047218	0.695631
Jmjd4	970.211	0.15009	0.0757125	1.98236	0.0474385	0.696945
Lsm3	2116.67	0.135935	0.0685563	1.98283	0.0473865	0.696945
Tnip1	856.578	-0.172204	0.0870137	-1.97904	0.0478112	0.698557
Ralbp1	1980.95	-0.129331	0.0653225	-1.97988	0.0477167	0.698557
Synrg	973.036	0.1388	0.0701242	1.97935	0.0477768	0.698557
Notch1	3196.22	-0.158733	0.0801843	-1.9796	0.047748	0.698557
Klhl23	850.325	0.168586	0.0852304	1.978	0.0479285	0.699308
Rgl1	598.837	0.229543	0.11622	1.97508	0.0482592	0.702204
Sppl2a	726.19	-0.169361	0.0857239	-1.97566	0.0481936	0.702204
Smarcc2	2800.44	0.143357	0.0726691	1.97274	0.0485252	0.704145
Ccdc107	244.273	-0.272938	0.13833	-1.97309	0.048485	0.704145
Unc5a	350.448	-0.480631	0.244009	-1.96972	0.0488701	0.706616
Arid5a	209.041	0.305572	0.155172	1.96924	0.0489252	0.706616
Nodal	716.651	-0.442791	0.22489	-1.96893	0.0489615	0.706616
Runx1t1	157.168	0.411872	0.209009	1.9706	0.0487696	0.706616
Rlim	4959.76	0.122852	0.0624947	1.9658	0.0493216	0.708636
0610010F05Rik	969.321	0.172344	0.0877193	1.96473	0.049446	0.708636
Spry4	911.978	0.27797	0.141515	1.96424	0.0495018	0.708636
Gnptg	569.889	0.173495	0.088229	1.96642	0.0492505	0.708636
Zfp956	224.335	0.308758	0.157152	1.96471	0.0494476	0.708636
Avpi1	272.376	-0.293453	0.149361	-1.96473	0.0494458	0.708636
Mogs	2726.71	-0.156754	0.0798949	-1.962	0.0497622	0.711405
Foxred2	1101.53	-0.141289	0.0722722	-1.95495	0.0505886	0.713605
Gk	582.439	0.191965	0.0982117	1.9546	0.0506298	0.713605
Sox6	316.813	-0.236635	0.121098	-1.95408	0.0506916	0.713605
Myef2	3998.33	0.118958	0.0608317	1.95552	0.0505218	0.713605
Bbx	1384.02	-0.14265	0.0728345	-1.95855	0.0501651	0.713605
Arfgap2	2753.92	0.132969	0.067983	1.95591	0.0504753	0.713605
Osbpl5	194.769	0.325094	0.166389	1.95382	0.0507223	0.713605
Capns1	3633.88	-0.129727	0.0663927	-1.95394	0.0507082	0.713605
Klhdc10	4599.46	0.105539	0.0539046	1.95789	0.0502427	0.713605
Klf9	903.558	-0.302191	0.154572	-1.95502	0.0505807	0.713605
Btbd17	218.959	0.302912	0.154957	1.95481	0.0506051	0.713605
Glrx	618.875	-0.232306	0.1186	-1.95872	0.0501452	0.713605
Chic1	830.075	0.185774	0.0951196	1.95305	0.0508135	0.713686
Pibf1	486.783	-0.206736	0.105875	-1.95264	0.0508624	0.713686
Entpd6	946.336	-0.158259	0.0810983	-1.95144	0.0510045	0.713849
Cenpf	6274.7	-0.118574	0.0607635	-1.95141	0.0510084	0.713849
Plcb3	2553.77	-0.139395	0.0715355	-1.94861	0.0513415	0.715682
Tmem243	206.921	-0.277153	0.14221	-1.9489	0.0513077	0.715682
Prrg4	499.989	0.302019	0.154939	1.94928	0.0512621	0.715682
R3hcc1	1650.27	0.136383	0.0700707	1.94637	0.0516106	0.716148
Sfn	170.664	-0.603714	0.31023	-1.94602	0.0516524	0.716148
Stxbp2	1461.08	-0.125945	0.0646932	-1.94681	0.0515573	0.716148
Tsc1	1910.92	0.120588	0.0619826	1.94552	0.0517121	0.716148
Tmcc1	981.514	-0.135484	0.0696021	-1.94656	0.051588	0.716148
Dll3	878.774	-0.216791	0.111567	-1.94314	0.0519992	0.717143
Igfbp3	892.998	-0.171185	0.0881683	-1.94157	0.052189	0.717143
Cuedc2	1791.11	0.12463	0.0641623	1.94241	0.052087	0.717143
Dgki	194.249	0.429133	0.221003	1.94175	0.0521676	0.717143
Llgl2	1353.96	-0.195164	0.1005	-1.94193	0.0521453	0.717143
Slc17a7	519.572	-0.661712	0.340343	-1.94425	0.051865	0.717143
Dhrs11	155.316	0.359804	0.185404	1.94065	0.052301	0.717753
Thra	1062.94	-0.159263	0.0822679	-1.93591	0.0528787	0.718258
Triobp	2250.9	-0.344652	0.177739	-1.93909	0.0524899	0.718258
Wdr6	10387.4	0.127821	0.065933	1.93866	0.052543	0.718258
Cnr1	326.406	0.31312	0.161642	1.93712	0.0527306	0.718258
Smad6	188.633	-0.30501	0.157332	-1.93864	0.052545	0.718258
Ubtd1	295.771	-0.262593	0.135587	-1.93671	0.052781	0.718258
Gldc	9172.56	0.11613	0.0599852	1.93597	0.0528709	0.718258
Pnma2	464.031	-0.317397	0.163811	-1.93759	0.0526739	0.718258
Bend6	558.485	-0.238866	0.123431	-1.93521	0.0529643	0.718502
Anxa6	1678.89	0.154355	0.0800615	1.92795	0.0538611	0.71884
Uba52	517.676	0.209198	0.108336	1.931	0.0534828	0.71884
Plxdc2	909.219	-0.142036	0.0734307	-1.93428	0.0530786	0.71884
Fam234b	256.793	0.248872	0.129127	1.92734	0.0539367	0.71884
Tbc1d9	341.502	0.314072	0.162744	1.92986	0.0536245	0.71884
Shroom3	3087.86	-0.149267	0.0772217	-1.93296	0.0532408	0.71884
Preb	2936.24	0.123335	0.0639859	1.92754	0.0539128	0.71884
Arnt2	1567.43	0.163151	0.0844086	1.93288	0.0532514	0.71884
Rilpl1	677.619	-0.186329	0.0966342	-1.92819	0.053832	0.71884
Sptlc2	2687.98	0.117839	0.0610343	1.9307	0.0535197	0.71884
Nectin3	1522.55	-0.120658	0.0625664	-1.92847	0.0537965	0.71884
Kif16b	999.139	-0.161721	0.0838696	-1.92824	0.0538248	0.71884
Ap1s3	158.601	0.507264	0.262632	1.93146	0.0534261	0.71884
Stbd1	388.576	-0.259615	0.134394	-1.93175	0.05339	0.71884
Mthfd1l	2271.69	-0.191633	0.0995412	-1.92517	0.0542086	0.721559
Ago1	5223.14	0.0897108	0.0466124	1.92461	0.054278	0.721579
Nr6a1	6421.87	-0.109473	0.0569077	-1.92369	0.0543936	0.721892
Vegfc	212.433	-0.308169	0.160226	-1.92334	0.0544375	0.721892
Car2	2652.29	0.189953	0.0987924	1.92275	0.0545115	0.721972
Smarca2	1272.96	-0.155528	0.0809321	-1.92171	0.054642	0.722086
1700086O06Rik	268.315	0.282599	0.147066	1.92158	0.0546587	0.722086
Fam181b	148.698	0.389384	0.202692	1.92106	0.0547241	0.722086
Carhsp1	3753.02	0.0999764	0.0520936	1.91917	0.0549629	0.72344
Hoxb4	357.443	0.273762	0.142627	1.91942	0.0549308	0.72344
Pacs1	1838.95	-0.146748	0.0765345	-1.9174	0.0551867	0.72441
Rpl37	473.146	0.222929	0.116317	1.91656	0.0552937	0.72441
Pde3a	214.504	-0.290535	0.15157	-1.91684	0.0552585	0.72441
Polr3g	2242.77	-0.169505	0.0884479	-1.91644	0.0553094	0.72441
Tm7sf2	972.674	0.136226	0.0711521	1.91458	0.0555466	0.724836
Slc9a8	994.598	0.257038	0.134247	1.91467	0.0555347	0.724836
Prkab2	680.084	-0.205001	0.10703	-1.91536	0.0554466	0.724836
2610001J05Rik	791.598	0.190679	0.0997447	1.91167	0.0559184	0.728791
Gpc1	3096.46	-0.148282	0.0775896	-1.91111	0.0559907	0.72884
Mief2	353.703	0.227987	0.119387	1.90965	0.056178	0.730383
Ppp2r5c	4840.77	-0.0998457	0.0523409	-1.90761	0.0564423	0.732922
Usp49	204.128	0.281875	0.147883	1.90607	0.0566412	0.733711
Oxsr1	3899.05	-0.122034	0.0640233	-1.90609	0.0566391	0.733711
Mga	4711.74	-0.114451	0.060121	-1.90368	0.0569525	0.736128
Zfp711	442.25	0.283608	0.148987	1.90357	0.0569664	0.736128
Bach1	3115.91	0.131807	0.0692625	1.90301	0.0570396	0.736178
Stra6l	248.017	0.33854	0.178106	1.90078	0.0573306	0.739036
Tpi1	21029.5	-0.34858	0.183488	-1.89974	0.0574677	0.739906
Atp9a	923.672	-0.147415	0.0776576	-1.89827	0.0576611	0.741497
4931406P16Rik	2069.38	-0.121227	0.0638955	-1.89728	0.0577914	0.742274
Pfkp	921.153	-0.692835	0.365461	-1.89578	0.0579886	0.74301
Mpnd	1873.02	-0.133203	0.0702439	-1.89629	0.0579211	0.74301
Cdk11b	4179.2	0.1234	0.0651461	1.89421	0.0581972	0.743888
Pcdhgc3	1730.41	-0.127567	0.067337	-1.89446	0.0581643	0.743888
Gatd1	758.087	-0.14866	0.0785845	-1.89172	0.0585279	0.747215
Tdrd7	443.423	0.240228	0.127695	1.88127	0.0599347	0.747999
Tmc7	782.891	-0.173917	0.0925988	-1.87817	0.0603576	0.747999
Cdk2ap1	2340.8	-0.142263	0.075781	-1.8773	0.0604773	0.747999
Fam131b	668.729	0.270764	0.143655	1.88482	0.0594544	0.747999
Rnf146	1884.51	0.116032	0.0613886	1.89012	0.0587421	0.747999
Ap2b1	4935.15	-0.0979932	0.0521486	-1.87912	0.0602287	0.747999
Cib1	932.39	0.156884	0.0834386	1.88023	0.0600768	0.747999
Adal	743.426	-0.170136	0.0901527	-1.8872	0.0591331	0.747999
Zfp473	665	-0.214072	0.11373	-1.88229	0.0597965	0.747999
Kdm3a	4345.63	-0.200212	0.106058	-1.88775	0.0590593	0.747999
Hey1	1421.36	-0.160118	0.0852963	-1.8772	0.0604906	0.747999
Pkp4	3795.12	-0.100453	0.0534045	-1.88098	0.0599751	0.747999
Zfp442	730.938	-0.214793	0.113961	-1.8848	0.059457	0.747999
Sec14l2	201.552	0.325703	0.17249	1.88824	0.0589938	0.747999
Noct	981.344	-0.202311	0.107284	-1.88575	0.0593289	0.747999
4930447C04Rik	219.862	-0.448327	0.237874	-1.88473	0.0594666	0.747999
Calm1	13371.7	-0.112472	0.0597993	-1.88083	0.0599948	0.747999
Slc46a3	241.91	0.507829	0.270336	1.87851	0.0603117	0.747999
Srsf6	16013.5	0.130882	0.0695651	1.88144	0.0599125	0.747999
Ccnd3	3551.51	-0.16522	0.0879934	-1.87764	0.0604307	0.747999
Slc39a4	509.371	-0.274475	0.145316	-1.88881	0.0589177	0.747999
Tmem143	691.532	-0.231312	0.122363	-1.89037	0.0587083	0.747999
Pex11a	307.89	0.292449	0.155213	1.88418	0.0595407	0.747999
Fam43a	1147.7	0.154365	0.0821774	1.87843	0.0603219	0.747999
Pygo1	763.169	0.169722	0.0899803	1.88621	0.0592663	0.747999
Atp5mpl	1196.23	0.147293	0.0781875	1.88384	0.0595866	0.747999
Lrrc4	376.35	0.260477	0.13844	1.88152	0.0599013	0.747999
Cxxc5	2264.4	-0.177162	0.0945945	-1.87286	0.061088	0.748451
Pitrm1	7312.62	0.100436	0.0536279	1.87284	0.0610908	0.748451
Mfsd10	1268.55	-0.161695	0.0862918	-1.87382	0.0609558	0.748451
Polr3f	1550.03	0.124013	0.0661595	1.87446	0.0608671	0.748451
Thrap3	8113.7	0.118954	0.0634424	1.87499	0.0607942	0.748451
Slc39a14	1716.38	0.148657	0.0792924	1.87479	0.0608219	0.748451
Zfp512b	1574.16	0.200326	0.10693	1.87344	0.0610076	0.748451
Myo19	925.136	0.14581	0.0778341	1.87334	0.061021	0.748451
Mettl27	868.933	-0.204481	0.109505	-1.86732	0.0618571	0.748863
Lrrc40	2924.07	-0.105228	0.0566804	-1.85651	0.0633805	0.748863
Dst	3648.45	-0.198937	0.106604	-1.86613	0.062023	0.748863
Plxna2	1762.33	-0.153387	0.0824358	-1.86068	0.0627891	0.748863
Mtmr14	2622.55	0.11832	0.0634894	1.86362	0.0623757	0.748863
Zfp28	246.125	0.257522	0.138508	1.85926	0.0629905	0.748863
Lhfpl2	2043.52	-0.110773	0.0594134	-1.86445	0.062259	0.748863
Pan2	3421.1	0.10223	0.0550167	1.85816	0.0631463	0.748863
Fam168b	8884.37	0.126523	0.068021	1.86006	0.0628776	0.748863
Akap5	176.109	0.328664	0.175786	1.86968	0.0615282	0.748863
9930014A18Rik	614.309	0.296089	0.159413	1.85737	0.0632587	0.748863
Ss18l2	297.046	0.231222	0.123784	1.86795	0.061769	0.748863
Tspan12	786.735	-0.166724	0.0897366	-1.85793	0.0631789	0.748863
Paics	20550.8	-0.0973747	0.0523965	-1.85842	0.0631095	0.748863
Slc39a10	4497.91	-0.110686	0.0592409	-1.86841	0.0617045	0.748863
Epha4	2245.35	0.149614	0.0801487	1.8667	0.0619433	0.748863
Tbc1d10a	639.406	0.200406	0.107786	1.8593	0.0629849	0.748863
Ankrd13b	1003.56	0.15078	0.0811023	1.85913	0.0630087	0.748863
Kcnk1	700.869	-0.313752	0.168231	-1.86501	0.0621805	0.748863
Anpep	402.988	-0.269394	0.144546	-1.86373	0.0623603	0.748863
Igsf8	1044.53	-0.208746	0.11184	-1.86648	0.0619743	0.748863
Lrrk2	151.638	0.393767	0.211809	1.85906	0.0630181	0.748863
Uprt	435.039	0.196598	0.105209	1.86864	0.0616734	0.748863
Itpripl2	218.331	0.290854	0.156381	1.85991	0.0628988	0.748863
Fn3krp	627.003	0.171716	0.0923993	1.85841	0.0631103	0.748863
Spon1	1108.17	0.229305	0.123	1.86427	0.0622837	0.748863
Jph4	1435.7	-0.1833	0.0987215	-1.85673	0.0633491	0.748863
Nlgn2	2130.05	-0.131121	0.0701302	-1.86968	0.0615283	0.748863
Sap30	1488.25	-0.174917	0.0939889	-1.86104	0.0627387	0.748863
Erich1	281.613	0.236156	0.126519	1.86657	0.0619623	0.748863
5730596B20Rik	225.145	-0.275502	0.147693	-1.86537	0.0621299	0.748863
0610012G03Rik	494.158	-0.175395	0.0938546	-1.86879	0.0616515	0.748863
Timm10b	576.858	-0.180331	0.0972014	-1.85524	0.0635627	0.749049
Cttnbp2	644.832	0.281849	0.151957	1.85479	0.0636258	0.749049
Pdrg1	912.463	0.189503	0.102677	1.84562	0.0649476	0.749049
Lzts3	361.885	0.272751	0.14757	1.84827	0.0645627	0.749049
Zfp931	161.431	-0.340363	0.183811	-1.8517	0.0640683	0.749049
Sympk	7297.46	-0.109314	0.0589437	-1.85455	0.0636601	0.749049
Zfp318	1982.76	-0.132678	0.0718662	-1.84618	0.064866	0.749049
Stmn2	1731.08	-0.17269	0.0934715	-1.84751	0.064673	0.749049
Pmm2	1191.78	0.164477	0.0889983	1.84809	0.0645898	0.749049
Mapk12	1224.92	0.151782	0.0820243	1.85046	0.0642475	0.749049
Rpgr	603.3	-0.17733	0.0959646	-1.84787	0.0646218	0.749049
Brca1	3031.6	-0.106501	0.057696	-1.84589	0.0649075	0.749049
Kcnab3	347.064	0.281687	0.151999	1.85322	0.0638513	0.749049
Kcnh2	666.992	-0.184779	0.0999038	-1.84957	0.064376	0.749049
Rbms1	1288.75	-0.124301	0.0671184	-1.85197	0.0640301	0.749049
Tmem147	1281.06	0.156154	0.0844144	1.84985	0.0643346	0.749049
Rnf152	151.56	-0.3346	0.181203	-1.84655	0.0648126	0.749049
Lrmp	196.764	0.307793	0.16618	1.85217	0.0640014	0.749049
Cep170	1748.39	-0.161105	0.086932	-1.85323	0.0638493	0.749049
Gnaz	418.846	-0.227968	0.123512	-1.84571	0.0649341	0.749049
Lrp1	2896.99	-0.168649	0.0911629	-1.84997	0.0643175	0.749049
Rhoq	2378.05	-0.124853	0.0673491	-1.85381	0.0637658	0.749049
Chaf1a	6214.1	0.115472	0.0627905	1.83901	0.0659144	0.750421
Prpf38b	3901.85	0.148247	0.0805982	1.83934	0.0658652	0.750421
Fgf11	307.819	-0.727726	0.395211	-1.84136	0.0655691	0.750421
Wnt8a	179.196	0.529108	0.28723	1.84211	0.0654597	0.750421
Nr3c1	314.989	-0.243074	0.132029	-1.84106	0.0656129	0.750421
Cap1	7548.85	-0.0958288	0.0520754	-1.84019	0.0657398	0.750421
Tm2d3	605.36	-0.179654	0.0976803	-1.8392	0.0658857	0.750421
Uqcrb	642.545	0.157714	0.0855596	1.84333	0.065281	0.750421
Irf2bpl	886.476	-0.199414	0.108191	-1.84316	0.0653053	0.750421
Slc25a20	457.871	0.19327	0.10506	1.83962	0.0658247	0.750421
Rab10	4235.96	-0.105309	0.0571721	-1.84196	0.065481	0.750421
Gucy1a2	598.909	-0.207791	0.112854	-1.84124	0.0655871	0.750421
Mrps5	1379.18	-0.138325	0.0752415	-1.83842	0.0660008	0.7506
Ncam1	2855.86	0.115607	0.0630359	1.83398	0.0666567	0.75322
Akt2	1445.84	0.121424	0.0661528	1.83551	0.0664299	0.75322
Patl1	2402.54	-0.112419	0.0612957	-1.83405	0.0666464	0.75322
Nbn	956.737	-0.15389	0.0838687	-1.83489	0.0665216	0.75322
Trim35	2644.2	0.120814	0.065833	1.83515	0.0664832	0.75322
1700094D03Rik	209.534	0.262268	0.142859	1.83585	0.0663797	0.75322
Pcx	1275.23	-0.130904	0.0714022	-1.83334	0.0667527	0.753504
Zfp955b	959.872	-0.15269	0.0833389	-1.83215	0.0669288	0.754689
Fdps	1564.86	-0.125919	0.0688436	-1.82905	0.0673915	0.756804
Gadd45b	284.486	-0.303037	0.165694	-1.82889	0.0674153	0.756804
Heatr5b	1029.14	-0.144113	0.0788143	-1.82851	0.0674725	0.756804
Plcd1	488.032	-0.205829	0.112551	-1.82877	0.0674341	0.756804
Hibch	552.223	-0.185335	0.101269	-1.83012	0.0672322	0.756804
Stam	1465.71	-0.20731	0.113469	-1.82701	0.0676986	0.758538
Tbc1d23	1328.48	-0.125018	0.0685299	-1.82428	0.0681097	0.759046
Thy1	396.558	-0.619635	0.33972	-1.82396	0.0681586	0.759046
Ttc5	1499.87	0.118486	0.0651108	1.81977	0.0687947	0.759046
Cndp2	2971.18	0.1646	0.0902783	1.82325	0.0682648	0.759046
Adck5	448.596	0.200647	0.110347	1.81833	0.0690141	0.759046
Hspa8	12986.4	-0.106111	0.0582235	-1.82248	0.0683827	0.759046
Rrm2b	223.819	0.247736	0.13594	1.82239	0.0683959	0.759046
Spns2	159.474	0.490425	0.268773	1.82468	0.0680495	0.759046
Arpc2	5248.79	-0.105165	0.0577381	-1.82142	0.0685428	0.759046
Rhot2	2683.88	0.104762	0.0575964	1.8189	0.068926	0.759046
Fhdc1	303.339	0.270559	0.148804	1.81822	0.0690302	0.759046
Phf8	1796.84	-0.112989	0.0618902	-1.82564	0.0679045	0.759046
Tmem9b	337.217	-0.208588	0.114405	-1.82323	0.0682679	0.759046
Stom	627.611	0.185018	0.101625	1.82058	0.0686702	0.759046
Tyw3	457.62	0.188132	0.103356	1.82023	0.0687235	0.759046
Plekha2	503.172	-0.647528	0.35589	-1.81946	0.0688407	0.759046
Idnk	349.842	0.224146	0.123135	1.82032	0.0687101	0.759046
Pm20d2	562.891	0.212377	0.116608	1.8213	0.0685611	0.759046
Atxn1l	1966.37	0.110418	0.0607738	1.81687	0.0692371	0.760534
Tmem246	217.18	-0.267511	0.147334	-1.81568	0.0694197	0.760569
Khnyn	2408.2	-0.167986	0.0925178	-1.81571	0.0694145	0.760569
Smco4	377.04	0.200339	0.110352	1.81545	0.0694551	0.760569
Arap1	608.743	-0.191167	0.105382	-1.81404	0.069672	0.760592
Eml2	810.216	-0.223078	0.122944	-1.81447	0.069606	0.760592
Aldh5a1	442.456	0.212029	0.116867	1.81427	0.0696355	0.760592
Vldlr	907.748	-0.575755	0.317599	-1.81284	0.0698569	0.761178
Sugp2	1055.02	0.130452	0.0719634	1.81276	0.069869	0.761178
Lss	5399.24	-0.0955128	0.0527229	-1.8116	0.0700479	0.762058
Afap1l1	226.048	-0.232999	0.128636	-1.81131	0.0700933	0.762058
Megf6	1770.13	0.178659	0.0986652	1.81076	0.0701779	0.762198
Snx12	1863.17	0.134157	0.0741736	1.80868	0.0705	0.764914
Wdr41	426.815	0.181392	0.100371	1.80722	0.0707283	0.765667
Khk	352.177	-0.27439	0.152128	-1.80367	0.0712824	0.765667
Kdm2b	2990.97	-0.123968	0.0686171	-1.80667	0.0708142	0.765667
Mast1	455.972	0.557579	0.308682	1.80632	0.0708687	0.765667
Igfbp2	3870.7	-0.355576	0.19708	-1.80422	0.0711968	0.765667
Spock2	1050.08	-0.188321	0.104439	-1.80317	0.0713623	0.765667
A4galt	156.126	-0.432287	0.239414	-1.8056	0.070981	0.765667
P4ha2	509.873	-0.304585	0.168714	-1.80533	0.0710227	0.765667
Lrrc47	3281.71	0.113421	0.0628945	1.80336	0.0713321	0.765667
Ogfrl1	605.336	-0.174621	0.0967451	-1.80496	0.0710813	0.765667
Dusp4	1299.72	0.189519	0.104864	1.80727	0.0707198	0.765667
Zfp422	2357.23	0.114113	0.0633204	1.80215	0.0715212	0.766016
Srp68	4477.72	-0.0952041	0.0528313	-1.80204	0.0715391	0.766016
Bex1	3759.01	-0.125131	0.0694665	-1.80132	0.0716521	0.766454
Taf15	5773.81	0.296197	0.164802	1.79729	0.07229	0.769382
Med28	1378.93	0.117098	0.0651361	1.79774	0.0722185	0.769382
Mkrn1	10482.6	0.135668	0.0755035	1.79684	0.0723604	0.769382
Dut	5292.18	-0.0889925	0.0494938	-1.79806	0.0721682	0.769382
Med22	2265.41	0.141017	0.0784702	1.79708	0.0723237	0.769382
Zc3h10	752.118	-0.145775	0.0810761	-1.798	0.0721766	0.769382
Psmd4	6505.35	0.109956	0.0612593	1.79493	0.0726645	0.771066
Haus6	3060.74	0.107844	0.060136	1.79333	0.0729198	0.771066
Slc35d3	314.938	0.762936	0.425404	1.79344	0.072903	0.771066
Chtf8	7240.77	-0.0953995	0.0531791	-1.79393	0.0728246	0.771066
Litaf	1328.98	-0.122523	0.0682729	-1.79461	0.0727153	0.771066
Rps6ka5	808.2	-0.159163	0.0888083	-1.79221	0.0730996	0.771066
Ndufa1	511.741	0.230855	0.128757	1.79295	0.0729813	0.771066
Arhgap42	1021.45	-0.131769	0.0735216	-1.79225	0.0730927	0.771066
Trafd1	990.634	0.126888	0.0709469	1.7885	0.0736961	0.775818
Fbxl4	263.255	0.249091	0.139251	1.78879	0.0736485	0.775818
Anapc15	994.719	0.160827	0.0909705	1.7679	0.0770781	0.778777
Pi4k2b	1189.09	-0.154418	0.0866864	-1.78134	0.0748563	0.778777
Fam13c	374.38	0.195907	0.11075	1.7689	0.0769104	0.778777
Pvr	206.23	-0.374073	0.209612	-1.7846	0.0743265	0.778777
Pcsk1n	253.609	-0.681264	0.387605	-1.75762	0.0788117	0.778777
Pcnp	1857.17	-0.12638	0.0708884	-1.7828	0.0746194	0.778777
Gprin1	331.998	0.318677	0.178752	1.78279	0.0746206	0.778777
Abca3	501.306	0.189513	0.10635	1.78198	0.0747526	0.778777
Tmem265	295.262	0.235946	0.13404	1.76027	0.078362	0.778777
Dnmbp	1173.95	0.143228	0.0810268	1.76767	0.0771165	0.778777
Lingo1	517.672	-0.17715	0.100188	-1.76818	0.0770311	0.778777
Sigmar1	2592.02	-0.165863	0.0942004	-1.76075	0.078281	0.778777
Mboat2	1016.57	-0.124478	0.0708211	-1.75764	0.078809	0.778777
Dlc1	802.439	-0.22845	0.129011	-1.77078	0.0765972	0.778777
Phactr1	259.295	0.318944	0.179985	1.77206	0.0763846	0.778777
Arf2	1613.18	0.157209	0.0892835	1.76078	0.0782752	0.778777
Polb	716.651	-0.175603	0.0997009	-1.7613	0.0781873	0.778777
Cxxc1	2562.71	0.102224	0.0579456	1.76414	0.0777091	0.778777
Ctbp2	5774.76	-0.116087	0.0654159	-1.7746	0.0759635	0.778777
Ngdn	1445.99	0.126582	0.0710307	1.78207	0.0747371	0.778777
Skap2	1337.83	0.137194	0.0779236	1.76062	0.0783026	0.778777
Zfyve21	782.626	-0.175627	0.0988673	-1.77639	0.075668	0.778777
Trappc13	1938.95	-0.138186	0.0779801	-1.77206	0.0763843	0.778777
Micall2	364.791	-0.194952	0.110015	-1.77204	0.0763881	0.778777
Plxnb1	3859.96	0.149148	0.0848591	1.7576	0.0788162	0.778777
Dgka	495.971	-0.232928	0.132256	-1.76119	0.0782064	0.778777
Pdgfc	337.866	0.19394	0.108695	1.78425	0.0743831	0.778777
Mmp2	951.864	-0.14404	0.0811986	-1.77392	0.0760761	0.778777
Fubp3	3830.32	0.099427	0.0560052	1.77532	0.0758458	0.778777
Zfp593	613.179	-0.191756	0.108142	-1.77318	0.0761984	0.778777
Tor1a	943.68	-0.134088	0.0760155	-1.76395	0.07774	0.778777
Bclaf1	11035.6	0.109871	0.0619301	1.77412	0.0760439	0.778777
Gtf2a1	1965.57	0.17411	0.0989935	1.7588	0.0786114	0.778777
Arfip1	1367.96	-0.134028	0.0762275	-1.75827	0.0787016	0.778777
Zc3h7a	1036.66	0.150631	0.0843535	1.78571	0.0741466	0.778777
Nes	3693.63	0.3113	0.176668	1.76207	0.0780583	0.778777
Arfip2	1882.54	0.109464	0.062127	1.76194	0.0780788	0.778777
Commd9	577.66	0.190293	0.107025	1.77802	0.0754004	0.778777
Prrx1	240.466	-0.250206	0.142194	-1.7596	0.0784752	0.778777
Bag3	1260.87	-0.168721	0.0952522	-1.7713	0.0765103	0.778777
Cldn6	3481.92	0.198024	0.111919	1.76935	0.0768351	0.778777
Acot7	2248.98	0.12835	0.0723203	1.77474	0.0759407	0.778777
Atp5h	317.723	0.215123	0.120986	1.77808	0.0753913	0.778777
Crlf2	186.661	-0.252027	0.143343	-1.75822	0.0787107	0.778777
Safb2	3675.93	0.168627	0.0953005	1.76943	0.0768228	0.778777
Ruvbl2	6843.12	-0.120186	0.0682117	-1.76196	0.0780761	0.778777
Clic6	385.22	0.258785	0.147007	1.76035	0.078348	0.778777
Casp6	824.008	0.167219	0.0941356	1.77636	0.0756728	0.778777
Cdk5rap1	244.877	0.247225	0.139236	1.77558	0.0758025	0.778777
Mtfmt	351.172	-0.234983	0.132893	-1.76821	0.0770256	0.778777
Timm23	231.02	0.271784	0.154179	1.76278	0.0779368	0.778777
Slco5a1	519.012	0.171413	0.0968319	1.77021	0.0766924	0.778777
Kat6a	3250.66	-0.106435	0.0605111	-1.75893	0.0785897	0.778777
Gtf2h5	1431.79	0.133738	0.0760276	1.75907	0.0785652	0.778777
Cers5	1762.15	0.113189	0.0639618	1.76964	0.0767868	0.778777
Mylk	292.201	0.276447	0.156051	1.77151	0.0764759	0.778777
Prpf6	4436.66	0.0959917	0.054168	1.77211	0.0763763	0.778777
Arrdc3	2502.05	-0.107887	0.0609623	-1.76973	0.0767724	0.778777
Itprid2	1077.15	-0.138498	0.0783918	-1.76674	0.0772718	0.778777
Fam117a	1283.75	-0.170153	0.0967503	-1.75868	0.0786314	0.778777
Rfxap	755.363	-0.19825	0.112725	-1.7587	0.0786287	0.778777
Agtr1a	183.34	-0.319584	0.179615	-1.77927	0.0751959	0.778777
Kmt2a	2484.12	-0.151475	0.0854607	-1.77246	0.0763188	0.778777
E2f8	1006.03	-0.146889	0.0828218	-1.77355	0.076137	0.778777
Habp4	777.584	0.162767	0.0918888	1.77135	0.0765021	0.778777
Dhrsx	510.895	0.188441	0.105946	1.77866	0.0752957	0.778777
Zfp617	534.015	-0.157612	0.089844	-1.75428	0.0793825	0.783644
Meaf6	1475.49	0.140589	0.080332	1.75009	0.080102	0.784187
Acin1	8674.13	0.122916	0.0701581	1.75199	0.079775	0.784187
Fnip2	1561.19	-0.128837	0.0736024	-1.75045	0.0800409	0.784187
Epb41l4aos	328.411	0.226678	0.129447	1.75114	0.0799226	0.784187
Cyp11a1	162.553	0.419022	0.239016	1.75311	0.0795824	0.784187
Rora	291.313	-0.286908	0.163926	-1.75023	0.0800792	0.784187
Celsr2	1229.85	0.154673	0.0883229	1.75122	0.0799082	0.784187
Supt16	16586.8	0.0817735	0.0467164	1.75042	0.0800451	0.784187
1700019D03Rik	430.631	-0.418465	0.238729	-1.75289	0.079621	0.784187
Tsc22d4	1363.12	-0.156603	0.0896594	-1.74665	0.0806987	0.78571
Fhl1	3398.5	-0.14053	0.0803765	-1.74839	0.0803959	0.78571
Ldah	935.6	0.132691	0.0759107	1.74799	0.0804659	0.78571
D11Wsu47e	946.873	-0.128932	0.0738292	-1.74635	0.0807502	0.78571
Reep1	559.803	-0.192553	0.11027	-1.74621	0.0807753	0.78571
Slc29a3	287.718	0.22679	0.129859	1.74643	0.0807363	0.78571
Pigu	858.825	-0.142358	0.0814762	-1.74723	0.080597	0.78571
Brsk2	272.9	0.332176	0.190274	1.74578	0.0808499	0.785716
Cluh	3477.85	0.0982545	0.0563109	1.74486	0.0810096	0.78583
Ube2r2	3918.74	-0.13004	0.074512	-1.74523	0.0809454	0.78583
Fdxacb1	510.766	0.216212	0.123961	1.7442	0.0811244	0.786226
Tomm20	4091.33	0.093994	0.0539208	1.74319	0.0813013	0.787222
Sox2	2916.55	0.162103	0.0931281	1.74065	0.0817456	0.790084
Uap1l1	860.962	0.153657	0.0882646	1.74087	0.081706	0.790084
G2e3	3737.05	-0.124841	0.0717421	-1.74014	0.0818341	0.79022
Csde1	13054.2	-0.0838044	0.0485736	-1.72531	0.0844719	0.790454
Zmym5	1573.28	0.120047	0.0696281	1.72412	0.0846862	0.790454
Ndufv3	1589.91	-0.150534	0.0867824	-1.73462	0.082809	0.790454
Tbc1d15	2451.05	-0.103204	0.0595438	-1.73325	0.0830518	0.790454
Zfp654	982.263	-0.219167	0.126029	-1.73901	0.0820323	0.790454
Fabp5	460.397	0.219251	0.126747	1.72983	0.0836605	0.790454
Iffo1	470.805	0.188037	0.108343	1.73556	0.0826414	0.790454
Idh1	4207.9	-0.0939766	0.0542825	-1.73125	0.083407	0.790454
Rhbdd3	683.168	0.147686	0.0850816	1.73581	0.0825969	0.790454
Tardbp	408.354	0.180876	0.104791	1.72606	0.0843366	0.790454
Zswim1	683.368	-0.161461	0.0936106	-1.72481	0.0845616	0.790454
U2af2	12101.7	0.0776662	0.0450081	1.72561	0.0844183	0.790454
Snhg16	704.317	0.171173	0.0991314	1.72673	0.0842159	0.790454
Ankrd45	148.325	-0.333599	0.192942	-1.72902	0.0838063	0.790454
Gopc	1473.53	-0.119582	0.0691758	-1.72866	0.0838698	0.790454
Thap2	692.046	-0.24754	0.14347	-1.72538	0.0844585	0.790454
Usp11	2329.49	-0.137906	0.0799278	-1.72538	0.0844592	0.790454
Fam53c	3152.32	0.0983788	0.0569094	1.72869	0.0838644	0.790454
Pfn1	401.666	-0.691562	0.399322	-1.73184	0.0833019	0.790454
Rhbdl1	155.045	0.312981	0.18123	1.72698	0.084171	0.790454
Alg9	717.282	-0.150513	0.0865651	-1.73873	0.0820823	0.790454
Net1	2286.64	-0.103995	0.0600659	-1.73135	0.0833901	0.790454
Ier2	1636.49	-0.149086	0.0864593	-1.72435	0.0846442	0.790454
Ski	6640.05	-0.126871	0.0731278	-1.73493	0.0827539	0.790454
Dusp18	413.169	0.173276	0.0999016	1.73447	0.082835	0.790454
Huwe1	19406.7	-0.132228	0.0765258	-1.72789	0.0840072	0.790454
A630089N07Rik	214.181	0.287939	0.166551	1.72884	0.0838383	0.790454
Wnk3	1052.09	-0.143888	0.0833286	-1.72675	0.084212	0.790454
Cemip2	3636.39	0.0875617	0.0507389	1.72573	0.0843957	0.790454
Esco2	3468.71	-0.13023	0.0753818	-1.72761	0.0840588	0.790454
Hmg20a	2434.27	-0.0961934	0.0554503	-1.73477	0.0827822	0.790454
Smg1	4951.93	-0.131408	0.0758847	-1.73167	0.0833315	0.790454
Rgp1	2659.64	0.0973383	0.0564074	1.72563	0.0844137	0.790454
Fam13b	1372.24	0.114749	0.0662259	1.73269	0.0831502	0.790454
Cenpb	1917.89	0.202738	0.117148	1.73062	0.0835192	0.790454
Trappc4	1417.18	-0.110592	0.0639017	-1.73065	0.0835135	0.790454
Chst7	356.906	-0.207621	0.119588	-1.73614	0.0825391	0.790454
Tpm4	8105.88	-0.0896191	0.0515259	-1.7393	0.081982	0.790454
Proser2	242.742	-0.269015	0.156093	-1.72343	0.0848111	0.790925
Ppfia4	511.395	-0.214256	0.124395	-1.72239	0.0849996	0.791988
Lta4h	2853.47	-0.10209	0.0593117	-1.72125	0.0852058	0.792926
Dld	4396.03	0.110429	0.0641652	1.72101	0.0852497	0.792926
Sh3bp5l	1453	0.119734	0.0696516	1.71904	0.0856067	0.794855
Eif3a	21350.1	0.114893	0.0668274	1.71925	0.0855697	0.794855
Prpf4	3582.27	0.098826	0.0575129	1.71833	0.0857368	0.795368
Ubtf	6584.07	0.0765809	0.0445849	1.71764	0.0858617	0.795832
Akr1b8	179.963	-0.429465	0.250098	-1.71718	0.0859459	0.795917
Cep63	1024.22	0.139411	0.081302	1.71473	0.0863955	0.796087
Mllt6	2177.82	0.164062	0.0960481	1.70813	0.0876131	0.796087
Cacna2d1	730.716	-0.16994	0.0994852	-1.7082	0.0875999	0.796087
Cyth2	2540.41	0.111662	0.0653465	1.70877	0.0874931	0.796087
Ube3b	4190.23	-0.113843	0.0664377	-1.71352	0.0866163	0.796087
Sf3b6	2661.87	-0.106313	0.0622068	-1.70902	0.0874475	0.796087
Nfkb2	856.039	0.189321	0.110607	1.71165	0.0869617	0.796087
Mapk8ip1	2472.3	0.136448	0.0797351	1.71127	0.0870317	0.796087
Zfp277	1022.34	-0.153579	0.0895821	-1.7144	0.086456	0.796087
Ddx59	521.542	-0.184029	0.107709	-1.70859	0.0875277	0.796087
Gdpd5	224.793	0.314457	0.183686	1.71193	0.0869095	0.796087
Pnn	7378.59	0.157051	0.0918658	1.70957	0.0873452	0.796087
Bcorl1	1691.51	-0.136957	0.0799219	-1.71364	0.0865952	0.796087
Kcnn3	148.265	-0.285368	0.166918	-1.70963	0.0873351	0.796087
Gng2	2065.77	-0.110403	0.0644699	-1.71248	0.0868089	0.796087
Snrpg	215.833	0.245665	0.143674	1.70988	0.0872887	0.796087
Rftn2	312.895	-0.223356	0.130147	-1.71619	0.0861279	0.796087
Rplp2	2535.64	0.138877	0.080952	1.71555	0.0862445	0.796087
Suclg1	2266.81	-0.128673	0.0752909	-1.70901	0.0874498	0.796087
Mrpl17	2319.94	-0.100818	0.0590168	-1.70829	0.0875824	0.796087
Map4k5	1612.81	0.107003	0.0625541	1.71057	0.08716	0.796087
Mn1	522.047	0.178227	0.103839	1.71637	0.086094	0.796087
Myo9a	1428.81	-0.137595	0.0806354	-1.70639	0.0879357	0.797655
Ccnj	1647.24	0.152287	0.0892451	1.70639	0.0879358	0.797655
Gstm4	172.87	-0.280678	0.164582	-1.7054	0.0881203	0.798521
Reps1	2423.77	-0.121281	0.0711295	-1.70507	0.0881817	0.798521
Snta1	534.231	0.300799	0.176466	1.70457	0.0882747	0.798683
Ltn1	2693.21	-0.11529	0.0676701	-1.7037	0.0884368	0.799469
Prkd2	485.471	0.181444	0.10756	1.68691	0.09162	0.800719
Mad2l1bp	711.115	-0.150942	0.0890625	-1.69479	0.0901161	0.800719
Homer3	1669.23	0.113354	0.0675867	1.67716	0.0935108	0.800719
Srfbp1	1150.97	-0.112561	0.0672667	-1.67335	0.0942575	0.800719
Pde4dip	1909.38	-0.144572	0.0851974	-1.6969	0.0897147	0.800719
Insig2	692.453	-0.202762	0.120806	-1.67841	0.0932674	0.800719
Jarid2	6663.71	-0.104137	0.0618542	-1.68359	0.0922614	0.800719
Nsfl1c	3901.64	0.11652	0.0694279	1.67828	0.0932918	0.800719
Kcnq2	148.871	0.671051	0.399148	1.68121	0.092722	0.800719
Ak4	1845.11	-0.360453	0.214287	-1.6821	0.0925491	0.800719
Atl3	1273.26	0.1304	0.0771183	1.69091	0.0908549	0.800719
Prpf40b	1538.54	-0.110211	0.0649185	-1.69769	0.0895666	0.800719
Trim9	158.795	0.306688	0.181728	1.68762	0.0914838	0.800719
Tbc1d16	4624.57	0.0946154	0.0555905	1.70201	0.0887541	0.800719
Icmt	2634.07	0.101974	0.0607774	1.67784	0.0933793	0.800719
Ptprz1	1465.72	-0.146606	0.0875536	-1.67447	0.0940381	0.800719
Mrps10	203.087	-0.248844	0.14635	-1.70034	0.0890664	0.800719
Hyls1	546.854	-0.179282	0.106629	-1.68137	0.0926918	0.800719
Rad54l2	4333.2	0.0951558	0.0568574	1.67359	0.0942119	0.800719
B3gnt2	222.938	-0.270535	0.160258	-1.68812	0.0913885	0.800719
Klk8	163.855	-0.292259	0.171835	-1.70082	0.0889774	0.800719
Phtf2	1174.19	-0.155053	0.0920862	-1.68378	0.0922242	0.800719
Ppa2	606.911	-0.190178	0.113667	-1.67312	0.0943042	0.800719
Washc1	1076.3	0.121645	0.0724163	1.6798	0.0929971	0.800719
Actr3b	311.998	-0.319662	0.189926	-1.68308	0.0923588	0.800719
Anln	4297.67	-0.153175	0.0908656	-1.68573	0.0918472	0.800719
Fmnl3	1333.7	0.160473	0.0944699	1.69866	0.0893825	0.800719
Pitpnb	4673.55	0.0891613	0.0526328	1.69403	0.0902605	0.800719
Hnrnpm	20527.3	0.112537	0.0664074	1.69464	0.0901441	0.800719
Dnajb11	2946.02	0.101806	0.0606362	1.67896	0.0931597	0.800719
Lgr4	2683.81	0.128102	0.0761423	1.6824	0.0924915	0.800719
Stard10	442.163	-0.215297	0.127623	-1.68697	0.0916091	0.800719
Rpl35	317.093	0.211762	0.124967	1.69454	0.0901624	0.800719
Bud31	2382.12	0.117857	0.069498	1.69583	0.0899186	0.800719
Tprgl	1816.52	-0.139522	0.0827578	-1.68591	0.0918137	0.800719
Nid2	8785.62	-0.119706	0.0707754	-1.69135	0.0907691	0.800719
Uba5	1325.9	0.125795	0.0744342	1.69001	0.0910262	0.800719
Htatsf1	2795.67	0.104736	0.0616521	1.69881	0.0893541	0.800719
Pcdh1	1563.7	0.20096	0.118297	1.69877	0.0893626	0.800719
Sfr1	5399.82	-0.0991329	0.059208	-1.67432	0.0940687	0.800719
Gpsm1	1723	0.161516	0.0953254	1.69436	0.0901964	0.800719
Cnot3	3613.3	-0.0888627	0.0530295	-1.67572	0.0937927	0.800719
Stradb	486.733	-0.161439	0.0951579	-1.69654	0.0897839	0.800719
Syp	151.22	0.340686	0.201392	1.69165	0.0907125	0.800719
Dnajb1	2139.4	-0.133942	0.0797749	-1.679	0.0931518	0.800719
Ttpal	1013.78	0.153538	0.0915597	1.67691	0.0935594	0.800719
Phf20l1	1400.24	0.139907	0.0833957	1.67763	0.0934196	0.800719
Ftl1	313.356	0.259472	0.153615	1.6891	0.0911994	0.800719
Pfdn4	968.431	0.146494	0.0865089	1.6934	0.0903786	0.800719
Rev3l	1821.32	-0.133937	0.07975	-1.67946	0.0930615	0.800719
Cdkn2d	386.425	-0.193084	0.115086	-1.67774	0.0933979	0.800719
Plxnc1	394.367	0.227398	0.134767	1.68734	0.0915378	0.800719
Mmut	1628.17	0.129621	0.0773744	1.67525	0.0938859	0.800719
Gatad1	2073.15	-0.11808	0.0695002	-1.69899	0.089322	0.800719
Hes6	915.782	0.167652	0.0989267	1.69471	0.0901307	0.800719
Comtd1	215.562	-0.276343	0.162897	-1.69643	0.0898041	0.800719
Dpp4	220.549	0.317216	0.187763	1.68945	0.0911334	0.800719
Acat2	3727.27	-0.116166	0.0693947	-1.67398	0.0941336	0.800719
Pcna	5329.14	0.130787	0.0771823	1.69452	0.0901674	0.800719
Ppp3ca	1553.34	-0.133128	0.0782062	-1.70227	0.088705	0.800719
Hrh3	184.353	0.730013	0.434692	1.67938	0.0930779	0.800719
Fbxo42	2303.11	-0.115475	0.0680367	-1.69725	0.089649	0.800719
Rps25	917.098	0.146566	0.0870624	1.68346	0.092287	0.800719
Hook1	3317.87	0.112971	0.0674293	1.6754	0.0938549	0.800719
Rbbp4	3733.34	0.137842	0.0819511	1.68201	0.0925675	0.800719
Frzb	722.999	-0.155544	0.0927297	-1.67739	0.0934654	0.800719
Mgat4b	1451.67	-0.123684	0.0737126	-1.67792	0.0933625	0.800719
Raver2	1269.7	-0.122494	0.0727029	-1.68485	0.092017	0.800719
H1f10	2258.61	-0.312262	0.186349	-1.67569	0.0937993	0.800719
Tagln2	2533.93	-0.106611	0.0633781	-1.68214	0.0925426	0.800719
Sox21	329.299	0.556114	0.330035	1.68501	0.0919858	0.800719
Pcdh17	160.298	0.372448	0.222085	1.67705	0.0935318	0.800719
Dennd11	1454.54	0.103728	0.0619305	1.67491	0.0939526	0.800719
Rrp12	3134.51	0.108193	0.0644124	1.67968	0.0930187	0.800719
Atxn7l3b	4367.81	0.103861	0.0615543	1.68731	0.0915439	0.800719
Ckap2	3108.45	-0.110181	0.0651386	-1.69149	0.0907425	0.800719
Tyms	2336.76	0.0997403	0.0597198	1.67014	0.094892	0.801227
Fam129a	144.119	0.506356	0.302968	1.67132	0.0946592	0.801227
Vps37b	850.981	-0.129879	0.0777128	-1.67127	0.0946687	0.801227
Hmgb3	3348.82	0.131353	0.0786197	1.67074	0.0947727	0.801227
Toe1	1488.04	0.129433	0.0774982	1.67014	0.0948917	0.801227
Ints6l	1575.06	0.126801	0.0758742	1.6712	0.0946823	0.801227
Sdhaf1	387.76	-0.173353	0.103734	-1.67113	0.0946951	0.801227
G6pc3	767.929	-0.148015	0.0886481	-1.6697	0.0949793	0.801327
Kmt2e	2133.23	-0.103654	0.0621624	-1.66747	0.0954207	0.801823
Nckap1	7462.55	-0.0724136	0.0434463	-1.66674	0.0955666	0.801823
Lrrcc1	1121.16	-0.11738	0.070339	-1.66877	0.0951622	0.801823
Amph	827.429	0.144827	0.0868232	1.66807	0.0953024	0.801823
Ppp2r5a	1346.61	-0.139568	0.0836804	-1.66787	0.0953409	0.801823
Emc1	1526.83	0.109607	0.0657089	1.66807	0.0953015	0.801823
Ufsp2	632.457	-0.140943	0.0845501	-1.66698	0.0955181	0.801823
Ptch2	446.744	0.189069	0.113562	1.66489	0.0959341	0.804137
Jun	679.447	-0.13669	0.082116	-1.66459	0.0959938	0.804137
Dclk1	363.319	0.178928	0.107656	1.66203	0.096506	0.804196
Psmd8	5723.44	-0.0969865	0.0583675	-1.66165	0.0965821	0.804196
Nfic	468.132	-0.190232	0.114481	-1.66169	0.096575	0.804196
Dnmt1	13748.6	0.0687268	0.0413243	1.66311	0.0962903	0.804196
Ell	1233.05	0.13543	0.0815093	1.66153	0.0966065	0.804196
Zfp874a	188.35	-0.25716	0.154749	-1.66179	0.0965556	0.804196
5730455P16Rik	808.975	0.148863	0.0894993	1.66328	0.0962558	0.804196
BC052040	753.523	-0.147946	0.0890223	-1.6619	0.0965327	0.804196
Zfp213	357.034	0.184511	0.111088	1.66095	0.0967236	0.80454
Srpr	3711.9	-0.093005	0.0561444	-1.65653	0.0976143	0.80512
Uncx	1392.2	-0.132741	0.0801119	-1.65695	0.0975296	0.80512
Tdrd5	225.369	-0.30742	0.185478	-1.65745	0.0974283	0.80512
Myb	1000.82	0.252921	0.152568	1.65776	0.0973667	0.80512
Tbrg1	2379.01	-0.115672	0.0697475	-1.65844	0.0972283	0.80512
Cbr1	1415.56	-0.136841	0.0824359	-1.65997	0.0969202	0.80512
Zc3h13	2539.94	0.112447	0.0677617	1.65945	0.097026	0.80512
Ina	2495.85	-0.175458	0.105812	-1.6582	0.097277	0.80512
Churc1	448.345	0.177177	0.106961	1.65647	0.097627	0.80512
Stk17b	826.789	-0.149039	0.0899359	-1.65717	0.0974855	0.80512
Ncapd3	2712.46	-0.0911335	0.0549086	-1.65973	0.0969689	0.80512
Csdc2	277.938	-0.264419	0.1597	-1.65572	0.0977777	0.805737
Hectd3	1035.79	0.128277	0.0775227	1.65471	0.0979843	0.806727
Fbxo8	830.209	-0.144324	0.0872374	-1.65438	0.0980497	0.806727
Tnfrsf10b	675.059	-0.206156	0.124671	-1.65361	0.0982074	0.807399
Rad23a	1172.2	-0.139944	0.0847872	-1.65053	0.0988346	0.807649
Atp1a2	636.579	-0.41572	0.251922	-1.65019	0.0989033	0.807649
Yju2	505.495	0.188932	0.114485	1.65028	0.0988859	0.807649
Uqcrh	2675.57	0.118152	0.0716029	1.6501	0.0989221	0.807649
Eif4e2	3848.39	0.0804546	0.0487128	1.65161	0.0986141	0.807649
Jam3	2194.26	-0.105238	0.0637683	-1.65032	0.0988779	0.807649
Met	659.189	-0.194328	0.117734	-1.65056	0.0988277	0.807649
Tlnrd1	794.624	-0.1727	0.104516	-1.65237	0.0984596	0.807649
Rnf213	745.081	-0.173503	0.105103	-1.65079	0.0987821	0.807649
Rbfox2	9758.66	0.0994055	0.0602859	1.6489	0.0991679	0.809033
Mrpl58	1119.07	0.122929	0.0745852	1.64817	0.0993172	0.809629
Ntrk3	567.058	0.21083	0.128017	1.64689	0.0995805	0.810532
Pcyt1b	843.514	-0.209995	0.127488	-1.64718	0.0995219	0.810532
Pmepa1	146.611	0.351753	0.213641	1.64647	0.0996668	0.810613
Acot9	372.245	-0.216973	0.131827	-1.6459	0.0997851	0.810715
Gm32885	436.534	0.241233	0.146587	1.64567	0.099832	0.810715
Sema6b	411.861	-0.332105	0.201935	-1.64462	0.100049	0.811856
Fgfr1	5991.3	-0.124424	0.0757175	-1.64326	0.100328	0.812881
Zfp513	731.122	0.132717	0.0807569	1.64341	0.100298	0.812881
Clk4	1342.63	0.15407	0.0938098	1.64236	0.100515	0.813112
Pagr1a	1264.85	-0.135126	0.0822925	-1.64202	0.100586	0.813112
Mdm2	3359.11	0.0956291	0.0582261	1.64237	0.100512	0.813112
Sema3f	996.431	-0.160313	0.0977098	-1.64071	0.100859	0.813519
Usp43	183.683	0.359153	0.218906	1.64067	0.100867	0.813519
Flt1	184.26	0.318422	0.194034	1.64106	0.100785	0.813519
Zfp384	1945.26	0.115157	0.07021	1.64018	0.100968	0.813721
Ap1ar	2365.58	0.0915402	0.0558537	1.63893	0.101228	0.813964
Anp32e	12971.1	0.10049	0.061305	1.63918	0.101175	0.813964
Pxdc1	165.522	-0.39041	0.238158	-1.63929	0.101153	0.813964
Nat10	3481.75	0.0937437	0.0572146	1.63846	0.101326	0.814134
Prpf31	4668.41	0.0863845	0.0527597	1.63732	0.101563	0.814194
Tbc1d10b	2154.13	-0.11288	0.0689333	-1.63752	0.101521	0.814194
Atf7ip2	413.266	0.229923	0.140411	1.6375	0.101525	0.814194
Vps33b	815.677	0.148139	0.0905256	1.63643	0.10175	0.815071
Cox5a	3560.47	0.123309	0.0754047	1.6353	0.101986	0.815808
Edf1	1906.25	0.0964501	0.0589816	1.63526	0.101995	0.815808
Gm5113	238.46	0.20552	0.125766	1.63414	0.102229	0.817062
Yaf2	1210.25	-0.120198	0.0735811	-1.63354	0.102354	0.81745
Naaa	479.007	-0.162845	0.0997238	-1.63296	0.102478	0.817819
Chd9	2140.46	-0.107298	0.065746	-1.63201	0.102678	0.818805
Mcam	738.991	0.266883	0.164563	1.62176	0.104854	0.819166
Heph	619.544	-0.147748	0.0906887	-1.62917	0.103276	0.819166
Tmem19	986.419	0.134329	0.0827691	1.62294	0.104603	0.819166
Plpp2	311.339	-0.239574	0.147681	-1.62224	0.104752	0.819166
Slc26a2	518.16	0.167772	0.104198	1.61013	0.107369	0.819166
Aggf1	3148.74	0.0969406	0.0601497	1.61165	0.107037	0.819166
Kmt5b	1836.31	0.118433	0.0733203	1.61529	0.106248	0.819166
Wsb1	4901.39	0.0934933	0.0576444	1.6219	0.104825	0.819166
Hacl1	303.908	-0.193839	0.120265	-1.61176	0.107013	0.819166
Hnrnpd	17118.7	0.0954881	0.0591628	1.61399	0.10653	0.819166
Lhx1	196.026	-0.267734	0.166016	-1.6127	0.10681	0.819166
Zfp248	162.103	0.263533	0.162651	1.62024	0.105182	0.819166
Tom1l1	922.691	-0.141693	0.087224	-1.62448	0.104274	0.819166
Pds5b	4642.06	-0.0921438	0.0569878	-1.6169	0.105899	0.819166
Picalm	4742.73	-0.0900875	0.0554221	-1.62548	0.10406	0.819166
Gpr89	784.282	-0.140371	0.0861824	-1.62877	0.103361	0.819166
Herpud1	618.22	-0.185817	0.115407	-1.6101	0.107376	0.819166
Arf1	12615.9	-0.0807878	0.0497264	-1.62465	0.104238	0.819166
Khdrbs3	1062.71	-0.122179	0.0755606	-1.61697	0.105884	0.819166
Eif3e	7675.51	-0.128331	0.0797032	-1.61011	0.107374	0.819166
Snhg15	356.876	0.18908	0.11681	1.61869	0.105514	0.819166
Tiam2	165.071	0.305565	0.189646	1.61124	0.107127	0.819166
Eloc	2348.86	0.11245	0.0692545	1.62373	0.104434	0.819166
Ccdc3	180.058	0.327897	0.201215	1.62958	0.103189	0.819166
Tasp1	533.938	0.174766	0.1074	1.62724	0.103686	0.819166
Spaca6	181.738	0.327498	0.202748	1.61529	0.106247	0.819166
Drap1	1534.03	0.137376	0.085102	1.61425	0.106473	0.819166
Mcf2	503.158	-0.504221	0.312195	-1.61508	0.106293	0.819166
Pole2	1005.48	-0.119387	0.0735962	-1.62219	0.104764	0.819166
Prc1	4144.59	-0.117425	0.0724693	-1.62033	0.10516	0.819166
Tmem176a	191.498	-0.23144	0.142296	-1.62647	0.103849	0.819166
Faf1	3731.87	-0.0905226	0.0557752	-1.62299	0.104591	0.819166
Traf6	1170.69	0.128962	0.079373	1.62476	0.104215	0.819166
Timm13	1452.17	0.118784	0.0732244	1.6222	0.104761	0.819166
Lnx2	796.805	0.14658	0.0900973	1.62691	0.103756	0.819166
Rpl7a	663.174	0.162028	0.0999078	1.62178	0.104851	0.819166
Fuz	634.787	-0.159781	0.0988526	-1.61636	0.106016	0.819166
Maml2	448.187	-0.167092	0.103792	-1.60986	0.107428	0.819166
P4hb	19513.1	-0.115564	0.071676	-1.61231	0.106895	0.819166
Gng3	1050.2	-0.180814	0.110909	-1.63029	0.10304	0.819166
Laptm4a	8778.58	-0.079164	0.0491636	-1.61021	0.107351	0.819166
Rock2	2638.88	-0.104165	0.0641434	-1.62394	0.104389	0.819166
Kcnn2	164.283	-0.274815	0.169361	-1.62266	0.104662	0.819166
Sft2d2	1305.48	-0.118783	0.0733472	-1.61946	0.105347	0.819166
Ugdh	2111.63	-0.113999	0.070324	-1.62106	0.105006	0.819166
Cxcl12	11005	0.350208	0.214685	1.63127	0.102834	0.819166
Rcsd1	217.878	-0.206908	0.128089	-1.61534	0.106237	0.819166
Rpl8	34240.2	-0.139384	0.0863875	-1.61347	0.106642	0.819166
Sec24c	4726.08	-0.0757958	0.0469283	-1.61514	0.10628	0.819166
Qser1	5476.63	-0.106146	0.0653841	-1.62342	0.1045	0.819166
Inf2	541.946	-0.214543	0.131942	-1.62604	0.103942	0.819166
Gtf2f2	1481.53	-0.109788	0.0681427	-1.61115	0.107146	0.819166
Tmem28	316.652	0.204291	0.126805	1.61107	0.107164	0.819166
Mettl8	847.674	-0.135574	0.0836709	-1.62032	0.105163	0.819166
G6pdx	3761.85	-0.103828	0.0640834	-1.62021	0.105188	0.819166
Pawr	887.325	-0.127372	0.0788463	-1.61545	0.106213	0.819166
Aacs	2861.92	-0.116515	0.0717145	-1.62471	0.104224	0.819166
Spred3	1156.08	0.133561	0.082828	1.61251	0.106851	0.819166
Foxn4	333.855	-0.914274	0.56568	-1.61624	0.106043	0.819166
AW549877	2699	0.117914	0.0731021	1.61301	0.106743	0.819166
Bptf	6573.67	-0.0923484	0.0573532	-1.61017	0.107361	0.819166
Agfg1	3451.61	-0.0884159	0.0549753	-1.60828	0.107773	0.819446
Ano8	835.971	0.144746	0.0899902	1.60847	0.107733	0.819446
Mfge8	1567.71	-0.129987	0.0807796	-1.60915	0.107583	0.819446
Sfxn1	3335.71	-0.099785	0.0620403	-1.60839	0.107749	0.819446
Ccar1	5692.86	0.0835595	0.0519849	1.60738	0.107971	0.819828
Smad1	965.855	-0.114799	0.0714215	-1.60735	0.107978	0.819828
Arhgap28	2151.77	-0.110026	0.0685213	-1.60572	0.108336	0.820202
Manbal	659.755	0.162796	0.101359	1.60614	0.108243	0.820202
Zfp64	1518.92	-0.153067	0.0953239	-1.60575	0.108328	0.820202
Crocc2	223.643	-0.467323	0.290918	-1.60638	0.108191	0.820202
Cgnl1	2708.88	0.161254	0.100713	1.60112	0.10935	0.821249
Kif13b	1048.34	0.128042	0.0799702	1.60112	0.109351	0.821249
Dmpk	692.718	0.173587	0.108232	1.60385	0.108748	0.821249
Prdx2	9230.4	0.0798037	0.0498114	1.60212	0.10913	0.821249
Pctp	495.284	-0.159754	0.0996701	-1.60283	0.108972	0.821249
Rps17	1784.76	0.1644	0.102687	1.60098	0.109381	0.821249
Sertad2	1072.37	-0.135402	0.0844674	-1.60301	0.108932	0.821249
N6amt1	494.865	0.188301	0.117623	1.60089	0.109402	0.821249
Pgm5	462.469	-0.191331	0.119426	-1.6021	0.109134	0.821249
Clec16a	1226.6	-0.115344	0.0720488	-1.60091	0.109396	0.821249
Zfp960	601.874	-0.185023	0.115321	-1.60442	0.108621	0.821249
Rftn1	332.166	-0.184147	0.114883	-1.60291	0.108954	0.821249
Coro2b	438.179	-0.197657	0.123566	-1.5996	0.109687	0.822805
Smap1	2011.17	-0.103774	0.0653393	-1.58824	0.112232	0.823003
Hspb1	235.298	-0.39294	0.246632	-1.59322	0.11111	0.823003
Dmrt2	275.241	0.210631	0.132485	1.58985	0.111868	0.823003
Slc25a44	1624.67	-0.113374	0.0710338	-1.59605	0.110477	0.823003
Tspan17	282.939	-0.390278	0.244496	-1.59625	0.110432	0.823003
Lmf1	444.201	-0.157077	0.0991027	-1.585	0.112967	0.823003
Zrsr1	389.259	0.171745	0.108354	1.58503	0.11296	0.823003
Faap100	756.748	-0.141784	0.0889721	-1.59358	0.111029	0.823003
Rcl1	2721.29	-0.115215	0.0726497	-1.5859	0.112763	0.823003
Smc4	8619.02	-0.0903298	0.0567841	-1.59076	0.111663	0.823003
Gtf2i	15450	-0.065124	0.0409741	-1.58939	0.111971	0.823003
Ikbip	482.423	-0.225366	0.14135	-1.59438	0.110852	0.823003
Ttyh2	453.915	0.191568	0.120319	1.59216	0.111348	0.823003
Riox1	923.153	-0.132705	0.0835986	-1.58741	0.11242	0.823003
D6Wsu163e	506.276	-0.182451	0.114519	-1.59319	0.111118	0.823003
Pdk1	5005.93	-0.453242	0.284632	-1.59238	0.1113	0.823003
Bcl9	3567.58	0.109693	0.0688984	1.59209	0.111364	0.823003
Rgmb	1433.02	0.118353	0.0744075	1.59061	0.111698	0.823003
Fut11	703.49	-0.147546	0.093012	-1.58632	0.112668	0.823003
Tomm34	2303.78	-0.0977508	0.0612036	-1.59714	0.110234	0.823003
Bhlhe41	196.786	-0.924594	0.581295	-1.59058	0.111705	0.823003
Slc12a9	688.609	0.154788	0.0972872	1.59104	0.1116	0.823003
Ripk3	207.059	-0.364993	0.228875	-1.59473	0.110773	0.823003
Trp53inp1	4816.87	0.126675	0.0796898	1.5896	0.111926	0.823003
Klhl15	151.678	0.274874	0.17339	1.58529	0.1129	0.823003
Pias1	1289.23	-0.114459	0.072071	-1.58814	0.112254	0.823003
Nphp1	924.575	0.133094	0.0836628	1.59083	0.111647	0.823003
Mrpl24	1652.57	-0.114164	0.0719764	-1.58613	0.112711	0.823003
Grhl1	162.834	-0.58893	0.370371	-1.59011	0.11181	0.823003
Rnf219	1086.23	0.121756	0.076353	1.59465	0.11079	0.823003
Nrarp	1077.4	-0.154615	0.0973768	-1.5878	0.112331	0.823003
Recql4	1410.72	0.109017	0.0686797	1.58733	0.112438	0.823003
Atad2	255.675	-0.224653	0.141242	-1.59055	0.111711	0.823003
Prelid3a	292.89	0.201286	0.126883	1.58639	0.112651	0.823003
Ptpn6	422.479	-0.193721	0.121989	-1.58803	0.11228	0.823003
Slc25a22	923.271	-0.164695	0.103746	-1.58748	0.112404	0.823003
Trp53inp2	997.089	0.140625	0.0886266	1.58671	0.112578	0.823003
Ilf2	8251.89	0.0930279	0.0585123	1.58989	0.11186	0.823003
Snrpa1	3745.28	-0.0802559	0.0504194	-1.59177	0.111437	0.823003
Nr1d1	327.886	-0.220521	0.138328	-1.59418	0.110895	0.823003
Ttc7b	1194.73	-0.129128	0.0813123	-1.58805	0.112274	0.823003
Nsun4	626.691	0.154005	0.0970689	1.58656	0.112613	0.823003
Lmnb1	13811.1	0.0839743	0.0530231	1.58373	0.113255	0.823969
Eps8l2	146.703	0.64826	0.409266	1.58396	0.113203	0.823969
Zfp758	215.677	-0.276617	0.175504	-1.57613	0.114996	0.825053
Nufip1	1616.13	-0.104439	0.0665032	-1.57044	0.116314	0.825053
6030458C11Rik	1769.62	0.111749	0.0708658	1.57691	0.114817	0.825053
B230354K17Rik	1232.35	-0.140087	0.0892969	-1.56877	0.116701	0.825053
Lmnb2	3565.34	0.107833	0.068165	1.58194	0.113664	0.825053
Ccdc90b	599.912	-0.148634	0.0942992	-1.5762	0.114981	0.825053
Cplx2	698.382	0.150236	0.0949366	1.58249	0.113538	0.825053
Hilpda	240.839	-0.324663	0.205618	-1.57896	0.114345	0.825053
Azin1	6401.26	0.102554	0.0653696	1.56883	0.116688	0.825053
Polr1e	1692.35	0.112941	0.0719789	1.56909	0.116627	0.825053
Mfsd14b	1681.35	-0.132588	0.0845411	-1.56833	0.116804	0.825053
Tug1	6358.55	-0.095142	0.0604243	-1.57457	0.115357	0.825053
Pebp1	3271.23	-0.136125	0.0862099	-1.579	0.114336	0.825053
Pabpc4	3054.44	0.0952822	0.060531	1.57411	0.115463	0.825053
Cct4	14493.8	-0.12118	0.0772703	-1.56825	0.116822	0.825053
Dnajc7	6762.45	0.0857068	0.0545648	1.57073	0.116244	0.825053
Btd	308.01	-0.195881	0.124507	-1.57325	0.11566	0.825053
Dusp9	1368.64	0.16851	0.10713	1.57295	0.115731	0.825053
Pfas	4108.86	0.0874262	0.0556623	1.57065	0.116263	0.825053
P4ha1	1688.82	-0.342191	0.218092	-1.56902	0.116642	0.825053
Adat3	245.689	0.231081	0.146713	1.57506	0.115243	0.825053
Limk2	2063.11	0.119802	0.0758524	1.5794	0.114243	0.825053
Zfp980	514.452	-0.512909	0.32573	-1.57465	0.115338	0.825053
Evpl	160.661	0.338284	0.214459	1.57739	0.114707	0.825053
Mkrn3	402.49	0.162152	0.102847	1.57664	0.114879	0.825053
S100a11	198.378	-0.284955	0.181173	-1.57284	0.115757	0.825053
Hspbap1	1151.09	-0.135053	0.0857433	-1.57509	0.115236	0.825053
Mindy1	636.535	-0.140186	0.0886988	-1.58047	0.114	0.825053
Tex15	484	-0.221822	0.141128	-1.57178	0.116002	0.825053
Hdac11	559.984	0.143063	0.0909562	1.57288	0.115747	0.825053
Kin	991.74	0.126217	0.0799693	1.57831	0.114493	0.825053
Cox7b	3178.15	0.0842799	0.0535001	1.57532	0.115182	0.825053
Tex10	4763.3	-0.0991698	0.0629391	-1.57565	0.115107	0.825053
Mfsd13a	411.534	-0.209474	0.132739	-1.57809	0.114544	0.825053
Elac1	624.206	0.147279	0.093345	1.57779	0.114613	0.825053
Prmt7	2180.87	-0.103789	0.0660234	-1.572	0.115949	0.825053
Mvd	2183.75	-0.122526	0.0776787	-1.57734	0.114718	0.825053
Ckap2l	2818.33	-0.0953176	0.0607316	-1.56949	0.116534	0.825053
Rabgap1l	635.43	-0.144093	0.0914329	-1.57594	0.115039	0.825053
Metap1	2857.87	0.110465	0.0700534	1.57687	0.114825	0.825053
Donson	1048.54	-0.13661	0.0869498	-1.57114	0.116151	0.825053
N4bp2	1340.94	-0.114854	0.0731573	-1.56997	0.116423	0.825053
Efr3b	1205.24	0.149153	0.0946759	1.5754	0.115164	0.825053
Fam131c	206.454	-0.499626	0.316744	-1.57738	0.114708	0.825053
Eif2b2	2441.45	0.118346	0.0754892	1.56773	0.116945	0.825375
Nudcd2	3850.72	-0.0873506	0.055811	-1.56511	0.117556	0.826395
Ccny	3454.79	-0.0823005	0.0525683	-1.56559	0.117444	0.826395
Trap1a	488.966	0.215161	0.137422	1.56569	0.117421	0.826395
Sulf2	7046.7	0.0876169	0.0559452	1.56612	0.11732	0.826395
Zfp660	354.079	0.210071	0.134198	1.56538	0.117493	0.826395
Dnajc18	1140.83	0.129968	0.0829778	1.5663	0.11728	0.826395
Ddt	1994.57	-0.105313	0.0673859	-1.56283	0.118093	0.826524
Ash2l	6037.73	0.0822356	0.0525574	1.56468	0.117657	0.826524
Pgls	1837.58	-0.15631	0.0999821	-1.56338	0.117964	0.826524
Spr	789.573	-0.145649	0.0931071	-1.56432	0.117744	0.826524
Mettl9	3421.84	-0.102928	0.0658439	-1.56322	0.118001	0.826524
Agl	744.701	-0.154622	0.0989614	-1.56244	0.118184	0.826524
Gabpb2	4572.9	0.0939328	0.0601214	1.56239	0.118197	0.826524
Sec23ip	3280.39	0.0899665	0.0575378	1.56361	0.11791	0.826524
Col8a2	190.34	0.569511	0.364823	1.56106	0.118509	0.82816
Cilk1	1170.32	0.11501	0.0737966	1.55847	0.119122	0.828233
Ripk4	569.139	0.194066	0.124478	1.55904	0.118987	0.828233
Gusb	1218.22	-0.118823	0.0762003	-1.55935	0.118913	0.828233
Nbeal1	363.104	-0.194707	0.124871	-1.55927	0.118932	0.828233
Uchl3	1158.7	0.121271	0.0777436	1.55988	0.118788	0.828233
Spag1	232.372	0.242159	0.155408	1.55822	0.119181	0.828233
Med29	607.162	0.145867	0.0936493	1.55758	0.119332	0.828233
Micos10	1565.61	0.123515	0.0793092	1.55738	0.11938	0.828233
Timm50	2157.19	-0.112462	0.0722031	-1.55758	0.119334	0.828233
Hecw2	191.656	-0.229138	0.147153	-1.55715	0.119436	0.828233
Ifitm1	2455.87	-0.11689	0.0750173	-1.55818	0.119191	0.828233
Mycn	3244.3	-0.135715	0.0871605	-1.55706	0.119455	0.828233
Mff	2375.05	-0.0968497	0.0622265	-1.55641	0.119611	0.828775
Rpa2	3610.91	-0.075014	0.0482474	-1.55478	0.119999	0.830567
Gpatch11	494.462	-0.180744	0.11626	-1.55466	0.120026	0.830567
Evc	431.406	0.180576	0.117627	1.53516	0.124744	0.830582
Slc35b1	1493.42	0.155564	0.1007	1.54483	0.122387	0.830582
Cep131	1591.78	0.109081	0.0711899	1.53225	0.12546	0.830582
2310057M21Rik	424.998	0.157032	0.10291	1.52591	0.127031	0.830582
Retreg1	282.957	0.223312	0.14509	1.53913	0.123773	0.830582
Capza1	1369.93	-0.104396	0.0689176	-1.51479	0.129824	0.830582
Ncan	876.721	0.179552	0.118108	1.52024	0.128451	0.830582
Ube3a	3864.62	-0.12176	0.080344	-1.51548	0.129651	0.830582
Mpv17l	252.059	-0.270228	0.174544	-1.5482	0.121575	0.830582
Pde2a	692.45	-0.263888	0.173251	-1.52315	0.12772	0.830582
Aplf	578.814	-0.172684	0.113745	-1.51817	0.128973	0.830582
Itch	2627.81	-0.117137	0.0773575	-1.51423	0.129968	0.830582
Mapk7	2173.29	-0.099074	0.0646841	-1.53166	0.125607	0.830582
Mon1b	868.82	0.126242	0.0813339	1.55214	0.120628	0.830582
Stag2	6592.28	-0.0735489	0.0479593	-1.53357	0.125136	0.830582
Efna3	677.447	-0.163098	0.107625	-1.51543	0.129664	0.830582
Syk	631.33	-0.197834	0.127839	-1.54752	0.121738	0.830582
Katnal2	374.744	-0.173826	0.113324	-1.53389	0.125057	0.830582
AW551984	687.115	-0.135308	0.0888859	-1.52226	0.127943	0.830582
Sp8	808.779	0.180025	0.118207	1.52296	0.127768	0.830582
Npnt	183.071	-0.237482	0.153213	-1.55001	0.121139	0.830582
Strap	8519.2	-0.094199	0.061785	-1.52463	0.127352	0.830582
Tmtc4	491.056	-0.148368	0.0963286	-1.54023	0.123504	0.830582
Tomm40	4908.35	-0.133091	0.0861122	-1.54555	0.122213	0.830582
Mterf2	318.155	0.181558	0.118128	1.53696	0.124302	0.830582
Lcorl	458.588	-0.157737	0.104019	-1.51643	0.129411	0.830582
Ddhd2	1218.31	0.111198	0.0728286	1.52684	0.1268	0.830582
Atp5j	751.735	-0.199169	0.129496	-1.53803	0.124041	0.830582
Ankrd46	1528.2	-0.122243	0.0805754	-1.51712	0.129235	0.830582
Umps	3143.16	0.0753303	0.0497868	1.51306	0.130266	0.830582
1700001L05Rik	639.683	-0.469629	0.303452	-1.54762	0.121713	0.830582
Gm15246	222.486	-0.227881	0.148763	-1.53184	0.125562	0.830582
Cpeb1	247.99	0.368416	0.240804	1.52994	0.126031	0.830582
Gdf3	246.051	-0.631027	0.410436	-1.53745	0.124182	0.830582
Rbpms	3698.18	-0.118209	0.0779801	-1.51589	0.129548	0.830582
Pts	341.214	0.172941	0.113696	1.52109	0.128238	0.830582
Tmem107	432.925	-0.168202	0.110842	-1.5175	0.129142	0.830582
Fgf4	512.879	-0.58351	0.382525	-1.52542	0.127155	0.830582
Mrpl13	1981.24	0.0905913	0.0586996	1.5433	0.122757	0.830582
Dazap1	3680.68	0.0897924	0.0580962	1.54558	0.122206	0.830582
Ppp2ca	13216.8	-0.066563	0.0429962	-1.54812	0.121595	0.830582
Mark2	2617.39	-0.0929393	0.0600709	-1.54716	0.121825	0.830582
Rps19	837.194	0.161239	0.10417	1.54785	0.121659	0.830582
Wtip	657.274	-0.151688	0.0996933	-1.52155	0.128123	0.830582
Taf3	997.444	-0.136873	0.0903268	-1.51531	0.129695	0.830582
Slc39a9	1839.75	0.0930567	0.0614912	1.51333	0.130195	0.830582
Taok3	1097.19	-0.134417	0.0869263	-1.54633	0.122024	0.830582
Mospd3	652.288	0.172565	0.11367	1.51813	0.128982	0.830582
Dclre1c	508.531	0.162662	0.106619	1.52564	0.1271	0.830582
Slc35a2	825.529	0.141758	0.0930942	1.52274	0.127823	0.830582
Gpat4	3999.77	0.09757	0.0632989	1.54142	0.123215	0.830582
Lgals8	295.957	0.201628	0.130712	1.54254	0.122942	0.830582
Mtrf1	163.779	-0.244934	0.157585	-1.5543	0.120114	0.830582
Hmg20b	1124.91	0.11247	0.0738977	1.52197	0.128017	0.830582
Ptcd1	970.01	-0.11859	0.0764245	-1.55173	0.120727	0.830582
Med19	1797.99	-0.103891	0.0682633	-1.52192	0.128029	0.830582
Afdn	6614.19	-0.0831355	0.0547616	-1.51814	0.12898	0.830582
BC017158	735.763	0.116927	0.0772343	1.51393	0.130044	0.830582
Gas8	1418.8	0.110031	0.07265	1.51453	0.129891	0.830582
Scarb2	2066.03	0.0899769	0.059019	1.52454	0.127374	0.830582
Rpia	602.932	0.150561	0.0972473	1.54823	0.121568	0.830582
Ezh2	7007.29	0.0696186	0.045938	1.51549	0.129648	0.830582
Fermt2	3296.97	-0.0749232	0.0483983	-1.54806	0.121609	0.830582
Pbdc1	1182.4	0.134441	0.0875573	1.53546	0.12467	0.830582
Pcbp3	938.626	0.159387	0.104455	1.52588	0.127039	0.830582
Rnf157	1536.94	-0.102011	0.0670328	-1.52181	0.128056	0.830582
Ripk2	540.401	-0.15586	0.101301	-1.53859	0.123905	0.830582
Gatc	710.248	-0.141492	0.0921783	-1.53498	0.124789	0.830582
Phf1	359.449	0.18144	0.116893	1.55219	0.120617	0.830582
Hnrnpa0	14160.8	0.0693093	0.0446571	1.55203	0.120654	0.830582
Usp34	6004.53	-0.105918	0.0690087	-1.53485	0.124819	0.830582
Pop5	657.553	-0.140914	0.091727	-1.53623	0.124481	0.830582
B3gnt7	856.886	-0.155798	0.101056	-1.5417	0.123146	0.830582
Dok4	263.725	0.277928	0.181453	1.53168	0.125602	0.830582
Map3k1	1435.58	-0.119516	0.0778851	-1.53452	0.124902	0.830582
Epha5	262.572	0.246043	0.162471	1.51438	0.12993	0.830582
Slc25a27	394.264	0.1889	0.122519	1.5418	0.123123	0.830582
Zscan10	2498.98	-0.17269	0.111234	-1.55249	0.120544	0.830582
Psmd6	4696.81	0.107407	0.0698996	1.53659	0.124393	0.830582
Rabl2	655.395	0.154428	0.100159	1.54184	0.123113	0.830582
Rbmxl2	267.507	-0.404469	0.264037	-1.53186	0.125556	0.830582
Crcp	793.544	0.143863	0.0938662	1.53264	0.125364	0.830582
Rheb	2584.86	-0.105019	0.0688733	-1.52482	0.127304	0.830582
Zfp691	469.048	0.161909	0.105184	1.5393	0.123732	0.830582
Nhsl2	487.754	-0.157521	0.102793	-1.53241	0.12542	0.830582
Zfp26	1906.38	0.0991839	0.0650752	1.52414	0.127473	0.830582
Ninj1	303.211	-0.236309	0.154441	-1.5301	0.125993	0.830582
Alg5	510.887	0.168929	0.1101	1.53432	0.124952	0.830582
P3h3	463.761	-0.164778	0.107178	-1.53742	0.12419	0.830582
Zfp358	1042.15	-0.124564	0.080546	-1.54649	0.121986	0.830582
Zfp106	13718.2	-0.071748	0.0471716	-1.521	0.12826	0.830582
Gpx7	202.641	-0.24117	0.155668	-1.54926	0.121319	0.830582
Fbxl15	177.525	-0.274721	0.179036	-1.53445	0.12492	0.830582
Rlf	3242.66	-0.164608	0.107417	-1.53242	0.125419	0.830582
Appbp2	2238.49	-0.0869401	0.0574411	-1.51355	0.13014	0.830582
Plppr2	450.312	-0.188844	0.123902	-1.52414	0.127473	0.830582
Uggt2	551.147	0.162761	0.106804	1.52392	0.12753	0.830582
Fam83d	1579.9	-0.110034	0.0710427	-1.54884	0.12142	0.830582
Atp7a	1454.93	-0.137861	0.0911157	-1.51303	0.130272	0.830582
Scd1	7941.3	-0.0867792	0.0570081	-1.52223	0.127953	0.830582
Rab3gap2	1780.23	-0.0929479	0.0611592	-1.51977	0.128569	0.830582
Plekha8	3449.32	0.0988951	0.0653141	1.51415	0.129988	0.830582
Cry2	1335.92	0.126216	0.0819838	1.53952	0.123677	0.830582
Pank1	1042.6	-0.122428	0.080729	-1.51653	0.129387	0.830582
Slc15a4	879.137	-0.188903	0.121639	-1.55297	0.120429	0.830582
Ahsa1	7131.98	0.0854088	0.0553648	1.54266	0.122914	0.830582
Kif15	3198.55	-0.0815294	0.0533737	-1.52752	0.126632	0.830582
Ercc4	427.573	-0.156357	0.10203	-1.53247	0.125407	0.830582
Pogk	956.712	0.11805	0.0771559	1.53002	0.126012	0.830582
Msmo1	4476.86	-0.106086	0.0686635	-1.54502	0.122342	0.830582
Arl3	1135.74	-0.104828	0.0687118	-1.52562	0.127104	0.830582
Gnb2	4731.76	-0.145366	0.0951303	-1.52807	0.126494	0.830582
Ptov1	8015.75	-0.146069	0.0958626	-1.52373	0.127576	0.830582
Foxc1	1793.9	-0.141658	0.0928684	-1.52536	0.127169	0.830582
Cd109	439.955	-0.201019	0.131701	-1.52633	0.126928	0.830582
Zfp808	622.135	-0.16808	0.109804	-1.53072	0.125838	0.830582
Arrdc4	1501.51	-0.110416	0.0711509	-1.55186	0.120696	0.830582
Rictor	1655.77	-0.102898	0.0677552	-1.51867	0.128845	0.830582
Cog2	1025.39	0.122565	0.0791197	1.54911	0.121355	0.830582
Polh	310.509	-0.257417	0.168192	-1.5305	0.125894	0.830582
Zfp692	758.248	0.182772	0.120421	1.51777	0.129072	0.830582
Aif1l	990.944	0.117205	0.0767018	1.52806	0.126497	0.830582
A430033K04Rik	245.092	-0.253362	0.164529	-1.53992	0.123579	0.830582
Ube2z	4930.96	-0.0918844	0.0593919	-1.54709	0.121842	0.830582
Ccdc137	814.528	0.127895	0.0844739	1.51402	0.13002	0.830582
Dstyk	774.01	0.125829	0.0826849	1.52179	0.128062	0.830582
Rpl23a	210.761	0.227637	0.149628	1.52135	0.128173	0.830582
Ddx31	862.57	0.135874	0.0890042	1.5266	0.126861	0.830582
Wipf3	266.167	0.281381	0.184083	1.52856	0.126374	0.830582
Mctp2	175.026	0.351887	0.228086	1.54278	0.122884	0.830582
Zfp974	202.085	-0.245448	0.161646	-1.51842	0.128908	0.830582
Hes5	191.428	-0.325365	0.2151	-1.51262	0.130375	0.830742
Gls2	415.511	-0.207687	0.137397	-1.51158	0.13064	0.831433
Calcr	432.444	0.633789	0.419232	1.51179	0.130588	0.831433
Bag1	3519.09	-0.0815608	0.0539803	-1.51094	0.130805	0.831982
Wapl	6067.34	-0.0872542	0.0578005	-1.50957	0.131152	0.832694
Cyb5a	2215.45	-0.102878	0.0681398	-1.50981	0.131092	0.832694
Arhgap11a	4020.26	0.128959	0.0854259	1.5096	0.131146	0.832694
Minpp1	2518.35	-0.0944417	0.0626665	-1.50705	0.131797	0.833287
Ndor1	2052.6	0.124255	0.0823967	1.50801	0.131553	0.833287
Hdlbp	20281	-0.0765051	0.0507272	-1.50817	0.131512	0.833287
Orc1	2012.58	-0.128746	0.0854068	-1.50744	0.131698	0.833287
Edem1	1823.15	0.089169	0.0591794	1.50676	0.131873	0.833287
Zfp580	361.232	-0.194509	0.12894	-1.50853	0.13142	0.833287
Ahdc1	2924	-0.110478	0.0732924	-1.50736	0.131718	0.833287
Itpkc	599.344	-0.147325	0.0976972	-1.50797	0.131561	0.833287
Cd164	8184.36	-0.0939471	0.0623664	-1.50637	0.131971	0.83341
Etaa1	1929.78	-0.0967422	0.0642719	-1.5052	0.132272	0.834365
E2f5	1947.11	-0.0998206	0.0663183	-1.50517	0.132279	0.834365
Fbxw5	1085.25	0.124659	0.0828625	1.50441	0.132476	0.834756
Glt1d1	551.328	-0.158891	0.105623	-1.50432	0.132498	0.834756
Shc1	4705.24	-0.0800252	0.0533202	-1.50084	0.133397	0.835179
Kansl2	1172.45	0.106658	0.0709988	1.50225	0.133033	0.835179
Thtpa	503.619	0.141974	0.0944418	1.5033	0.132762	0.835179
Ethe1	544.548	-0.167044	0.111252	-1.5015	0.133227	0.835179
Tcof1	6020.11	-0.0909713	0.0606434	-1.5001	0.133588	0.835179
Fth1	14231.4	-0.0839717	0.055938	-1.50116	0.133315	0.835179
Cramp1l	1638.69	0.090452	0.0602969	1.50011	0.133586	0.835179
Rpl14-ps1	24832.6	0.115386	0.0768174	1.50208	0.133076	0.835179
Poldip2	2426.38	0.0831531	0.0554224	1.50035	0.133523	0.835179
Dynll1	8412.83	-0.0947288	0.0630622	-1.50215	0.133059	0.835179
Slc52a2	694.074	0.151904	0.101027	1.5036	0.132684	0.835179
Diablo	1904.45	-0.0944234	0.0629226	-1.50063	0.133452	0.835179
Simc1	931.732	0.119189	0.0793786	1.50152	0.13322	0.835179
Syn1	447.131	0.21435	0.143195	1.49692	0.134415	0.835464
Add3	3718.3	-0.0914203	0.0610186	-1.49824	0.134072	0.835464
Igbp1	2088.5	-0.135685	0.0906041	-1.49756	0.134248	0.835464
Tanc2	587.862	-0.174854	0.116858	-1.49629	0.134577	0.835464
Echdc2	307.633	0.289639	0.193284	1.49852	0.133999	0.835464
Rnpc3	910.898	-0.144288	0.0964215	-1.49643	0.13454	0.835464
Rnf130	1778.42	-0.103343	0.0690373	-1.49691	0.134416	0.835464
Nacc1	9348.93	-0.0938485	0.0626187	-1.49873	0.133944	0.835464
Pde3b	1589.56	-0.0969478	0.0647811	-1.49654	0.134512	0.835464
Sall4	6249.14	-0.0901258	0.0601515	-1.49831	0.134052	0.835464
Dpcd	613.792	0.176697	0.118057	1.49671	0.134468	0.835464
Zfp36l2	2899.6	-0.104607	0.0698519	-1.49756	0.134248	0.835464
Kctd21	153.688	-0.323598	0.216349	-1.49572	0.134727	0.835545
Dhx29	2541.77	0.092909	0.0621199	1.49564	0.134748	0.835545
Cog5	1051.03	-0.103241	0.0690654	-1.49483	0.134959	0.835919
Abcd3	1585.91	0.0976875	0.0653513	1.49481	0.134965	0.835919
Hsf2	1856.57	0.0920069	0.0615643	1.49448	0.135049	0.835951
Hoxd3	921.586	0.143043	0.0957409	1.49406	0.135159	0.836144
Ube2q2	1073	-0.119483	0.0800213	-1.49314	0.135401	0.836595
Bend5	278.183	-0.195567	0.130957	-1.49337	0.13534	0.836595
Cdc42ep3	197.076	-0.249457	0.167179	-1.49216	0.135658	0.836595
Kat2b	305.828	-0.21686	0.145297	-1.49253	0.135561	0.836595
Fam104a	1228.11	-0.104347	0.069953	-1.49168	0.135783	0.836595
Zbed5	1718	0.114234	0.0765724	1.49184	0.13574	0.836595
Polr2g	1882.89	-0.0987978	0.0662145	-1.49209	0.135676	0.836595
Ptgis	538.395	-0.167086	0.112077	-1.49082	0.13601	0.83672
Dennd1b	699.043	0.15181	0.101836	1.49073	0.136033	0.83672
Stard4	3115.01	-0.140016	0.0939439	-1.49042	0.136114	0.83672
Pinx1	581.25	0.161149	0.108124	1.4904	0.136119	0.83672
Snrpe	1719.74	0.101031	0.06783	1.48947	0.136364	0.837048
Eif3m	3809.12	-0.0860874	0.0577902	-1.48965	0.136315	0.837048
Ppme1	2797.89	-0.131141	0.0880556	-1.4893	0.136408	0.837048
Immt	8219.8	-0.0747306	0.0502034	-1.48856	0.136604	0.837232
Pcgf2	2344.5	0.107307	0.0721155	1.48799	0.136754	0.837232
Bcl2	485.114	0.15265	0.102574	1.48819	0.136701	0.837232
Pbx4	170.243	0.275398	0.18497	1.48888	0.136519	0.837232
Plk2	1821.79	0.112005	0.0753012	1.48743	0.136902	0.837348
Ppm1l	406.381	-0.150156	0.100957	-1.48732	0.13693	0.837348
Sart1	3661.81	0.09915	0.0666976	1.48656	0.137131	0.837611
Pif1	828.911	0.131675	0.0885656	1.48675	0.137082	0.837611
Utp25	1356.74	0.112813	0.0759749	1.48487	0.137578	0.839858
Secisbp2l	1480.3	0.109737	0.0739572	1.48378	0.137866	0.841133
Pradc1	334.101	0.1783	0.120239	1.48288	0.138106	0.842116
Als2	2911.14	0.0982947	0.0663479	1.4815	0.138472	0.842872
Bcl2l2	754.191	0.170185	0.114898	1.48118	0.138558	0.842872
Klf13	1802.86	0.0848537	0.0573849	1.47868	0.139227	0.842872
Igsf9b	1284.13	0.139793	0.0944485	1.4801	0.138847	0.842872
Sncaip	184.22	0.228815	0.154649	1.47957	0.138987	0.842872
Hey2	283.242	-0.220564	0.149181	-1.47849	0.139276	0.842872
Gria4	285.936	-0.188598	0.127443	-1.47985	0.138912	0.842872
Vamp4	1030.51	-0.117948	0.0798051	-1.47795	0.139421	0.842872
Hspe1	2978.42	0.125198	0.0846138	1.47964	0.138968	0.842872
Sema4b	769.913	-0.137833	0.0932321	-1.47838	0.139306	0.842872
Selenos	891.468	0.111259	0.0751704	1.48009	0.138848	0.842872
Smim10l2a	412.416	0.211059	0.142497	1.48115	0.138568	0.842872
Slf1	1080.5	0.119538	0.080753	1.48029	0.138795	0.842872
Eif3f	12302.9	-0.110555	0.0747506	-1.47899	0.139143	0.842872
Fndc3b	681.98	-0.132002	0.0893114	-1.478	0.139407	0.842872
Cyp46a1	154.109	0.286551	0.195107	1.46869	0.141916	0.843176
Slc9b1	153.174	-0.451395	0.306107	-1.47463	0.140312	0.843176
Kdm5b	10717.1	-0.0740068	0.0503297	-1.47044	0.141443	0.843176
Dpy19l1	3988.98	-0.0747433	0.0507358	-1.47319	0.140701	0.843176
Mta3	1769.7	-0.126701	0.0862706	-1.46865	0.141928	0.843176
Nptx1	150.937	0.235218	0.159458	1.47511	0.140184	0.843176
Aasdh	386.86	-0.160407	0.108655	-1.47629	0.139866	0.843176
Dnaja1	2294.99	0.0874206	0.0595182	1.4688	0.141886	0.843176
Rdh13	1208.02	0.106004	0.0722021	1.46815	0.142062	0.843176
Col14a1	195.457	0.313857	0.212517	1.47686	0.139714	0.843176
Cnppd1	1060.1	0.113038	0.0770107	1.46782	0.142153	0.843176
Trmt61a	689.755	0.136745	0.0929353	1.4714	0.141182	0.843176
Pcgf5	555.858	0.150035	0.101787	1.47401	0.14048	0.843176
Brf1	1424.01	0.100044	0.0680656	1.46982	0.141611	0.843176
Pld3	1045.35	-0.123389	0.0836532	-1.475	0.140212	0.843176
Madd	1283.41	0.115087	0.0779111	1.47716	0.139634	0.843176
R3hdm1	2974.29	-0.0928213	0.0629176	-1.47528	0.140136	0.843176
Rps6ka6	527.663	-0.165609	0.112818	-1.46793	0.142123	0.843176
Mrgbp	891.619	0.124965	0.0851445	1.46769	0.142189	0.843176
Gm1943	217.065	0.240412	0.163722	1.46842	0.141991	0.843176
Vta1	1457.75	0.104932	0.0712414	1.4729	0.140777	0.843176
Nln	1478.62	0.103844	0.0705003	1.47296	0.140762	0.843176
Ciapin1	3874.39	0.108173	0.0734891	1.47197	0.14103	0.843176
Atp1b1	1093.88	0.114722	0.0778966	1.47274	0.140821	0.843176
Acp6	1019.7	-0.155266	0.105582	-1.47057	0.141407	0.843176
Rprm	199.014	0.283263	0.192563	1.47102	0.141286	0.843176
Herpud2	1186.04	-0.12204	0.0828629	-1.4728	0.140806	0.843176
Pla2g7	205.668	0.236757	0.161301	1.46779	0.14216	0.843176
Hlf	206.138	-0.280633	0.191105	-1.46848	0.141975	0.843176
Pigyl	252.19	0.239247	0.162293	1.47416	0.140437	0.843176
Lrfn4	1349.09	-0.138293	0.093744	-1.47522	0.140154	0.843176
5830417I10Rik	1763.16	-0.0912046	0.0620488	-1.46989	0.141593	0.843176
Prpf39	1970.38	0.119332	0.0808647	1.47571	0.140023	0.843176
Mysm1	1396.83	0.124204	0.0846386	1.46747	0.142249	0.843176
Bmt2	1573.55	-0.160891	0.109113	-1.47453	0.140339	0.843176
Hk1	1653.08	-0.121359	0.0827297	-1.46693	0.142395	0.843568
Syt11	1377.77	0.107797	0.0735317	1.466	0.142649	0.844131
Fgf18	347.113	-0.236809	0.161507	-1.46625	0.14258	0.844131
Srsf5	7155.91	0.240257	0.16396	1.46534	0.142829	0.844725
Fam162a	1776.17	-0.325763	0.222357	-1.46504	0.142909	0.844731
Bag5	917.664	0.120942	0.0825757	1.46462	0.143025	0.844946
Syvn1	2107.71	0.0959963	0.0655945	1.46348	0.143336	0.845602
Rab12	523.071	0.147585	0.10088	1.46298	0.143473	0.845602
Chuk	2294.37	0.102017	0.0697427	1.46276	0.143534	0.845602
Spout1	1594.97	-0.114769	0.0784358	-1.46322	0.143406	0.845602
Gpr153	724.261	-0.13588	0.0928722	-1.46309	0.143444	0.845602
Uhrf2	3421.38	-0.12032	0.082302	-1.46193	0.14376	0.846465
Golgb1	2692.52	-0.0962649	0.0658843	-1.46112	0.143982	0.846625
Lamc1	6654.89	0.0804098	0.0550391	1.46096	0.144027	0.846625
Kat2a	3934.18	-0.0959951	0.0656873	-1.46139	0.143907	0.846625
Tmem86b	169.893	0.224475	0.153714	1.46035	0.144195	0.846951
Cip2a	2628.91	-0.0932045	0.063831	-1.46018	0.144242	0.846951
Cd2bp2	4192.67	0.0999509	0.0691016	1.44643	0.148056	0.8474
Cyp39a1	294.922	-0.181541	0.125234	-1.44961	0.147167	0.8474
Nipbl	4640.04	-0.0796596	0.0549832	-1.4488	0.147394	0.8474
Armh3	965.725	0.126029	0.0872273	1.44484	0.148504	0.8474
Map2k7	2317.2	0.106059	0.0728381	1.45609	0.145367	0.8474
Rae1	3611.24	-0.0928193	0.0638303	-1.45416	0.145903	0.8474
Wbp2	2655.24	-0.098043	0.0678491	-1.44501	0.148454	0.8474
Enox2	481.506	0.136276	0.0937986	1.45286	0.146263	0.8474
Glrx3	275.498	0.174853	0.120562	1.45032	0.146971	0.8474
Becn1	2500.51	0.0857945	0.0593972	1.44442	0.148621	0.8474
Zfp637	313.637	-0.188454	0.129285	-1.45767	0.144932	0.8474
Ginm1	214.752	0.243803	0.168935	1.44318	0.148971	0.8474
Agpat4	975.331	-0.134938	0.0924512	-1.45956	0.144412	0.8474
Safb	6908.83	0.0878722	0.0604643	1.45329	0.146143	0.8474
Trp53	7240.19	-0.0684354	0.0475076	-1.44051	0.149722	0.8474
Cep76	1176.49	0.10924	0.0753168	1.45041	0.146944	0.8474
Ifngr2	254.574	-0.207511	0.142391	-1.45733	0.145025	0.8474
Kif2c	4291.5	-0.0780758	0.0541182	-1.44269	0.149108	0.8474
Mcur1	481.33	0.180875	0.125565	1.44049	0.149728	0.8474
Adam8	177.113	0.216652	0.149885	1.44546	0.148329	0.8474
Wdr48	2758.3	-0.0839271	0.0579692	-1.44779	0.147676	0.8474
Trim67	154.236	0.498183	0.341741	1.45778	0.144901	0.8474
Lrfn1	818.021	-0.139346	0.0967382	-1.44044	0.149743	0.8474
Kctd20	747.845	0.141894	0.0974296	1.45637	0.14529	0.8474
Septin8	2045.27	-0.0809387	0.0558276	-1.4498	0.147115	0.8474
Mageh1	696.856	0.138424	0.095649	1.44721	0.147838	0.8474
Hmgcll1	157.78	0.249957	0.1726	1.44819	0.147565	0.8474
Ppm1b	2848.69	-0.0834099	0.0572611	-1.45666	0.145211	0.8474
Rnf103	709.35	0.129926	0.0894363	1.45272	0.146303	0.8474
Marcksl1	183.871	-0.228718	0.158026	-1.44734	0.147802	0.8474
Fgf8	443.476	-0.250461	0.172851	-1.449	0.147338	0.8474
Atp5o	5206.5	-0.07731	0.0534422	-1.44661	0.148006	0.8474
Mcm8	780.928	-0.139699	0.096737	-1.44412	0.148707	0.8474
Mt1	2367.31	-0.311378	0.215459	-1.44518	0.148406	0.8474
Imp3	1138.75	-0.112351	0.0770093	-1.45893	0.144586	0.8474
Snhg4	447.56	0.233244	0.161844	1.44116	0.149539	0.8474
Tmed7	3599.26	-0.107118	0.0737892	-1.45168	0.146592	0.8474
Timm8b	1467.99	0.0922511	0.0639722	1.44205	0.149288	0.8474
Upf3a	1119.58	0.117302	0.0812301	1.44408	0.148718	0.8474
Fkbp9	3237.27	-0.115116	0.0795592	-1.44692	0.14792	0.8474
Ptrh2	1256.58	0.1083	0.0748121	1.44763	0.147721	0.8474
Ilvbl	448.978	0.167308	0.115053	1.45419	0.145894	0.8474
Gpam	1570.68	0.0949768	0.0651445	1.45794	0.144857	0.8474
Bex2	992.78	0.130405	0.0895286	1.45657	0.145235	0.8474
Bckdk	2304.87	-0.103012	0.0714134	-1.44247	0.14917	0.8474
Caml	633.551	-0.132224	0.0917832	-1.44061	0.149694	0.8474
Aldh2	4309.38	-0.105309	0.0729276	-1.44402	0.148732	0.8474
Fam57b	364.166	-0.331685	0.229954	-1.4424	0.14919	0.8474
Dmwd	1894.14	-0.120118	0.0828746	-1.44939	0.147228	0.8474
Asrgl1	960.297	-0.12655	0.087765	-1.44192	0.149326	0.8474
Irx3	386.719	0.234567	0.162459	1.44385	0.148781	0.8474
Adat2	355.516	0.165844	0.114173	1.45256	0.146346	0.8474
Mki67	11800.2	-0.103773	0.0715733	-1.44989	0.14709	0.8474
Tnfrsf1a	469.387	-0.143019	0.0987789	-1.44787	0.147654	0.8474
Wdr53	427.957	0.150498	0.103357	1.45609	0.145367	0.8474
Irs2	1672.37	0.113881	0.0783782	1.45297	0.146232	0.8474
Manba	279.668	-0.237629	0.164651	-1.44323	0.148957	0.8474
Ralb	1368.17	-0.106554	0.0733481	-1.45271	0.146304	0.8474
Gm6548	3075.87	-0.14717	0.101687	-1.44728	0.147818	0.8474
Klhl11	819.723	0.133709	0.0920923	1.4519	0.146528	0.8474
Gars	9717.19	-0.0806577	0.0552953	-1.45867	0.144655	0.8474
Wdr24	992.817	-0.115488	0.0796862	-1.44928	0.147259	0.8474
Mvp	261.676	0.257727	0.17744	1.45247	0.146371	0.8474
Atxn10	8464.42	-0.0852128	0.0591127	-1.44153	0.149434	0.8474
Ppp1r26	454.569	0.156708	0.107632	1.45596	0.145403	0.8474
Zfp729a	539.383	-0.146142	0.101012	-1.44678	0.147957	0.8474
Tgfb3	225.174	0.248619	0.171342	1.45101	0.146777	0.8474
Mtmr2	2849.04	0.0852248	0.0590916	1.44225	0.149232	0.8474
Cdk5rap2	2862.61	-0.0835512	0.0580552	-1.43917	0.150103	0.847686
Psmd5	2925.71	-0.103625	0.0719957	-1.43932	0.150059	0.847686
Akt1s1	1066.43	-0.120876	0.0839894	-1.43918	0.1501	0.847686
Mtap	3107.19	-0.0999695	0.069465	-1.43913	0.150113	0.847686
Morc2a	5010.12	0.0758631	0.0532657	1.42424	0.154377	0.848331
Clasp2	2470.88	-0.0742214	0.0520824	-1.42508	0.154135	0.848331
Nfe2l1	6242.01	0.0669129	0.0467316	1.43186	0.152185	0.848331
Vcp	7782.98	0.0796605	0.0554771	1.43592	0.151026	0.848331
Nol4l	821.443	-0.112911	0.0792903	-1.42402	0.154439	0.848331
Sgtb	541.364	-0.172101	0.119648	-1.4384	0.150321	0.848331
Fgf13	348.407	-0.191412	0.133549	-1.43327	0.151781	0.848331
Gpatch3	399.512	0.173695	0.120961	1.43596	0.151013	0.848331
Wdr13	994.815	0.106427	0.0744789	1.42895	0.153019	0.848331
Cdc42ep4	2119.97	-0.094118	0.065747	-1.43152	0.152282	0.848331
Orc5	2532.65	-0.1138	0.0799042	-1.4242	0.154388	0.848331
Def8	1347.01	-0.100176	0.0703587	-1.42379	0.154508	0.848331
Epb41l1	582.596	-0.140207	0.0984196	-1.42458	0.154278	0.848331
Gtf2h1	2829.79	-0.102118	0.0713385	-1.43146	0.1523	0.848331
Hat1	6791.18	-0.109935	0.0772928	-1.42232	0.154933	0.848331
Lrrc42	2637.59	-0.0966406	0.067901	-1.42326	0.154662	0.848331
Sf3b2	13288.6	0.0563381	0.0395038	1.42614	0.153828	0.848331
Slc4a4	449.842	-0.176539	0.124079	-1.42279	0.154796	0.848331
D230025D16Rik	1341.02	-0.0947382	0.0661878	-1.43135	0.152329	0.848331
Dmap1	1237.01	0.110019	0.0766718	1.43493	0.151307	0.848331
Mapre2	3495.45	-0.08246	0.0579535	-1.42286	0.154776	0.848331
Sphk2	1202.7	0.11822	0.0830685	1.42317	0.154687	0.848331
Kdelr1	1138.77	-0.114406	0.0800933	-1.42841	0.153174	0.848331
Zkscan6	243.595	-0.202555	0.14205	-1.42594	0.153886	0.848331
Sema5b	180.451	0.27413	0.192607	1.42326	0.154661	0.848331
Zbed6	1023.42	-0.132673	0.0931257	-1.42467	0.154253	0.848331
Igf2bp3	7090.57	-0.0767537	0.0539097	-1.42375	0.15452	0.848331
Muc1	148.772	0.297196	0.207346	1.43333	0.151763	0.848331
Sv2a	671.695	0.271254	0.190753	1.42202	0.155021	0.848331
Kansl1	1622.99	0.106537	0.0746228	1.42767	0.153387	0.848331
Aatf	1780.74	0.0952714	0.066367	1.43552	0.151138	0.848331
Rfc5	4727.13	-0.0671764	0.0468974	-1.43241	0.152026	0.848331
Map2k6	1397.96	-0.100237	0.0699747	-1.43248	0.152007	0.848331
Cirbp	1673.28	0.351673	0.246863	1.42457	0.154282	0.848331
Mcc	1371.39	0.105398	0.0736506	1.43106	0.152413	0.848331
Mppe1	243.041	0.196028	0.137137	1.42943	0.152881	0.848331
Polr1c	3482.35	0.105183	0.0737936	1.42537	0.15405	0.848331
Gen1	1013.75	-0.111227	0.0776036	-1.43327	0.151782	0.848331
Atf1	2010.46	-0.122535	0.0859001	-1.42649	0.153728	0.848331
2900097C17Rik	5503.41	0.108494	0.0762508	1.42286	0.154777	0.848331
5430416N02Rik	338.682	0.161394	0.113027	1.42792	0.153314	0.848331
Tle2	232.625	0.19954	0.139415	1.43127	0.152352	0.848331
Clpb	2560.11	-0.0934502	0.0653523	-1.42994	0.152733	0.848331
Rab6a	4507.43	-0.081004	0.0568606	-1.42461	0.154271	0.848331
Tmem223	606.672	-0.133904	0.0938185	-1.42727	0.153503	0.848331
Pik3r2	226.696	0.209637	0.147055	1.42557	0.153994	0.848331
Sac3d1	653.752	-0.148237	0.104264	-1.42175	0.155099	0.848331
Lrpap1	2047.85	0.16876	0.118476	1.42442	0.154326	0.848331
Sfxn2	886.915	0.111332	0.0782297	1.42314	0.154695	0.848331
Vps16	2332.87	0.0922601	0.0642929	1.435	0.151288	0.848331
Mms22l	2443.1	-0.0864825	0.0606151	-1.42675	0.153652	0.848331
Hsdl1	1068.54	0.0991619	0.0693593	1.42968	0.152808	0.848331
Uba6	2160.46	-0.134588	0.0936578	-1.43701	0.150714	0.848331
Gm10033	627.112	-0.164996	0.115639	-1.42682	0.153631	0.848331
Cdc42se1	2708.57	-0.099143	0.0697192	-1.42203	0.155017	0.848331
Ska3	1767.56	-0.0894488	0.0627085	-1.42642	0.153746	0.848331
Myrf	1781.14	-0.178055	0.124599	-1.42902	0.152997	0.848331
Gatad2b	2070.24	0.114979	0.0802528	1.43271	0.15194	0.848331
Sh3bgrl2	1475.58	0.117793	0.0827066	1.42423	0.154381	0.848331
Rmi2	334.528	-0.157072	0.110213	-1.42517	0.154108	0.848331
Sgo1	1993.4	-0.106218	0.0743001	-1.42959	0.152836	0.848331
Tram1l1	176.229	0.232555	0.163638	1.42115	0.155273	0.84885
Nom1	1914.71	0.0898301	0.0632584	1.42005	0.155593	0.849723
Zfp775	230.885	-0.198779	0.139955	-1.42031	0.155519	0.849723
Zfand2a	871.436	0.12118	0.085385	1.41922	0.155835	0.850138
Ift27	730.031	0.123375	0.0869339	1.41919	0.155845	0.850138
Dtx3l	254.946	-0.236206	0.166464	-1.41896	0.155909	0.850138
Ppp1r9b	1738.56	0.0895437	0.0631246	1.41852	0.156038	0.850403
Ret	237.145	0.224388	0.158234	1.41808	0.156168	0.850675
Spag9	2345.83	0.0808939	0.0570605	1.41769	0.156283	0.850792
Atp10a	404.636	0.193692	0.136648	1.41746	0.15635	0.850792
Rtkn	983.344	0.101222	0.0714739	1.41621	0.156714	0.851464
Dppa2	231.709	-0.505496	0.35691	-1.41631	0.156684	0.851464
Ccdc194	260.295	0.389951	0.275307	1.41642	0.156652	0.851464
Tamm41	1119.87	0.110641	0.0781454	1.41584	0.156822	0.851618
Nsa2	1643.4	-0.111611	0.0788622	-1.41527	0.156991	0.852098
Eef2k	1029.16	-0.105103	0.0743352	-1.41391	0.157388	0.852639
Traf3ip1	1072.58	0.162538	0.114963	1.41383	0.157412	0.852639
H2az1	2300.87	0.100696	0.0712208	1.41385	0.157405	0.852639
Psmd11	3458.1	0.0748614	0.0529254	1.41447	0.157224	0.852639
Dync1i2	3493.81	-0.0683781	0.0483765	-1.41346	0.157522	0.852801
Cep192	3828.84	-0.0994207	0.0703642	-1.41294	0.157672	0.853181
Ddx5	33632.9	0.0748071	0.0529757	1.4121	0.15792	0.853651
Atg2b	1755.83	-0.142639	0.100995	-1.41234	0.157848	0.853651
Pde6d	794.53	-0.114763	0.0813602	-1.41055	0.158376	0.855684
Abl1	5958.03	-0.0805705	0.0571313	-1.41027	0.15846	0.855702
Tceal8	4440.51	0.0820283	0.0582858	1.40735	0.159324	0.855874
Mns1	782.883	0.131357	0.0932382	1.40883	0.158886	0.855874
Rps6ka1	4294.88	-0.0765254	0.0543209	-1.40876	0.158905	0.855874
Brpf1	2589.41	0.0839811	0.0596904	1.40694	0.159444	0.855874
Gemin4	2262.3	-0.0875642	0.0621732	-1.40839	0.159015	0.855874
Grpel1	2460.25	-0.0818459	0.0580952	-1.40882	0.158887	0.855874
Rimbp2	242.928	-0.328939	0.23347	-1.40892	0.15886	0.855874
Parp10	156.078	0.323414	0.229706	1.40795	0.159146	0.855874
1700008J07Rik	145.413	-0.223483	0.158769	-1.4076	0.15925	0.855874
Tapt1	976.81	0.114502	0.081235	1.40952	0.158682	0.855874
2610318N02Rik	1023.79	0.119406	0.084831	1.40757	0.159257	0.855874
Kctd12b	403.473	-0.210343	0.149509	-1.40689	0.159459	0.855874
Pla2g1b	1578.57	0.117899	0.0838473	1.40612	0.159689	0.856352
Leng8	4584.56	0.109748	0.0780544	1.40605	0.159709	0.856352
Dancr	571.526	0.148293	0.10568	1.40322	0.16055	0.857902
Fbxw11	4789.14	0.0714603	0.0509771	1.40181	0.160972	0.857902
Chmp3	2082.13	-0.0804762	0.0574295	-1.4013	0.161123	0.857902
Babam2	1042.58	-0.113894	0.0811881	-1.40283	0.160666	0.857902
Cdc27	4752.6	0.0765702	0.0546462	1.4012	0.161154	0.857902
Dmac2	950.896	-0.112953	0.0805025	-1.40309	0.160589	0.857902
Nek1	1680.59	-0.128565	0.0916197	-1.40325	0.160542	0.857902
Wtap	2813.59	0.101307	0.0722701	1.40178	0.160981	0.857902
Rnf144a	1660.69	0.0892982	0.0636161	1.40371	0.160406	0.857902
Smtnl2	1009.29	-0.17379	0.123925	-1.40238	0.160802	0.857902
Rbbp7	12297	-0.0935187	0.0665741	-1.40473	0.160102	0.857902
Mrm2	369.821	-0.157772	0.112613	-1.40101	0.16121	0.857902
Ap4e1	991.421	0.114082	0.0812467	1.40415	0.160275	0.857902
D030056L22Rik	1368.09	-0.143175	0.10218	-1.4012	0.161155	0.857902
Ints4	2898.04	-0.0767398	0.054676	-1.40354	0.160456	0.857902
Chchd5	638.418	-0.135671	0.0968956	-1.40018	0.161461	0.858377
Tfap2c	218.783	-0.330106	0.235717	-1.40044	0.161383	0.858377
Fen1	4422.9	-0.075602	0.0540192	-1.39954	0.161651	0.858719
[truncated: 15,918 more rows]

## Sheet: ED_Fig_7g_PCA_NPC
PC1	PC2	group	condition	name
-8.63982	-4.11873	DMSO	DMSO	DMSO_rep1
-8.04642	-6.99164	DMSO	DMSO	DMSO_rep2
-7.43851	-7.89762	DMSO	DMSO	DMSO_rep3
28.2186	3.37286	TSA	TSA	TSA_rep1
29.5669	-0.00752074	TSA	TSA	TSA_rep2
28.2809	-1.32804	TSA	TSA	TSA_rep3
-10.8689	5.92031	TSA_24hREC	TSA_24hREC	TSA_24hREC_rep1
-9.00626	-2.09628	TSA_24hREC	TSA_24hREC	TSA_24hREC_rep2
-8.81317	-3.44266	TSA_24hREC	TSA_24hREC	TSA_24hREC_rep3
-12.0295	11.9924	TSA_48hREC	TSA_48hREC	TSA_48hREC_rep1
-10.2775	2.57649	TSA_48hREC	TSA_48hREC	TSA_48hREC_rep2
-10.9463	2.02047	TSA_48hREC	TSA_48hREC	TSA_48hREC_rep3

## Sheet: ED_Fig_7h_DEGs_summary_NPC
Time	Type	Genes
TSA	Up	2370
TSA	Down	2531
24hREC	Up	160
24hREC	Down	21
48hREC	Up	485
48hREC	Down	101

## Sheet: ED_Fig_7i_ESC_NPC_motifs
Description	p.value	GeneRatio	Cluster
Sp1(Zf)	1e-11	0.3309	up REC ESC
KLF3(Zf)	1e-10	0.3622	up REC ESC
Klf9(Zf)	1e-09	0.2825	up REC ESC
Klf4(Zf)	1e-07	0.221	up REC ESC
Rfx2(HTH)	1e-07	0.0512	up REC ESC
NFY(CCAAT)	1e-04	0.2525	up REC ESC
REST-NRSF(Zf)	0.01	0.0041	up REC ESC
Sp1(Zf)	1e-36	0.4533	up REC NPC
KLF3(Zf)	1e-31	0.466	up REC NPC
Klf9(Zf)	1e-30	0.3744	up REC NPC
Klf4(Zf)	1e-23	0.2888	up REC NPC
NFY(CCAAT)	1e-23	0.3368	up REC NPC
Rfx2(HTH)	1e-09	0.0651	up REC NPC
ISRE(IRF)	1e-05	0.0257	up nonREC ESC
Unknown-ESC-element(?)	0.001	0.1419	up nonREC ESC
FXR(NR),IR1	0.001	0.0824	up nonREC ESC
IRF8(IRF)	0.001	0.0801	up nonREC ESC
Zic3(Zf)	0.01	0.1537	up nonREC ESC
CTCF(Zf)	0.001	0.0617	up nonREC NPC
TEAD3(TEA)	0.001	0.1914	up nonREC NPC
Zic3(Zf)	0.01	0.177	up nonREC NPC
TEAD(TEA)	0.01	0.1111	up nonREC NPC
FXR(NR),IR1	0.01	0.0844	up nonREC NPC
Unknown-ESC-element(?)	0.01	0.144	up nonREC NPC
YY1(Zf)	1e-09	0.0646	down REC ESC
TEAD3(TEA)	0.001	0.1474	down REC ESC
TEAD(TEA)	0.001	0.0819	down REC ESC
Oct4(POU,Homeobox)	0.001	0.057	down REC ESC
ZNF467(Zf)	0.01	0.2276	down REC ESC
ISRE(IRF)	0.01	0.0144	down REC ESC
Sox2(HMG)	1e-06	0.1312	down REC NPC
Sox3(HMG)	1e-06	0.2354	down REC NPC
ISRE(IRF)	1e-05	0.0199	down REC NPC
Sox15(HMG)	1e-04	0.1436	down REC NPC
TEAD(TEA)	0.001	0.0866	down REC NPC
Oct4(POU,Homeobox)	0.001	0.0552	down REC NPC
TEAD3(TEA)	0.01	0.148	down REC NPC
Pit1+1bp(Homeobox)	0.01	0.0314	down REC NPC
Pit1+1bp(Homeobox)	1e-04	0.0577	down nonREC ESC
REST-NRSF(Zf)	0.001	0.0139	down nonREC ESC
HIC1(Zf)	0.001	0.4249	down nonREC ESC
NFY(CCAAT)	0.01	0.2887	down nonREC ESC
Lhx1(Homeobox)	0.01	0.1409	down nonREC ESC
Brn2(POU,Homeobox)	0.01	0.0208	down nonREC ESC
Brn1(POU,Homeobox)	0.01	0.0891	down nonREC NPC
PBX1(Homeobox)	0.01	0.0594	down nonREC NPC
LRF(Zf)	0.01	0.4851	down nonREC NPC
