# Supplementary material for: Transient histone deacetylase inhibition induces cellular memory of gene expression and 3D genome folding
Source: Nat Genet. 2026 Feb 4;58(2):404–17. doi: 10.1038/s41588-025-02489-4 (PMC12900649; doi:10.1038/s41588-025-02489-4)
Supplement: Supplementary file 19 — Statistical source data. [file 41588_2025_2489_MOESM19_ESM.xlsx]

## Sheet: ED_Fig_8a_cisTrans
	condition	Contact	value
sDMSO	DMSO	trans	228384064
sDMSO	DMSO	cis	1013432438
sTSA	TSA	trans	1077918518
sTSA	TSA	cis	940024296
mREC	REC	trans	380835126
mREC	REC	cis	1152991245

## Sheet: ED_Fig_8d_DEGs
Time	Type	Genes
TSA	Up	4163
TSA	Down	1710
24hREC	Up	86
24hREC	Down	78
24hREC reTSA	Up	3750
24hREC reTSA	Down	2107
reTSA-24h reREC-24h	Up	600
reTSA-24h reREC-24h	Down	163
48hREC reTSA	Up	4401
48hREC reTSA	Down	1811
reTSA-48h reREC-24h	Up	622
reTSA-48h reREC-24h	Down	143
reTSA-48h reREC-48h	Up	841
reTSA-48h reREC-48h	Down	154

## Sheet: ED_Fig_8f_PCA
PC1	PC2	group	condition	name
-6.00164	-5.36707	DMSO	DMSO	DMSO_rep1
-6.03087	-5.35048	DMSO	DMSO	DMSO_rep2
-6.03771	-5.36226	DMSO	DMSO	DMSO_rep3
30.6558	-0.287543	REC48_reTSA	REC48_reTSA	REC48_reTSA_rep1
29.7996	-0.292965	REC48_reTSA	REC48_reTSA	REC48_reTSA_rep2
30.0668	-0.36087	REC48_reTSA	REC48_reTSA	REC48_reTSA_rep3
-4.10007	0.963964	REC48_REC24	REC48_REC24	REC48_REC24_rep1
-4.71376	0.410866	REC48_REC24	REC48_REC24	REC48_REC24_rep2
-5.28512	0.0243496	REC48_REC24	REC48_REC24	REC48_REC24_rep3
-3.51272	3.2365	REC48_REC48	REC48_REC48	REC48_REC48_rep1
-3.72471	2.90869	REC48_REC48	REC48_REC48	REC48_REC48_rep2
-3.66754	2.65109	REC48_REC48	REC48_REC48	REC48_REC48_rep3

## Sheet: ED_Fig_8g_zScores
cat	cond	mean_exp
up REC	DMSO.y	-0.459301
up REC	TSA.y	0.704819
up REC	REC.y	-0.3874
up REC	reTSA	0.748808
up REC	reREC	-0.363867
up REC	DMSO	-0.808503
up REC	REC48	-0.766564
up REC	REC72	-0.73939
up REC	REC96	-0.682705
up REC	REC48_reTSA	0.428245
up REC	REC48_REC24	-0.723206
up REC	REC48_REC48	-0.684067
up nonREC	DMSO.y	-0.80236
up nonREC	TSA.y	-0.129207
up nonREC	REC.y	-0.3237
up nonREC	reTSA	0.124226
up nonREC	reREC	-0.0795335
up nonREC	DMSO	-0.878364
up nonREC	REC48	-0.382468
up nonREC	REC72	-0.298044
up nonREC	REC96	-0.151791
up nonREC	REC48_reTSA	0.200947
up nonREC	REC48_REC24	-0.188991
up nonREC	REC48_REC48	-0.0733106
down REC	DMSO.y	0.162223
down REC	TSA.y	-1.3928
down REC	REC.y	0.060763
down REC	reTSA	-1.39986
down REC	reREC	0.0467658
down REC	DMSO	0.146094
down REC	REC48	0.123328
down REC	REC72	0.10568
down REC	REC96	0.0581047
down REC	REC48_reTSA	-1.24048
down REC	REC48_REC24	0.0768841
down REC	REC48_REC48	0.0172881
down nonREC	DMSO.y	0.0156279
down nonREC	TSA.y	-0.283503
down nonREC	REC.y	-0.436608
down nonREC	reTSA	-0.414939
down nonREC	reREC	-0.507455
down nonREC	DMSO	0.0744268
down nonREC	REC48	-0.28247
down nonREC	REC72	-0.242232
down nonREC	REC96	-0.292976
down nonREC	REC48_reTSA	-0.284093
down nonREC	REC48_REC24	-0.460615
down nonREC	REC48_REC48	-0.446054

## Sheet: ED_Fig_8h_scatter
gene	reTSA24_fc	reTSA48_fc	TSA_fc
0610005C13Rik	0.606234	1.76575	-1.24736
0610009B22Rik	-0.652719	-0.621605	-0.431008
0610009E02Rik	1.21427	1.54239	1.40782
0610009L18Rik	0.363685	-0.780456	-0.981124
0610010F05Rik	-0.0347115	-0.0797482	-0.179442
0610010K14Rik	-0.662901	-0.546526	-0.400154
0610012G03Rik	-0.898017	-0.521614	-0.458526
0610030E20Rik	-0.641544	-0.0839825	-0.621448
0610038B21Rik	0.658397	1.3026	0.0161546
0610040B10Rik	1.90425	1.81232	1.58738
0610040F04Rik	-0.42842	0.543382	-0.387348
0610040J01Rik	0.55563	0.887565	0.159494
0610043K17Rik	-2.55448	-3.80573	-2.30875
1110002E22Rik	4.8371	4.0727	4.43958
1110002J07Rik	0.156143	1.16482	0.26418
1110002L01Rik	-0.78048	-0.920507	-0.779879
1110004F10Rik	-0.556536	-0.420667	-0.471601
1110006O24Rik	0.583627	0.62411	0.647342
1110008P14Rik	1.19053	1.08617	1.13839
1110012L19Rik	-0.337931	-0.21829	-0.337859
1110017D15Rik	5.07635	4.02149	5.32841
1110019D14Rik	-0.830499	-0.671103	-1.0226
1110020A21Rik	-0.299565	-0.718708	-0.471126
1110028F18Rik	1.04358	2.93773	1.38742
1110032A03Rik	1.233	1.28947	1.04586
1110032F04Rik	-0.734219	-0.806677	-1.42372
1110036E04Rik	-1.21193	1.22308	-1.18672
1110038B12Rik	-1.11011	-0.388792	-1.00081
1110038F14Rik	-0.791974	-0.831192	-0.697481
1110046J04Rik	0.971646	-0.862308	1.48164
1110051M20Rik	0.500625	-0.0224046	0.555281
1110059E24Rik	-0.150692	0.0315264	-0.0608227
1110059G10Rik	-0.614795	-0.344086	-0.616579
1110065P20Rik	0.219749	0.0489158	0.132326
1190005I06Rik	-1.24813	-1.35326	-1.37696
1190007I07Rik	-0.865397	-0.701398	-0.525066
1190028D05Rik	-2.58161	-2.54173	-2.84254
1300002E11Rik	1.04624	0.776309	0.888032
1300017J02Rik	1.47694	1.41244	0.855593
1500004A13Rik	1.39906	0.743818	1.40025
1500009C09Rik	3.48172	3.29861	4.10416
1500009L16Rik	0.747174	0.70862	0.794585
1500011B03Rik	-0.279553	-0.286844	-0.418152
1500015A07Rik	0.695111	-0.00508672	0.362517
1500026H17Rik	6.65102	5.97472	6.89054
1600012H06Rik	0.0270279	-0.161223	0.0705336
1600014C10Rik	0.191713	0.480905	0.17038
1600014C23Rik	-1.33476	3.58038	-2.79044
1600020E01Rik	-1.33108	-1.33463	-1.37621
1600023N17Rik	0.655022	1.06661	0.771769
1600029I14Rik	5.09985	5.09616	4.71132
1600029O15Rik	-1.65836	-3.72205	-1.04389
1700001C19Rik	2.87484	1.93682	1.88806
1700001G11Rik	-1.34767	-1.21055	-0.739218
1700001G17Rik	1.32776	1.45497	1.96136
1700001J03Rik	4.76324	2.97264	5.1197
1700001J11Rik	0.0747729	1.56908	-0.306708
1700001K23Rik	2.09722	4.27413	3.69875
1700001L05Rik	0.960644	0.900336	0.691624
1700001L19Rik	2.79338	1.64847	2.3134
1700001O22Rik	1.00258	1.76315	1.48087
1700001P01Rik	-0.264414	-0.366121	-0.43385
1700003E16Rik	7.0583	6.35381	6.8524
1700003F12Rik	-0.747361	0.731254	0.489309
1700003G18Rik	-2.20793	-0.281044	-1.22092
1700003M07Rik	1.42857	1.83246	1.82146
1700007K13Rik	0.147451	0.0911126	0.0188761
1700007L15Rik	-0.162142	-0.203043	0.17323
1700008J07Rik	-1.08275	-0.543928	-0.885538
1700008O03Rik	-0.10489	-0.734783	-0.958802
1700010I14Rik	0.408377	0.494725	0.27737
1700011B04Rik	-2.53429	-1.27351	-1.91599
1700012B07Rik	1.39519	0.947723	-0.911938
1700012B09Rik	5.32157	3.42401	5.05692
1700012C14Rik	-1.13055	-0.205056	-0.331426
1700012D01Rik	0.0109061	0.723451	0.0449232
1700012D14Rik	-0.785348	-0.204286	-0.314487
1700013F07Rik	3.30703	3.30102	2.39282
1700013G24Rik	3.31951	2.03763	2.12246
1700013H16Rik	1.36171	2.35429	1.14627
1700016A09Rik	-0.343343	-0.758976	1.13814
1700016D06Rik	0.0317658	1.89577	0.0622959
1700016H13Rik	2.17473	0.487228	1.77723
1700016K19Rik	2.82142	4.67678	2.64396
1700017B05Rik	0.463136	0.389862	0.168138
1700017J07Rik	-0.020912	0.72923	0.0210018
1700018B08Rik	4.07648	1.36721	4.38146
1700018B24Rik	-0.927493	0.0372458	-0.89888
1700019A02Rik	-0.719955	-0.329251	-0.154964
1700019D03Rik	-3.0892	-2.63558	-2.6973
1700019E08Rik	-0.929402	-0.569779	1.27403
1700019N19Rik	3.45974	5.10143	2.90563
1700020D05Rik	0.866278	1.59471	1.59054
1700020L24Rik	2.83657	1.62726	1.54564
1700020M21Rik	2.13756	1.94896	2.16395
1700020N01Rik	0.691749	-0.0560973	0.840372
1700020N15Rik	-0.69203	1.14617	-0.487091
1700021F07Rik	2.72397	3.78425	2.7495
1700023D09Rik	0.181377	-0.334936	0.215423
1700024G13Rik	-0.903571	-0.703412	-1.37069
1700025F24Rik	0.965607	-0.684966	-2.18837
1700025G04Rik	0.560504	0.567057	0.421084
1700027I24Rik	1.23201	1.30552	0.985417
1700028B04Rik	1.02687	2.11511	1.00437
1700028E10Rik	-0.431653	-1.47558	-0.642089
1700028I16Rik	1.20791	0.4595	0.677929
1700028J19Rik	-0.656129	-0.533505	-0.518178
1700028K03Rik	-0.342283	-0.27932	-0.318549
1700028P14Rik	4.13755	4.6135	4.4878
1700029H14Rik	2.13669	2.04485	0.568515
1700029I15Rik	2.13936	2.84514	1.80017
1700029J07Rik	1.01071	0.856752	0.62288
1700029M20Rik	2.47969	2.23758	1.92727
1700029P11Rik	-1.47585	-0.317719	-0.537617
1700030C10Rik	-0.473524	-0.339405	-1.20693
1700030J22Rik	2.13416	2.37099	1.9245
1700030K09Rik	-1.94795	-1.94619	-1.67981
1700030M09Rik	3.80073	5.32166	4.28199
1700034P13Rik	-0.348058	-0.207465	-0.140749
1700037C18Rik	0.560844	-0.5795	-0.322548
1700037H04Rik	0.536636	0.61006	0.63385
1700040D17Rik	-1.32181	-0.691854	-0.297849
1700042O10Rik	-1.84939	-0.366433	-2.47924
1700044C05Rik	0.919269	2.52614	0.168368
1700048O20Rik	2.04111	3.06561	1.52487
1700049E22Rik	0.931402	2.30748	0.171066
1700051A21Rik	3.09916	4.2842	2.85167
1700052K11Rik	0.807382	1.04302	0.793505
1700055C04Rik	-2.76353	-1.24009	-2.73831
1700056E22Rik	0.659369	1.65208	0.622165
1700057H21Rik	-2.09464	-0.40045	-2.07107
1700063D05Rik	-0.333644	0.629428	0.69679
1700063H04Rik	-1.81992	-1.11875	-1.78952
1700065D16Rik	-1.35959	-1.86525	-1.81552
1700066B17Rik	-0.047293	1.53305	0.131815
1700066B19Rik	1.29149	2.20477	1.6776
1700066M21Rik	0.748654	0.633124	0.66116
1700067K01Rik	-0.0523073	-0.600623	-0.0142511
1700069L16Rik	2.82537	3.58416	2.2592
1700084E18Rik	0.0198091	0.531001	0.590466
1700084J12Rik	-2.59259	-0.866456	-1.09399
1700086L19Rik	6.29623	5.95808	6.42073
1700086O06Rik	0.678378	1.84423	0.698844
1700088E04Rik	4.8519	4.2837	4.84399
1700092M07Rik	-1.0476	-0.730969	-0.957148
1700093K21Rik	-1.46216	-1.47518	-1.42755
1700094D03Rik	-0.100637	-0.283921	-0.297508
1700095B10Rik	0.677306	2.9512	0.277108
1700096K18Rik	0.734849	1.12032	0.293342
1700097N02Rik	-1.54612	-1.11601	-1.42029
1700101I11Rik	-2.83288	-1.02095	-1.34045
1700102H20Rik	-1.64941	-0.997654	-1.27942
1700102P08Rik	-0.298348	-0.674064	-0.54796
1700104L18Rik	-3.54617	-1.28227	-3.52095
1700105P06Rik	0.867905	-1.13039	0.895027
1700108F19Rik	0.103338	0.562915	-0.229295
1700109H08Rik	0.418177	0.961972	0.848488
1700110C19Rik	3.32152	0.305776	3.5427
1700112J16Rik	3.35803	1.30824	2.75082
1700113A16Rik	-0.447574	-0.97728	-0.893661
1700113B09Rik	-0.573294	0.378851	-0.555835
1700120C14Rik	0.478087	-0.277886	0.69693
1700121N20Rik	-0.1529	0.233002	-1.53856
1700123J17Rik	2.1727	3.31072	0.925308
1700123M08Rik	0.0702041	-0.681614	0.302349
1700123O20Rik	-0.218969	-0.102606	-0.0228866
1700124L16Rik	2.02525	3.34189	1.35562
1700125G22Rik	0.409645	-0.273534	-0.888227
1700125H03Rik	3.09935	1.09759	3.85904
1700125H20Rik	1.87368	1.62284	1.1489
1810007D17Rik	-0.340652	-1.8578	0.674778
1810009A15Rik	-1.03065	-0.573923	-0.800359
1810010H24Rik	0.742997	0.457431	0.595219
1810012K16Rik	0.653057	-0.0255714	0.0982782
1810013L24Rik	0.0864485	-0.503349	-0.129763
1810014B01Rik	-1.57909	-1.12906	-0.837257
1810019D21Rik	0.0850159	-0.224618	-0.258337
1810020O05Rik	3.26492	3.20796	3.28966
1810021B22Rik	2.42461	3.04242	1.74854
1810024B03Rik	-1.34626	-0.556833	-1.18507
1810026B05Rik	-1.79922	-1.87753	-1.99775
1810030O07Rik	-0.443721	-0.529615	-0.531437
1810034E14Rik	-2.2098	3.16442	0.990458
1810037I17Rik	-0.649274	-0.319392	-0.221251
1810041H14Rik	-2.58441	-0.461774	0.0263108
1810044D09Rik	-0.151473	0.53255	0.578301
1810055G02Rik	0.658649	0.545824	0.527828
1810058I24Rik	-0.116488	0.254585	0.00192704
1810062G17Rik	1.09938	2.22825	0.0270481
1810062O18Rik	-0.928706	1.09533	-0.584335
1810063I02Rik	1.02612	4.08117	0.698275
2010001A14Rik	1.70888	1.17757	1.61354
2010003K11Rik	3.83789	4.36996	3.70312
2010010A06Rik	1.7732	2.7926	1.25594
2010204K13Rik	-1.11052	-0.463598	-0.57834
2010300C02Rik	2.03259	2.35306	2.13348
2010308F09Rik	2.36168	0.300872	1.19406
2010315B03Rik	0.662561	1.05116	0.693637
2200002D01Rik	-0.418383	-0.435352	-0.580798
2200002J24Rik	4.12056	4.94464	4.18812
2210016F16Rik	-0.271691	0.0506467	-0.0831323
2210016L21Rik	0.070307	-0.0810754	0.0792722
2210039B01Rik	0.868424	0.71605	0.0742665
2210404E10Rik	-1.32462	1.20317	-2.88049
2210406O10Rik	2.51387	1.77104	2.21827
2210408F21Rik	2.35692	0.983064	1.9917
2210408I21Rik	-0.437671	-0.472527	-0.0660881
2210417A02Rik	-1.20477	-0.359163	-1.05497
2210420H20Rik	-1.76674	0.31045	-0.737332
2300009A05Rik	-0.327328	-0.278015	-0.0259504
2310001H17Rik	1.87355	1.21082	1.57279
2310002F09Rik	1.68485	3.42217	2.25934
2310008N11Rik	0.553288	0.458829	-0.318126
2310009B15Rik	0.159617	0.399457	0.0638599
2310010J17Rik	-0.06995	0.454212	0.491021
2310011J03Rik	0.430304	0.301608	0.194016
2310015A10Rik	0.989031	0.857291	0.587248
2310022A10Rik	0.528385	0.146167	0.276358
2310022B05Rik	0.677692	0.786139	0.714001
2310030A07Rik	1.87614	2.05039	1.16273
2310030G06Rik	-1.01855	-0.0926503	-0.789767
2310033P09Rik	-0.887948	-0.824378	-0.764427
2310034G01Rik	0.178964	-0.0112663	1.03619
2310039H08Rik	-0.906149	-0.864612	-0.0833865
2310039L15Rik	0.451722	0.838386	0.946557
2310040G24Rik	-1.69737	-1.08873	-1.26356
2310043M15Rik	-4.48465	-3.69472	-3.83427
2310057M21Rik	-1.51615	-1.63434	-1.41791
2310061I04Rik	-1.39343	-1.34944	-0.880059
2310068J16Rik	-1.08395	-1.40601	-1.64067
2310069G16Rik	-1.57943	-1.63257	-1.33469
2400006E01Rik	-1.27417	-0.451134	-0.359572
2410002F23Rik	-0.18642	-0.864227	-0.647599
2410003L11Rik	-0.915879	-0.670533	-0.727553
2410004B18Rik	-0.27418	-0.12481	-0.277577
2410004I01Rik	1.65142	2.44585	1.91514
2410004P03Rik	2.34657	2.40095	2.053
2410006H16Rik	-0.105418	-1.32086	-1.11458
2410018L13Rik	-0.0721495	-0.155151	-0.63172
2410021H03Rik	-0.239027	0.319976	-0.118505
2410022M11Rik	0.210552	-0.536884	0.104539
2410124H12Rik	3.01056	3.23918	2.96551
2410131K14Rik	1.05115	0.763489	0.528315
2410141K09Rik	-0.724762	-0.762643	-0.919098
2500002B13Rik	-0.159656	-0.101098	-0.244635
2500004C02Rik	-2.16091	-1.9103	-1.77693
2510002D24Rik	-1.6564	-1.75669	-1.05173
2510003B16Rik	1.96585	2.23084	1.8501
2510009E07Rik	3.56364	3.7237	3.45949
2510039O18Rik	0.817003	0.375694	0.602933
2610001J05Rik	-0.757201	-0.252877	-0.59067
2610002M06Rik	-1.04196	-0.976691	-1.09001
2610005L07Rik	-0.726107	-0.917932	-0.96334
2610008E11Rik	-0.413738	-0.512822	-0.7265
2610016A17Rik	2.48042	2.9016	2.00825
2610020C07Rik	2.63674	1.66617	2.90201
2610028E06Rik	0.246845	1.89398	0.486545
2610028H24Rik	2.23286	3.11532	1.54723
2610035D17Rik	3.76124	2.98132	2.96469
2610035F20Rik	-1.99431	-1.59895	-2.14827
2610037D02Rik	-1.26261	-0.279054	-1.43049
2610042L04Rik	-2.38296	-2.59914	-1.89777
2610044O15Rik8	-1.57006	-1.28371	-1.28044
2610301B20Rik	0.368231	0.466233	0.354799
2610306M01Rik	-0.218347	-0.434446	0.117366
2610307P16Rik	-0.943832	-0.710212	-0.518478
2610316D01Rik	2.55152	1.03743	3.57976
2610318N02Rik	-0.350342	-0.445782	-0.219478
2610507B11Rik	-0.520303	-0.457833	-0.398862
2610507I01Rik	1.05932	1.6407	1.01319
2610524H06Rik	0.0291154	-0.108768	-0.0141652
2610528A11Rik	1.64913	1.1397	2.49104
2610528J11Rik	0.950416	1.41102	1.11754
2700012I20Rik	2.69178	3.65886	3.08685
2700038G22Rik	-1.75934	-1.30585	-1.59894
2700046A07Rik	-1.91103	-2.17865	-2.78103
2700046G09Rik	-0.189558	0.451384	-0.129452
2700049A03Rik	0.248724	0.359232	0.334743
2700054A10Rik	0.784651	0.290292	0.616017
2700062C07Rik	-1.73525	-1.34336	-1.7447
2700070H01Rik	3.1014	2.79025	3.54294
2700081O15Rik	-0.831603	-0.989835	-1.03055
2700097O09Rik	0.199355	0.355678	0.405217
2700099C18Rik	0.0387236	-0.25951	-0.0846564
2810001G20Rik	0.0861022	0.3166	0.335175
2810002D19Rik	-0.683218	-0.699254	-0.689722
2810004N23Rik	-0.917875	-0.843403	-0.892812
2810006K23Rik	-0.617682	-0.177593	-0.499934
2810013P06Rik	0.263598	-0.0762187	0.338975
2810021J22Rik	0.197896	0.472023	0.170293
2810025M15Rik	0.0330114	0.205446	0.142279
2810029C07Rik	2.54801	1.8868	2.57338
2810032G03Rik	2.05373	2.19595	2.77195
2810047C21Rik1	-0.420783	0.309139	-0.392677
2810403D21Rik	-0.139801	0.206647	-0.0241413
2810408A11Rik	0.339811	0.603655	-0.0219782
2810408I11Rik	1.76053	1.60648	1.44371
2810410L24Rik	-0.595185	-0.903739	-1.22489
2810414N06Rik	0.958041	1.61985	0.891982
2810429I04Rik	-0.915928	-0.990518	-0.734142
2810433D01Rik	0.395669	1.71783	0.684787
2810454H06Rik	0.94213	1.42348	1.04709
2810459M11Rik	0.711785	0.577671	0.733779
2900005J15Rik	-0.500699	-0.958456	-2.05808
2900009J06Rik	1.4422	1.8435	1.74833
2900026A02Rik	1.18907	1.49743	1.43836
2900041M22Rik	0.952734	0.832269	0.980202
2900052L18Rik	-1.10839	-0.976802	-1.53007
2900052N01Rik	-1.30513	1.20256	-1.27991
2900060B14Rik	1.47369	1.26058	0.947484
2900076A07Rik	-0.162345	-1.05861	-0.833378
2900092D14Rik	0.895983	1.29771	1.56542
2900093K20Rik	-0.0683373	0.358686	0.162329
2900097C17Rik	-0.958916	-1.01822	-0.751518
3000002C10Rik	0.273105	0.793373	0.135341
3010001F23Rik	-0.799017	0.220872	0.0282173
3010003L21Rik	-2.06651	-1.47287	-1.96226
3110009E18Rik	-0.803847	-0.767275	-0.0159116
3110021A11Rik	-0.34444	-3.28004	-0.677622
3110040M04Rik	2.13832	1.30812	1.57276
3110040N11Rik	-0.590174	-0.369542	-0.48543
3110045C21Rik	2.28422	1.30366	2.48636
3110056K07Rik	-0.819594	-1.88536	-0.749629
3110070M22Rik	0.65032	0.0521403	0.673923
3110082I17Rik	-0.347939	-0.380999	-0.285965
3110082J24Rik	0.973246	1.62674	-0.315278
3300002I08Rik	-0.105567	0.522642	-0.049433
3425401B19Rik	-0.784004	0.726243	-0.766079
3632454L22Rik	0.948574	2.69828	1.3744
3830406C13Rik	-0.508775	-0.589744	-0.237786
3830408C21Rik	-0.645239	-0.131476	-0.760995
3830417A13Rik	0.290556	-0.139272	-0.524125
3830432H09Rik	2.16014	2.04254	2.62494
3930402G23Rik	1.99181	1.57347	1.00628
4430402I18Rik	1.55728	0.589278	2.20228
4631405J19Rik	2.10132	2.59334	2.87235
4632404H12Rik	-0.41693	-0.36651	-0.420859
4632415L05Rik	-0.423925	-0.875207	-0.809534
4632427E13Rik	-2.43639	-2.73543	-1.24135
4632428C04Rik	0.968224	1.725	0.374619
4732471J01Rik	-0.154302	-0.0414142	-0.562371
4732491K20Rik	1.66629	1.74758	1.47814
4831440E17Rik	0.914191	1.11966	0.886952
4833412C05Rik	-0.240502	0.946568	-0.214055
4833417C18Rik	-0.0229871	0.190739	0.0768687
4833418N02Rik	2.46304	3.11694	2.4601
4833419F23Rik	0.662666	0.945687	-0.634306
4833420G17Rik	0.151478	0.104077	0.0538072
4833422C13Rik	3.32254	4.03037	3.72244
4833422M21Rik	-0.343178	-0.571191	-0.57509
4833427G06Rik	2.55375	0.860385	1.88846
4833428L15Rik	2.51696	2.17877	0.643655
4833438C02Rik	1.32342	1.63908	1.31596
4833439L19Rik	0.0991514	0.346512	0.215836
4921504A21Rik	-0.759676	-0.980294	-1.31936
4921507G05Rik	1.55452	1.52896	3.28719
4921507P07Rik	0.386619	0.433784	-0.231783
4921513I03Rik	5.01352	6.24979	4.57293
4921517D22Rik	2.72277	4.74732	1.89896
4921524J17Rik	0.351878	0.17675	0.0976441
4921525O09Rik	1.48922	3.25185	1.53922
4921531C22Rik	1.80263	1.8232	1.6434
4921536K21Rik	1.43453	2.08892	1.31146
4930401G09Rik	0.272351	0.71585	-0.291709
4930402H24Rik	1.28238	1.41909	1.14611
4930404N11Rik	1.45907	0.718133	1.68099
4930405A21Rik	-1.01442	-1.44689	-1.17205
4930412C18Rik	2.251	2.71647	2.14303
4930412M03Rik	0.247991	0.774851	-0.047918
4930412O13Rik	1.14934	0.0447352	0.255371
4930413G21Rik	-1.33428	-0.336763	-1.89517
4930415O20Rik	2.04605	2.21858	1.35677
4930425L21Rik	-4.53209	-1.15075	-3.54508
4930426D05Rik	0.662246	0.528076	-0.141257
4930426L09Rik	3.01219	1.13832	2.37916
4930429B21Rik	-2.52008	-2.60201	-2.94528
4930429F24Rik	-0.520025	2.38149	0.104952
4930429H19Rik	0.974338	2.5841	1.00432
4930430F08Rik	-0.0766024	0.0743183	0.0347734
4930431P03Rik	-0.480002	-0.763123	-2.19181
4930432K21Rik	1.24708	1.45617	1.07976
4930433N12Rik	-0.144445	1.4229	0.0490119
4930444F02Rik	1.66896	1.84773	0.500664
4930444M15Rik	-1.68454	-0.927532	-1.13849
4930444P10Rik	-0.00834048	2.30419	0.276959
4930447C04Rik	-0.334499	-0.211391	-0.620817
4930447F24Rik	1.85994	3.4974	2.00795
4930447K03Rik	2.42615	5.28255	1.06769
4930451G09Rik	0.952661	1.15415	0.666368
4930452B06Rik	0.263743	0.174625	0.101535
4930453H23Rik	-0.271393	-1.65497	-1.09004
4930453N24Rik	-1.04443	-0.976442	-0.988013
4930455B14Rik	-0.216345	-0.421006	-0.194767
4930461G14Rik	-1.29016	-0.907313	-1.3835
4930467D21Rik	-0.78975	-0.19048	-0.209812
4930467K11Rik	-3.29518	-2.93989	-3.25368
4930471M09Rik	1.87203	1.61947	2.38959
4930477N07Rik	1.72877	0.992001	1.35324
4930480K23Rik	0.306106	0.197745	0.26657
4930481A15Rik	0.0485609	0.281531	0.835686
4930483J18Rik	-0.935067	1.31431	0.557664
4930486L24Rik	-0.664858	-1.17739	-0.428794
4930500G05Rik	1.34115	2.54979	1.57325
4930502E09Rik	-1.84459	-0.869774	-2.78117
4930503B20Rik	1.66825	1.78779	1.2738
4930503E24Rik	-0.345702	-1.7689	-0.316978
4930503L19Rik	-0.385803	-0.858612	-0.748045
4930505A04Rik	2.72426	0.572398	3.38393
4930505N22Rik	0.645011	0.146659	1.00752
4930506C21Rik	-1.22409	0.721312	-0.276889
4930507D05Rik	-5.85472	-3.59981	-2.96992
4930509E16Rik	-1.57348	-2.09703	-0.722279
4930509G22Rik	3.35428	3.84503	2.53457
4930512J16Rik	0.0538857	0.891977	0.136563
4930513N10Rik	-2.21508	-1.84558	-2.07802
4930515G01Rik	0.664099	-0.26236	-0.724904
4930518P08Rik	1.51509	-0.28226	2.85035
4930519F16Rik	-1.76767	-2.03372	-2.93749
4930520O04Rik	1.24118	1.35425	0.801912
4930522P08Rik	-1.72548	-1.77443	-0.932171
4930523C07Rik	0.235251	0.569503	-0.0915252
4930524B15Rik	-0.0432864	0.932569	-0.328341
4930525D18Rik	-1.37085	1.3001	-1.35795
4930525G20Rik	0.657557	2.43615	0.723345
4930526L06Rik	-2.18708	-0.87045	-2.29756
4930528A17Rik	-3.21061	-2.10186	-3.18597
4930528D03Rik	-0.0232784	0.897812	0.00793962
4930529C04Rik	0.411001	1.03825	1.00727
4930539J05Rik	-2.05638	-1.95669	-2.16525
4930539M17Rik	2.73087	2.77709	2.16895
4930543E12Rik	1.87484	1.52839	0.576301
4930546K05Rik	2.24077	1.56687	1.26737
4930547E08Rik	2.09719	2.91683	1.54053
4930548H24Rik	-0.343344	-0.0653378	1.57626
4930549G23Rik	2.92501	1.58565	3.44866
4930550C14Rik	-1.32457	0.611582	0.229826
4930550L24Rik	-2.21894	1.30568	-0.719885
4930552P12Rik	1.37828	2.58287	0.968006
4930553P18Rik	4.21572	1.72399	3.7038
4930556G01Rik	2.10127	-1.2401	0.643653
4930556M19Rik	0.545085	0.865633	0.365947
4930557K07Rik	3.09914	1.44644	2.56565
4930558C23Rik	1.65507	1.18063	0.267967
4930558J18Rik	-0.222791	-0.451131	-0.410679
4930563E22Rik	0.674773	-0.371607	0.169001
4930570G19Rik	-1.35261	-0.694114	-1.31352
4930577N17Rik	0.97822	0.38223	0.872897
4930578L24Rik	0.509491	0.338591	0.68679
4930578M01Rik	-1.32141	0	-1.29427
4930579F01Rik	2.5171	3.5772	2.12461
4930579G18Rik	-1.4835	-1.01077	-1.46127
4930579G24Rik	0.500661	0.480687	0.571683
4930579K19Rik	2.84736	0.94288	2.90815
4930581F22Rik	0.986655	2.04867	0.272621
4930589L23Rik	-1.6681	2.94142	-0.837019
4930590J08Rik	1.1777	2.04674	1.1626
4930591A17Rik	-0.238566	0.447651	-0.524944
4930592C13Rik	-1.06649	-0.498638	-2.52217
4930594C11Rik	-1.08389	-0.208943	-1.31762
4930594M22Rik	-0.538304	0.640601	0.0712974
4930596I21Rik	-1.30883	0.714214	-0.66856
4930599N23Rik	-0.344601	-2.4937	-2.76073
4931406B18Rik	2.09934	4.90609	3.9909
4931406C07Rik	0.152215	0.578067	0.315986
4931406H21Rik	0.26937	-2.13951	-0.263516
4931406P16Rik	-0.332892	-0.13001	-0.330887
4931414P19Rik	0.195746	0.284909	0.361776
4931422A03Rik	2.35885	-0.549416	1.15837
4931428F04Rik	1.88483	1.92392	1.83309
4931428L18Rik	-0.162181	-0.867476	-1.14808
4931429L15Rik	1.26161	3.74995	0.913396
4931440F15Rik	-0.217429	0.833445	-0.320391
4931440P22Rik	-0.41225	-0.237801	-0.634765
4932411N23Rik	-0.952833	-0.695988	-2.78639
4932412D23Rik	5.15845	4.55568	4.12456
4932438A13Rik	-0.551245	-0.484186	0.0872189
4933402E13Rik	0.276727	0.125251	-0.581464
4933404O12Rik	-1.51918	-1.07803	-1.48742
4933405D12Rik	-1.36189	0.864012	-0.655777
4933405L10Rik	0.94606	2.17776	0.697132
4933406C10Rik	1.66569	2.85242	1.37359
4933406J09Rik	0.524136	2.22488	0.131154
4933407K13Rik	-2.03027	-0.685062	-1.52405
4933408N05Rik	1.73219	3.04416	0.173421
4933411E08Rik	3.01219	4.28359	2.3767
4933411K16Rik	1.3685	0.460247	0.860672
4933412E12Rik	0.322164	0.589844	0.559034
4933413J09Rik	0.203807	-0.764393	-1.03463
4933416M07Rik	-0.558811	0.0761952	-0.436683
4933417D19Rik	1.21134	2.44125	1.85456
4933421O10Rik	0.288717	0.294478	0.230658
4933422A05Rik	-0.659656	0.49983	-0.060284
4933424G05Rik	0.0600104	1.19288	-1.92012
4933424G06Rik	1.13787	0.727542	2.171
4933427D06Rik	3.36083	4.13411	2.85292
4933427D14Rik	0.121861	0.111184	0.135125
4933427E11Rik	2.35905	2.4246	1.16274
4933428C19Rik	0.97246	-0.281734	-0.31371
4933428G20Rik	-0.644411	0.420049	-1.02965
4933430I17Rik	1.51265	1.53111	1.67104
4933431E20Rik	2.75083	2.54775	2.62265
4933433G15Rik	0.448758	-0.517929	-0.0742984
4933433G19Rik	-0.499973	-0.437056	-1.10189
4933434E20Rik	-1.0172	-1.40636	-1.28505
4933438K21Rik	0.420115	0.569523	-0.326788
4933439C10Rik	-1.14915	-1.15702	-1.51405
4933439K11Rik	4.80919	3.86312	4.63988
4933440M02Rik	0.903652	0.570161	0.12985
5031425E22Rik	-1.67678	-1.55715	-1.69193
5031434O11Rik	0.317073	1.04004	0.0728477
5031439G07Rik	1.86155	2.15274	1.96802
5033403F01Rik	2.27946	3.33126	2.30036
5033404E19Rik	-0.343919	1.00415	-0.0343359
5033406O09Rik	1.59307	1.65962	1.66805
5033417F24Rik	1.01262	1.72246	0.601353
5330411J11Rik	-0.0989173	-0.104343	0.196496
5330413P13Rik	0.643677	1.13489	0.441676
5330417C22Rik	2.82512	3.39097	2.55566
5430402O13Rik	1.24014	3.34139	0.0433819
5430403N17Rik	-1.5043	-1.5424	-1.90169
5430405H02Rik	0.681996	-0.0840704	0.438123
5430416N02Rik	-0.083101	-0.625143	-0.733568
5430421F17Rik	2.83688	1.9373	2.10924
5530601H04Rik	-0.642405	-0.70399	-0.600731
5730403I07Rik	2.56229	3.90322	3.06867
5730405O15Rik	-0.430897	-0.14895	-0.125754
5730408K05Rik	-2.01482	-2.16871	-2.00766
5730409E04Rik	-0.472631	-0.464257	-0.544041
5730420D15Rik	-0.217468	-0.406327	-0.548625
5730455P16Rik	-0.291286	-0.126143	-0.274389
5730480H06Rik	-0.514956	0.205524	-0.31994
5730507C01Rik	-0.254265	-1.24096	-1.15138
5730522E02Rik	0.188566	0.308398	0.322406
5830408C22Rik	0.0559371	-0.276397	-0.323833
5830417I10Rik	-0.5377	-0.440854	-0.290081
5830418P13Rik	0.22916	-0.279096	-0.516783
5830428M24Rik	2.36025	1.42698	3.02447
5830444B04Rik	0.258247	1.6345	0.269001
5830454E08Rik	-0.861436	0.439978	-0.438257
5930403L14Rik	-1.77118	-3.01706	-0.553639
5930430L01Rik	2.35301	1.84894	2.25251
6030407O03Rik	-0.377568	0.453394	-1.24651
6030443J06Rik	-1.12455	-0.476904	-1.33678
6030458C11Rik	-0.507854	-0.524548	-0.512083
6230400D17Rik	-2.06588	-0.462203	-1.27942
6330403K07Rik	1.99986	2.04319	1.92716
6330409D20Rik	2.58843	2.39448	2.32088
6330410L21Rik	-0.671992	-0.263406	-2.37869
6330415G19Rik	1.70952	1.35286	1.26256
6330418K02Rik	0.458286	0.700063	0.700123
6330549D23Rik	-0.854515	-0.321832	-0.768571
6430548M08Rik	7.10766	7.02041	7.05373
6430550D23Rik	2.34349	3.0413	2.01396
6430553K19Rik	-0.325232	-0.281151	-0.887737
6430571L13Rik	2.63586	3.13411	2.49308
6430628N08Rik	6.21533	4.86769	5.994
6430710C18Rik	3.13722	3.38531	2.15873
6530402F18Rik	1.09946	0.494565	0.819701
6530403H02Rik	2.09776	4.74899	1.55381
6720468P15Rik	3.83533	4.75268	3.70724
6720483E21Rik	0.6622	1.60229	1.56169
6720489N17Rik	0.444729	0.546342	0.469691
6820408C15Rik	-0.222264	1.39235	-0.377594
6820431F20Rik	-0.825836	-1.01039	-1.06931
7420426K07Rik	1.87496	1.83974	-0.318127
8030423F21Rik	1.84736	4.28975	-1.1924
8030462N17Rik	-0.509139	-0.737845	-0.441042
8030474K03Rik	0.989303	0.537983	0.712667
8430423G03Rik	3.10038	4.03656	3.52357
8430429K09Rik	-0.0346934	-0.12634	-0.330197
8430430B14Rik	0.340214	0.812901	0.135257
9030025P20Rik	-0.445749	-0.487105	-0.461006
9030404E10Rik	3.15033	2.71934	1.77976
9030612E09Rik	1.25731	1.89128	1.28985
9030624G23Rik	0.243236	0.35946	-0.306845
9030625G05Rik	1.22216	2.49941	0.661943
9130008F23Rik	-2.11672	-1.84145	-2.29088
9130015A21Rik	0.285593	-1.01604	-1.08973
9130019O22Rik	-0.0471898	-0.124611	-0.0696543
9130023H24Rik	0.788348	1.03314	0.844493
9130024F11Rik	-1.07682	-2.27915	-3.5325
9130221H12Rik	1.897	2.06403	2.0765
9130227L01Rik	-0.127616	0.906682	-0.910491
9130230L23Rik	0.826621	0.722689	-0.324905
9130401M01Rik	-0.475345	-0.419411	-0.277211
9130409I23Rik	2.13614	2.53578	1.14861
9230020A06Rik	0.0564692	1.04742	-0.92695
9230105E05Rik	2.35887	3.57291	2.74862
9230114K14Rik	0.352423	0.343508	0.238827
9230116L04Rik	-0.363925	1.899	-0.337117
9230116N13Rik	-0.396759	0.558607	-0.292138
9330020H09Rik	-1.01405	-0.569021	-0.941783
9330102E08Rik	2.49219	3.48904	2.70043
9330104G04Rik	1.26001	1.80904	1.25347
9330133O14Rik	1.17315	1.81211	1.48279
9330136K24Rik	0.243212	1.13883	-3.17346
9330151L19Rik	0.726171	0.0698691	0.418799
9330159F19Rik	-1.65665	-1.34837	-1.10152
9330159M07Rik	-0.241907	0.20628	-0.0947619
9330162012Rik	-0.333885	0.719049	-0.314549
9330182L06Rik	0.459927	0.571493	0.515831
9330198I05Rik	5.15818	4.3243	5.23474
9430015G10Rik	0.17597	-0.208767	-0.120602
9430018G01Rik	1.52884	3.62001	1.55154
9430021M05Rik	-0.925788	-0.0572259	2.00205
9430037G07Rik	1.18083	0.598655	0.218084
9430038I01Rik	-0.178609	-0.275175	-0.351144
9430041J12Rik	-0.762703	-0.117693	-1.45084
9430060I03Rik	-0.346538	-0.761235	0.681855
9430065F17Rik	0.252611	-0.861861	0.706751
9430069I07Rik	-2.86858	-1.45615	-1.11948
9430083A17Rik	0.0334063	0.989035	0.176161
9430091E24Rik	1.13372	0.976836	1.19408
9530020I12Rik	-0.753087	0.717366	-2.31186
9530026P05Rik	1.65673	1.85001	2.17867
9530027J09Rik	1.91764	-1.02514	1.74908
9530051G07Rik	-0.484254	-0.652387	-0.804359
9530052C20Rik	3.13801	2.07479	2.42172
9530053A07Rik	-0.85125	-0.520373	-0.404983
9530062K07Rik	1.76369	1.4836	1.48672
9530068E07Rik	-0.779645	-0.567229	-0.627655
9530077C05Rik	2.99181	2.91269	2.9628
9530080O11Rik	-1.75351	1.08624	0.404188
9530082P21Rik	2.01753	1.90402	2.25704
9630013K17Rik	0.448596	1.08372	-0.312936
9830166K06Rik	1.51217	2.93919	2.51017
9930012K11Rik	0.636682	0.665961	0.413433
9930014A18Rik	-1.55912	-1.40484	-1.49447
9930021J03Rik	-0.232068	0.0221752	-0.185807
9930104L06Rik	0.0540848	-0.166018	-0.100729
a	1.55332	2.60661	1.90032
A030001D20Rik	2.65188	2.53266	2.34893
A130010J15Rik	-0.37114	-0.513588	-0.534279
A230001M10Rik	2.51518	1.21173	1.52954
A230009B12Rik	1.25163	1.30955	0.111192
A230020J21Rik	0.78053	1.50248	1.0181
A230028O05Rik	-0.668126	3.58012	-3.50018
A230051N06Rik	3.83637	5.09322	4.71313
A230056J06Rik	-3.23596	-0.278126	-1.735
A230056P14Rik	-1.60894	0.674458	-0.323049
A230070E04Rik	1.82689	1.19154	1.13834
A230072C01Rik	-0.380668	-0.835511	-0.896459
A230072E10Rik	0.237873	-0.278299	0.491185
A230077H06Rik	0.895114	1.89192	0.440351
A230103J11Rik	-1.45803	-1.27891	-2.01972
A230107N01Rik	1.82972	1.23896	1.68602
A2m	-0.28891	0.962212	-0.55863
A330008L17Rik	0.377025	-0.276295	-1.81465
A330009N23Rik	1.13408	0.72133	0.568546
A330023F24Rik	-0.331107	-0.537297	-0.887432
A330035P11Rik	0.610618	0.70302	0.302235
A330041J22Rik	0.159947	0.216984	-0.817894
A330048O09Rik	1.94131	2.30416	1.12426
A330069E16Rik	-0.25896	1.07871	0.123476
A330074K22Rik	2.21502	3.3053	2.27353
A430005L14Rik	-0.379798	-0.497049	-0.467717
A430033K04Rik	1.30137	1.45203	1.31367
A430035B10Rik	-0.348771	1.13617	-0.642824
A430046D13Rik	0.499147	0.969594	0.689327
A430057M04Rik	-1.61774	-1.07202	-1.86965
A430089I19Rik	0.665389	0.461669	-0.727979
A4galt	0.432467	0.469472	0.114326
A530040E14Rik	1.2362	2.09594	-0.315168
A530046M15Rik	-2.27523	-2.13928	-2.25001
A530072M11Rik	2.43178	2.19207	1.682
A630001G21Rik	-0.815268	-0.5483	-1.58598
A630072M18Rik	-0.662523	-1.404	-0.96362
A630075F10Rik	5.25302	4.9132	4.10946
A630077J23Rik	-0.369789	0.298195	0.234611
A630089N07Rik	-0.663323	-0.33703	-0.540479
A630095N17Rik	-0.571926	-0.275555	-0.54748
A730017L22Rik	1.81534	2.29865	1.78651
A730020E08Rik	3.01271	2.61997	3.56708
A730020M07Rik	0.87887	2.13997	0.793379
A730035I17Rik	-0.107843	-2.01294	-1.30209
A730036I17Rik	-0.682934	-0.483484	-1.06013
A730046J19Rik	-0.453458	0.50436	0.054673
A730056A06Rik	2.51529	1.61425	2.53913
A730063M14Rik	-0.0400656	0.123467	0.63501
A730081D07Rik	0.500486	-0.279474	0.358687
A730082K24Rik	-1.22441	-0.085808	-2.00474
A730090N16Rik	-0.662098	0.943328	0.452976
A730098A19Rik	0.618216	1.20341	-0.354711
A830010M20Rik	0.398892	0.504009	0.165478
A830018L16Rik	-0.176104	-0.837983	-0.49519
A830035O19Rik	-2.80574	0.0505431	-0.332545
A830052D11Rik	0.296285	2.43277	0.558942
A830082K12Rik	-3.99256	-0.275641	-3.00555
A830082N09Rik	0.875027	1.42375	0.818884
A930001A20Rik	-0.3354	1.03906	-1.04842
A930001C03Rik	-1.19645	-1.51668	-1.35625
A930004D18Rik	-3.08274	-2.64446	-3.24972
A930005H10Rik	0.177262	0.269815	0.128728
A930006K02Rik	2.36703	1.38041	2.54162
A930007A09Rik	-0.622458	-0.198924	-0.418706
A930007I19Rik	0.275922	0.460447	0.122354
A930013F10Rik	1.08141	0.976011	1.10648
A930015D03Rik	0.641004	0.443192	0.625117
A930016O22Rik	3.89177	3.67417	3.47115
A930017K11Rik	1.90673	2.03909	2.19714
A930017M01Rik	-1.12153	0.307439	-2.24328
A930024E05Rik	-3.4332	-3.21033	-2.98338
A930033H14Rik	0.659704	0.0401707	0.484488
A930037H05Rik	-0.359309	-0.257905	-0.414877
AA413626	-0.656032	0.300827	0.16527
AA414768	-0.60929	-0.396994	-0.674271
AA465934	-0.438031	-0.171927	-0.00306536
AA467197	0.485195	0.571083	0.292539
AA543186	1.42393	1.78615	1.59332
AA543401	-1.57399	-1.52746	-2.18259
AA619741	2.51682	4.2889	1.53013
AA623943	0.855278	1.39105	-0.270783
AA986860	2.25407	3.06728	2.06411
Aaas	0.253854	0.287204	0.318998
Aacs	2.1647	2.4037	1.86424
Aadac	-1.42524	-1.74664	-1.32295
Aadacl2	-1.25019	-1.2401	-2.18677
Aadacl3	0.654133	-2.13055	-1.22137
Aadacl4fm2	-1.1925	-0.691216	-1.49579
Aadat	-0.121262	0.230627	-0.358548
Aagab	0.410608	0.246329	0.231173
Aak1	0.33725	0.569055	0.583315
Aamdc	1.781	1.84928	1.66398
Aamp	0.0183523	-0.0870883	-0.18118
Aanat	0.784723	2.15943	-0.0621471
Aar2	-0.527945	-0.204418	-0.324869
Aard	-0.981446	-0.675822	-0.966122
Aars	-0.43827	-0.736777	-0.445164
Aars2	-0.693052	-0.490698	-0.58914
Aarsd1	-0.330921	-0.342652	-0.0259875
Aasdh	-0.216115	-0.582082	-0.275542
Aasdhppt	-0.570048	-0.474854	-0.588812
Aass	-0.907305	-0.554965	-0.65154
Aatf	-0.90254	-0.952551	-0.630461
Aatk	2.69989	2.7596	2.608
AB124611	2.83346	3.20306	2.84874
Abat	2.46725	2.76649	2.98719
Abca1	0.0254569	-0.132186	0.243825
Abca12	-0.918145	-2.08522	-1.22408
Abca13	0.00487263	0.123074	-0.00399326
Abca14	-0.620191	-0.616498	-0.23346
Abca16	-1.33232	-0.722131	-0.852229
Abca17	1.53612	2.52808	1.49215
Abca2	-0.123788	0.184099	0.0870131
Abca3	1.45271	1.18739	1.30753
Abca4	2.04339	2.13854	1.54597
Abca5	1.61781	1.41577	1.38771
Abca6	2.12342	1.85968	2.14737
Abca7	2.05535	2.1892	1.8925
Abca8a	1.55373	-0.267095	1.16277
Abca8b	1.63735	1.41631	1.20653
Abca9	0.0829879	0.381032	1.10405
Abcb10	0.354782	0.472393	0.350642
Abcb11	-0.117526	-1.67765	-0.862216
Abcb1a	-2.22251	-1.61622	-2.38854
Abcb1b	-0.965049	-0.906728	-1.18219
Abcb4	0.670224	1.67041	0.688712
Abcb5	1.42105	1.87045	0.0158408
Abcb6	0.977477	0.725441	0.964716
Abcb7	-0.653614	-0.365209	-0.509649
Abcb8	-0.791324	-0.509188	-0.87298
Abcb9	5.63889	5.22553	5.63685
Abcc1	-0.134861	-0.284914	-0.101439
Abcc10	1.69464	1.43803	1.56898
Abcc12	-1.3628	0.306615	-0.538287
Abcc2	1.62089	1.7208	0.98522
Abcc3	1.74286	2.48401	1.60607
Abcc4	-0.59363	-0.712418	-0.600889
Abcc5	-0.275317	-0.356079	-0.418936
Abcc6	1.48103	3.0435	1.50331
Abcc8	0.845543	1.33255	0.619197
Abcc9	1.42671	3.36753	0.984564
Abcd1	0.842898	0.98704	0.884812
Abcd2	3.86651	4.09115	3.90469
Abcd3	-0.0771893	0.208092	-0.0100504
Abcd4	1.54386	1.42482	1.35443
Abce1	-1.18292	-0.997214	-1.0537
Abcf1	0.0424104	-0.172956	0.124625
Abcf2	-0.53464	-0.32732	-0.280943
Abcf3	0.29432	0.205286	0.365541
Abcg1	2.52516	2.49495	2.41866
Abcg2	-1.10996	-0.857853	-1.06736
Abcg3	0.750038	1.08129	0.0797428
Abcg4	2.75268	3.55752	3.02013
Abcg5	4.5133	4.78322	4.12025
Abcg8	6.15839	4.96753	6.02359
Abhd1	0.919468	0.929213	0.849818
Abhd10	-0.612462	-0.547258	-0.8392
Abhd11	-0.437118	-0.523783	-0.44361
Abhd11os	0.0546288	-0.188121	0.496337
Abhd12	0.542448	0.0768699	0.31168
Abhd12b	3.34452	5.79024	2.9204
Abhd13	-0.54107	-0.437859	-0.505174
Abhd14a	0.0379954	0.279741	0.179523
Abhd14b	1.62498	1.45173	1.30941
Abhd15	2.81473	3.11086	2.85037
Abhd16a	-0.780824	-0.864368	-0.953345
Abhd16b	2.42202	2.26238	2.67861
Abhd17a	1.22397	0.954355	1.10233
Abhd17b	0.330005	-0.0196754	-0.00391376
Abhd17c	-1.03821	-1.24818	-1.09098
Abhd18	2.5554	0.61136	3.03546
Abhd2	1.48429	1.0388	1.05025
Abhd3	3.32433	3.44733	3.0259
Abhd4	0.548007	0.547783	0.431114
Abhd5	-0.0834021	0.198229	-0.0977749
Abhd6	0.493131	0.528114	0.329469
Abhd8	1.984	2.13421	2.18169
Abi1	-0.137452	-0.217742	-0.284942
Abi2	-0.430647	-0.36549	-0.333573
Abi3	1.16011	1.92849	1.43684
Abi3bp	-0.792416	0.331158	-0.393958
Abitram	0.620397	0.753002	0.768109
Abl1	0.4073	0.481606	0.330725
Abl2	-1.11034	-0.937532	-0.940968
Ablim1	2.73918	2.58268	2.56911
Ablim2	3.98882	3.67951	3.72625
Ablim3	1.92868	2.28275	1.88958
Abo	1.19434	2.42284	-0.458986
Abr	-0.22756	0.0897745	-0.0633231
Abra	-0.609465	-1.01203	-2.80147
Abracl	-1.45173	-0.810558	-0.957944
Abraxas1	-0.227733	-0.384339	-0.46058
Abraxas2	-0.170073	-0.10139	-0.0546898
Abt1	-0.16565	-0.0360251	-0.00239075
Abtb1	1.47052	1.15564	1.20504
Abtb2	1.23813	1.29022	1.0632
Acaa1a	0.497658	-0.00910593	0.439138
Acaa1b	1.60062	1.34781	1.51616
Acaa2	1.12542	1.09162	0.880861
Acaca	-0.630115	-0.0137554	-0.216911
Acacb	0.609105	0.751168	0.670867
Acad10	0.30421	0.658035	0.439748
Acad11	1.44397	1.27637	1.27427
Acad12	0.970847	1.04511	0.83864
Acad8	0.00497939	-0.133345	-0.0701874
Acad9	-0.137388	-0.338562	-0.188134
Acadl	-0.125931	-0.220828	-0.108437
Acadm	0.0807267	0.0580861	0.0420259
Acads	0.621664	0.432598	0.607145
Acadsb	0.410933	0.410021	0.544845
Acadvl	0.75427	0.408908	0.849645
Acan	2.1254	2.39471	2.1535
Acap1	-0.304987	-0.000792471	0.0803937
Acap2	0.677617	0.635266	0.788003
Acap3	1.57486	1.36845	1.63044
Acat1	0.158173	0.00900442	0.226271
Acat2	-0.0336996	0.246133	0.131135
Acat3	0.688882	-0.20982	0.998698
Acbd3	0.0315741	0.0835982	0.0974368
Acbd4	1.88658	2.08496	1.73349
Acbd5	0.37031	0.314907	0.294748
Acbd6	-0.46267	-0.377982	-0.488198
Acbd7	1.38639	1.46526	1.34643
Accs	1.2869	1.26618	1.12234
Accsl	-1.63745	-1.31121	-1.34108
Acd	1.17862	0.956353	1.0922
Ace	3.07132	3.75458	2.85578
Acer1	6.13015	4.98613	6.01205
Acer2	-1.03189	-0.937098	-1.19648
Acer3	-0.341592	-0.287202	-0.452794
Ache	4.83797	5.29393	5.12335
Acin1	-1.448	-0.955866	-1.00561
Ackr1	4.24188	4.20165	5.08771
Ackr2	3.36036	3.99614	4.34032
Ackr3	0.407141	0.52864	-0.280339
Ackr4	-4.2277	-2.59777	-1.76963
Acly	0.460602	0.475	0.536495
Acnat1	1.0999	1.3372	0.798706
Aco1	0.653976	0.579684	0.647072
Aco2	-0.223464	-0.146782	-0.105633
Acot1	-0.0243614	0.0270012	-0.0755461
Acot10	-0.771237	-0.714969	-0.68844
Acot11	2.68066	2.90272	2.69909
Acot12	1.87354	-1.0799	2.57237
Acot13	0.233552	0.375263	0.386304
Acot2	-0.160101	0.0477821	-0.380182
Acot3	0.383462	0.547651	0.256335
Acot4	-0.605389	-0.662444	-0.326166
Acot5	1.23767	1.59028	0.261892
Acot6	0.061608	-0.0803058	-0.19019
Acot7	0.43717	0.464726	0.679915
Acot8	1.10726	0.761033	0.728505
Acot9	-0.669176	-0.58338	-0.577545
Acox1	1.74989	1.82409	1.75717
Acox2	0.0471688	1.21047	-2.7847
Acox3	1.20911	0.882204	0.540831
Acoxl	-0.245818	0.238085	-0.529832
Acp1	-0.417686	-0.043479	-0.234664
Acp2	-1.19705	-1.38822	-1.24406
Acp5	0.227756	1.14435	0.481506
Acp6	-0.73076	-0.331657	-0.692936
Acp7	2.7136	2.52976	2.80371
Acpp	3.19464	2.93565	2.32219
Acr	4.07574	2.18171	3.82367
Acrbp	0.852866	1.35214	0.907384
Acsbg1	0.737895	0.490681	0.336372
Acsbg2	-0.556724	-0.164666	-0.530319
Acsbg3	-1.89362	-1.0464	-1.84359
Acsf2	1.50318	2.23684	1.32484
Acsf3	-0.418444	-0.802078	-0.616021
Acsl1	1.11266	1.09434	1.13254
Acsl3	0.37583	0.433643	0.285708
Acsl4	-0.0465365	0.333782	0.172413
Acsl5	-1.6591	-1.24787	-1.51032
Acsl6	-0.357819	0.317869	-0.136917
Acsm3	2.5529	2.03681	2.38492
Acsm4	-0.616834	-0.029138	-0.834062
Acss1	1.10776	0.974245	1.20969
Acss2	2.37154	2.48153	2.30308
Acss3	2.29127	1.41393	2.75457
Acta1	0.337395	0.896861	-0.0962255
Acta2	-0.178536	-0.324376	-0.351675
Actb	-0.848173	-0.482346	-0.478554
Actc1	-1.00784	-0.968443	-0.715751
Actg1	-0.261925	0.0893167	-0.279974
Actg2	1.12552	-0.0724108	0.435624
Actl10	1.25199	1.30834	1.26379
Actl6a	-0.76409	-0.585963	-0.696232
Actl6b	4.48163	5.57578	4.44982
Actl7b	2.14886	2.38935	1.58041
Actn1	-0.300233	-0.290374	-0.121998
Actn2	0.81768	0.910569	0.873655
Actn3	-0.899581	0.369172	0.573234
Actn4	-0.086091	-0.232113	-0.07357
Actr10	0.335209	0.363669	0.358447
Actr1a	-0.00885735	0.136423	0.237599
Actr1b	0.143651	0.0764556	0.170188
Actr2	-0.244679	-0.0911602	-0.174627
Actr3	-0.794752	-0.845194	-0.721176
Actr3b	0.0719313	-0.0721943	0.139629
Actr5	-0.251209	-0.100895	-0.0194431
Actr6	0.0699134	0.001454	0.270885
Actr8	-1.12219	-0.857063	-0.857
Actrt3	2.0301	2.34371	2.68294
Acvr1	0.00270913	-0.25548	-0.244735
Acvr1b	0.145772	0.393616	-0.0091508
Acvr1c	3.83677	2.79155	4.11516
Acvr2a	-0.108816	-0.691952	-0.364213
Acvr2b	-1.24332	-0.850812	-1.02907
Acvrl1	3.03452	3.44264	2.98048
Acy1	0.206996	0.15546	0.418175
Acy3	0.962922	1.85776	0.862987
Acyp1	-0.501449	-0.187927	0.0976858
Acyp2	-0.526937	-0.357481	-0.923743
Ada	0.504206	0.9211	0.492545
Adad2	0.15449	-0.565081	-0.221277
Adal	-0.301634	-0.254432	-0.398214
Adam10	0.580444	0.710799	0.695896
Adam11	2.82051	2.79525	2.97441
Adam12	-0.609707	-0.0147487	-1.06627
Adam15	1.5672	1.43549	1.39687
Adam17	0.203366	0.215435	0.0458391
Adam19	-0.644123	-0.723839	-0.839115
Adam1a	0.748073	0.734339	0.330843
Adam2	1.33736	2.15264	0.674786
Adam20	0.375245	3.08416	1.06074
Adam21	0.225734	-0.402132	-0.0126393
Adam22	0.313634	0.293889	0.333072
Adam23	-0.698769	-0.530509	-0.438856
Adam25	0.0218236	1.01179	0.195694
Adam32	2.98355	0.715305	2.58927
Adam33	1.50322	1.69098	1.30883
Adam4	-0.531629	0.0778385	0.0769028
Adam5	2.13852	0.720665	1.56189
Adam8	1.09134	1.43188	1.06271
Adam9	0.657659	0.694421	0.519473
Adamts1	-1.96203	-1.86693	-2.1133
Adamts10	-0.225722	0.0786779	-0.142675
Adamts12	1.35924	-0.45029	0.988685
Adamts13	2.13756	-0.700919	1.8955
Adamts14	-0.15756	-0.30625	-0.24569
Adamts15	0.402434	0.381249	0.235888
Adamts16	1.24501	4.61895	2.00583
Adamts17	1.14246	1.44869	1.31092
Adamts18	2.66501	4.37371	2.26903
Adamts19	-0.984996	-0.433188	0.116689
Adamts2	0.492179	0.733941	0.728269
Adamts20	1.82343	2.34851	2.11574
Adamts3	0.428741	0.157948	0.685434
Adamts4	-0.460956	-0.122099	-0.456182
Adamts5	-0.384554	0.555458	-0.457609
Adamts6	1.21188	0.768619	1.3657
Adamts7	1.37049	0.93331	0.426053
Adamts8	-0.610739	-0.693887	-1.24485
Adamts9	-0.21901	0.385403	-0.134929
Adamtsl1	0.778865	0.736988	1.04115
Adamtsl3	0.760236	0.795983	1.27158
Adamtsl4	1.4691	1.67964	1.35284
Adamtsl5	0.836644	1.53372	1.10398
Adap1	-1.24411	-1.12242	-1.39124
Adap2	1.31612	1.79998	1.11561
Adar	-0.0554384	-0.0724665	-0.111914
Adarb1	0.705252	0.743913	0.742092
Adarb2	-3.19276	2.57736	-0.708641
Adat1	-0.523798	-0.64835	-0.642771
Adat2	-0.501172	-0.777555	-0.635437
Adat3	-1.29032	-1.26916	-1.27471
Adck1	-0.885313	-0.890759	-0.910919
Adck2	1.86183	1.98275	1.91382
Adck5	0.268394	0.311918	0.241322
Adcy1	-1.33242	-0.934283	-0.751461
Adcy10	-0.625923	0.572247	-0.111164
Adcy2	-0.27324	-0.199356	-0.317988
Adcy3	0.803694	0.62863	0.756379
Adcy4	2.79401	4.3806	2.64357
Adcy5	0.660413	1.01012	0.727147
Adcy6	1.37393	1.80281	1.35161
Adcy7	0.667718	0.784505	0.21005
Adcy8	0.611438	0.716361	0.900403
Adcy9	0.706751	0.740544	0.877417
Adcyap1	0.763631	0.636798	0.979955
Adcyap1r1	-0.265951	0.656941	-0.450383
Add1	0.266317	0.176786	0.324397
Add2	3.67791	2.6856	3.65064
Add3	1.48117	1.54346	1.36156
Adgb	1.22852	2.59656	1.66818
Adgra1	2.8379	1.13553	2.85596
Adgra2	0.639234	0.777957	0.641138
Adgra3	-0.990765	-1.22028	-0.963556
Adgrb1	0.138441	0.43446	0.0442088
Adgrb2	1.47576	1.01015	1.29111
Adgrb3	-0.187532	-0.249444	0.394779
Adgrd1	0.929147	1.14119	0.532897
Adgre5	0.0466049	0.277763	-0.0857738
Adgrf2	0.232765	1.04322	0.849994
Adgrf3	1.55238	1.72289	1.23818
Adgrf4	1.53881	1.8881	2.63826
Adgrf5	0.298699	0.592615	0.259756
Adgrg1	1.63961	1.75271	1.17332
Adgrg2	-0.193151	-0.0695547	0.141492
Adgrg3	3.35618	5.27821	2.85001
Adgrg4	-1.32144	1.31269	-0.703787
Adgrg5	-1.0961	-0.835748	-0.882666
Adgrg6	-0.0904608	-0.374075	-1.07864
Adgrl1	-0.620521	-0.483772	-0.296702
Adgrl2	-1.31647	-1.49503	-1.25224
Adgrl3	0.670837	0.931905	0.0329427
Adgrl4	0.553114	1.58816	1.58885
Adgrv1	0.0548708	0.0482655	0.569657
Adh1	1.48969	3.42268	-0.525356
Adh4	-0.774121	0.774504	-0.660444
Adh5	-0.457378	-0.302188	-0.310726
Adh7	1.71822	3.30352	0.290401
Adhfe1	0.679781	0.903391	0.619412
Adi1	-0.626956	-0.380709	-0.629506
Adipoq	-0.617528	0.320638	-0.12608
Adipor1	0.0604934	0.0462262	0.0881756
Adipor2	-0.0574234	-0.0420877	-0.138178
Adk	-0.386297	-0.433133	-0.0184496
Adm	2.26276	2.71823	2.13768
Adm2	-0.121961	-0.17531	-0.373557
Adnp	-2.12587	-1.89137	-2.26383
Adnp2	-0.558365	-0.603171	-0.586596
Adora1	3.54657	4.00335	3.35473
Adora2a	0.919361	1.33091	1.37079
Adora2b	1.34445	1.14589	1.04201
Adpgk	0.16164	-0.6121	-0.292709
Adprh	-0.708256	-0.219849	-0.577974
Adprhl1	1.35165	0.790569	0.918104
Adprhl2	-0.291161	-0.235564	-0.21964
Adprm	-0.468997	-0.0116181	-0.298179
Adra1a	1.14138	1.97724	1.25848
Adra1b	-0.208915	-0.385782	-0.603833
Adra1d	-0.201329	0.614582	-0.808353
Adra2a	0.222526	0.398153	-0.227647
Adra2b	3.82125	3.74993	3.85525
Adra2c	0.536266	-0.470682	0.0975043
Adrb1	0.775197	1.30745	0.477933
Adrb2	1.71423	2.18961	1.24032
Adrb3	-0.431331	-0.165962	-0.674289
Adrm1	-0.698426	-0.639617	-0.741041
Adsl	-0.820657	-0.930358	-0.746498
Adss	-0.780526	-0.770197	-0.967511
Adssl1	1.83636	2.35295	1.98522
Adtrp	1.79405	2.19939	0.698542
Aebp1	-0.138921	0.293921	-0.0180651
Aebp2	-1.55307	-1.59953	-1.57579
Aen	-1.68546	-1.5348	-1.64354
AF067061	0.981255	1.1417	-0.260202
AF067063	0.749091	0.822529	-0.807529
AF357399	-1.05614	-0.826755	-0.723883
Afap1	1.07096	1.09301	0.69358
Afap1l1	1.09264	1.10799	0.925047
Afap1l2	1.78296	2.12027	1.40579
Afdn	-0.875374	-0.902102	-0.751941
Aff1	0.166329	0.0637017	0.178017
Aff2	0.245195	0.456799	0.558589
Aff3	0.138955	0.191852	0.430523
Aff4	-0.418922	-0.57915	-0.361063
Afg1l	-0.489498	-0.582669	-0.780153
Afg3l1	-0.566317	-0.629946	-0.472727
Afg3l2	0.242008	0.140096	0.220214
Afmid	1.52672	1.51578	1.57004
Aftph	0.333155	0.243103	0.286999
Aga	-0.842563	-1.04187	-0.643449
Agap1	0.237442	0.320904	0.277809
Agap2	1.80478	1.85759	2.12298
Agap3	-0.0308316	-0.112698	-0.0430566
Agbl2	2.1122	1.97668	2.26242
Agbl3	2.24209	1.73785	1.98037
Agbl5	-0.361639	-0.432229	-0.352377
Agfg1	-0.513734	-0.442962	-0.539526
Agfg2	1.95627	2.2681	2.0141
Aggf1	-0.383437	-0.263789	-0.250904
Agk	-0.799486	-0.842353	-0.98829
Agl	1.41775	1.3991	1.40578
Agmat	1.21762	1.91158	0.753185
Ago1	-0.972983	-0.81669	-0.728075
Ago2	-1.8131	-1.10919	-1.40817
Ago3	-0.0354171	0.364407	0.495596
Ago4	3.07148	3.01339	3.04622
Agpat1	0.542385	0.783497	0.603014
Agpat2	-0.208977	-0.464845	-0.580309
Agpat3	-0.490091	-0.679301	-0.440885
Agpat4	0.0944024	-0.234183	-0.225039
Agpat5	0.0515074	-0.110163	-0.178308
Agps	-0.12696	-0.0535655	-0.103819
Agrn	-0.34445	-0.494001	-0.3641
Agrp	1.01647	1.84907	0.14028
Agtpbp1	0.193412	-0.01412	0.141019
Agtr1a	1.52021	2.53834	1.64378
Agtr1b	1.9768	2.5263	2.50307
Agtrap	-0.864751	-0.722776	-0.714525
Agxt	0.649514	0.720689	0.99609
Ahctf1	-1.3922	-1.38772	-1.36197
Ahcy	-0.291868	-0.25487	-0.273852
Ahcyl1	-0.256272	-0.34462	-0.228705
Ahcyl2	0.274723	0.424804	0.347584
Ahdc1	-1.09533	-1.43457	-1.13744
Ahi1	1.09801	0.809362	1.18007
Ahnak	-2.21909	-1.65123	-1.30347
Ahr	0.517078	0.201515	0.352297
Ahrr	1.17855	0.188208	1.37974
Ahsa1	-0.92907	-0.844161	-0.725229
Ahsa2	-0.723518	-0.687594	-0.661257
Ahsg	-0.506183	-0.437657	-0.991366
AI182371	0.667989	-0.0633027	0.167998
AI197445	3.34837	2.49242	3.36857
AI413582	1.98185	1.52867	1.38715
AI427809	-1.25394	-1.22056	-1.56242
AI429214	0.713404	0.404404	0.69592
AI450353	-0.339066	-0.545094	-0.675036
AI463170	0.0545499	0.506641	-0.115508
AI467606	-0.161188	0.208165	0.29234
AI504432	-0.631341	-0.526268	-0.634247
AI506816	-1.15236	-0.820144	-1.07427
AI507597	0	1.61607	0
AI593442	0.612005	-0.409573	0.133674
AI597479	0.271931	0.325504	0.326492
AI661453	0.114323	0.133944	-0.288729
AI662270	-1.24263	-0.144186	-3.02201
AI837181	-0.758946	-0.624629	-0.746559
AI839979	1.5537	1.10047	1.57279
AI847159	-1.08903	-1.62913	-1.84445
AI854703	0.788048	0.499504	0.714374
AI987944	0.00516833	0.271455	0.17012
Aicda	3.48001	3.1221	3.07031
Aida	0.281221	0.151803	0.267131
Aif1l	0.994541	0.890073	0.669528
Aifm1	-0.0283571	0.034974	0.0179473
Aifm2	1.35611	1.55014	1.43323
Aifm3	1.64321	1.82853	1.61002
Aig1	0.355614	0.739633	0.673267
Aim2	-1.09857	-1.30262	-0.988599
Aimp1	-0.205777	-0.293862	-0.121321
Aimp2	-0.997898	-0.532672	-0.742069
Aip	-0.525848	-0.823092	-0.927053
Aipl1	1.19632	1.85635	1.59119
Aire	-1.2559	-0.489818	-1.65306
Airn	2.87482	-0.282117	1.58598
Ajap1	0.798035	1.06547	1.07777
Ajm1	-0.169466	-0.329884	-0.264268
Ajuba	-2.52586	-2.83723	-2.65279
Ak1	-0.890181	-0.432654	-1.0156
Ak2	-0.238098	-0.0078327	0.0775148
Ak3	-0.586105	-0.0254754	-0.300252
Ak4	-1.01285	-0.948707	-1.68544
Ak5	-0.152068	0.0495558	0.335338
Ak6	-0.497834	-0.277304	-0.543507
Ak7	-0.243473	0.098857	-0.18805
Ak8	0.132792	0.838906	0.418491
Ak9	2.50134	3.36138	2.44954
Akain1	5.76281	5.78859	5.27878
Akap1	0.109288	-0.164737	-0.0583488
Akap10	-0.826231	-0.928916	-0.91184
Akap11	0.407114	0.526122	0.558541
Akap12	-0.0297568	0.115136	0.282586
Akap13	-0.600634	-0.147894	-0.222636
Akap14	3.17422	2.88674	2.14009
Akap17b	-0.223473	-0.0796029	-0.305003
Akap3	0.990674	3.6302	1.10711
Akap5	2.13291	2.62026	2.25546
Akap6	2.46111	2.04464	3.07042
Akap7	-0.698304	-0.482429	-0.50669
Akap8	-1.62338	-1.70084	-1.58654
Akap8l	0.271462	-0.063719	0.195755
Akap9	-1.27822	-1.20987	-0.803763
Akip1	-0.0565893	-0.347298	-0.370504
Akirin1	0.659887	0.579591	0.528844
Akirin2	-1.14423	-1.37595	-1.33124
Akna	0.396886	0.639758	0.353125
Akp3	3.1371	5.74902	2.90649
Akr1a1	0.150165	-0.106615	-0.199938
Akr1b10	-0.2304	-0.140592	-0.0351762
Akr1b7	1.19318	0.845432	1.01941
Akr1b8	0.511405	0.942302	0.55722
Akr1c12	-2.35478	1.63118	-2.31887
Akr1c13	-0.686152	0.0344026	-1.09786
Akr1c14	0.301759	1.21189	0.66065
Akr1c18	0.325584	0.865577	0.181414
Akr1c21	-1.65718	0.459348	-1.62725
Akr1cl	1.59051	2.58697	0.557009
Akr1e1	-0.585477	-0.370006	-0.379671
Akr7a5	1.07131	0.807792	0.832311
Akt1	-0.593555	-0.815371	-0.713618
Akt1s1	-2.13802	-1.87576	-2.26663
Akt2	-1.03551	-1.04156	-1.21995
Akt3	-0.784941	-0.675835	-0.557828
Aktip	0.875319	0.686357	0.799862
Alad	0.534811	0.379677	0.349578
Alas1	0.963647	1.06917	1.02574
Alas2	3.6843	1.71615	2.8618
Albfm1	5.79994	3.52912	5.18025
Alcam	1.33252	0.536241	1.3625
Aldh16a1	-0.315074	-0.436525	-0.610731
Aldh18a1	0.371722	0.0437074	0.252343
Aldh1a1	0.776666	0.848965	-0.888986
Aldh1a2	1.08703	1.06826	1.18711
Aldh1a3	3.40106	3.22235	3.19097
Aldh1a7	-0.794769	0.375105	0.241602
Aldh1b1	2.35649	2.78373	2.14554
Aldh1l1	1.61448	1.65205	1.45788
Aldh1l2	1.49473	1.76463	1.30287
Aldh2	0.155769	0.224091	0.2683
Aldh3a1	0.265805	0.27666	0.108371
Aldh3a2	0.882568	0.938717	0.870367
Aldh3b1	-3.9297e-05	0.70027	0.562887
Aldh3b2	1.65515	1.783	1.76565
Aldh4a1	1.67299	1.35254	1.4623
Aldh5a1	0.709544	1.04708	0.719155
Aldh6a1	1.28057	1.38882	1.30045
Aldh7a1	0.448907	0.313624	0.347803
Aldh8a1	2.08831	3.30843	1.91968
Aldh9a1	-0.162576	0.0727186	0.00213064
Aldoa	-0.42316	0.2724	-0.294825
Aldoart1	-0.460907	0.102381	-0.343176
Aldoart2	-0.00496617	-0.222168	0.167737
Aldoc	0.646748	1.51794	0.962653
Alg1	0.596593	0.305888	0.32469
Alg10b	-0.844855	-0.311643	-0.627742
Alg11	0.176183	0.311934	0.131489
Alg12	0.958637	0.422604	0.718747
Alg13	-1.35788	-1.23507	-1.29936
Alg14	0.289226	0.608778	0.421112
Alg2	-0.0123013	-0.100462	-0.188103
Alg3	-0.467171	-0.417767	-0.618424
Alg5	0.0127572	-0.609291	-0.222025
Alg6	0.398404	0.154137	0.109401
Alg8	-0.160798	-0.178574	-0.153438
Alg9	-0.497432	-0.277048	-0.521888
Alk	1.26692	1.53405	1.08013
Alkbh1	-2.47153	-2.45567	-2.22698
Alkbh2	-0.705346	-0.738548	-0.765077
Alkbh3	-0.273461	-0.428662	-0.254534
Alkbh4	0.572019	0.423512	0.498549
Alkbh5	-0.407472	-0.400025	-0.472434
Alkbh6	0.673838	0.691641	0.429248
Alkbh7	-0.131932	-0.198717	0.0168762
Alkbh8	-1.26709	-1.63518	-1.11996
Allc	3.6827	4.17792	1.5313
Alms1	-0.226879	-0.0441027	0.14872
Alms1-ps2	-0.0301471	0.621205	0.842093
Alox12	0.432165	0.858465	0.274462
Alox12b	4.52346	4.7701	4.77263
Alox12e	3.35949	2.77824	3.03084
Alox15	2.26639	1.96571	2.69856
Alox5	0.554293	0.121462	0.535008
Alox5ap	0.884897	1.51676	1.03192
Alox8	6.18708	6.02748	5.9668
Aloxe3	2.60686	2.81739	2.32663
Alpk1	0.94048	1.04331	1.232
Alpk3	-0.0101764	-0.248465	0.109786
Alpl	0.142116	-0.0203203	-0.0898048
Alppl2	4.54219	2.6805	3.26125
Als2	0.766801	0.91866	0.775565
Als2cl	1.42107	1.37286	1.34152
Alx1	-1.74155	-1.02704	-1.05938
Alx3	-1.40468	-0.46013	-0.617751
Alx4	-1.81996	0.720088	-0.898208
Alyref	-1.27367	-1.15993	-1.18092
Alyref2	-0.493166	-0.0467033	-0.594247
Amacr	0.239456	0.00476255	0.135841
Ambra1	-0.624444	-0.592412	-0.572123
Amdhd1	1.01097	1.30792	0.509567
Amdhd2	0.101216	-0.355247	-0.0564025
Amer1	-0.302585	0.314159	-0.056142
Amer2	2.40488	2.48785	2.27301
Amer3	8.05633	6.49914	7.94676
Amfr	-0.69106	-0.967018	-0.847986
Amh	0.153089	0.697786	0.245052
Amhr2	0.386946	0.917859	0.357117
Amigo1	0.913257	0.818445	0.839329
Amigo2	-0.284839	-0.117049	-0.487553
Amigo3	3.52482	3.64626	3.03116
Ammecr1	-0.831399	-0.706697	-0.562447
Ammecr1l	-0.866921	-0.831932	-0.925935
Amn	1.31164	1.24096	0.9112
Amn1	0.0675618	-0.110294	-0.176738
Amot	0.460369	0.731543	0.411172
Amotl1	-1.27425	-1.20935	-1.23648
Amotl2	-0.902229	-1.52039	-1.11335
Ampd1	0.564624	0.721778	0.810801
Ampd2	-0.112354	0.0996514	-0.0533429
Ampd3	-0.258232	0.868009	0.0931251
Amph	0.449248	0.566086	0.428511
Amt	0.0183895	-0.533028	-0.0407372
Amy1	3.19598	3.26359	2.91547
Amz1	0.667306	0.63023	0.579413
Amz2	0.419003	0.49673	0.416888
Anapc1	-1.07069	-0.948268	-0.842789
Anapc10	-0.0350945	-0.195898	-0.0532946
Anapc11	-0.244633	-0.246913	-0.11936
Anapc13	-0.777475	-0.416484	-0.368949
Anapc15	-1.06704	-0.660835	-0.986434
Anapc16	-0.17865	-0.105084	-0.393718
Anapc2	0.0723371	0.201586	0.207212
Anapc4	0.0906978	-0.00228481	-0.00723225
Anapc5	-0.230578	-0.107663	-0.256376
Anapc7	-0.219919	0.00193219	-0.132197
Ang	-0.671189	-0.644937	-1.43304
Ang2	0.23594	-0.269927	0.258226
Angel1	1.08503	0.945712	0.72665
Angel2	-0.931684	-0.940616	-0.983552
Angpt1	1.06095	-1.06959	0.786356
Angpt2	-1.62383	-1.04818	-1.96426
Angpt4	2.23707	1.31028	0.996281
Angptl2	1.87916	2.33268	2.00936
Angptl4	-2.81189	-0.955473	-2.37064
Angptl6	0.551308	0.0931293	0.609196
Ank	0.0838085	0.740258	0.121106
Ank1	0.605643	2.04367	0.877211
Ank2	0.133279	0.324218	0.513502
Ank3	0.984261	1.22395	1.28816
Ankdd1b	2.09934	3.56751	2.85872
Ankef1	2.19103	3.72174	1.88015
Ankfy1	0.214901	0.253321	0.283308
Ankhd1	0.147898	0.13344	0.0971929
Ankib1	-0.248156	-0.349695	-0.101023
Ankk1	2.87448	3.31414	4.15591
Ankle1	0.182886	-0.15686	-0.0219815
Ankle2	-0.998015	-0.940572	-1.05813
Ankmy1	2.74795	3.32898	2.37783
Ankmy2	-0.420375	-0.56824	-0.561032
Ankra2	0.484525	0.449977	0.529766
Ankrd1	-2.38074	-1.27808	-2.53919
Ankrd10	-0.757089	-0.938465	-0.748346
Ankrd11	-0.891898	-0.883955	-0.788782
Ankrd12	1.08481	1.35581	1.39612
Ankrd13a	1.29241	0.971568	1.15964
Ankrd13b	0.285097	0.259293	0.290253
Ankrd13c	-0.510534	-0.526096	-0.51494
Ankrd13d	1.69168	1.71006	1.62745
Ankrd16	-0.122405	-0.183494	-0.276886
Ankrd17	-0.633183	-0.771372	-0.633641
Ankrd2	4.76228	3.61716	4.00135
Ankrd22	0.741136	0.373326	-1.08292
Ankrd23	1.95086	2.1913	1.87299
Ankrd24	0.941324	0.391208	0.800899
Ankrd26	-0.194761	-0.24909	-0.104397
Ankrd27	0.278043	0.251658	0.303294
Ankrd28	-0.626684	-0.731628	-0.538044
Ankrd29	2.65749	4.47743	2.39961
Ankrd31	0.447176	0.663836	0.342723
Ankrd33b	-0.533442	-0.683411	-1.02519
Ankrd34a	0.0896424	0.360742	0.462711
Ankrd34b	3.08172	3.16776	3.23586
Ankrd34c	4.51409	4.97859	5.53395
Ankrd35	2.64272	2.46248	2.75827
Ankrd36	3.32295	2.3787	2.74066
Ankrd37	0.29186	0.926059	0.183571
Ankrd39	0.769307	0.827886	0.742141
Ankrd40	0.00177595	0.159524	-0.0176123
Ankrd42	2.21394	1.9478	2.27355
Ankrd44	0.639216	1.38248	1.08438
Ankrd45	-0.512955	-0.272307	-0.478741
Ankrd46	0.911119	0.940087	0.947007
Ankrd49	-0.0417223	-0.130201	-0.0820107
Ankrd50	0.319631	0.544189	0.28029
Ankrd52	-0.855948	-0.361082	-0.585122
Ankrd54	1.86791	1.60761	1.69928
Ankrd55	2.24193	0.795021	2.3448
Ankrd6	0.656475	0.556233	0.682023
Ankrd61	0.77157	2.89573	0.998819
Ankrd63	1.15918	0.881301	1.10561
Ankrd65	-0.569199	1.42797	-0.812276
Ankrd66	3.87521	4.01223	3.15992
Ankrd9	0.670505	0.379218	0.541162
Anks1	1.19533	1.4732	1.10746
Anks1b	-0.154239	-0.0502351	0.121776
Anks3	0.634443	0.321339	0.375991
Anks6	2.91583	2.60475	2.71132
Ankzf1	0.398164	0.371586	0.282696
Anln	-0.755134	-0.850542	-0.633392
Ano1	0.420961	1.57839	1.14304
Ano10	1.45036	1.5749	1.68539
Ano2	0.462163	1.91318	0.485598
Ano3	-1.27689	-2.75031	-1.93851
Ano4	1.23865	0.63607	0.998389
Ano5	3.9451	2.26521	3.63494
Ano6	0.0267291	0.0145104	0.0638836
Ano7	0.420825	0.79795	0.0600211
Ano8	0.33033	0.653791	0.36045
Ano9	1.29493	1.21448	1.19224
Anp32a	-1.04856	-0.585147	-0.575974
Anp32b	-1.78512	-1.644	-1.74166
Anp32e	-0.716109	-0.405073	-0.52072
Anpep	0.388215	0.741055	0.49114
Antxr1	-0.591957	-0.193186	-0.778953
Antxr2	0.277876	-0.0155207	0.557127
Anxa1	-0.70785	-0.655667	-1.06748
Anxa10	-1.08021	-0.279195	-0.174735
Anxa11	0.130848	0.250197	0.312585
Anxa2	0.121044	0.23916	-0.0946482
Anxa3	-0.771008	-0.698561	-0.725561
Anxa4	0.249624	0.516688	0.419126
Anxa5	0.591154	0.700307	0.455292
Anxa6	-0.203454	-0.113906	0.257021
Anxa7	-0.356516	-0.201414	-0.281867
Anxa8	-0.164343	-0.802814	-0.978027
Anxa9	-1.18633	0.112713	-0.351235
Aoah	-1.07786	-0.540633	-1.31474
Aoc1	2.15989	1.11072	-0.335421
Aoc2	1.51452	1.92896	1.2593
Aoc3	1.87221	2.48967	1.91977
Aopep	0.536376	0.399546	0.185287
Aox1	0.505771	0.370419	0.508167
Aox2	2.8398	4.58293	2.8676
Aox3	1.59683	1.41595	-0.593271
Aox4	1.19128	1.08008	0.331971
Ap1ar	-0.173686	-0.154582	-0.124427
Ap1b1	0.421719	0.336778	0.352963
Ap1g1	-0.69973	-0.55681	-0.672346
Ap1g2	-0.0946077	0.147807	0.0308577
Ap1m1	-0.331411	-0.446005	-0.422638
Ap1m2	0.407595	0.351408	0.399192
Ap1s1	0.0722149	0.0708863	0.0318664
Ap1s2	0.529244	0.917015	0.75008
Ap1s3	0.0567403	0.0688783	-0.0874
Ap2a1	0.248529	0.248957	0.248423
Ap2a2	-0.00633394	-0.0481732	-0.0103502
Ap2b1	-0.364964	-0.372761	-0.21837
Ap2m1	-0.326636	-0.370008	-0.283077
Ap2s1	0.391154	0.361203	0.323862
Ap3b1	0.193516	-0.0244774	0.0297387
Ap3b2	1.6141	1.40533	1.20521
Ap3d1	0.175022	0.159658	0.16402
Ap3m1	0.124354	0.20315	0.150226
Ap3m2	1.52479	1.70825	1.42696
Ap3s1	0.657716	0.62884	0.713243
Ap3s2	0.560918	0.871551	0.592382
Ap4b1	0.154484	0.202546	0.0831379
Ap4e1	0.130974	0.377016	0.284177
Ap4m1	-0.324945	-0.312191	-0.586134
Ap4s1	-0.557893	-0.575275	-0.702959
Ap5b1	-0.181156	-0.0568254	-0.137326
Ap5m1	0.185664	0.495062	0.34173
Ap5s1	0.817162	1.04461	0.870956
Ap5z1	0.45628	0.351914	0.154794
Apaf1	0.448182	0.562798	0.505465
Apba1	2.59659	1.8565	2.5283
Apba2	-0.609815	-0.713331	-0.173858
Apba3	0.298944	0.0079088	0.255344
Apbb1	0.990999	1.11776	1.1047
Apbb1ip	0.240023	-0.64133	0.992299
Apbb2	0.656536	0.871903	0.531159
Apbb3	0.0252033	-0.110853	-0.0666999
Apc	-0.841018	-0.432391	-0.442683
Apc2	3.75616	4.20212	3.80369
Apcdd1	0.835705	0.912654	0.44702
Apeh	0.961758	0.689766	0.893386
Apela	-1.02207	-0.747795	-0.591473
Apex1	-1.52391	-1.15369	-1.3157
Apex2	-2.03912	-1.39772	-2.03589
Aph1a	0.500962	0.373501	0.417941
Aph1b	4.13781	5.06064	3.90705
Aph1c	3.82726	3.81404	3.59197
Api5	-0.435424	-0.307253	-0.308422
Apip	-0.282653	-0.154091	-0.51037
Aplf	0.967645	1.06214	0.982413
Apln	-1.65993	-0.802881	-1.51479
Aplnr	-0.113322	1.4528	0.279542
Aplp1	-0.203612	-0.0760103	-0.00190524
Aplp2	0.629124	0.599898	0.574534
Apmap	0.88971	0.588004	0.826385
Apoa1	2.19684	3.04437	1.15786
Apoa2	-0.718722	0.585189	0.308447
Apoa5	1.51609	2.93518	0.0731813
Apob	-0.441961	-0.424332	-0.607091
Apobec1	0.967334	0.988484	0.533789
Apobec3	-1.50439	-0.923811	-1.42939
Apobr	-0.997202	-0.40451	-0.99641
Apoc1	-0.255032	-0.0405754	-0.0814928
Apoc4	-1.66727	0.710161	-0.0651962
Apod	0.547385	1.13985	0.720359
Apoe	-0.331892	-0.616628	-0.238475
Apof	3.61301	3.93809	3.38673
Apol6	-4.08508	-2.77936	-4.04711
Apol7a	2.83383	4.14724	2.76719
Apol7b	0.749385	0.895238	-0.671602
Apol7d	0.137313	0.446984	0.0715781
Apol7e	0.470771	3.20782	0.00482684
Apol8	1.80482	1.46275	1.62471
Apold1	1.83851	2.65372	1.80791
Apon	0.722443	0.557321	0.492033
Apoo	0.15935	0.000861172	0.222096
Apool	-0.700485	-0.473546	-0.383627
Apopt1	0.125361	-0.319185	0.00802227
App	0.527594	0.175231	0.366581
Appbp2	-0.459502	-0.401516	-0.433921
Appbp2os	0.0746299	0.337438	-0.276248
Appl1	0.214585	0.165543	0.280494
Appl2	1.03641	1.07432	0.94862
Aprt	-1.04581	-0.777077	-0.671745
Aptx	-0.165294	-0.17464	-0.100681
Aqp1	2.87526	1.71635	2.56973
Aqp11	3.33663	3.4287	3.27597
Aqp3	1.30819	0.80359	0.677822
Aqp4	5.21527	5.23381	4.13791
Aqp5	2.12423	2.40516	2.22917
Aqp6	1.84854	1.8258	1.98918
Aqp7	3.35884	2.62223	3.58085
Aqp8	-0.752539	0.21541	-1.31254
Aqp9	0.0528566	1.01209	-0.287854
Aqr	-0.582271	-0.377111	-0.423537
Ar	-0.985279	-1.05598	-0.838077
Araf	-0.236728	-0.40697	-0.308621
Arap1	0.22805	0.12879	0.189658
Arap2	-1.59373	-1.42236	-1.68813
Arap3	0.211763	1.37648	0.489461
Arc	0.855862	2.0147	1.29683
Arcn1	-0.463216	-0.153709	-0.306432
Areg	3.64224	4.49459	3.63663
Arel1	0.239406	0.363053	0.223963
Arf1	-0.674699	-0.433286	-0.451668
Arf2	1.83444	1.45458	1.33438
Arf3	-0.222119	0.0119907	-0.126003
Arf4	-0.24435	-0.290129	-0.243975
Arf5	0.0211694	0.0555336	0.110997
Arf6	-0.97102	-1.079	-1.15341
Arfgap1	-0.333879	-0.523275	-0.512236
Arfgap2	-0.910454	-0.958369	-0.937954
Arfgap3	2.05954	2.01401	1.81911
Arfgef1	-0.746613	-0.933266	-0.732404
Arfgef2	-0.311904	-0.0820542	-0.17667
Arfgef3	0.422402	0.378651	0.525468
Arfip1	0.626352	0.82133	0.61098
Arfip2	-0.465007	-0.336385	-0.389152
Arfrp1	-0.2094	-0.715221	-0.453819
Arg1	1.89867	2.77977	1.5822
Arg2	0.949551	1.49936	0.719179
Arglu1	-1.23703	-1.48496	-1.18944
Arhgap1	0.123801	0.103206	0.130245
Arhgap10	0.272882	0.435481	0.0882168
Arhgap11a	-0.4932	-0.61555	-0.459619
Arhgap12	0.078295	-0.166032	0.0322411
Arhgap17	0.541304	0.387953	0.209465
Arhgap18	1.14696	0.917444	0.984894
Arhgap19	-0.659652	-0.537	-0.413542
Arhgap20	2.70486	2.70111	2.72943
Arhgap21	-1.13964	-0.962976	-1.10137
Arhgap22	0.921602	1.47688	0.63843
Arhgap23	0.353474	0.138437	0.21093
Arhgap24	1.20823	1.61536	1.34133
Arhgap25	4.07692	4.82749	3.16697
Arhgap26	0.848191	1.51662	1.21122
Arhgap27	-0.7116	-0.0514628	-0.725643
Arhgap27os3	1.23062	2.77109	1.11
Arhgap28	0.685665	0.747689	0.643474
Arhgap29	2.17005	2.22522	1.90086
Arhgap30	0.433018	1.14993	0.652845
Arhgap31	1.64233	1.85766	1.55383
Arhgap32	-0.470148	-0.0604837	-0.302234
Arhgap33	2.34837	2.19752	2.15518
Arhgap33os	2.29809	3.41997	1.95166
Arhgap35	-0.887593	-0.657666	-0.788047
Arhgap36	1.17596	1.64183	1.469
Arhgap39	0.57037	0.652908	0.510344
Arhgap4	0.946469	0.979516	0.904358
Arhgap40	1.98317	2.44378	2.46031
Arhgap42	-0.586453	-1.0266	-1.06406
Arhgap44	0.257344	0.40707	0.228283
Arhgap45	2.38107	2.4692	2.3532
Arhgap5	-1.44956	-1.28986	-1.27526
Arhgap6	-0.0617318	-0.0603321	-0.51322
Arhgap8	0.1577	0.261629	0.289003
Arhgap9	0.129272	0.135638	-0.0416739
Arhgdia	-0.950392	-0.378702	-0.630275
Arhgdib	-0.257649	0.272917	-0.326573
Arhgdig	-1.26433	-0.865067	-0.686786
Arhgef1	-0.0800242	-0.280842	-0.0448915
Arhgef10	1.40388	1.79197	1.5376
Arhgef10l	0.399273	0.773479	0.597953
Arhgef11	0.681205	0.829369	0.653973
Arhgef12	-0.135013	0.23175	0.0908124
Arhgef15	0.402128	0.505885	0.432619
Arhgef16	1.52792	1.56223	1.40212
Arhgef17	-0.419704	0.0764793	-0.366558
Arhgef18	0.101077	-0.157275	0.000181515
Arhgef19	3.05506	3.05327	3.04666
Arhgef2	-0.984206	-0.944704	-1.11647
Arhgef25	0.134245	-0.020716	0.147369
Arhgef26	-0.461438	-0.0910764	-1.06683
Arhgef28	0.250801	0.498366	0.156467
Arhgef3	1.02867	0.97166	0.877117
Arhgef33	1.73875	2.12472	1.56698
Arhgef37	3.12571	4.42636	3.21927
Arhgef38	-1.33451	-0.233833	-1.20065
Arhgef39	-0.865495	-0.940966	-0.824395
Arhgef4	0.855098	1.34386	0.792295
Arhgef40	0.193389	0.470175	0.335803
Arhgef5	-1.86031	-1.96524	-1.89015
Arhgef6	1.06729	0.835199	1.12894
Arhgef7	0.219127	0.28829	0.223257
Arhgef9	-0.35925	-0.119488	-0.122897
Arid1a	-2.51149	-2.41772	-2.30738
Arid1b	-1.14428	-0.980182	-0.908989
Arid2	-2.05036	-1.90392	-1.83956
Arid3a	0.732521	1.18794	0.829686
Arid3b	0.423384	0.31974	0.32544
Arid3c	2.60875	3.27606	2.73107
Arid4a	0.477999	0.031769	0.480292
Arid4b	-0.477631	-0.622395	-0.480403
Arid5a	2.92535	2.27422	2.26461
Arid5b	-1.59428	-1.96578	-1.7286
Arih1	-0.337772	-0.529589	-0.412929
Arih2	-0.101422	-0.429279	-0.541782
Arl1	-0.00160545	0.0471408	-0.023764
Arl10	-0.600598	-0.552115	-0.59001
Arl11	0.234245	0.299159	0.682816
Arl13b	0.906509	0.780362	0.771102
Arl14ep	-0.38034	-0.721803	-0.799256
Arl14epl	-0.596868	0.343569	-0.492888
Arl15	0.423538	0.230213	0.309825
Arl16	0.80197	0.794748	0.672204
Arl2	-0.666868	-0.615774	-0.311226
Arl2bp	0.0488239	0.0254233	-0.0217939
Arl3	0.860876	0.78909	0.934069
Arl4a	-0.16146	-0.641535	-0.377375
Arl4c	0.0113521	0.111856	-0.145985
Arl4d	2.48044	2.67055	2.01251
Arl5a	-0.660861	-0.391975	-0.643662
Arl5b	-0.147871	-0.0473057	-0.0652778
Arl5c	0.831345	1.51542	1.0612
Arl6	0.346326	0.409302	0.436592
Arl6ip1	0.213826	0.0344746	0.0297257
Arl6ip4	-0.518387	-0.509525	-0.505749
Arl6ip5	-0.317048	-0.337486	-0.152117
Arl6ip6	0.35039	0.44913	0.305949
Arl8a	-0.372261	-0.0604798	-0.24697
Arl8b	0.547052	0.50507	0.463729
Arl9	3.95495	5.34328	3.72115
Armc1	0.0939255	0.122216	0.10373
Armc10	-0.175546	-0.029316	-0.13286
Armc12	4.09894	3.88673	4.23821
Armc2	4.08884	3.84786	3.72186
Armc4	0.551199	1.30971	1.18003
Armc5	-1.00107	-0.930763	-1.18481
Armc6	-0.406202	-0.43436	-0.295205
Armc7	1.40449	1.0301	0.895734
Armc8	-0.496534	-0.430755	-0.444744
Armc9	1.08098	1.0792	1.11229
Armcx1	-1.96657	-1.29672	-1.42237
Armcx2	0.544481	0.796227	0.888856
Armcx3	1.04248	1.48519	1.59589
Armcx4	-0.612366	-0.195936	-0.126393
Armcx5	-0.143531	-0.569728	-0.169037
Armcx6	0.836678	1.61747	1.21073
Armh1	3.33172	5.03821	3.51693
Armh3	0.0371942	-0.228785	-0.40612
Armh4	1.09106	1.32599	1.16715
Armt1	-0.995105	-0.792506	-0.830205
Arnt	0.121321	0.12721	0.165702
Arnt2	-0.185084	-0.133003	0.0252886
Arntl	1.36413	1.32252	1.17381
Arntl2	0.055571	0.944831	-0.121955
Arpc1a	0.140667	0.104524	0.213873
Arpc1b	0.0653806	-0.0391201	-0.0607354
Arpc2	-0.0669897	-0.242756	-0.166338
Arpc3	0.0300591	0.155943	0.180276
Arpc4	-0.0607421	-0.0697287	0.0478413
Arpc5	-0.689218	-0.600163	-0.403027
Arpc5l	-0.351305	-0.476072	-0.270755
Arpin	0.0868577	0.323268	0.213729
Arpp19	-0.228402	-0.141162	-0.179335
Arpp21	-0.347141	1.58264	-0.834445
Arrb1	0.431653	0.986614	0.761079
Arrb2	0.798435	0.883551	0.638584
Arrdc1	1.52383	1.51047	1.44344
Arrdc2	2.00807	2.38602	1.83459
Arrdc3	-1.29766	-1.47905	-1.51338
Arrdc4	0.733708	1.0962	0.342207
Arrdc5	0.970452	2.89866	-1.22266
Arsa	0.649501	1.18318	0.784538
Arsb	0.0853285	-0.0549078	-0.458664
Arsg	1.25891	0.385703	0.962748
Arsi	0.127382	0.187116	-0.178129
Arsj	0.0660558	-0.652841	-3.39015
Arsk	0.0930312	-0.232242	-0.101854
Art1	-0.107636	0.122799	-0.552286
Art3	3.65402	5.00874	3.9533
Art4	1.73056	3.22528	1.26809
Art5	1.09725	1.3677	1.11501
Artn	0.670562	0.802819	0.585692
Arv1	-0.644142	-0.755122	-0.728209
Arvcf	0.787484	0.791244	0.447474
Arx	1.9074	3.15245	0.858989
Arxes1	-1.2399	-0.797704	-0.850172
Arxes2	-1.63035	-1.18407	-1.25857
As3mt	-0.157426	0.0944229	0.0429611
Asah1	0.448721	-0.00173483	0.0649868
Asah2	1.21975	1.82858	0.895894
Asap1	0.116412	0.107438	0.120731
Asap2	0.188995	0.210939	0.107027
Asap3	0.945375	1.1071	1.03575
Asb1	1.03376	0.881356	1.01742
Asb10	2.2849	2.81045	2.52846
Asb11	1.09837	3.20836	0.986455
Asb12	-0.350476	2.94055	-0.335804
Asb13	0.292186	0.294509	-0.244606
Asb14	-0.984724	-0.824824	-1.78066
Asb16	0.247073	0.712064	0.0685041
Asb18	2.23957	4.50339	2.13771
Asb2	4.32715	3.83494	4.10685
Asb3	-0.542655	-0.662302	-0.381241
Asb4	1.56191	1.22539	1.58953
Asb6	-0.435957	-0.319859	-0.427769
Asb7	0.164469	0.1342	0.0959194
Asb8	-0.0172136	0.186395	0.0203679
Ascc1	-0.308726	-0.138423	-0.265391
Ascc2	-0.265421	-0.0978953	-0.241062
Ascc3	-0.448967	-0.507381	-0.328971
Ascl1	-0.986558	0.568119	-0.857598
Ascl2	0.658362	0.569418	0.431278
Ascl4	-0.865949	-0.278821	-0.935458
Ascl5	2.98923	4.70516	2.86527
Asf1a	-1.50054	-1.83047	-1.6811
Asf1b	1.04493	1.1004	1.00812
Asgr2	-0.140898	2.78782	-0.301913
Ash1l	-1.01495	-1.04585	-0.821931
Ash2l	-0.541933	-0.605387	-0.761145
Asic1	0.930902	1.38067	1.17718
Asic2	3.5859	3.5788	2.96758
Asic3	-0.175044	2.47084	0.628444
Asic4	2.55208	3.39402	2.57467
Asl	0.642688	0.787908	0.764084
Asmt	0.664855	-2.08525	-2.16713
Asna1	-0.290032	-0.239431	-0.270133
Asns	-0.0874263	-0.260962	-0.275882
Asnsd1	0.263883	0.0582179	0.230804
Aspa	-0.350462	0.722277	-0.319747
Aspg	1.33329	1.65602	1.3004
Asph	0.117303	-0.132901	-0.108662
Asphd1	1.27837	1.53324	1.45804
Asphd2	1.81635	1.88436	2.03246
Aspm	-0.59851	-0.570995	-0.233046
Asprv1	1.37932	1.83271	1.56615
Aspscr1	-0.453216	-0.644723	-0.551782
Asrgl1	0.145246	0.111669	0.318218
Aste1	-0.630319	-0.456122	-0.569176
Astl	-1.33334	2.20584	-0.303865
Astn1	-0.430042	0.569126	0.150685
Astn2	0.0450316	-0.807521	-0.462301
Asxl1	-2.15846	-2.01516	-1.94843
Asxl2	-2.08925	-2.02448	-1.85058
Asxl3	-0.149419	-0.68061	-0.0904326
Asz1	0.0585014	-0.864768	-0.915407
Atad1	-0.736284	-1.1161	-0.789112
Atad2	-0.163565	-0.609159	-0.228699
Atad2b	-0.845684	-0.883428	-0.929781
Atad3a	-0.552073	-0.735075	-0.490716
Atad3aos	1.0187	1.00378	0.697586
Atad5	0.226469	-0.00397679	0.169101
Atat1	1.65429	1.3136	1.61759
Atcay	0.43259	0.686372	0.59098
Ate1	0.0936406	0.190009	0.0184799
Atf1	-1.94436	-1.96595	-2.07743
Atf2	-0.00765888	-0.105123	-0.191176
Atf3	1.74904	1.32771	1.09583
Atf4	-0.0160036	-1.48344	-0.936213
Atf5	-0.240242	-0.598511	-0.723504
Atf6	1.30799	0.986137	1.18962
Atf6b	-0.599385	-0.804784	-0.406104
Atf7	-0.602603	-0.523884	-0.876685
Atf7ip	-1.9811	-1.46851	-1.80862
Atf7ip2	-0.665982	0.18532	-0.565097
Atg10	0.103912	0.544111	0.277231
Atg101	1.1204	1.12993	1.12503
Atg12	1.80097	1.11928	1.41642
Atg13	0.172842	0.131281	-0.075163
Atg14	0.368246	0.217467	0.186574
Atg16l1	-0.757684	-0.763992	-0.712052
Atg16l2	1.34419	1.04826	1.16683
Atg2a	0.898011	0.569694	0.895448
Atg2b	-0.595605	-0.566463	-0.427413
Atg3	-0.0411947	-0.291566	0.00471017
Atg4a	-0.130234	-0.0100009	-0.592087
Atg4b	0.679861	0.389341	0.561972
Atg4c	0.740764	0.593937	0.30255
Atg4d	0.527476	0.485222	0.511362
Atg5	0.353717	0.249482	0.195231
Atg7	-0.0025743	0.157303	-0.148531
Atg9a	1.35787	1.33092	1.32977
Atg9b	-0.143586	0.356941	-0.193428
Atic	-0.966532	-0.712942	-0.691724
Atl1	2.02273	1.96662	1.85747
Atl2	-0.766612	-0.733612	-0.613164
Atl3	-0.767919	-1.19034	-0.953653
Atm	-0.450365	-0.414068	-0.121273
Atmin	0.103977	0.122749	0.00707849
Atn1	-0.627415	-0.394121	-0.739176
Atoh1	0.506699	-0.692962	-0.110074
Atoh7	4.25317	2.94329	4.10363
Atoh8	0.78838	1.99604	1.12677
Atox1	0.400313	0.253313	0.399488
Atp10a	-2.22627	-1.6546	-1.53088
Atp10d	0.946026	1.08261	1.20041
Atp11a	0.000836396	0.0556103	0.0718088
Atp11b	-0.0949903	0.0373835	0.0685551
Atp11c	-0.388801	-0.575812	-0.419273
Atp12a	2.29567	2.04982	1.79337
Atp13a1	-0.980934	-0.822976	-1.04474
Atp13a2	1.92481	1.66286	1.69693
Atp13a3	-0.57285	-0.481978	-0.435589
Atp13a4	-0.493764	-0.127973	-0.438083
Atp1a1	-0.0219858	-0.268577	-0.264816
Atp1a2	2.35959	3.21562	2.42975
Atp1a3	1.55254	1.82201	2.15072
Atp1a4	-2.40134	-1.62337	-1.77513
Atp1b1	0.265685	0.119423	-0.0029353
Atp1b2	2.82302	2.86345	2.90102
Atp1b3	-0.137302	-0.252862	-0.319227
Atp23	0.491048	0.530937	0.44428
Atp2a1	1.61555	2.58031	2.32824
Atp2a2	-0.837143	-0.379435	-0.569075
Atp2a3	1.51913	1.45694	1.44494
Atp2b1	-0.465115	-0.547887	-0.55725
Atp2b2	2.94015	3.65074	3.75012
Atp2b3	-0.572359	0.614028	-0.385572
Atp2b4	1.88558	1.97498	1.86992
Atp2c1	-0.455587	-0.422535	-0.54134
Atp2c2	3.94346	3.65886	3.70543
Atp4a	2.66369	2.99991	2.54025
Atp5a1	-0.396936	0.0834624	-0.0212371
Atp5b	-0.405421	-0.290496	-0.268504
Atp5c1	-0.419982	-0.247418	-0.280625
Atp5d	-0.0558064	0.0816101	-0.0339483
Atp5e	-0.448044	-0.456691	-0.277192
Atp5g1	-0.17022	-0.0340835	-0.055954
Atp5g2	-1.15615	-0.930297	-0.825106
Atp5g3	-0.435278	-0.146101	-0.227329
Atp5h	0.0247784	-0.0881579	0.123999
Atp5j	-0.840954	-0.762085	-0.816804
Atp5j2	-0.575119	-0.510829	-0.245966
Atp5k	-0.828387	-0.371594	-0.393633
Atp5l	-0.482775	-0.218911	-0.230862
Atp5md	-0.32472	-0.0682842	-0.0436944
Atp5mpl	-0.44257	-0.151656	-0.0548216
Atp5o	-0.288585	-0.191131	-0.167869
Atp5pb	-0.296103	-0.182526	-0.165004
Atp6ap1	0.182624	-0.187844	-0.0929701
Atp6ap1l	3.55243	3.92912	3.03292
Atp6ap2	0.534425	0.267775	0.280894
Atp6v0a1	1.1663	1.18161	1.15396
Atp6v0a2	1.39119	1.4222	1.35175
Atp6v0a4	0.568979	0.481467	0.24991
Atp6v0b	0.633473	0.43038	0.532939
Atp6v0c	0.658075	0.155329	0.0949656
Atp6v0d1	0.582269	0.548777	0.488037
Atp6v0e	0.038059	0.177726	0.100737
Atp6v0e2	0.536764	0.468501	0.486705
Atp6v1a	0.544193	0.532588	0.680541
Atp6v1b2	-0.174687	-0.0930932	-0.0773486
Atp6v1c1	-0.0387691	-0.153635	-0.0868474
Atp6v1c2	2.97814	3.08889	2.54673
Atp6v1d	0.0186767	-0.0351784	0.149001
Atp6v1e1	0.444169	0.56327	0.418967
Atp6v1e2	3.97463	3.58096	4.13384
Atp6v1f	-0.591616	-0.358002	-0.413222
Atp6v1g1	-0.0282254	-0.155369	-0.0406249
Atp6v1h	-0.28598	-0.354234	-0.182402
Atp7a	0.910992	0.796826	0.843139
Atp7b	1.62054	2.258	1.65986
Atp8a1	1.34131	1.37665	1.41033
Atp8a2	-0.299775	0.0426686	-0.404675
Atp8b1	0.451366	1.17898	0.0060268
Atp8b2	0.821273	1.027	0.855968
Atp8b3	1.11335	1.66603	1.25422
Atp8b4	0.389067	1.92952	-0.0277401
Atp8b5	0.606857	0.984608	0.360345
Atp9a	0.95464	1.34209	0.769953
Atp9b	-0.0397702	-0.140615	-0.138762
Atpaf1	-0.49448	-0.652095	-0.543335
Atpaf2	0.0813378	-0.07554	-0.0204798
Atpif1	-0.589308	-0.438062	-0.261325
Atpsckmt	-1.29137	-1.07747	-1.26859
Atr	0.0860249	0.0500519	0.116257
Atraid	0.66132	0.574456	0.512033
Atrip-trex1	0.755735	0.685039	0.785833
Atrn	0.576502	0.47393	0.386991
Atrnl1	0.568868	0.599233	0.679668
Atrx	-1.23742	-1.2636	-1.19433
Atxn1	0.803058	1.35623	0.887784
Atxn10	-0.217393	-0.122584	-0.178892
Atxn1l	0.0252307	0.3507	0.115009
Atxn2	-0.619747	-0.544315	-0.581693
Atxn2l	-0.751004	-0.733399	-0.830114
Atxn3	-0.510556	-0.412422	-0.562285
Atxn7	-0.788267	-0.700878	-1.01846
Atxn7l1	-0.684981	-0.278387	-0.62915
Atxn7l2	-1.45378	-1.33029	-1.57538
Atxn7l3	-0.352799	-0.489342	-0.463897
Atxn7l3b	-0.916552	-0.748227	-0.704573
AU015228	1.46196	0.838011	0.977235
AU015791	3.68418	1.20259	2.87063
AU015836	1.04277	0.672598	0.292184
AU018091	-1.00621	-1.46995	-1.52466
AU019990	0.0732341	1.21205	-1.0252
AU021063	2.24319	4.2025	2.18306
AU021092	0.0751602	-0.279025	-0.318434
AU022252	0.643912	0.748447	0.666688
AU022751	-1.5947	-1.24021	-1.5156
AU022754	-1.70511	2.57493	-1.41491
AU023762	2.5521	4.75847	3.26785
AU040320	1.09123	0.916597	1.05067
AU040972	-0.933532	-2.98139	-2.7651
AU041133	-1.14999	-1.09599	-1.43095
Auh	0.566378	0.744046	0.699714
Aunip	-0.249886	-0.447149	-0.337639
Aup1	-0.464789	-0.532794	-0.569313
Aurka	-0.479008	-0.437317	-0.434989
Aurkaip1	-0.258286	-0.443503	-0.218293
Aurkb	-0.458016	-0.370454	-0.329471
Aurkc	0.902936	1.41361	0.756901
Auts2	-0.535515	-0.256486	-0.620147
AV039307	1.65302	1.7205	2.49321
AV051173	-3.50649	-1.01951	-3.48127
AV205837	1.51538	-1.01491	0.643657
AV320801	-1.80697	0.716262	-1.78176
Aven	-0.615898	-0.67848	-0.829273
Avil	3.01258	3.22085	2.50287
Avl9	-0.252093	-0.236563	-0.179094
Avpi1	0.185074	-0.256222	-0.0851271
Avpr1a	-0.22874	-0.465956	-0.00536789
Avpr1b	5.46836	3.76646	5.12889
AW011738	2.05276	2.33872	2.774
AW146154	0.161662	0.342364	0.238794
AW209491	-2.0544	-2.13632	-1.95044
AW549542	1.38622	0.817792	-0.310177
AW549877	-0.201014	-0.399584	-0.360319
AW551984	0.313814	0.673049	0.71395
AW554918	-0.496661	-0.560655	-0.379555
AW822252	-1.49758	-1.69574	-0.00608192
Awat2	0.378666	-0.410163	-0.172234
Axdnd1	1.2321	2.16814	1.15633
Axin1	-0.464165	-0.66277	-0.669681
Axin2	-0.141737	-0.751521	-0.416939
Axl	0.556538	1.05048	0.544332
AY358078	-0.863552	-0.997698	-0.786481
AY512931	-0.467984	0.0575393	-0.361813
Azi2	-0.465519	-0.445762	-0.393238
Azin1	0.393502	-0.262388	0.0438678
Azin2	3.75856	3.44471	3.35328
B020004J07Rik	0.996411	1.99431	-1.08579
B020031M17Rik	1.55456	1.48343	-0.971318
B130034C11Rik	0.825006	1.00304	0.729399
B230112J18Rik	3.51294	3.712	3.87703
B230118H07Rik	-0.975298	-0.644985	-0.347453
B230119M05Rik	0.238108	1.72065	-0.333095
B230206H07Rik	2.66462	1.91729	2.60245
B230208H11Rik	-1.566	-1.52938	-1.967
B230216N24Rik	1.26323	1.84173	0.911625
B230217C12Rik	0.244611	0.666382	0.616679
B230217O12Rik	-0.385154	0.43706	-0.426979
B230219D22Rik	-0.610779	-0.896315	-0.600524
B230307C23Rik	-1.01345	-0.95393	-0.985861
B230311B06Rik	0.809203	1.27494	1.29572
B230312C02Rik	-0.771821	3.07854	0.487021
B230319C09Rik	2.10165	2.42843	2.84883
B230344G16Rik	2.18575	4.52318	2.20933
B230354K17Rik	0.618628	0.338961	0.445664
B2m	0.172836	0.544325	0.271537
B330016D10Rik	-0.130641	0.0136393	-0.574653
B3galnt1	-0.499047	-0.0185144	-0.885503
B3galnt2	-0.164068	-0.515021	-0.26907
B3galt1	0.108322	-0.422651	0.526552
B3galt4	-3.04221	-2.17107	-3.017
B3galt5	6.72175	4.091	6.56511
B3galt6	-1.05564	-1.0521	-0.851491
[truncated: 15,891 more rows]

## Sheet: ED_Fig_8i_K9ac_peakFreq
pos	value	Lower	Upper	type	peaks
-10000	3.99908356196809e-05	3.57324028033619e-05	4.37384455537836e-05	upREC	H3K9ac_upTSA
-9999	3.99908356196809e-05	3.57324028033619e-05	4.37384455537836e-05	upREC	H3K9ac_upTSA
-9998	3.99908356196809e-05	3.57324028033619e-05	4.37384455537836e-05	upREC	H3K9ac_upTSA
-9997	3.99908356196809e-05	3.57324028033619e-05	4.37384455537836e-05	upREC	H3K9ac_upTSA
-9996	4.01025418644286e-05	3.58815713585842e-05	4.39141543547605e-05	upREC	H3K9ac_upTSA
-9995	4.02142481091763e-05	3.59176728139232e-05	4.39719608898213e-05	upREC	H3K9ac_upTSA
-9994	4.01025418644286e-05	3.58752169444643e-05	4.38840071027367e-05	upREC	H3K9ac_upTSA
-9993	4.02142481091763e-05	3.59114416102151e-05	4.40705869615157e-05	upREC	H3K9ac_upTSA
-9992	4.01025418644286e-05	3.59114416102151e-05	4.39587507185486e-05	upREC	H3K9ac_upTSA
-9991	4.01025418644286e-05	3.59114416102151e-05	4.39587507185486e-05	upREC	H3K9ac_upTSA
-9990	4.01025418644286e-05	3.59114416102151e-05	4.39587507185486e-05	upREC	H3K9ac_upTSA
-9989	4.01025418644286e-05	3.60274981544792e-05	4.3916487979395e-05	upREC	H3K9ac_upTSA
-9988	4.01025418644286e-05	3.61221232932672e-05	4.3916487979395e-05	upREC	H3K9ac_upTSA
-9987	3.99908356196809e-05	3.60317707380806e-05	4.38204727248186e-05	upREC	H3K9ac_upTSA
-9986	3.99908356196809e-05	3.59768014226668e-05	4.37329940473865e-05	upREC	H3K9ac_upTSA
-9985	3.98791293749332e-05	3.59052101968307e-05	4.3717242321522e-05	upREC	H3K9ac_upTSA
-9984	3.98791293749332e-05	3.59052101968307e-05	4.3717242321522e-05	upREC	H3K9ac_upTSA
-9983	3.99908356196809e-05	3.60327930456151e-05	4.37434472834736e-05	upREC	H3K9ac_upTSA
-9982	3.99908356196809e-05	3.60295668497721e-05	4.36559237853557e-05	upREC	H3K9ac_upTSA
-9981	4.01025418644286e-05	3.61797634984036e-05	4.38541046622312e-05	upREC	H3K9ac_upTSA
-9980	4.0325954353924e-05	3.64628655603528e-05	4.41350801274645e-05	upREC	H3K9ac_upTSA
-9979	4.02142481091763e-05	3.63142687392974e-05	4.40231530174861e-05	upREC	H3K9ac_upTSA
-9978	4.01025418644286e-05	3.61387590404926e-05	4.39110706200514e-05	upREC	H3K9ac_upTSA
-9977	4.02142481091763e-05	3.63944843731398e-05	4.40756260142306e-05	upREC	H3K9ac_upTSA
-9976	4.04376605986717e-05	3.66346840979256e-05	4.43031709057216e-05	upREC	H3K9ac_upTSA
-9975	4.0325954353924e-05	3.65305246329984e-05	4.41530579000795e-05	upREC	H3K9ac_upTSA
-9974	4.0325954353924e-05	3.65305246329984e-05	4.41530579000795e-05	upREC	H3K9ac_upTSA
-9973	4.0325954353924e-05	3.65305246329984e-05	4.41530579000795e-05	upREC	H3K9ac_upTSA
-9972	4.04376605986717e-05	3.66764316858301e-05	4.44062545153584e-05	upREC	H3K9ac_upTSA
-9971	4.07727793329149e-05	3.68136907292541e-05	4.4757832429976e-05	upREC	H3K9ac_upTSA
-9970	4.06610730881672e-05	3.67135881422945e-05	4.46120735932003e-05	upREC	H3K9ac_upTSA
-9969	4.06610730881672e-05	3.67135881422945e-05	4.46120735932003e-05	upREC	H3K9ac_upTSA
-9968	4.06610730881672e-05	3.67135881422945e-05	4.46120735932003e-05	upREC	H3K9ac_upTSA
-9967	4.06610730881672e-05	3.68513334070221e-05	4.44997045252618e-05	upREC	H3K9ac_upTSA
-9966	4.06610730881672e-05	3.68513334070221e-05	4.44997045252618e-05	upREC	H3K9ac_upTSA
-9965	4.04376605986717e-05	3.66834473975692e-05	4.41920655608864e-05	upREC	H3K9ac_upTSA
-9964	4.05493668434195e-05	3.66938829849708e-05	4.43604512903771e-05	upREC	H3K9ac_upTSA
-9963	4.04376605986717e-05	3.66938829849708e-05	4.43016008583851e-05	upREC	H3K9ac_upTSA
-9962	4.06610730881672e-05	3.7029976367545e-05	4.44155802052462e-05	upREC	H3K9ac_upTSA
-9961	4.08844855776626e-05	3.71496578916587e-05	4.4546239833322e-05	upREC	H3K9ac_upTSA
-9960	4.09961918224103e-05	3.70974656161374e-05	4.47503320911688e-05	upREC	H3K9ac_upTSA
-9959	4.08844855776626e-05	3.69834305864439e-05	4.46642431935799e-05	upREC	H3K9ac_upTSA
-9958	4.09961918224103e-05	3.70865767195493e-05	4.4863276256078e-05	upREC	H3K9ac_upTSA
-9957	4.08844855776626e-05	3.7037761331744e-05	4.47209363664775e-05	upREC	H3K9ac_upTSA
-9956	4.12196043119057e-05	3.74781008776438e-05	4.50144880657307e-05	upREC	H3K9ac_upTSA
-9955	4.12196043119057e-05	3.74987858271515e-05	4.50800071093756e-05	upREC	H3K9ac_upTSA
-9954	4.13313105566534e-05	3.73566251633045e-05	4.51248385577345e-05	upREC	H3K9ac_upTSA
-9953	4.12196043119057e-05	3.72721371937783e-05	4.49501414373681e-05	upREC	H3K9ac_upTSA
-9952	4.12196043119057e-05	3.72721371937783e-05	4.49501414373681e-05	upREC	H3K9ac_upTSA
-9951	4.12196043119057e-05	3.72721371937783e-05	4.49501414373681e-05	upREC	H3K9ac_upTSA
-9950	4.13313105566534e-05	3.73826273805436e-05	4.50865947776279e-05	upREC	H3K9ac_upTSA
-9949	4.14430168014012e-05	3.74433209847167e-05	4.51394602298852e-05	upREC	H3K9ac_upTSA
-9948	4.12196043119057e-05	3.70967711100167e-05	4.50275993568347e-05	upREC	H3K9ac_upTSA
-9947	4.12196043119057e-05	3.72484652178997e-05	4.49865673652223e-05	upREC	H3K9ac_upTSA
-9946	4.13313105566534e-05	3.75047634494788e-05	4.51755729358144e-05	upREC	H3K9ac_upTSA
-9945	4.13313105566534e-05	3.74453580375354e-05	4.52932385536641e-05	upREC	H3K9ac_upTSA
-9944	4.13313105566534e-05	3.74453580375354e-05	4.52932385536641e-05	upREC	H3K9ac_upTSA
-9943	4.15547230461489e-05	3.75715202849862e-05	4.54532435463045e-05	upREC	H3K9ac_upTSA
-9942	4.16664292908966e-05	3.76143341894937e-05	4.55124452128503e-05	upREC	H3K9ac_upTSA
-9941	4.1889841780392e-05	3.79219508214447e-05	4.56597243032927e-05	upREC	H3K9ac_upTSA
-9940	4.17781355356443e-05	3.7810282401061e-05	4.55635044816594e-05	upREC	H3K9ac_upTSA
-9939	4.17781355356443e-05	3.78072435421826e-05	4.55330713438823e-05	upREC	H3K9ac_upTSA
-9938	4.1889841780392e-05	3.79212860382465e-05	4.56325095002988e-05	upREC	H3K9ac_upTSA
-9937	4.1889841780392e-05	3.79212860382465e-05	4.56325095002988e-05	upREC	H3K9ac_upTSA
-9936	4.1889841780392e-05	3.79212860382465e-05	4.56325095002988e-05	upREC	H3K9ac_upTSA
-9935	4.16664292908966e-05	3.75832224156423e-05	4.54015676853754e-05	upREC	H3K9ac_upTSA
-9934	4.1889841780392e-05	3.78072435421826e-05	4.5544449172648e-05	upREC	H3K9ac_upTSA
-9933	4.17781355356443e-05	3.7600615131875e-05	4.54997609371151e-05	upREC	H3K9ac_upTSA
-9932	4.17781355356443e-05	3.75047634494788e-05	4.54137498744113e-05	upREC	H3K9ac_upTSA
-9931	4.20015480251397e-05	3.78006538542417e-05	4.57800250313201e-05	upREC	H3K9ac_upTSA
-9930	4.20015480251397e-05	3.78006538542417e-05	4.57800250313201e-05	upREC	H3K9ac_upTSA
-9929	4.20015480251397e-05	3.774267739395e-05	4.58461766131092e-05	upREC	H3K9ac_upTSA
-9928	4.17781355356443e-05	3.73517987983665e-05	4.56653675829809e-05	upREC	H3K9ac_upTSA
-9927	4.17781355356443e-05	3.74107852048775e-05	4.55549651535503e-05	upREC	H3K9ac_upTSA
-9926	4.17781355356443e-05	3.74114482628677e-05	4.55974326274921e-05	upREC	H3K9ac_upTSA
-9925	4.20015480251397e-05	3.77918110519047e-05	4.59013277274445e-05	upREC	H3K9ac_upTSA
-9924	4.23366667593828e-05	3.80384918200581e-05	4.61773600473208e-05	upREC	H3K9ac_upTSA
-9923	4.22249605146351e-05	3.80384918200581e-05	4.60950111451166e-05	upREC	H3K9ac_upTSA
-9922	4.22249605146351e-05	3.80384918200581e-05	4.60950111451166e-05	upREC	H3K9ac_upTSA
-9921	4.25600792488783e-05	3.8373523310331e-05	4.66889302062291e-05	upREC	H3K9ac_upTSA
-9920	4.25600792488783e-05	3.8373523310331e-05	4.66889302062291e-05	upREC	H3K9ac_upTSA
-9919	4.24483730041306e-05	3.80982744489026e-05	4.64024862466021e-05	upREC	H3K9ac_upTSA
-9918	4.24483730041306e-05	3.80349270333738e-05	4.64160178698706e-05	upREC	H3K9ac_upTSA
-9917	4.27834917383737e-05	3.85254376812774e-05	4.67861262232265e-05	upREC	H3K9ac_upTSA
-9916	4.28951979831214e-05	3.85781706118246e-05	4.7034077046019e-05	upREC	H3K9ac_upTSA
-9915	4.27834917383737e-05	3.85781706118246e-05	4.69006383112607e-05	upREC	H3K9ac_upTSA
-9914	4.28951979831214e-05	3.86571037705438e-05	4.69743851774299e-05	upREC	H3K9ac_upTSA
-9913	4.28951979831214e-05	3.86571037705438e-05	4.69743851774299e-05	upREC	H3K9ac_upTSA
-9912	4.28951979831214e-05	3.86798041087663e-05	4.68941377007875e-05	upREC	H3K9ac_upTSA
-9911	4.30069042278691e-05	3.87915954501211e-05	4.71055203924142e-05	upREC	H3K9ac_upTSA
-9910	4.31186104726168e-05	3.89339570273906e-05	4.71598477497317e-05	upREC	H3K9ac_upTSA
-9909	4.31186104726168e-05	3.88797882954457e-05	4.70433604414291e-05	upREC	H3K9ac_upTSA
-9908	4.30069042278691e-05	3.87380411664179e-05	4.69860210660986e-05	upREC	H3K9ac_upTSA
-9907	4.31186104726168e-05	3.88598459015858e-05	4.70710025137877e-05	upREC	H3K9ac_upTSA
-9906	4.30069042278691e-05	3.88486824799468e-05	4.68798308451867e-05	upREC	H3K9ac_upTSA
-9905	4.30069042278691e-05	3.88486824799468e-05	4.68798308451867e-05	upREC	H3K9ac_upTSA
-9904	4.33420229621123e-05	3.9154219717137e-05	4.73120888456151e-05	upREC	H3K9ac_upTSA
-9903	4.32303167173645e-05	3.90836733059266e-05	4.71654703149863e-05	upREC	H3K9ac_upTSA
-9902	4.30069042278691e-05	3.87864932256473e-05	4.68112482334498e-05	upREC	H3K9ac_upTSA
-9901	4.30069042278691e-05	3.86362132597823e-05	4.69149722631035e-05	upREC	H3K9ac_upTSA
-9900	4.31186104726168e-05	3.87671846484714e-05	4.70809930620583e-05	upREC	H3K9ac_upTSA
-9899	4.33420229621123e-05	3.91722987964577e-05	4.72028648858627e-05	upREC	H3K9ac_upTSA
-9898	4.31186104726168e-05	3.8960543778617e-05	4.7006875397123e-05	upREC	H3K9ac_upTSA
-9897	4.32303167173645e-05	3.90231676174807e-05	4.7157042836547e-05	upREC	H3K9ac_upTSA
-9896	4.28951979831214e-05	3.87551148684041e-05	4.68638903125582e-05	upREC	H3K9ac_upTSA
-9895	4.27834917383737e-05	3.86435783815734e-05	4.67511520659789e-05	upREC	H3K9ac_upTSA
-9894	4.30069042278691e-05	3.88360901096549e-05	4.68958889612955e-05	upREC	H3K9ac_upTSA
-9893	4.30069042278691e-05	3.87803681166559e-05	4.68984233066128e-05	upREC	H3K9ac_upTSA
-9892	4.2671785493626e-05	3.83972747449412e-05	4.65472969553543e-05	upREC	H3K9ac_upTSA
-9891	4.2671785493626e-05	3.83972747449412e-05	4.65472969553543e-05	upREC	H3K9ac_upTSA
-9890	4.24483730041306e-05	3.81510970364835e-05	4.61804603787446e-05	upREC	H3K9ac_upTSA
-9889	4.24483730041306e-05	3.8175524047842e-05	4.62938350373055e-05	upREC	H3K9ac_upTSA
-9888	4.25600792488783e-05	3.82952875388146e-05	4.65158606818617e-05	upREC	H3K9ac_upTSA
-9887	4.25600792488783e-05	3.82816551215705e-05	4.65752700571947e-05	upREC	H3K9ac_upTSA
-9886	4.2671785493626e-05	3.83127275109745e-05	4.66636667659856e-05	upREC	H3K9ac_upTSA
-9885	4.25600792488783e-05	3.82607735728233e-05	4.65093960095122e-05	upREC	H3K9ac_upTSA
-9884	4.2671785493626e-05	3.83203670794908e-05	4.68256354368176e-05	upREC	H3K9ac_upTSA
-9883	4.2671785493626e-05	3.83203670794908e-05	4.68256354368176e-05	upREC	H3K9ac_upTSA
-9882	4.25600792488783e-05	3.81735336687196e-05	4.66641276056593e-05	upREC	H3K9ac_upTSA
-9881	4.2671785493626e-05	3.83507060309499e-05	4.67255944195649e-05	upREC	H3K9ac_upTSA
-9880	4.24483730041306e-05	3.81087142426301e-05	4.63222640885874e-05	upREC	H3K9ac_upTSA
-9879	4.24483730041306e-05	3.82179555091588e-05	4.64851150827606e-05	upREC	H3K9ac_upTSA
-9878	4.25600792488783e-05	3.82756546161601e-05	4.64851150827606e-05	upREC	H3K9ac_upTSA
-9877	4.25600792488783e-05	3.82756546161601e-05	4.64851150827606e-05	upREC	H3K9ac_upTSA
-9876	4.24483730041306e-05	3.81065965890626e-05	4.63629501882794e-05	upREC	H3K9ac_upTSA
-9875	4.24483730041306e-05	3.81659391680455e-05	4.63927038537873e-05	upREC	H3K9ac_upTSA
-9874	4.23366667593828e-05	3.81065965890626e-05	4.62297636396712e-05	upREC	H3K9ac_upTSA
-9873	4.23366667593828e-05	3.80927147247491e-05	4.62704908257749e-05	upREC	H3K9ac_upTSA
-9872	4.22249605146351e-05	3.80927147247491e-05	4.61679988781838e-05	upREC	H3K9ac_upTSA
-9871	4.21132542698874e-05	3.79398066435476e-05	4.60862013800955e-05	upREC	H3K9ac_upTSA
-9870	4.20015480251397e-05	3.77932392095298e-05	4.59240315606203e-05	upREC	H3K9ac_upTSA
-9869	4.21132542698874e-05	3.8029681321654e-05	4.60862013800955e-05	upREC	H3K9ac_upTSA
-9868	4.21132542698874e-05	3.80856495899483e-05	4.61979000115325e-05	upREC	H3K9ac_upTSA
-9867	4.21132542698874e-05	3.79473750527896e-05	4.6218207408252e-05	upREC	H3K9ac_upTSA
-9866	4.22249605146351e-05	3.81179568505495e-05	4.62922954513394e-05	upREC	H3K9ac_upTSA
-9865	4.2671785493626e-05	3.84904092453025e-05	4.68899707860353e-05	upREC	H3K9ac_upTSA
-9864	4.25600792488783e-05	3.84376234064676e-05	4.69095054109686e-05	upREC	H3K9ac_upTSA
-9863	4.27834917383737e-05	3.85996552050644e-05	4.71859593895125e-05	upREC	H3K9ac_upTSA
-9862	4.27834917383737e-05	3.85996552050644e-05	4.71859593895125e-05	upREC	H3K9ac_upTSA
-9861	4.28951979831214e-05	3.85940652310556e-05	4.72301844240104e-05	upREC	H3K9ac_upTSA
-9860	4.31186104726168e-05	3.88137457637513e-05	4.74544643069425e-05	upREC	H3K9ac_upTSA
-9859	4.31186104726168e-05	3.88137457637513e-05	4.74544643069425e-05	upREC	H3K9ac_upTSA
-9858	4.32303167173645e-05	3.8985617903455e-05	4.75008839879859e-05	upREC	H3K9ac_upTSA
-9857	4.32303167173645e-05	3.88751817962439e-05	4.74544643069425e-05	upREC	H3K9ac_upTSA
-9856	4.30069042278691e-05	3.87615626281478e-05	4.71516690338674e-05	upREC	H3K9ac_upTSA
-9855	4.31186104726168e-05	3.8821407130198e-05	4.71516690338674e-05	upREC	H3K9ac_upTSA
-9854	4.32303167173645e-05	3.8985617903455e-05	4.72637266544768e-05	upREC	H3K9ac_upTSA
-9853	4.32303167173645e-05	3.89257734014049e-05	4.72210283634246e-05	upREC	H3K9ac_upTSA
-9852	4.33420229621123e-05	3.8985617903455e-05	4.73508248872347e-05	upREC	H3K9ac_upTSA
-9851	4.32303167173645e-05	3.88044724908368e-05	4.73508248872347e-05	upREC	H3K9ac_upTSA
-9850	4.33420229621123e-05	3.89628132309508e-05	4.77436087330999e-05	upREC	H3K9ac_upTSA
-9849	4.345372920686e-05	3.91473259333629e-05	4.77734696805221e-05	upREC	H3K9ac_upTSA
-9848	4.345372920686e-05	3.91050225000429e-05	4.7850177550957e-05	upREC	H3K9ac_upTSA
-9847	4.35654354516077e-05	3.92374877899806e-05	4.79657496563876e-05	upREC	H3K9ac_upTSA
-9846	4.36771416963554e-05	3.934955320978e-05	4.8021957978037e-05	upREC	H3K9ac_upTSA
-9845	4.39005541858508e-05	3.96001966158013e-05	4.83244401294113e-05	upREC	H3K9ac_upTSA
-9844	4.37888479411031e-05	3.94754431967302e-05	4.82749175648062e-05	upREC	H3K9ac_upTSA
-9843	4.37888479411031e-05	3.95388632513153e-05	4.83076646903021e-05	upREC	H3K9ac_upTSA
-9842	4.37888479411031e-05	3.95388632513153e-05	4.83076646903021e-05	upREC	H3K9ac_upTSA
-9841	4.37888479411031e-05	3.94676175067243e-05	4.83076646903021e-05	upREC	H3K9ac_upTSA
-9840	4.36771416963554e-05	3.9415380974675e-05	4.82157423330964e-05	upREC	H3K9ac_upTSA
-9839	4.35654354516077e-05	3.93890915431208e-05	4.81245516817904e-05	upREC	H3K9ac_upTSA
-9838	4.35654354516077e-05	3.9272484418853e-05	4.81300451761075e-05	upREC	H3K9ac_upTSA
-9837	4.39005541858508e-05	3.96468236449582e-05	4.84233346099718e-05	upREC	H3K9ac_upTSA
-9836	4.40122604305985e-05	3.98705738650557e-05	4.85666551919133e-05	upREC	H3K9ac_upTSA
-9835	4.39005541858508e-05	3.97206742408309e-05	4.83813709354141e-05	upREC	H3K9ac_upTSA
-9834	4.39005541858508e-05	3.97206742408309e-05	4.83813709354141e-05	upREC	H3K9ac_upTSA
-9833	4.39005541858508e-05	3.98436698649471e-05	4.83635903628409e-05	upREC	H3K9ac_upTSA
-9832	4.41239666753462e-05	4.00539760662081e-05	4.85713851415266e-05	upREC	H3K9ac_upTSA
-9831	4.40122604305985e-05	3.99451243916766e-05	4.85187099071122e-05	upREC	H3K9ac_upTSA
-9830	4.35654354516077e-05	3.9494526554449e-05	4.79925686239519e-05	upREC	H3K9ac_upTSA
-9829	4.35654354516077e-05	3.95662240868094e-05	4.80886173802383e-05	upREC	H3K9ac_upTSA
-9828	4.37888479411031e-05	3.98452514989827e-05	4.82557660910695e-05	upREC	H3K9ac_upTSA
-9827	4.37888479411031e-05	3.98013552497003e-05	4.8118546136082e-05	upREC	H3K9ac_upTSA
-9826	4.37888479411031e-05	3.97420314010958e-05	4.80122011159047e-05	upREC	H3K9ac_upTSA
-9825	4.37888479411031e-05	3.97420314010958e-05	4.80122011159047e-05	upREC	H3K9ac_upTSA
-9824	4.40122604305985e-05	4.00461879611954e-05	4.8334599818449e-05	upREC	H3K9ac_upTSA
-9823	4.4235672920094e-05	4.02645662734295e-05	4.86063675449144e-05	upREC	H3K9ac_upTSA
-9822	4.41239666753462e-05	4.02309845451573e-05	4.84576420252229e-05	upREC	H3K9ac_upTSA
-9821	4.4235672920094e-05	4.02902683154348e-05	4.85754385720201e-05	upREC	H3K9ac_upTSA
-9820	4.4235672920094e-05	4.02384985976516e-05	4.8562100906394e-05	upREC	H3K9ac_upTSA
-9819	4.44590854095894e-05	4.05081900731619e-05	4.87999990799884e-05	upREC	H3K9ac_upTSA
-9818	4.43473791648417e-05	4.0396923961658e-05	4.87326008736291e-05	upREC	H3K9ac_upTSA
-9817	4.43473791648417e-05	4.03664999320692e-05	4.86597529378118e-05	upREC	H3K9ac_upTSA
-9816	4.43473791648417e-05	4.03664999320692e-05	4.86597529378118e-05	upREC	H3K9ac_upTSA
-9815	4.44590854095894e-05	4.04132430871749e-05	4.87809578698935e-05	upREC	H3K9ac_upTSA
-9814	4.44590854095894e-05	4.04132430871749e-05	4.87809578698935e-05	upREC	H3K9ac_upTSA
-9813	4.45707916543371e-05	4.04812725198733e-05	4.88298774061167e-05	upREC	H3K9ac_upTSA
-9812	4.44590854095894e-05	4.03215636922494e-05	4.87849066817006e-05	upREC	H3K9ac_upTSA
-9811	4.43473791648417e-05	4.03589078169976e-05	4.88154594691995e-05	upREC	H3K9ac_upTSA
-9810	4.45707916543371e-05	4.06281424256904e-05	4.90549453573152e-05	upREC	H3K9ac_upTSA
-9809	4.46824978990848e-05	4.0691036790786e-05	4.91251164439169e-05	upREC	H3K9ac_upTSA
-9808	4.46824978990848e-05	4.0691036790786e-05	4.91251164439169e-05	upREC	H3K9ac_upTSA
-9807	4.4235672920094e-05	4.03076659568357e-05	4.86292900908287e-05	upREC	H3K9ac_upTSA
-9806	4.4235672920094e-05	4.03076659568357e-05	4.86292900908287e-05	upREC	H3K9ac_upTSA
-9805	4.4235672920094e-05	4.04765987879819e-05	4.86294021509907e-05	upREC	H3K9ac_upTSA
-9804	4.4235672920094e-05	4.04765987879819e-05	4.86294021509907e-05	upREC	H3K9ac_upTSA
-9803	4.41239666753462e-05	4.03619023468179e-05	4.8484204634987e-05	upREC	H3K9ac_upTSA
-9802	4.4235672920094e-05	4.03825239296932e-05	4.85872105772886e-05	upREC	H3K9ac_upTSA
-9801	4.41239666753462e-05	4.03302297280292e-05	4.8354297905497e-05	upREC	H3K9ac_upTSA
-9800	4.40122604305985e-05	4.01510621506792e-05	4.8344525630589e-05	upREC	H3K9ac_upTSA
-9799	4.41239666753462e-05	4.02110491699755e-05	4.84393599638751e-05	upREC	H3K9ac_upTSA
-9798	4.37888479411031e-05	3.9908715471924e-05	4.80276036173135e-05	upREC	H3K9ac_upTSA
-9797	4.40122604305985e-05	4.00785926975313e-05	4.82434483403998e-05	upREC	H3K9ac_upTSA
-9796	4.4235672920094e-05	4.02416123483855e-05	4.84793883514159e-05	upREC	H3K9ac_upTSA
-9795	4.39005541858508e-05	4.00808859506845e-05	4.80553645573566e-05	upREC	H3K9ac_upTSA
-9794	4.40122604305985e-05	4.0191409194033e-05	4.8137777865474e-05	upREC	H3K9ac_upTSA
-9793	4.39005541858508e-05	4.00375498044597e-05	4.80749124853234e-05	upREC	H3K9ac_upTSA
-9792	4.37888479411031e-05	3.99089982481009e-05	4.79473336814818e-05	upREC	H3K9ac_upTSA
-9791	4.37888479411031e-05	3.99089982481009e-05	4.79473336814818e-05	upREC	H3K9ac_upTSA
-9790	4.39005541858508e-05	4.00209940519336e-05	4.80666155328945e-05	upREC	H3K9ac_upTSA
-9789	4.39005541858508e-05	3.99444910655913e-05	4.7980855929824e-05	upREC	H3K9ac_upTSA
-9788	4.37888479411031e-05	3.98493907901902e-05	4.79142357691296e-05	upREC	H3K9ac_upTSA
-9787	4.36771416963554e-05	3.97182576507666e-05	4.77872323524486e-05	upREC	H3K9ac_upTSA
-9786	4.35654354516077e-05	3.95236466754152e-05	4.77162511424885e-05	upREC	H3K9ac_upTSA
-9785	4.36771416963554e-05	3.96299666650892e-05	4.7829013571214e-05	upREC	H3K9ac_upTSA
-9784	4.35654354516077e-05	3.96323856770864e-05	4.76714570550628e-05	upREC	H3K9ac_upTSA
-9783	4.33420229621123e-05	3.95053127975649e-05	4.74156129473778e-05	upREC	H3K9ac_upTSA
-9782	4.32303167173645e-05	3.93399798009204e-05	4.72908164632146e-05	upREC	H3K9ac_upTSA
-9781	4.35654354516077e-05	3.96068668318615e-05	4.76831735893485e-05	upREC	H3K9ac_upTSA
-9780	4.35654354516077e-05	3.96068668318615e-05	4.76831735893485e-05	upREC	H3K9ac_upTSA
-9779	4.35654354516077e-05	3.96068668318615e-05	4.76831735893485e-05	upREC	H3K9ac_upTSA
-9778	4.32303167173645e-05	3.92694078541117e-05	4.7302332997096e-05	upREC	H3K9ac_upTSA
-9777	4.31186104726168e-05	3.92151480961536e-05	4.72941589567767e-05	upREC	H3K9ac_upTSA
-9776	4.30069042278691e-05	3.90838150732112e-05	4.71205161833599e-05	upREC	H3K9ac_upTSA
-9775	4.30069042278691e-05	3.90838150732112e-05	4.71205161833599e-05	upREC	H3K9ac_upTSA
-9774	4.30069042278691e-05	3.90838150732112e-05	4.71205161833599e-05	upREC	H3K9ac_upTSA
-9773	4.30069042278691e-05	3.9115900694482e-05	4.73466726047597e-05	upREC	H3K9ac_upTSA
-9772	4.27834917383737e-05	3.88712051173447e-05	4.71520845028002e-05	upREC	H3K9ac_upTSA
-9771	4.2671785493626e-05	3.87647377309775e-05	4.70041350010228e-05	upREC	H3K9ac_upTSA
-9770	4.27834917383737e-05	3.89181663796681e-05	4.71159633447813e-05	upREC	H3K9ac_upTSA
-9769	4.24483730041306e-05	3.84798683378807e-05	4.6785357449775e-05	upREC	H3K9ac_upTSA
-9768	4.23366667593828e-05	3.84454114322855e-05	4.67265656515162e-05	upREC	H3K9ac_upTSA
-9767	4.20015480251397e-05	3.8163847950412e-05	4.62266897562162e-05	upREC	H3K9ac_upTSA
-9766	4.1889841780392e-05	3.80162591871895e-05	4.61133530517928e-05	upREC	H3K9ac_upTSA
-9765	4.20015480251397e-05	3.81285563644459e-05	4.61133530517928e-05	upREC	H3K9ac_upTSA
-9764	4.17781355356443e-05	3.79176118337131e-05	4.59302708196232e-05	upREC	H3K9ac_upTSA
-9763	4.1889841780392e-05	3.79747682944043e-05	4.6086236406256e-05	upREC	H3K9ac_upTSA
-9762	4.1889841780392e-05	3.79747682944043e-05	4.6086236406256e-05	upREC	H3K9ac_upTSA
-9761	4.1889841780392e-05	3.79747682944043e-05	4.6086236406256e-05	upREC	H3K9ac_upTSA
-9760	4.1889841780392e-05	3.80093734949819e-05	4.59673023350926e-05	upREC	H3K9ac_upTSA
-9759	4.20015480251397e-05	3.80983125946883e-05	4.61096247172944e-05	upREC	H3K9ac_upTSA
-9758	4.20015480251397e-05	3.80983125946883e-05	4.61096247172944e-05	upREC	H3K9ac_upTSA
-9757	4.21132542698874e-05	3.81911387895216e-05	4.62701718314052e-05	upREC	H3K9ac_upTSA
-9756	4.22249605146351e-05	3.82433863007145e-05	4.64106619699612e-05	upREC	H3K9ac_upTSA
-9755	4.21132542698874e-05	3.81103603395912e-05	4.62735739032216e-05	upREC	H3K9ac_upTSA
-9754	4.20015480251397e-05	3.79896191444654e-05	4.60828154222618e-05	upREC	H3K9ac_upTSA
-9753	4.16664292908966e-05	3.76528582258632e-05	4.57617739889658e-05	upREC	H3K9ac_upTSA
-9752	4.17781355356443e-05	3.77082959885166e-05	4.59413155025209e-05	upREC	H3K9ac_upTSA
-9751	4.14430168014012e-05	3.74377025566366e-05	4.54780378772092e-05	upREC	H3K9ac_upTSA
-9750	4.14430168014012e-05	3.74377025566366e-05	4.54780378772092e-05	upREC	H3K9ac_upTSA
-9749	4.14430168014012e-05	3.73512067698517e-05	4.55660913131926e-05	upREC	H3K9ac_upTSA
-9748	4.15547230461489e-05	3.74377025566366e-05	4.5648175991247e-05	upREC	H3K9ac_upTSA
-9747	4.14430168014012e-05	3.73211800979352e-05	4.55282298671569e-05	upREC	H3K9ac_upTSA
-9746	4.12196043119057e-05	3.70809754754455e-05	4.53584796989448e-05	upREC	H3K9ac_upTSA
-9745	4.12196043119057e-05	3.71108311063923e-05	4.52983526815228e-05	upREC	H3K9ac_upTSA
-9744	4.1107898067158e-05	3.69563309145228e-05	4.51115498212496e-05	upREC	H3K9ac_upTSA
-9743	4.09961918224103e-05	3.68195646587249e-05	4.5089625113137e-05	upREC	H3K9ac_upTSA
-9742	4.08844855776626e-05	3.67519050435572e-05	4.48887767357126e-05	upREC	H3K9ac_upTSA
-9741	4.1107898067158e-05	3.69090656076316e-05	4.52224667036418e-05	upREC	H3K9ac_upTSA
-9740	4.1107898067158e-05	3.68514011619207e-05	4.530764612831e-05	upREC	H3K9ac_upTSA
-9739	4.12196043119057e-05	3.69035464732682e-05	4.52707310620228e-05	upREC	H3K9ac_upTSA
-9738	4.12196043119057e-05	3.69035464732682e-05	4.52707310620228e-05	upREC	H3K9ac_upTSA
-9737	4.1107898067158e-05	3.67423280845438e-05	4.50568835572995e-05	upREC	H3K9ac_upTSA
-9736	4.12196043119057e-05	3.69564706889133e-05	4.53511282795074e-05	upREC	H3K9ac_upTSA
-9735	4.12196043119057e-05	3.69564706889133e-05	4.53511282795074e-05	upREC	H3K9ac_upTSA
-9734	4.09961918224103e-05	3.67645710585506e-05	4.5164284833241e-05	upREC	H3K9ac_upTSA
-9733	4.08844855776626e-05	3.66108117646583e-05	4.49580075761756e-05	upREC	H3K9ac_upTSA
-9732	4.09961918224103e-05	3.67645710585506e-05	4.50625105248427e-05	upREC	H3K9ac_upTSA
-9731	4.1107898067158e-05	3.68704220847714e-05	4.516663899593e-05	upREC	H3K9ac_upTSA
-9730	4.08844855776626e-05	3.67457704874373e-05	4.49172204994308e-05	upREC	H3K9ac_upTSA
-9729	4.07727793329149e-05	3.66362443317226e-05	4.48053376188978e-05	upREC	H3K9ac_upTSA
-9728	4.06610730881672e-05	3.65032656052124e-05	4.4755803149604e-05	upREC	H3K9ac_upTSA
-9727	4.06610730881672e-05	3.65032656052124e-05	4.4755803149604e-05	upREC	H3K9ac_upTSA
-9726	4.05493668434195e-05	3.64001034993865e-05	4.47505692895498e-05	upREC	H3K9ac_upTSA
-9725	4.02142481091763e-05	3.60095318042837e-05	4.4451610760448e-05	upREC	H3K9ac_upTSA
-9724	4.0325954353924e-05	3.61509960390961e-05	4.45038858727758e-05	upREC	H3K9ac_upTSA
-9723	4.04376605986717e-05	3.6219504351086e-05	4.46360738110722e-05	upREC	H3K9ac_upTSA
-9722	4.04376605986717e-05	3.62594267278266e-05	4.4514949733114e-05	upREC	H3K9ac_upTSA
-9721	4.05493668434195e-05	3.63744931578498e-05	4.48492579308531e-05	upREC	H3K9ac_upTSA
-9720	4.07727793329149e-05	3.65108151997025e-05	4.50954287003515e-05	upREC	H3K9ac_upTSA
-9719	4.08844855776626e-05	3.66276647125684e-05	4.51404928121012e-05	upREC	H3K9ac_upTSA
-9718	4.08844855776626e-05	3.66807706421498e-05	4.51908855659386e-05	upREC	H3K9ac_upTSA
-9717	4.08844855776626e-05	3.66879772503054e-05	4.51685534443359e-05	upREC	H3K9ac_upTSA
-9716	4.08844855776626e-05	3.66879772503054e-05	4.51685534443359e-05	upREC	H3K9ac_upTSA
-9715	4.08844855776626e-05	3.67213232727977e-05	4.49590236634157e-05	upREC	H3K9ac_upTSA
-9714	4.07727793329149e-05	3.66218755273822e-05	4.49484514010273e-05	upREC	H3K9ac_upTSA
-9713	4.08844855776626e-05	3.67275536103568e-05	4.51922910394581e-05	upREC	H3K9ac_upTSA
-9712	4.07727793329149e-05	3.66155793615447e-05	4.50134572418433e-05	upREC	H3K9ac_upTSA
-9711	4.08844855776626e-05	3.67093123884713e-05	4.5133097877573e-05	upREC	H3K9ac_upTSA
-9710	4.07727793329149e-05	3.66040781817531e-05	4.50068275612697e-05	upREC	H3K9ac_upTSA
-9709	4.05493668434195e-05	3.65495062351686e-05	4.47228549073816e-05	upREC	H3K9ac_upTSA
-9708	4.06610730881672e-05	3.66245912662503e-05	4.48801087422681e-05	upREC	H3K9ac_upTSA
-9707	4.06610730881672e-05	3.66245912662503e-05	4.48801087422681e-05	upREC	H3K9ac_upTSA
-9706	4.07727793329149e-05	3.67054806527007e-05	4.50176358187149e-05	upREC	H3K9ac_upTSA
-9705	4.05493668434195e-05	3.64893867762927e-05	4.48798403804749e-05	upREC	H3K9ac_upTSA
-9704	4.04376605986717e-05	3.63591741931792e-05	4.46910343865727e-05	upREC	H3K9ac_upTSA
-9703	4.04376605986717e-05	3.64226524205078e-05	4.47554065143388e-05	upREC	H3K9ac_upTSA
-9702	4.02142481091763e-05	3.61392397302938e-05	4.44517744760328e-05	upREC	H3K9ac_upTSA
-9701	4.01025418644286e-05	3.60580806814295e-05	4.43236613953397e-05	upREC	H3K9ac_upTSA
-9700	4.01025418644286e-05	3.60580806814295e-05	4.43236613953397e-05	upREC	H3K9ac_upTSA
-9699	4.02142481091763e-05	3.62346388049712e-05	4.44173574517015e-05	upREC	H3K9ac_upTSA
-9698	4.0325954353924e-05	3.63712751477131e-05	4.44373536833437e-05	upREC	H3K9ac_upTSA
-9697	4.0325954353924e-05	3.6287984580948e-05	4.45379283538326e-05	upREC	H3K9ac_upTSA
-9696	4.05493668434195e-05	3.66198536672271e-05	4.48194001747688e-05	upREC	H3K9ac_upTSA
-9695	4.05493668434195e-05	3.66198536672271e-05	4.48194001747688e-05	upREC	H3K9ac_upTSA
-9694	4.05493668434195e-05	3.65899374975582e-05	4.46903500684642e-05	upREC	H3K9ac_upTSA
-9693	4.05493668434195e-05	3.64408019969414e-05	4.47589086113021e-05	upREC	H3K9ac_upTSA
-9692	4.06610730881672e-05	3.65324050779942e-05	4.48464020207693e-05	upREC	H3K9ac_upTSA
-9691	4.08844855776626e-05	3.67450909128891e-05	4.51755993109574e-05	upREC	H3K9ac_upTSA
-9690	4.08844855776626e-05	3.66125484309776e-05	4.5262336771003e-05	upREC	H3K9ac_upTSA
-9689	4.08844855776626e-05	3.66125484309776e-05	4.5262336771003e-05	upREC	H3K9ac_upTSA
-9688	4.06610730881672e-05	3.64997805466696e-05	4.50162572014388e-05	upREC	H3K9ac_upTSA
-9687	4.05493668434195e-05	3.64274303928445e-05	4.50144587774024e-05	upREC	H3K9ac_upTSA
-9686	4.0325954353924e-05	3.6148058673138e-05	4.4622252938254e-05	upREC	H3K9ac_upTSA
-9685	4.04376605986717e-05	3.63195229841803e-05	4.4681340964558e-05	upREC	H3K9ac_upTSA
-9684	4.04376605986717e-05	3.63514323957638e-05	4.47233191059983e-05	upREC	H3K9ac_upTSA
-9683	4.04376605986717e-05	3.63145810175728e-05	4.4793063628938e-05	upREC	H3K9ac_upTSA
-9682	4.02142481091763e-05	3.60734748182522e-05	4.45317696849984e-05	upREC	H3K9ac_upTSA
-9681	4.01025418644286e-05	3.59554696674606e-05	4.44764465970312e-05	upREC	H3K9ac_upTSA
-9680	4.01025418644286e-05	3.59278808531571e-05	4.44293860900066e-05	upREC	H3K9ac_upTSA
-9679	3.98791293749332e-05	3.55872033395725e-05	4.41260200431193e-05	upREC	H3K9ac_upTSA
-9678	3.954401064069e-05	3.51781676842269e-05	4.36913413108359e-05	upREC	H3K9ac_upTSA
-9677	3.96557168854378e-05	3.54042028358969e-05	4.3702394406438e-05	upREC	H3K9ac_upTSA
-9676	3.954401064069e-05	3.53259180884337e-05	4.3647715231873e-05	upREC	H3K9ac_upTSA
-9675	3.954401064069e-05	3.53194755559118e-05	4.36576275065421e-05	upREC	H3K9ac_upTSA
-9674	3.954401064069e-05	3.53194755559118e-05	4.36576275065421e-05	upREC	H3K9ac_upTSA
-9673	3.96557168854378e-05	3.54312233352756e-05	4.38711018303701e-05	upREC	H3K9ac_upTSA
-9672	3.954401064069e-05	3.53738260663745e-05	4.37060980417055e-05	upREC	H3K9ac_upTSA
-9671	3.93205981511946e-05	3.51756062308119e-05	4.34676851420528e-05	upREC	H3K9ac_upTSA
-9670	3.954401064069e-05	3.51929983428971e-05	4.35805652417068e-05	upREC	H3K9ac_upTSA
-9669	3.94323043959423e-05	3.51305747313845e-05	4.33072145954781e-05	upREC	H3K9ac_upTSA
-9668	3.94323043959423e-05	3.51305747313845e-05	4.33072145954781e-05	upREC	H3K9ac_upTSA
-9667	3.94323043959423e-05	3.51305747313845e-05	4.33072145954781e-05	upREC	H3K9ac_upTSA
-9666	3.94323043959423e-05	3.51214876535917e-05	4.34111225836997e-05	upREC	H3K9ac_upTSA
-9665	3.954401064069e-05	3.52919905835626e-05	4.3450666311813e-05	upREC	H3K9ac_upTSA
-9664	3.96557168854378e-05	3.53864341673669e-05	4.35597078779394e-05	upREC	H3K9ac_upTSA
-9663	3.96557168854378e-05	3.54107917588342e-05	4.35403442453535e-05	upREC	H3K9ac_upTSA
-9662	3.98791293749332e-05	3.55576098580539e-05	4.37843026033201e-05	upREC	H3K9ac_upTSA
-9661	3.96557168854378e-05	3.54012940764246e-05	4.35754666665919e-05	upREC	H3K9ac_upTSA
-9660	3.96557168854378e-05	3.54012940764246e-05	4.35754666665919e-05	upREC	H3K9ac_upTSA
-9659	3.954401064069e-05	3.53103307661222e-05	4.34322580907132e-05	upREC	H3K9ac_upTSA
-9658	3.954401064069e-05	3.53103307661222e-05	4.34322580907132e-05	upREC	H3K9ac_upTSA
-9657	3.96557168854378e-05	3.54044380857591e-05	4.35228080418515e-05	upREC	H3K9ac_upTSA
-9656	3.97674231301855e-05	3.5557259248647e-05	4.35985213876452e-05	upREC	H3K9ac_upTSA
-9655	3.96557168854378e-05	3.54090890044512e-05	4.35491364952793e-05	upREC	H3K9ac_upTSA
-9654	3.96557168854378e-05	3.54090890044512e-05	4.35491364952793e-05	upREC	H3K9ac_upTSA
-9653	3.954401064069e-05	3.52248292935669e-05	4.35382340690875e-05	upREC	H3K9ac_upTSA
-9652	3.94323043959423e-05	3.52248292935669e-05	4.34288890289419e-05	upREC	H3K9ac_upTSA
-9651	3.93205981511946e-05	3.49780757306737e-05	4.32958640775413e-05	upREC	H3K9ac_upTSA
-9650	3.94323043959423e-05	3.50585803189379e-05	4.33580478960194e-05	upREC	H3K9ac_upTSA
-9649	3.96557168854378e-05	3.53412898609276e-05	4.3515270409154e-05	upREC	H3K9ac_upTSA
-9648	3.96557168854378e-05	3.54291367592665e-05	4.37080288841166e-05	upREC	H3K9ac_upTSA
-9647	3.98791293749332e-05	3.57949413188826e-05	4.38250213040887e-05	upREC	H3K9ac_upTSA
-9646	4.0325954353924e-05	3.61932138118221e-05	4.42654389540848e-05	upREC	H3K9ac_upTSA
-9645	4.0325954353924e-05	3.62012614806935e-05	4.42384219403417e-05	upREC	H3K9ac_upTSA
-9644	4.06610730881672e-05	3.65896532220305e-05	4.46375242627556e-05	upREC	H3K9ac_upTSA
-9643	4.1107898067158e-05	3.72240004472675e-05	4.50847472778835e-05	upREC	H3K9ac_upTSA
-9642	4.08844855776626e-05	3.67928914143737e-05	4.47591622139213e-05	upREC	H3K9ac_upTSA
-9641	4.08844855776626e-05	3.69041847538454e-05	4.47909871809289e-05	upREC	H3K9ac_upTSA
-9640	4.08844855776626e-05	3.69483696672063e-05	4.48721909462945e-05	upREC	H3K9ac_upTSA
-9639	4.04376605986717e-05	3.65302144637754e-05	4.43451484143502e-05	upREC	H3K9ac_upTSA
-9638	4.02142481091763e-05	3.62473167710724e-05	4.41730861139904e-05	upREC	H3K9ac_upTSA
-9637	4.01025418644286e-05	3.61510841090738e-05	4.40605849064248e-05	upREC	H3K9ac_upTSA
-9636	3.98791293749332e-05	3.59340633960957e-05	4.37130703578064e-05	upREC	H3K9ac_upTSA
-9635	3.96557168854378e-05	3.5657446018166e-05	4.35249051407837e-05	upREC	H3K9ac_upTSA
-9634	3.954401064069e-05	3.56406829554878e-05	4.34825337654782e-05	upREC	H3K9ac_upTSA
-9633	3.954401064069e-05	3.55109424298429e-05	4.34299186651113e-05	upREC	H3K9ac_upTSA
-9632	3.94323043959423e-05	3.53851626543104e-05	4.32396932553527e-05	upREC	H3K9ac_upTSA
-9631	3.93205981511946e-05	3.52289836359933e-05	4.30784484610544e-05	upREC	H3K9ac_upTSA
-9630	3.90971856616992e-05	3.50289223936894e-05	4.28540611064749e-05	upREC	H3K9ac_upTSA
-9629	3.92088919064469e-05	3.50837728246023e-05	4.29664943843338e-05	upREC	H3K9ac_upTSA
-9628	3.92088919064469e-05	3.51752086097167e-05	4.29398179239349e-05	upREC	H3K9ac_upTSA
-9627	3.90971856616992e-05	3.51543634351334e-05	4.2885922592115e-05	upREC	H3K9ac_upTSA
-9626	3.93205981511946e-05	3.53286239374207e-05	4.31272562007507e-05	upREC	H3K9ac_upTSA
-9625	3.93205981511946e-05	3.54353267368201e-05	4.31376472138152e-05	upREC	H3K9ac_upTSA
-9624	3.93205981511946e-05	3.54747036417186e-05	4.3187362160069e-05	upREC	H3K9ac_upTSA
-9623	3.93205981511946e-05	3.54805380157103e-05	4.33393252439809e-05	upREC	H3K9ac_upTSA
-9622	3.94323043959423e-05	3.56461239335544e-05	4.33503700401369e-05	upREC	H3K9ac_upTSA
-9621	3.954401064069e-05	3.577230084705e-05	4.35288239083075e-05	upREC	H3K9ac_upTSA
-9620	3.93205981511946e-05	3.55294131890168e-05	4.32625116180825e-05	upREC	H3K9ac_upTSA
-9619	3.90971856616992e-05	3.51047420191628e-05	4.31139271863028e-05	upREC	H3K9ac_upTSA
-9618	3.89854794169515e-05	3.50695373656643e-05	4.28648875058341e-05	upREC	H3K9ac_upTSA
-9617	3.90971856616992e-05	3.51629497769782e-05	4.29746269586565e-05	upREC	H3K9ac_upTSA
-9616	3.90971856616992e-05	3.51804994765351e-05	4.29480453584177e-05	upREC	H3K9ac_upTSA
-9615	3.92088919064469e-05	3.53054733515722e-05	4.30456306573244e-05	upREC	H3K9ac_upTSA
-9614	3.89854794169515e-05	3.49455199343657e-05	4.29043142957728e-05	upREC	H3K9ac_upTSA
-9613	3.92088919064469e-05	3.52370263943062e-05	4.32398876060013e-05	upREC	H3K9ac_upTSA
-9612	3.90971856616992e-05	3.5153175677697e-05	4.30401215502655e-05	upREC	H3K9ac_upTSA
-9611	3.92088919064469e-05	3.52411384850632e-05	4.32068252567476e-05	upREC	H3K9ac_upTSA
-9610	3.93205981511946e-05	3.54107792742809e-05	4.33671616335568e-05	upREC	H3K9ac_upTSA
-9609	3.92088919064469e-05	3.51275461475951e-05	4.31620385092368e-05	upREC	H3K9ac_upTSA
-9608	3.92088919064469e-05	3.51275461475951e-05	4.31620385092368e-05	upREC	H3K9ac_upTSA
-9607	3.89854794169515e-05	3.49835231851088e-05	4.29525817610475e-05	upREC	H3K9ac_upTSA
-9606	3.89854794169515e-05	3.50955090765765e-05	4.29191713660518e-05	upREC	H3K9ac_upTSA
-9605	3.88737731722038e-05	3.50910152203604e-05	4.28031938773541e-05	upREC	H3K9ac_upTSA
-9604	3.86503606827084e-05	3.48998634772716e-05	4.26366725919974e-05	upREC	H3K9ac_upTSA
-9603	3.86503606827084e-05	3.46961379297962e-05	4.24497574372916e-05	upREC	H3K9ac_upTSA
-9602	3.86503606827084e-05	3.46961379297962e-05	4.24497574372916e-05	upREC	H3K9ac_upTSA
-9601	3.88737731722038e-05	3.49017950310695e-05	4.26456618619561e-05	upREC	H3K9ac_upTSA
-9600	3.90971856616992e-05	3.51846496330063e-05	4.2871040909206e-05	upREC	H3K9ac_upTSA
-9599	3.93205981511946e-05	3.53446942441227e-05	4.31449236491532e-05	upREC	H3K9ac_upTSA
-9598	3.93205981511946e-05	3.53446942441227e-05	4.31449236491532e-05	upREC	H3K9ac_upTSA
-9597	3.93205981511946e-05	3.53446942441227e-05	4.31449236491532e-05	upREC	H3K9ac_upTSA
-9596	3.93205981511946e-05	3.53410236132097e-05	4.30694515917354e-05	upREC	H3K9ac_upTSA
-9595	3.93205981511946e-05	3.53897194832918e-05	4.30130343427756e-05	upREC	H3K9ac_upTSA
-9594	3.93205981511946e-05	3.53897194832918e-05	4.30130343427756e-05	upREC	H3K9ac_upTSA
-9593	3.94323043959423e-05	3.54167611590367e-05	4.32405148086366e-05	upREC	H3K9ac_upTSA
-9592	3.97674231301855e-05	3.58673464519924e-05	4.35699616073929e-05	upREC	H3K9ac_upTSA
-9591	3.97674231301855e-05	3.58673464519924e-05	4.35699616073929e-05	upREC	H3K9ac_upTSA
-9590	4.01025418644286e-05	3.61076308446121e-05	4.38299702806291e-05	upREC	H3K9ac_upTSA
-9589	4.01025418644286e-05	3.61521525979374e-05	4.37917396203346e-05	upREC	H3K9ac_upTSA
-9588	4.0325954353924e-05	3.62968939295562e-05	4.40507321173463e-05	upREC	H3K9ac_upTSA
-9587	4.0325954353924e-05	3.62968939295562e-05	4.40507321173463e-05	upREC	H3K9ac_upTSA
-9586	4.0325954353924e-05	3.64605696054751e-05	4.4075480626874e-05	upREC	H3K9ac_upTSA
-9585	4.05493668434195e-05	3.66845078003818e-05	4.42534723454157e-05	upREC	H3K9ac_upTSA
-9584	4.08844855776626e-05	3.70802549897003e-05	4.4733159236439e-05	upREC	H3K9ac_upTSA
-9583	4.08844855776626e-05	3.69653697380312e-05	4.46423432564493e-05	upREC	H3K9ac_upTSA
-9582	4.08844855776626e-05	3.6890375003965e-05	4.46952197505546e-05	upREC	H3K9ac_upTSA
-9581	4.07727793329149e-05	3.67934964575361e-05	4.46423432564493e-05	upREC	H3K9ac_upTSA
-9580	4.05493668434195e-05	3.66638868470523e-05	4.44656717315902e-05	upREC	H3K9ac_upTSA
-9579	4.06610730881672e-05	3.67223688274157e-05	4.45170586306847e-05	upREC	H3K9ac_upTSA
-9578	4.07727793329149e-05	3.67990127624668e-05	4.45932113755747e-05	upREC	H3K9ac_upTSA
-9577	4.05493668434195e-05	3.6608438593742e-05	4.4429593188088e-05	upREC	H3K9ac_upTSA
-9576	4.0325954353924e-05	3.63854980409382e-05	4.41505216492178e-05	upREC	H3K9ac_upTSA
-9575	4.04376605986717e-05	3.64619278030854e-05	4.4252079115351e-05	upREC	H3K9ac_upTSA
-9574	4.04376605986717e-05	3.64619278030854e-05	4.4252079115351e-05	upREC	H3K9ac_upTSA
-9573	4.05493668434195e-05	3.65224083136696e-05	4.43187088926159e-05	upREC	H3K9ac_upTSA
-9572	4.04376605986717e-05	3.65224083136696e-05	4.42129391926559e-05	upREC	H3K9ac_upTSA
-9571	4.02142481091763e-05	3.61913885677802e-05	4.39037807675582e-05	upREC	H3K9ac_upTSA
-9570	4.02142481091763e-05	3.61913885677802e-05	4.39037807675582e-05	upREC	H3K9ac_upTSA
-9569	4.02142481091763e-05	3.61913885677802e-05	4.39037807675582e-05	upREC	H3K9ac_upTSA
-9568	4.02142481091763e-05	3.61913885677802e-05	4.39037807675582e-05	upREC	H3K9ac_upTSA
-9567	4.01025418644286e-05	3.61321267878287e-05	4.38138062491545e-05	upREC	H3K9ac_upTSA
-9566	4.01025418644286e-05	3.61321267878287e-05	4.38138062491545e-05	upREC	H3K9ac_upTSA
-9565	4.01025418644286e-05	3.61872293712412e-05	4.38733094372473e-05	upREC	H3K9ac_upTSA
-9564	3.99908356196809e-05	3.60241873224358e-05	4.38038556350669e-05	upREC	H3K9ac_upTSA
-9563	4.02142481091763e-05	3.61406954562539e-05	4.39324455745235e-05	upREC	H3K9ac_upTSA
-9562	4.02142481091763e-05	3.61695274129116e-05	4.40003702240986e-05	upREC	H3K9ac_upTSA
-9561	3.99908356196809e-05	3.5830577882371e-05	4.37443950242124e-05	upREC	H3K9ac_upTSA
-9560	3.98791293749332e-05	3.57494046158228e-05	4.3608025833069e-05	upREC	H3K9ac_upTSA
-9559	3.98791293749332e-05	3.57494046158228e-05	4.3608025833069e-05	upREC	H3K9ac_upTSA
-9558	3.98791293749332e-05	3.57236131856423e-05	4.36388299119747e-05	upREC	H3K9ac_upTSA
-9557	3.99908356196809e-05	3.57236131856423e-05	4.37117745186412e-05	upREC	H3K9ac_upTSA
-9556	3.96557168854378e-05	3.53509904666201e-05	4.33604428621885e-05	upREC	H3K9ac_upTSA
-9555	3.96557168854378e-05	3.55104093086168e-05	4.33296621159407e-05	upREC	H3K9ac_upTSA
-9554	3.94323043959423e-05	3.52763948372138e-05	4.30828362984604e-05	upREC	H3K9ac_upTSA
-9553	3.94323043959423e-05	3.52763948372138e-05	4.30828362984604e-05	upREC	H3K9ac_upTSA
-9552	3.94323043959423e-05	3.52763948372138e-05	4.30828362984604e-05	upREC	H3K9ac_upTSA
-9551	3.954401064069e-05	3.53365857471521e-05	4.31377212822511e-05	upREC	H3K9ac_upTSA
-9550	3.94323043959423e-05	3.52645632747683e-05	4.30563207282782e-05	upREC	H3K9ac_upTSA
-9549	3.94323043959423e-05	3.52257339892015e-05	4.31939380533669e-05	upREC	H3K9ac_upTSA
-9548	3.96557168854378e-05	3.53903326077152e-05	4.34635090121657e-05	upREC	H3K9ac_upTSA
-9547	3.94323043959423e-05	3.53325697865242e-05	4.32469864707948e-05	upREC	H3K9ac_upTSA
-9546	3.93205981511946e-05	3.52188443832441e-05	4.30371808643981e-05	upREC	H3K9ac_upTSA
-9545	3.93205981511946e-05	3.52041917342604e-05	4.30684539793808e-05	upREC	H3K9ac_upTSA
-9544	3.93205981511946e-05	3.52041917342604e-05	4.30684539793808e-05	upREC	H3K9ac_upTSA
-9543	3.90971856616992e-05	3.48291843093605e-05	4.27672352550556e-05	upREC	H3K9ac_upTSA
-9542	3.90971856616992e-05	3.49892356866494e-05	4.27217288943046e-05	upREC	H3K9ac_upTSA
-9541	3.88737731722038e-05	3.47615491801837e-05	4.25679427615131e-05	upREC	H3K9ac_upTSA
-9540	3.90971856616992e-05	3.48467613529697e-05	4.29315526778502e-05	upREC	H3K9ac_upTSA
-9539	3.89854794169515e-05	3.48263349743519e-05	4.29315526778502e-05	upREC	H3K9ac_upTSA
-9538	3.89854794169515e-05	3.47153355194475e-05	4.28077688328354e-05	upREC	H3K9ac_upTSA
-9537	3.89854794169515e-05	3.47153355194475e-05	4.28077688328354e-05	upREC	H3K9ac_upTSA
-9536	3.93205981511946e-05	3.51063442539518e-05	4.32266072634068e-05	upREC	H3K9ac_upTSA
-9535	3.94323043959423e-05	3.51330024171502e-05	4.33360783261764e-05	upREC	H3K9ac_upTSA
-9534	3.93205981511946e-05	3.5064114184966e-05	4.32246333818548e-05	upREC	H3K9ac_upTSA
-9533	3.92088919064469e-05	3.49796130042559e-05	4.31131884375332e-05	upREC	H3K9ac_upTSA
-9532	3.90971856616992e-05	3.48092517744594e-05	4.29658842847602e-05	upREC	H3K9ac_upTSA
-9531	3.92088919064469e-05	3.49972317374386e-05	4.30629230036957e-05	upREC	H3K9ac_upTSA
-9530	3.92088919064469e-05	3.49972317374386e-05	4.30629230036957e-05	upREC	H3K9ac_upTSA
-9529	3.90971856616992e-05	3.48659432081157e-05	4.29869031625694e-05	upREC	H3K9ac_upTSA
-9528	3.93205981511946e-05	3.50751829233108e-05	4.32096332307693e-05	upREC	H3K9ac_upTSA
-9527	3.94323043959423e-05	3.53220525744107e-05	4.32895747071286e-05	upREC	H3K9ac_upTSA
-9526	3.954401064069e-05	3.53050342115222e-05	4.34753246367007e-05	upREC	H3K9ac_upTSA
-9525	3.94323043959423e-05	3.52002962447138e-05	4.32895747071286e-05	upREC	H3K9ac_upTSA
-9524	3.90971856616992e-05	3.50031803899623e-05	4.29737271133555e-05	upREC	H3K9ac_upTSA
-9523	3.92088919064469e-05	3.5014932579431e-05	4.30843708903233e-05	upREC	H3K9ac_upTSA
-9522	3.92088919064469e-05	3.5014932579431e-05	4.30843708903233e-05	upREC	H3K9ac_upTSA
-9521	3.89854794169515e-05	3.48184077298475e-05	4.28228883469537e-05	upREC	H3K9ac_upTSA
-9520	3.92088919064469e-05	3.5049480648379e-05	4.31542655929792e-05	upREC	H3K9ac_upTSA
-9519	3.92088919064469e-05	3.5049480648379e-05	4.31542655929792e-05	upREC	H3K9ac_upTSA
-9518	3.90971856616992e-05	3.49971174240947e-05	4.31542655929792e-05	upREC	H3K9ac_upTSA
-9517	3.87620669274561e-05	3.48194956338001e-05	4.26858941157696e-05	upREC	H3K9ac_upTSA
-9516	3.85386544379606e-05	3.46541113831965e-05	4.24771538222588e-05	upREC	H3K9ac_upTSA
-9515	3.87620669274561e-05	3.49469893226088e-05	4.26730474171114e-05	upREC	H3K9ac_upTSA
-9514	3.86503606827084e-05	3.47925820520586e-05	4.25731253309411e-05	upREC	H3K9ac_upTSA
-9513	3.89854794169515e-05	3.50681703233978e-05	4.29445285179698e-05	upREC	H3K9ac_upTSA
-9512	3.88737731722038e-05	3.51902653976521e-05	4.29959829786538e-05	upREC	H3K9ac_upTSA
-9511	3.89854794169515e-05	3.51880782488217e-05	4.2990522518381e-05	upREC	H3K9ac_upTSA
-9510	3.88737731722038e-05	3.50827411436799e-05	4.28658771782273e-05	upREC	H3K9ac_upTSA
-9509	3.88737731722038e-05	3.4868632580983e-05	4.29224842156659e-05	upREC	H3K9ac_upTSA
-9508	3.88737731722038e-05	3.4868632580983e-05	4.29224842156659e-05	upREC	H3K9ac_upTSA
-9507	3.87620669274561e-05	3.48085133915055e-05	4.286258440327e-05	upREC	H3K9ac_upTSA
-9506	3.86503606827084e-05	3.4748394202028e-05	4.28113996298633e-05	upREC	H3K9ac_upTSA
-9505	3.87620669274561e-05	3.4748394202028e-05	4.28640147739405e-05	upREC	H3K9ac_upTSA
-9504	3.88737731722038e-05	3.48191151725882e-05	4.2958179780607e-05	upREC	H3K9ac_upTSA
-9503	3.89854794169515e-05	3.49931887326071e-05	4.30988056042467e-05	upREC	H3K9ac_upTSA
-9502	3.89854794169515e-05	3.49931887326071e-05	4.30988056042467e-05	upREC	H3K9ac_upTSA
-9501	3.88737731722038e-05	3.49101372475222e-05	4.29871306674149e-05	upREC	H3K9ac_upTSA
-9500	3.93205981511946e-05	3.51724302895635e-05	4.32929847266772e-05	upREC	H3K9ac_upTSA
-9499	3.89854794169515e-05	3.47892322740911e-05	4.29199308012401e-05	upREC	H3K9ac_upTSA
-9498	3.89854794169515e-05	3.47892322740911e-05	4.29199308012401e-05	upREC	H3K9ac_upTSA
-9497	3.87620669274561e-05	3.46572563880593e-05	4.27027527368897e-05	upREC	H3K9ac_upTSA
-9496	3.88737731722038e-05	3.48349508695737e-05	4.28635540262217e-05	upREC	H3K9ac_upTSA
-9495	3.88737731722038e-05	3.48349508695737e-05	4.28635540262217e-05	upREC	H3K9ac_upTSA
-9494	3.87620669274561e-05	3.48038432994249e-05	4.27155767061797e-05	upREC	H3K9ac_upTSA
-9493	3.88737731722038e-05	3.49031794305583e-05	4.26853105411313e-05	upREC	H3K9ac_upTSA
-9492	3.90971856616992e-05	3.51601101549043e-05	4.29923807650944e-05	upREC	H3K9ac_upTSA
-9491	3.90971856616992e-05	3.51601101549043e-05	4.29923807650944e-05	upREC	H3K9ac_upTSA
-9490	3.90971856616992e-05	3.51601101549043e-05	4.29923807650944e-05	upREC	H3K9ac_upTSA
-9489	3.89854794169515e-05	3.50595372080614e-05	4.29270391174955e-05	upREC	H3K9ac_upTSA
-9488	3.89854794169515e-05	3.50157703319472e-05	4.29082103350798e-05	upREC	H3K9ac_upTSA
-9487	3.88737731722038e-05	3.49123298663169e-05	4.27510208538029e-05	upREC	H3K9ac_upTSA
-9486	3.88737731722038e-05	3.48607500751157e-05	4.28372673451514e-05	upREC	H3K9ac_upTSA
-9485	3.88737731722038e-05	3.48607500751157e-05	4.28372673451514e-05	upREC	H3K9ac_upTSA
-9484	3.88737731722038e-05	3.48837474617142e-05	4.27625623446309e-05	upREC	H3K9ac_upTSA
-9483	3.88737731722038e-05	3.48837474617142e-05	4.27625623446309e-05	upREC	H3K9ac_upTSA
-9482	3.88737731722038e-05	3.48837474617142e-05	4.28683881901506e-05	upREC	H3K9ac_upTSA
-9481	3.88737731722038e-05	3.48837474617142e-05	4.29504696333539e-05	upREC	H3K9ac_upTSA
-9480	3.88737731722038e-05	3.48837474617142e-05	4.29504696333539e-05	upREC	H3K9ac_upTSA
-9479	3.88737731722038e-05	3.49953877468161e-05	4.29488428419674e-05	upREC	H3K9ac_upTSA
-9478	3.87620669274561e-05	3.49092607393613e-05	4.2942049763216e-05	upREC	H3K9ac_upTSA
-9477	3.87620669274561e-05	3.49092607393613e-05	4.2942049763216e-05	upREC	H3K9ac_upTSA
-9476	3.86503606827084e-05	3.48550740401341e-05	4.28441323661281e-05	upREC	H3K9ac_upTSA
-9475	3.86503606827084e-05	3.49083023010054e-05	4.2773588190815e-05	upREC	H3K9ac_upTSA
-9474	3.86503606827084e-05	3.49083023010054e-05	4.2773588190815e-05	upREC	H3K9ac_upTSA
-9473	3.86503606827084e-05	3.49448864740239e-05	4.28629353247175e-05	upREC	H3K9ac_upTSA
-9472	3.88737731722038e-05	3.52888411818132e-05	4.30741249517737e-05	upREC	H3K9ac_upTSA
-9471	3.87620669274561e-05	3.50810034052654e-05	4.2978333290689e-05	upREC	H3K9ac_upTSA
-9470	3.86503606827084e-05	3.48912279955171e-05	4.29294929248404e-05	upREC	H3K9ac_upTSA
-9469	3.84269481932129e-05	3.46268749281093e-05	4.26607494553442e-05	upREC	H3K9ac_upTSA
-9468	3.85386544379606e-05	3.46865980887304e-05	4.26302397585535e-05	upREC	H3K9ac_upTSA
-9467	3.86503606827084e-05	3.47036859804203e-05	4.27940124457228e-05	upREC	H3K9ac_upTSA
-9466	3.86503606827084e-05	3.4744152976994e-05	4.27972501292654e-05	upREC	H3K9ac_upTSA
-9465	3.79801232142221e-05	3.41652734215772e-05	4.20002643181191e-05	upREC	H3K9ac_upTSA
-9464	3.79801232142221e-05	3.41393699047895e-05	4.20000775583929e-05	upREC	H3K9ac_upTSA
-9463	3.79801232142221e-05	3.4011561116693e-05	4.20656115077236e-05	upREC	H3K9ac_upTSA
-9462	3.82035357037175e-05	3.42660476336152e-05	4.22747336196665e-05	upREC	H3K9ac_upTSA
-9461	3.82035357037175e-05	3.42395462672287e-05	4.22222802379738e-05	upREC	H3K9ac_upTSA
-9460	3.79801232142221e-05	3.3887999049521e-05	4.19105671225148e-05	upREC	H3K9ac_upTSA
-9459	3.80918294589698e-05	3.39704478429492e-05	4.20533568851043e-05	upREC	H3K9ac_upTSA
-9458	3.78684169694744e-05	3.37896760384868e-05	4.18524857516259e-05	upREC	H3K9ac_upTSA
-9457	3.79801232142221e-05	3.3990625180899e-05	4.20136070210045e-05	upREC	H3K9ac_upTSA
-9456	3.79801232142221e-05	3.3990625180899e-05	4.20136070210045e-05	upREC	H3K9ac_upTSA
-9455	3.78684169694744e-05	3.39263996575004e-05	4.18116182609684e-05	upREC	H3K9ac_upTSA
-9454	3.77567107247267e-05	3.38296566514788e-05	4.16785012799938e-05	upREC	H3K9ac_upTSA
-9453	3.76450044799789e-05	3.37695136475006e-05	4.15718675831375e-05	upREC	H3K9ac_upTSA
-9452	3.77567107247267e-05	3.38629793449913e-05	4.18689057774335e-05	upREC	H3K9ac_upTSA
-9451	3.79801232142221e-05	3.40099795506635e-05	4.19806955385985e-05	upREC	H3K9ac_upTSA
-9450	3.78684169694744e-05	3.37449901694289e-05	4.19081959677273e-05	upREC	H3K9ac_upTSA
-9449	3.79801232142221e-05	3.37832271415055e-05	4.21310968853378e-05	upREC	H3K9ac_upTSA
-9448	3.79801232142221e-05	3.37961667695121e-05	4.22210858787752e-05	upREC	H3K9ac_upTSA
-9447	3.78684169694744e-05	3.37367573941791e-05	4.21884548950821e-05	upREC	H3K9ac_upTSA
-9446	3.77567107247267e-05	3.35710797203281e-05	4.21092515265815e-05	upREC	H3K9ac_upTSA
-9445	3.75332982352312e-05	3.34000656013297e-05	4.18514201143842e-05	upREC	H3K9ac_upTSA
-9444	3.75332982352312e-05	3.34000656013297e-05	4.18514201143842e-05	upREC	H3K9ac_upTSA
-9443	3.75332982352312e-05	3.34258521848498e-05	4.19875400365556e-05	upREC	H3K9ac_upTSA
-9442	3.75332982352312e-05	3.34258521848498e-05	4.19875400365556e-05	upREC	H3K9ac_upTSA
-9441	3.76450044799789e-05	3.35782052300912e-05	4.19987389943171e-05	upREC	H3K9ac_upTSA
-9440	3.76450044799789e-05	3.35782052300912e-05	4.19987389943171e-05	upREC	H3K9ac_upTSA
-9439	3.76450044799789e-05	3.35782052300912e-05	4.19987389943171e-05	upREC	H3K9ac_upTSA
-9438	3.74215919904835e-05	3.33384090335857e-05	4.1615202076139e-05	upREC	H3K9ac_upTSA
-9437	3.70864732562404e-05	3.3045091494532e-05	4.13956279941848e-05	upREC	H3K9ac_upTSA
-9436	3.69747670114927e-05	3.29439260814516e-05	4.10609658429852e-05	upREC	H3K9ac_upTSA
-9435	3.6863060766745e-05	3.28722949679903e-05	4.09481833993885e-05	upREC	H3K9ac_upTSA
-9434	3.69747670114927e-05	3.29466823345964e-05	4.10076154615016e-05	upREC	H3K9ac_upTSA
-9433	3.6863060766745e-05	3.27748842692215e-05	4.08957543128025e-05	upREC	H3K9ac_upTSA
-9432	3.69747670114927e-05	3.27929735294224e-05	4.12498244908342e-05	upREC	H3K9ac_upTSA
-9431	3.69747670114927e-05	3.27929735294224e-05	4.12498244908342e-05	upREC	H3K9ac_upTSA
-9430	3.70864732562404e-05	3.30682901324697e-05	4.12498244908342e-05	upREC	H3K9ac_upTSA
-9429	3.71981795009881e-05	3.328736544117e-05	4.13299174184449e-05	upREC	H3K9ac_upTSA
-9428	3.71981795009881e-05	3.29697228803261e-05	4.12388414378066e-05	upREC	H3K9ac_upTSA
-9427	3.70864732562404e-05	3.28736502214575e-05	4.11168026568722e-05	upREC	H3K9ac_upTSA
-9426	3.71981795009881e-05	3.30096757186884e-05	4.12099611014682e-05	upREC	H3K9ac_upTSA
-9425	3.73098857457358e-05	3.31856768772403e-05	4.13827037665768e-05	upREC	H3K9ac_upTSA
-9424	3.71981795009881e-05	3.2868000248467e-05	4.13171593802132e-05	upREC	H3K9ac_upTSA
-9423	3.69747670114927e-05	3.26695434359451e-05	4.10791986383019e-05	upREC	H3K9ac_upTSA
-9422	3.70864732562404e-05	3.27394548024806e-05	4.11593348506611e-05	upREC	H3K9ac_upTSA
-9421	3.70864732562404e-05	3.28380235681451e-05	4.1132361704525e-05	upREC	H3K9ac_upTSA
-9420	3.70864732562404e-05	3.30005416850829e-05	4.1126143091163e-05	upREC	H3K9ac_upTSA
-9419	3.70864732562404e-05	3.30200375232139e-05	4.11530081385261e-05	upREC	H3K9ac_upTSA
-9418	3.70864732562404e-05	3.30200375232139e-05	4.11530081385261e-05	upREC	H3K9ac_upTSA
-9417	3.70864732562404e-05	3.29527806006495e-05	4.11168026568722e-05	upREC	H3K9ac_upTSA
-9416	3.71981795009881e-05	3.31190430693135e-05	4.13385651665776e-05	upREC	H3K9ac_upTSA
-9415	3.70864732562404e-05	3.3029269913658e-05	4.11691866675277e-05	upREC	H3K9ac_upTSA
-9414	3.73098857457358e-05	3.31911100438317e-05	4.13401510811288e-05	upREC	H3K9ac_upTSA
-9413	3.74215919904835e-05	3.33725597682427e-05	4.14884642634333e-05	upREC	H3K9ac_upTSA
-9412	3.73098857457358e-05	3.33054331969924e-05	4.14393403029624e-05	upREC	H3K9ac_upTSA
-9411	3.73098857457358e-05	3.33054331969924e-05	4.15425147559038e-05	upREC	H3K9ac_upTSA
-9410	3.69747670114927e-05	3.30318600106634e-05	4.09973710414435e-05	upREC	H3K9ac_upTSA
-9409	3.6863060766745e-05	3.28026231394017e-05	4.10669174241549e-05	upREC	H3K9ac_upTSA
-9408	3.69747670114927e-05	3.30006335038692e-05	4.10673546137923e-05	upREC	H3K9ac_upTSA
-9407	3.69747670114927e-05	3.30006335038692e-05	4.10673546137923e-05	upREC	H3K9ac_upTSA
-9406	3.69747670114927e-05	3.30006335038692e-05	4.10673546137923e-05	upREC	H3K9ac_upTSA
-9405	3.67513545219972e-05	3.27724643625797e-05	4.07473484351688e-05	upREC	H3K9ac_upTSA
-9404	3.67513545219972e-05	3.27724643625797e-05	4.07473484351688e-05	upREC	H3K9ac_upTSA
-9403	3.67513545219972e-05	3.27724643625797e-05	4.07473484351688e-05	upREC	H3K9ac_upTSA
-9402	3.6863060766745e-05	3.28454010621374e-05	4.09672548349067e-05	upREC	H3K9ac_upTSA
-9401	3.67513545219972e-05	3.2653460585501e-05	4.08352231387438e-05	upREC	H3K9ac_upTSA
-9400	3.66396482772495e-05	3.25777104492861e-05	4.07125381490619e-05	upREC	H3K9ac_upTSA
-9399	3.65279420325018e-05	3.25251080322439e-05	4.05963406102947e-05	upREC	H3K9ac_upTSA
-9398	3.65279420325018e-05	3.25251080322439e-05	4.05963406102947e-05	upREC	H3K9ac_upTSA
-9397	3.64162357877541e-05	3.24078042667343e-05	4.06484333540434e-05	upREC	H3K9ac_upTSA
-9396	3.61928232982587e-05	3.21691907160267e-05	4.05173985476372e-05	upREC	H3K9ac_upTSA
-9395	3.61928232982587e-05	3.21691907160267e-05	4.05173985476372e-05	upREC	H3K9ac_upTSA
-9394	3.63045295430064e-05	3.2401999653233e-05	4.06005934975763e-05	upREC	H3K9ac_upTSA
-9393	3.63045295430064e-05	3.2401999653233e-05	4.06005934975763e-05	upREC	H3K9ac_upTSA
-9392	3.63045295430064e-05	3.2401999653233e-05	4.06005934975763e-05	upREC	H3K9ac_upTSA
-9391	3.63045295430064e-05	3.2401999653233e-05	4.06005934975763e-05	upREC	H3K9ac_upTSA
-9390	3.64162357877541e-05	3.24290878128641e-05	4.07064721745172e-05	upREC	H3K9ac_upTSA
-9389	3.64162357877541e-05	3.23075301732187e-05	4.05669518371512e-05	upREC	H3K9ac_upTSA
-9388	3.64162357877541e-05	3.23075301732187e-05	4.05669518371512e-05	upREC	H3K9ac_upTSA
-9387	3.64162357877541e-05	3.23075301732187e-05	4.05669518371512e-05	upREC	H3K9ac_upTSA
-9386	3.64162357877541e-05	3.23075301732187e-05	4.05669518371512e-05	upREC	H3K9ac_upTSA
-9385	3.64162357877541e-05	3.23075301732187e-05	4.05250711749042e-05	upREC	H3K9ac_upTSA
-9384	3.63045295430064e-05	3.22262433676191e-05	4.03512863978146e-05	upREC	H3K9ac_upTSA
-9383	3.64162357877541e-05	3.23382772118343e-05	4.05757931242835e-05	upREC	H3K9ac_upTSA
-9382	3.64162357877541e-05	3.23382772118343e-05	4.05757931242835e-05	upREC	H3K9ac_upTSA
-9381	3.63045295430064e-05	3.21652501297053e-05	4.02976522194233e-05	upREC	H3K9ac_upTSA
-9380	3.64162357877541e-05	3.22996662692048e-05	4.03846861527079e-05	upREC	H3K9ac_upTSA
-9379	3.64162357877541e-05	3.22996662692048e-05	4.03846861527079e-05	upREC	H3K9ac_upTSA
-9378	3.64162357877541e-05	3.22996662692048e-05	4.03846861527079e-05	upREC	H3K9ac_upTSA
-9377	3.64162357877541e-05	3.22996662692048e-05	4.03846861527079e-05	upREC	H3K9ac_upTSA
-9376	3.64162357877541e-05	3.22996662692048e-05	4.03846861527079e-05	upREC	H3K9ac_upTSA
-9375	3.64162357877541e-05	3.22996662692048e-05	4.03846861527079e-05	upREC	H3K9ac_upTSA
-9374	3.67513545219972e-05	3.25236075647856e-05	4.07225560818483e-05	upREC	H3K9ac_upTSA
-9373	3.66396482772495e-05	3.2337232670223e-05	4.06286378997274e-05	upREC	H3K9ac_upTSA
-9372	3.66396482772495e-05	3.2337232670223e-05	4.06286378997274e-05	upREC	H3K9ac_upTSA
-9371	3.66396482772495e-05	3.2337232670223e-05	4.06286378997274e-05	upREC	H3K9ac_upTSA
-9370	3.65279420325018e-05	3.22619440368676e-05	4.05736277583031e-05	upREC	H3K9ac_upTSA
-9369	3.66396482772495e-05	3.25268043008621e-05	4.07672393002566e-05	upREC	H3K9ac_upTSA
-9368	3.66396482772495e-05	3.25268043008621e-05	4.07672393002566e-05	upREC	H3K9ac_upTSA
-9367	3.69747670114927e-05	3.27954816415235e-05	4.09963334806546e-05	upREC	H3K9ac_upTSA
-9366	3.70864732562404e-05	3.30932836861281e-05	4.10635276675719e-05	upREC	H3K9ac_upTSA
-9365	3.70864732562404e-05	3.30926421226128e-05	4.11257531569888e-05	upREC	H3K9ac_upTSA
-9364	3.70864732562404e-05	3.30926421226128e-05	4.11257531569888e-05	upREC	H3K9ac_upTSA
-9363	3.73098857457358e-05	3.34038270574647e-05	4.12352443301112e-05	upREC	H3K9ac_upTSA
-9362	3.73098857457358e-05	3.34038270574647e-05	4.12352443301112e-05	upREC	H3K9ac_upTSA
-9361	3.73098857457358e-05	3.34038270574647e-05	4.12352443301112e-05	upREC	H3K9ac_upTSA
-9360	3.71981795009881e-05	3.33965708334898e-05	4.10361936599441e-05	upREC	H3K9ac_upTSA
-9359	3.74215919904835e-05	3.33489100848438e-05	4.1264159751815e-05	upREC	H3K9ac_upTSA
-9358	3.76450044799789e-05	3.37132720933384e-05	4.16389647479013e-05	upREC	H3K9ac_upTSA
-9357	3.77567107247267e-05	3.37952685503968e-05	4.16992341282827e-05	upREC	H3K9ac_upTSA
-9356	3.77567107247267e-05	3.37072519866285e-05	4.1794022996129e-05	upREC	H3K9ac_upTSA
-9355	3.76450044799789e-05	3.3595587980033e-05	4.16224891473088e-05	upREC	H3K9ac_upTSA
-9354	3.76450044799789e-05	3.36471372129172e-05	4.15956438672765e-05	upREC	H3K9ac_upTSA
-9353	3.77567107247267e-05	3.36862042633698e-05	4.16363737795534e-05	upREC	H3K9ac_upTSA
-9352	3.77567107247267e-05	3.37157859042606e-05	4.17042021236153e-05	upREC	H3K9ac_upTSA
-9351	3.78684169694744e-05	3.38252600618375e-05	4.17418017094685e-05	upREC	H3K9ac_upTSA
-9350	3.78684169694744e-05	3.38252600618375e-05	4.17418017094685e-05	upREC	H3K9ac_upTSA
-9349	3.79801232142221e-05	3.39363429197212e-05	4.19055256048461e-05	upREC	H3K9ac_upTSA
-9348	3.79801232142221e-05	3.40171471666748e-05	4.18783109768468e-05	upREC	H3K9ac_upTSA
-9347	3.79801232142221e-05	3.40171471666748e-05	4.18783109768468e-05	upREC	H3K9ac_upTSA
-9346	3.79801232142221e-05	3.40171471666748e-05	4.18783109768468e-05	upREC	H3K9ac_upTSA
-9345	3.80918294589698e-05	3.41053143926414e-05	4.20188775178788e-05	upREC	H3K9ac_upTSA
-9344	3.80918294589698e-05	3.41053143926414e-05	4.20188775178788e-05	upREC	H3K9ac_upTSA
-9343	3.80918294589698e-05	3.41053143926414e-05	4.20188775178788e-05	upREC	H3K9ac_upTSA
-9342	3.80918294589698e-05	3.41053143926414e-05	4.20188775178788e-05	upREC	H3K9ac_upTSA
-9341	3.78684169694744e-05	3.39276392651899e-05	4.175020394521e-05	upREC	H3K9ac_upTSA
-9340	3.78684169694744e-05	3.3899155339133e-05	4.16568020511481e-05	upREC	H3K9ac_upTSA
-9339	3.78684169694744e-05	3.37386137428343e-05	4.16537333182717e-05	upREC	H3K9ac_upTSA
-9338	3.78684169694744e-05	3.37386137428343e-05	4.16537333182717e-05	upREC	H3K9ac_upTSA
-9337	3.78684169694744e-05	3.39707521925997e-05	4.17263962448421e-05	upREC	H3K9ac_upTSA
-9336	3.77567107247267e-05	3.39097414092403e-05	4.14539732385243e-05	upREC	H3K9ac_upTSA
-9335	3.77567107247267e-05	3.39097414092403e-05	4.14539732385243e-05	upREC	H3K9ac_upTSA
-9334	3.76450044799789e-05	3.37499257724947e-05	4.13204757929267e-05	upREC	H3K9ac_upTSA
-9333	3.77567107247267e-05	3.38570309315709e-05	4.15356527427886e-05	upREC	H3K9ac_upTSA
-9332	3.77567107247267e-05	3.38094304864792e-05	4.15777969184953e-05	upREC	H3K9ac_upTSA
-9331	3.77567107247267e-05	3.3815800011759e-05	4.16219088708558e-05	upREC	H3K9ac_upTSA
-9330	3.79801232142221e-05	3.39913803514714e-05	4.17955124983898e-05	upREC	H3K9ac_upTSA
-9329	3.80918294589698e-05	3.41247467614335e-05	4.18807139101396e-05	upREC	H3K9ac_upTSA
-9328	3.82035357037175e-05	3.4239821614454e-05	4.20471446396419e-05	upREC	H3K9ac_upTSA
-9327	3.82035357037175e-05	3.4239821614454e-05	4.20471446396419e-05	upREC	H3K9ac_upTSA
-9326	3.82035357037175e-05	3.4239821614454e-05	4.20471446396419e-05	upREC	H3K9ac_upTSA
-9325	3.82035357037175e-05	3.43084149953511e-05	4.21490112231535e-05	upREC	H3K9ac_upTSA
-9324	3.80918294589698e-05	3.42241512263795e-05	4.18076034993254e-05	upREC	H3K9ac_upTSA
-9323	3.79801232142221e-05	3.41263606153657e-05	4.16962122424709e-05	upREC	H3K9ac_upTSA
-9322	3.80918294589698e-05	3.41659549344354e-05	4.17756938436291e-05	upREC	H3K9ac_upTSA
-9321	3.79801232142221e-05	3.41306260941782e-05	4.16823109234096e-05	upREC	H3K9ac_upTSA
-9320	3.80918294589698e-05	3.41849865987772e-05	4.18800108801927e-05	upREC	H3K9ac_upTSA
-9319	3.80918294589698e-05	3.40243977034734e-05	4.189983737764e-05	upREC	H3K9ac_upTSA
-9318	3.80918294589698e-05	3.41250834939411e-05	4.18762837163926e-05	upREC	H3K9ac_upTSA
-9317	3.80918294589698e-05	3.39667629337662e-05	4.20122993995656e-05	upREC	H3K9ac_upTSA
-9316	3.80918294589698e-05	3.39667629337662e-05	4.20122993995656e-05	upREC	H3K9ac_upTSA
-9315	3.78684169694744e-05	3.38401809963563e-05	4.18363567281557e-05	upREC	H3K9ac_upTSA
-9314	3.79801232142221e-05	3.39122685997809e-05	4.19856540999074e-05	upREC	H3K9ac_upTSA
-9313	3.80918294589698e-05	3.41428183710264e-05	4.20223307859155e-05	upREC	H3K9ac_upTSA
-9312	3.80918294589698e-05	3.41428183710264e-05	4.20223307859155e-05	upREC	H3K9ac_upTSA
-9311	3.80918294589698e-05	3.41361213634557e-05	4.20107765127595e-05	upREC	H3K9ac_upTSA
-9310	3.80918294589698e-05	3.41361213634557e-05	4.20107765127595e-05	upREC	H3K9ac_upTSA
-9309	3.79801232142221e-05	3.40779642121147e-05	4.19100190202288e-05	upREC	H3K9ac_upTSA
-9308	3.78684169694744e-05	3.39544449719647e-05	4.17413292575655e-05	upREC	H3K9ac_upTSA
-9307	3.78684169694744e-05	3.39544449719647e-05	4.17413292575655e-05	upREC	H3K9ac_upTSA
-9306	3.79801232142221e-05	3.40135552924745e-05	4.18262011899008e-05	upREC	H3K9ac_upTSA
-9305	3.79801232142221e-05	3.3959632908526e-05	4.18877717893495e-05	upREC	H3K9ac_upTSA
-9304	3.82035357037175e-05	3.42840731004906e-05	4.22456191763691e-05	upREC	H3K9ac_upTSA
-9303	3.82035357037175e-05	3.42380672085964e-05	4.22408712870063e-05	upREC	H3K9ac_upTSA
-9302	3.80918294589698e-05	3.41776754515056e-05	4.2129159214287e-05	upREC	H3K9ac_upTSA
-9301	3.84269481932129e-05	3.46425858414082e-05	4.24084162319749e-05	upREC	H3K9ac_upTSA
-9300	3.86503606827084e-05	3.47499531046243e-05	4.26514341055883e-05	upREC	H3K9ac_upTSA
-9299	3.86503606827084e-05	3.47773270712559e-05	4.26514341055883e-05	upREC	H3K9ac_upTSA
-9298	3.85386544379606e-05	3.45482159971968e-05	4.24385976681076e-05	upREC	H3K9ac_upTSA
-9297	3.85386544379606e-05	3.46380714251335e-05	4.25681467911404e-05	upREC	H3K9ac_upTSA
-9296	3.83152419484652e-05	3.43548033521672e-05	4.24653674918603e-05	upREC	H3K9ac_upTSA
-9295	3.83152419484652e-05	3.43548033521672e-05	4.24653674918603e-05	upREC	H3K9ac_upTSA
-9294	3.82035357037175e-05	3.4272177318947e-05	4.22595541748833e-05	upREC	H3K9ac_upTSA
-9293	3.80918294589698e-05	3.42295985603348e-05	4.21625978865118e-05	upREC	H3K9ac_upTSA
-9292	3.80918294589698e-05	3.40663340249292e-05	4.21429243150259e-05	upREC	H3K9ac_upTSA
-9291	3.79801232142221e-05	3.38885997925962e-05	4.19147748312544e-05	upREC	H3K9ac_upTSA
-9290	3.79801232142221e-05	3.40018966245986e-05	4.18922019830965e-05	upREC	H3K9ac_upTSA
-9289	3.82035357037175e-05	3.41765733923909e-05	4.21232647045204e-05	upREC	H3K9ac_upTSA
-9288	3.84269481932129e-05	3.43325763096783e-05	4.23629825962548e-05	upREC	H3K9ac_upTSA
-9287	3.85386544379606e-05	3.4417092048367e-05	4.25574922571355e-05	upREC	H3K9ac_upTSA
-9286	3.84269481932129e-05	3.43570934008463e-05	4.24476307577681e-05	upREC	H3K9ac_upTSA
-9285	3.83152419484652e-05	3.43509691360437e-05	4.22081148407931e-05	upREC	H3K9ac_upTSA
-9284	3.83152419484652e-05	3.42884850756286e-05	4.2341816879365e-05	upREC	H3K9ac_upTSA
-9283	3.82035357037175e-05	3.41789010060849e-05	4.22820672727562e-05	upREC	H3K9ac_upTSA
-9282	3.83152419484652e-05	3.42924871525031e-05	4.2487556767585e-05	upREC	H3K9ac_upTSA
-9281	3.85386544379606e-05	3.44813652807341e-05	4.27227532319479e-05	upREC	H3K9ac_upTSA
-9280	3.85386544379606e-05	3.46067900500603e-05	4.27227532319479e-05	upREC	H3K9ac_upTSA
-9279	3.86503606827084e-05	3.46873060273085e-05	4.28129308845969e-05	upREC	H3K9ac_upTSA
-9278	3.85386544379606e-05	3.45757941985318e-05	4.27459941834161e-05	upREC	H3K9ac_upTSA
-9277	3.85386544379606e-05	3.45929557036806e-05	4.28550368159211e-05	upREC	H3K9ac_upTSA
-9276	3.85386544379606e-05	3.45929557036806e-05	4.28550368159211e-05	upREC	H3K9ac_upTSA
-9275	3.85386544379606e-05	3.45593654237742e-05	4.2783691026783e-05	upREC	H3K9ac_upTSA
-9274	3.85386544379606e-05	3.45593654237742e-05	4.2783691026783e-05	upREC	H3K9ac_upTSA
-9273	3.86503606827084e-05	3.45803284964365e-05	4.29683569739392e-05	upREC	H3K9ac_upTSA
-9272	3.85386544379606e-05	3.45041744276728e-05	4.28182071272053e-05	upREC	H3K9ac_upTSA
-9271	3.87620669274561e-05	3.46861913404298e-05	4.29689232882688e-05	upREC	H3K9ac_upTSA
-9270	3.86503606827084e-05	3.47406996361926e-05	4.28055101437279e-05	upREC	H3K9ac_upTSA
-9269	3.88737731722038e-05	3.49301737093454e-05	4.29976751120572e-05	upREC	H3K9ac_upTSA
-9268	3.88737731722038e-05	3.49301737093454e-05	4.29976751120572e-05	upREC	H3K9ac_upTSA
-9267	3.89854794169515e-05	3.50841198749963e-05	4.31680999458682e-05	upREC	H3K9ac_upTSA
-9266	3.88737731722038e-05	3.49755507576381e-05	4.30780382837575e-05	upREC	H3K9ac_upTSA
-9265	3.87620669274561e-05	3.4790300741812e-05	4.29393545661978e-05	upREC	H3K9ac_upTSA
-9264	3.86503606827084e-05	3.47789445872366e-05	4.27402811872873e-05	upREC	H3K9ac_upTSA
-9263	3.86503606827084e-05	3.46697604751302e-05	4.27920874163534e-05	upREC	H3K9ac_upTSA
-9262	3.86503606827084e-05	3.47070454701229e-05	4.28387066735787e-05	upREC	H3K9ac_upTSA
-9261	3.86503606827084e-05	3.47070454701229e-05	4.28387066735787e-05	upREC	H3K9ac_upTSA
-9260	3.87620669274561e-05	3.48216559991921e-05	4.28905129026449e-05	upREC	H3K9ac_upTSA
-9259	3.88737731722038e-05	3.49354443784336e-05	4.30603630710084e-05	upREC	H3K9ac_upTSA
-9258	3.89854794169515e-05	3.50681515375406e-05	4.31711912697233e-05	upREC	H3K9ac_upTSA
-9257	3.88737731722038e-05	3.49018698295009e-05	4.30213275046072e-05	upREC	H3K9ac_upTSA
-9256	3.88737731722038e-05	3.47991778294502e-05	4.30630069533622e-05	upREC	H3K9ac_upTSA
-9255	3.93205981511946e-05	3.52951080092436e-05	4.33696287407453e-05	upREC	H3K9ac_upTSA
-9254	3.954401064069e-05	3.54775873575367e-05	4.38176289079683e-05	upREC	H3K9ac_upTSA
-9253	3.954401064069e-05	3.54735955921961e-05	4.38057056254776e-05	upREC	H3K9ac_upTSA
-9252	3.96557168854378e-05	3.55332842616939e-05	4.38297302994455e-05	upREC	H3K9ac_upTSA
-9251	3.954401064069e-05	3.54148363101046e-05	4.37612831063144e-05	upREC	H3K9ac_upTSA
-9250	3.94323043959423e-05	3.5359180883704e-05	4.3550433846444e-05	upREC	H3K9ac_upTSA
-9249	3.92088919064469e-05	3.50952750581819e-05	4.33275340101305e-05	upREC	H3K9ac_upTSA
-9248	3.92088919064469e-05	3.49629501991666e-05	4.33727908852372e-05	upREC	H3K9ac_upTSA
-9247	3.90971856616992e-05	3.48780654853192e-05	4.33179658104312e-05	upREC	H3K9ac_upTSA
-9246	3.86503606827084e-05	3.44621091784972e-05	4.28111893564725e-05	upREC	H3K9ac_upTSA
-9245	3.86503606827084e-05	3.46168256195659e-05	4.28870773872951e-05	upREC	H3K9ac_upTSA
-9244	3.85386544379606e-05	3.4551045791872e-05	4.258042576044e-05	upREC	H3K9ac_upTSA
-9243	3.82035357037175e-05	3.39561537743449e-05	4.22524431990697e-05	upREC	H3K9ac_upTSA
-9242	3.85386544379606e-05	3.43152397811331e-05	4.24488997581998e-05	upREC	H3K9ac_upTSA
-9241	3.85386544379606e-05	3.42393613025356e-05	4.24385976681076e-05	upREC	H3K9ac_upTSA
-9240	3.84269481932129e-05	3.41883076854183e-05	4.24092382406864e-05	upREC	H3K9ac_upTSA
-9239	3.86503606827084e-05	3.43245421796455e-05	4.25896871176089e-05	upREC	H3K9ac_upTSA
-9238	3.87620669274561e-05	3.45349756031445e-05	4.25896871176089e-05	upREC	H3K9ac_upTSA
-9237	3.86503606827084e-05	3.44768955512937e-05	4.2529649765503e-05	upREC	H3K9ac_upTSA
-9236	3.87620669274561e-05	3.45468025275705e-05	4.26380197387833e-05	upREC	H3K9ac_upTSA
-9235	3.89854794169515e-05	3.47339822489835e-05	4.30381670812323e-05	upREC	H3K9ac_upTSA
-9234	3.93205981511946e-05	3.49963220834586e-05	4.32460223077781e-05	upREC	H3K9ac_upTSA
-9233	3.94323043959423e-05	3.52615023352748e-05	4.34603502345878e-05	upREC	H3K9ac_upTSA
-9232	3.954401064069e-05	3.52702520863687e-05	4.35950422119807e-05	upREC	H3K9ac_upTSA
-9231	3.954401064069e-05	3.52702520863687e-05	4.35950422119807e-05	upREC	H3K9ac_upTSA
-9230	3.954401064069e-05	3.52702520863687e-05	4.35950422119807e-05	upREC	H3K9ac_upTSA
-9229	3.94323043959423e-05	3.51684162562039e-05	4.34629898083226e-05	upREC	H3K9ac_upTSA
-9228	3.93205981511946e-05	3.51182243267628e-05	4.31998042014986e-05	upREC	H3K9ac_upTSA
-9227	3.93205981511946e-05	3.51182243267628e-05	4.31998042014986e-05	upREC	H3K9ac_upTSA
-9226	3.90971856616992e-05	3.48941989359311e-05	4.29995937069525e-05	upREC	H3K9ac_upTSA
-9225	3.89854794169515e-05	3.46416592524404e-05	4.28213688998541e-05	upREC	H3K9ac_upTSA
-9224	3.88737731722038e-05	3.45134000939928e-05	4.27102978688666e-05	upREC	H3K9ac_upTSA
-9223	3.87620669274561e-05	3.44176149517582e-05	4.25402048682303e-05	upREC	H3K9ac_upTSA
-9222	3.86503606827084e-05	3.43749418489564e-05	4.25402048682303e-05	upREC	H3K9ac_upTSA
-9221	3.85386544379606e-05	3.43380038569737e-05	4.24832331776561e-05	upREC	H3K9ac_upTSA
-9220	3.87620669274561e-05	3.45174898176608e-05	4.28172292350407e-05	upREC	H3K9ac_upTSA
-9219	3.87620669274561e-05	3.45206846237064e-05	4.28063885625323e-05	upREC	H3K9ac_upTSA
-9218	3.86503606827084e-05	3.4422930607499e-05	4.24874592860007e-05	upREC	H3K9ac_upTSA
-9217	3.85386544379606e-05	3.42555173108932e-05	4.23195911090484e-05	upREC	H3K9ac_upTSA
-9216	3.86503606827084e-05	3.42967959862117e-05	4.25379646604954e-05	upREC	H3K9ac_upTSA
-9215	3.86503606827084e-05	3.43672934247134e-05	4.24869975367415e-05	upREC	H3K9ac_upTSA
-9214	3.86503606827084e-05	3.43672934247134e-05	4.24869975367415e-05	upREC	H3K9ac_upTSA
-9213	3.85386544379606e-05	3.41848584509865e-05	4.23416371830755e-05	upREC	H3K9ac_upTSA
-9212	3.85386544379606e-05	3.41848584509865e-05	4.23416371830755e-05	upREC	H3K9ac_upTSA
-9211	3.84269481932129e-05	3.41441819978309e-05	4.22603097104733e-05	upREC	H3K9ac_upTSA
-9210	3.84269481932129e-05	3.41065861214963e-05	4.23150836014211e-05	upREC	H3K9ac_upTSA
-9209	3.84269481932129e-05	3.41937015096104e-05	4.23685510858416e-05	upREC	H3K9ac_upTSA
-9208	3.84269481932129e-05	3.41937015096104e-05	4.23685510858416e-05	upREC	H3K9ac_upTSA
-9207	3.86503606827084e-05	3.44669519935662e-05	4.26883226680698e-05	upREC	H3K9ac_upTSA
-9206	3.86503606827084e-05	3.44759936372759e-05	4.26491238136817e-05	upREC	H3K9ac_upTSA
-9205	3.86503606827084e-05	3.45478761321395e-05	4.25760075051644e-05	upREC	H3K9ac_upTSA
-9204	3.87620669274561e-05	3.46267627094085e-05	4.2612944094333e-05	upREC	H3K9ac_upTSA
-9203	3.85386544379606e-05	3.43774024268742e-05	4.25208435592961e-05	upREC	H3K9ac_upTSA
-9202	3.87620669274561e-05	3.48044418130171e-05	4.27191672414174e-05	upREC	H3K9ac_upTSA
-9201	3.84269481932129e-05	3.440992091894e-05	4.23952438393073e-05	upREC	H3K9ac_upTSA
-9200	3.80918294589698e-05	3.41288176423423e-05	4.19285275748429e-05	upREC	H3K9ac_upTSA
-9199	3.79801232142221e-05	3.39622075683637e-05	4.1856252497452e-05	upREC	H3K9ac_upTSA
-9198	3.79801232142221e-05	3.39622075683637e-05	4.1856252497452e-05	upREC	H3K9ac_upTSA
-9197	3.79801232142221e-05	3.39622075683637e-05	4.1856252497452e-05	upREC	H3K9ac_upTSA
-9196	3.80918294589698e-05	3.40829667705098e-05	4.19263877235835e-05	upREC	H3K9ac_upTSA
-9195	3.80918294589698e-05	3.40309559287736e-05	4.20054079116588e-05	upREC	H3K9ac_upTSA
-9194	3.83152419484652e-05	3.42611898727921e-05	4.22150681701293e-05	upREC	H3K9ac_upTSA
-9193	3.80918294589698e-05	3.4077691011689e-05	4.21056481527417e-05	upREC	H3K9ac_upTSA
-9192	3.77567107247267e-05	3.36368432733867e-05	4.17418114424243e-05	upREC	H3K9ac_upTSA
-9191	3.77567107247267e-05	3.36368432733867e-05	4.17418114424243e-05	upREC	H3K9ac_upTSA
-9190	3.74215919904835e-05	3.33472607072299e-05	4.12984894622074e-05	upREC	H3K9ac_upTSA
-9189	3.74215919904835e-05	3.32355315683179e-05	4.14094341148747e-05	upREC	H3K9ac_upTSA
-9188	3.71981795009881e-05	3.30283243796267e-05	4.10658563120375e-05	upREC	H3K9ac_upTSA
-9187	3.71981795009881e-05	3.30283243796267e-05	4.10658563120375e-05	upREC	H3K9ac_upTSA
-9186	3.69747670114927e-05	3.27145865470207e-05	4.07716596213668e-05	upREC	H3K9ac_upTSA
-9185	3.67513545219972e-05	3.26029569761717e-05	4.04810787783626e-05	upREC	H3K9ac_upTSA
-9184	3.65279420325018e-05	3.23979819354096e-05	4.03103833629841e-05	upREC	H3K9ac_upTSA
-9183	3.66396482772495e-05	3.2464477792633e-05	4.04320969808031e-05	upREC	H3K9ac_upTSA
-9182	3.65279420325018e-05	3.2390500511372e-05	4.0316451567115e-05	upREC	H3K9ac_upTSA
-9181	3.65279420325018e-05	3.2390500511372e-05	4.0316451567115e-05	upREC	H3K9ac_upTSA
-9180	3.65279420325018e-05	3.24489734368021e-05	4.02120484160888e-05	upREC	H3K9ac_upTSA
-9179	3.64162357877541e-05	3.2299570441162e-05	4.01005320138668e-05	upREC	H3K9ac_upTSA
-9178	3.63045295430064e-05	3.22305898226136e-05	3.99890156116449e-05	upREC	H3K9ac_upTSA
-9177	3.64162357877541e-05	3.23838314966362e-05	4.01590916312373e-05	upREC	H3K9ac_upTSA
-9176	3.64162357877541e-05	3.23838314966362e-05	4.01590916312373e-05	upREC	H3K9ac_upTSA
-9175	3.66396482772495e-05	3.23810020797732e-05	4.04899566506983e-05	upREC	H3K9ac_upTSA
-9174	3.67513545219972e-05	3.26309651129642e-05	4.0666979775243e-05	upREC	H3K9ac_upTSA
-9173	3.66396482772495e-05	3.25335318917745e-05	4.05201683824872e-05	upREC	H3K9ac_upTSA
-9172	3.67513545219972e-05	3.25533723047585e-05	4.06251006054238e-05	upREC	H3K9ac_upTSA
-9171	3.66396482772495e-05	3.24637050184606e-05	4.044079868021e-05	upREC	H3K9ac_upTSA
-9170	3.66396482772495e-05	3.24637050184606e-05	4.044079868021e-05	upREC	H3K9ac_upTSA
-9169	3.67513545219972e-05	3.25807614694718e-05	4.05137989599295e-05	upREC	H3K9ac_upTSA
-9168	3.6863060766745e-05	3.28052217783299e-05	4.07260916071466e-05	upREC	H3K9ac_upTSA
-9167	3.70864732562404e-05	3.29933434470412e-05	4.08314134521964e-05	upREC	H3K9ac_upTSA
-9166	3.71981795009881e-05	3.30997369315611e-05	4.09695385469769e-05	upREC	H3K9ac_upTSA
-9165	3.73098857457358e-05	3.31875759248695e-05	4.12290308358915e-05	upREC	H3K9ac_upTSA
-9164	3.74215919904835e-05	3.34020121856581e-05	4.1316314516115e-05	upREC	H3K9ac_upTSA
-9163	3.75332982352312e-05	3.34538732997498e-05	4.14567119165856e-05	upREC	H3K9ac_upTSA
-9162	3.73098857457358e-05	3.3177608369155e-05	4.13307508493233e-05	upREC	H3K9ac_upTSA
-9161	3.75332982352312e-05	3.32946407917814e-05	4.14857001315519e-05	upREC	H3K9ac_upTSA
-9160	3.74215919904835e-05	3.32281979120238e-05	4.13971416560048e-05	upREC	H3K9ac_upTSA
-9159	3.74215919904835e-05	3.32281979120238e-05	4.13971416560048e-05	upREC	H3K9ac_upTSA
-9158	3.76450044799789e-05	3.34288152758178e-05	4.16579758082249e-05	upREC	H3K9ac_upTSA
-9157	3.76450044799789e-05	3.34594884882206e-05	4.16884752023575e-05	upREC	H3K9ac_upTSA
-9156	3.76450044799789e-05	3.35030267710457e-05	4.15444893664297e-05	upREC	H3K9ac_upTSA
-9155	3.76450044799789e-05	3.339326350851e-05	4.15839632583726e-05	upREC	H3K9ac_upTSA
-9154	3.76450044799789e-05	3.3438910254878e-05	4.16714370904927e-05	upREC	H3K9ac_upTSA
-9153	3.78684169694744e-05	3.36367250572201e-05	4.18252219733054e-05	upREC	H3K9ac_upTSA
-9152	3.80918294589698e-05	3.39075887398903e-05	4.21242135028745e-05	upREC	H3K9ac_upTSA
-9151	3.79801232142221e-05	3.37372311780998e-05	4.20644647880289e-05	upREC	H3K9ac_upTSA
-9150	3.80918294589698e-05	3.39267253481541e-05	4.22580929037913e-05	upREC	H3K9ac_upTSA
-9149	3.82035357037175e-05	3.39775470520969e-05	4.23813137517668e-05	upREC	H3K9ac_upTSA
-9148	3.80918294589698e-05	3.38377457666521e-05	4.22367994684518e-05	upREC	H3K9ac_upTSA
-9147	3.82035357037175e-05	3.39213228006208e-05	4.24049184072799e-05	upREC	H3K9ac_upTSA
-9146	3.82035357037175e-05	3.39213228006208e-05	4.24049184072799e-05	upREC	H3K9ac_upTSA
-9145	3.85386544379606e-05	3.41985640027228e-05	4.27347872490749e-05	upREC	H3K9ac_upTSA
-9144	3.85386544379606e-05	3.41985640027228e-05	4.27347872490749e-05	upREC	H3K9ac_upTSA
-9143	3.85386544379606e-05	3.41985640027228e-05	4.27347872490749e-05	upREC	H3K9ac_upTSA
-9142	3.84269481932129e-05	3.40021932576144e-05	4.26726984854176e-05	upREC	H3K9ac_upTSA
-9141	3.85386544379606e-05	3.4076564609043e-05	4.27923583353982e-05	upREC	H3K9ac_upTSA
-9140	3.84269481932129e-05	3.40749084413994e-05	4.26772686097289e-05	upREC	H3K9ac_upTSA
-9139	3.85386544379606e-05	3.4316173341532e-05	4.28386372139438e-05	upREC	H3K9ac_upTSA
-9138	3.84269481932129e-05	3.42581363656551e-05	4.2704073626397e-05	upREC	H3K9ac_upTSA
-9137	3.85386544379606e-05	3.43977460708854e-05	4.2704073626397e-05	upREC	H3K9ac_upTSA
-9136	3.82035357037175e-05	3.40627732247627e-05	4.21996898932947e-05	upREC	H3K9ac_upTSA
-9135	3.82035357037175e-05	3.40677560917078e-05	4.22234443657273e-05	upREC	H3K9ac_upTSA
-9134	3.82035357037175e-05	3.41349960713483e-05	4.23020138234489e-05	upREC	H3K9ac_upTSA
-9133	3.83152419484652e-05	3.42123826490514e-05	4.24789726831293e-05	upREC	H3K9ac_upTSA
-9132	3.83152419484652e-05	3.42123826490514e-05	4.24789726831293e-05	upREC	H3K9ac_upTSA
-9131	3.78684169694744e-05	3.38233016266599e-05	4.19849912346193e-05	upREC	H3K9ac_upTSA
-9130	3.83152419484652e-05	3.43167931062781e-05	4.242729851861e-05	upREC	H3K9ac_upTSA
-9129	3.84269481932129e-05	3.44191905140994e-05	4.25392438972871e-05	upREC	H3K9ac_upTSA
-9128	3.84269481932129e-05	3.4598426088053e-05	4.24382370881192e-05	upREC	H3K9ac_upTSA
-9127	3.85386544379606e-05	3.47914452817835e-05	4.25937736407248e-05	upREC	H3K9ac_upTSA
-9126	3.83152419484652e-05	3.45438826722621e-05	4.22967948677002e-05	upREC	H3K9ac_upTSA
-9125	3.83152419484652e-05	3.451998335267e-05	4.2443816993756e-05	upREC	H3K9ac_upTSA
-9124	3.83152419484652e-05	3.451998335267e-05	4.2443816993756e-05	upREC	H3K9ac_upTSA
-9123	3.84269481932129e-05	3.45795811411046e-05	4.249007847254e-05	upREC	H3K9ac_upTSA
-9122	3.84269481932129e-05	3.45795811411046e-05	4.249007847254e-05	upREC	H3K9ac_upTSA
-9121	3.84269481932129e-05	3.45719220227475e-05	4.25352734523312e-05	upREC	H3K9ac_upTSA
-9120	3.83152419484652e-05	3.43588321111604e-05	4.24767930730696e-05	upREC	H3K9ac_upTSA
-9119	3.84269481932129e-05	3.44897136264992e-05	4.25863767360353e-05	upREC	H3K9ac_upTSA
-9118	3.84269481932129e-05	3.44897136264992e-05	4.25863767360353e-05	upREC	H3K9ac_upTSA
-9117	3.85386544379606e-05	3.45770060494966e-05	4.27301081760755e-05	upREC	H3K9ac_upTSA
-9116	3.88737731722038e-05	3.48414060150771e-05	4.3033453310431e-05	upREC	H3K9ac_upTSA
-9115	3.87620669274561e-05	3.46698790261401e-05	4.29936691192059e-05	upREC	H3K9ac_upTSA
-9114	3.89854794169515e-05	3.49772298216976e-05	4.31734176469697e-05	upREC	H3K9ac_upTSA
-9113	3.87620669274561e-05	3.48489615676462e-05	4.2771096766189e-05	upREC	H3K9ac_upTSA
-9112	3.86503606827084e-05	3.47402904565936e-05	4.27503493072044e-05	upREC	H3K9ac_upTSA
-9111	3.86503606827084e-05	3.47241720577686e-05	4.27478618212985e-05	upREC	H3K9ac_upTSA
-9110	3.87620669274561e-05	3.47817754143518e-05	4.28953743536299e-05	upREC	H3K9ac_upTSA
-9109	3.88737731722038e-05	3.4873556693458e-05	4.30585044144908e-05	upREC	H3K9ac_upTSA
-9108	3.89854794169515e-05	3.50289404170829e-05	4.31698063796983e-05	upREC	H3K9ac_upTSA
-9107	3.92088919064469e-05	3.51667879078603e-05	4.33405983577123e-05	upREC	H3K9ac_upTSA
-9106	3.92088919064469e-05	3.51667879078603e-05	4.33405983577123e-05	upREC	H3K9ac_upTSA
-9105	3.92088919064469e-05	3.50929342760013e-05	4.32807695769305e-05	upREC	H3K9ac_upTSA
-9104	3.89854794169515e-05	3.50599967998185e-05	4.31816870701503e-05	upREC	H3K9ac_upTSA
-9103	3.89854794169515e-05	3.5048532375625e-05	4.32034621054751e-05	upREC	H3K9ac_upTSA
-9102	3.90971856616992e-05	3.51639715536726e-05	4.33716862927272e-05	upREC	H3K9ac_upTSA
-9101	3.92088919064469e-05	3.51952254418966e-05	4.34268178996987e-05	upREC	H3K9ac_upTSA
-9100	3.86503606827084e-05	3.48307755342373e-05	4.29190845174646e-05	upREC	H3K9ac_upTSA
-9099	3.88737731722038e-05	3.5004611738384e-05	4.32302998615285e-05	upREC	H3K9ac_upTSA
-9098	3.89854794169515e-05	3.50764329684619e-05	4.3282167790884e-05	upREC	H3K9ac_upTSA
-9097	3.90971856616992e-05	3.52590159122871e-05	4.3391170135339e-05	upREC	H3K9ac_upTSA
-9096	3.89854794169515e-05	3.5033343515907e-05	4.32302998615285e-05	upREC	H3K9ac_upTSA
-9095	3.90971856616992e-05	3.51697171857308e-05	4.32897360563938e-05	upREC	H3K9ac_upTSA
-9094	3.92088919064469e-05	3.53271150005545e-05	4.35630176494501e-05	upREC	H3K9ac_upTSA
-9093	3.90971856616992e-05	3.52036388254358e-05	4.32798601356558e-05	upREC	H3K9ac_upTSA
-9092	3.88737731722038e-05	3.48780228492491e-05	4.30564204765315e-05	upREC	H3K9ac_upTSA
-9091	3.88737731722038e-05	3.48780228492491e-05	4.30564204765315e-05	upREC	H3K9ac_upTSA
-9090	3.88737731722038e-05	3.48780228492491e-05	4.30564204765315e-05	upREC	H3K9ac_upTSA
-9089	3.88737731722038e-05	3.48780228492491e-05	4.30564204765315e-05	upREC	H3K9ac_upTSA
-9088	3.89854794169515e-05	3.50480803792556e-05	4.32697147201948e-05	upREC	H3K9ac_upTSA
-9087	3.90971856616992e-05	3.51204136056275e-05	4.33292573323177e-05	upREC	H3K9ac_upTSA
-9086	3.90971856616992e-05	3.51319384166789e-05	4.32556773001813e-05	upREC	H3K9ac_upTSA
-9085	3.92088919064469e-05	3.52591797406045e-05	4.33668250978718e-05	upREC	H3K9ac_upTSA
-9084	3.92088919064469e-05	3.52429417578908e-05	4.32227645328984e-05	upREC	H3K9ac_upTSA
-9083	3.94323043959423e-05	3.55041294396576e-05	4.34648104520194e-05	upREC	H3K9ac_upTSA
-9082	3.954401064069e-05	3.56523652095331e-05	4.3563390240249e-05	upREC	H3K9ac_upTSA
-9081	3.93205981511946e-05	3.54453527443226e-05	4.33380562811306e-05	upREC	H3K9ac_upTSA
-9080	3.93205981511946e-05	3.54453527443226e-05	4.33380562811306e-05	upREC	H3K9ac_upTSA
-9079	3.92088919064469e-05	3.53557087250654e-05	4.33055484170505e-05	upREC	H3K9ac_upTSA
-9078	3.93205981511946e-05	3.53768935165771e-05	4.33654127544045e-05	upREC	H3K9ac_upTSA
-9077	3.954401064069e-05	3.5518431301837e-05	4.35482020812753e-05	upREC	H3K9ac_upTSA
-9076	3.97674231301855e-05	3.59229033957395e-05	4.37440762701642e-05	upREC	H3K9ac_upTSA
-9075	3.96557168854378e-05	3.57040067529852e-05	4.36622514869359e-05	upREC	H3K9ac_upTSA
-9074	3.97674231301855e-05	3.5923598110901e-05	4.37413196782032e-05	upREC	H3K9ac_upTSA
-9073	3.96557168854378e-05	3.58543384865269e-05	4.35672281650386e-05	upREC	H3K9ac_upTSA
-9072	3.954401064069e-05	3.56277685120435e-05	4.3501999004335e-05	upREC	H3K9ac_upTSA
-9071	3.954401064069e-05	3.56277685120435e-05	4.3501999004335e-05	upREC	H3K9ac_upTSA
-9070	3.98791293749332e-05	3.60098346079534e-05	4.38837978117602e-05	upREC	H3K9ac_upTSA
-9069	3.99908356196809e-05	3.60693878574962e-05	4.39391059419082e-05	upREC	H3K9ac_upTSA
-9068	3.99908356196809e-05	3.6079376637327e-05	4.40976754518726e-05	upREC	H3K9ac_upTSA
-9067	3.98791293749332e-05	3.60022835202473e-05	4.38570492929607e-05	upREC	H3K9ac_upTSA
-9066	3.97674231301855e-05	3.59427426164057e-05	4.37976862766092e-05	upREC	H3K9ac_upTSA
-9065	3.97674231301855e-05	3.59427426164057e-05	4.37976862766092e-05	upREC	H3K9ac_upTSA
-9064	3.96557168854378e-05	3.57664015123883e-05	4.3722771076535e-05	upREC	H3K9ac_upTSA
-9063	3.94323043959423e-05	3.55356375557291e-05	4.35193207515962e-05	upREC	H3K9ac_upTSA
-9062	3.93205981511946e-05	3.55337691352821e-05	4.34395542373623e-05	upREC	H3K9ac_upTSA
-9061	3.92088919064469e-05	3.53088857129063e-05	4.33887379273774e-05	upREC	H3K9ac_upTSA
-9060	3.93205981511946e-05	3.55534962732122e-05	4.34395542373623e-05	upREC	H3K9ac_upTSA
-9059	3.92088919064469e-05	3.54067381216425e-05	4.33093230638173e-05	upREC	H3K9ac_upTSA
-9058	3.94323043959423e-05	3.56453470936787e-05	4.34980959811962e-05	upREC	H3K9ac_upTSA
-9057	3.93205981511946e-05	3.55833190450775e-05	4.34213073205086e-05	upREC	H3K9ac_upTSA
-9056	3.93205981511946e-05	3.55833190450775e-05	4.34213073205086e-05	upREC	H3K9ac_upTSA
-9055	3.94323043959423e-05	3.56355469873289e-05	4.34876315427378e-05	upREC	H3K9ac_upTSA
-9054	3.94323043959423e-05	3.56355469873289e-05	4.34876315427378e-05	upREC	H3K9ac_upTSA
-9053	3.954401064069e-05	3.57394863909855e-05	4.36514323818797e-05	upREC	H3K9ac_upTSA
-9052	3.93205981511946e-05	3.54943889186667e-05	4.34069077050599e-05	upREC	H3K9ac_upTSA
-9051	3.90971856616992e-05	3.53088857129063e-05	4.32523224557789e-05	upREC	H3K9ac_upTSA
-9050	3.90971856616992e-05	3.52708678338565e-05	4.32731966400596e-05	upREC	H3K9ac_upTSA
-9049	3.89854794169515e-05	3.52746414799256e-05	4.32736058968788e-05	upREC	H3K9ac_upTSA
-9048	3.88737731722038e-05	3.50714586079764e-05	4.32015800621601e-05	upREC	H3K9ac_upTSA
-9047	3.89854794169515e-05	3.50714586079764e-05	4.33213862644714e-05	upREC	H3K9ac_upTSA
-9046	3.89854794169515e-05	3.50714586079764e-05	4.33213862644714e-05	upREC	H3K9ac_upTSA
-9045	3.89854794169515e-05	3.50714586079764e-05	4.33213862644714e-05	upREC	H3K9ac_upTSA
-9044	3.89854794169515e-05	3.50714586079764e-05	4.33213862644714e-05	upREC	H3K9ac_upTSA
-9043	3.89854794169515e-05	3.51630353324098e-05	4.31928645194363e-05	upREC	H3K9ac_upTSA
-9042	3.89854794169515e-05	3.51630353324098e-05	4.31928645194363e-05	upREC	H3K9ac_upTSA
-9041	3.89854794169515e-05	3.5069182695011e-05	4.3093263650331e-05	upREC	H3K9ac_upTSA
-9040	3.89854794169515e-05	3.5069182695011e-05	4.3093263650331e-05	upREC	H3K9ac_upTSA
-9039	3.90971856616992e-05	3.52514513444188e-05	4.32928371650699e-05	upREC	H3K9ac_upTSA
-9038	3.92088919064469e-05	3.53566624619036e-05	4.34452170857282e-05	upREC	H3K9ac_upTSA
-9037	3.93205981511946e-05	3.54786700178202e-05	4.34952763186482e-05	upREC	H3K9ac_upTSA
-9036	3.92088919064469e-05	3.52961750667e-05	4.34796071990177e-05	upREC	H3K9ac_upTSA
-9035	3.92088919064469e-05	3.52961750667e-05	4.34796071990177e-05	upREC	H3K9ac_upTSA
-9034	3.92088919064469e-05	3.54070413919295e-05	4.35134977318043e-05	upREC	H3K9ac_upTSA
-9033	3.94323043959423e-05	3.56893206871934e-05	4.3693798898354e-05	upREC	H3K9ac_upTSA
-9032	3.93205981511946e-05	3.54368459318833e-05	4.37106025303832e-05	upREC	H3K9ac_upTSA
-9031	3.94323043959423e-05	3.5560623489491e-05	4.38778065499533e-05	upREC	H3K9ac_upTSA
-9030	3.954401064069e-05	3.56318120642886e-05	4.39333508190613e-05	upREC	H3K9ac_upTSA
-9029	3.93205981511946e-05	3.54574922829841e-05	4.35211262410639e-05	upREC	H3K9ac_upTSA
-9028	3.88737731722038e-05	3.5091937573883e-05	4.31054921996068e-05	upREC	H3K9ac_upTSA
-9027	3.89854794169515e-05	3.53560045908477e-05	4.32717435186834e-05	upREC	H3K9ac_upTSA
-9026	3.87620669274561e-05	3.50995707382012e-05	4.31662025845661e-05	upREC	H3K9ac_upTSA
-9025	3.88737731722038e-05	3.52038782977816e-05	4.3165386098224e-05	upREC	H3K9ac_upTSA
-9024	3.87620669274561e-05	3.5151772576972e-05	4.30309432203145e-05	upREC	H3K9ac_upTSA
-9023	3.87620669274561e-05	3.5151772576972e-05	4.30309432203145e-05	upREC	H3K9ac_upTSA
-9022	3.87620669274561e-05	3.5151772576972e-05	4.29431887572596e-05	upREC	H3K9ac_upTSA
-9021	3.86503606827084e-05	3.51099923686527e-05	4.27216436804784e-05	upREC	H3K9ac_upTSA
-9020	3.86503606827084e-05	3.50391301273307e-05	4.27429999533516e-05	upREC	H3K9ac_upTSA
-9019	3.84269481932129e-05	3.48035694086485e-05	4.26731373075639e-05	upREC	H3K9ac_upTSA
-9018	3.84269481932129e-05	3.48035694086485e-05	4.26731373075639e-05	upREC	H3K9ac_upTSA
-9017	3.84269481932129e-05	3.48874676007114e-05	4.26718665465577e-05	upREC	H3K9ac_upTSA
-9016	3.83152419484652e-05	3.47324982823678e-05	4.26482707116e-05	upREC	H3K9ac_upTSA
-9015	3.84269481932129e-05	3.47918742119204e-05	4.27816760727203e-05	upREC	H3K9ac_upTSA
-9014	3.82035357037175e-05	3.45095200035716e-05	4.25588548431749e-05	upREC	H3K9ac_upTSA
-9013	3.80918294589698e-05	3.44532932837739e-05	4.24474442284022e-05	upREC	H3K9ac_upTSA
-9012	3.80918294589698e-05	3.44532932837739e-05	4.24474442284022e-05	upREC	H3K9ac_upTSA
-9011	3.80918294589698e-05	3.4354001469669e-05	4.23766398183988e-05	upREC	H3K9ac_upTSA
-9010	3.79801232142221e-05	3.42994956308847e-05	4.2323823263986e-05	upREC	H3K9ac_upTSA
-9009	3.78684169694744e-05	3.4104343515101e-05	4.22037654518741e-05	upREC	H3K9ac_upTSA
-9008	3.77567107247267e-05	3.40542591592933e-05	4.20452291327924e-05	upREC	H3K9ac_upTSA
-9007	3.77567107247267e-05	3.40542591592933e-05	4.20452291327924e-05	upREC	H3K9ac_upTSA
-9006	3.77567107247267e-05	3.40542591592933e-05	4.20452291327924e-05	upREC	H3K9ac_upTSA
-9005	3.77567107247267e-05	3.40542591592933e-05	4.20452291327924e-05	upREC	H3K9ac_upTSA
-9004	3.78684169694744e-05	3.41489101031663e-05	4.20869636082387e-05	upREC	H3K9ac_upTSA
-9003	3.79801232142221e-05	3.43761315155934e-05	4.21013191170007e-05	upREC	H3K9ac_upTSA
-9002	3.78684169694744e-05	3.41363687077227e-05	4.21013191170007e-05	upREC	H3K9ac_upTSA
-9001	3.78684169694744e-05	3.41363687077227e-05	4.21013191170007e-05	upREC	H3K9ac_upTSA
-9000	3.79801232142221e-05	3.42628059217238e-05	4.22240110638261e-05	upREC	H3K9ac_upTSA
-8999	3.79801232142221e-05	3.42628059217238e-05	4.22240110638261e-05	upREC	H3K9ac_upTSA
-8998	3.82035357037175e-05	3.45482118528358e-05	4.2533973738056e-05	upREC	H3K9ac_upTSA
-8997	3.80918294589698e-05	3.4463641576269e-05	4.24561095349777e-05	upREC	H3K9ac_upTSA
-8996	3.80918294589698e-05	3.4463641576269e-05	4.24561095349777e-05	upREC	H3K9ac_upTSA
-8995	3.82035357037175e-05	3.44732407673383e-05	4.24860075331807e-05	upREC	H3K9ac_upTSA
-8994	3.79801232142221e-05	3.42679546752017e-05	4.22246229988567e-05	upREC	H3K9ac_upTSA
-8993	3.80918294589698e-05	3.42943340179093e-05	4.23360336136294e-05	upREC	H3K9ac_upTSA
-8992	3.82035357037175e-05	3.44761816107401e-05	4.25588548431749e-05	upREC	H3K9ac_upTSA
-8991	3.83152419484652e-05	3.45855314538769e-05	4.26702654579476e-05	upREC	H3K9ac_upTSA
-8990	3.80918294589698e-05	3.44083144903949e-05	4.24319141210627e-05	upREC	H3K9ac_upTSA
-8989	3.80918294589698e-05	3.43895851019263e-05	4.22438844164407e-05	upREC	H3K9ac_upTSA
-8988	3.84269481932129e-05	3.46560298383259e-05	4.26817592154206e-05	upREC	H3K9ac_upTSA
-8987	3.85386544379606e-05	3.48007365575233e-05	4.27213869901996e-05	upREC	H3K9ac_upTSA
-8986	3.85386544379606e-05	3.48007365575233e-05	4.27213869901996e-05	upREC	H3K9ac_upTSA
-8985	3.84269481932129e-05	3.46566317735881e-05	4.25888123558353e-05	upREC	H3K9ac_upTSA
-8984	3.84269481932129e-05	3.46566317735881e-05	4.25888123558353e-05	upREC	H3K9ac_upTSA
-8983	3.84269481932129e-05	3.47512074951039e-05	4.25702375830034e-05	upREC	H3K9ac_upTSA
-8982	3.84269481932129e-05	3.47512074951039e-05	4.25702375830034e-05	upREC	H3K9ac_upTSA
-8981	3.82035357037175e-05	3.45499350472309e-05	4.22602662045465e-05	upREC	H3K9ac_upTSA
-8980	3.80918294589698e-05	3.43990193520748e-05	4.22471362557585e-05	upREC	H3K9ac_upTSA
-8979	3.80918294589698e-05	3.43990193520748e-05	4.22471362557585e-05	upREC	H3K9ac_upTSA
-8978	3.80918294589698e-05	3.43990193520748e-05	4.22471362557585e-05	upREC	H3K9ac_upTSA
-8977	3.82035357037175e-05	3.44928115964033e-05	4.23731690945906e-05	upREC	H3K9ac_upTSA
-8976	3.82035357037175e-05	3.44928115964033e-05	4.23731690945906e-05	upREC	H3K9ac_upTSA
-8975	3.85386544379606e-05	3.48293650613465e-05	4.26589541296194e-05	upREC	H3K9ac_upTSA
-8974	3.83152419484652e-05	3.45250321492554e-05	4.2501499883869e-05	upREC	H3K9ac_upTSA
-8973	3.84269481932129e-05	3.46124251749193e-05	4.25866864851664e-05	upREC	H3K9ac_upTSA
-8972	3.84269481932129e-05	3.46124251749193e-05	4.25866864851664e-05	upREC	H3K9ac_upTSA
-8971	3.85386544379606e-05	3.47863450489109e-05	4.26935496233001e-05	upREC	H3K9ac_upTSA
-8970	3.85386544379606e-05	3.47863450489109e-05	4.26935496233001e-05	upREC	H3K9ac_upTSA
-8969	3.84269481932129e-05	3.46728026912104e-05	4.23111979504205e-05	upREC	H3K9ac_upTSA
-8968	3.87620669274561e-05	3.48968846460363e-05	4.26987978171834e-05	upREC	H3K9ac_upTSA
-8967	3.84269481932129e-05	3.46591249326109e-05	4.24154752709425e-05	upREC	H3K9ac_upTSA
-8966	3.83152419484652e-05	3.4617549043539e-05	4.24081914709984e-05	upREC	H3K9ac_upTSA
-8965	3.83152419484652e-05	3.46255389748839e-05	4.25281017980717e-05	upREC	H3K9ac_upTSA
-8964	3.83152419484652e-05	3.46255389748839e-05	4.25281017980717e-05	upREC	H3K9ac_upTSA
-8963	3.79801232142221e-05	3.4210749341804e-05	4.20988632455081e-05	upREC	H3K9ac_upTSA
-8962	3.79801232142221e-05	3.4210749341804e-05	4.20988632455081e-05	upREC	H3K9ac_upTSA
-8961	3.83152419484652e-05	3.45528505326024e-05	4.25388975794623e-05	upREC	H3K9ac_upTSA
-8960	3.82035357037175e-05	3.44226326985803e-05	4.24051055847573e-05	upREC	H3K9ac_upTSA
-8959	3.79801232142221e-05	3.41909896488498e-05	4.22013087979397e-05	upREC	H3K9ac_upTSA
-8958	3.77567107247267e-05	3.40249243812354e-05	4.20356483544595e-05	upREC	H3K9ac_upTSA
-8957	3.76450044799789e-05	3.38030908184377e-05	4.18943419916722e-05	upREC	H3K9ac_upTSA
-8956	3.76450044799789e-05	3.39148322348374e-05	4.17860422277223e-05	upREC	H3K9ac_upTSA
-8955	3.77567107247267e-05	3.40048233049082e-05	4.19641533451347e-05	upREC	H3K9ac_upTSA
-8954	3.78684169694744e-05	3.4042807866129e-05	4.20929292573732e-05	upREC	H3K9ac_upTSA
-8953	3.77567107247267e-05	3.39905740939067e-05	4.18284998658996e-05	upREC	H3K9ac_upTSA
-8952	3.77567107247267e-05	3.40166310820981e-05	4.16864922819449e-05	upREC	H3K9ac_upTSA
-8951	3.77567107247267e-05	3.39310208443639e-05	4.17129428230768e-05	upREC	H3K9ac_upTSA
-8950	3.79801232142221e-05	3.42134954878791e-05	4.20954995464515e-05	upREC	H3K9ac_upTSA
-8949	3.77567107247267e-05	3.40165935678712e-05	4.18163032826339e-05	upREC	H3K9ac_upTSA
-8948	3.76450044799789e-05	3.37487841202036e-05	4.16261565837074e-05	upREC	H3K9ac_upTSA
-8947	3.77567107247267e-05	3.38995848049003e-05	4.1778089122694e-05	upREC	H3K9ac_upTSA
-8946	3.82035357037175e-05	3.43563382832742e-05	4.21615566755759e-05	upREC	H3K9ac_upTSA
-8945	3.80918294589698e-05	3.42648601407007e-05	4.20667573980103e-05	upREC	H3K9ac_upTSA
-8944	3.80918294589698e-05	3.42648601407007e-05	4.20667573980103e-05	upREC	H3K9ac_upTSA
-8943	3.82035357037175e-05	3.43677741704352e-05	4.2394527480216e-05	upREC	H3K9ac_upTSA
-8942	3.83152419484652e-05	3.44420845194504e-05	4.24919874890196e-05	upREC	H3K9ac_upTSA
-8941	3.84269481932129e-05	3.45924120917606e-05	4.24921152079715e-05	upREC	H3K9ac_upTSA
-8940	3.84269481932129e-05	3.44723170458376e-05	4.24305171393705e-05	upREC	H3K9ac_upTSA
-8939	3.85386544379606e-05	3.46936628007543e-05	4.23647412842144e-05	upREC	H3K9ac_upTSA
-8938	3.86503606827084e-05	3.48712453984362e-05	4.23647412842144e-05	upREC	H3K9ac_upTSA
-8937	3.87620669274561e-05	3.48774123126616e-05	4.26821379694883e-05	upREC	H3K9ac_upTSA
-8936	3.88737731722038e-05	3.49594906819057e-05	4.28651681416315e-05	upREC	H3K9ac_upTSA
-8935	3.88737731722038e-05	3.49594906819057e-05	4.28651681416315e-05	upREC	H3K9ac_upTSA
-8934	3.88737731722038e-05	3.49594906819057e-05	4.28651681416315e-05	upREC	H3K9ac_upTSA
-8933	3.87620669274561e-05	3.49212939350502e-05	4.27939128177652e-05	upREC	H3K9ac_upTSA
-8932	3.87620669274561e-05	3.48869430769952e-05	4.2705834195517e-05	upREC	H3K9ac_upTSA
-8931	3.86503606827084e-05	3.47388769724565e-05	4.26451033705469e-05	upREC	H3K9ac_upTSA
-8930	3.86503606827084e-05	3.47535750270646e-05	4.25756130155789e-05	upREC	H3K9ac_upTSA
-8929	3.87620669274561e-05	3.48272336193086e-05	4.27065282923725e-05	upREC	H3K9ac_upTSA
-8928	3.86503606827084e-05	3.47240865940365e-05	4.24526092402462e-05	upREC	H3K9ac_upTSA
-8927	3.86503606827084e-05	3.47240865940365e-05	4.24526092402462e-05	upREC	H3K9ac_upTSA
-8926	3.87620669274561e-05	3.47820393639926e-05	4.25547025316774e-05	upREC	H3K9ac_upTSA
-8925	3.87620669274561e-05	3.4785193797191e-05	4.26891481722454e-05	upREC	H3K9ac_upTSA
-8924	3.87620669274561e-05	3.4785193797191e-05	4.26891481722454e-05	upREC	H3K9ac_upTSA
-8923	3.88737731722038e-05	3.49448801438458e-05	4.27586106197033e-05	upREC	H3K9ac_upTSA
-8922	3.87620669274561e-05	3.4885007345789e-05	4.26405896485489e-05	upREC	H3K9ac_upTSA
-8921	3.87620669274561e-05	3.4885007345789e-05	4.26405896485489e-05	upREC	H3K9ac_upTSA
-8920	3.84269481932129e-05	3.4540448736842e-05	4.21288223093922e-05	upREC	H3K9ac_upTSA
-8919	3.82035357037175e-05	3.41666317550151e-05	4.19079218506205e-05	upREC	H3K9ac_upTSA
-8918	3.80918294589698e-05	3.40074055084242e-05	4.17066130420053e-05	upREC	H3K9ac_upTSA
-8917	3.78684169694744e-05	3.3757979024357e-05	4.157962726405e-05	upREC	H3K9ac_upTSA
-8916	3.78684169694744e-05	3.3757979024357e-05	4.157962726405e-05	upREC	H3K9ac_upTSA
-8915	3.79801232142221e-05	3.38167230539807e-05	4.1691100795589e-05	upREC	H3K9ac_upTSA
-8914	3.80918294589698e-05	3.38629043488259e-05	4.18409848431671e-05	upREC	H3K9ac_upTSA
-8913	3.79801232142221e-05	3.38990346854042e-05	4.17259958423e-05	upREC	H3K9ac_upTSA
-8912	3.79801232142221e-05	3.38990346854042e-05	4.17259958423e-05	upREC	H3K9ac_upTSA
-8911	3.78684169694744e-05	3.38594116742728e-05	4.16291260018372e-05	upREC	H3K9ac_upTSA
-8910	3.78684169694744e-05	3.38594116742728e-05	4.16291260018372e-05	upREC	H3K9ac_upTSA
-8909	3.80918294589698e-05	3.41300514759047e-05	4.19003659142022e-05	upREC	H3K9ac_upTSA
-8908	3.80918294589698e-05	3.41300514759047e-05	4.19003659142022e-05	upREC	H3K9ac_upTSA
-8907	3.80918294589698e-05	3.41300514759047e-05	4.19003659142022e-05	upREC	H3K9ac_upTSA
-8906	3.79801232142221e-05	3.38583707281416e-05	4.17472773098472e-05	upREC	H3K9ac_upTSA
-8905	3.82035357037175e-05	3.39938219473832e-05	4.21476809953623e-05	upREC	H3K9ac_upTSA
-8904	3.80918294589698e-05	3.39150600314087e-05	4.21596173151175e-05	upREC	H3K9ac_upTSA
-8903	3.79801232142221e-05	3.38629043488259e-05	4.19910132568146e-05	upREC	H3K9ac_upTSA
-8902	3.79801232142221e-05	3.38629043488259e-05	4.19910132568146e-05	upREC	H3K9ac_upTSA
-8901	3.76450044799789e-05	3.35253279263517e-05	4.16031916850818e-05	upREC	H3K9ac_upTSA
-8900	3.74215919904835e-05	3.33916999097782e-05	4.13500980765529e-05	upREC	H3K9ac_upTSA
-8899	3.73098857457358e-05	3.32514457736547e-05	4.11259335219433e-05	upREC	H3K9ac_upTSA
-8898	3.74215919904835e-05	3.31981278200659e-05	4.13017063468305e-05	upREC	H3K9ac_upTSA
-8897	3.73098857457358e-05	3.31222135054805e-05	4.12745094242423e-05	upREC	H3K9ac_upTSA
-8896	3.74215919904835e-05	3.31307423037913e-05	4.14187219242756e-05	upREC	H3K9ac_upTSA
-8895	3.75332982352312e-05	3.32198218235847e-05	4.15236675491193e-05	upREC	H3K9ac_upTSA
-8894	3.76450044799789e-05	3.33825573511921e-05	4.16710901382502e-05	upREC	H3K9ac_upTSA
-8893	3.76450044799789e-05	3.33825573511921e-05	4.16710901382502e-05	upREC	H3K9ac_upTSA
-8892	3.75332982352312e-05	3.332413426028e-05	4.15297275700445e-05	upREC	H3K9ac_upTSA
-8891	3.73098857457358e-05	3.31230092425313e-05	4.12581003704251e-05	upREC	H3K9ac_upTSA
-8890	3.71981795009881e-05	3.29977671691624e-05	4.12713987675021e-05	upREC	H3K9ac_upTSA
-8889	3.71981795009881e-05	3.31604302692965e-05	4.10840582892556e-05	upREC	H3K9ac_upTSA
-8888	3.73098857457358e-05	3.319678588485e-05	4.14039360806298e-05	upREC	H3K9ac_upTSA
-8887	3.73098857457358e-05	3.33087609868847e-05	4.13070184903343e-05	upREC	H3K9ac_upTSA
-8886	3.74215919904835e-05	3.33087609868847e-05	4.14531474378178e-05	upREC	H3K9ac_upTSA
-8885	3.76450044799789e-05	3.35498865293104e-05	4.17239403835294e-05	upREC	H3K9ac_upTSA
-8884	3.75332982352312e-05	3.34366692481478e-05	4.14990983600772e-05	upREC	H3K9ac_upTSA
-8883	3.74215919904835e-05	3.33725267954363e-05	4.14106836386348e-05	upREC	H3K9ac_upTSA
-8882	3.73098857457358e-05	3.31661365370877e-05	4.12758441784357e-05	upREC	H3K9ac_upTSA
-8881	3.71981795009881e-05	3.31057114662222e-05	4.11479533330208e-05	upREC	H3K9ac_upTSA
-8880	3.70864732562404e-05	3.29923774767837e-05	4.10357264136353e-05	upREC	H3K9ac_upTSA
-8879	3.69747670114927e-05	3.29089454707737e-05	4.09732999206e-05	upREC	H3K9ac_upTSA
-8878	3.70864732562404e-05	3.31233594644301e-05	4.11905626973198e-05	upREC	H3K9ac_upTSA
-8877	3.70864732562404e-05	3.30205012181322e-05	4.1082066956988e-05	upREC	H3K9ac_upTSA
-8876	3.70864732562404e-05	3.30205012181322e-05	4.1082066956988e-05	upREC	H3K9ac_upTSA
-8875	3.69747670114927e-05	3.28175254294114e-05	4.09204140590508e-05	upREC	H3K9ac_upTSA
-8874	3.71981795009881e-05	3.30196129844095e-05	4.12430595896325e-05	upREC	H3K9ac_upTSA
-8873	3.70864732562404e-05	3.30908139599688e-05	4.11435687275787e-05	upREC	H3K9ac_upTSA
-8872	3.71981795009881e-05	3.31196542526392e-05	4.13017815532397e-05	upREC	H3K9ac_upTSA
-8871	3.69747670114927e-05	3.2962278610971e-05	4.10000315065215e-05	upREC	H3K9ac_upTSA
-8870	3.69747670114927e-05	3.28822201099732e-05	4.10189137850067e-05	upREC	H3K9ac_upTSA
-8869	3.6863060766745e-05	3.27588430907876e-05	4.10151236886231e-05	upREC	H3K9ac_upTSA
-8868	3.69747670114927e-05	3.28228334570061e-05	4.11273724465045e-05	upREC	H3K9ac_upTSA
-8867	3.69747670114927e-05	3.28743704091346e-05	4.10748605202872e-05	upREC	H3K9ac_upTSA
-8866	3.73098857457358e-05	3.32222417757553e-05	4.13905967388045e-05	upREC	H3K9ac_upTSA
-8865	3.74215919904835e-05	3.33021237498815e-05	4.14761021391817e-05	upREC	H3K9ac_upTSA
-8864	3.73098857457358e-05	3.31574957273287e-05	4.12531123427344e-05	upREC	H3K9ac_upTSA
-8863	3.71981795009881e-05	3.31135604050699e-05	4.11807232872553e-05	upREC	H3K9ac_upTSA
-8862	3.70864732562404e-05	3.3066162787017e-05	4.10617814165741e-05	upREC	H3K9ac_upTSA
-8861	3.70864732562404e-05	3.3066162787017e-05	4.10617814165741e-05	upREC	H3K9ac_upTSA
-8860	3.69747670114927e-05	3.29467686410493e-05	4.10023104812335e-05	upREC	H3K9ac_upTSA
-8859	3.6863060766745e-05	3.28326243879333e-05	4.07799495344954e-05	upREC	H3K9ac_upTSA
-8858	3.69747670114927e-05	3.30209546562074e-05	4.09908231374479e-05	upREC	H3K9ac_upTSA
-8857	3.6863060766745e-05	3.28988766792542e-05	4.09387243276843e-05	upREC	H3K9ac_upTSA
-8856	3.6863060766745e-05	3.29823570036204e-05	4.09152789194028e-05	upREC	H3K9ac_upTSA
-8855	3.65279420325018e-05	3.26805190634725e-05	4.0583750958666e-05	upREC	H3K9ac_upTSA
-8854	3.64162357877541e-05	3.27189806581692e-05	4.04497431708762e-05	upREC	H3K9ac_upTSA
-8853	3.65279420325018e-05	3.27823548897689e-05	4.04801189777962e-05	upREC	H3K9ac_upTSA
-8852	3.64162357877541e-05	3.26071335730774e-05	4.04062333445923e-05	upREC	H3K9ac_upTSA
-8851	3.64162357877541e-05	3.26071335730774e-05	4.04062333445923e-05	upREC	H3K9ac_upTSA
-8850	3.64162357877541e-05	3.26071335730774e-05	4.04062333445923e-05	upREC	H3K9ac_upTSA
-8849	3.64162357877541e-05	3.25419453756424e-05	4.03125051913685e-05	upREC	H3K9ac_upTSA
-8848	3.64162357877541e-05	3.24536180467206e-05	4.03887988950152e-05	upREC	H3K9ac_upTSA
-8847	3.63045295430064e-05	3.24086984612815e-05	4.01530367190952e-05	upREC	H3K9ac_upTSA
-8846	3.63045295430064e-05	3.24086984612815e-05	4.01530367190952e-05	upREC	H3K9ac_upTSA
-8845	3.64162357877541e-05	3.26041813347396e-05	4.03612414612859e-05	upREC	H3K9ac_upTSA
-8844	3.61928232982587e-05	3.24400584715922e-05	4.01580862583842e-05	upREC	H3K9ac_upTSA
-8843	3.6081117053511e-05	3.23495922289739e-05	4.01046998259425e-05	upREC	H3K9ac_upTSA
-8842	3.58577045640156e-05	3.21099711588892e-05	3.99361310864534e-05	upREC	H3K9ac_upTSA
-8841	3.58577045640156e-05	3.22472331854121e-05	3.97875541129139e-05	upREC	H3K9ac_upTSA
-8840	3.6081117053511e-05	3.23718228418701e-05	4.00718727083667e-05	upREC	H3K9ac_upTSA
-8839	3.6081117053511e-05	3.23256618634499e-05	3.98214621096923e-05	upREC	H3K9ac_upTSA
-8838	3.61928232982587e-05	3.2501636673955e-05	3.99906722605845e-05	upREC	H3K9ac_upTSA
-8837	3.61928232982587e-05	3.2501636673955e-05	3.99906722605845e-05	upREC	H3K9ac_upTSA
-8836	3.6081117053511e-05	3.21985781938725e-05	3.9964231787066e-05	upREC	H3K9ac_upTSA
-8835	3.58577045640156e-05	3.19153928701616e-05	3.97008661800586e-05	upREC	H3K9ac_upTSA
-8834	3.55225858297724e-05	3.16673370534198e-05	3.94297671825307e-05	upREC	H3K9ac_upTSA
-8833	3.5299173340277e-05	3.15680466878289e-05	3.92681768302147e-05	upREC	H3K9ac_upTSA
-8832	3.51874670955293e-05	3.15842726422808e-05	3.92266085032943e-05	upREC	H3K9ac_upTSA
-8831	3.55225858297724e-05	3.18332227456505e-05	3.95694710072207e-05	upREC	H3K9ac_upTSA
-8830	3.57459983192678e-05	3.19291544618267e-05	3.96812707068979e-05	upREC	H3K9ac_upTSA
-8829	3.6081117053511e-05	3.21774629360077e-05	4.00673815991325e-05	upREC	H3K9ac_upTSA
-8828	3.6081117053511e-05	3.21774629360077e-05	4.00673815991325e-05	upREC	H3K9ac_upTSA
-8827	3.61928232982587e-05	3.23424994585752e-05	4.02145159109386e-05	upREC	H3K9ac_upTSA
-8826	3.66396482772495e-05	3.28340533811677e-05	4.06933985965474e-05	upREC	H3K9ac_upTSA
-8825	3.66396482772495e-05	3.28340533811677e-05	4.06933985965474e-05	upREC	H3K9ac_upTSA
-8824	3.67513545219972e-05	3.28940907332737e-05	4.07604325550779e-05	upREC	H3K9ac_upTSA
-8823	3.67513545219972e-05	3.28940907332737e-05	4.07604325550779e-05	upREC	H3K9ac_upTSA
-8822	3.69747670114927e-05	3.31138048671641e-05	4.10662141051239e-05	upREC	H3K9ac_upTSA
-8821	3.69747670114927e-05	3.31138048671641e-05	4.10662141051239e-05	upREC	H3K9ac_upTSA
-8820	3.67513545219972e-05	3.29359965751215e-05	4.07693013281293e-05	upREC	H3K9ac_upTSA
-8819	3.67513545219972e-05	3.29639014921058e-05	4.08190217724118e-05	upREC	H3K9ac_upTSA
-8818	3.67513545219972e-05	3.29639014921058e-05	4.08190217724118e-05	upREC	H3K9ac_upTSA
-8817	3.70864732562404e-05	3.32834185404465e-05	4.09557636985508e-05	upREC	H3K9ac_upTSA
-8816	3.69747670114927e-05	3.31671887669618e-05	4.08405449991116e-05	upREC	H3K9ac_upTSA
-8815	3.6863060766745e-05	3.30743437996693e-05	4.06254428434839e-05	upREC	H3K9ac_upTSA
-8814	3.70864732562404e-05	3.3239397184001e-05	4.07596058313778e-05	upREC	H3K9ac_upTSA
-8813	3.70864732562404e-05	3.3226233113968e-05	4.07622010221935e-05	upREC	H3K9ac_upTSA
-8812	3.71981795009881e-05	3.33838472984405e-05	4.09520326605501e-05	upREC	H3K9ac_upTSA
-8811	3.71981795009881e-05	3.33838472984405e-05	4.09520326605501e-05	upREC	H3K9ac_upTSA
-8810	3.73098857457358e-05	3.3608013103545e-05	4.09795604186064e-05	upREC	H3K9ac_upTSA
-8809	3.73098857457358e-05	3.37348567062758e-05	4.09558168723893e-05	upREC	H3K9ac_upTSA
-8808	3.74215919904835e-05	3.38579315772168e-05	4.10962868459738e-05	upREC	H3K9ac_upTSA
-8807	3.75332982352312e-05	3.3829335516523e-05	4.13518484094806e-05	upREC	H3K9ac_upTSA
-8806	3.74215919904835e-05	3.37724674333198e-05	4.1243245874912e-05	upREC	H3K9ac_upTSA
-8805	3.73098857457358e-05	3.36636455653258e-05	4.11316366183079e-05	upREC	H3K9ac_upTSA
-8804	3.74215919904835e-05	3.37549662431766e-05	4.1207042414472e-05	upREC	H3K9ac_upTSA
-8803	3.76450044799789e-05	3.39160772728758e-05	4.13785956905113e-05	upREC	H3K9ac_upTSA
-8802	3.75332982352312e-05	3.37828654772983e-05	4.12590391338258e-05	upREC	H3K9ac_upTSA
-8801	3.75332982352312e-05	3.37828654772983e-05	4.12590391338258e-05	upREC	H3K9ac_upTSA
-8800	3.76450044799789e-05	3.38549987070757e-05	4.13392541402372e-05	upREC	H3K9ac_upTSA
-8799	3.77567107247267e-05	3.40072887975451e-05	4.15391059460606e-05	upREC	H3K9ac_upTSA
-8798	3.77567107247267e-05	3.40072887975451e-05	4.15391059460606e-05	upREC	H3K9ac_upTSA
-8797	3.78684169694744e-05	3.40242291113941e-05	4.15953330556265e-05	upREC	H3K9ac_upTSA
-8796	3.76450044799789e-05	3.37873846462604e-05	4.1368095439527e-05	upREC	H3K9ac_upTSA
-8795	3.76450044799789e-05	3.37692339699173e-05	4.13240992391529e-05	upREC	H3K9ac_upTSA
-8794	3.74215919904835e-05	3.34755218851722e-05	4.12439809327801e-05	upREC	H3K9ac_upTSA
-8793	3.77567107247267e-05	3.3945955286113e-05	4.15182627761308e-05	upREC	H3K9ac_upTSA
-8792	3.78684169694744e-05	3.40055643112846e-05	4.18315626464373e-05	upREC	H3K9ac_upTSA
-8791	3.80918294589698e-05	3.43158924201201e-05	4.18725366288746e-05	upREC	H3K9ac_upTSA
-8790	3.82035357037175e-05	3.43934826819946e-05	4.21132979583431e-05	upREC	H3K9ac_upTSA
-8789	3.82035357037175e-05	3.44537270586666e-05	4.20153926372592e-05	upREC	H3K9ac_upTSA
-8788	3.83152419484652e-05	3.45618140854694e-05	4.21886912978833e-05	upREC	H3K9ac_upTSA
-8787	3.84269481932129e-05	3.467536812613e-05	4.22719033047023e-05	upREC	H3K9ac_upTSA
-8786	3.84269481932129e-05	3.467536812613e-05	4.22719033047023e-05	upREC	H3K9ac_upTSA
-8785	3.86503606827084e-05	3.48857260307878e-05	4.25839432807149e-05	upREC	H3K9ac_upTSA
-8784	3.86503606827084e-05	3.48088773648661e-05	4.25425171700811e-05	upREC	H3K9ac_upTSA
-8783	3.84269481932129e-05	3.46221984608617e-05	4.23146791621948e-05	upREC	H3K9ac_upTSA
-8782	3.84269481932129e-05	3.46221984608617e-05	4.23146791621948e-05	upREC	H3K9ac_upTSA
-8781	3.84269481932129e-05	3.46221984608617e-05	4.23146791621948e-05	upREC	H3K9ac_upTSA
-8780	3.84269481932129e-05	3.45846409112927e-05	4.2374268973586e-05	upREC	H3K9ac_upTSA
-8779	3.84269481932129e-05	3.45846409112927e-05	4.2374268973586e-05	upREC	H3K9ac_upTSA
-8778	3.85386544379606e-05	3.48088773648661e-05	4.24314295115863e-05	upREC	H3K9ac_upTSA
-8777	3.84269481932129e-05	3.46480115200259e-05	4.23970041898565e-05	upREC	H3K9ac_upTSA
-8776	3.86503606827084e-05	3.48207346454812e-05	4.2684410826095e-05	upREC	H3K9ac_upTSA
-8775	3.85386544379606e-05	3.47718153810536e-05	4.2457406613606e-05	upREC	H3K9ac_upTSA
-8774	3.84269481932129e-05	3.47301416189585e-05	4.23949412716019e-05	upREC	H3K9ac_upTSA
-8773	3.86503606827084e-05	3.48961538924835e-05	4.26221743370876e-05	upREC	H3K9ac_upTSA
-8772	3.88737731722038e-05	3.49827397969498e-05	4.2827201842311e-05	upREC	H3K9ac_upTSA
-8771	3.88737731722038e-05	3.49827397969498e-05	4.2827201842311e-05	upREC	H3K9ac_upTSA
-8770	3.88737731722038e-05	3.49827397969498e-05	4.2827201842311e-05	upREC	H3K9ac_upTSA
-8769	3.87620669274561e-05	3.47843072453922e-05	4.27160539173829e-05	upREC	H3K9ac_upTSA
-8768	3.88737731722038e-05	3.48117110783531e-05	4.28838246742522e-05	upREC	H3K9ac_upTSA
-8767	3.87620669274561e-05	3.48999504012372e-05	4.27806172952482e-05	upREC	H3K9ac_upTSA
-8766	3.86503606827084e-05	3.47230056791402e-05	4.25355430376026e-05	upREC	H3K9ac_upTSA
-8765	3.86503606827084e-05	3.47845193419487e-05	4.27008128310368e-05	upREC	H3K9ac_upTSA
-8764	3.85386544379606e-05	3.45696589496613e-05	4.24284144889051e-05	upREC	H3K9ac_upTSA
-8763	3.84269481932129e-05	3.46579823755713e-05	4.24937748486277e-05	upREC	H3K9ac_upTSA
-8762	3.84269481932129e-05	3.46579823755713e-05	4.24937748486277e-05	upREC	H3K9ac_upTSA
-8761	3.83152419484652e-05	3.45562903807586e-05	4.24500376474291e-05	upREC	H3K9ac_upTSA
-8760	3.83152419484652e-05	3.45562903807586e-05	4.24500376474291e-05	upREC	H3K9ac_upTSA
-8759	3.85386544379606e-05	3.48318928436218e-05	4.2658209550761e-05	upREC	H3K9ac_upTSA
-8758	3.82035357037175e-05	3.42868803450553e-05	4.22869460256708e-05	upREC	H3K9ac_upTSA
-8757	3.83152419484652e-05	3.4446879056816e-05	4.24062339812063e-05	upREC	H3K9ac_upTSA
-8756	3.83152419484652e-05	3.43162970144053e-05	4.2457406613606e-05	upREC	H3K9ac_upTSA
-8755	3.82035357037175e-05	3.4201707150794e-05	4.22977400852124e-05	upREC	H3K9ac_upTSA
-8754	3.83152419484652e-05	3.43087764216993e-05	4.23868272519987e-05	upREC	H3K9ac_upTSA
-8753	3.84269481932129e-05	3.43990743980348e-05	4.22613738809024e-05	upREC	H3K9ac_upTSA
-8752	3.84269481932129e-05	3.43425207373944e-05	4.22472147266735e-05	upREC	H3K9ac_upTSA
-8751	3.87620669274561e-05	3.48092668218859e-05	4.27300436651285e-05	upREC	H3K9ac_upTSA
-8750	3.86503606827084e-05	3.44409243806931e-05	4.24252018963431e-05	upREC	H3K9ac_upTSA
-8749	3.85386544379606e-05	3.43824583855187e-05	4.22810220088846e-05	upREC	H3K9ac_upTSA
-8748	3.84269481932129e-05	3.42449447599662e-05	4.22088547808365e-05	upREC	H3K9ac_upTSA
-8747	3.83152419484652e-05	3.41853357347946e-05	4.19911110964252e-05	upREC	H3K9ac_upTSA
-8746	3.83152419484652e-05	3.41853357347946e-05	4.19911110964252e-05	upREC	H3K9ac_upTSA
-8745	3.78684169694744e-05	3.3849156941856e-05	4.15351793383298e-05	upREC	H3K9ac_upTSA
-8744	3.78684169694744e-05	3.3849156941856e-05	4.15351793383298e-05	upREC	H3K9ac_upTSA
-8743	3.79801232142221e-05	3.39884729067587e-05	4.16983569466629e-05	upREC	H3K9ac_upTSA
-8742	3.82035357037175e-05	3.4101825454107e-05	4.18603152805618e-05	upREC	H3K9ac_upTSA
-8741	3.82035357037175e-05	3.4161101719857e-05	4.19318416350955e-05	upREC	H3K9ac_upTSA
-8740	3.83152419484652e-05	3.42579331153993e-05	4.1935173834544e-05	upREC	H3K9ac_upTSA
-8739	3.80918294589698e-05	3.40423980426359e-05	4.16797577194106e-05	upREC	H3K9ac_upTSA
-8738	3.80918294589698e-05	3.40423980426359e-05	4.16797577194106e-05	upREC	H3K9ac_upTSA
-8737	3.80918294589698e-05	3.40019751948572e-05	4.16663497523745e-05	upREC	H3K9ac_upTSA
-8736	3.80918294589698e-05	3.40019751948572e-05	4.16663497523745e-05	upREC	H3K9ac_upTSA
-8735	3.79801232142221e-05	3.40019751948572e-05	4.15746368765498e-05	upREC	H3K9ac_upTSA
-8734	3.79801232142221e-05	3.39260814829998e-05	4.14161135826852e-05	upREC	H3K9ac_upTSA
-8733	3.83152419484652e-05	3.43287133447031e-05	4.18389603911076e-05	upREC	H3K9ac_upTSA
-8732	3.83152419484652e-05	3.43287133447031e-05	4.18389603911076e-05	upREC	H3K9ac_upTSA
-8731	3.84269481932129e-05	3.43784432563849e-05	4.20010266361174e-05	upREC	H3K9ac_upTSA
-8730	3.80918294589698e-05	3.42275220636024e-05	4.16748299597431e-05	upREC	H3K9ac_upTSA
-8729	3.80918294589698e-05	3.41462323784827e-05	4.16112978609523e-05	upREC	H3K9ac_upTSA
-8728	3.80918294589698e-05	3.42730156504973e-05	4.16086763017085e-05	upREC	H3K9ac_upTSA
-8727	3.78684169694744e-05	3.39951628346488e-05	4.14391819468445e-05	upREC	H3K9ac_upTSA
-8726	3.79801232142221e-05	3.40322238792029e-05	4.15746368765498e-05	upREC	H3K9ac_upTSA
-8725	3.79801232142221e-05	3.39462895414572e-05	4.15539946364016e-05	upREC	H3K9ac_upTSA
-8724	3.80918294589698e-05	3.3949969302177e-05	4.17667132084545e-05	upREC	H3K9ac_upTSA
-8723	3.80918294589698e-05	3.42269308048843e-05	4.17672319119958e-05	upREC	H3K9ac_upTSA
-8722	3.83152419484652e-05	3.43964534218743e-05	4.21163956384353e-05	upREC	H3K9ac_upTSA
-8721	3.82035357037175e-05	3.43964534218743e-05	4.19580435824976e-05	upREC	H3K9ac_upTSA
-8720	3.82035357037175e-05	3.43614244348514e-05	4.19526491645641e-05	upREC	H3K9ac_upTSA
-8719	3.83152419484652e-05	3.44441400691757e-05	4.20484225680159e-05	upREC	H3K9ac_upTSA
-8718	3.84269481932129e-05	3.45365607396558e-05	4.21576907429105e-05	upREC	H3K9ac_upTSA
-8717	3.87620669274561e-05	3.48123358888787e-05	4.26934974644598e-05	upREC	H3K9ac_upTSA
-8716	3.86503606827084e-05	3.46985509048017e-05	4.25228238074155e-05	upREC	H3K9ac_upTSA
-8715	3.86503606827084e-05	3.47874792535572e-05	4.23531628606884e-05	upREC	H3K9ac_upTSA
-8714	3.85386544379606e-05	3.46638143666993e-05	4.2158216039296e-05	upREC	H3K9ac_upTSA
-8713	3.85386544379606e-05	3.46579823755713e-05	4.22414457494585e-05	upREC	H3K9ac_upTSA
-8712	3.85386544379606e-05	3.46579823755713e-05	4.22414457494585e-05	upREC	H3K9ac_upTSA
-8711	3.84269481932129e-05	3.45136771259492e-05	4.2193414434e-05	upREC	H3K9ac_upTSA
-8710	3.84269481932129e-05	3.46127133811936e-05	4.21200789994533e-05	upREC	H3K9ac_upTSA
-8709	3.83152419484652e-05	3.45519201328608e-05	4.22743878039339e-05	upREC	H3K9ac_upTSA
-8708	3.83152419484652e-05	3.46262118190183e-05	4.21862069875114e-05	upREC	H3K9ac_upTSA
-8707	3.82035357037175e-05	3.44131047532656e-05	4.19622173505543e-05	upREC	H3K9ac_upTSA
-8706	3.82035357037175e-05	3.44131047532656e-05	4.19622173505543e-05	upREC	H3K9ac_upTSA
-8705	3.84269481932129e-05	3.4722528729109e-05	4.22551810841793e-05	upREC	H3K9ac_upTSA
-8704	3.82035357037175e-05	3.44602449530976e-05	4.19288603225079e-05	upREC	H3K9ac_upTSA
-8703	3.82035357037175e-05	3.45010506909206e-05	4.19412751091795e-05	upREC	H3K9ac_upTSA
-8702	3.82035357037175e-05	3.44456164175958e-05	4.19993180495508e-05	upREC	H3K9ac_upTSA
-8701	3.82035357037175e-05	3.43771089396821e-05	4.19993180495508e-05	upREC	H3K9ac_upTSA
-8700	3.85386544379606e-05	3.46100065490361e-05	4.2433138945394e-05	upREC	H3K9ac_upTSA
-8699	3.83152419484652e-05	3.44129217298191e-05	4.21965691331793e-05	upREC	H3K9ac_upTSA
-8698	3.83152419484652e-05	3.44129217298191e-05	4.21667846871656e-05	upREC	H3K9ac_upTSA
-8697	3.85386544379606e-05	3.46922988877401e-05	4.24880115954791e-05	upREC	H3K9ac_upTSA
-8696	3.86503606827084e-05	3.48203776066618e-05	4.25483095929016e-05	upREC	H3K9ac_upTSA
-8695	3.86503606827084e-05	3.46754610863556e-05	4.24516304450608e-05	upREC	H3K9ac_upTSA
-8694	3.85386544379606e-05	3.45853107499017e-05	4.23942604371528e-05	upREC	H3K9ac_upTSA
-8693	3.84269481932129e-05	3.45853107499017e-05	4.22758983180032e-05	upREC	H3K9ac_upTSA
-8692	3.85386544379606e-05	3.4746826898477e-05	4.23889727356521e-05	upREC	H3K9ac_upTSA
-8691	3.87620669274561e-05	3.48662975034803e-05	4.25072975361531e-05	upREC	H3K9ac_upTSA
-8690	3.88737731722038e-05	3.49448161578908e-05	4.26232090368772e-05	upREC	H3K9ac_upTSA
-8689	3.88737731722038e-05	3.49448161578908e-05	4.26232090368772e-05	upREC	H3K9ac_upTSA
-8688	3.88737731722038e-05	3.49831298485136e-05	4.26817249867523e-05	upREC	H3K9ac_upTSA
-8687	3.87620669274561e-05	3.49167633039201e-05	4.2610436337141e-05	upREC	H3K9ac_upTSA
-8686	3.86503606827084e-05	3.484302884351e-05	4.25174997440466e-05	upREC	H3K9ac_upTSA
-8685	3.85386544379606e-05	3.47345598300321e-05	4.24443297847127e-05	upREC	H3K9ac_upTSA
-8684	3.86503606827084e-05	3.4789735449341e-05	4.24025605474149e-05	upREC	H3K9ac_upTSA
-8683	3.84269481932129e-05	3.45519402438104e-05	4.21263051043951e-05	upREC	H3K9ac_upTSA
-8682	3.83152419484652e-05	3.42951519734719e-05	4.21062743145797e-05	upREC	H3K9ac_upTSA
-8681	3.84269481932129e-05	3.44786258084185e-05	4.22979766124713e-05	upREC	H3K9ac_upTSA
-8680	3.84269481932129e-05	3.44786258084185e-05	4.22979766124713e-05	upREC	H3K9ac_upTSA
-8679	3.84269481932129e-05	3.44786258084185e-05	4.22979766124713e-05	upREC	H3K9ac_upTSA
-8678	3.84269481932129e-05	3.44664295197278e-05	4.22408352339496e-05	upREC	H3K9ac_upTSA
-8677	3.83152419484652e-05	3.44195211127396e-05	4.21182475858901e-05	upREC	H3K9ac_upTSA
-8676	3.82035357037175e-05	3.42673013643246e-05	4.19276430135697e-05	upREC	H3K9ac_upTSA
-8675	3.82035357037175e-05	3.42673013643246e-05	4.19276430135697e-05	upREC	H3K9ac_upTSA
-8674	3.82035357037175e-05	3.41725684662465e-05	4.18782720666051e-05	upREC	H3K9ac_upTSA
-8673	3.84269481932129e-05	3.4547203642684e-05	4.19938229585976e-05	upREC	H3K9ac_upTSA
-8672	3.84269481932129e-05	3.45683536270418e-05	4.22270423248522e-05	upREC	H3K9ac_upTSA
-8671	3.84269481932129e-05	3.45683536270418e-05	4.22270423248522e-05	upREC	H3K9ac_upTSA
-8670	3.82035357037175e-05	3.4316474569493e-05	4.20542170139264e-05	upREC	H3K9ac_upTSA
-8669	3.80918294589698e-05	3.42962824502448e-05	4.19403596295031e-05	upREC	H3K9ac_upTSA
-8668	3.79801232142221e-05	3.4065696431705e-05	4.18693467329183e-05	upREC	H3K9ac_upTSA
-8667	3.78684169694744e-05	3.39230525155271e-05	4.17093968903687e-05	upREC	H3K9ac_upTSA
-8666	3.79801232142221e-05	3.40747536577264e-05	4.18590029756884e-05	upREC	H3K9ac_upTSA
-8665	3.79801232142221e-05	3.40747536577264e-05	4.18590029756884e-05	upREC	H3K9ac_upTSA
-8664	3.80918294589698e-05	3.41638691749248e-05	4.19302508534219e-05	upREC	H3K9ac_upTSA
-8663	3.79801232142221e-05	3.40331643170418e-05	4.17997013687712e-05	upREC	H3K9ac_upTSA
-8662	3.80918294589698e-05	3.41063489867751e-05	4.17039038351291e-05	upREC	H3K9ac_upTSA
-8661	3.80918294589698e-05	3.40701782611954e-05	4.16141414953012e-05	upREC	H3K9ac_upTSA
-8660	3.79801232142221e-05	3.39261710221481e-05	4.15022755235397e-05	upREC	H3K9ac_upTSA
-8659	3.79801232142221e-05	3.39261710221481e-05	4.15022755235397e-05	upREC	H3K9ac_upTSA
-8658	3.77567107247267e-05	3.35599640925863e-05	4.12371118769088e-05	upREC	H3K9ac_upTSA
-8657	3.76450044799789e-05	3.33620050880842e-05	4.11562991306298e-05	upREC	H3K9ac_upTSA
-8656	3.77567107247267e-05	3.35148116822047e-05	4.12114325094242e-05	upREC	H3K9ac_upTSA
-8655	3.77567107247267e-05	3.35466607515305e-05	4.11874585572288e-05	upREC	H3K9ac_upTSA
-8654	3.77567107247267e-05	3.35466607515305e-05	4.11874585572288e-05	upREC	H3K9ac_upTSA
-8653	3.76450044799789e-05	3.34344645617261e-05	4.11206381103955e-05	upREC	H3K9ac_upTSA
-8652	3.77567107247267e-05	3.35541989480497e-05	4.11543945859796e-05	upREC	H3K9ac_upTSA
-8651	3.80918294589698e-05	3.38263139721735e-05	4.15961741307104e-05	upREC	H3K9ac_upTSA
-8650	3.80918294589698e-05	3.37894741284845e-05	4.17193914931921e-05	upREC	H3K9ac_upTSA
-8649	3.79801232142221e-05	3.37401848623424e-05	4.14946808970407e-05	upREC	H3K9ac_upTSA
-8648	3.79801232142221e-05	3.37401848623424e-05	4.14946808970407e-05	upREC	H3K9ac_upTSA
-8647	3.78684169694744e-05	3.36846467717351e-05	4.13724272865937e-05	upREC	H3K9ac_upTSA
-8646	3.78684169694744e-05	3.36846467717351e-05	4.13724272865937e-05	upREC	H3K9ac_upTSA
-8645	3.82035357037175e-05	3.39403307695694e-05	4.16395412360388e-05	upREC	H3K9ac_upTSA
-8644	3.82035357037175e-05	3.39403307695694e-05	4.16395412360388e-05	upREC	H3K9ac_upTSA
-8643	3.86503606827084e-05	3.45797304582424e-05	4.21619464174439e-05	upREC	H3K9ac_upTSA
-8642	3.86503606827084e-05	3.45797304582424e-05	4.21619464174439e-05	upREC	H3K9ac_upTSA
-8641	3.84269481932129e-05	3.44837612580381e-05	4.19705232672658e-05	upREC	H3K9ac_upTSA
-8640	3.84269481932129e-05	3.44837612580381e-05	4.19705232672658e-05	upREC	H3K9ac_upTSA
-8639	3.83152419484652e-05	3.42562885341779e-05	4.19705232672658e-05	upREC	H3K9ac_upTSA
-8638	3.83152419484652e-05	3.41966795090063e-05	4.19694726102895e-05	upREC	H3K9ac_upTSA
-8637	3.83152419484652e-05	3.42359458625339e-05	4.19694726102895e-05	upREC	H3K9ac_upTSA
-8636	3.85386544379606e-05	3.45162713340689e-05	4.20434631624511e-05	upREC	H3K9ac_upTSA
-8635	3.86503606827084e-05	3.46264133373395e-05	4.22665905316576e-05	upREC	H3K9ac_upTSA
-8634	3.86503606827084e-05	3.45329702470852e-05	4.22962593617671e-05	upREC	H3K9ac_upTSA
-8633	3.84269481932129e-05	3.43271331805389e-05	4.21294245634429e-05	upREC	H3K9ac_upTSA
-8632	3.83152419484652e-05	3.4238503509367e-05	4.21806526024717e-05	upREC	H3K9ac_upTSA
-8631	3.85386544379606e-05	3.43995225478913e-05	4.229181984836e-05	upREC	H3K9ac_upTSA
-8630	3.83152419484652e-05	3.43202756255587e-05	4.21799174850277e-05	upREC	H3K9ac_upTSA
-8629	3.82035357037175e-05	3.4109936920991e-05	4.21203295577179e-05	upREC	H3K9ac_upTSA
-8628	3.82035357037175e-05	3.4109936920991e-05	4.21203295577179e-05	upREC	H3K9ac_upTSA
-8627	3.82035357037175e-05	3.41855562027382e-05	4.21056572626831e-05	upREC	H3K9ac_upTSA
-8626	3.82035357037175e-05	3.41855562027382e-05	4.21056572626831e-05	upREC	H3K9ac_upTSA
-8625	3.82035357037175e-05	3.41761252181624e-05	4.20865610504269e-05	upREC	H3K9ac_upTSA
-8624	3.83152419484652e-05	3.42535274476662e-05	4.20865610504269e-05	upREC	H3K9ac_upTSA
-8623	3.84269481932129e-05	3.43197355379439e-05	4.24340481569388e-05	upREC	H3K9ac_upTSA
-8622	3.83152419484652e-05	3.4221969104324e-05	4.23737501595164e-05	upREC	H3K9ac_upTSA
-8621	3.85386544379606e-05	3.45058396384328e-05	4.26909425876086e-05	upREC	H3K9ac_upTSA
-8620	3.85386544379606e-05	3.45058396384328e-05	4.27448874645316e-05	upREC	H3K9ac_upTSA
-8619	3.85386544379606e-05	3.45058396384328e-05	4.27448874645316e-05	upREC	H3K9ac_upTSA
-8618	3.85386544379606e-05	3.45058396384328e-05	4.27448874645316e-05	upREC	H3K9ac_upTSA
-8617	3.85386544379606e-05	3.4441164366174e-05	4.27614064276062e-05	upREC	H3K9ac_upTSA
-8616	3.85386544379606e-05	3.4441164366174e-05	4.27614064276062e-05	upREC	H3K9ac_upTSA
-8615	3.87620669274561e-05	3.48080285541395e-05	4.2818382110567e-05	upREC	H3K9ac_upTSA
-8614	3.87620669274561e-05	3.48080285541395e-05	4.2818382110567e-05	upREC	H3K9ac_upTSA
-8613	3.87620669274561e-05	3.474159592305e-05	4.26758950037707e-05	upREC	H3K9ac_upTSA
-8612	3.88737731722038e-05	3.48916160962805e-05	4.27680076202717e-05	upREC	H3K9ac_upTSA
-8611	3.89854794169515e-05	3.49880248916779e-05	4.29840564119458e-05	upREC	H3K9ac_upTSA
-8610	3.90971856616992e-05	3.50550033293943e-05	4.32066614946245e-05	upREC	H3K9ac_upTSA
-8609	3.90971856616992e-05	3.50550033293943e-05	4.32066614946245e-05	upREC	H3K9ac_upTSA
-8608	3.94323043959423e-05	3.52950592497078e-05	4.33733134384993e-05	upREC	H3K9ac_upTSA
-8607	3.96557168854378e-05	3.55516677638869e-05	4.36051935418797e-05	upREC	H3K9ac_upTSA
-8606	3.96557168854378e-05	3.55516677638869e-05	4.36051935418797e-05	upREC	H3K9ac_upTSA
-8605	3.98791293749332e-05	3.57150783233437e-05	4.37617800643144e-05	upREC	H3K9ac_upTSA
-8604	3.97674231301855e-05	3.55959847563465e-05	4.37032218290878e-05	upREC	H3K9ac_upTSA
-8603	3.96557168854378e-05	3.55414756996167e-05	4.37032218290878e-05	upREC	H3K9ac_upTSA
-8602	3.98791293749332e-05	3.56153212186653e-05	4.39763529998208e-05	upREC	H3K9ac_upTSA
-8601	4.01025418644286e-05	3.57696053979698e-05	4.41639979263182e-05	upREC	H3K9ac_upTSA
-8600	4.02142481091763e-05	3.60748441203903e-05	4.41546257390787e-05	upREC	H3K9ac_upTSA
-8599	4.02142481091763e-05	3.60748441203903e-05	4.41546257390787e-05	upREC	H3K9ac_upTSA
-8598	4.02142481091763e-05	3.59602013734258e-05	4.4304145067311e-05	upREC	H3K9ac_upTSA
-8597	4.0325954353924e-05	3.61271731170329e-05	4.44936727578196e-05	upREC	H3K9ac_upTSA
-8596	4.05493668434195e-05	3.63681825644205e-05	4.47163069042693e-05	upREC	H3K9ac_upTSA
-8595	4.06610730881672e-05	3.65052830328135e-05	4.49687352158206e-05	upREC	H3K9ac_upTSA
-8594	4.07727793329149e-05	3.65052830328135e-05	4.50357405012476e-05	upREC	H3K9ac_upTSA
-8593	4.07727793329149e-05	3.65792482453328e-05	4.49766131349441e-05	upREC	H3K9ac_upTSA
-8592	4.06610730881672e-05	3.64708014721888e-05	4.47643878336732e-05	upREC	H3K9ac_upTSA
-8591	4.06610730881672e-05	3.65062317458701e-05	4.48035387999711e-05	upREC	H3K9ac_upTSA
-8590	4.07727793329149e-05	3.66303644241428e-05	4.49623854911207e-05	upREC	H3K9ac_upTSA
-8589	4.08844855776626e-05	3.67596890807073e-05	4.52105668292714e-05	upREC	H3K9ac_upTSA
-8588	4.05493668434195e-05	3.63381624328785e-05	4.47187991511078e-05	upREC	H3K9ac_upTSA
-8587	4.05493668434195e-05	3.63561994133376e-05	4.47660069513249e-05	upREC	H3K9ac_upTSA
-8586	4.05493668434195e-05	3.63561994133376e-05	4.47660069513249e-05	upREC	H3K9ac_upTSA
-8585	4.05493668434195e-05	3.63561994133376e-05	4.47660069513249e-05	upREC	H3K9ac_upTSA
-8584	4.06610730881672e-05	3.64492883118782e-05	4.48236894405905e-05	upREC	H3K9ac_upTSA
-8583	4.05493668434195e-05	3.635784689579e-05	4.47376697116293e-05	upREC	H3K9ac_upTSA
-8582	4.07727793329149e-05	3.65993387206778e-05	4.49596928863768e-05	upREC	H3K9ac_upTSA
-8581	4.07727793329149e-05	3.65993387206778e-05	4.49596928863768e-05	upREC	H3K9ac_upTSA
-8580	4.08844855776626e-05	3.6782665948877e-05	4.51298318400541e-05	upREC	H3K9ac_upTSA
-8579	4.08844855776626e-05	3.6782665948877e-05	4.51298318400541e-05	upREC	H3K9ac_upTSA
-8578	4.09961918224103e-05	3.68059435039241e-05	4.5241684355418e-05	upREC	H3K9ac_upTSA
-8577	4.08844855776626e-05	3.66409540250748e-05	4.50087718987722e-05	upREC	H3K9ac_upTSA
-8576	4.08844855776626e-05	3.66409540250748e-05	4.50087718987722e-05	upREC	H3K9ac_upTSA
-8575	4.05493668434195e-05	3.63379494455966e-05	4.46373160335324e-05	upREC	H3K9ac_upTSA
-8574	4.06610730881672e-05	3.65494213955957e-05	4.49111617853121e-05	upREC	H3K9ac_upTSA
-8573	4.08844855776626e-05	3.69049954875792e-05	4.50535717460277e-05	upREC	H3K9ac_upTSA
-8572	4.09961918224103e-05	3.69773565247307e-05	4.52254415637406e-05	upREC	H3K9ac_upTSA
-8571	4.08844855776626e-05	3.68030651358222e-05	4.52244390308244e-05	upREC	H3K9ac_upTSA
-8570	4.08844855776626e-05	3.68030651358222e-05	4.52244390308244e-05	upREC	H3K9ac_upTSA
-8569	4.1107898067158e-05	3.69382755046025e-05	4.56256431439224e-05	upREC	H3K9ac_upTSA
-8568	4.07727793329149e-05	3.66019968495778e-05	4.51499249055645e-05	upREC	H3K9ac_upTSA
-8567	4.08844855776626e-05	3.67356406719901e-05	4.51527569976006e-05	upREC	H3K9ac_upTSA
-8566	4.08844855776626e-05	3.67356406719901e-05	4.51232611064241e-05	upREC	H3K9ac_upTSA
-8565	4.07727793329149e-05	3.6591134677169e-05	4.50348085575722e-05	upREC	H3K9ac_upTSA
-8564	4.07727793329149e-05	3.6591134677169e-05	4.50348085575722e-05	upREC	H3K9ac_upTSA
-8563	4.07727793329149e-05	3.6591134677169e-05	4.50348085575722e-05	upREC	H3K9ac_upTSA
-8562	4.09961918224103e-05	3.6714089734586e-05	4.51851232088909e-05	upREC	H3K9ac_upTSA
-8561	4.07727793329149e-05	3.6451797724064e-05	4.48672600927901e-05	upREC	H3K9ac_upTSA
-8560	4.07727793329149e-05	3.65686892767958e-05	4.49546099065212e-05	upREC	H3K9ac_upTSA
-8559	4.06610730881672e-05	3.64879362940462e-05	4.48068394452895e-05	upREC	H3K9ac_upTSA
-8558	4.06610730881672e-05	3.64879362940462e-05	4.48068394452895e-05	upREC	H3K9ac_upTSA
-8557	4.06610730881672e-05	3.64641633708605e-05	4.48068394452895e-05	upREC	H3K9ac_upTSA
-8556	4.05493668434195e-05	3.63838539093923e-05	4.48068394452895e-05	upREC	H3K9ac_upTSA
-8555	4.04376605986717e-05	3.62679682762672e-05	4.46305757678096e-05	upREC	H3K9ac_upTSA
-8554	4.02142481091763e-05	3.61561907804797e-05	4.44344512309512e-05	upREC	H3K9ac_upTSA
-8553	4.05493668434195e-05	3.63261694641386e-05	4.47535415806125e-05	upREC	H3K9ac_upTSA
-8552	4.04376605986717e-05	3.62032429691701e-05	4.4608293852027e-05	upREC	H3K9ac_upTSA
-8551	4.0325954353924e-05	3.61282018149598e-05	4.43899777272854e-05	upREC	H3K9ac_upTSA
-8550	4.01025418644286e-05	3.58979081494914e-05	4.40760556085587e-05	upREC	H3K9ac_upTSA
-8549	4.01025418644286e-05	3.58979081494914e-05	4.40760556085587e-05	upREC	H3K9ac_upTSA
-8548	4.01025418644286e-05	3.58979081494914e-05	4.40760556085587e-05	upREC	H3K9ac_upTSA
-8547	3.99908356196809e-05	3.57124956905973e-05	4.40512188165239e-05	upREC	H3K9ac_upTSA
-8546	3.97674231301855e-05	3.55733968292126e-05	4.38083489167752e-05	upREC	H3K9ac_upTSA
-8545	3.98791293749332e-05	3.56851258065114e-05	4.39691104064029e-05	upREC	H3K9ac_upTSA
-8544	3.98791293749332e-05	3.56851258065114e-05	4.39691104064029e-05	upREC	H3K9ac_upTSA
-8543	3.97674231301855e-05	3.55173630816156e-05	4.38565037251374e-05	upREC	H3K9ac_upTSA
-8542	3.96557168854378e-05	3.54739038540101e-05	4.37793428876226e-05	upREC	H3K9ac_upTSA
-8541	3.954401064069e-05	3.53634120062913e-05	4.36651879283661e-05	upREC	H3K9ac_upTSA
-8540	3.954401064069e-05	3.52997717475392e-05	4.36346536252167e-05	upREC	H3K9ac_upTSA
-8539	3.92088919064469e-05	3.5077777338377e-05	4.32008411896187e-05	upREC	H3K9ac_upTSA
-8538	3.90971856616992e-05	3.49053189587681e-05	4.30531221456412e-05	upREC	H3K9ac_upTSA
-8537	3.89854794169515e-05	3.47790517686735e-05	4.28745299853844e-05	upREC	H3K9ac_upTSA
-8536	3.88737731722038e-05	3.46910898375514e-05	4.281610819904e-05	upREC	H3K9ac_upTSA
-8535	3.90971856616992e-05	3.48908841834323e-05	4.30792984465406e-05	upREC	H3K9ac_upTSA
-8534	3.90971856616992e-05	3.48908841834323e-05	4.30792984465406e-05	upREC	H3K9ac_upTSA
-8533	3.93205981511946e-05	3.51301030040256e-05	4.32489279899804e-05	upREC	H3K9ac_upTSA
-8532	3.92088919064469e-05	3.50221221261412e-05	4.30792984465406e-05	upREC	H3K9ac_upTSA
-8531	3.94323043959423e-05	3.50873883560179e-05	4.33821653586775e-05	upREC	H3K9ac_upTSA
-8530	3.92088919064469e-05	3.49625956506793e-05	4.31366116766689e-05	upREC	H3K9ac_upTSA
-8529	3.89854794169515e-05	3.47790776644535e-05	4.30491256200116e-05	upREC	H3K9ac_upTSA
-8528	3.90971856616992e-05	3.48626558934332e-05	4.31366116766689e-05	upREC	H3K9ac_upTSA
-8527	3.90971856616992e-05	3.48626558934332e-05	4.31366116766689e-05	upREC	H3K9ac_upTSA
-8526	3.93205981511946e-05	3.51937657175704e-05	4.33593841143717e-05	upREC	H3K9ac_upTSA
-8525	3.93205981511946e-05	3.51874043964795e-05	4.32951430616192e-05	upREC	H3K9ac_upTSA
-8524	3.954401064069e-05	3.5363190117985e-05	4.35504181117665e-05	upREC	H3K9ac_upTSA
-8523	3.94323043959423e-05	3.52292826014467e-05	4.34436104638743e-05	upREC	H3K9ac_upTSA
-8522	3.93205981511946e-05	3.51143748736991e-05	4.32999186078537e-05	upREC	H3K9ac_upTSA
-8521	3.954401064069e-05	3.53970465180368e-05	4.35225797230736e-05	upREC	H3K9ac_upTSA
-8520	3.954401064069e-05	3.53970465180368e-05	4.35225797230736e-05	upREC	H3K9ac_upTSA
-8519	3.954401064069e-05	3.53970465180368e-05	4.35225797230736e-05	upREC	H3K9ac_upTSA
-8518	3.96557168854378e-05	3.55421764768448e-05	4.36339102806836e-05	upREC	H3K9ac_upTSA
-8517	3.97674231301855e-05	3.57129651945981e-05	4.38078797243018e-05	upREC	H3K9ac_upTSA
-8516	3.97674231301855e-05	3.57129651945981e-05	4.38078797243018e-05	upREC	H3K9ac_upTSA
-8515	3.96557168854378e-05	3.55230204205266e-05	4.36885536113601e-05	upREC	H3K9ac_upTSA
-8514	3.954401064069e-05	3.54499673923502e-05	4.34488560480563e-05	upREC	H3K9ac_upTSA
-8513	3.954401064069e-05	3.55952850416471e-05	4.34197321540662e-05	upREC	H3K9ac_upTSA
-8512	3.954401064069e-05	3.55952850416471e-05	4.34197321540662e-05	upREC	H3K9ac_upTSA
-8511	3.954401064069e-05	3.55952850416471e-05	4.34197321540662e-05	upREC	H3K9ac_upTSA
-8510	3.96557168854378e-05	3.55952850416471e-05	4.35205163910535e-05	upREC	H3K9ac_upTSA
-8509	3.97674231301855e-05	3.5617758235221e-05	4.35842261868969e-05	upREC	H3K9ac_upTSA
-8508	3.97674231301855e-05	3.5617758235221e-05	4.35842261868969e-05	upREC	H3K9ac_upTSA
-8507	3.97674231301855e-05	3.5617758235221e-05	4.35842261868969e-05	upREC	H3K9ac_upTSA
-8506	3.97674231301855e-05	3.54983873088549e-05	4.36300963882322e-05	upREC	H3K9ac_upTSA
-8505	3.954401064069e-05	3.51568977468468e-05	4.35816455324822e-05	upREC	H3K9ac_upTSA
-8504	3.954401064069e-05	3.54097653817707e-05	4.34735606166035e-05	upREC	H3K9ac_upTSA
-8503	3.954401064069e-05	3.54097653817707e-05	4.34735606166035e-05	upREC	H3K9ac_upTSA
-8502	3.954401064069e-05	3.54097653817707e-05	4.34735606166035e-05	upREC	H3K9ac_upTSA
-8501	3.954401064069e-05	3.54097653817707e-05	4.34735606166035e-05	upREC	H3K9ac_upTSA
-8500	3.954401064069e-05	3.54097653817707e-05	4.34735606166035e-05	upREC	H3K9ac_upTSA
-8499	3.96557168854378e-05	3.54864121818703e-05	4.36818824296174e-05	upREC	H3K9ac_upTSA
-8498	3.954401064069e-05	3.53666494860009e-05	4.36535114014583e-05	upREC	H3K9ac_upTSA
-8497	3.97674231301855e-05	3.55621593791109e-05	4.39123890818157e-05	upREC	H3K9ac_upTSA
-8496	3.97674231301855e-05	3.55621593791109e-05	4.38837552998115e-05	upREC	H3K9ac_upTSA
-8495	3.97674231301855e-05	3.55873907454479e-05	4.38364461671935e-05	upREC	H3K9ac_upTSA
-8494	3.97674231301855e-05	3.56439318036711e-05	4.37732245496625e-05	upREC	H3K9ac_upTSA
-8493	3.97674231301855e-05	3.56439318036711e-05	4.37732245496625e-05	upREC	H3K9ac_upTSA
-8492	3.97674231301855e-05	3.56439318036711e-05	4.37732245496625e-05	upREC	H3K9ac_upTSA
-8491	3.98791293749332e-05	3.56999861491014e-05	4.38980844537944e-05	upREC	H3K9ac_upTSA
-8490	3.98791293749332e-05	3.56439318036711e-05	4.40292494029607e-05	upREC	H3K9ac_upTSA
-8489	3.97674231301855e-05	3.56802576467977e-05	4.3693872634188e-05	upREC	H3K9ac_upTSA
-8488	3.94323043959423e-05	3.5333370780224e-05	4.33470749965976e-05	upREC	H3K9ac_upTSA
-8487	3.93205981511946e-05	3.51628942345246e-05	4.31491671996706e-05	upREC	H3K9ac_upTSA
-8486	3.92088919064469e-05	3.50512659988595e-05	4.30383562737872e-05	upREC	H3K9ac_upTSA
-8485	3.93205981511946e-05	3.52819757747286e-05	4.32529659373604e-05	upREC	H3K9ac_upTSA
-8484	3.93205981511946e-05	3.52819757747286e-05	4.32529659373604e-05	upREC	H3K9ac_upTSA
-8483	3.93205981511946e-05	3.52819757747286e-05	4.32529659373604e-05	upREC	H3K9ac_upTSA
-8482	3.93205981511946e-05	3.52819757747286e-05	4.32529659373604e-05	upREC	H3K9ac_upTSA
-8481	3.92088919064469e-05	3.511525821117e-05	4.3081224079118e-05	upREC	H3K9ac_upTSA
-8480	3.92088919064469e-05	3.511525821117e-05	4.3081224079118e-05	upREC	H3K9ac_upTSA
-8479	3.92088919064469e-05	3.511525821117e-05	4.3081224079118e-05	upREC	H3K9ac_upTSA
-8478	3.90971856616992e-05	3.50679421782539e-05	4.29843290619893e-05	upREC	H3K9ac_upTSA
-8477	3.92088919064469e-05	3.511525821117e-05	4.31479130096439e-05	upREC	H3K9ac_upTSA
-8476	3.93205981511946e-05	3.52018080198295e-05	4.326662813098e-05	upREC	H3K9ac_upTSA
-8475	3.93205981511946e-05	3.52018080198295e-05	4.326662813098e-05	upREC	H3K9ac_upTSA
-8474	3.93205981511946e-05	3.51421446800371e-05	4.32077063351891e-05	upREC	H3K9ac_upTSA
-8473	3.94323043959423e-05	3.52661011178063e-05	4.34129495909182e-05	upREC	H3K9ac_upTSA
-8472	3.954401064069e-05	3.53189096450052e-05	4.3502204260507e-05	upREC	H3K9ac_upTSA
-8471	3.96557168854378e-05	3.54311196087974e-05	4.3606597929714e-05	upREC	H3K9ac_upTSA
-8470	3.954401064069e-05	3.53714153244041e-05	4.34943816441958e-05	upREC	H3K9ac_upTSA
-8469	3.97674231301855e-05	3.57587986530546e-05	4.37249531606704e-05	upREC	H3K9ac_upTSA
-8468	3.96557168854378e-05	3.56474005264096e-05	4.35548348060238e-05	upREC	H3K9ac_upTSA
-8467	3.954401064069e-05	3.55778761782972e-05	4.34625562943697e-05	upREC	H3K9ac_upTSA
-8466	3.92088919064469e-05	3.52444853999939e-05	4.32178194193064e-05	upREC	H3K9ac_upTSA
-8465	3.90971856616992e-05	3.4929970482561e-05	4.3045456026448e-05	upREC	H3K9ac_upTSA
-8464	3.92088919064469e-05	3.50906751707057e-05	4.31854916143327e-05	upREC	H3K9ac_upTSA
-8463	3.93205981511946e-05	3.52423403907452e-05	4.32028702397285e-05	upREC	H3K9ac_upTSA
-8462	3.92088919064469e-05	3.51879661168244e-05	4.30089943829876e-05	upREC	H3K9ac_upTSA
-8461	3.954401064069e-05	3.54679296385027e-05	4.33936392319328e-05	upREC	H3K9ac_upTSA
-8460	3.98791293749332e-05	3.58259907503273e-05	4.38025211588725e-05	upREC	H3K9ac_upTSA
-8459	3.99908356196809e-05	3.59442918841807e-05	4.39359842063167e-05	upREC	H3K9ac_upTSA
-8458	3.99908356196809e-05	3.59847051113606e-05	4.40633720351428e-05	upREC	H3K9ac_upTSA
-8457	4.0325954353924e-05	3.63416067219985e-05	4.44357308537751e-05	upREC	H3K9ac_upTSA
-8456	4.02142481091763e-05	3.62730714641264e-05	4.4348972982505e-05	upREC	H3K9ac_upTSA
-8455	4.01025418644286e-05	3.61120386977114e-05	4.41530241190785e-05	upREC	H3K9ac_upTSA
-8454	3.99908356196809e-05	3.5869266120878e-05	4.41174532102146e-05	upREC	H3K9ac_upTSA
-8453	3.98791293749332e-05	3.58107232193143e-05	4.37619613186761e-05	upREC	H3K9ac_upTSA
-8452	3.98791293749332e-05	3.58107232193143e-05	4.37619613186761e-05	upREC	H3K9ac_upTSA
-8451	3.99908356196809e-05	3.58994549949201e-05	4.38215700573815e-05	upREC	H3K9ac_upTSA
-8450	3.99908356196809e-05	3.58994549949201e-05	4.38215700573815e-05	upREC	H3K9ac_upTSA
-8449	3.98791293749332e-05	3.5772948882426e-05	4.37991474083017e-05	upREC	H3K9ac_upTSA
-8448	3.99908356196809e-05	3.58552673205613e-05	4.38387893927368e-05	upREC	H3K9ac_upTSA
-8447	3.99908356196809e-05	3.58552673205613e-05	4.38387893927368e-05	upREC	H3K9ac_upTSA
-8446	3.99908356196809e-05	3.58552673205613e-05	4.38387893927368e-05	upREC	H3K9ac_upTSA
-8445	3.97674231301855e-05	3.56660991981033e-05	4.37534164079536e-05	upREC	H3K9ac_upTSA
-8444	3.97674231301855e-05	3.56660991981033e-05	4.37534164079536e-05	upREC	H3K9ac_upTSA
-8443	3.98791293749332e-05	3.57297976192385e-05	4.38554843580485e-05	upREC	H3K9ac_upTSA
-8442	3.99908356196809e-05	3.58828925926228e-05	4.39860610507805e-05	upREC	H3K9ac_upTSA
-8441	3.99908356196809e-05	3.58227676436438e-05	4.39860610507805e-05	upREC	H3K9ac_upTSA
-8440	3.99908356196809e-05	3.57554127900771e-05	4.40148199597839e-05	upREC	H3K9ac_upTSA
-8439	3.99908356196809e-05	3.56634872771663e-05	4.40415848783022e-05	upREC	H3K9ac_upTSA
-8438	3.97674231301855e-05	3.55497821368237e-05	4.3756048831743e-05	upREC	H3K9ac_upTSA
-8437	3.98791293749332e-05	3.57316014173066e-05	4.40459546829841e-05	upREC	H3K9ac_upTSA
-8436	3.98791293749332e-05	3.57316014173066e-05	4.40459546829841e-05	upREC	H3K9ac_upTSA
-8435	3.98791293749332e-05	3.57316014173066e-05	4.40459546829841e-05	upREC	H3K9ac_upTSA
-8434	4.01025418644286e-05	3.57848371363558e-05	4.42424443401698e-05	upREC	H3K9ac_upTSA
-8433	4.0325954353924e-05	3.59563208019898e-05	4.43829520759066e-05	upREC	H3K9ac_upTSA
-8432	4.02142481091763e-05	3.58645995034289e-05	4.43675844060067e-05	upREC	H3K9ac_upTSA
-8431	3.99908356196809e-05	3.57646490693793e-05	4.40841543904257e-05	upREC	H3K9ac_upTSA
-8430	4.02142481091763e-05	3.61481835270467e-05	4.41997855884144e-05	upREC	H3K9ac_upTSA
-8429	4.02142481091763e-05	3.60066002959968e-05	4.41033744310683e-05	upREC	H3K9ac_upTSA
-8428	4.0325954353924e-05	3.60066002959968e-05	4.4247259321035e-05	upREC	H3K9ac_upTSA
-8427	4.0325954353924e-05	3.60733656456157e-05	4.42965351920105e-05	upREC	H3K9ac_upTSA
-8426	3.98791293749332e-05	3.55881274731757e-05	4.37118856801872e-05	upREC	H3K9ac_upTSA
-8425	3.98791293749332e-05	3.55881274731757e-05	4.37118856801872e-05	upREC	H3K9ac_upTSA
-8424	3.97674231301855e-05	3.54920870405133e-05	4.36758004974525e-05	upREC	H3K9ac_upTSA
-8423	3.98791293749332e-05	3.5614272137717e-05	4.38232267832019e-05	upREC	H3K9ac_upTSA
-8422	3.96557168854378e-05	3.5477314419389e-05	4.37118856801872e-05	upREC	H3K9ac_upTSA
-8421	3.97674231301855e-05	3.55653753031987e-05	4.38263400009673e-05	upREC	H3K9ac_upTSA
-8420	3.98791293749332e-05	3.56399339535128e-05	4.38356899496708e-05	upREC	H3K9ac_upTSA
-8419	3.97674231301855e-05	3.55518525355773e-05	4.37242606114326e-05	upREC	H3K9ac_upTSA
-8418	3.97674231301855e-05	3.55518525355773e-05	4.37242606114326e-05	upREC	H3K9ac_upTSA
-8417	3.954401064069e-05	3.54819031880074e-05	4.36353554476553e-05	upREC	H3K9ac_upTSA
-8416	3.97674231301855e-05	3.57913750846616e-05	4.38590901632515e-05	upREC	H3K9ac_upTSA
-8415	3.98791293749332e-05	3.58420562979945e-05	4.4048106205825e-05	upREC	H3K9ac_upTSA
-8414	3.96557168854378e-05	3.56417658486583e-05	4.38557456725193e-05	upREC	H3K9ac_upTSA
-8413	3.96557168854378e-05	3.54547049719094e-05	4.38557456725193e-05	upREC	H3K9ac_upTSA
-8412	3.96557168854378e-05	3.54820727767475e-05	4.38673324148902e-05	upREC	H3K9ac_upTSA
-8411	3.96557168854378e-05	3.54820727767475e-05	4.38673324148902e-05	upREC	H3K9ac_upTSA
-8410	3.94323043959423e-05	3.53541337349692e-05	4.36105987610916e-05	upREC	H3K9ac_upTSA
-8409	3.93205981511946e-05	3.51899473511712e-05	4.34355028160504e-05	upREC	H3K9ac_upTSA
-8408	3.94323043959423e-05	3.54012885900406e-05	4.36137534637851e-05	upREC	H3K9ac_upTSA
-8407	3.90971856616992e-05	3.49338398628191e-05	4.32604101009266e-05	upREC	H3K9ac_upTSA
-8406	3.90971856616992e-05	3.49338398628191e-05	4.32604101009266e-05	upREC	H3K9ac_upTSA
-8405	3.90971856616992e-05	3.49338398628191e-05	4.32604101009266e-05	upREC	H3K9ac_upTSA
-8404	3.90971856616992e-05	3.49538103955309e-05	4.33560917399326e-05	upREC	H3K9ac_upTSA
-8403	3.88737731722038e-05	3.48441987383247e-05	4.3177708824109e-05	upREC	H3K9ac_upTSA
-8402	3.89854794169515e-05	3.49363402447629e-05	4.32824929808833e-05	upREC	H3K9ac_upTSA
-8401	3.90971856616992e-05	3.50551368953552e-05	4.34389126369853e-05	upREC	H3K9ac_upTSA
-8400	3.89854794169515e-05	3.50103828501147e-05	4.32360815185686e-05	upREC	H3K9ac_upTSA
-8399	3.87620669274561e-05	3.47703254403778e-05	4.29611715509202e-05	upREC	H3K9ac_upTSA
-8398	3.88737731722038e-05	3.48197157371148e-05	4.31406137214652e-05	upREC	H3K9ac_upTSA
-8397	3.87620669274561e-05	3.46995142630201e-05	4.30432473632538e-05	upREC	H3K9ac_upTSA
-8396	3.88737731722038e-05	3.48075855634301e-05	4.315453046565e-05	upREC	H3K9ac_upTSA
-8395	3.87620669274561e-05	3.47444425978183e-05	4.30971091592301e-05	upREC	H3K9ac_upTSA
-8394	3.87620669274561e-05	3.47444425978183e-05	4.30971091592301e-05	upREC	H3K9ac_upTSA
-8393	3.86503606827084e-05	3.4602556997069e-05	4.31311685940364e-05	upREC	H3K9ac_upTSA
-8392	3.86503606827084e-05	3.45985975700648e-05	4.30111415680943e-05	upREC	H3K9ac_upTSA
-8391	3.85386544379606e-05	3.4549062166205e-05	4.27971448896583e-05	upREC	H3K9ac_upTSA
-8390	3.84269481932129e-05	3.43765776933144e-05	4.26285492274721e-05	upREC	H3K9ac_upTSA
-8389	3.83152419484652e-05	3.42646251830248e-05	4.25133718956372e-05	upREC	H3K9ac_upTSA
-8388	3.80918294589698e-05	3.42059268439944e-05	4.23953969454292e-05	upREC	H3K9ac_upTSA
-8387	3.80918294589698e-05	3.42655161665896e-05	4.23932223131962e-05	upREC	H3K9ac_upTSA
-8386	3.82035357037175e-05	3.42796310472498e-05	4.2553593919149e-05	upREC	H3K9ac_upTSA
-8385	3.80918294589698e-05	3.41747258863732e-05	4.24192363008679e-05	upREC	H3K9ac_upTSA
-8384	3.79801232142221e-05	3.41364325839469e-05	4.23154250806992e-05	upREC	H3K9ac_upTSA
-8383	3.82035357037175e-05	3.42988613773694e-05	4.25624020981578e-05	upREC	H3K9ac_upTSA
-8382	3.83152419484652e-05	3.44135111403565e-05	4.27315528860389e-05	upREC	H3K9ac_upTSA
-8381	3.83152419484652e-05	3.44135111403565e-05	4.27315528860389e-05	upREC	H3K9ac_upTSA
-8380	3.84269481932129e-05	3.46157836289571e-05	4.28961951965796e-05	upREC	H3K9ac_upTSA
-8379	3.84269481932129e-05	3.46157836289571e-05	4.28961951965796e-05	upREC	H3K9ac_upTSA
-8378	3.83152419484652e-05	3.45840481163094e-05	4.2764880373326e-05	upREC	H3K9ac_upTSA
-8377	3.84269481932129e-05	3.46484235245112e-05	4.29759654777577e-05	upREC	H3K9ac_upTSA
-8376	3.83152419484652e-05	3.44610594525443e-05	4.29082070143108e-05	upREC	H3K9ac_upTSA
-8375	3.82035357037175e-05	3.43657594598013e-05	4.27961447823171e-05	upREC	H3K9ac_upTSA
-8374	3.82035357037175e-05	3.43657594598013e-05	4.27961447823171e-05	upREC	H3K9ac_upTSA
-8373	3.79801232142221e-05	3.40725708869498e-05	4.26077283157265e-05	upREC	H3K9ac_upTSA
-8372	3.77567107247267e-05	3.39054084470523e-05	4.21399994555469e-05	upREC	H3K9ac_upTSA
-8371	3.77567107247267e-05	3.39054084470523e-05	4.21399994555469e-05	upREC	H3K9ac_upTSA
-8370	3.77567107247267e-05	3.39054084470523e-05	4.21399994555469e-05	upREC	H3K9ac_upTSA
-8369	3.78684169694744e-05	3.40185926144072e-05	4.23135224492969e-05	upREC	H3K9ac_upTSA
-8368	3.78684169694744e-05	3.39120625185365e-05	4.22465452173716e-05	upREC	H3K9ac_upTSA
-8367	3.78684169694744e-05	3.40079925173222e-05	4.21964881534074e-05	upREC	H3K9ac_upTSA
-8366	3.78684169694744e-05	3.40079925173222e-05	4.21964881534074e-05	upREC	H3K9ac_upTSA
-8365	3.76450044799789e-05	3.37499557023024e-05	4.19901538670946e-05	upREC	H3K9ac_upTSA
-8364	3.77567107247267e-05	3.3864193927322e-05	4.20948144587243e-05	upREC	H3K9ac_upTSA
-8363	3.77567107247267e-05	3.38793818922007e-05	4.2107563609843e-05	upREC	H3K9ac_upTSA
-8362	3.78684169694744e-05	3.38793818922007e-05	4.21975511225129e-05	upREC	H3K9ac_upTSA
-8361	3.77567107247267e-05	3.37979666656892e-05	4.21266869141442e-05	upREC	H3K9ac_upTSA
-8360	3.77567107247267e-05	3.37979666656892e-05	4.21266869141442e-05	upREC	H3K9ac_upTSA
-8359	3.76450044799789e-05	3.38012705528987e-05	4.19488720382744e-05	upREC	H3K9ac_upTSA
-8358	3.77567107247267e-05	3.40366391337958e-05	4.20568831112976e-05	upREC	H3K9ac_upTSA
-8357	3.78684169694744e-05	3.40896301611681e-05	4.21556155476655e-05	upREC	H3K9ac_upTSA
-8356	3.77567107247267e-05	3.39668455695548e-05	4.21556155476655e-05	upREC	H3K9ac_upTSA
-8355	3.78684169694744e-05	3.41168133289155e-05	4.22869773513218e-05	upREC	H3K9ac_upTSA
-8354	3.77567107247267e-05	3.40054370074705e-05	4.20800389216718e-05	upREC	H3K9ac_upTSA
-8353	3.74215919904835e-05	3.36667449287512e-05	4.18088480130929e-05	upREC	H3K9ac_upTSA
-8352	3.71981795009881e-05	3.34644522044631e-05	4.15859055275354e-05	upREC	H3K9ac_upTSA
-8351	3.6863060766745e-05	3.32778675338023e-05	4.12274285166334e-05	upREC	H3K9ac_upTSA
-8350	3.67513545219972e-05	3.31519210442364e-05	4.10285493136415e-05	upREC	H3K9ac_upTSA
-8349	3.66396482772495e-05	3.29830647648273e-05	4.0918698423196e-05	upREC	H3K9ac_upTSA
-8348	3.66396482772495e-05	3.29830647648273e-05	4.0918698423196e-05	upREC	H3K9ac_upTSA
-8347	3.67513545219972e-05	3.31173786057749e-05	4.0973354764703e-05	upREC	H3K9ac_upTSA
-8346	3.67513545219972e-05	3.31173786057749e-05	4.0973354764703e-05	upREC	H3K9ac_upTSA
-8345	3.67513545219972e-05	3.31173786057749e-05	4.0973354764703e-05	upREC	H3K9ac_upTSA
-8344	3.67513545219972e-05	3.31173786057749e-05	4.0973354764703e-05	upREC	H3K9ac_upTSA
-8343	3.66396482772495e-05	3.29456405833379e-05	4.0889684446247e-05	upREC	H3K9ac_upTSA
-8342	3.64162357877541e-05	3.26692325492019e-05	4.06619589247171e-05	upREC	H3K9ac_upTSA
-8341	3.64162357877541e-05	3.28117322624444e-05	4.07006929427975e-05	upREC	H3K9ac_upTSA
-8340	3.61928232982587e-05	3.25438806785015e-05	4.04608301949006e-05	upREC	H3K9ac_upTSA
-8339	3.65279420325018e-05	3.27903007748516e-05	4.07723031603829e-05	upREC	H3K9ac_upTSA
-8338	3.65279420325018e-05	3.27903007748516e-05	4.07723031603829e-05	upREC	H3K9ac_upTSA
-8337	3.66396482772495e-05	3.28106795758857e-05	4.09297173464611e-05	upREC	H3K9ac_upTSA
-8336	3.67513545219972e-05	3.29120145360642e-05	4.09526438070707e-05	upREC	H3K9ac_upTSA
-8335	3.6863060766745e-05	3.30584398040231e-05	4.10976809346442e-05	upREC	H3K9ac_upTSA
-8334	3.69747670114927e-05	3.30764014813768e-05	4.11843692921629e-05	upREC	H3K9ac_upTSA
-8333	3.66396482772495e-05	3.26820612699606e-05	4.0892801451217e-05	upREC	H3K9ac_upTSA
-8332	3.66396482772495e-05	3.26820612699606e-05	4.0892801451217e-05	upREC	H3K9ac_upTSA
-8331	3.65279420325018e-05	3.26017371838441e-05	4.06898837096127e-05	upREC	H3K9ac_upTSA
-8330	3.6863060766745e-05	3.28954443453576e-05	4.10950434772569e-05	upREC	H3K9ac_upTSA
-8329	3.6863060766745e-05	3.28364157716625e-05	4.111923712114e-05	upREC	H3K9ac_upTSA
-8328	3.67513545219972e-05	3.28364157716625e-05	4.09667183497127e-05	upREC	H3K9ac_upTSA
-8327	3.69747670114927e-05	3.30544784936701e-05	4.11711234306169e-05	upREC	H3K9ac_upTSA
-8326	3.71981795009881e-05	3.34060688546518e-05	4.15736549727092e-05	upREC	H3K9ac_upTSA
-8325	3.70864732562404e-05	3.32629356625794e-05	4.13178820017214e-05	upREC	H3K9ac_upTSA
-8324	3.70864732562404e-05	3.34168370995526e-05	4.1533131643002e-05	upREC	H3K9ac_upTSA
-8323	3.69747670114927e-05	3.32158564283764e-05	4.13174181732499e-05	upREC	H3K9ac_upTSA
-8322	3.6863060766745e-05	3.3132799837597e-05	4.1257075885849e-05	upREC	H3K9ac_upTSA
-8321	3.6863060766745e-05	3.3132799837597e-05	4.1257075885849e-05	upREC	H3K9ac_upTSA
-8320	3.6863060766745e-05	3.31857127225672e-05	4.11977407880348e-05	upREC	H3K9ac_upTSA
-8319	3.6863060766745e-05	3.32177842621734e-05	4.11748054294311e-05	upREC	H3K9ac_upTSA
-8318	3.67513545219972e-05	3.31062599280251e-05	4.10304952506221e-05	upREC	H3K9ac_upTSA
-8317	3.63045295430064e-05	3.26739420657632e-05	4.06411324978481e-05	upREC	H3K9ac_upTSA
-8316	3.61928232982587e-05	3.24733091332016e-05	4.06627664496956e-05	upREC	H3K9ac_upTSA
-8315	3.61928232982587e-05	3.25027801825379e-05	4.06627664496956e-05	upREC	H3K9ac_upTSA
-8314	3.61928232982587e-05	3.26128156750621e-05	4.05583572989091e-05	upREC	H3K9ac_upTSA
-8313	3.63045295430064e-05	3.26095111611194e-05	4.06151996058378e-05	upREC	H3K9ac_upTSA
-8312	3.65279420325018e-05	3.28689369976817e-05	4.09509875861762e-05	upREC	H3K9ac_upTSA
-8311	3.65279420325018e-05	3.28745451603846e-05	4.09929271422479e-05	upREC	H3K9ac_upTSA
-8310	3.64162357877541e-05	3.27177704586708e-05	4.08315193197436e-05	upREC	H3K9ac_upTSA
-8309	3.63045295430064e-05	3.26107296927288e-05	4.08315193197436e-05	upREC	H3K9ac_upTSA
-8308	3.61928232982587e-05	3.24757897784796e-05	4.05459637921569e-05	upREC	H3K9ac_upTSA
-8307	3.63045295430064e-05	3.25678343022975e-05	4.0812553055275e-05	upREC	H3K9ac_upTSA
-8306	3.63045295430064e-05	3.25678343022975e-05	4.0812553055275e-05	upREC	H3K9ac_upTSA
-8305	3.6081117053511e-05	3.22894275739637e-05	4.05417330953938e-05	upREC	H3K9ac_upTSA
-8304	3.61928232982587e-05	3.25153840359e-05	4.07333216807056e-05	upREC	H3K9ac_upTSA
-8303	3.63045295430064e-05	3.27228051708076e-05	4.0755404149827e-05	upREC	H3K9ac_upTSA
-8302	3.63045295430064e-05	3.26382251742745e-05	4.06075100645252e-05	upREC	H3K9ac_upTSA
-8301	3.65279420325018e-05	3.29367928764587e-05	4.08024038142828e-05	upREC	H3K9ac_upTSA
-8300	3.63045295430064e-05	3.27351625316441e-05	4.061888140663e-05	upREC	H3K9ac_upTSA
-8299	3.63045295430064e-05	3.27351625316441e-05	4.061888140663e-05	upREC	H3K9ac_upTSA
-8298	3.63045295430064e-05	3.27223363436233e-05	4.06504080806173e-05	upREC	H3K9ac_upTSA
-8297	3.6081117053511e-05	3.23622786677255e-05	4.04238385283981e-05	upREC	H3K9ac_upTSA
-8296	3.6081117053511e-05	3.23622786677255e-05	4.04708069361981e-05	upREC	H3K9ac_upTSA
-8295	3.6081117053511e-05	3.23772236366836e-05	4.05030158278974e-05	upREC	H3K9ac_upTSA
-8294	3.59694108087633e-05	3.22205304904404e-05	4.05030158278974e-05	upREC	H3K9ac_upTSA
-8293	3.59694108087633e-05	3.22205304904404e-05	4.05030158278974e-05	upREC	H3K9ac_upTSA
-8292	3.59694108087633e-05	3.23000897463664e-05	4.0472401347251e-05	upREC	H3K9ac_upTSA
-8291	3.59694108087633e-05	3.2285505142032e-05	4.02503075151122e-05	upREC	H3K9ac_upTSA
-8290	3.59694108087633e-05	3.22547034530954e-05	4.03466261090769e-05	upREC	H3K9ac_upTSA
-8289	3.59694108087633e-05	3.22547034530954e-05	4.03466261090769e-05	upREC	H3K9ac_upTSA
-8288	3.57459983192678e-05	3.21189214333304e-05	4.00131200156592e-05	upREC	H3K9ac_upTSA
-8287	3.57459983192678e-05	3.21189214333304e-05	4.00131200156592e-05	upREC	H3K9ac_upTSA
-8286	3.57459983192678e-05	3.21189214333304e-05	4.00131200156592e-05	upREC	H3K9ac_upTSA
-8285	3.58577045640156e-05	3.22420873701625e-05	4.01446687894296e-05	upREC	H3K9ac_upTSA
-8284	3.56342920745201e-05	3.20150700484927e-05	4.00715792568156e-05	upREC	H3K9ac_upTSA
-8283	3.56342920745201e-05	3.20150700484927e-05	4.00715792568156e-05	upREC	H3K9ac_upTSA
-8282	3.55225858297724e-05	3.19283280671827e-05	4.00113253739121e-05	upREC	H3K9ac_upTSA
-8281	3.54108795850247e-05	3.18677866450096e-05	3.99267744950077e-05	upREC	H3K9ac_upTSA
-8280	3.55225858297724e-05	3.20150700484927e-05	4.00383465722221e-05	upREC	H3K9ac_upTSA
-8279	3.56342920745201e-05	3.21714547961877e-05	4.00523611466084e-05	upREC	H3K9ac_upTSA
-8278	3.55225858297724e-05	3.19975387104723e-05	4.00327337367227e-05	upREC	H3K9ac_upTSA
-8277	3.54108795850247e-05	3.18736362658951e-05	3.98938030966046e-05	upREC	H3K9ac_upTSA
-8276	3.55225858297724e-05	3.19498672578828e-05	3.98963540303747e-05	upREC	H3K9ac_upTSA
-8275	3.56342920745201e-05	3.20465864984988e-05	4.00049278963165e-05	upREC	H3K9ac_upTSA
-8274	3.55225858297724e-05	3.19375471367433e-05	3.98938030966046e-05	upREC	H3K9ac_upTSA
-8273	3.5299173340277e-05	3.1722601207458e-05	3.96771659452954e-05	upREC	H3K9ac_upTSA
-8272	3.54108795850247e-05	3.19371499768259e-05	3.96740477308044e-05	upREC	H3K9ac_upTSA
-8271	3.54108795850247e-05	3.19371499768259e-05	3.96740477308044e-05	upREC	H3K9ac_upTSA
-8270	3.5299173340277e-05	3.17530569128182e-05	3.95628945810193e-05	upREC	H3K9ac_upTSA
-8269	3.54108795850247e-05	3.19685712590982e-05	3.97395847431143e-05	upREC	H3K9ac_upTSA
-8268	3.56342920745201e-05	3.20014438572068e-05	4.00452809319592e-05	upREC	H3K9ac_upTSA
-8267	3.57459983192678e-05	3.20429739782235e-05	4.00529051709629e-05	upREC	H3K9ac_upTSA
-8266	3.56342920745201e-05	3.19851599607626e-05	3.99413158353508e-05	upREC	H3K9ac_upTSA
-8265	3.58577045640156e-05	3.22497964314802e-05	4.00769315296815e-05	upREC	H3K9ac_upTSA
-8264	3.58577045640156e-05	3.22497964314802e-05	4.00452809319592e-05	upREC	H3K9ac_upTSA
-8263	3.6081117053511e-05	3.23530011476424e-05	4.02979625863314e-05	upREC	H3K9ac_upTSA
-8262	3.59694108087633e-05	3.22985305067315e-05	4.00700362753313e-05	upREC	H3K9ac_upTSA
-8261	3.59694108087633e-05	3.23422984062517e-05	4.01017908637944e-05	upREC	H3K9ac_upTSA
-8260	3.59694108087633e-05	3.23422984062517e-05	4.01017908637944e-05	upREC	H3K9ac_upTSA
-8259	3.59694108087633e-05	3.23422984062517e-05	4.01017908637944e-05	upREC	H3K9ac_upTSA
-8258	3.59694108087633e-05	3.23422984062517e-05	4.01017908637944e-05	upREC	H3K9ac_upTSA
-8257	3.59694108087633e-05	3.23422984062517e-05	4.01017908637944e-05	upREC	H3K9ac_upTSA
-8256	3.58577045640156e-05	3.21595188463196e-05	4.00283693918835e-05	upREC	H3K9ac_upTSA
-8255	3.6081117053511e-05	3.24892595008576e-05	4.02122809192902e-05	upREC	H3K9ac_upTSA
-8254	3.61928232982587e-05	3.2531685250716e-05	4.0409161262048e-05	upREC	H3K9ac_upTSA
-8253	3.63045295430064e-05	3.26861544802037e-05	4.04566827227787e-05	upREC	H3K9ac_upTSA
-8252	3.63045295430064e-05	3.26849046323766e-05	4.06170447517184e-05	upREC	H3K9ac_upTSA
-8251	3.59694108087633e-05	3.24538071900647e-05	4.0174946527805e-05	upREC	H3K9ac_upTSA
-8250	3.59694108087633e-05	3.24303933353985e-05	4.01232147535063e-05	upREC	H3K9ac_upTSA
-8249	3.59694108087633e-05	3.24303933353985e-05	4.01232147535063e-05	upREC	H3K9ac_upTSA
-8248	3.61928232982587e-05	3.25978724187363e-05	4.03821490249876e-05	upREC	H3K9ac_upTSA
-8247	3.63045295430064e-05	3.26917067279323e-05	4.06043144335754e-05	upREC	H3K9ac_upTSA
-8246	3.65279420325018e-05	3.30020680588737e-05	4.08130478441933e-05	upREC	H3K9ac_upTSA
-8245	3.61928232982587e-05	3.2585862972238e-05	4.05128297733183e-05	upREC	H3K9ac_upTSA
-8244	3.61928232982587e-05	3.2585862972238e-05	4.05128297733183e-05	upREC	H3K9ac_upTSA
-8243	3.56342920745201e-05	3.21414652291943e-05	3.98285306433133e-05	upREC	H3K9ac_upTSA
-8242	3.58577045640156e-05	3.23468595036002e-05	4.02099364918615e-05	upREC	H3K9ac_upTSA
-8241	3.6081117053511e-05	3.25824180994838e-05	4.04418228987382e-05	upREC	H3K9ac_upTSA
-8240	3.63045295430064e-05	3.2735139791654e-05	4.07479101657112e-05	upREC	H3K9ac_upTSA
-8239	3.63045295430064e-05	3.2735139791654e-05	4.07479101657112e-05	upREC	H3K9ac_upTSA
-8238	3.61928232982587e-05	3.26168579008778e-05	4.05431853140023e-05	upREC	H3K9ac_upTSA
-8237	3.61928232982587e-05	3.26794043982903e-05	4.06073793902769e-05	upREC	H3K9ac_upTSA
-8236	3.59694108087633e-05	3.24868191663973e-05	4.03507393036217e-05	upREC	H3K9ac_upTSA
-8235	3.6081117053511e-05	3.23865859067335e-05	4.05284564239115e-05	upREC	H3K9ac_upTSA
-8234	3.6081117053511e-05	3.23837236455138e-05	4.0443287247023e-05	upREC	H3K9ac_upTSA
-8233	3.6081117053511e-05	3.23837236455138e-05	4.0443287247023e-05	upREC	H3K9ac_upTSA
-8232	3.59694108087633e-05	3.22818925711457e-05	4.04352673334241e-05	upREC	H3K9ac_upTSA
-8231	3.56342920745201e-05	3.20104575158765e-05	4.00985516262331e-05	upREC	H3K9ac_upTSA
-8230	3.56342920745201e-05	3.20104575158765e-05	4.00985516262331e-05	upREC	H3K9ac_upTSA
-8229	3.56342920745201e-05	3.20104575158765e-05	4.00985516262331e-05	upREC	H3K9ac_upTSA
-8228	3.56342920745201e-05	3.20104575158765e-05	4.00985516262331e-05	upREC	H3K9ac_upTSA
-8227	3.56342920745201e-05	3.21001409110335e-05	4.01177276561365e-05	upREC	H3K9ac_upTSA
-8226	3.56342920745201e-05	3.21001409110335e-05	4.01177276561365e-05	upREC	H3K9ac_upTSA
-8225	3.54108795850247e-05	3.18592144938192e-05	3.98754804825942e-05	upREC	H3K9ac_upTSA
-8224	3.55225858297724e-05	3.18773936714481e-05	3.99272769754884e-05	upREC	H3K9ac_upTSA
-8223	3.54108795850247e-05	3.1771433042374e-05	3.98242337730948e-05	upREC	H3K9ac_upTSA
-8222	3.54108795850247e-05	3.1771433042374e-05	3.98242337730948e-05	upREC	H3K9ac_upTSA
-8221	3.51874670955293e-05	3.16195573918772e-05	3.96628614225667e-05	upREC	H3K9ac_upTSA
-8220	3.51874670955293e-05	3.15190669567302e-05	3.97852767359561e-05	upREC	H3K9ac_upTSA
-8219	3.51874670955293e-05	3.15190669567302e-05	3.97852767359561e-05	upREC	H3K9ac_upTSA
-8218	3.51874670955293e-05	3.15190669567302e-05	3.97852767359561e-05	upREC	H3K9ac_upTSA
-8217	3.54108795850247e-05	3.16685940315273e-05	3.98728830250581e-05	upREC	H3K9ac_upTSA
-8216	3.54108795850247e-05	3.16685940315273e-05	3.98728830250581e-05	upREC	H3K9ac_upTSA
-8215	3.51874670955293e-05	3.16127418047777e-05	3.97610669315746e-05	upREC	H3K9ac_upTSA
-8214	3.5299173340277e-05	3.16533251369674e-05	3.98505200220192e-05	upREC	H3K9ac_upTSA
-8213	3.5299173340277e-05	3.16506888107295e-05	3.98265990710348e-05	upREC	H3K9ac_upTSA
-8212	3.54108795850247e-05	3.16887667584516e-05	4.00198730886044e-05	upREC	H3K9ac_upTSA
-8211	3.5299173340277e-05	3.17375119191856e-05	4.00198730886044e-05	upREC	H3K9ac_upTSA
-8210	3.51874670955293e-05	3.16257601166532e-05	3.990209698585e-05	upREC	H3K9ac_upTSA
-8209	3.51874670955293e-05	3.16257601166532e-05	3.990209698585e-05	upREC	H3K9ac_upTSA
-8208	3.48523483612861e-05	3.13869612937843e-05	3.95326627930879e-05	upREC	H3K9ac_upTSA
-8207	3.46289358717907e-05	3.11944879275246e-05	3.92863107326839e-05	upREC	H3K9ac_upTSA
-8206	3.46289358717907e-05	3.11944879275246e-05	3.92863107326839e-05	upREC	H3K9ac_upTSA
-8205	3.4517229627043e-05	3.11554761326307e-05	3.91375266094317e-05	upREC	H3K9ac_upTSA
-8204	3.46289358717907e-05	3.1217128048627e-05	3.93139544994038e-05	upREC	H3K9ac_upTSA
-8203	3.46289358717907e-05	3.1217128048627e-05	3.93139544994038e-05	upREC	H3K9ac_upTSA
-8202	3.42938171375476e-05	3.0865230768286e-05	3.90323466736662e-05	upREC	H3K9ac_upTSA
-8201	3.40704046480522e-05	3.07460883903526e-05	3.88456923685076e-05	upREC	H3K9ac_upTSA
-8200	3.38469921585567e-05	3.05396306534088e-05	3.8701321865079e-05	upREC	H3K9ac_upTSA
-8199	3.38469921585567e-05	3.05396306534088e-05	3.8701321865079e-05	upREC	H3K9ac_upTSA
-8198	3.3735285913809e-05	3.03230842476007e-05	3.84320212412218e-05	upREC	H3K9ac_upTSA
-8197	3.36235796690613e-05	3.0205382867174e-05	3.83551011589758e-05	upREC	H3K9ac_upTSA
-8196	3.34001671795659e-05	3.00714378803977e-05	3.81576862303452e-05	upREC	H3K9ac_upTSA
-8195	3.34001671795659e-05	3.00135467718481e-05	3.81723873513634e-05	upREC	H3K9ac_upTSA
-8194	3.32884609348182e-05	2.99599547910269e-05	3.8025270016096e-05	upREC	H3K9ac_upTSA
-8193	3.31767546900705e-05	2.98123064676032e-05	3.78893336876625e-05	upREC	H3K9ac_upTSA
-8192	3.31767546900705e-05	2.98123064676032e-05	3.78893336876625e-05	upREC	H3K9ac_upTSA
-8191	3.30650484453228e-05	2.97563960541394e-05	3.77608158758226e-05	upREC	H3K9ac_upTSA
-8190	3.30650484453228e-05	2.97693651807217e-05	3.77891826462507e-05	upREC	H3K9ac_upTSA
-8189	3.28416359558273e-05	2.939804276004e-05	3.7343292585528e-05	upREC	H3K9ac_upTSA
-8188	3.28416359558273e-05	2.939804276004e-05	3.7343292585528e-05	upREC	H3K9ac_upTSA
-8187	3.27299297110796e-05	2.92268243812213e-05	3.71479463146724e-05	upREC	H3K9ac_upTSA
-8186	3.27299297110796e-05	2.92268243812213e-05	3.71479463146724e-05	upREC	H3K9ac_upTSA
-8185	3.28416359558273e-05	2.93782334746024e-05	3.73425231937678e-05	upREC	H3K9ac_upTSA
-8184	3.27299297110796e-05	2.93227078733839e-05	3.72830046466302e-05	upREC	H3K9ac_upTSA
-8183	3.28416359558273e-05	2.93227078733839e-05	3.72830046466302e-05	upREC	H3K9ac_upTSA
-8182	3.27299297110796e-05	2.92459205523869e-05	3.72997994402183e-05	upREC	H3K9ac_upTSA
-8181	3.27299297110796e-05	2.92459205523869e-05	3.72997994402183e-05	upREC	H3K9ac_upTSA
-8180	3.28416359558273e-05	2.93822717855204e-05	3.74435831063145e-05	upREC	H3K9ac_upTSA
-8179	3.28416359558273e-05	2.93822717855204e-05	3.74435831063145e-05	upREC	H3K9ac_upTSA
-8178	3.28416359558273e-05	2.93107221839816e-05	3.73808103449112e-05	upREC	H3K9ac_upTSA
-8177	3.28416359558273e-05	2.93107221839816e-05	3.73808103449112e-05	upREC	H3K9ac_upTSA
-8176	3.28416359558273e-05	2.93107221839816e-05	3.73808103449112e-05	upREC	H3K9ac_upTSA
-8175	3.28416359558273e-05	2.93107221839816e-05	3.73808103449112e-05	upREC	H3K9ac_upTSA
-8174	3.27299297110796e-05	2.9156231947957e-05	3.72452880495909e-05	upREC	H3K9ac_upTSA
-8173	3.23948109768365e-05	2.87480369874025e-05	3.69942563989691e-05	upREC	H3K9ac_upTSA
-8172	3.22831047320888e-05	2.86960410154425e-05	3.688465779363e-05	upREC	H3K9ac_upTSA
-8171	3.25065172215842e-05	2.89225938549601e-05	3.7131995833398e-05	upREC	H3K9ac_upTSA
-8170	3.26182234663319e-05	2.90857853043996e-05	3.72150584408514e-05	upREC	H3K9ac_upTSA
-8169	3.25065172215842e-05	2.90651690865731e-05	3.70865455543329e-05	upREC	H3K9ac_upTSA
-8168	3.25065172215842e-05	2.90651690865731e-05	3.70865455543329e-05	upREC	H3K9ac_upTSA
-8167	3.22831047320888e-05	2.88919675965053e-05	3.69396129533595e-05	upREC	H3K9ac_upTSA
-8166	3.23948109768365e-05	2.88153325400307e-05	3.70465708349918e-05	upREC	H3K9ac_upTSA
-8165	3.25065172215842e-05	2.88914946534754e-05	3.7213326888106e-05	upREC	H3K9ac_upTSA
-8164	3.26182234663319e-05	2.89704709471297e-05	3.72981732429806e-05	upREC	H3K9ac_upTSA
-8163	3.26182234663319e-05	2.89704709471297e-05	3.72981732429806e-05	upREC	H3K9ac_upTSA
-8162	3.25065172215842e-05	2.89478292470806e-05	3.70003522770567e-05	upREC	H3K9ac_upTSA
-8161	3.23948109768365e-05	2.88595846766151e-05	3.69365374441672e-05	upREC	H3K9ac_upTSA
-8160	3.22831047320888e-05	2.87481577087517e-05	3.67693691182065e-05	upREC	H3K9ac_upTSA
-8159	3.22831047320888e-05	2.87481577087517e-05	3.67693691182065e-05	upREC	H3K9ac_upTSA
-8158	3.23948109768365e-05	2.88049330859844e-05	3.68771021649554e-05	upREC	H3K9ac_upTSA
-8157	3.22831047320888e-05	2.8639111622362e-05	3.67682392851465e-05	upREC	H3K9ac_upTSA
-8156	3.23948109768365e-05	2.87305528817389e-05	3.68771021649554e-05	upREC	H3K9ac_upTSA
-8155	3.23948109768365e-05	2.87305528817389e-05	3.68771021649554e-05	upREC	H3K9ac_upTSA
-8154	3.25065172215842e-05	2.8808278139295e-05	3.69885133497437e-05	upREC	H3K9ac_upTSA
-8153	3.21713984873411e-05	2.84409868165873e-05	3.65592173051919e-05	upREC	H3K9ac_upTSA
-8152	3.21713984873411e-05	2.84409868165873e-05	3.65592173051919e-05	upREC	H3K9ac_upTSA
-8151	3.22831047320888e-05	2.86198523597956e-05	3.66632853524391e-05	upREC	H3K9ac_upTSA
-8150	3.23948109768365e-05	2.86718483317556e-05	3.67891972973699e-05	upREC	H3K9ac_upTSA
-8149	3.25065172215842e-05	2.8726831761908e-05	3.69074325300595e-05	upREC	H3K9ac_upTSA
-8148	3.25065172215842e-05	2.8726831761908e-05	3.69074325300595e-05	upREC	H3K9ac_upTSA
-8147	3.26182234663319e-05	2.89182746375869e-05	3.70339174807129e-05	upREC	H3K9ac_upTSA
-8146	3.23948109768365e-05	2.86954521860425e-05	3.67762670615716e-05	upREC	H3K9ac_upTSA
-8145	3.23948109768365e-05	2.87165974155283e-05	3.68282222455071e-05	upREC	H3K9ac_upTSA
-8144	3.25065172215842e-05	2.87472196605399e-05	3.68529506521264e-05	upREC	H3K9ac_upTSA
-8143	3.26182234663319e-05	2.88685963708101e-05	3.70390810552478e-05	upREC	H3K9ac_upTSA
-8142	3.28416359558273e-05	2.9060864689372e-05	3.73481969753817e-05	upREC	H3K9ac_upTSA
-8141	3.31767546900705e-05	2.92625317961568e-05	3.76647503127621e-05	upREC	H3K9ac_upTSA
-8140	3.30650484453228e-05	2.92620946503548e-05	3.74821377805091e-05	upREC	H3K9ac_upTSA
-8139	3.31767546900705e-05	2.93331238367855e-05	3.75164084504922e-05	upREC	H3K9ac_upTSA
-8138	3.32884609348182e-05	2.95066823960955e-05	3.75940247589583e-05	upREC	H3K9ac_upTSA
-8137	3.32884609348182e-05	2.93757589764755e-05	3.75402916749796e-05	upREC	H3K9ac_upTSA
-8136	3.31767546900705e-05	2.92974877901568e-05	3.73196522572605e-05	upREC	H3K9ac_upTSA
-8135	3.2953342200575e-05	2.92103012219286e-05	3.71925830187591e-05	upREC	H3K9ac_upTSA
-8134	3.31767546900705e-05	2.95132270969631e-05	3.75164084504922e-05	upREC	H3K9ac_upTSA
-8133	3.2953342200575e-05	2.93560993617052e-05	3.73107531770299e-05	upREC	H3K9ac_upTSA
-8132	3.30650484453228e-05	2.94159376987258e-05	3.74529659794823e-05	upREC	H3K9ac_upTSA
-8131	3.2953342200575e-05	2.92202076003531e-05	3.73427077092198e-05	upREC	H3K9ac_upTSA
-8130	3.2953342200575e-05	2.92202076003531e-05	3.73427077092198e-05	upREC	H3K9ac_upTSA
-8129	3.2953342200575e-05	2.92202076003531e-05	3.73427077092198e-05	upREC	H3K9ac_upTSA
-8128	3.2953342200575e-05	2.93174735804599e-05	3.74204683371429e-05	upREC	H3K9ac_upTSA
-8127	3.30650484453228e-05	2.93174735804599e-05	3.74342673362964e-05	upREC	H3K9ac_upTSA
-8126	3.28416359558273e-05	2.91022930389773e-05	3.73156730322146e-05	upREC	H3K9ac_upTSA
-8125	3.28416359558273e-05	2.91022930389773e-05	3.73463833555409e-05	upREC	H3K9ac_upTSA
-8124	3.27299297110796e-05	2.90351601640323e-05	3.71972704482456e-05	upREC	H3K9ac_upTSA
-8123	3.28416359558273e-05	2.91686803766896e-05	3.73463833555409e-05	upREC	H3K9ac_upTSA
-8122	3.28416359558273e-05	2.91686803766896e-05	3.73463833555409e-05	upREC	H3K9ac_upTSA
-8121	3.26182234663319e-05	2.89388661902151e-05	3.7064681360719e-05	upREC	H3K9ac_upTSA
-8120	3.26182234663319e-05	2.89388661902151e-05	3.7064681360719e-05	upREC	H3K9ac_upTSA
-8119	3.27299297110796e-05	2.91080960979564e-05	3.71763219672272e-05	upREC	H3K9ac_upTSA
-8118	3.27299297110796e-05	2.90732466464736e-05	3.72759702504871e-05	upREC	H3K9ac_upTSA
-8117	3.27299297110796e-05	2.90053072587086e-05	3.71491081222798e-05	upREC	H3K9ac_upTSA
-8116	3.27299297110796e-05	2.90053072587086e-05	3.71491081222798e-05	upREC	H3K9ac_upTSA
-8115	3.27299297110796e-05	2.90053072587086e-05	3.71491081222798e-05	upREC	H3K9ac_upTSA
-8114	3.28416359558273e-05	2.91855907065562e-05	3.73957839727477e-05	upREC	H3K9ac_upTSA
-8113	3.28416359558273e-05	2.92029777256748e-05	3.72699312986925e-05	upREC	H3K9ac_upTSA
-8112	3.2953342200575e-05	2.926296019123e-05	3.73220794567175e-05	upREC	H3K9ac_upTSA
-8111	3.30650484453228e-05	2.93562779009381e-05	3.73220794567175e-05	upREC	H3K9ac_upTSA
-8110	3.2953342200575e-05	2.92678450035981e-05	3.72102918458e-05	upREC	H3K9ac_upTSA
-8109	3.26182234663319e-05	2.88844823104049e-05	3.70076253071401e-05	upREC	H3K9ac_upTSA
-8108	3.26182234663319e-05	2.88844823104049e-05	3.70076253071401e-05	upREC	H3K9ac_upTSA
-8107	3.27299297110796e-05	2.91472376099518e-05	3.70937417962326e-05	upREC	H3K9ac_upTSA
-8106	3.28416359558273e-05	2.92609917057281e-05	3.72946425032984e-05	upREC	H3K9ac_upTSA
-8105	3.27299297110796e-05	2.92072621951529e-05	3.72095200827274e-05	upREC	H3K9ac_upTSA
-8104	3.26182234663319e-05	2.90908591042524e-05	3.70417864582422e-05	upREC	H3K9ac_upTSA
-8103	3.27299297110796e-05	2.91451736564321e-05	3.71831564499332e-05	upREC	H3K9ac_upTSA
-8102	3.2953342200575e-05	2.93189392880957e-05	3.75034383040187e-05	upREC	H3K9ac_upTSA
-8101	3.2953342200575e-05	2.93189392880957e-05	3.75034383040187e-05	upREC	H3K9ac_upTSA
-8100	3.2953342200575e-05	2.93189392880957e-05	3.75034383040187e-05	upREC	H3K9ac_upTSA
-8099	3.28416359558273e-05	2.92072621951529e-05	3.7205900529112e-05	upREC	H3K9ac_upTSA
-8098	3.2953342200575e-05	2.9364979645856e-05	3.72583744065214e-05	upREC	H3K9ac_upTSA
-8097	3.28416359558273e-05	2.90857853043996e-05	3.70785999704454e-05	upREC	H3K9ac_upTSA
-8096	3.30650484453228e-05	2.92733834014023e-05	3.72470731061663e-05	upREC	H3K9ac_upTSA
-8095	3.30650484453228e-05	2.93072098375654e-05	3.72485897984501e-05	upREC	H3K9ac_upTSA
-8094	3.2953342200575e-05	2.92352657660826e-05	3.72485897984501e-05	upREC	H3K9ac_upTSA
-8093	3.30650484453228e-05	2.92808921880362e-05	3.73030616282339e-05	upREC	H3K9ac_upTSA
-8092	3.31767546900705e-05	2.94617016965577e-05	3.746673810776e-05	upREC	H3K9ac_upTSA
-8091	3.30650484453228e-05	2.94023670047987e-05	3.7314507066132e-05	upREC	H3K9ac_upTSA
-8090	3.30650484453228e-05	2.94506299135847e-05	3.73825671273094e-05	upREC	H3K9ac_upTSA
-8089	3.31767546900705e-05	2.95571575337076e-05	3.73229398825627e-05	upREC	H3K9ac_upTSA
-8088	3.34001671795659e-05	2.97884644720722e-05	3.76170695871705e-05	upREC	H3K9ac_upTSA
-8087	3.3735285913809e-05	3.00165076663359e-05	3.82910445737377e-05	upREC	H3K9ac_upTSA
-8086	3.3735285913809e-05	3.00165076663359e-05	3.82910445737377e-05	upREC	H3K9ac_upTSA
-8085	3.35118734243136e-05	2.99455561542079e-05	3.81476015308926e-05	upREC	H3K9ac_upTSA
-8084	3.36235796690613e-05	3.0177948587658e-05	3.82613495497209e-05	upREC	H3K9ac_upTSA
-8083	3.36235796690613e-05	3.0177948587658e-05	3.82613495497209e-05	upREC	H3K9ac_upTSA
-8082	3.36235796690613e-05	3.0177948587658e-05	3.82613495497209e-05	upREC	H3K9ac_upTSA
-8081	3.36235796690613e-05	3.0177948587658e-05	3.82613495497209e-05	upREC	H3K9ac_upTSA
-8080	3.38469921585567e-05	3.03015068553443e-05	3.84916030001565e-05	upREC	H3K9ac_upTSA
-8079	3.38469921585567e-05	3.03015068553443e-05	3.84916030001565e-05	upREC	H3K9ac_upTSA
-8078	3.38469921585567e-05	3.03015068553443e-05	3.84916030001565e-05	upREC	H3K9ac_upTSA
-8077	3.38469921585567e-05	3.04024927424519e-05	3.84924078063332e-05	upREC	H3K9ac_upTSA
-8076	3.3735285913809e-05	3.02572854663688e-05	3.84924078063332e-05	upREC	H3K9ac_upTSA
-8075	3.38469921585567e-05	3.03614023831501e-05	3.86558146403766e-05	upREC	H3K9ac_upTSA
-8074	3.36235796690613e-05	2.99872935509021e-05	3.82695647774245e-05	upREC	H3K9ac_upTSA
-8073	3.36235796690613e-05	2.99636617283374e-05	3.82691856680514e-05	upREC	H3K9ac_upTSA
-8072	3.3735285913809e-05	3.01721033025363e-05	3.8138894971725e-05	upREC	H3K9ac_upTSA
-8071	3.38469921585567e-05	3.02808741887997e-05	3.81739099337135e-05	upREC	H3K9ac_upTSA
-8070	3.39586984033044e-05	3.03919832999957e-05	3.83369381663346e-05	upREC	H3K9ac_upTSA
-8069	3.36235796690613e-05	3.01269736124552e-05	3.79592859221372e-05	upREC	H3K9ac_upTSA
-8068	3.36235796690613e-05	3.01269736124552e-05	3.79592859221372e-05	upREC	H3K9ac_upTSA
-8067	3.3735285913809e-05	3.01783149640669e-05	3.8087592477471e-05	upREC	H3K9ac_upTSA
-8066	3.3735285913809e-05	3.01783149640669e-05	3.8087592477471e-05	upREC	H3K9ac_upTSA
-8065	3.38469921585567e-05	3.04709567132824e-05	3.82203373602101e-05	upREC	H3K9ac_upTSA
-8064	3.38469921585567e-05	3.03208100826713e-05	3.81984469139732e-05	upREC	H3K9ac_upTSA
-8063	3.3735285913809e-05	3.02341270627355e-05	3.79808761425472e-05	upREC	H3K9ac_upTSA
-8062	3.38469921585567e-05	3.03208100826713e-05	3.80329101661708e-05	upREC	H3K9ac_upTSA
-8061	3.35118734243136e-05	3.0090801088984e-05	3.77033707063185e-05	upREC	H3K9ac_upTSA
-8060	3.32884609348182e-05	2.97468169742506e-05	3.74547445131921e-05	upREC	H3K9ac_upTSA
-8059	3.34001671795659e-05	2.99624327574819e-05	3.75681268166985e-05	upREC	H3K9ac_upTSA
-8058	3.32884609348182e-05	2.97635714848861e-05	3.7418190819464e-05	upREC	H3K9ac_upTSA
-8057	3.2953342200575e-05	2.94229944127552e-05	3.71967187729054e-05	upREC	H3K9ac_upTSA
-8056	3.30650484453228e-05	2.94691408156588e-05	3.73876490053707e-05	upREC	H3K9ac_upTSA
-8055	3.31767546900705e-05	2.95559685606177e-05	3.75231517306968e-05	upREC	H3K9ac_upTSA
-8054	3.32884609348182e-05	2.96603859170197e-05	3.75231517306968e-05	upREC	H3K9ac_upTSA
-8053	3.31767546900705e-05	2.96416025050048e-05	3.74114527820971e-05	upREC	H3K9ac_upTSA
-8052	3.32884609348182e-05	2.96603859170197e-05	3.74671637062213e-05	upREC	H3K9ac_upTSA
-8051	3.32884609348182e-05	2.97244344174426e-05	3.74456624821415e-05	upREC	H3K9ac_upTSA
-8050	3.35118734243136e-05	3.00059572312693e-05	3.76761004117118e-05	upREC	H3K9ac_upTSA
-8049	3.36235796690613e-05	3.00353431921963e-05	3.77815801096106e-05	upREC	H3K9ac_upTSA
-8048	3.34001671795659e-05	2.96706005240541e-05	3.76104685056121e-05	upREC	H3K9ac_upTSA
-8047	3.36235796690613e-05	3.0050871876569e-05	3.78595042896872e-05	upREC	H3K9ac_upTSA
-8046	3.36235796690613e-05	3.0050871876569e-05	3.78595042896872e-05	upREC	H3K9ac_upTSA
-8045	3.36235796690613e-05	3.0050871876569e-05	3.78595042896872e-05	upREC	H3K9ac_upTSA
-8044	3.3735285913809e-05	3.02258043761991e-05	3.79808761425472e-05	upREC	H3K9ac_upTSA
-8043	3.36235796690613e-05	2.99808921623586e-05	3.79445228702614e-05	upREC	H3K9ac_upTSA
-8042	3.35118734243136e-05	2.97097495950903e-05	3.77642164979275e-05	upREC	H3K9ac_upTSA
-8041	3.35118734243136e-05	2.97232749664378e-05	3.78276138877845e-05	upREC	H3K9ac_upTSA
-8040	3.34001671795659e-05	2.98675126405522e-05	3.76537041675451e-05	upREC	H3K9ac_upTSA
-8039	3.32884609348182e-05	2.96960888606638e-05	3.75419490082345e-05	upREC	H3K9ac_upTSA
-8038	3.32884609348182e-05	2.96960888606638e-05	3.75419490082345e-05	upREC	H3K9ac_upTSA
-8037	3.32884609348182e-05	2.96112200117137e-05	3.7427221189541e-05	upREC	H3K9ac_upTSA
-8036	3.34001671795659e-05	2.96112200117137e-05	3.75420294224131e-05	upREC	H3K9ac_upTSA
-8035	3.35118734243136e-05	2.98000456294815e-05	3.76081688573807e-05	upREC	H3K9ac_upTSA
-8034	3.32884609348182e-05	2.950098062923e-05	3.73940786354951e-05	upREC	H3K9ac_upTSA
-8033	3.31767546900705e-05	2.95130457474264e-05	3.74357900307316e-05	upREC	H3K9ac_upTSA
-8032	3.31767546900705e-05	2.95130457474264e-05	3.74357900307316e-05	upREC	H3K9ac_upTSA
-8031	3.32884609348182e-05	2.96012820084607e-05	3.75566587758487e-05	upREC	H3K9ac_upTSA
-8030	3.2953342200575e-05	2.93189625922152e-05	3.71311858116168e-05	upREC	H3K9ac_upTSA
-8029	3.26182234663319e-05	2.89920262666661e-05	3.67472592409742e-05	upREC	H3K9ac_upTSA
-8028	3.26182234663319e-05	2.89259562031807e-05	3.67207374492385e-05	upREC	H3K9ac_upTSA
-8027	3.25065172215842e-05	2.88671703103182e-05	3.66818427693823e-05	upREC	H3K9ac_upTSA
-8026	3.26182234663319e-05	2.89771388895073e-05	3.6727512768877e-05	upREC	H3K9ac_upTSA
-8025	3.27299297110796e-05	2.90812904114275e-05	3.68320551983838e-05	upREC	H3K9ac_upTSA
-8024	3.27299297110796e-05	2.90812904114275e-05	3.68320551983838e-05	upREC	H3K9ac_upTSA
-8023	3.26182234663319e-05	2.90159685988723e-05	3.6727512768877e-05	upREC	H3K9ac_upTSA
-8022	3.27299297110796e-05	2.91768522929917e-05	3.68205635800302e-05	upREC	H3K9ac_upTSA
-8021	3.26182234663319e-05	2.89115699191772e-05	3.67205758050451e-05	upREC	H3K9ac_upTSA
-8020	3.27299297110796e-05	2.91523812505379e-05	3.68205635800302e-05	upREC	H3K9ac_upTSA
-8019	3.2953342200575e-05	2.94085948575192e-05	3.70181501656429e-05	upREC	H3K9ac_upTSA
-8018	3.2953342200575e-05	2.94085948575192e-05	3.70181501656429e-05	upREC	H3K9ac_upTSA
-8017	3.28416359558273e-05	2.9239273661282e-05	3.68528008592719e-05	upREC	H3K9ac_upTSA
-8016	3.25065172215842e-05	2.90402184184357e-05	3.64977776858591e-05	upREC	H3K9ac_upTSA
-8015	3.23948109768365e-05	2.89285252706725e-05	3.63896598632748e-05	upREC	H3K9ac_upTSA
-8014	3.26182234663319e-05	2.89285252706725e-05	3.66092575675488e-05	upREC	H3K9ac_upTSA
-8013	3.26182234663319e-05	2.90203556799251e-05	3.66367458685225e-05	upREC	H3K9ac_upTSA
-8012	3.26182234663319e-05	2.89910448521953e-05	3.66764796783212e-05	upREC	H3K9ac_upTSA
-8011	3.27299297110796e-05	2.90557133974283e-05	3.67655414089348e-05	upREC	H3K9ac_upTSA
-8010	3.27299297110796e-05	2.90557133974283e-05	3.67655414089348e-05	upREC	H3K9ac_upTSA
-8009	3.30650484453228e-05	2.94352388035615e-05	3.72543956830412e-05	upREC	H3K9ac_upTSA
-8008	3.2953342200575e-05	2.92710874208183e-05	3.70028599247079e-05	upREC	H3K9ac_upTSA
-8007	3.2953342200575e-05	2.92710874208183e-05	3.70028599247079e-05	upREC	H3K9ac_upTSA
-8006	3.2953342200575e-05	2.92710874208183e-05	3.70028599247079e-05	upREC	H3K9ac_upTSA
-8005	3.31767546900705e-05	2.9521683103928e-05	3.71713497811897e-05	upREC	H3K9ac_upTSA
-8004	3.30650484453228e-05	2.9606166864108e-05	3.71099693896416e-05	upREC	H3K9ac_upTSA
-8003	3.34001671795659e-05	2.97774479391809e-05	3.75089944452196e-05	upREC	H3K9ac_upTSA
-8002	3.32884609348182e-05	2.9736888312269e-05	3.73173232131703e-05	upREC	H3K9ac_upTSA
[truncated: 78,005 more rows]
