# Supplementary material for: Transient histone deacetylase inhibition induces cellular memory of gene expression and 3D genome folding
Source: Nat Genet. 2026 Feb 4;58(2):404–17. doi: 10.1038/s41588-025-02489-4 (PMC12900649; doi:10.1038/s41588-025-02489-4)
Supplement: Supplementary file 20 — Statistical source data. [file 41588_2025_2489_MOESM20_ESM.xlsx]

## Sheet: ED_Fig_9d_loopQuantification
	signal	cond	loop
F-DMSOwPilot_bins100_NO_chrM_chrY.mcool-4.0K_over_fullDMSO_TSS_down_nonREC_expected_dist_0-inf.clpy	2.55433	DMSO	down_nonREC
F-DMSOwPilot_bins100_NO_chrM_chrY.mcool-4.0K_over_fullDMSO_TSS_down_nonREC_expected_dist_0-inf.clpy	2.84106	DMSO	down_nonREC
F-DMSOwPilot_bins100_NO_chrM_chrY.mcool-4.0K_over_fullDMSO_TSS_down_nonREC_expected_dist_0-inf.clpy	2.58357	DMSO	down_nonREC
F-DMSOwPilot_bins100_NO_chrM_chrY.mcool-4.0K_over_fullDMSO_TSS_down_nonREC_expected_dist_0-inf.clpy	2.8811	DMSO	down_nonREC
F-DMSOwPilot_bins100_NO_chrM_chrY.mcool-4.0K_over_fullDMSO_TSS_down_nonREC_expected_dist_0-inf.clpy	3.02664	DMSO	down_nonREC
F-DMSOwPilot_bins100_NO_chrM_chrY.mcool-4.0K_over_fullDMSO_TSS_down_nonREC_expected_dist_0-inf.clpy	2.72557	DMSO	down_nonREC
F-DMSOwPilot_bins100_NO_chrM_chrY.mcool-4.0K_over_fullDMSO_TSS_down_nonREC_expected_dist_0-inf.clpy	2.78413	DMSO	down_nonREC
F-DMSOwPilot_bins100_NO_chrM_chrY.mcool-4.0K_over_fullDMSO_TSS_down_nonREC_expected_dist_0-inf.clpy	2.99608	DMSO	down_nonREC
F-DMSOwPilot_bins100_NO_chrM_chrY.mcool-4.0K_over_fullDMSO_TSS_down_nonREC_expected_dist_0-inf.clpy	2.34182	DMSO	down_nonREC
TSA_24hREC_GHwP_bins100_NO_chrY_chrM.mcool-4.0K_over_fullDMSO_TSS_down_REC_expected_dist_0-inf.clpy	2.31884	REC	down_REC
TSA_24hREC_GHwP_bins100_NO_chrY_chrM.mcool-4.0K_over_fullDMSO_TSS_down_REC_expected_dist_0-inf.clpy	2.67316	REC	down_REC
TSA_24hREC_GHwP_bins100_NO_chrY_chrM.mcool-4.0K_over_fullDMSO_TSS_down_REC_expected_dist_0-inf.clpy	2.44486	REC	down_REC
TSA_24hREC_GHwP_bins100_NO_chrY_chrM.mcool-4.0K_over_fullDMSO_TSS_down_REC_expected_dist_0-inf.clpy	2.45224	REC	down_REC
TSA_24hREC_GHwP_bins100_NO_chrY_chrM.mcool-4.0K_over_fullDMSO_TSS_down_REC_expected_dist_0-inf.clpy	3.06027	REC	down_REC
TSA_24hREC_GHwP_bins100_NO_chrY_chrM.mcool-4.0K_over_fullDMSO_TSS_down_REC_expected_dist_0-inf.clpy	2.66597	REC	down_REC
TSA_24hREC_GHwP_bins100_NO_chrY_chrM.mcool-4.0K_over_fullDMSO_TSS_down_REC_expected_dist_0-inf.clpy	2.37486	REC	down_REC
TSA_24hREC_GHwP_bins100_NO_chrY_chrM.mcool-4.0K_over_fullDMSO_TSS_down_REC_expected_dist_0-inf.clpy	2.55887	REC	down_REC
TSA_24hREC_GHwP_bins100_NO_chrY_chrM.mcool-4.0K_over_fullDMSO_TSS_down_REC_expected_dist_0-inf.clpy	2.36168	REC	down_REC
G-TSAwPilot_bins100_NO_chrM_chrY.mcool-4.0K_over_fullDMSO_TSS_down_nonREC_expected_dist_0-inf.clpy	2.95512	TSA	down_nonREC
G-TSAwPilot_bins100_NO_chrM_chrY.mcool-4.0K_over_fullDMSO_TSS_down_nonREC_expected_dist_0-inf.clpy	2.93378	TSA	down_nonREC
G-TSAwPilot_bins100_NO_chrM_chrY.mcool-4.0K_over_fullDMSO_TSS_down_nonREC_expected_dist_0-inf.clpy	2.65249	TSA	down_nonREC
G-TSAwPilot_bins100_NO_chrM_chrY.mcool-4.0K_over_fullDMSO_TSS_down_nonREC_expected_dist_0-inf.clpy	3.26267	TSA	down_nonREC
G-TSAwPilot_bins100_NO_chrM_chrY.mcool-4.0K_over_fullDMSO_TSS_down_nonREC_expected_dist_0-inf.clpy	3.73764	TSA	down_nonREC
G-TSAwPilot_bins100_NO_chrM_chrY.mcool-4.0K_over_fullDMSO_TSS_down_nonREC_expected_dist_0-inf.clpy	3.37672	TSA	down_nonREC
G-TSAwPilot_bins100_NO_chrM_chrY.mcool-4.0K_over_fullDMSO_TSS_down_nonREC_expected_dist_0-inf.clpy	2.59152	TSA	down_nonREC
G-TSAwPilot_bins100_NO_chrM_chrY.mcool-4.0K_over_fullDMSO_TSS_down_nonREC_expected_dist_0-inf.clpy	2.77153	TSA	down_nonREC
G-TSAwPilot_bins100_NO_chrM_chrY.mcool-4.0K_over_fullDMSO_TSS_down_nonREC_expected_dist_0-inf.clpy	2.66321	TSA	down_nonREC
G-TSAwPilot_bins100_NO_chrM_chrY.mcool-4.0K_over_fullDMSO_TSS_down_REC_expected_dist_0-inf.clpy	2.1275	TSA	down_REC
G-TSAwPilot_bins100_NO_chrM_chrY.mcool-4.0K_over_fullDMSO_TSS_down_REC_expected_dist_0-inf.clpy	2.65471	TSA	down_REC
G-TSAwPilot_bins100_NO_chrM_chrY.mcool-4.0K_over_fullDMSO_TSS_down_REC_expected_dist_0-inf.clpy	2.17334	TSA	down_REC
G-TSAwPilot_bins100_NO_chrM_chrY.mcool-4.0K_over_fullDMSO_TSS_down_REC_expected_dist_0-inf.clpy	2.35012	TSA	down_REC
G-TSAwPilot_bins100_NO_chrM_chrY.mcool-4.0K_over_fullDMSO_TSS_down_REC_expected_dist_0-inf.clpy	3.03181	TSA	down_REC
G-TSAwPilot_bins100_NO_chrM_chrY.mcool-4.0K_over_fullDMSO_TSS_down_REC_expected_dist_0-inf.clpy	2.61748	TSA	down_REC
G-TSAwPilot_bins100_NO_chrM_chrY.mcool-4.0K_over_fullDMSO_TSS_down_REC_expected_dist_0-inf.clpy	2.1373	TSA	down_REC
G-TSAwPilot_bins100_NO_chrM_chrY.mcool-4.0K_over_fullDMSO_TSS_down_REC_expected_dist_0-inf.clpy	2.43809	TSA	down_REC
G-TSAwPilot_bins100_NO_chrM_chrY.mcool-4.0K_over_fullDMSO_TSS_down_REC_expected_dist_0-inf.clpy	2.2447	TSA	down_REC
F-DMSOwPilot_bins100_NO_chrM_chrY.mcool-4.0K_over_fullDMSO_TSS_down_REC_expected_dist_0-inf.clpy	2.3866	DMSO	down_REC
F-DMSOwPilot_bins100_NO_chrM_chrY.mcool-4.0K_over_fullDMSO_TSS_down_REC_expected_dist_0-inf.clpy	2.715	DMSO	down_REC
F-DMSOwPilot_bins100_NO_chrM_chrY.mcool-4.0K_over_fullDMSO_TSS_down_REC_expected_dist_0-inf.clpy	2.43023	DMSO	down_REC
F-DMSOwPilot_bins100_NO_chrM_chrY.mcool-4.0K_over_fullDMSO_TSS_down_REC_expected_dist_0-inf.clpy	2.44165	DMSO	down_REC
F-DMSOwPilot_bins100_NO_chrM_chrY.mcool-4.0K_over_fullDMSO_TSS_down_REC_expected_dist_0-inf.clpy	2.93603	DMSO	down_REC
F-DMSOwPilot_bins100_NO_chrM_chrY.mcool-4.0K_over_fullDMSO_TSS_down_REC_expected_dist_0-inf.clpy	2.52198	DMSO	down_REC
F-DMSOwPilot_bins100_NO_chrM_chrY.mcool-4.0K_over_fullDMSO_TSS_down_REC_expected_dist_0-inf.clpy	2.47451	DMSO	down_REC
F-DMSOwPilot_bins100_NO_chrM_chrY.mcool-4.0K_over_fullDMSO_TSS_down_REC_expected_dist_0-inf.clpy	2.59709	DMSO	down_REC
F-DMSOwPilot_bins100_NO_chrM_chrY.mcool-4.0K_over_fullDMSO_TSS_down_REC_expected_dist_0-inf.clpy	2.32402	DMSO	down_REC
TSA_24hREC_GHwP_bins100_NO_chrY_chrM.mcool-4.0K_over_fullDMSO_TSS_down_nonREC_expected_dist_0-inf.clpy	3.29292	REC	down_nonREC
TSA_24hREC_GHwP_bins100_NO_chrY_chrM.mcool-4.0K_over_fullDMSO_TSS_down_nonREC_expected_dist_0-inf.clpy	3.46275	REC	down_nonREC
TSA_24hREC_GHwP_bins100_NO_chrY_chrM.mcool-4.0K_over_fullDMSO_TSS_down_nonREC_expected_dist_0-inf.clpy	3.40412	REC	down_nonREC
TSA_24hREC_GHwP_bins100_NO_chrY_chrM.mcool-4.0K_over_fullDMSO_TSS_down_nonREC_expected_dist_0-inf.clpy	3.35862	REC	down_nonREC
TSA_24hREC_GHwP_bins100_NO_chrY_chrM.mcool-4.0K_over_fullDMSO_TSS_down_nonREC_expected_dist_0-inf.clpy	4.1331	REC	down_nonREC
TSA_24hREC_GHwP_bins100_NO_chrY_chrM.mcool-4.0K_over_fullDMSO_TSS_down_nonREC_expected_dist_0-inf.clpy	3.12577	REC	down_nonREC
TSA_24hREC_GHwP_bins100_NO_chrY_chrM.mcool-4.0K_over_fullDMSO_TSS_down_nonREC_expected_dist_0-inf.clpy	3.06069	REC	down_nonREC
TSA_24hREC_GHwP_bins100_NO_chrY_chrM.mcool-4.0K_over_fullDMSO_TSS_down_nonREC_expected_dist_0-inf.clpy	3.24357	REC	down_nonREC
TSA_24hREC_GHwP_bins100_NO_chrY_chrM.mcool-4.0K_over_fullDMSO_TSS_down_nonREC_expected_dist_0-inf.clpy	3.14156	REC	down_nonREC

## Sheet: ED_Fig_9f_PcG_loops
chr1	13051000	13052000	chr1	13133000	13134000	chr1	13050489	13051307	H3K27me3_ESC_DMSO_R1_mm10_FPMS32__macs3_peak_47	18	.	2.67254	3.76196	1.8665
chr1	13051000	13052000	chr1	13133000	13134000	chr1	13133281	13133441	H3K27me3_ESC_DMSO_R1_mm10_FPMS32__macs3_peak_50	40	.	3.72278	6.13168	4.07334
chr1	19105000	19106000	chr1	19210000	19211000	chr1	19095820	19114640	H3K27me3_ESC_DMSO_R1_mm10_FPMS32__macs3_peak_80	158	.	7.46161	18.3283	15.8633
chr1	19105000	19106000	chr1	19210000	19211000	chr1	19202447	19226056	H3K27me3_ESC_DMSO_R1_mm10_FPMS32__macs3_peak_82	153	.	6.81774	17.771	15.3399
chr1	19104000	19105000	chr1	19236000	19237000	chr1	19095820	19114640	H3K27me3_ESC_DMSO_R1_mm10_FPMS32__macs3_peak_80	158	.	7.46161	18.3283	15.8633
chr1	19104000	19105000	chr1	19236000	19237000	chr1	19227262	19244122	H3K27me3_ESC_DMSO_R1_mm10_FPMS32__macs3_peak_83	184	.	7.48163	20.9796	18.4443
chr1	19104000	19105000	chr1	19240000	19241000	chr1	19095820	19114640	H3K27me3_ESC_DMSO_R1_mm10_FPMS32__macs3_peak_80	158	.	7.46161	18.3283	15.8633
chr1	19104000	19105000	chr1	19240000	19241000	chr1	19227262	19244122	H3K27me3_ESC_DMSO_R1_mm10_FPMS32__macs3_peak_83	184	.	7.48163	20.9796	18.4443
chr1	19211000	19212000	chr1	19236000	19237000	chr1	19202447	19226056	H3K27me3_ESC_DMSO_R1_mm10_FPMS32__macs3_peak_82	153	.	6.81774	17.771	15.3399
chr1	19211000	19212000	chr1	19236000	19237000	chr1	19227262	19244122	H3K27me3_ESC_DMSO_R1_mm10_FPMS32__macs3_peak_83	184	.	7.48163	20.9796	18.4443
chr1	19210000	19211000	chr1	19241000	19242000	chr1	19202447	19226056	H3K27me3_ESC_DMSO_R1_mm10_FPMS32__macs3_peak_82	153	.	6.81774	17.771	15.3399
chr1	19210000	19211000	chr1	19241000	19242000	chr1	19227262	19244122	H3K27me3_ESC_DMSO_R1_mm10_FPMS32__macs3_peak_83	184	.	7.48163	20.9796	18.4443
chr1	42688000	42689000	chr1	42713000	42714000	chr1	42680488	42723415	H3K27me3_ESC_DMSO_R1_mm10_FPMS32__macs3_peak_274	198	.	8.09746	22.431	19.8584
chr1	42688000	42689000	chr1	42713000	42714000	chr1	42680488	42723415	H3K27me3_ESC_DMSO_R1_mm10_FPMS32__macs3_peak_274	198	.	8.09746	22.431	19.8584
chr1	42696000	42697000	chr1	42713000	42714000	chr1	42680488	42723415	H3K27me3_ESC_DMSO_R1_mm10_FPMS32__macs3_peak_274	198	.	8.09746	22.431	19.8584
chr1	42696000	42697000	chr1	42713000	42714000	chr1	42680488	42723415	H3K27me3_ESC_DMSO_R1_mm10_FPMS32__macs3_peak_274	198	.	8.09746	22.431	19.8584
chr1	39197000	39198000	chr1	39340000	39341000	chr1	39190160	39197414	H3K27me3_ESC_DMSO_R1_mm10_FPMS32__macs3_peak_219	211	.	7.38713	23.7838	21.156
chr1	39197000	39198000	chr1	39340000	39341000	chr1	39340133	39340576	H3K27me3_ESC_DMSO_R1_mm10_FPMS32__macs3_peak_222	13	.	2.70275	3.14333	1.31692
chr1	55238000	55239000	chr1	55362000	55363000	chr1	55238009	55238719	H3K27me3_ESC_DMSO_R1_mm10_FPMS32__macs3_peak_335	17	.	2.91237	3.66176	1.77629
chr1	55238000	55239000	chr1	55362000	55363000	chr1	55360424	55365975	H3K27me3_ESC_DMSO_R1_mm10_FPMS32__macs3_peak_336	69	.	4.27709	9.13479	6.95107
chr1	55403000	55404000	chr1	55840000	55841000	chr1	55402895	55409387	H3K27me3_ESC_DMSO_R1_mm10_FPMS32__macs3_peak_338	135	.	6.00208	15.9741	13.5741
chr1	55403000	55404000	chr1	55840000	55841000	chr1	55839498	55840625	H3K27me3_ESC_DMSO_R1_mm10_FPMS32__macs3_peak_347	16	.	2.82972	3.47302	1.60412
chr1	65312000	65313000	chr1	65386000	65387000	chr1	65310360	65312153	H3K27me3_ESC_DMSO_R1_mm10_FPMS32__macs3_peak_430	79	.	5.21183	10.1637	7.94304
chr1	65312000	65313000	chr1	65386000	65387000	chr1	65386972	65388138	H3K27me3_ESC_DMSO_R1_mm10_FPMS32__macs3_peak_431	21	.	3.3496	4.10929	2.18319
chr1	74770000	74771000	chr1	74803000	74804000	chr1	74763573	74777588	H3K27me3_ESC_DMSO_R1_mm10_FPMS32__macs3_peak_490	175	.	7.14193	20.0604	17.5655
chr1	74770000	74771000	chr1	74803000	74804000	chr1	74779024	74812353	H3K27me3_ESC_DMSO_R1_mm10_FPMS32__macs3_peak_490	175	.	7.14193	20.0604	17.5655
chr1	74771000	74772000	chr1	74900000	74901000	chr1	74763573	74777588	H3K27me3_ESC_DMSO_R1_mm10_FPMS32__macs3_peak_490	175	.	7.14193	20.0604	17.5655
chr1	74771000	74772000	chr1	74900000	74901000	chr1	74876748	74908300	H3K27me3_ESC_DMSO_R1_mm10_FPMS32__macs3_peak_497	244	.	8.92912	27.1617	24.4382
chr1	74771000	74772000	chr1	74950000	74951000	chr1	74763573	74777588	H3K27me3_ESC_DMSO_R1_mm10_FPMS32__macs3_peak_490	175	.	7.14193	20.0604	17.5655
chr1	74771000	74772000	chr1	74950000	74951000	chr1	74942821	74958889	H3K27me3_ESC_DMSO_R1_mm10_FPMS32__macs3_peak_502	242	.	8.3001	26.8959	24.2104
chr1	74771000	74772000	chr1	74856000	74857000	chr1	74763573	74777588	H3K27me3_ESC_DMSO_R1_mm10_FPMS32__macs3_peak_490	175	.	7.14193	20.0604	17.5655
chr1	74771000	74772000	chr1	74856000	74857000	chr1	74848125	74858127	H3K27me3_ESC_DMSO_R1_mm10_FPMS32__macs3_peak_494	169	.	7.3108	19.4392	16.9526
chr1	74771000	74772000	chr1	74884000	74885000	chr1	74763573	74777588	H3K27me3_ESC_DMSO_R1_mm10_FPMS32__macs3_peak_490	175	.	7.14193	20.0604	17.5655
chr1	74771000	74772000	chr1	74884000	74885000	chr1	74876748	74908300	H3K27me3_ESC_DMSO_R1_mm10_FPMS32__macs3_peak_497	244	.	8.92912	27.1617	24.4382
chr1	74783000	74784000	chr1	74883000	74884000	chr1	74779024	74812353	H3K27me3_ESC_DMSO_R1_mm10_FPMS32__macs3_peak_490	175	.	7.14193	20.0604	17.5655
chr1	74783000	74784000	chr1	74883000	74884000	chr1	74876748	74908300	H3K27me3_ESC_DMSO_R1_mm10_FPMS32__macs3_peak_497	244	.	8.92912	27.1617	24.4382
chr1	74784000	74785000	chr1	74858000	74859000	chr1	74779024	74812353	H3K27me3_ESC_DMSO_R1_mm10_FPMS32__macs3_peak_490	175	.	7.14193	20.0604	17.5655
chr1	74784000	74785000	chr1	74858000	74859000	chr1	74848125	74858127	H3K27me3_ESC_DMSO_R1_mm10_FPMS32__macs3_peak_494	169	.	7.3108	19.4392	16.9526
chr1	74790000	74791000	chr1	74804000	74805000	chr1	74779024	74812353	H3K27me3_ESC_DMSO_R1_mm10_FPMS32__macs3_peak_490	175	.	7.14193	20.0604	17.5655
chr1	74790000	74791000	chr1	74804000	74805000	chr1	74779024	74812353	H3K27me3_ESC_DMSO_R1_mm10_FPMS32__macs3_peak_490	175	.	7.14193	20.0604	17.5655
chr1	74793000	74794000	chr1	74854000	74855000	chr1	74779024	74812353	H3K27me3_ESC_DMSO_R1_mm10_FPMS32__macs3_peak_490	175	.	7.14193	20.0604	17.5655
chr1	74793000	74794000	chr1	74854000	74855000	chr1	74848125	74858127	H3K27me3_ESC_DMSO_R1_mm10_FPMS32__macs3_peak_494	169	.	7.3108	19.4392	16.9526
chr1	74793000	74794000	chr1	74884000	74885000	chr1	74779024	74812353	H3K27me3_ESC_DMSO_R1_mm10_FPMS32__macs3_peak_490	175	.	7.14193	20.0604	17.5655
chr1	74793000	74794000	chr1	74884000	74885000	chr1	74876748	74908300	H3K27me3_ESC_DMSO_R1_mm10_FPMS32__macs3_peak_497	244	.	8.92912	27.1617	24.4382
chr1	74793000	74794000	chr1	74950000	74951000	chr1	74779024	74812353	H3K27me3_ESC_DMSO_R1_mm10_FPMS32__macs3_peak_490	175	.	7.14193	20.0604	17.5655
chr1	74793000	74794000	chr1	74950000	74951000	chr1	74942821	74958889	H3K27me3_ESC_DMSO_R1_mm10_FPMS32__macs3_peak_502	242	.	8.3001	26.8959	24.2104
chr1	74801000	74802000	chr1	74951000	74952000	chr1	74779024	74812353	H3K27me3_ESC_DMSO_R1_mm10_FPMS32__macs3_peak_490	175	.	7.14193	20.0604	17.5655
chr1	74801000	74802000	chr1	74951000	74952000	chr1	74942821	74958889	H3K27me3_ESC_DMSO_R1_mm10_FPMS32__macs3_peak_502	242	.	8.3001	26.8959	24.2104
chr1	74803000	74804000	chr1	74884000	74885000	chr1	74779024	74812353	H3K27me3_ESC_DMSO_R1_mm10_FPMS32__macs3_peak_490	175	.	7.14193	20.0604	17.5655
chr1	74803000	74804000	chr1	74884000	74885000	chr1	74876748	74908300	H3K27me3_ESC_DMSO_R1_mm10_FPMS32__macs3_peak_497	244	.	8.92912	27.1617	24.4382
chr1	74805000	74806000	chr1	74855000	74856000	chr1	74779024	74812353	H3K27me3_ESC_DMSO_R1_mm10_FPMS32__macs3_peak_490	175	.	7.14193	20.0604	17.5655
chr1	74805000	74806000	chr1	74855000	74856000	chr1	74848125	74858127	H3K27me3_ESC_DMSO_R1_mm10_FPMS32__macs3_peak_494	169	.	7.3108	19.4392	16.9526
chr1	74856000	74857000	chr1	74883000	74884000	chr1	74848125	74858127	H3K27me3_ESC_DMSO_R1_mm10_FPMS32__macs3_peak_494	169	.	7.3108	19.4392	16.9526
chr1	74856000	74857000	chr1	74883000	74884000	chr1	74876748	74908300	H3K27me3_ESC_DMSO_R1_mm10_FPMS32__macs3_peak_497	244	.	8.92912	27.1617	24.4382
chr1	74883000	74884000	chr1	74899000	74900000	chr1	74876748	74908300	H3K27me3_ESC_DMSO_R1_mm10_FPMS32__macs3_peak_497	244	.	8.92912	27.1617	24.4382
chr1	74883000	74884000	chr1	74899000	74900000	chr1	74876748	74908300	H3K27me3_ESC_DMSO_R1_mm10_FPMS32__macs3_peak_497	244	.	8.92912	27.1617	24.4382
chr1	74885000	74886000	chr1	74950000	74951000	chr1	74876748	74908300	H3K27me3_ESC_DMSO_R1_mm10_FPMS32__macs3_peak_497	244	.	8.92912	27.1617	24.4382
chr1	74885000	74886000	chr1	74950000	74951000	chr1	74942821	74958889	H3K27me3_ESC_DMSO_R1_mm10_FPMS32__macs3_peak_502	242	.	8.3001	26.8959	24.2104
chr1	74895000	74896000	chr1	75016000	75017000	chr1	74876748	74908300	H3K27me3_ESC_DMSO_R1_mm10_FPMS32__macs3_peak_497	244	.	8.92912	27.1617	24.4382
chr1	74895000	74896000	chr1	75016000	75017000	chr1	75015549	75016905	H3K27me3_ESC_DMSO_R1_mm10_FPMS32__macs3_peak_504	20	.	3.21575	3.90858	2.00696
chr1	74901000	74902000	chr1	74951000	74952000	chr1	74876748	74908300	H3K27me3_ESC_DMSO_R1_mm10_FPMS32__macs3_peak_497	244	.	8.92912	27.1617	24.4382
chr1	74901000	74902000	chr1	74951000	74952000	chr1	74942821	74958889	H3K27me3_ESC_DMSO_R1_mm10_FPMS32__macs3_peak_502	242	.	8.3001	26.8959	24.2104
chr1	74927000	74928000	chr1	75015000	75016000	chr1	74925565	74929640	H3K27me3_ESC_DMSO_R1_mm10_FPMS32__macs3_peak_500	24	.	3.39412	4.37973	2.44522
chr1	74927000	74928000	chr1	75015000	75016000	chr1	75015549	75016905	H3K27me3_ESC_DMSO_R1_mm10_FPMS32__macs3_peak_504	20	.	3.21575	3.90858	2.00696
chr1	74950000	74951000	chr1	75016000	75017000	chr1	74942821	74958889	H3K27me3_ESC_DMSO_R1_mm10_FPMS32__macs3_peak_502	242	.	8.3001	26.8959	24.2104
chr1	74950000	74951000	chr1	75016000	75017000	chr1	75015549	75016905	H3K27me3_ESC_DMSO_R1_mm10_FPMS32__macs3_peak_504	20	.	3.21575	3.90858	2.00696
chr1	77978000	77979000	chr1	78196000	78197000	chr1	77973780	77980750	H3K27me3_ESC_DMSO_R1_mm10_FPMS32__macs3_peak_526	32	.	3.54304	5.27023	3.27834
chr1	77978000	77979000	chr1	78196000	78197000	chr1	78180850	78222437	H3K27me3_ESC_DMSO_R1_mm10_FPMS32__macs3_peak_540	243	.	8.69745	27.0353	24.3162
chr1	78194000	78195000	chr1	78217000	78218000	chr1	78180850	78222437	H3K27me3_ESC_DMSO_R1_mm10_FPMS32__macs3_peak_540	243	.	8.69745	27.0353	24.3162
chr1	78194000	78195000	chr1	78217000	78218000	chr1	78180850	78222437	H3K27me3_ESC_DMSO_R1_mm10_FPMS32__macs3_peak_540	243	.	8.69745	27.0353	24.3162
chr1	78201000	78202000	chr1	78312000	78313000	chr1	78180850	78222437	H3K27me3_ESC_DMSO_R1_mm10_FPMS32__macs3_peak_540	243	.	8.69745	27.0353	24.3162
chr1	78201000	78202000	chr1	78312000	78313000	chr1	78305549	78315560	H3K27me3_ESC_DMSO_R1_mm10_FPMS32__macs3_peak_544	87	.	5.14415	10.9631	8.73268
chr1	78202000	78203000	chr1	78216000	78217000	chr1	78180850	78222437	H3K27me3_ESC_DMSO_R1_mm10_FPMS32__macs3_peak_540	243	.	8.69745	27.0353	24.3162
chr1	78202000	78203000	chr1	78216000	78217000	chr1	78180850	78222437	H3K27me3_ESC_DMSO_R1_mm10_FPMS32__macs3_peak_540	243	.	8.69745	27.0353	24.3162
chr1	78217000	78218000	chr1	78311000	78312000	chr1	78180850	78222437	H3K27me3_ESC_DMSO_R1_mm10_FPMS32__macs3_peak_540	243	.	8.69745	27.0353	24.3162
chr1	78217000	78218000	chr1	78311000	78312000	chr1	78305549	78315560	H3K27me3_ESC_DMSO_R1_mm10_FPMS32__macs3_peak_544	87	.	5.14415	10.9631	8.73268
chr1	81317000	81318000	chr1	82292000	82293000	chr1	81317323	81318095	H3K27me3_ESC_DMSO_R1_mm10_FPMS32__macs3_peak_564	11	.	2.77589	2.99353	1.18228
chr1	81317000	81318000	chr1	82292000	82293000	chr1	82285338	82292764	H3K27me3_ESC_DMSO_R1_mm10_FPMS32__macs3_peak_566	100	.	6.00089	12.3428	10.0609
chr1	87155000	87156000	chr1	87266000	87267000	chr1	87149995	87163273	H3K27me3_ESC_DMSO_R1_mm10_FPMS32__macs3_peak_605	179	.	6.63723	20.4109	17.9182
chr1	87155000	87156000	chr1	87266000	87267000	chr1	87256852	87273528	H3K27me3_ESC_DMSO_R1_mm10_FPMS32__macs3_peak_616	136	.	6.39259	16.0324	13.6596
chr1	92708000	92709000	chr1	92833000	92834000	chr1	92708441	92709784	H3K27me3_ESC_DMSO_R1_mm10_FPMS32__macs3_peak_708	18	.	3.07845	3.77847	1.88326
chr1	92708000	92709000	chr1	92833000	92834000	chr1	92828696	92833828	H3K27me3_ESC_DMSO_R1_mm10_FPMS32__macs3_peak_712	110	.	5.72554	13.3104	11.0341
chr1	120341000	120342000	chr1	120600000	120601000	chr1	120336080	120347926	H3K27me3_ESC_DMSO_R1_mm10_FPMS32__macs3_peak_794	165	.	7.15789	18.9622	16.5138
chr1	120341000	120342000	chr1	120600000	120601000	chr1	120590683	120618495	H3K27me3_ESC_DMSO_R1_mm10_FPMS32__macs3_peak_798	155	.	6.92337	17.9795	15.5262
chr1	120597000	120598000	chr1	121179000	121180000	chr1	120590683	120618495	H3K27me3_ESC_DMSO_R1_mm10_FPMS32__macs3_peak_798	155	.	6.92337	17.9795	15.5262
chr1	120597000	120598000	chr1	121179000	121180000	chr1	121178171	121179419	H3K27me3_ESC_DMSO_R1_mm10_FPMS32__macs3_peak_807	18	.	3.02102	3.73826	1.84694
chr1	135587000	135588000	chr1	135670000	135671000	chr1	135581867	135588298	H3K27me3_ESC_DMSO_R1_mm10_FPMS32__macs3_peak_994	158	.	7.53828	18.3354	15.8754
chr1	135587000	135588000	chr1	135670000	135671000	chr1	135669655	135670060	H3K27me3_ESC_DMSO_R1_mm10_FPMS32__macs3_peak_998	18	.	2.7807	3.77817	1.88006
chr1	135866000	135867000	chr1	135944000	135945000	chr1	135866109	135869560	H3K27me3_ESC_DMSO_R1_mm10_FPMS32__macs3_peak_1011	21	.	3.15736	4.05297	2.13324
chr1	135866000	135867000	chr1	135944000	135945000	chr1	135942699	135944402	H3K27me3_ESC_DMSO_R1_mm10_FPMS32__macs3_peak_1019	16	.	2.89465	3.53944	1.66553
chr1	131115000	131116000	chr1	131246000	131247000	chr1	131113792	131117239	H3K27me3_ESC_DMSO_R1_mm10_FPMS32__macs3_peak_857	26	.	3.54717	4.58356	2.62856
chr1	131115000	131116000	chr1	131246000	131247000	chr1	131241596	131246125	H3K27me3_ESC_DMSO_R1_mm10_FPMS32__macs3_peak_863	138	.	6.5019	16.2148	13.8321
chr1	131116000	131117000	chr1	131260000	131261000	chr1	131113792	131117239	H3K27me3_ESC_DMSO_R1_mm10_FPMS32__macs3_peak_857	26	.	3.54717	4.58356	2.62856
chr1	131116000	131117000	chr1	131260000	131261000	chr1	131256850	131262049	H3K27me3_ESC_DMSO_R1_mm10_FPMS32__macs3_peak_865	26	.	3.16163	4.57191	2.61423
chr1	131116000	131117000	chr1	131269000	131270000	chr1	131113792	131117239	H3K27me3_ESC_DMSO_R1_mm10_FPMS32__macs3_peak_857	26	.	3.54717	4.58356	2.62856
chr1	131116000	131117000	chr1	131269000	131270000	chr1	131269248	131269768	H3K27me3_ESC_DMSO_R1_mm10_FPMS32__macs3_peak_866	25	.	3.20308	4.48549	2.5342
chr1	153654000	153655000	chr1	153741000	153742000	chr1	153651051	153657763	H3K27me3_ESC_DMSO_R1_mm10_FPMS32__macs3_peak_1098	46	.	3.89612	6.74789	4.67912
chr1	153654000	153655000	chr1	153741000	153742000	chr1	153738016	153742192	H3K27me3_ESC_DMSO_R1_mm10_FPMS32__macs3_peak_1104	64	.	4.41061	8.59567	6.42672
chr1	154190000	154191000	chr1	154728000	154729000	chr1	154190563	154191670	H3K27me3_ESC_DMSO_R1_mm10_FPMS32__macs3_peak_1116	31	.	3.6879	5.1286	3.13366
chr1	154190000	154191000	chr1	154728000	154729000	chr1	154721658	154729199	H3K27me3_ESC_DMSO_R1_mm10_FPMS32__macs3_peak_1125	163	.	7.4239	18.7687	16.3173
chr1	155088000	155089000	chr1	155738000	155739000	chr1	155087427	155103895	H3K27me3_ESC_DMSO_R1_mm10_FPMS32__macs3_peak_1136	78	.	4.84857	10.0776	7.88237
chr1	155088000	155089000	chr1	155738000	155739000	chr1	155727448	155755040	H3K27me3_ESC_DMSO_R1_mm10_FPMS32__macs3_peak_1145	236	.	8.88053	26.3192	23.6373
chr1	155098000	155099000	chr1	155737000	155738000	chr1	155087427	155103895	H3K27me3_ESC_DMSO_R1_mm10_FPMS32__macs3_peak_1136	78	.	4.84857	10.0776	7.88237
chr1	155098000	155099000	chr1	155737000	155738000	chr1	155727448	155755040	H3K27me3_ESC_DMSO_R1_mm10_FPMS32__macs3_peak_1145	236	.	8.88053	26.3192	23.6373
chr1	155244000	155245000	chr1	155738000	155739000	chr1	155239804	155250156	H3K27me3_ESC_DMSO_R1_mm10_FPMS32__macs3_peak_1140	66	.	4.75034	8.82728	6.67296
chr1	155244000	155245000	chr1	155738000	155739000	chr1	155727448	155755040	H3K27me3_ESC_DMSO_R1_mm10_FPMS32__macs3_peak_1145	236	.	8.88053	26.3192	23.6373
chr1	158954000	158955000	chr1	159134000	159135000	chr1	158954812	158955129	H3K27me3_ESC_DMSO_R1_mm10_FPMS32__macs3_peak_1173	23	.	3.55249	4.31024	2.36492
chr1	158954000	158955000	chr1	159134000	159135000	chr1	159134759	159135082	H3K27me3_ESC_DMSO_R1_mm10_FPMS32__macs3_peak_1175	18	.	3.05744	3.74578	1.85354
chr1	167672000	167673000	chr1	167931000	167932000	chr1	167671118	167674743	H3K27me3_ESC_DMSO_R1_mm10_FPMS32__macs3_peak_1264	46	.	4.07801	6.74842	4.69131
chr1	167672000	167673000	chr1	167931000	167932000	chr1	167927494	167931076	H3K27me3_ESC_DMSO_R1_mm10_FPMS32__macs3_peak_1274	32	.	3.66157	5.26895	3.27932
chr1	172408000	172409000	chr1	172527000	172528000	chr1	172406284	172408326	H3K27me3_ESC_DMSO_R1_mm10_FPMS32__macs3_peak_1324	26	.	3.59619	4.59511	2.63053
chr1	172408000	172409000	chr1	172527000	172528000	chr1	172524979	172527852	H3K27me3_ESC_DMSO_R1_mm10_FPMS32__macs3_peak_1328	17	.	2.9056	3.59894	1.72246
chr1	172407000	172408000	chr1	172600000	172601000	chr1	172406284	172408326	H3K27me3_ESC_DMSO_R1_mm10_FPMS32__macs3_peak_1324	26	.	3.59619	4.59511	2.63053
chr1	172407000	172408000	chr1	172600000	172601000	chr1	172600440	172602401	H3K27me3_ESC_DMSO_R1_mm10_FPMS32__macs3_peak_1339	26	.	3.61227	4.6444	2.6836
chr1	178527000	178528000	chr1	178746000	178747000	chr1	178525378	178534682	H3K27me3_ESC_DMSO_R1_mm10_FPMS32__macs3_peak_1385	166	.	7.29127	19.082	16.6106
chr1	178527000	178528000	chr1	178746000	178747000	chr1	178745500	178747878	H3K27me3_ESC_DMSO_R1_mm10_FPMS32__macs3_peak_1392	13	.	2.95107	3.1921	1.34897
chr1	184718000	184719000	chr1	184733000	184734000	chr1	184714414	184739429	H3K27me3_ESC_DMSO_R1_mm10_FPMS32__macs3_peak_1489	263	.	9.11599	29.1192	26.3449
chr1	184718000	184719000	chr1	184733000	184734000	chr1	184714414	184739429	H3K27me3_ESC_DMSO_R1_mm10_FPMS32__macs3_peak_1489	263	.	9.11599	29.1192	26.3449
chr1	180264000	180265000	chr1	180426000	180427000	chr1	180264381	180267909	H3K27me3_ESC_DMSO_R1_mm10_FPMS32__macs3_peak_1411	21	.	3.20727	4.10684	2.18715
chr1	180264000	180265000	chr1	180426000	180427000	chr1	180426501	180427720	H3K27me3_ESC_DMSO_R1_mm10_FPMS32__macs3_peak_1417	15	.	2.95949	3.37151	1.51473
chr1	180265000	180266000	chr1	180484000	180485000	chr1	180264381	180267909	H3K27me3_ESC_DMSO_R1_mm10_FPMS32__macs3_peak_1411	21	.	3.20727	4.10684	2.18715
chr1	180265000	180266000	chr1	180484000	180485000	chr1	180479479	180487500	H3K27me3_ESC_DMSO_R1_mm10_FPMS32__macs3_peak_1422	73	.	4.76859	9.55993	7.38741
chr1	180873000	180874000	chr1	181079000	181080000	chr1	180872941	180873452	H3K27me3_ESC_DMSO_R1_mm10_FPMS32__macs3_peak_1437	19	.	2.91302	3.81145	1.9103
chr1	180873000	180874000	chr1	181079000	181080000	chr1	181074372	181079334	H3K27me3_ESC_DMSO_R1_mm10_FPMS32__macs3_peak_1446	19	.	3.18242	3.80241	1.9058
chr1	189728000	189729000	chr1	189923000	189924000	chr1	189728518	189733110	H3K27me3_ESC_DMSO_R1_mm10_FPMS32__macs3_peak_1536	42	.	3.70273	6.35848	4.2914
chr1	189728000	189729000	chr1	189923000	189924000	chr1	189919533	189927368	H3K27me3_ESC_DMSO_R1_mm10_FPMS32__macs3_peak_1539	46	.	4.21149	6.7587	4.68834
chr1	189728000	189729000	chr1	190170000	190171000	chr1	189728518	189733110	H3K27me3_ESC_DMSO_R1_mm10_FPMS32__macs3_peak_1536	42	.	3.70273	6.35848	4.2914
chr1	189728000	189729000	chr1	190170000	190171000	chr1	190161389	190181660	H3K27me3_ESC_DMSO_R1_mm10_FPMS32__macs3_peak_1543	180	.	7.7961	20.6118	18.0997
chr2	9883000	9884000	chr2	10372000	10373000	chr2	9868211	9900046	H3K27me3_ESC_DMSO_R1_mm10_FPMS32__macs3_peak_12540	263	.	9.58805	29.1652	26.3974
chr2	9883000	9884000	chr2	10372000	10373000	chr2	10367016	10379604	H3K27me3_ESC_DMSO_R1_mm10_FPMS32__macs3_peak_12551	187	.	7.30351	21.3338	18.7859
chr2	17851000	17852000	chr2	18027000	18028000	chr2	17850704	17851882	H3K27me3_ESC_DMSO_R1_mm10_FPMS32__macs3_peak_12603	16	.	2.90835	3.51418	1.64862
chr2	17851000	17852000	chr2	18027000	18028000	chr2	18023410	18055665	H3K27me3_ESC_DMSO_R1_mm10_FPMS32__macs3_peak_12609	313	.	9.78248	34.2454	31.3116
chr2	18029000	18030000	chr2	18057000	18058000	chr2	18023410	18055665	H3K27me3_ESC_DMSO_R1_mm10_FPMS32__macs3_peak_12609	313	.	9.78248	34.2454	31.3116
chr2	18029000	18030000	chr2	18057000	18058000	chr2	18057325	18063479	H3K27me3_ESC_DMSO_R1_mm10_FPMS32__macs3_peak_12610	183	.	6.67263	20.8663	18.3476
chr2	18029000	18030000	chr2	18691000	18692000	chr2	18023410	18055665	H3K27me3_ESC_DMSO_R1_mm10_FPMS32__macs3_peak_12609	313	.	9.78248	34.2454	31.3116
chr2	18029000	18030000	chr2	18691000	18692000	chr2	18666568	18703333	H3K27me3_ESC_DMSO_R1_mm10_FPMS32__macs3_peak_12621	340	.	11.0784	37.0428	34.0239
chr2	18031000	18032000	chr2	18695000	18696000	chr2	18023410	18055665	H3K27me3_ESC_DMSO_R1_mm10_FPMS32__macs3_peak_12609	313	.	9.78248	34.2454	31.3116
chr2	18031000	18032000	chr2	18695000	18696000	chr2	18666568	18703333	H3K27me3_ESC_DMSO_R1_mm10_FPMS32__macs3_peak_12621	340	.	11.0784	37.0428	34.0239
chr2	18030000	18031000	chr2	18047000	18048000	chr2	18023410	18055665	H3K27me3_ESC_DMSO_R1_mm10_FPMS32__macs3_peak_12609	313	.	9.78248	34.2454	31.3116
chr2	18030000	18031000	chr2	18047000	18048000	chr2	18023410	18055665	H3K27me3_ESC_DMSO_R1_mm10_FPMS32__macs3_peak_12609	313	.	9.78248	34.2454	31.3116
chr2	18030000	18031000	chr2	18677000	18678000	chr2	18023410	18055665	H3K27me3_ESC_DMSO_R1_mm10_FPMS32__macs3_peak_12609	313	.	9.78248	34.2454	31.3116
chr2	18030000	18031000	chr2	18677000	18678000	chr2	18666568	18703333	H3K27me3_ESC_DMSO_R1_mm10_FPMS32__macs3_peak_12621	340	.	11.0784	37.0428	34.0239
chr2	18039000	18040000	chr2	18675000	18676000	chr2	18023410	18055665	H3K27me3_ESC_DMSO_R1_mm10_FPMS32__macs3_peak_12609	313	.	9.78248	34.2454	31.3116
chr2	18039000	18040000	chr2	18675000	18676000	chr2	18666568	18703333	H3K27me3_ESC_DMSO_R1_mm10_FPMS32__macs3_peak_12621	340	.	11.0784	37.0428	34.0239
chr2	18039000	18040000	chr2	18696000	18697000	chr2	18023410	18055665	H3K27me3_ESC_DMSO_R1_mm10_FPMS32__macs3_peak_12609	313	.	9.78248	34.2454	31.3116
chr2	18039000	18040000	chr2	18696000	18697000	chr2	18666568	18703333	H3K27me3_ESC_DMSO_R1_mm10_FPMS32__macs3_peak_12621	340	.	11.0784	37.0428	34.0239
chr2	18043000	18044000	chr2	18677000	18678000	chr2	18023410	18055665	H3K27me3_ESC_DMSO_R1_mm10_FPMS32__macs3_peak_12609	313	.	9.78248	34.2454	31.3116
chr2	18043000	18044000	chr2	18677000	18678000	chr2	18666568	18703333	H3K27me3_ESC_DMSO_R1_mm10_FPMS32__macs3_peak_12621	340	.	11.0784	37.0428	34.0239
chr2	18047000	18048000	chr2	18695000	18696000	chr2	18023410	18055665	H3K27me3_ESC_DMSO_R1_mm10_FPMS32__macs3_peak_12609	313	.	9.78248	34.2454	31.3116
chr2	18047000	18048000	chr2	18695000	18696000	chr2	18666568	18703333	H3K27me3_ESC_DMSO_R1_mm10_FPMS32__macs3_peak_12621	340	.	11.0784	37.0428	34.0239
chr2	18062000	18063000	chr2	18676000	18677000	chr2	18057325	18063479	H3K27me3_ESC_DMSO_R1_mm10_FPMS32__macs3_peak_12610	183	.	6.67263	20.8663	18.3476
chr2	18062000	18063000	chr2	18676000	18677000	chr2	18666568	18703333	H3K27me3_ESC_DMSO_R1_mm10_FPMS32__macs3_peak_12621	340	.	11.0784	37.0428	34.0239
chr2	18608000	18609000	chr2	18697000	18698000	chr2	18602596	18615603	H3K27me3_ESC_DMSO_R1_mm10_FPMS32__macs3_peak_12615	165	.	7.79917	19.0446	16.5787
chr2	18608000	18609000	chr2	18697000	18698000	chr2	18666568	18703333	H3K27me3_ESC_DMSO_R1_mm10_FPMS32__macs3_peak_12621	340	.	11.0784	37.0428	34.0239
chr2	18609000	18610000	chr2	18674000	18675000	chr2	18602596	18615603	H3K27me3_ESC_DMSO_R1_mm10_FPMS32__macs3_peak_12615	165	.	7.79917	19.0446	16.5787
chr2	18609000	18610000	chr2	18674000	18675000	chr2	18666568	18703333	H3K27me3_ESC_DMSO_R1_mm10_FPMS32__macs3_peak_12621	340	.	11.0784	37.0428	34.0239
chr2	18677000	18678000	chr2	18695000	18696000	chr2	18666568	18703333	H3K27me3_ESC_DMSO_R1_mm10_FPMS32__macs3_peak_12621	340	.	11.0784	37.0428	34.0239
chr2	18677000	18678000	chr2	18695000	18696000	chr2	18666568	18703333	H3K27me3_ESC_DMSO_R1_mm10_FPMS32__macs3_peak_12621	340	.	11.0784	37.0428	34.0239
chr2	26503000	26504000	chr2	26559000	26560000	chr2	26501701	26503632	H3K27me3_ESC_DMSO_R1_mm10_FPMS32__macs3_peak_12736	64	.	4.4073	8.64916	6.49777
chr2	26503000	26504000	chr2	26559000	26560000	chr2	26559635	26560469	H3K27me3_ESC_DMSO_R1_mm10_FPMS32__macs3_peak_12740	20	.	3.12095	3.94431	2.03954
chr2	28917000	28918000	chr2	29054000	29055000	chr2	28908366	28923390	H3K27me3_ESC_DMSO_R1_mm10_FPMS32__macs3_peak_12772	288	.	10.3468	31.6579	28.8176
chr2	28917000	28918000	chr2	29054000	29055000	chr2	29054154	29054741	H3K27me3_ESC_DMSO_R1_mm10_FPMS32__macs3_peak_12777	29	.	3.32478	4.95008	2.9625
chr2	29197000	29198000	chr2	29605000	29606000	chr2	29191730	29199102	H3K27me3_ESC_DMSO_R1_mm10_FPMS32__macs3_peak_12778	37	.	3.30696	5.75573	3.75121
chr2	29197000	29198000	chr2	29605000	29606000	chr2	29604606	29607081	H3K27me3_ESC_DMSO_R1_mm10_FPMS32__macs3_peak_12790	29	.	3.62241	4.88781	2.92834
chr2	31641000	31642000	chr2	31653000	31654000	chr2	31627787	31660211	H3K27me3_ESC_DMSO_R1_mm10_FPMS32__macs3_peak_12846	235	.	8.29655	26.2456	23.5718
chr2	31641000	31642000	chr2	31653000	31654000	chr2	31627787	31660211	H3K27me3_ESC_DMSO_R1_mm10_FPMS32__macs3_peak_12846	235	.	8.29655	26.2456	23.5718
chr2	38338000	38339000	chr2	38349000	38350000	chr2	38332772	38364242	H3K27me3_ESC_DMSO_R1_mm10_FPMS32__macs3_peak_12968	276	.	9.0396	30.438	27.6302
chr2	38338000	38339000	chr2	38349000	38350000	chr2	38332772	38364242	H3K27me3_ESC_DMSO_R1_mm10_FPMS32__macs3_peak_12968	276	.	9.0396	30.438	27.6302
chr2	38338000	38339000	chr2	38355000	38356000	chr2	38332772	38364242	H3K27me3_ESC_DMSO_R1_mm10_FPMS32__macs3_peak_12968	276	.	9.0396	30.438	27.6302
chr2	38338000	38339000	chr2	38355000	38356000	chr2	38332772	38364242	H3K27me3_ESC_DMSO_R1_mm10_FPMS32__macs3_peak_12968	276	.	9.0396	30.438	27.6302
chr2	38340000	38341000	chr2	38711000	38712000	chr2	38332772	38364242	H3K27me3_ESC_DMSO_R1_mm10_FPMS32__macs3_peak_12968	276	.	9.0396	30.438	27.6302
chr2	38340000	38341000	chr2	38711000	38712000	chr2	38696488	38715965	H3K27me3_ESC_DMSO_R1_mm10_FPMS32__macs3_peak_12977	148	.	6.63575	17.2327	14.8459
chr2	38350000	38351000	chr2	38711000	38712000	chr2	38332772	38364242	H3K27me3_ESC_DMSO_R1_mm10_FPMS32__macs3_peak_12968	276	.	9.0396	30.438	27.6302
chr2	38350000	38351000	chr2	38711000	38712000	chr2	38696488	38715965	H3K27me3_ESC_DMSO_R1_mm10_FPMS32__macs3_peak_12977	148	.	6.63575	17.2327	14.8459
chr2	38355000	38356000	chr2	38711000	38712000	chr2	38332772	38364242	H3K27me3_ESC_DMSO_R1_mm10_FPMS32__macs3_peak_12968	276	.	9.0396	30.438	27.6302
chr2	38355000	38356000	chr2	38711000	38712000	chr2	38696488	38715965	H3K27me3_ESC_DMSO_R1_mm10_FPMS32__macs3_peak_12977	148	.	6.63575	17.2327	14.8459
chr2	38928000	38929000	chr2	38997000	38998000	chr2	38927889	38931739	H3K27me3_ESC_DMSO_R1_mm10_FPMS32__macs3_peak_12980	37	.	3.59683	5.80057	3.76936
chr2	38928000	38929000	chr2	38997000	38998000	chr2	38996713	38997091	H3K27me3_ESC_DMSO_R1_mm10_FPMS32__macs3_peak_12984	36	.	3.5176	5.72902	3.69307
chr2	35981000	35982000	chr2	36213000	36214000	chr2	35977150	35983013	H3K27me3_ESC_DMSO_R1_mm10_FPMS32__macs3_peak_12940	87	.	5.65229	10.9815	8.79576
chr2	35981000	35982000	chr2	36213000	36214000	chr2	36208951	36213311	H3K27me3_ESC_DMSO_R1_mm10_FPMS32__macs3_peak_12950	91	.	4.8737	11.4046	9.15483
chr2	36010000	36011000	chr2	36102000	36103000	chr2	36010062	36013235	H3K27me3_ESC_DMSO_R1_mm10_FPMS32__macs3_peak_12946	114	.	6.36136	13.8008	11.4671
chr2	36010000	36011000	chr2	36102000	36103000	chr2	36087684	36112840	H3K27me3_ESC_DMSO_R1_mm10_FPMS32__macs3_peak_12948	218	.	8.28287	24.4801	21.8376
chr2	36010000	36011000	chr2	36201000	36202000	chr2	36010062	36013235	H3K27me3_ESC_DMSO_R1_mm10_FPMS32__macs3_peak_12946	114	.	6.36136	13.8008	11.4671
chr2	36010000	36011000	chr2	36201000	36202000	chr2	36194513	36206861	H3K27me3_ESC_DMSO_R1_mm10_FPMS32__macs3_peak_12949	95	.	5.2128	11.831	9.56641
chr2	36102000	36103000	chr2	36211000	36212000	chr2	36087684	36112840	H3K27me3_ESC_DMSO_R1_mm10_FPMS32__macs3_peak_12948	218	.	8.28287	24.4801	21.8376
chr2	36102000	36103000	chr2	36211000	36212000	chr2	36208951	36213311	H3K27me3_ESC_DMSO_R1_mm10_FPMS32__macs3_peak_12950	91	.	4.8737	11.4046	9.15483
chr2	33487000	33488000	chr2	33644000	33645000	chr2	33487844	33488386	H3K27me3_ESC_DMSO_R1_mm10_FPMS32__macs3_peak_12878	17	.	2.9589	3.65215	1.76471
chr2	33487000	33488000	chr2	33644000	33645000	chr2	33595319	33651182	H3K27me3_ESC_DMSO_R1_mm10_FPMS32__macs3_peak_12884	245	.	8.72538	27.3244	24.5994
chr2	33488000	33489000	chr2	33543000	33544000	chr2	33487844	33488386	H3K27me3_ESC_DMSO_R1_mm10_FPMS32__macs3_peak_12878	17	.	2.9589	3.65215	1.76471
chr2	33488000	33489000	chr2	33543000	33544000	chr2	33543241	33549256	H3K27me3_ESC_DMSO_R1_mm10_FPMS32__macs3_peak_12882	79	.	4.51567	10.1006	7.91518
chr2	33581000	33582000	chr2	33632000	33633000	chr2	33558843	33592428	H3K27me3_ESC_DMSO_R1_mm10_FPMS32__macs3_peak_12883	112	.	6.09424	13.5895	11.2866
chr2	33581000	33582000	chr2	33632000	33633000	chr2	33595319	33651182	H3K27me3_ESC_DMSO_R1_mm10_FPMS32__macs3_peak_12884	245	.	8.72538	27.3244	24.5994
chr2	33581000	33582000	chr2	33640000	33641000	chr2	33558843	33592428	H3K27me3_ESC_DMSO_R1_mm10_FPMS32__macs3_peak_12883	112	.	6.09424	13.5895	11.2866
chr2	33581000	33582000	chr2	33640000	33641000	chr2	33595319	33651182	H3K27me3_ESC_DMSO_R1_mm10_FPMS32__macs3_peak_12884	245	.	8.72538	27.3244	24.5994
chr2	33631000	33632000	chr2	33640000	33641000	chr2	33595319	33651182	H3K27me3_ESC_DMSO_R1_mm10_FPMS32__macs3_peak_12884	245	.	8.72538	27.3244	24.5994
chr2	33631000	33632000	chr2	33640000	33641000	chr2	33595319	33651182	H3K27me3_ESC_DMSO_R1_mm10_FPMS32__macs3_peak_12884	245	.	8.72538	27.3244	24.5994
chr2	61656000	61657000	chr2	61811000	61812000	chr2	61653223	61660021	H3K27me3_ESC_DMSO_R1_mm10_FPMS32__macs3_peak_13074	104	.	6.1231	12.7712	10.4668
chr2	61656000	61657000	chr2	61811000	61812000	chr2	61802100	61820330	H3K27me3_ESC_DMSO_R1_mm10_FPMS32__macs3_peak_13081	187	.	7.70443	21.2822	18.7476
chr2	70127000	70128000	chr2	70560000	70561000	chr2	70127564	70128682	H3K27me3_ESC_DMSO_R1_mm10_FPMS32__macs3_peak_13133	24	.	3.24184	4.44016	2.48911
chr2	70127000	70128000	chr2	70560000	70561000	chr2	70559261	70573468	H3K27me3_ESC_DMSO_R1_mm10_FPMS32__macs3_peak_13147	171	.	7.69516	19.6086	17.1142
chr2	70128000	70129000	chr2	70476000	70477000	chr2	70127564	70128682	H3K27me3_ESC_DMSO_R1_mm10_FPMS32__macs3_peak_13133	24	.	3.24184	4.44016	2.48911
chr2	70128000	70129000	chr2	70476000	70477000	chr2	70467008	70480178	H3K27me3_ESC_DMSO_R1_mm10_FPMS32__macs3_peak_13142	176	.	7.89334	20.1784	17.6625
chr2	70475000	70476000	chr2	70564000	70565000	chr2	70467008	70480178	H3K27me3_ESC_DMSO_R1_mm10_FPMS32__macs3_peak_13142	176	.	7.89334	20.1784	17.6625
chr2	70475000	70476000	chr2	70564000	70565000	chr2	70559261	70573468	H3K27me3_ESC_DMSO_R1_mm10_FPMS32__macs3_peak_13147	171	.	7.69516	19.6086	17.1142
chr2	71447000	71448000	chr2	71548000	71549000	chr2	71446402	71447583	H3K27me3_ESC_DMSO_R1_mm10_FPMS32__macs3_peak_13152	21	.	3.11075	4.05219	2.13572
chr2	71447000	71448000	chr2	71548000	71549000	chr2	71521185	71555153	H3K27me3_ESC_DMSO_R1_mm10_FPMS32__macs3_peak_13154	281	.	9.01464	31.0064	28.1722
chr2	71451000	71452000	chr2	71527000	71528000	chr2	71451113	71451135	H3K27me3_ESC_DMSO_R1_mm10_FPMS32__macs3_peak_13153	28	.	3.287	4.78823	2.81861
chr2	71451000	71452000	chr2	71527000	71528000	chr2	71521185	71555153	H3K27me3_ESC_DMSO_R1_mm10_FPMS32__macs3_peak_13154	281	.	9.01464	31.0064	28.1722
chr2	71530000	71531000	chr2	71544000	71545000	chr2	71521185	71555153	H3K27me3_ESC_DMSO_R1_mm10_FPMS32__macs3_peak_13154	281	.	9.01464	31.0064	28.1722
chr2	71530000	71531000	chr2	71544000	71545000	chr2	71521185	71555153	H3K27me3_ESC_DMSO_R1_mm10_FPMS32__macs3_peak_13154	281	.	9.01464	31.0064	28.1722
chr2	74068000	74069000	chr2	74673000	74674000	chr2	74068935	74069757	H3K27me3_ESC_DMSO_R1_mm10_FPMS32__macs3_peak_13193	11	.	2.70291	2.91557	1.12319
chr2	74068000	74069000	chr2	74673000	74674000	chr2	74642974	74770364	H3K27me3_ESC_DMSO_R1_mm10_FPMS32__macs3_peak_13198	333	.	10.832	36.3172	33.3234
chr2	74657000	74658000	chr2	74669000	74670000	chr2	74642974	74770364	H3K27me3_ESC_DMSO_R1_mm10_FPMS32__macs3_peak_13198	333	.	10.832	36.3172	33.3234
chr2	74657000	74658000	chr2	74669000	74670000	chr2	74642974	74770364	H3K27me3_ESC_DMSO_R1_mm10_FPMS32__macs3_peak_13198	333	.	10.832	36.3172	33.3234
chr2	74657000	74658000	chr2	74690000	74691000	chr2	74642974	74770364	H3K27me3_ESC_DMSO_R1_mm10_FPMS32__macs3_peak_13198	333	.	10.832	36.3172	33.3234
chr2	74657000	74658000	chr2	74690000	74691000	chr2	74642974	74770364	H3K27me3_ESC_DMSO_R1_mm10_FPMS32__macs3_peak_13198	333	.	10.832	36.3172	33.3234
chr2	74657000	74658000	chr2	74734000	74735000	chr2	74642974	74770364	H3K27me3_ESC_DMSO_R1_mm10_FPMS32__macs3_peak_13198	333	.	10.832	36.3172	33.3234
chr2	74657000	74658000	chr2	74734000	74735000	chr2	74642974	74770364	H3K27me3_ESC_DMSO_R1_mm10_FPMS32__macs3_peak_13198	333	.	10.832	36.3172	33.3234
chr2	74658000	74659000	chr2	74681000	74682000	chr2	74642974	74770364	H3K27me3_ESC_DMSO_R1_mm10_FPMS32__macs3_peak_13198	333	.	10.832	36.3172	33.3234
chr2	74658000	74659000	chr2	74681000	74682000	chr2	74642974	74770364	H3K27me3_ESC_DMSO_R1_mm10_FPMS32__macs3_peak_13198	333	.	10.832	36.3172	33.3234
chr2	74658000	74659000	chr2	74697000	74698000	chr2	74642974	74770364	H3K27me3_ESC_DMSO_R1_mm10_FPMS32__macs3_peak_13198	333	.	10.832	36.3172	33.3234
chr2	74658000	74659000	chr2	74697000	74698000	chr2	74642974	74770364	H3K27me3_ESC_DMSO_R1_mm10_FPMS32__macs3_peak_13198	333	.	10.832	36.3172	33.3234
chr2	74658000	74659000	chr2	74748000	74749000	chr2	74642974	74770364	H3K27me3_ESC_DMSO_R1_mm10_FPMS32__macs3_peak_13198	333	.	10.832	36.3172	33.3234
chr2	74658000	74659000	chr2	74748000	74749000	chr2	74642974	74770364	H3K27me3_ESC_DMSO_R1_mm10_FPMS32__macs3_peak_13198	333	.	10.832	36.3172	33.3234
chr2	74668000	74669000	chr2	74681000	74682000	chr2	74642974	74770364	H3K27me3_ESC_DMSO_R1_mm10_FPMS32__macs3_peak_13198	333	.	10.832	36.3172	33.3234
chr2	74668000	74669000	chr2	74681000	74682000	chr2	74642974	74770364	H3K27me3_ESC_DMSO_R1_mm10_FPMS32__macs3_peak_13198	333	.	10.832	36.3172	33.3234
chr2	74668000	74669000	chr2	74691000	74692000	chr2	74642974	74770364	H3K27me3_ESC_DMSO_R1_mm10_FPMS32__macs3_peak_13198	333	.	10.832	36.3172	33.3234
chr2	74668000	74669000	chr2	74691000	74692000	chr2	74642974	74770364	H3K27me3_ESC_DMSO_R1_mm10_FPMS32__macs3_peak_13198	333	.	10.832	36.3172	33.3234
chr2	74668000	74669000	chr2	74749000	74750000	chr2	74642974	74770364	H3K27me3_ESC_DMSO_R1_mm10_FPMS32__macs3_peak_13198	333	.	10.832	36.3172	33.3234
chr2	74668000	74669000	chr2	74749000	74750000	chr2	74642974	74770364	H3K27me3_ESC_DMSO_R1_mm10_FPMS32__macs3_peak_13198	333	.	10.832	36.3172	33.3234
chr2	74669000	74670000	chr2	74698000	74699000	chr2	74642974	74770364	H3K27me3_ESC_DMSO_R1_mm10_FPMS32__macs3_peak_13198	333	.	10.832	36.3172	33.3234
chr2	74669000	74670000	chr2	74698000	74699000	chr2	74642974	74770364	H3K27me3_ESC_DMSO_R1_mm10_FPMS32__macs3_peak_13198	333	.	10.832	36.3172	33.3234
chr2	74669000	74670000	chr2	74736000	74737000	chr2	74642974	74770364	H3K27me3_ESC_DMSO_R1_mm10_FPMS32__macs3_peak_13198	333	.	10.832	36.3172	33.3234
chr2	74669000	74670000	chr2	74736000	74737000	chr2	74642974	74770364	H3K27me3_ESC_DMSO_R1_mm10_FPMS32__macs3_peak_13198	333	.	10.832	36.3172	33.3234
chr2	74680000	74681000	chr2	74748000	74749000	chr2	74642974	74770364	H3K27me3_ESC_DMSO_R1_mm10_FPMS32__macs3_peak_13198	333	.	10.832	36.3172	33.3234
chr2	74680000	74681000	chr2	74748000	74749000	chr2	74642974	74770364	H3K27me3_ESC_DMSO_R1_mm10_FPMS32__macs3_peak_13198	333	.	10.832	36.3172	33.3234
chr2	74681000	74682000	chr2	74698000	74699000	chr2	74642974	74770364	H3K27me3_ESC_DMSO_R1_mm10_FPMS32__macs3_peak_13198	333	.	10.832	36.3172	33.3234
chr2	74681000	74682000	chr2	74698000	74699000	chr2	74642974	74770364	H3K27me3_ESC_DMSO_R1_mm10_FPMS32__macs3_peak_13198	333	.	10.832	36.3172	33.3234
chr2	74681000	74682000	chr2	74737000	74738000	chr2	74642974	74770364	H3K27me3_ESC_DMSO_R1_mm10_FPMS32__macs3_peak_13198	333	.	10.832	36.3172	33.3234
chr2	74681000	74682000	chr2	74737000	74738000	chr2	74642974	74770364	H3K27me3_ESC_DMSO_R1_mm10_FPMS32__macs3_peak_13198	333	.	10.832	36.3172	33.3234
chr2	74682000	74683000	chr2	74708000	74709000	chr2	74642974	74770364	H3K27me3_ESC_DMSO_R1_mm10_FPMS32__macs3_peak_13198	333	.	10.832	36.3172	33.3234
chr2	74682000	74683000	chr2	74708000	74709000	chr2	74642974	74770364	H3K27me3_ESC_DMSO_R1_mm10_FPMS32__macs3_peak_13198	333	.	10.832	36.3172	33.3234
chr2	74683000	74684000	chr2	75138000	75139000	chr2	74642974	74770364	H3K27me3_ESC_DMSO_R1_mm10_FPMS32__macs3_peak_13198	333	.	10.832	36.3172	33.3234
chr2	74683000	74684000	chr2	75138000	75139000	chr2	75133507	75141327	H3K27me3_ESC_DMSO_R1_mm10_FPMS32__macs3_peak_13212	52	.	4.19972	7.38378	5.28062
chr2	74684000	74685000	chr2	74733000	74734000	chr2	74642974	74770364	H3K27me3_ESC_DMSO_R1_mm10_FPMS32__macs3_peak_13198	333	.	10.832	36.3172	33.3234
chr2	74684000	74685000	chr2	74733000	74734000	chr2	74642974	74770364	H3K27me3_ESC_DMSO_R1_mm10_FPMS32__macs3_peak_13198	333	.	10.832	36.3172	33.3234
chr2	74688000	74689000	chr2	74748000	74749000	chr2	74642974	74770364	H3K27me3_ESC_DMSO_R1_mm10_FPMS32__macs3_peak_13198	333	.	10.832	36.3172	33.3234
chr2	74688000	74689000	chr2	74748000	74749000	chr2	74642974	74770364	H3K27me3_ESC_DMSO_R1_mm10_FPMS32__macs3_peak_13198	333	.	10.832	36.3172	33.3234
chr2	74699000	74700000	chr2	74749000	74750000	chr2	74642974	74770364	H3K27me3_ESC_DMSO_R1_mm10_FPMS32__macs3_peak_13198	333	.	10.832	36.3172	33.3234
chr2	74699000	74700000	chr2	74749000	74750000	chr2	74642974	74770364	H3K27me3_ESC_DMSO_R1_mm10_FPMS32__macs3_peak_13198	333	.	10.832	36.3172	33.3234
chr2	74702000	74703000	chr2	75589000	75590000	chr2	74642974	74770364	H3K27me3_ESC_DMSO_R1_mm10_FPMS32__macs3_peak_13198	333	.	10.832	36.3172	33.3234
chr2	74702000	74703000	chr2	75589000	75590000	chr2	75589250	75590052	H3K27me3_ESC_DMSO_R1_mm10_FPMS32__macs3_peak_13216	53	.	3.91619	7.43065	5.30784
chr2	74703000	74704000	chr2	75138000	75139000	chr2	74642974	74770364	H3K27me3_ESC_DMSO_R1_mm10_FPMS32__macs3_peak_13198	333	.	10.832	36.3172	33.3234
chr2	74703000	74704000	chr2	75138000	75139000	chr2	75133507	75141327	H3K27me3_ESC_DMSO_R1_mm10_FPMS32__macs3_peak_13212	52	.	4.19972	7.38378	5.28062
chr2	74703000	74704000	chr2	74967000	74968000	chr2	74642974	74770364	H3K27me3_ESC_DMSO_R1_mm10_FPMS32__macs3_peak_13198	333	.	10.832	36.3172	33.3234
chr2	74703000	74704000	chr2	74967000	74968000	chr2	74966449	74968673	H3K27me3_ESC_DMSO_R1_mm10_FPMS32__macs3_peak_13205	17	.	3.1172	3.6076	1.72901
chr2	74716000	74717000	chr2	75138000	75139000	chr2	74642974	74770364	H3K27me3_ESC_DMSO_R1_mm10_FPMS32__macs3_peak_13198	333	.	10.832	36.3172	33.3234
chr2	74716000	74717000	chr2	75138000	75139000	chr2	75133507	75141327	H3K27me3_ESC_DMSO_R1_mm10_FPMS32__macs3_peak_13212	52	.	4.19972	7.38378	5.28062
chr2	74717000	74718000	chr2	74964000	74965000	chr2	74642974	74770364	H3K27me3_ESC_DMSO_R1_mm10_FPMS32__macs3_peak_13198	333	.	10.832	36.3172	33.3234
chr2	74717000	74718000	chr2	74964000	74965000	chr2	74962287	74964183	H3K27me3_ESC_DMSO_R1_mm10_FPMS32__macs3_peak_13204	25	.	3.42243	4.52927	2.56716
chr2	74724000	74725000	chr2	75137000	75138000	chr2	74642974	74770364	H3K27me3_ESC_DMSO_R1_mm10_FPMS32__macs3_peak_13198	333	.	10.832	36.3172	33.3234
chr2	74724000	74725000	chr2	75137000	75138000	chr2	75133507	75141327	H3K27me3_ESC_DMSO_R1_mm10_FPMS32__macs3_peak_13212	52	.	4.19972	7.38378	5.28062
chr2	74743000	74744000	chr2	75137000	75138000	chr2	74642974	74770364	H3K27me3_ESC_DMSO_R1_mm10_FPMS32__macs3_peak_13198	333	.	10.832	36.3172	33.3234
chr2	74743000	74744000	chr2	75137000	75138000	chr2	75133507	75141327	H3K27me3_ESC_DMSO_R1_mm10_FPMS32__macs3_peak_13212	52	.	4.19972	7.38378	5.28062
chr2	74752000	74753000	chr2	74964000	74965000	chr2	74642974	74770364	H3K27me3_ESC_DMSO_R1_mm10_FPMS32__macs3_peak_13198	333	.	10.832	36.3172	33.3234
chr2	74752000	74753000	chr2	74964000	74965000	chr2	74962287	74964183	H3K27me3_ESC_DMSO_R1_mm10_FPMS32__macs3_peak_13204	25	.	3.42243	4.52927	2.56716
chr2	74766000	74767000	chr2	75140000	75141000	chr2	74642974	74770364	H3K27me3_ESC_DMSO_R1_mm10_FPMS32__macs3_peak_13198	333	.	10.832	36.3172	33.3234
chr2	74766000	74767000	chr2	75140000	75141000	chr2	75133507	75141327	H3K27me3_ESC_DMSO_R1_mm10_FPMS32__macs3_peak_13212	52	.	4.19972	7.38378	5.28062
chr2	74975000	74976000	chr2	75136000	75137000	chr2	74975440	74976144	H3K27me3_ESC_DMSO_R1_mm10_FPMS32__macs3_peak_13206	21	.	3.31646	4.0627	2.14487
chr2	74975000	74976000	chr2	75136000	75137000	chr2	75133507	75141327	H3K27me3_ESC_DMSO_R1_mm10_FPMS32__macs3_peak_13212	52	.	4.19972	7.38378	5.28062
chr2	84839000	84840000	chr2	84886000	84887000	chr2	84838146	84842700	H3K27me3_ESC_DMSO_R1_mm10_FPMS32__macs3_peak_13267	112	.	5.82141	13.5325	11.2094
chr2	84839000	84840000	chr2	84886000	84887000	chr2	84865024	84894602	H3K27me3_ESC_DMSO_R1_mm10_FPMS32__macs3_peak_13268	140	.	6.29706	16.4201	14.0512
chr2	84870000	84871000	chr2	84888000	84889000	chr2	84865024	84894602	H3K27me3_ESC_DMSO_R1_mm10_FPMS32__macs3_peak_13268	140	.	6.29706	16.4201	14.0512
chr2	84870000	84871000	chr2	84888000	84889000	chr2	84865024	84894602	H3K27me3_ESC_DMSO_R1_mm10_FPMS32__macs3_peak_13268	140	.	6.29706	16.4201	14.0512
chr2	91116000	91117000	chr2	91457000	91458000	chr2	91115798	91117979	H3K27me3_ESC_DMSO_R1_mm10_FPMS32__macs3_peak_13292	28	.	3.53953	4.80502	2.8271
chr2	91116000	91117000	chr2	91457000	91458000	chr2	91457769	91461610	H3K27me3_ESC_DMSO_R1_mm10_FPMS32__macs3_peak_13298	48	.	3.69829	6.96669	4.88416
chr2	92007000	92008000	chr2	92056000	92057000	chr2	92005785	92007768	H3K27me3_ESC_DMSO_R1_mm10_FPMS32__macs3_peak_13306	22	.	3.06687	4.14039	2.21391
chr2	92007000	92008000	chr2	92056000	92057000	chr2	92048901	92063426	H3K27me3_ESC_DMSO_R1_mm10_FPMS32__macs3_peak_13312	133	.	6.14986	15.7462	13.3752
chr2	101923000	101924000	chr2	102450000	102451000	chr2	101923028	101923522	H3K27me3_ESC_DMSO_R1_mm10_FPMS32__macs3_peak_13407	15	.	3.15329	3.45265	1.58603
chr2	101923000	101924000	chr2	102450000	102451000	chr2	102445359	102451275	H3K27me3_ESC_DMSO_R1_mm10_FPMS32__macs3_peak_13413	97	.	5.28014	11.9749	9.70939
chr2	105128000	105129000	chr2	105674000	105675000	chr2	105120001	105138401	H3K27me3_ESC_DMSO_R1_mm10_FPMS32__macs3_peak_13449	156	.	6.29227	18.061	15.6147
chr2	105128000	105129000	chr2	105674000	105675000	chr2	105656090	105690909	H3K27me3_ESC_DMSO_R1_mm10_FPMS32__macs3_peak_13465	204	.	8.45163	23.0654	20.4569
chr2	118675000	118676000	chr2	118898000	118899000	chr2	118674917	118681240	H3K27me3_ESC_DMSO_R1_mm10_FPMS32__macs3_peak_13543	161	.	7.21304	18.5843	16.1243
chr2	118675000	118676000	chr2	118898000	118899000	chr2	118883698	118900993	H3K27me3_ESC_DMSO_R1_mm10_FPMS32__macs3_peak_13555	156	.	7.01095	18.1024	15.6622
chr2	118701000	118702000	chr2	118976000	118977000	chr2	118696027	118720981	H3K27me3_ESC_DMSO_R1_mm10_FPMS32__macs3_peak_13545	214	.	8.16771	24.1123	21.4945
chr2	118701000	118702000	chr2	118976000	118977000	chr2	118970492	118978915	H3K27me3_ESC_DMSO_R1_mm10_FPMS32__macs3_peak_13564	117	.	6.0538	14.0548	11.734
chr2	118703000	118704000	chr2	118746000	118747000	chr2	118696027	118720981	H3K27me3_ESC_DMSO_R1_mm10_FPMS32__macs3_peak_13545	214	.	8.16771	24.1123	21.4945
chr2	118703000	118704000	chr2	118746000	118747000	chr2	118741176	118755849	H3K27me3_ESC_DMSO_R1_mm10_FPMS32__macs3_peak_13548	199	.	8.07639	22.4787	19.9118
chr2	118703000	118704000	chr2	118887000	118888000	chr2	118696027	118720981	H3K27me3_ESC_DMSO_R1_mm10_FPMS32__macs3_peak_13545	214	.	8.16771	24.1123	21.4945
chr2	118703000	118704000	chr2	118887000	118888000	chr2	118883698	118900993	H3K27me3_ESC_DMSO_R1_mm10_FPMS32__macs3_peak_13555	156	.	7.01095	18.1024	15.6622
chr2	118704000	118705000	chr2	118898000	118899000	chr2	118696027	118720981	H3K27me3_ESC_DMSO_R1_mm10_FPMS32__macs3_peak_13545	214	.	8.16771	24.1123	21.4945
chr2	118704000	118705000	chr2	118898000	118899000	chr2	118883698	118900993	H3K27me3_ESC_DMSO_R1_mm10_FPMS32__macs3_peak_13555	156	.	7.01095	18.1024	15.6622
chr2	118711000	118712000	chr2	118896000	118897000	chr2	118696027	118720981	H3K27me3_ESC_DMSO_R1_mm10_FPMS32__macs3_peak_13545	214	.	8.16771	24.1123	21.4945
chr2	118711000	118712000	chr2	118896000	118897000	chr2	118883698	118900993	H3K27me3_ESC_DMSO_R1_mm10_FPMS32__macs3_peak_13555	156	.	7.01095	18.1024	15.6622
chr2	118742000	118743000	chr2	118890000	118891000	chr2	118741176	118755849	H3K27me3_ESC_DMSO_R1_mm10_FPMS32__macs3_peak_13548	199	.	8.07639	22.4787	19.9118
chr2	118742000	118743000	chr2	118890000	118891000	chr2	118883698	118900993	H3K27me3_ESC_DMSO_R1_mm10_FPMS32__macs3_peak_13555	156	.	7.01095	18.1024	15.6622
chr2	118746000	118747000	chr2	118898000	118899000	chr2	118741176	118755849	H3K27me3_ESC_DMSO_R1_mm10_FPMS32__macs3_peak_13548	199	.	8.07639	22.4787	19.9118
chr2	118746000	118747000	chr2	118898000	118899000	chr2	118883698	118900993	H3K27me3_ESC_DMSO_R1_mm10_FPMS32__macs3_peak_13555	156	.	7.01095	18.1024	15.6622
chr2	118790000	118791000	chr2	118883000	118884000	chr2	118785380	118798058	H3K27me3_ESC_DMSO_R1_mm10_FPMS32__macs3_peak_13552	31	.	3.46398	5.18422	3.19204
chr2	118790000	118791000	chr2	118883000	118884000	chr2	118883698	118900993	H3K27me3_ESC_DMSO_R1_mm10_FPMS32__macs3_peak_13555	156	.	7.01095	18.1024	15.6622
chr2	118898000	118899000	chr2	118975000	118976000	chr2	118883698	118900993	H3K27me3_ESC_DMSO_R1_mm10_FPMS32__macs3_peak_13555	156	.	7.01095	18.1024	15.6622
chr2	118898000	118899000	chr2	118975000	118976000	chr2	118970492	118978915	H3K27me3_ESC_DMSO_R1_mm10_FPMS32__macs3_peak_13564	117	.	6.0538	14.0548	11.734
chr2	115799000	115800000	chr2	116064000	116065000	chr2	115799067	115800865	H3K27me3_ESC_DMSO_R1_mm10_FPMS32__macs3_peak_13503	26	.	3.49593	4.56158	2.61202
chr2	115799000	115800000	chr2	116064000	116065000	chr2	116057115	116079365	H3K27me3_ESC_DMSO_R1_mm10_FPMS32__macs3_peak_13511	194	.	7.68159	21.9934	19.424
chr2	115800000	115801000	chr2	116555000	116556000	chr2	115799067	115800865	H3K27me3_ESC_DMSO_R1_mm10_FPMS32__macs3_peak_13503	26	.	3.49593	4.56158	2.61202
chr2	115800000	115801000	chr2	116555000	116556000	chr2	116548023	116564089	H3K27me3_ESC_DMSO_R1_mm10_FPMS32__macs3_peak_13514	71	.	5.10434	9.37837	7.17849
chr2	115800000	115801000	chr2	116074000	116075000	chr2	115799067	115800865	H3K27me3_ESC_DMSO_R1_mm10_FPMS32__macs3_peak_13503	26	.	3.49593	4.56158	2.61202
chr2	115800000	115801000	chr2	116074000	116075000	chr2	116057115	116079365	H3K27me3_ESC_DMSO_R1_mm10_FPMS32__macs3_peak_13511	194	.	7.68159	21.9934	19.424
chr2	115856000	115857000	chr2	116075000	116076000	chr2	115850655	115864287	H3K27me3_ESC_DMSO_R1_mm10_FPMS32__macs3_peak_13504	156	.	7.05121	18.0566	15.6054
chr2	115856000	115857000	chr2	116075000	116076000	chr2	116057115	116079365	H3K27me3_ESC_DMSO_R1_mm10_FPMS32__macs3_peak_13511	194	.	7.68159	21.9934	19.424
chr2	115857000	115858000	chr2	116062000	116063000	chr2	115850655	115864287	H3K27me3_ESC_DMSO_R1_mm10_FPMS32__macs3_peak_13504	156	.	7.05121	18.0566	15.6054
chr2	115857000	115858000	chr2	116062000	116063000	chr2	116057115	116079365	H3K27me3_ESC_DMSO_R1_mm10_FPMS32__macs3_peak_13511	194	.	7.68159	21.9934	19.424
chr2	115858000	115859000	chr2	116555000	116556000	chr2	115850655	115864287	H3K27me3_ESC_DMSO_R1_mm10_FPMS32__macs3_peak_13504	156	.	7.05121	18.0566	15.6054
chr2	115858000	115859000	chr2	116555000	116556000	chr2	116548023	116564089	H3K27me3_ESC_DMSO_R1_mm10_FPMS32__macs3_peak_13514	71	.	5.10434	9.37837	7.17849
chr2	115874000	115875000	chr2	116059000	116060000	chr2	115873010	115876161	H3K27me3_ESC_DMSO_R1_mm10_FPMS32__macs3_peak_13505	28	.	3.38616	4.82118	2.84908
chr2	115874000	115875000	chr2	116059000	116060000	chr2	116057115	116079365	H3K27me3_ESC_DMSO_R1_mm10_FPMS32__macs3_peak_13511	194	.	7.68159	21.9934	19.424
chr2	116064000	116065000	chr2	116555000	116556000	chr2	116057115	116079365	H3K27me3_ESC_DMSO_R1_mm10_FPMS32__macs3_peak_13511	194	.	7.68159	21.9934	19.424
chr2	116064000	116065000	chr2	116555000	116556000	chr2	116548023	116564089	H3K27me3_ESC_DMSO_R1_mm10_FPMS32__macs3_peak_13514	71	.	5.10434	9.37837	7.17849
chr2	116076000	116077000	chr2	116555000	116556000	chr2	116057115	116079365	H3K27me3_ESC_DMSO_R1_mm10_FPMS32__macs3_peak_13511	194	.	7.68159	21.9934	19.424
chr2	116076000	116077000	chr2	116555000	116556000	chr2	116548023	116564089	H3K27me3_ESC_DMSO_R1_mm10_FPMS32__macs3_peak_13514	71	.	5.10434	9.37837	7.17849
chr2	116898000	116899000	chr2	117198000	117199000	chr2	116898264	116898973	H3K27me3_ESC_DMSO_R1_mm10_FPMS32__macs3_peak_13518	12	.	2.64947	3.01823	1.20316
chr2	116898000	116899000	chr2	117198000	117199000	chr2	117198392	117199085	H3K27me3_ESC_DMSO_R1_mm10_FPMS32__macs3_peak_13524	11	.	2.74265	2.8991	1.10694
chr2	122296000	122297000	chr2	122319000	122320000	chr2	122290445	122309311	H3K27me3_ESC_DMSO_R1_mm10_FPMS32__macs3_peak_13613	131	.	6.59875	15.5064	13.176
chr2	122296000	122297000	chr2	122319000	122320000	chr2	122317785	122319173	H3K27me3_ESC_DMSO_R1_mm10_FPMS32__macs3_peak_13615	23	.	3.25396	4.31778	2.37702
chr2	125660000	125661000	chr2	125730000	125731000	chr2	125660718	125661305	H3K27me3_ESC_DMSO_R1_mm10_FPMS32__macs3_peak_13635	15	.	2.86433	3.35245	1.50542
chr2	125660000	125661000	chr2	125730000	125731000	chr2	125717607	125734313	H3K27me3_ESC_DMSO_R1_mm10_FPMS32__macs3_peak_13639	69	.	4.81905	9.15994	6.98908
chr2	130295000	130296000	chr2	130362000	130363000	chr2	130292582	130302272	H3K27me3_ESC_DMSO_R1_mm10_FPMS32__macs3_peak_13714	193	.	7.79987	21.9272	19.376
chr2	130295000	130296000	chr2	130362000	130363000	chr2	130359596	130363779	H3K27me3_ESC_DMSO_R1_mm10_FPMS32__macs3_peak_13716	117	.	6.00956	14.092	11.7722
chr2	131547000	131548000	chr2	131561000	131562000	chr2	131545827	131567806	H3K27me3_ESC_DMSO_R1_mm10_FPMS32__macs3_peak_13745	107	.	5.90933	13.0055	10.7332
chr2	131547000	131548000	chr2	131561000	131562000	chr2	131545827	131567806	H3K27me3_ESC_DMSO_R1_mm10_FPMS32__macs3_peak_13745	107	.	5.90933	13.0055	10.7332
chr2	146835000	146836000	chr2	147190000	147191000	chr2	146823184	146841716	H3K27me3_ESC_DMSO_R1_mm10_FPMS32__macs3_peak_13844	87	.	4.95238	10.9481	8.71141
chr2	146835000	146836000	chr2	147190000	147191000	chr2	147173401	147201054	H3K27me3_ESC_DMSO_R1_mm10_FPMS32__macs3_peak_13851	242	.	9.24282	26.9869	24.2711
chr2	146836000	146837000	chr2	147182000	147183000	chr2	146823184	146841716	H3K27me3_ESC_DMSO_R1_mm10_FPMS32__macs3_peak_13844	87	.	4.95238	10.9481	8.71141
chr2	146836000	146837000	chr2	147182000	147183000	chr2	147173401	147201054	H3K27me3_ESC_DMSO_R1_mm10_FPMS32__macs3_peak_13851	242	.	9.24282	26.9869	24.2711
chr2	147085000	147086000	chr2	147183000	147184000	chr2	147081490	147090278	H3K27me3_ESC_DMSO_R1_mm10_FPMS32__macs3_peak_13848	195	.	7.67006	22.102	19.5322
chr2	147085000	147086000	chr2	147183000	147184000	chr2	147173401	147201054	H3K27me3_ESC_DMSO_R1_mm10_FPMS32__macs3_peak_13851	242	.	9.24282	26.9869	24.2711
chr2	147085000	147086000	chr2	147190000	147191000	chr2	147081490	147090278	H3K27me3_ESC_DMSO_R1_mm10_FPMS32__macs3_peak_13848	195	.	7.67006	22.102	19.5322
chr2	147085000	147086000	chr2	147190000	147191000	chr2	147173401	147201054	H3K27me3_ESC_DMSO_R1_mm10_FPMS32__macs3_peak_13851	242	.	9.24282	26.9869	24.2711
chr2	147181000	147182000	chr2	147306000	147307000	chr2	147173401	147201054	H3K27me3_ESC_DMSO_R1_mm10_FPMS32__macs3_peak_13851	242	.	9.24282	26.9869	24.2711
chr2	147181000	147182000	chr2	147306000	147307000	chr2	147306080	147308726	H3K27me3_ESC_DMSO_R1_mm10_FPMS32__macs3_peak_13853	37	.	3.31512	5.80737	3.77111
chr2	147181000	147182000	chr2	147193000	147194000	chr2	147173401	147201054	H3K27me3_ESC_DMSO_R1_mm10_FPMS32__macs3_peak_13851	242	.	9.24282	26.9869	24.2711
chr2	147181000	147182000	chr2	147193000	147194000	chr2	147173401	147201054	H3K27me3_ESC_DMSO_R1_mm10_FPMS32__macs3_peak_13851	242	.	9.24282	26.9869	24.2711
chr2	147188000	147189000	chr2	147365000	147366000	chr2	147173401	147201054	H3K27me3_ESC_DMSO_R1_mm10_FPMS32__macs3_peak_13851	242	.	9.24282	26.9869	24.2711
chr2	147188000	147189000	chr2	147365000	147366000	chr2	147352695	147378443	H3K27me3_ESC_DMSO_R1_mm10_FPMS32__macs3_peak_13856	159	.	6.88686	18.4219	15.9704
chr2	147189000	147190000	chr2	147306000	147307000	chr2	147173401	147201054	H3K27me3_ESC_DMSO_R1_mm10_FPMS32__macs3_peak_13851	242	.	9.24282	26.9869	24.2711
chr2	147189000	147190000	chr2	147306000	147307000	chr2	147306080	147308726	H3K27me3_ESC_DMSO_R1_mm10_FPMS32__macs3_peak_13853	37	.	3.31512	5.80737	3.77111
chr2	147192000	147193000	chr2	147364000	147365000	chr2	147173401	147201054	H3K27me3_ESC_DMSO_R1_mm10_FPMS32__macs3_peak_13851	242	.	9.24282	26.9869	24.2711
chr2	147192000	147193000	chr2	147364000	147365000	chr2	147352695	147378443	H3K27me3_ESC_DMSO_R1_mm10_FPMS32__macs3_peak_13856	159	.	6.88686	18.4219	15.9704
chr2	147194000	147195000	chr2	147306000	147307000	chr2	147173401	147201054	H3K27me3_ESC_DMSO_R1_mm10_FPMS32__macs3_peak_13851	242	.	9.24282	26.9869	24.2711
chr2	147194000	147195000	chr2	147306000	147307000	chr2	147306080	147308726	H3K27me3_ESC_DMSO_R1_mm10_FPMS32__macs3_peak_13853	37	.	3.31512	5.80737	3.77111
chr2	152914000	152915000	chr2	153071000	153072000	chr2	152911626	152914497	H3K27me3_ESC_DMSO_R1_mm10_FPMS32__macs3_peak_13944	38	.	3.66236	5.8781	3.84932
chr2	152914000	152915000	chr2	153071000	153072000	chr2	153067039	153074594	H3K27me3_ESC_DMSO_R1_mm10_FPMS32__macs3_peak_13957	158	.	6.67838	18.3155	15.8857
chr2	153444000	153445000	chr2	153528000	153529000	chr2	153441573	153449380	H3K27me3_ESC_DMSO_R1_mm10_FPMS32__macs3_peak_13961	115	.	5.73707	13.9254	11.5958
chr2	153444000	153445000	chr2	153528000	153529000	chr2	153523847	153533949	H3K27me3_ESC_DMSO_R1_mm10_FPMS32__macs3_peak_13967	111	.	5.86288	13.4808	11.197
chr2	153491000	153492000	chr2	153528000	153529000	chr2	153489426	153495249	H3K27me3_ESC_DMSO_R1_mm10_FPMS32__macs3_peak_13963	125	.	6.09934	14.8999	12.5655
chr2	153491000	153492000	chr2	153528000	153529000	chr2	153523847	153533949	H3K27me3_ESC_DMSO_R1_mm10_FPMS32__macs3_peak_13967	111	.	5.86288	13.4808	11.197
chr2	153532000	153533000	chr2	153561000	153562000	chr2	153523847	153533949	H3K27me3_ESC_DMSO_R1_mm10_FPMS32__macs3_peak_13967	111	.	5.86288	13.4808	11.197
chr2	153532000	153533000	chr2	153561000	153562000	chr2	153560320	153562842	H3K27me3_ESC_DMSO_R1_mm10_FPMS32__macs3_peak_13971	22	.	3.15148	4.15257	2.22553
chr2	147184000	147185000	chr2	148045000	148046000	chr2	147173401	147201054	H3K27me3_ESC_DMSO_R1_mm10_FPMS32__macs3_peak_13851	242	.	9.24282	26.9869	24.2711
chr2	147184000	147185000	chr2	148045000	148046000	chr2	148022782	148052002	H3K27me3_ESC_DMSO_R1_mm10_FPMS32__macs3_peak_13863	208	.	8.10148	23.478	20.8691
chr2	147188000	147189000	chr2	148043000	148044000	chr2	147173401	147201054	H3K27me3_ESC_DMSO_R1_mm10_FPMS32__macs3_peak_13851	242	.	9.24282	26.9869	24.2711
chr2	147188000	147189000	chr2	148043000	148044000	chr2	148022782	148052002	H3K27me3_ESC_DMSO_R1_mm10_FPMS32__macs3_peak_13863	208	.	8.10148	23.478	20.8691
chr2	147191000	147192000	chr2	148038000	148039000	chr2	147173401	147201054	H3K27me3_ESC_DMSO_R1_mm10_FPMS32__macs3_peak_13851	242	.	9.24282	26.9869	24.2711
chr2	147191000	147192000	chr2	148038000	148039000	chr2	148022782	148052002	H3K27me3_ESC_DMSO_R1_mm10_FPMS32__macs3_peak_13863	208	.	8.10148	23.478	20.8691
chr2	147192000	147193000	chr2	148044000	148045000	chr2	147173401	147201054	H3K27me3_ESC_DMSO_R1_mm10_FPMS32__macs3_peak_13851	242	.	9.24282	26.9869	24.2711
chr2	147192000	147193000	chr2	148044000	148045000	chr2	148022782	148052002	H3K27me3_ESC_DMSO_R1_mm10_FPMS32__macs3_peak_13863	208	.	8.10148	23.478	20.8691
chr2	147359000	147360000	chr2	148038000	148039000	chr2	147352695	147378443	H3K27me3_ESC_DMSO_R1_mm10_FPMS32__macs3_peak_13856	159	.	6.88686	18.4219	15.9704
chr2	147359000	147360000	chr2	148038000	148039000	chr2	148022782	148052002	H3K27me3_ESC_DMSO_R1_mm10_FPMS32__macs3_peak_13863	208	.	8.10148	23.478	20.8691
chr2	147364000	147365000	chr2	148044000	148045000	chr2	147352695	147378443	H3K27me3_ESC_DMSO_R1_mm10_FPMS32__macs3_peak_13856	159	.	6.88686	18.4219	15.9704
chr2	147364000	147365000	chr2	148044000	148045000	chr2	148022782	148052002	H3K27me3_ESC_DMSO_R1_mm10_FPMS32__macs3_peak_13863	208	.	8.10148	23.478	20.8691
chr2	147374000	147375000	chr2	148042000	148043000	chr2	147352695	147378443	H3K27me3_ESC_DMSO_R1_mm10_FPMS32__macs3_peak_13856	159	.	6.88686	18.4219	15.9704
chr2	147374000	147375000	chr2	148042000	148043000	chr2	148022782	148052002	H3K27me3_ESC_DMSO_R1_mm10_FPMS32__macs3_peak_13863	208	.	8.10148	23.478	20.8691
chr2	157605000	157606000	chr2	157917000	157918000	chr2	157603858	157606292	H3K27me3_ESC_DMSO_R1_mm10_FPMS32__macs3_peak_14038	20	.	3.16038	3.94863	2.04204
chr2	157605000	157606000	chr2	157917000	157918000	chr2	157911597	157918176	H3K27me3_ESC_DMSO_R1_mm10_FPMS32__macs3_peak_14045	106	.	5.51035	12.9804	10.6804
chr2	155515000	155516000	chr2	155624000	155625000	chr2	155513317	155517570	H3K27me3_ESC_DMSO_R1_mm10_FPMS32__macs3_peak_13997	59	.	4.70814	8.12249	5.98945
chr2	155515000	155516000	chr2	155624000	155625000	chr2	155623728	155624052	H3K27me3_ESC_DMSO_R1_mm10_FPMS32__macs3_peak_13999	16	.	2.932	3.51508	1.63664
chr2	158549000	158550000	chr2	158613000	158614000	chr2	158549235	158551589	H3K27me3_ESC_DMSO_R1_mm10_FPMS32__macs3_peak_14065	19	.	3.18815	3.79265	1.90282
chr2	158549000	158550000	chr2	158613000	158614000	chr2	158606215	158621941	H3K27me3_ESC_DMSO_R1_mm10_FPMS32__macs3_peak_14070	143	.	6.73601	16.7835	14.3707
chr2	160369000	160370000	chr2	160578000	160579000	chr2	160357087	160378109	H3K27me3_ESC_DMSO_R1_mm10_FPMS32__macs3_peak_14087	229	.	9.01639	25.6461	22.9804
chr2	160369000	160370000	chr2	160578000	160579000	chr2	160577853	160581194	H3K27me3_ESC_DMSO_R1_mm10_FPMS32__macs3_peak_14103	33	.	3.81465	5.30382	3.3042
chr2	160378000	160379000	chr2	160579000	160580000	chr2	160357087	160378109	H3K27me3_ESC_DMSO_R1_mm10_FPMS32__macs3_peak_14087	229	.	9.01639	25.6461	22.9804
chr2	160378000	160379000	chr2	160579000	160580000	chr2	160577853	160581194	H3K27me3_ESC_DMSO_R1_mm10_FPMS32__macs3_peak_14103	33	.	3.81465	5.30382	3.3042
chr2	163205000	163206000	chr2	163337000	163338000	chr2	163199997	163207053	H3K27me3_ESC_DMSO_R1_mm10_FPMS32__macs3_peak_14133	153	.	6.57689	17.7859	15.342
chr2	163205000	163206000	chr2	163337000	163338000	chr2	163336689	163341973	H3K27me3_ESC_DMSO_R1_mm10_FPMS32__macs3_peak_14140	120	.	6.06888	14.4306	12.0957
chr2	165135000	165136000	chr2	165227000	165228000	chr2	165132717	165135255	H3K27me3_ESC_DMSO_R1_mm10_FPMS32__macs3_peak_14197	33	.	3.70124	5.37273	3.3726
chr2	165135000	165136000	chr2	165227000	165228000	chr2	165227429	165245566	H3K27me3_ESC_DMSO_R1_mm10_FPMS32__macs3_peak_14209	125	.	5.8941	14.8542	12.5218
chr2	167537000	167538000	chr2	167597000	167598000	chr2	167531059	167539513	H3K27me3_ESC_DMSO_R1_mm10_FPMS32__macs3_peak_14273	52	.	3.88226	7.351	5.27488
chr2	167537000	167538000	chr2	167597000	167598000	chr2	167596094	167604750	H3K27me3_ESC_DMSO_R1_mm10_FPMS32__macs3_peak_14279	39	.	3.70992	5.92936	3.90591
chr2	167534000	167535000	chr2	167603000	167604000	chr2	167531059	167539513	H3K27me3_ESC_DMSO_R1_mm10_FPMS32__macs3_peak_14273	52	.	3.88226	7.351	5.27488
chr2	167534000	167535000	chr2	167603000	167604000	chr2	167596094	167604750	H3K27me3_ESC_DMSO_R1_mm10_FPMS32__macs3_peak_14279	39	.	3.70992	5.92936	3.90591
chr2	167685000	167686000	chr2	167894000	167895000	chr2	167685539	167691513	H3K27me3_ESC_DMSO_R1_mm10_FPMS32__macs3_peak_14281	30	.	3.65618	5.05427	3.07813
chr2	167685000	167686000	chr2	167894000	167895000	chr2	167893168	167897014	H3K27me3_ESC_DMSO_R1_mm10_FPMS32__macs3_peak_14283	50	.	4.26812	7.13661	5.03808
chr2	179974000	179975000	chr2	180025000	180026000	chr2	179973868	179975465	H3K27me3_ESC_DMSO_R1_mm10_FPMS32__macs3_peak_14488	54	.	4.46468	7.59581	5.49778
chr2	179974000	179975000	chr2	180025000	180026000	chr2	180025773	180026511	H3K27me3_ESC_DMSO_R1_mm10_FPMS32__macs3_peak_14490	37	.	3.55202	5.77329	3.73268
chr2	180749000	180750000	chr2	180776000	180777000	chr2	180747400	180749118	H3K27me3_ESC_DMSO_R1_mm10_FPMS32__macs3_peak_14520	13	.	2.95853	3.21134	1.37729
chr2	180749000	180750000	chr2	180776000	180777000	chr2	180771076	180782516	H3K27me3_ESC_DMSO_R1_mm10_FPMS32__macs3_peak_14523	229	.	8.77783	25.5968	22.951
chr2	172547000	172548000	chr2	172755000	172756000	chr2	172536382	172554515	H3K27me3_ESC_DMSO_R1_mm10_FPMS32__macs3_peak_14382	137	.	6.12022	16.0977	13.7351
chr2	172547000	172548000	chr2	172755000	172756000	chr2	172755237	172761706	H3K27me3_ESC_DMSO_R1_mm10_FPMS32__macs3_peak_14392	29	.	3.37114	4.94314	2.96606
chr2	172550000	172551000	chr2	172759000	172760000	chr2	172536382	172554515	H3K27me3_ESC_DMSO_R1_mm10_FPMS32__macs3_peak_14382	137	.	6.12022	16.0977	13.7351
chr2	172550000	172551000	chr2	172759000	172760000	chr2	172755237	172761706	H3K27me3_ESC_DMSO_R1_mm10_FPMS32__macs3_peak_14392	29	.	3.37114	4.94314	2.96606
chr2	172659000	172660000	chr2	172779000	172780000	chr2	172659885	172660786	H3K27me3_ESC_DMSO_R1_mm10_FPMS32__macs3_peak_14386	22	.	3.15626	4.20746	2.27412
chr2	172659000	172660000	chr2	172779000	172780000	chr2	172779850	172781811	H3K27me3_ESC_DMSO_R1_mm10_FPMS32__macs3_peak_14393	25	.	3.27195	4.50251	2.54573
chr2	172861000	172862000	chr2	172980000	172981000	chr2	172860886	172862828	H3K27me3_ESC_DMSO_R1_mm10_FPMS32__macs3_peak_14396	39	.	3.91496	6.03976	3.99958
chr2	172861000	172862000	chr2	172980000	172981000	chr2	172978804	172981588	H3K27me3_ESC_DMSO_R1_mm10_FPMS32__macs3_peak_14399	22	.	3.26388	4.12934	2.20179
chr3	51701000	51702000	chr3	52196000	52197000	chr3	51699137	51704298	H3K27me3_ESC_DMSO_R1_mm10_FPMS32__macs3_peak_14793	43	.	3.55853	6.44971	4.38043
chr3	51701000	51702000	chr3	52196000	52197000	chr3	52195116	52196200	H3K27me3_ESC_DMSO_R1_mm10_FPMS32__macs3_peak_14812	40	.	3.97789	6.15787	4.09524
chr3	52043000	52044000	chr3	52209000	52210000	chr3	52041918	52044687	H3K27me3_ESC_DMSO_R1_mm10_FPMS32__macs3_peak_14806	16	.	2.73035	3.57028	1.69013
chr3	52043000	52044000	chr3	52209000	52210000	chr3	52207962	52212255	H3K27me3_ESC_DMSO_R1_mm10_FPMS32__macs3_peak_14813	46	.	4.13077	6.74706	4.68895
chr3	52105000	52106000	chr3	52208000	52209000	chr3	52103173	52107855	H3K27me3_ESC_DMSO_R1_mm10_FPMS32__macs3_peak_14811	113	.	5.19163	13.622	11.3477
chr3	52105000	52106000	chr3	52208000	52209000	chr3	52207962	52212255	H3K27me3_ESC_DMSO_R1_mm10_FPMS32__macs3_peak_14813	46	.	4.13077	6.74706	4.68895
chr3	83128000	83129000	chr3	83272000	83273000	chr3	83123161	83131265	H3K27me3_ESC_DMSO_R1_mm10_FPMS32__macs3_peak_14997	211	.	9.57476	23.8057	21.1909
chr3	83128000	83129000	chr3	83272000	83273000	chr3	83271736	83274250	H3K27me3_ESC_DMSO_R1_mm10_FPMS32__macs3_peak_15001	14	.	2.87201	3.28625	1.43929
chr3	88030000	88031000	chr3	88059000	88060000	chr3	88030955	88032009	H3K27me3_ESC_DMSO_R1_mm10_FPMS32__macs3_peak_15071	17	.	2.80895	3.6576	1.76735
chr3	88030000	88031000	chr3	88059000	88060000	chr3	88059116	88059478	H3K27me3_ESC_DMSO_R1_mm10_FPMS32__macs3_peak_15074	15	.	2.70045	3.41532	1.54926
chr3	88192000	88193000	chr3	88242000	88243000	chr3	88192995	88220739	H3K27me3_ESC_DMSO_R1_mm10_FPMS32__macs3_peak_15076	203	.	7.94149	22.8917	20.3007
chr3	88192000	88193000	chr3	88242000	88243000	chr3	88236724	88242657	H3K27me3_ESC_DMSO_R1_mm10_FPMS32__macs3_peak_15079	75	.	4.54362	9.72435	7.55024
chr3	89317000	89318000	chr3	89353000	89354000	chr3	89317978	89322781	H3K27me3_ESC_DMSO_R1_mm10_FPMS32__macs3_peak_15101	253	.	8.13133	28.0572	25.3098
chr3	89317000	89318000	chr3	89353000	89354000	chr3	89346888	89353888	H3K27me3_ESC_DMSO_R1_mm10_FPMS32__macs3_peak_15102	95	.	6.0362	11.7835	9.53866
chr3	89319000	89320000	chr3	89393000	89394000	chr3	89317978	89322781	H3K27me3_ESC_DMSO_R1_mm10_FPMS32__macs3_peak_15101	253	.	8.13133	28.0572	25.3098
chr3	89319000	89320000	chr3	89393000	89394000	chr3	89391377	89393187	H3K27me3_ESC_DMSO_R1_mm10_FPMS32__macs3_peak_15105	65	.	4.00754	8.6905	6.51677
chr3	87771000	87772000	chr3	87814000	87815000	chr3	87764480	87772842	H3K27me3_ESC_DMSO_R1_mm10_FPMS32__macs3_peak_15059	61	.	4.41347	8.29241	6.19718
chr3	87771000	87772000	chr3	87814000	87815000	chr3	87813904	87821737	H3K27me3_ESC_DMSO_R1_mm10_FPMS32__macs3_peak_15063	43	.	3.75686	6.41546	4.35895
chr3	87970000	87971000	chr3	87986000	87987000	chr3	87967028	87986734	H3K27me3_ESC_DMSO_R1_mm10_FPMS32__macs3_peak_15066	124	.	5.80301	14.8029	12.4769
chr3	87970000	87971000	chr3	87986000	87987000	chr3	87967028	87986734	H3K27me3_ESC_DMSO_R1_mm10_FPMS32__macs3_peak_15066	124	.	5.80301	14.8029	12.4769
chr3	97681000	97682000	chr3	97823000	97824000	chr3	97681282	97681863	H3K27me3_ESC_DMSO_R1_mm10_FPMS32__macs3_peak_15211	38	.	3.33786	5.94033	3.88953
chr3	97681000	97682000	chr3	97823000	97824000	chr3	97822211	97829766	H3K27me3_ESC_DMSO_R1_mm10_FPMS32__macs3_peak_15218	27	.	3.14582	4.75127	2.79096
chr3	97681000	97682000	chr3	97890000	97891000	chr3	97681282	97681863	H3K27me3_ESC_DMSO_R1_mm10_FPMS32__macs3_peak_15211	38	.	3.33786	5.94033	3.88953
chr3	97681000	97682000	chr3	97890000	97891000	chr3	97887827	97893202	H3K27me3_ESC_DMSO_R1_mm10_FPMS32__macs3_peak_15222	52	.	4.47589	7.33241	5.2694
chr3	99238000	99239000	chr3	99257000	99258000	chr3	99231779	99263743	H3K27me3_ESC_DMSO_R1_mm10_FPMS32__macs3_peak_15240	249	.	9.87025	27.6408	24.9112
chr3	99238000	99239000	chr3	99257000	99258000	chr3	99231779	99263743	H3K27me3_ESC_DMSO_R1_mm10_FPMS32__macs3_peak_15240	249	.	9.87025	27.6408	24.9112
chr3	105688000	105689000	chr3	105899000	105900000	chr3	105688644	105689451	H3K27me3_ESC_DMSO_R1_mm10_FPMS32__macs3_peak_15322	31	.	3.10618	5.1904	3.18687
chr3	105688000	105689000	chr3	105899000	105900000	chr3	105898494	105899765	H3K27me3_ESC_DMSO_R1_mm10_FPMS32__macs3_peak_15328	53	.	4.66954	7.46914	5.38553
chr3	107232000	107233000	chr3	107579000	107580000	chr3	107232868	107233339	H3K27me3_ESC_DMSO_R1_mm10_FPMS32__macs3_peak_15343	26	.	3.50522	4.61098	2.64979
chr3	107232000	107233000	chr3	107579000	107580000	chr3	107577928	107601972	H3K27me3_ESC_DMSO_R1_mm10_FPMS32__macs3_peak_15360	188	.	7.89071	21.3898	18.8429
chr3	107517000	107518000	chr3	107595000	107596000	chr3	107513550	107521616	H3K27me3_ESC_DMSO_R1_mm10_FPMS32__macs3_peak_15356	144	.	7.13344	16.8147	14.4206
chr3	107517000	107518000	chr3	107595000	107596000	chr3	107577928	107601972	H3K27me3_ESC_DMSO_R1_mm10_FPMS32__macs3_peak_15360	188	.	7.89071	21.3898	18.8429
chr3	116251000	116252000	chr3	116326000	116327000	chr3	116248319	116256862	H3K27me3_ESC_DMSO_R1_mm10_FPMS32__macs3_peak_15412	164	.	7.15005	18.9256	16.4595
chr3	116251000	116252000	chr3	116326000	116327000	chr3	116325411	116329464	H3K27me3_ESC_DMSO_R1_mm10_FPMS32__macs3_peak_15413	27	.	3.44295	4.71587	2.75912
chr3	127630000	127631000	chr3	129218000	129219000	chr3	127622180	127648083	H3K27me3_ESC_DMSO_R1_mm10_FPMS32__macs3_peak_15483	225	.	9.09141	25.1788	22.5171
chr3	127630000	127631000	chr3	129218000	129219000	chr3	129191016	129230273	H3K27me3_ESC_DMSO_R1_mm10_FPMS32__macs3_peak_15503	262	.	9.72807	28.9773	26.2002
chr3	127631000	127632000	chr3	129200000	129201000	chr3	127622180	127648083	H3K27me3_ESC_DMSO_R1_mm10_FPMS32__macs3_peak_15483	225	.	9.09141	25.1788	22.5171
chr3	127631000	127632000	chr3	129200000	129201000	chr3	129191016	129230273	H3K27me3_ESC_DMSO_R1_mm10_FPMS32__macs3_peak_15503	262	.	9.72807	28.9773	26.2002
chr3	129200000	129201000	chr3	129218000	129219000	chr3	129191016	129230273	H3K27me3_ESC_DMSO_R1_mm10_FPMS32__macs3_peak_15503	262	.	9.72807	28.9773	26.2002
chr3	129200000	129201000	chr3	129218000	129219000	chr3	129191016	129230273	H3K27me3_ESC_DMSO_R1_mm10_FPMS32__macs3_peak_15503	262	.	9.72807	28.9773	26.2002
chr4	22479000	22480000	chr4	22496000	22497000	chr4	22473712	22502017	H3K27me3_ESC_DMSO_R1_mm10_FPMS32__macs3_peak_15814	253	.	9.47388	28.0722	25.3244
chr4	22479000	22480000	chr4	22496000	22497000	chr4	22473712	22502017	H3K27me3_ESC_DMSO_R1_mm10_FPMS32__macs3_peak_15814	253	.	9.47388	28.0722	25.3244
chr4	41522000	41523000	chr4	41706000	41707000	chr4	41516993	41522743	H3K27me3_ESC_DMSO_R1_mm10_FPMS32__macs3_peak_15914	24	.	3.17643	4.3697	2.43503
chr4	41522000	41523000	chr4	41706000	41707000	chr4	41701190	41706452	H3K27me3_ESC_DMSO_R1_mm10_FPMS32__macs3_peak_15927	32	.	3.55533	5.25754	3.25889
chr4	89280000	89281000	chr4	89524000	89525000	chr4	89266077	89314356	H3K27me3_ESC_DMSO_R1_mm10_FPMS32__macs3_peak_16323	172	.	7.28231	19.7519	17.2517
chr4	89280000	89281000	chr4	89524000	89525000	chr4	89520751	89526349	H3K27me3_ESC_DMSO_R1_mm10_FPMS32__macs3_peak_16325	73	.	5.09631	9.49418	7.3626
chr4	89281000	89282000	chr4	89306000	89307000	chr4	89266077	89314356	H3K27me3_ESC_DMSO_R1_mm10_FPMS32__macs3_peak_16323	172	.	7.28231	19.7519	17.2517
chr4	89281000	89282000	chr4	89306000	89307000	chr4	89266077	89314356	H3K27me3_ESC_DMSO_R1_mm10_FPMS32__macs3_peak_16323	172	.	7.28231	19.7519	17.2517
chr4	89293000	89294000	chr4	89524000	89525000	chr4	89266077	89314356	H3K27me3_ESC_DMSO_R1_mm10_FPMS32__macs3_peak_16323	172	.	7.28231	19.7519	17.2517
chr4	89293000	89294000	chr4	89524000	89525000	chr4	89520751	89526349	H3K27me3_ESC_DMSO_R1_mm10_FPMS32__macs3_peak_16325	73	.	5.09631	9.49418	7.3626
chr4	89304000	89305000	chr4	89524000	89525000	chr4	89266077	89314356	H3K27me3_ESC_DMSO_R1_mm10_FPMS32__macs3_peak_16323	172	.	7.28231	19.7519	17.2517
chr4	89304000	89305000	chr4	89524000	89525000	chr4	89520751	89526349	H3K27me3_ESC_DMSO_R1_mm10_FPMS32__macs3_peak_16325	73	.	5.09631	9.49418	7.3626
chr4	89312000	89313000	chr4	89524000	89525000	chr4	89266077	89314356	H3K27me3_ESC_DMSO_R1_mm10_FPMS32__macs3_peak_16323	172	.	7.28231	19.7519	17.2517
chr4	89312000	89313000	chr4	89524000	89525000	chr4	89520751	89526349	H3K27me3_ESC_DMSO_R1_mm10_FPMS32__macs3_peak_16325	73	.	5.09631	9.49418	7.3626
chr4	84546000	84547000	chr4	84673000	84674000	chr4	84545973	84547968	H3K27me3_ESC_DMSO_R1_mm10_FPMS32__macs3_peak_16280	37	.	3.29724	5.77971	3.758
chr4	84546000	84547000	chr4	84673000	84674000	chr4	84673266	84674615	H3K27me3_ESC_DMSO_R1_mm10_FPMS32__macs3_peak_16281	42	.	3.80342	6.32361	4.25994
chr4	114407000	114408000	chr4	114902000	114903000	chr4	114402247	114412680	H3K27me3_ESC_DMSO_R1_mm10_FPMS32__macs3_peak_16512	114	.	6.51255	13.7792	11.4798
chr4	114407000	114408000	chr4	114902000	114903000	chr4	114894509	114917034	H3K27me3_ESC_DMSO_R1_mm10_FPMS32__macs3_peak_16541	328	.	11.7353	35.7774	32.8068
chr4	114406000	114407000	chr4	114926000	114927000	chr4	114402247	114412680	H3K27me3_ESC_DMSO_R1_mm10_FPMS32__macs3_peak_16512	114	.	6.51255	13.7792	11.4798
chr4	114406000	114407000	chr4	114926000	114927000	chr4	114918670	114931640	H3K27me3_ESC_DMSO_R1_mm10_FPMS32__macs3_peak_16542	212	.	9.23099	23.8439	21.2294
chr4	114407000	114408000	chr4	114845000	114846000	chr4	114402247	114412680	H3K27me3_ESC_DMSO_R1_mm10_FPMS32__macs3_peak_16512	114	.	6.51255	13.7792	11.4798
chr4	114407000	114408000	chr4	114845000	114846000	chr4	114836077	114847132	H3K27me3_ESC_DMSO_R1_mm10_FPMS32__macs3_peak_16535	113	.	5.8181	13.7003	11.3925
chr4	114648000	114649000	chr4	114913000	114914000	chr4	114648365	114652811	H3K27me3_ESC_DMSO_R1_mm10_FPMS32__macs3_peak_16520	34	.	3.63353	5.39855	3.4055
chr4	114648000	114649000	chr4	114913000	114914000	chr4	114894509	114917034	H3K27me3_ESC_DMSO_R1_mm10_FPMS32__macs3_peak_16541	328	.	11.7353	35.7774	32.8068
chr4	114648000	114649000	chr4	114947000	114948000	chr4	114648365	114652811	H3K27me3_ESC_DMSO_R1_mm10_FPMS32__macs3_peak_16520	34	.	3.63353	5.39855	3.4055
chr4	114648000	114649000	chr4	114947000	114948000	chr4	114945199	114947030	H3K27me3_ESC_DMSO_R1_mm10_FPMS32__macs3_peak_16544	18	.	3.12105	3.76318	1.86787
chr4	114649000	114650000	chr4	114924000	114925000	chr4	114648365	114652811	H3K27me3_ESC_DMSO_R1_mm10_FPMS32__macs3_peak_16520	34	.	3.63353	5.39855	3.4055
chr4	114649000	114650000	chr4	114924000	114925000	chr4	114918670	114931640	H3K27me3_ESC_DMSO_R1_mm10_FPMS32__macs3_peak_16542	212	.	9.23099	23.8439	21.2294
chr4	114664000	114665000	chr4	114945000	114946000	chr4	114663666	114671141	H3K27me3_ESC_DMSO_R1_mm10_FPMS32__macs3_peak_16522	50	.	4.29517	7.13742	5.0402
chr4	114664000	114665000	chr4	114945000	114946000	chr4	114945199	114947030	H3K27me3_ESC_DMSO_R1_mm10_FPMS32__macs3_peak_16544	18	.	3.12105	3.76318	1.86787
chr4	114665000	114666000	chr4	114910000	114911000	chr4	114663666	114671141	H3K27me3_ESC_DMSO_R1_mm10_FPMS32__macs3_peak_16522	50	.	4.29517	7.13742	5.0402
chr4	114665000	114666000	chr4	114910000	114911000	chr4	114894509	114917034	H3K27me3_ESC_DMSO_R1_mm10_FPMS32__macs3_peak_16541	328	.	11.7353	35.7774	32.8068
chr4	114666000	114667000	chr4	114841000	114842000	chr4	114663666	114671141	H3K27me3_ESC_DMSO_R1_mm10_FPMS32__macs3_peak_16522	50	.	4.29517	7.13742	5.0402
chr4	114666000	114667000	chr4	114841000	114842000	chr4	114836077	114847132	H3K27me3_ESC_DMSO_R1_mm10_FPMS32__macs3_peak_16535	113	.	5.8181	13.7003	11.3925
chr4	114666000	114667000	chr4	114899000	114900000	chr4	114663666	114671141	H3K27me3_ESC_DMSO_R1_mm10_FPMS32__macs3_peak_16522	50	.	4.29517	7.13742	5.0402
chr4	114666000	114667000	chr4	114899000	114900000	chr4	114894509	114917034	H3K27me3_ESC_DMSO_R1_mm10_FPMS32__macs3_peak_16541	328	.	11.7353	35.7774	32.8068
chr4	114666000	114667000	chr4	114924000	114925000	chr4	114663666	114671141	H3K27me3_ESC_DMSO_R1_mm10_FPMS32__macs3_peak_16522	50	.	4.29517	7.13742	5.0402
chr4	114666000	114667000	chr4	114924000	114925000	chr4	114918670	114931640	H3K27me3_ESC_DMSO_R1_mm10_FPMS32__macs3_peak_16542	212	.	9.23099	23.8439	21.2294
chr4	114843000	114844000	chr4	114903000	114904000	chr4	114836077	114847132	H3K27me3_ESC_DMSO_R1_mm10_FPMS32__macs3_peak_16535	113	.	5.8181	13.7003	11.3925
chr4	114843000	114844000	chr4	114903000	114904000	chr4	114894509	114917034	H3K27me3_ESC_DMSO_R1_mm10_FPMS32__macs3_peak_16541	328	.	11.7353	35.7774	32.8068
chr4	114843000	114844000	chr4	114907000	114908000	chr4	114836077	114847132	H3K27me3_ESC_DMSO_R1_mm10_FPMS32__macs3_peak_16535	113	.	5.8181	13.7003	11.3925
chr4	114843000	114844000	chr4	114907000	114908000	chr4	114894509	114917034	H3K27me3_ESC_DMSO_R1_mm10_FPMS32__macs3_peak_16541	328	.	11.7353	35.7774	32.8068
chr4	114843000	114844000	chr4	114925000	114926000	chr4	114836077	114847132	H3K27me3_ESC_DMSO_R1_mm10_FPMS32__macs3_peak_16535	113	.	5.8181	13.7003	11.3925
chr4	114843000	114844000	chr4	114925000	114926000	chr4	114918670	114931640	H3K27me3_ESC_DMSO_R1_mm10_FPMS32__macs3_peak_16542	212	.	9.23099	23.8439	21.2294
chr4	114843000	114844000	chr4	115056000	115057000	chr4	114836077	114847132	H3K27me3_ESC_DMSO_R1_mm10_FPMS32__macs3_peak_16535	113	.	5.8181	13.7003	11.3925
chr4	114843000	114844000	chr4	115056000	115057000	chr4	115049340	115068856	H3K27me3_ESC_DMSO_R1_mm10_FPMS32__macs3_peak_16546	224	.	8.43755	25.0958	22.4307
chr4	114903000	114904000	chr4	114925000	114926000	chr4	114894509	114917034	H3K27me3_ESC_DMSO_R1_mm10_FPMS32__macs3_peak_16541	328	.	11.7353	35.7774	32.8068
chr4	114903000	114904000	chr4	114925000	114926000	chr4	114918670	114931640	H3K27me3_ESC_DMSO_R1_mm10_FPMS32__macs3_peak_16542	212	.	9.23099	23.8439	21.2294
chr4	114906000	114907000	chr4	115057000	115058000	chr4	114894509	114917034	H3K27me3_ESC_DMSO_R1_mm10_FPMS32__macs3_peak_16541	328	.	11.7353	35.7774	32.8068
chr4	114906000	114907000	chr4	115057000	115058000	chr4	115049340	115068856	H3K27me3_ESC_DMSO_R1_mm10_FPMS32__macs3_peak_16546	224	.	8.43755	25.0958	22.4307
chr4	114910000	114911000	chr4	114925000	114926000	chr4	114894509	114917034	H3K27me3_ESC_DMSO_R1_mm10_FPMS32__macs3_peak_16541	328	.	11.7353	35.7774	32.8068
chr4	114910000	114911000	chr4	114925000	114926000	chr4	114918670	114931640	H3K27me3_ESC_DMSO_R1_mm10_FPMS32__macs3_peak_16542	212	.	9.23099	23.8439	21.2294
chr4	114925000	114926000	chr4	115057000	115058000	chr4	114918670	114931640	H3K27me3_ESC_DMSO_R1_mm10_FPMS32__macs3_peak_16542	212	.	9.23099	23.8439	21.2294
chr4	114925000	114926000	chr4	115057000	115058000	chr4	115049340	115068856	H3K27me3_ESC_DMSO_R1_mm10_FPMS32__macs3_peak_16546	224	.	8.43755	25.0958	22.4307
chr4	115062000	115063000	chr4	115939000	115940000	chr4	115049340	115068856	H3K27me3_ESC_DMSO_R1_mm10_FPMS32__macs3_peak_16546	224	.	8.43755	25.0958	22.4307
chr4	115062000	115063000	chr4	115939000	115940000	chr4	115927383	115947037	H3K27me3_ESC_DMSO_R1_mm10_FPMS32__macs3_peak_16563	168	.	7.20713	19.3312	16.8439
chr4	115731000	115732000	chr4	115901000	115902000	chr4	115730127	115731540	H3K27me3_ESC_DMSO_R1_mm10_FPMS32__macs3_peak_16552	44	.	3.9143	6.52466	4.44212
chr4	115731000	115732000	chr4	115901000	115902000	chr4	115896135	115910027	H3K27me3_ESC_DMSO_R1_mm10_FPMS32__macs3_peak_16558	95	.	5.52853	11.778	9.5356
chr4	115899000	115900000	chr4	115938000	115939000	chr4	115896135	115910027	H3K27me3_ESC_DMSO_R1_mm10_FPMS32__macs3_peak_16558	95	.	5.52853	11.778	9.5356
chr4	115899000	115900000	chr4	115938000	115939000	chr4	115927383	115947037	H3K27me3_ESC_DMSO_R1_mm10_FPMS32__macs3_peak_16563	168	.	7.20713	19.3312	16.8439
chr4	115902000	115903000	chr4	115981000	115982000	chr4	115896135	115910027	H3K27me3_ESC_DMSO_R1_mm10_FPMS32__macs3_peak_16558	95	.	5.52853	11.778	9.5356
chr4	115902000	115903000	chr4	115981000	115982000	chr4	115959853	115983414	H3K27me3_ESC_DMSO_R1_mm10_FPMS32__macs3_peak_16563	168	.	7.20713	19.3312	16.8439
chr4	115939000	115940000	chr4	115979000	115980000	chr4	115927383	115947037	H3K27me3_ESC_DMSO_R1_mm10_FPMS32__macs3_peak_16563	168	.	7.20713	19.3312	16.8439
chr4	115939000	115940000	chr4	115979000	115980000	chr4	115959853	115983414	H3K27me3_ESC_DMSO_R1_mm10_FPMS32__macs3_peak_16563	168	.	7.20713	19.3312	16.8439
chr4	109657000	109658000	chr4	109980000	109981000	chr4	109653262	109668782	H3K27me3_ESC_DMSO_R1_mm10_FPMS32__macs3_peak_16491	253	.	9.35666	28.146	25.3836
chr4	109657000	109658000	chr4	109980000	109981000	chr4	109970802	109989615	H3K27me3_ESC_DMSO_R1_mm10_FPMS32__macs3_peak_16492	285	.	9.54739	31.3994	28.5769
chr4	109665000	109666000	chr4	109981000	109982000	chr4	109653262	109668782	H3K27me3_ESC_DMSO_R1_mm10_FPMS32__macs3_peak_16491	253	.	9.35666	28.146	25.3836
chr4	109665000	109666000	chr4	109981000	109982000	chr4	109970802	109989615	H3K27me3_ESC_DMSO_R1_mm10_FPMS32__macs3_peak_16492	285	.	9.54739	31.3994	28.5769
chr4	120268000	120269000	chr4	120359000	120360000	chr4	120253499	120274324	H3K27me3_ESC_DMSO_R1_mm10_FPMS32__macs3_peak_16659	108	.	5.86997	13.0647	10.8021
chr4	120268000	120269000	chr4	120359000	120360000	chr4	120356267	120359083	H3K27me3_ESC_DMSO_R1_mm10_FPMS32__macs3_peak_16670	22	.	2.78496	4.19242	2.26082
chr4	120589000	120590000	chr4	120747000	120748000	chr4	120587003	120592676	H3K27me3_ESC_DMSO_R1_mm10_FPMS32__macs3_peak_16677	26	.	3.54107	4.60464	2.65485
chr4	120589000	120590000	chr4	120747000	120748000	chr4	120726673	120753133	H3K27me3_ESC_DMSO_R1_mm10_FPMS32__macs3_peak_16686	116	.	6.16008	13.9924	11.6853
chr4	116842000	116843000	chr4	116875000	116876000	chr4	116838512	116842907	H3K27me3_ESC_DMSO_R1_mm10_FPMS32__macs3_peak_16573	50	.	4.01152	7.1483	5.04224
chr4	116842000	116843000	chr4	116875000	116876000	chr4	116874763	116880818	H3K27me3_ESC_DMSO_R1_mm10_FPMS32__macs3_peak_16575	101	.	5.04575	12.4586	10.1775
chr4	117304000	117305000	chr4	117495000	117496000	chr4	117303830	117306472	H3K27me3_ESC_DMSO_R1_mm10_FPMS32__macs3_peak_16579	98	.	5.43819	12.0876	9.80849
chr4	117304000	117305000	chr4	117495000	117496000	chr4	117483415	117500046	H3K27me3_ESC_DMSO_R1_mm10_FPMS32__macs3_peak_16587	129	.	5.85552	15.3191	12.9703
chr4	117314000	117315000	chr4	117510000	117511000	chr4	117314107	117320831	H3K27me3_ESC_DMSO_R1_mm10_FPMS32__macs3_peak_16581	24	.	2.92864	4.35029	2.41249
chr4	117314000	117315000	chr4	117510000	117511000	chr4	117508128	117510379	H3K27me3_ESC_DMSO_R1_mm10_FPMS32__macs3_peak_16589	19	.	3.07164	3.8323	1.93299
chr4	123952000	123953000	chr4	124149000	124150000	chr4	123952033	123953108	H3K27me3_ESC_DMSO_R1_mm10_FPMS32__macs3_peak_16732	12	.	2.86622	3.11528	1.28413
chr4	123952000	123953000	chr4	124149000	124150000	chr4	124149940	124153379	H3K27me3_ESC_DMSO_R1_mm10_FPMS32__macs3_peak_16745	23	.	3.47644	4.32358	2.39681
chr4	124575000	124576000	chr4	124658000	124659000	chr4	124571063	124578983	H3K27me3_ESC_DMSO_R1_mm10_FPMS32__macs3_peak_16767	90	.	5.62641	11.306	9.06974
chr4	124575000	124576000	chr4	124658000	124659000	chr4	124653906	124665985	H3K27me3_ESC_DMSO_R1_mm10_FPMS32__macs3_peak_16781	163	.	6.91857	18.7788	16.3231
chr4	124615000	124616000	chr4	124656000	124657000	chr4	124615625	124615922	H3K27me3_ESC_DMSO_R1_mm10_FPMS32__macs3_peak_16774	21	.	3.27164	4.12092	2.19072
chr4	124615000	124616000	chr4	124656000	124657000	chr4	124653906	124665985	H3K27me3_ESC_DMSO_R1_mm10_FPMS32__macs3_peak_16781	163	.	6.91857	18.7788	16.3231
chr4	126602000	126603000	chr4	126665000	126666000	chr4	126602915	126604399	H3K27me3_ESC_DMSO_R1_mm10_FPMS32__macs3_peak_16853	17	.	3.01535	3.60822	1.72983
chr4	126602000	126603000	chr4	126665000	126666000	chr4	126663641	126665523	H3K27me3_ESC_DMSO_R1_mm10_FPMS32__macs3_peak_16858	20	.	3.25716	4.00207	2.09904
chr4	131916000	131917000	chr4	132078000	132079000	chr4	131912590	131925498	H3K27me3_ESC_DMSO_R1_mm10_FPMS32__macs3_peak_16977	131	.	5.92175	15.5395	13.1671
chr4	131916000	131917000	chr4	132078000	132079000	chr4	132078488	132083707	H3K27me3_ESC_DMSO_R1_mm10_FPMS32__macs3_peak_16982	17	.	2.84504	3.66974	1.78219
chr4	131919000	131920000	chr4	132048000	132049000	chr4	131912590	131925498	H3K27me3_ESC_DMSO_R1_mm10_FPMS32__macs3_peak_16977	131	.	5.92175	15.5395	13.1671
chr4	131919000	131920000	chr4	132048000	132049000	chr4	132045055	132052342	H3K27me3_ESC_DMSO_R1_mm10_FPMS32__macs3_peak_16980	99	.	5.1938	12.1844	9.90008
chr4	134958000	134959000	chr4	135140000	135141000	chr4	134957233	134959086	H3K27me3_ESC_DMSO_R1_mm10_FPMS32__macs3_peak_17037	29	.	3.58077	4.93622	2.96205
chr4	134958000	134959000	chr4	135140000	135141000	chr4	135136817	135143572	H3K27me3_ESC_DMSO_R1_mm10_FPMS32__macs3_peak_17041	44	.	3.77223	6.52496	4.46935
chr4	128615000	128616000	chr4	128708000	128709000	chr4	128615083	128618485	H3K27me3_ESC_DMSO_R1_mm10_FPMS32__macs3_peak_16878	27	.	3.68198	4.73961	2.77654
chr4	128615000	128616000	chr4	128708000	128709000	chr4	128706796	128710529	H3K27me3_ESC_DMSO_R1_mm10_FPMS32__macs3_peak_16884	17	.	3.11498	3.58371	1.71304
chr4	129961000	129962000	chr4	129983000	129984000	chr4	129961447	129961869	H3K27me3_ESC_DMSO_R1_mm10_FPMS32__macs3_peak_16923	17	.	2.80103	3.67074	1.77874
chr4	129961000	129962000	chr4	129983000	129984000	chr4	129978378	129998791	H3K27me3_ESC_DMSO_R1_mm10_FPMS32__macs3_peak_16927	114	.	5.54183	13.7313	11.4469
chr4	139705000	139706000	chr4	139812000	139813000	chr4	139704366	139705547	H3K27me3_ESC_DMSO_R1_mm10_FPMS32__macs3_peak_17162	13	.	2.93594	3.19305	1.34525
chr4	139705000	139706000	chr4	139812000	139813000	chr4	139807135	139846760	H3K27me3_ESC_DMSO_R1_mm10_FPMS32__macs3_peak_17168	244	.	9.33419	27.1503	24.4402
chr4	139822000	139823000	chr4	139833000	139834000	chr4	139807135	139846760	H3K27me3_ESC_DMSO_R1_mm10_FPMS32__macs3_peak_17168	244	.	9.33419	27.1503	24.4402
chr4	139822000	139823000	chr4	139833000	139834000	chr4	139807135	139846760	H3K27me3_ESC_DMSO_R1_mm10_FPMS32__macs3_peak_17168	244	.	9.33419	27.1503	24.4402
chr4	137680000	137681000	chr4	137799000	137800000	chr4	137679455	137682586	H3K27me3_ESC_DMSO_R1_mm10_FPMS32__macs3_peak_17107	112	.	6.12507	13.5994	11.2566
chr4	137680000	137681000	chr4	137799000	137800000	chr4	137797303	137799871	H3K27me3_ESC_DMSO_R1_mm10_FPMS32__macs3_peak_17111	33	.	3.35762	5.36218	3.35926
chr4	137731000	137732000	chr4	137798000	137799000	chr4	137730985	137732695	H3K27me3_ESC_DMSO_R1_mm10_FPMS32__macs3_peak_17110	27	.	3.28403	4.75123	2.7901
chr4	137731000	137732000	chr4	137798000	137799000	chr4	137797303	137799871	H3K27me3_ESC_DMSO_R1_mm10_FPMS32__macs3_peak_17111	33	.	3.35762	5.36218	3.35926
chr4	148171000	148172000	chr4	148288000	148289000	chr4	148171638	148177797	H3K27me3_ESC_DMSO_R1_mm10_FPMS32__macs3_peak_17273	53	.	3.95941	7.48826	5.39348
chr4	148171000	148172000	chr4	148288000	148289000	chr4	148283884	148288062	H3K27me3_ESC_DMSO_R1_mm10_FPMS32__macs3_peak_17280	82	.	5.44017	10.3973	8.23279
chr4	148172000	148173000	chr4	148278000	148279000	chr4	148171638	148177797	H3K27me3_ESC_DMSO_R1_mm10_FPMS32__macs3_peak_17273	53	.	3.95941	7.48826	5.39348
chr4	148172000	148173000	chr4	148278000	148279000	chr4	148268585	148278919	H3K27me3_ESC_DMSO_R1_mm10_FPMS32__macs3_peak_17279	92	.	5.57542	11.4464	9.21935
chr4	148272000	148273000	chr4	148388000	148389000	chr4	148268585	148278919	H3K27me3_ESC_DMSO_R1_mm10_FPMS32__macs3_peak_17279	92	.	5.57542	11.4464	9.21935
chr4	148272000	148273000	chr4	148388000	148389000	chr4	148388483	148388888	H3K27me3_ESC_DMSO_R1_mm10_FPMS32__macs3_peak_17281	12	.	2.88745	3.13381	1.29307
chr4	148289000	148290000	chr4	148406000	148407000	chr4	148289746	148290623	H3K27me3_ESC_DMSO_R1_mm10_FPMS32__macs3_peak_17280	82	.	5.44017	10.3973	8.23279
chr4	148289000	148290000	chr4	148406000	148407000	chr4	148402197	148406567	H3K27me3_ESC_DMSO_R1_mm10_FPMS32__macs3_peak_17283	35	.	3.64041	5.60477	3.58769
chr4	148806000	148807000	chr4	148902000	148903000	chr4	148802944	148812338	H3K27me3_ESC_DMSO_R1_mm10_FPMS32__macs3_peak_17289	161	.	7.31228	18.5635	16.1095
chr4	148806000	148807000	chr4	148902000	148903000	chr4	148901531	148903662	H3K27me3_ESC_DMSO_R1_mm10_FPMS32__macs3_peak_17298	107	.	5.41616	13.0593	10.7714
chr4	148808000	148809000	chr4	148951000	148952000	chr4	148802944	148812338	H3K27me3_ESC_DMSO_R1_mm10_FPMS32__macs3_peak_17289	161	.	7.31228	18.5635	16.1095
chr4	148808000	148809000	chr4	148951000	148952000	chr4	148950672	148953928	H3K27me3_ESC_DMSO_R1_mm10_FPMS32__macs3_peak_17300	108	.	5.73962	13.2049	10.8822
chr4	150035000	150036000	chr4	150098000	150099000	chr4	150025463	150035502	H3K27me3_ESC_DMSO_R1_mm10_FPMS32__macs3_peak_17325	186	.	8.43392	21.1807	18.6395
chr4	150035000	150036000	chr4	150098000	150099000	chr4	150097912	150102927	H3K27me3_ESC_DMSO_R1_mm10_FPMS32__macs3_peak_17332	37	.	3.70742	5.81824	3.79444
chr4	154357000	154358000	chr4	154639000	154640000	chr4	154357633	154358582	H3K27me3_ESC_DMSO_R1_mm10_FPMS32__macs3_peak_17438	14	.	2.69582	3.28209	1.43103
chr4	154357000	154358000	chr4	154639000	154640000	chr4	154626520	154648032	H3K27me3_ESC_DMSO_R1_mm10_FPMS32__macs3_peak_17463	224	.	8.26349	25.1297	22.4895
chr4	154639000	154640000	chr4	154675000	154676000	chr4	154626520	154648032	H3K27me3_ESC_DMSO_R1_mm10_FPMS32__macs3_peak_17463	224	.	8.26349	25.1297	22.4895
chr4	154639000	154640000	chr4	154675000	154676000	chr4	154675583	154676425	H3K27me3_ESC_DMSO_R1_mm10_FPMS32__macs3_peak_17465	25	.	3.39362	4.51142	2.56285
chr5	24528000	24529000	chr5	24599000	24600000	chr5	24521272	24533286	H3K27me3_ESC_DMSO_R1_mm10_FPMS32__macs3_peak_17623	200	.	6.59791	22.5831	20.0175
chr5	24528000	24529000	chr5	24599000	24600000	chr5	24597816	24608295	H3K27me3_ESC_DMSO_R1_mm10_FPMS32__macs3_peak_17625	150	.	6.28169	17.4805	15.0375
chr5	28121000	28122000	chr5	28159000	28160000	chr5	28116315	28133263	H3K27me3_ESC_DMSO_R1_mm10_FPMS32__macs3_peak_17664	174	.	8.05082	19.949	17.4583
chr5	28121000	28122000	chr5	28159000	28160000	chr5	28152516	28181617	H3K27me3_ESC_DMSO_R1_mm10_FPMS32__macs3_peak_17667	218	.	8.24468	24.4956	21.8656
chr5	28122000	28123000	chr5	28167000	28168000	chr5	28116315	28133263	H3K27me3_ESC_DMSO_R1_mm10_FPMS32__macs3_peak_17664	174	.	8.05082	19.949	17.4583
chr5	28122000	28123000	chr5	28167000	28168000	chr5	28152516	28181617	H3K27me3_ESC_DMSO_R1_mm10_FPMS32__macs3_peak_17667	218	.	8.24468	24.4956	21.8656
chr5	28122000	28123000	chr5	28459000	28460000	chr5	28116315	28133263	H3K27me3_ESC_DMSO_R1_mm10_FPMS32__macs3_peak_17664	174	.	8.05082	19.949	17.4583
chr5	28122000	28123000	chr5	28459000	28460000	chr5	28454820	28469519	H3K27me3_ESC_DMSO_R1_mm10_FPMS32__macs3_peak_17676	348	.	10.7794	37.9167	34.8887
chr5	28159000	28160000	chr5	28460000	28461000	chr5	28152516	28181617	H3K27me3_ESC_DMSO_R1_mm10_FPMS32__macs3_peak_17667	218	.	8.24468	24.4956	21.8656
chr5	28159000	28160000	chr5	28460000	28461000	chr5	28454820	28469519	H3K27me3_ESC_DMSO_R1_mm10_FPMS32__macs3_peak_17676	348	.	10.7794	37.9167	34.8887
chr5	28163000	28164000	chr5	28461000	28462000	chr5	28152516	28181617	H3K27me3_ESC_DMSO_R1_mm10_FPMS32__macs3_peak_17667	218	.	8.24468	24.4956	21.8656
chr5	28163000	28164000	chr5	28461000	28462000	chr5	28454820	28469519	H3K27me3_ESC_DMSO_R1_mm10_FPMS32__macs3_peak_17676	348	.	10.7794	37.9167	34.8887
chr5	28460000	28461000	chr5	29476000	29477000	chr5	28454820	28469519	H3K27me3_ESC_DMSO_R1_mm10_FPMS32__macs3_peak_17676	348	.	10.7794	37.9167	34.8887
chr5	28460000	28461000	chr5	29476000	29477000	chr5	29465661	29490048	H3K27me3_ESC_DMSO_R1_mm10_FPMS32__macs3_peak_17683	254	.	9.0448	28.2138	25.4674
chr5	33434000	33435000	chr5	33596000	33597000	chr5	33419965	33488241	H3K27me3_ESC_DMSO_R1_mm10_FPMS32__macs3_peak_17746	113	.	5.67471	13.6421	11.3452
chr5	33434000	33435000	chr5	33596000	33597000	chr5	33596746	33597106	H3K27me3_ESC_DMSO_R1_mm10_FPMS32__macs3_peak_17755	15	.	2.87088	3.4261	1.56827
chr5	33694000	33695000	chr5	33720000	33721000	chr5	33687870	33703162	H3K27me3_ESC_DMSO_R1_mm10_FPMS32__macs3_peak_17757	90	.	5.26206	11.291	9.05397
chr5	33694000	33695000	chr5	33720000	33721000	chr5	33718170	33733891	H3K27me3_ESC_DMSO_R1_mm10_FPMS32__macs3_peak_17762	197	.	7.68649	22.3209	19.7547
chr5	35279000	35280000	chr5	35392000	35393000	chr5	35274644	35285238	H3K27me3_ESC_DMSO_R1_mm10_FPMS32__macs3_peak_17800	183	.	7.64458	20.8515	18.3268
chr5	35279000	35280000	chr5	35392000	35393000	chr5	35377637	35406414	H3K27me3_ESC_DMSO_R1_mm10_FPMS32__macs3_peak_17806	309	.	10.1666	33.8299	30.9184
chr5	35279000	35280000	chr5	35398000	35399000	chr5	35274644	35285238	H3K27me3_ESC_DMSO_R1_mm10_FPMS32__macs3_peak_17800	183	.	7.64458	20.8515	18.3268
chr5	35279000	35280000	chr5	35398000	35399000	chr5	35377637	35406414	H3K27me3_ESC_DMSO_R1_mm10_FPMS32__macs3_peak_17806	309	.	10.1666	33.8299	30.9184
chr5	35389000	35390000	chr5	35399000	35400000	chr5	35377637	35406414	H3K27me3_ESC_DMSO_R1_mm10_FPMS32__macs3_peak_17806	309	.	10.1666	33.8299	30.9184
chr5	35389000	35390000	chr5	35399000	35400000	chr5	35377637	35406414	H3K27me3_ESC_DMSO_R1_mm10_FPMS32__macs3_peak_17806	309	.	10.1666	33.8299	30.9184
chr5	37828000	37829000	chr5	38159000	38160000	chr5	37812752	37835299	H3K27me3_ESC_DMSO_R1_mm10_FPMS32__macs3_peak_17862	283	.	8.87384	31.1577	28.3285
chr5	37828000	37829000	chr5	38159000	38160000	chr5	38155851	38164730	H3K27me3_ESC_DMSO_R1_mm10_FPMS32__macs3_peak_17888	163	.	7.92831	18.8578	16.3935
chr5	66746000	66747000	chr5	66997000	66998000	chr5	66742697	66751879	H3K27me3_ESC_DMSO_R1_mm10_FPMS32__macs3_peak_18020	104	.	6.08239	12.7269	10.4565
chr5	66746000	66747000	chr5	66997000	66998000	chr5	66997292	66999267	H3K27me3_ESC_DMSO_R1_mm10_FPMS32__macs3_peak_18023	46	.	3.97617	6.71978	4.62558
chr5	67096000	67097000	chr5	67217000	67218000	chr5	67089047	67109361	H3K27me3_ESC_DMSO_R1_mm10_FPMS32__macs3_peak_18025	203	.	7.73693	22.9564	20.3848
chr5	67096000	67097000	chr5	67217000	67218000	chr5	67211576	67235002	H3K27me3_ESC_DMSO_R1_mm10_FPMS32__macs3_peak_18030	150	.	6.77593	17.5072	15.0723
chr5	67097000	67098000	chr5	67230000	67231000	chr5	67089047	67109361	H3K27me3_ESC_DMSO_R1_mm10_FPMS32__macs3_peak_18025	203	.	7.73693	22.9564	20.3848
chr5	67097000	67098000	chr5	67230000	67231000	chr5	67211576	67235002	H3K27me3_ESC_DMSO_R1_mm10_FPMS32__macs3_peak_18030	150	.	6.77593	17.5072	15.0723
chr5	74943000	74944000	chr5	75146000	75147000	chr5	74938891	74952599	H3K27me3_ESC_DMSO_R1_mm10_FPMS32__macs3_peak_18087	91	.	5.55203	11.4533	9.1975
chr5	74943000	74944000	chr5	75146000	75147000	chr5	75138871	75157051	H3K27me3_ESC_DMSO_R1_mm10_FPMS32__macs3_peak_18100	202	.	7.53628	22.84	20.2575
chr5	74945000	74946000	chr5	75153000	75154000	chr5	74938891	74952599	H3K27me3_ESC_DMSO_R1_mm10_FPMS32__macs3_peak_18087	91	.	5.55203	11.4533	9.1975
chr5	74945000	74946000	chr5	75153000	75154000	chr5	75138871	75157051	H3K27me3_ESC_DMSO_R1_mm10_FPMS32__macs3_peak_18100	202	.	7.53628	22.84	20.2575
chr5	74944000	74945000	chr5	75084000	75085000	chr5	74938891	74952599	H3K27me3_ESC_DMSO_R1_mm10_FPMS32__macs3_peak_18087	91	.	5.55203	11.4533	9.1975
chr5	74944000	74945000	chr5	75084000	75085000	chr5	75064103	75088169	H3K27me3_ESC_DMSO_R1_mm10_FPMS32__macs3_peak_18092	295	.	9.97582	32.3697	29.5059
chr5	74945000	74946000	chr5	75072000	75073000	chr5	74938891	74952599	H3K27me3_ESC_DMSO_R1_mm10_FPMS32__macs3_peak_18087	91	.	5.55203	11.4533	9.1975
chr5	74945000	74946000	chr5	75072000	75073000	chr5	75064103	75088169	H3K27me3_ESC_DMSO_R1_mm10_FPMS32__macs3_peak_18092	295	.	9.97582	32.3697	29.5059
chr5	74946000	74947000	chr5	75067000	75068000	chr5	74938891	74952599	H3K27me3_ESC_DMSO_R1_mm10_FPMS32__macs3_peak_18087	91	.	5.55203	11.4533	9.1975
chr5	74946000	74947000	chr5	75067000	75068000	chr5	75064103	75088169	H3K27me3_ESC_DMSO_R1_mm10_FPMS32__macs3_peak_18092	295	.	9.97582	32.3697	29.5059
chr5	74946000	74947000	chr5	75076000	75077000	chr5	74938891	74952599	H3K27me3_ESC_DMSO_R1_mm10_FPMS32__macs3_peak_18087	91	.	5.55203	11.4533	9.1975
chr5	74946000	74947000	chr5	75076000	75077000	chr5	75064103	75088169	H3K27me3_ESC_DMSO_R1_mm10_FPMS32__macs3_peak_18092	295	.	9.97582	32.3697	29.5059
chr5	74947000	74948000	chr5	75080000	75081000	chr5	74938891	74952599	H3K27me3_ESC_DMSO_R1_mm10_FPMS32__macs3_peak_18087	91	.	5.55203	11.4533	9.1975
chr5	74947000	74948000	chr5	75080000	75081000	chr5	75064103	75088169	H3K27me3_ESC_DMSO_R1_mm10_FPMS32__macs3_peak_18092	295	.	9.97582	32.3697	29.5059
chr5	75069000	75070000	chr5	75153000	75154000	chr5	75064103	75088169	H3K27me3_ESC_DMSO_R1_mm10_FPMS32__macs3_peak_18092	295	.	9.97582	32.3697	29.5059
chr5	75069000	75070000	chr5	75153000	75154000	chr5	75138871	75157051	H3K27me3_ESC_DMSO_R1_mm10_FPMS32__macs3_peak_18100	202	.	7.53628	22.84	20.2575
chr5	75076000	75077000	chr5	75151000	75152000	chr5	75064103	75088169	H3K27me3_ESC_DMSO_R1_mm10_FPMS32__macs3_peak_18092	295	.	9.97582	32.3697	29.5059
chr5	75076000	75077000	chr5	75151000	75152000	chr5	75138871	75157051	H3K27me3_ESC_DMSO_R1_mm10_FPMS32__macs3_peak_18100	202	.	7.53628	22.84	20.2575
chr5	75084000	75085000	chr5	75154000	75155000	chr5	75064103	75088169	H3K27me3_ESC_DMSO_R1_mm10_FPMS32__macs3_peak_18092	295	.	9.97582	32.3697	29.5059
chr5	75084000	75085000	chr5	75154000	75155000	chr5	75138871	75157051	H3K27me3_ESC_DMSO_R1_mm10_FPMS32__macs3_peak_18100	202	.	7.53628	22.84	20.2575
chr5	98169000	98170000	chr5	98184000	98185000	chr5	98164595	98193018	H3K27me3_ESC_DMSO_R1_mm10_FPMS32__macs3_peak_18220	264	.	10.3721	29.2305	26.4464
chr5	98169000	98170000	chr5	98184000	98185000	chr5	98164595	98193018	H3K27me3_ESC_DMSO_R1_mm10_FPMS32__macs3_peak_18220	264	.	10.3721	29.2305	26.4464
chr5	98169000	98170000	chr5	98254000	98255000	chr5	98164595	98193018	H3K27me3_ESC_DMSO_R1_mm10_FPMS32__macs3_peak_18220	264	.	10.3721	29.2305	26.4464
chr5	98169000	98170000	chr5	98254000	98255000	chr5	98248857	98259816	H3K27me3_ESC_DMSO_R1_mm10_FPMS32__macs3_peak_18224	105	.	5.90619	12.8711	10.5906
chr5	98186000	98187000	chr5	98254000	98255000	chr5	98164595	98193018	H3K27me3_ESC_DMSO_R1_mm10_FPMS32__macs3_peak_18220	264	.	10.3721	29.2305	26.4464
chr5	98186000	98187000	chr5	98254000	98255000	chr5	98248857	98259816	H3K27me3_ESC_DMSO_R1_mm10_FPMS32__macs3_peak_18224	105	.	5.90619	12.8711	10.5906
chr5	98192000	98193000	chr5	98328000	98329000	chr5	98164595	98193018	H3K27me3_ESC_DMSO_R1_mm10_FPMS32__macs3_peak_18220	264	.	10.3721	29.2305	26.4464
chr5	98192000	98193000	chr5	98328000	98329000	chr5	98327047	98328849	H3K27me3_ESC_DMSO_R1_mm10_FPMS32__macs3_peak_18230	29	.	3.63892	4.90981	2.93412
chr5	111417000	111418000	chr5	111508000	111509000	chr5	111410922	111425387	H3K27me3_ESC_DMSO_R1_mm10_FPMS32__macs3_peak_18383	155	.	6.42559	17.9777	15.5439
chr5	111417000	111418000	chr5	111508000	111509000	chr5	111508551	111508704	H3K27me3_ESC_DMSO_R1_mm10_FPMS32__macs3_peak_18388	30	.	3.74488	5.05321	3.05405
chr5	117841000	117842000	chr5	117932000	117933000	chr5	117838205	117846348	H3K27me3_ESC_DMSO_R1_mm10_FPMS32__macs3_peak_18547	83	.	4.607	10.5759	8.38855
chr5	117841000	117842000	chr5	117932000	117933000	chr5	117932137	117932490	H3K27me3_ESC_DMSO_R1_mm10_FPMS32__macs3_peak_18553	15	.	3.04938	3.40762	1.55208
chr5	118028000	118029000	chr5	118170000	118171000	chr5	118024444	118030908	H3K27me3_ESC_DMSO_R1_mm10_FPMS32__macs3_peak_18556	242	.	9.15966	26.9747	24.2558
chr5	118028000	118029000	chr5	118170000	118171000	chr5	118160900	118175593	H3K27me3_ESC_DMSO_R1_mm10_FPMS32__macs3_peak_18559	127	.	5.93695	15.0736	12.7404
chr5	118878000	118879000	chr5	119691000	119692000	chr5	118878284	118879695	H3K27me3_ESC_DMSO_R1_mm10_FPMS32__macs3_peak_18576	18	.	2.91892	3.79147	1.89592
chr5	118878000	118879000	chr5	119691000	119692000	chr5	119680663	119691236	H3K27me3_ESC_DMSO_R1_mm10_FPMS32__macs3_peak_18606	202	.	8.07142	22.839	20.2466
chr5	119660000	119661000	chr5	119685000	119686000	chr5	119649297	119679299	H3K27me3_ESC_DMSO_R1_mm10_FPMS32__macs3_peak_18606	202	.	8.07142	22.839	20.2466
chr5	119660000	119661000	chr5	119685000	119686000	chr5	119680663	119691236	H3K27me3_ESC_DMSO_R1_mm10_FPMS32__macs3_peak_18606	202	.	8.07142	22.839	20.2466
chr5	119666000	119667000	chr5	119686000	119687000	chr5	119649297	119679299	H3K27me3_ESC_DMSO_R1_mm10_FPMS32__macs3_peak_18606	202	.	8.07142	22.839	20.2466
chr5	119666000	119667000	chr5	119686000	119687000	chr5	119680663	119691236	H3K27me3_ESC_DMSO_R1_mm10_FPMS32__macs3_peak_18606	202	.	8.07142	22.839	20.2466
chr5	119669000	119670000	chr5	119837000	119838000	chr5	119649297	119679299	H3K27me3_ESC_DMSO_R1_mm10_FPMS32__macs3_peak_18606	202	.	8.07142	22.839	20.2466
chr5	119669000	119670000	chr5	119837000	119838000	chr5	119826429	119849584	H3K27me3_ESC_DMSO_R1_mm10_FPMS32__macs3_peak_18619	211	.	8.34819	23.7796	21.1744
chr5	119671000	119672000	chr5	119685000	119686000	chr5	119649297	119679299	H3K27me3_ESC_DMSO_R1_mm10_FPMS32__macs3_peak_18606	202	.	8.07142	22.839	20.2466
chr5	119671000	119672000	chr5	119685000	119686000	chr5	119680663	119691236	H3K27me3_ESC_DMSO_R1_mm10_FPMS32__macs3_peak_18606	202	.	8.07142	22.839	20.2466
chr5	119670000	119671000	chr5	119804000	119805000	chr5	119649297	119679299	H3K27me3_ESC_DMSO_R1_mm10_FPMS32__macs3_peak_18606	202	.	8.07142	22.839	20.2466
chr5	119670000	119671000	chr5	119804000	119805000	chr5	119791417	119810938	H3K27me3_ESC_DMSO_R1_mm10_FPMS32__macs3_peak_18616	207	.	7.75329	23.3612	20.7635
chr5	119803000	119804000	chr5	119834000	119835000	chr5	119791417	119810938	H3K27me3_ESC_DMSO_R1_mm10_FPMS32__macs3_peak_18616	207	.	7.75329	23.3612	20.7635
chr5	119803000	119804000	chr5	119834000	119835000	chr5	119826429	119849584	H3K27me3_ESC_DMSO_R1_mm10_FPMS32__macs3_peak_18619	211	.	8.34819	23.7796	21.1744
chr5	111417000	111418000	chr5	112154000	112155000	chr5	111410922	111425387	H3K27me3_ESC_DMSO_R1_mm10_FPMS32__macs3_peak_18383	155	.	6.42559	17.9777	15.5439
chr5	111417000	111418000	chr5	112154000	112155000	chr5	112151728	112155165	H3K27me3_ESC_DMSO_R1_mm10_FPMS32__macs3_peak_18413	38	.	3.93715	5.90877	3.87234
chr5	112533000	112534000	chr5	113078000	113079000	chr5	112532418	112534191	H3K27me3_ESC_DMSO_R1_mm10_FPMS32__macs3_peak_18428	48	.	4.39303	6.94302	4.84988
chr5	112533000	112534000	chr5	113078000	113079000	chr5	113075527	113078071	H3K27me3_ESC_DMSO_R1_mm10_FPMS32__macs3_peak_18444	36	.	4.0032	5.70774	3.69547
chr5	115327000	115328000	chr5	115439000	115440000	chr5	115327979	115328993	H3K27me3_ESC_DMSO_R1_mm10_FPMS32__macs3_peak_18497	23	.	3.16894	4.30132	2.35702
chr5	115327000	115328000	chr5	115439000	115440000	chr5	115439959	115440172	H3K27me3_ESC_DMSO_R1_mm10_FPMS32__macs3_peak_18508	22	.	3.24219	4.15929	2.22454
chr5	119666000	119667000	chr5	120431000	120432000	chr5	119649297	119679299	H3K27me3_ESC_DMSO_R1_mm10_FPMS32__macs3_peak_18606	202	.	8.07142	22.839	20.2466
chr5	119666000	119667000	chr5	120431000	120432000	chr5	120413671	120440717	H3K27me3_ESC_DMSO_R1_mm10_FPMS32__macs3_peak_18655	248	.	8.83843	27.5583	24.8365
chr5	119672000	119673000	chr5	120425000	120426000	chr5	119649297	119679299	H3K27me3_ESC_DMSO_R1_mm10_FPMS32__macs3_peak_18606	202	.	8.07142	22.839	20.2466
chr5	119672000	119673000	chr5	120425000	120426000	chr5	120413671	120440717	H3K27me3_ESC_DMSO_R1_mm10_FPMS32__macs3_peak_18655	248	.	8.83843	27.5583	24.8365
chr5	119787000	119788000	chr5	120088000	120089000	chr5	119787027	119787746	H3K27me3_ESC_DMSO_R1_mm10_FPMS32__macs3_peak_18615	28	.	3.63532	4.81981	2.83898
chr5	119787000	119788000	chr5	120088000	120089000	chr5	120088089	120090293	H3K27me3_ESC_DMSO_R1_mm10_FPMS32__macs3_peak_18629	16	.	2.71797	3.55869	1.68238
chr5	119795000	119796000	chr5	120424000	120425000	chr5	119791417	119810938	H3K27me3_ESC_DMSO_R1_mm10_FPMS32__macs3_peak_18616	207	.	7.75329	23.3612	20.7635
chr5	119795000	119796000	chr5	120424000	120425000	chr5	120413671	120440717	H3K27me3_ESC_DMSO_R1_mm10_FPMS32__macs3_peak_18655	248	.	8.83843	27.5583	24.8365
chr5	119797000	119798000	chr5	120438000	120439000	chr5	119791417	119810938	H3K27me3_ESC_DMSO_R1_mm10_FPMS32__macs3_peak_18616	207	.	7.75329	23.3612	20.7635
chr5	119797000	119798000	chr5	120438000	120439000	chr5	120413671	120440717	H3K27me3_ESC_DMSO_R1_mm10_FPMS32__macs3_peak_18655	248	.	8.83843	27.5583	24.8365
chr5	119802000	119803000	chr5	120089000	120090000	chr5	119791417	119810938	H3K27me3_ESC_DMSO_R1_mm10_FPMS32__macs3_peak_18616	207	.	7.75329	23.3612	20.7635
chr5	119802000	119803000	chr5	120089000	120090000	chr5	120088089	120090293	H3K27me3_ESC_DMSO_R1_mm10_FPMS32__macs3_peak_18629	16	.	2.71797	3.55869	1.68238
chr5	119803000	119804000	chr5	120427000	120428000	chr5	119791417	119810938	H3K27me3_ESC_DMSO_R1_mm10_FPMS32__macs3_peak_18616	207	.	7.75329	23.3612	20.7635
chr5	119803000	119804000	chr5	120427000	120428000	chr5	120413671	120440717	H3K27me3_ESC_DMSO_R1_mm10_FPMS32__macs3_peak_18655	248	.	8.83843	27.5583	24.8365
chr5	119803000	119804000	chr5	120433000	120434000	chr5	119791417	119810938	H3K27me3_ESC_DMSO_R1_mm10_FPMS32__macs3_peak_18616	207	.	7.75329	23.3612	20.7635
chr5	119803000	119804000	chr5	120433000	120434000	chr5	120413671	120440717	H3K27me3_ESC_DMSO_R1_mm10_FPMS32__macs3_peak_18655	248	.	8.83843	27.5583	24.8365
chr5	119804000	119805000	chr5	120439000	120440000	chr5	119791417	119810938	H3K27me3_ESC_DMSO_R1_mm10_FPMS32__macs3_peak_18616	207	.	7.75329	23.3612	20.7635
chr5	119804000	119805000	chr5	120439000	120440000	chr5	120413671	120440717	H3K27me3_ESC_DMSO_R1_mm10_FPMS32__macs3_peak_18655	248	.	8.83843	27.5583	24.8365
chr5	119831000	119832000	chr5	120439000	120440000	chr5	119826429	119849584	H3K27me3_ESC_DMSO_R1_mm10_FPMS32__macs3_peak_18619	211	.	8.34819	23.7796	21.1744
chr5	119831000	119832000	chr5	120439000	120440000	chr5	120413671	120440717	H3K27me3_ESC_DMSO_R1_mm10_FPMS32__macs3_peak_18655	248	.	8.83843	27.5583	24.8365
chr5	119837000	119838000	chr5	120428000	120429000	chr5	119826429	119849584	H3K27me3_ESC_DMSO_R1_mm10_FPMS32__macs3_peak_18619	211	.	8.34819	23.7796	21.1744
chr5	119837000	119838000	chr5	120428000	120429000	chr5	120413671	120440717	H3K27me3_ESC_DMSO_R1_mm10_FPMS32__macs3_peak_18655	248	.	8.83843	27.5583	24.8365
chr5	119837000	119838000	chr5	120436000	120437000	chr5	119826429	119849584	H3K27me3_ESC_DMSO_R1_mm10_FPMS32__macs3_peak_18619	211	.	8.34819	23.7796	21.1744
chr5	119837000	119838000	chr5	120436000	120437000	chr5	120413671	120440717	H3K27me3_ESC_DMSO_R1_mm10_FPMS32__macs3_peak_18655	248	.	8.83843	27.5583	24.8365
chr5	120285000	120286000	chr5	120439000	120440000	chr5	120275280	120287495	H3K27me3_ESC_DMSO_R1_mm10_FPMS32__macs3_peak_18642	37	.	3.84045	5.75874	3.73776
chr5	120285000	120286000	chr5	120439000	120440000	chr5	120413671	120440717	H3K27me3_ESC_DMSO_R1_mm10_FPMS32__macs3_peak_18655	248	.	8.83843	27.5583	24.8365
chr5	120426000	120427000	chr5	120438000	120439000	chr5	120413671	120440717	H3K27me3_ESC_DMSO_R1_mm10_FPMS32__macs3_peak_18655	248	.	8.83843	27.5583	24.8365
chr5	120426000	120427000	chr5	120438000	120439000	chr5	120413671	120440717	H3K27me3_ESC_DMSO_R1_mm10_FPMS32__macs3_peak_18655	248	.	8.83843	27.5583	24.8365
chr5	120631000	120632000	chr5	120714000	120715000	chr5	120631110	120631750	H3K27me3_ESC_DMSO_R1_mm10_FPMS32__macs3_peak_18663	20	.	3.20012	4.01786	2.09594
chr5	120631000	120632000	chr5	120714000	120715000	chr5	120707805	120715797	H3K27me3_ESC_DMSO_R1_mm10_FPMS32__macs3_peak_18669	132	.	6.22788	15.5916	13.2384
chr5	139537000	139538000	chr5	139668000	139669000	chr5	139528404	139565291	H3K27me3_ESC_DMSO_R1_mm10_FPMS32__macs3_peak_18999	272	.	9.89338	30.0063	27.2082
chr5	139537000	139538000	chr5	139668000	139669000	chr5	139666241	139669962	H3K27me3_ESC_DMSO_R1_mm10_FPMS32__macs3_peak_19007	40	.	3.82592	6.07203	4.03888
chr5	139540000	139541000	chr5	139552000	139553000	chr5	139528404	139565291	H3K27me3_ESC_DMSO_R1_mm10_FPMS32__macs3_peak_18999	272	.	9.89338	30.0063	27.2082
chr5	139540000	139541000	chr5	139552000	139553000	chr5	139528404	139565291	H3K27me3_ESC_DMSO_R1_mm10_FPMS32__macs3_peak_18999	272	.	9.89338	30.0063	27.2082
chr5	139539000	139540000	chr5	139909000	139910000	chr5	139528404	139565291	H3K27me3_ESC_DMSO_R1_mm10_FPMS32__macs3_peak_18999	272	.	9.89338	30.0063	27.2082
chr5	139539000	139540000	chr5	139909000	139910000	chr5	139904573	139918437	H3K27me3_ESC_DMSO_R1_mm10_FPMS32__macs3_peak_19018	259	.	9.15783	28.7413	25.9786
chr5	139551000	139552000	chr5	139667000	139668000	chr5	139528404	139565291	H3K27me3_ESC_DMSO_R1_mm10_FPMS32__macs3_peak_18999	272	.	9.89338	30.0063	27.2082
chr5	139551000	139552000	chr5	139667000	139668000	chr5	139666241	139669962	H3K27me3_ESC_DMSO_R1_mm10_FPMS32__macs3_peak_19007	40	.	3.82592	6.07203	4.03888
chr5	139548000	139549000	chr5	139909000	139910000	chr5	139528404	139565291	H3K27me3_ESC_DMSO_R1_mm10_FPMS32__macs3_peak_18999	272	.	9.89338	30.0063	27.2082
chr5	139548000	139549000	chr5	139909000	139910000	chr5	139904573	139918437	H3K27me3_ESC_DMSO_R1_mm10_FPMS32__macs3_peak_19018	259	.	9.15783	28.7413	25.9786
chr5	139552000	139553000	chr5	139909000	139910000	chr5	139528404	139565291	H3K27me3_ESC_DMSO_R1_mm10_FPMS32__macs3_peak_18999	272	.	9.89338	30.0063	27.2082
chr5	139552000	139553000	chr5	139909000	139910000	chr5	139904573	139918437	H3K27me3_ESC_DMSO_R1_mm10_FPMS32__macs3_peak_19018	259	.	9.15783	28.7413	25.9786
chr5	136569000	136570000	chr5	136623000	136624000	chr5	136567841	136571260	H3K27me3_ESC_DMSO_R1_mm10_FPMS32__macs3_peak_18929	96	.	4.9687	11.889	9.65596
chr5	136569000	136570000	chr5	136623000	136624000	chr5	136618983	136625326	H3K27me3_ESC_DMSO_R1_mm10_FPMS32__macs3_peak_18932	35	.	3.45144	5.53966	3.5208
chr5	136840000	136841000	chr5	136892000	136893000	chr5	136839698	136840119	H3K27me3_ESC_DMSO_R1_mm10_FPMS32__macs3_peak_18938	40	.	3.95917	6.11004	4.05343
chr5	136840000	136841000	chr5	136892000	136893000	chr5	136892992	136893604	H3K27me3_ESC_DMSO_R1_mm10_FPMS32__macs3_peak_18942	18	.	2.92945	3.71361	1.82088
chr5	136840000	136841000	chr5	136881000	136882000	chr5	136839698	136840119	H3K27me3_ESC_DMSO_R1_mm10_FPMS32__macs3_peak_18938	40	.	3.95917	6.11004	4.05343
chr5	136840000	136841000	chr5	136881000	136882000	chr5	136878923	136884810	H3K27me3_ESC_DMSO_R1_mm10_FPMS32__macs3_peak_18939	126	.	6.22884	14.9804	12.6524
chr5	147188000	147189000	chr5	147223000	147224000	chr5	147178030	147195609	H3K27me3_ESC_DMSO_R1_mm10_FPMS32__macs3_peak_19104	220	.	8.02287	24.692	22.0558
chr5	147188000	147189000	chr5	147223000	147224000	chr5	147218605	147227302	H3K27me3_ESC_DMSO_R1_mm10_FPMS32__macs3_peak_19108	99	.	5.28159	12.2196	9.96123
chr5	147188000	147189000	chr5	147315000	147316000	chr5	147178030	147195609	H3K27me3_ESC_DMSO_R1_mm10_FPMS32__macs3_peak_19104	220	.	8.02287	24.692	22.0558
chr5	147188000	147189000	chr5	147315000	147316000	chr5	147293771	147319426	H3K27me3_ESC_DMSO_R1_mm10_FPMS32__macs3_peak_19113	236	.	8.80396	26.3253	23.6335
chr5	147189000	147190000	chr5	147275000	147276000	chr5	147178030	147195609	H3K27me3_ESC_DMSO_R1_mm10_FPMS32__macs3_peak_19104	220	.	8.02287	24.692	22.0558
chr5	147189000	147190000	chr5	147275000	147276000	chr5	147264214	147283134	H3K27me3_ESC_DMSO_R1_mm10_FPMS32__macs3_peak_19112	242	.	8.86448	26.9785	24.2758
chr5	147189000	147190000	chr5	147305000	147306000	chr5	147178030	147195609	H3K27me3_ESC_DMSO_R1_mm10_FPMS32__macs3_peak_19104	220	.	8.02287	24.692	22.0558
chr5	147189000	147190000	chr5	147305000	147306000	chr5	147293771	147319426	H3K27me3_ESC_DMSO_R1_mm10_FPMS32__macs3_peak_19113	236	.	8.80396	26.3253	23.6335
chr5	147189000	147190000	chr5	147725000	147726000	chr5	147178030	147195609	H3K27me3_ESC_DMSO_R1_mm10_FPMS32__macs3_peak_19104	220	.	8.02287	24.692	22.0558
chr5	147189000	147190000	chr5	147725000	147726000	chr5	147719551	147731396	H3K27me3_ESC_DMSO_R1_mm10_FPMS32__macs3_peak_19121	176	.	7.90688	20.1217	17.6159
chr5	147275000	147276000	chr5	147725000	147726000	chr5	147264214	147283134	H3K27me3_ESC_DMSO_R1_mm10_FPMS32__macs3_peak_19112	242	.	8.86448	26.9785	24.2758
chr5	147275000	147276000	chr5	147725000	147726000	chr5	147719551	147731396	H3K27me3_ESC_DMSO_R1_mm10_FPMS32__macs3_peak_19121	176	.	7.90688	20.1217	17.6159
chr5	147274000	147275000	chr5	147315000	147316000	chr5	147264214	147283134	H3K27me3_ESC_DMSO_R1_mm10_FPMS32__macs3_peak_19112	242	.	8.86448	26.9785	24.2758
chr5	147274000	147275000	chr5	147315000	147316000	chr5	147293771	147319426	H3K27me3_ESC_DMSO_R1_mm10_FPMS32__macs3_peak_19113	236	.	8.80396	26.3253	23.6335
chr5	147275000	147276000	chr5	147305000	147306000	chr5	147264214	147283134	H3K27me3_ESC_DMSO_R1_mm10_FPMS32__macs3_peak_19112	242	.	8.86448	26.9785	24.2758
chr5	147275000	147276000	chr5	147305000	147306000	chr5	147293771	147319426	H3K27me3_ESC_DMSO_R1_mm10_FPMS32__macs3_peak_19113	236	.	8.80396	26.3253	23.6335
chr5	147295000	147296000	chr5	147319000	147320000	chr5	147293771	147319426	H3K27me3_ESC_DMSO_R1_mm10_FPMS32__macs3_peak_19113	236	.	8.80396	26.3253	23.6335
chr5	147295000	147296000	chr5	147319000	147320000	chr5	147293771	147319426	H3K27me3_ESC_DMSO_R1_mm10_FPMS32__macs3_peak_19113	236	.	8.80396	26.3253	23.6335
chr5	147305000	147306000	chr5	147724000	147725000	chr5	147293771	147319426	H3K27me3_ESC_DMSO_R1_mm10_FPMS32__macs3_peak_19113	236	.	8.80396	26.3253	23.6335
chr5	147305000	147306000	chr5	147724000	147725000	chr5	147719551	147731396	H3K27me3_ESC_DMSO_R1_mm10_FPMS32__macs3_peak_19121	176	.	7.90688	20.1217	17.6159
chr5	147315000	147316000	chr5	147723000	147724000	chr5	147293771	147319426	H3K27me3_ESC_DMSO_R1_mm10_FPMS32__macs3_peak_19113	236	.	8.80396	26.3253	23.6335
chr5	147315000	147316000	chr5	147723000	147724000	chr5	147719551	147731396	H3K27me3_ESC_DMSO_R1_mm10_FPMS32__macs3_peak_19121	176	.	7.90688	20.1217	17.6159
chr5	147401000	147402000	chr5	147725000	147726000	chr5	147397358	147402578	H3K27me3_ESC_DMSO_R1_mm10_FPMS32__macs3_peak_19118	176	.	7.95713	20.1823	17.6772
chr5	147401000	147402000	chr5	147725000	147726000	chr5	147719551	147731396	H3K27me3_ESC_DMSO_R1_mm10_FPMS32__macs3_peak_19121	176	.	7.90688	20.1217	17.6159
chr6	4654000	4655000	chr6	4746000	4747000	chr6	4654659	4654662	H3K27me3_ESC_DMSO_R1_mm10_FPMS32__macs3_peak_19207	25	.	3.34987	4.53408	2.58477
chr6	4654000	4655000	chr6	4746000	4747000	chr6	4740696	4748012	H3K27me3_ESC_DMSO_R1_mm10_FPMS32__macs3_peak_19209	40	.	3.93418	6.09749	4.0517
chr6	6007000	6008000	chr6	6868000	6869000	chr6	6006002	6007572	H3K27me3_ESC_DMSO_R1_mm10_FPMS32__macs3_peak_19223	33	.	3.63738	5.31843	3.3034
chr6	6007000	6008000	chr6	6868000	6869000	chr6	6844632	6884964	H3K27me3_ESC_DMSO_R1_mm10_FPMS32__macs3_peak_19239	284	.	9.37017	31.2665	28.4282
chr6	6859000	6860000	chr6	6879000	6880000	chr6	6844632	6884964	H3K27me3_ESC_DMSO_R1_mm10_FPMS32__macs3_peak_19239	284	.	9.37017	31.2665	28.4282
chr6	6859000	6860000	chr6	6879000	6880000	chr6	6844632	6884964	H3K27me3_ESC_DMSO_R1_mm10_FPMS32__macs3_peak_19239	284	.	9.37017	31.2665	28.4282
chr6	28134000	28135000	chr6	28260000	28261000	chr6	28126659	28141747	H3K27me3_ESC_DMSO_R1_mm10_FPMS32__macs3_peak_19313	95	.	4.9901	11.8176	9.56413
chr6	28134000	28135000	chr6	28260000	28261000	chr6	28257473	28267469	H3K27me3_ESC_DMSO_R1_mm10_FPMS32__macs3_peak_19319	137	.	6.62402	16.1142	13.7336
chr6	28136000	28137000	chr6	28398000	28399000	chr6	28126659	28141747	H3K27me3_ESC_DMSO_R1_mm10_FPMS32__macs3_peak_19313	95	.	4.9901	11.8176	9.56413
chr6	28136000	28137000	chr6	28398000	28399000	chr6	28391923	28402302	H3K27me3_ESC_DMSO_R1_mm10_FPMS32__macs3_peak_19322	132	.	6.29486	15.6468	13.2759
chr6	29169000	29170000	chr6	29198000	29199000	chr6	29165822	29184479	H3K27me3_ESC_DMSO_R1_mm10_FPMS32__macs3_peak_19338	117	.	5.92511	14.0586	11.7151
chr6	29169000	29170000	chr6	29198000	29199000	chr6	29197224	29198397	H3K27me3_ESC_DMSO_R1_mm10_FPMS32__macs3_peak_19340	42	.	3.87658	6.32326	4.25167
chr6	30551000	30552000	chr6	30959000	30960000	chr6	30550908	30552858	H3K27me3_ESC_DMSO_R1_mm10_FPMS32__macs3_peak_19377	13	.	2.52967	3.16499	1.33242
chr6	30551000	30552000	chr6	30959000	30960000	chr6	30952410	30967241	H3K27me3_ESC_DMSO_R1_mm10_FPMS32__macs3_peak_19387	184	.	7.88069	20.9793	18.4701
chr6	31939000	31940000	chr6	32588000	32589000	chr6	31938987	31939361	H3K27me3_ESC_DMSO_R1_mm10_FPMS32__macs3_peak_19412	15	.	3.04501	3.44513	1.58581
chr6	31939000	31940000	chr6	32588000	32589000	chr6	32582400	32591421	H3K27me3_ESC_DMSO_R1_mm10_FPMS32__macs3_peak_19419	176	.	7.17663	20.1254	17.635
chr6	48442000	48443000	chr6	48627000	48628000	chr6	48433347	48443471	H3K27me3_ESC_DMSO_R1_mm10_FPMS32__macs3_peak_19571	129	.	5.87222	15.3532	12.9717
chr6	48442000	48443000	chr6	48627000	48628000	chr6	48625458	48632541	H3K27me3_ESC_DMSO_R1_mm10_FPMS32__macs3_peak_19580	87	.	5.58592	11.019	8.75668
chr6	51613000	51614000	chr6	52221000	52222000	chr6	51609258	51615397	H3K27me3_ESC_DMSO_R1_mm10_FPMS32__macs3_peak_19619	43	.	3.79013	6.43767	4.37705
chr6	51613000	51614000	chr6	52221000	52222000	chr6	52146591	52281215	H3K27me3_ESC_DMSO_R1_mm10_FPMS32__macs3_peak_19628	408	.	12.1387	44.0612	40.8302
chr6	52166000	52167000	chr6	52247000	52248000	chr6	52146591	52281215	H3K27me3_ESC_DMSO_R1_mm10_FPMS32__macs3_peak_19628	408	.	12.1387	44.0612	40.8302
chr6	52166000	52167000	chr6	52247000	52248000	chr6	52146591	52281215	H3K27me3_ESC_DMSO_R1_mm10_FPMS32__macs3_peak_19628	408	.	12.1387	44.0612	40.8302
chr6	52165000	52166000	chr6	52204000	52205000	chr6	52146591	52281215	H3K27me3_ESC_DMSO_R1_mm10_FPMS32__macs3_peak_19628	408	.	12.1387	44.0612	40.8302
chr6	52165000	52166000	chr6	52204000	52205000	chr6	52146591	52281215	H3K27me3_ESC_DMSO_R1_mm10_FPMS32__macs3_peak_19628	408	.	12.1387	44.0612	40.8302
chr6	52165000	52166000	chr6	52313000	52314000	chr6	52146591	52281215	H3K27me3_ESC_DMSO_R1_mm10_FPMS32__macs3_peak_19628	408	.	12.1387	44.0612	40.8302
chr6	52165000	52166000	chr6	52313000	52314000	chr6	52288539	52326465	H3K27me3_ESC_DMSO_R1_mm10_FPMS32__macs3_peak_19629	165	.	6.67165	18.9778	16.5105
chr6	52175000	52176000	chr6	52262000	52263000	chr6	52146591	52281215	H3K27me3_ESC_DMSO_R1_mm10_FPMS32__macs3_peak_19628	408	.	12.1387	44.0612	40.8302
chr6	52175000	52176000	chr6	52262000	52263000	chr6	52146591	52281215	H3K27me3_ESC_DMSO_R1_mm10_FPMS32__macs3_peak_19628	408	.	12.1387	44.0612	40.8302
chr6	52174000	52175000	chr6	52205000	52206000	chr6	52146591	52281215	H3K27me3_ESC_DMSO_R1_mm10_FPMS32__macs3_peak_19628	408	.	12.1387	44.0612	40.8302
chr6	52174000	52175000	chr6	52205000	52206000	chr6	52146591	52281215	H3K27me3_ESC_DMSO_R1_mm10_FPMS32__macs3_peak_19628	408	.	12.1387	44.0612	40.8302
chr6	52175000	52176000	chr6	52232000	52233000	chr6	52146591	52281215	H3K27me3_ESC_DMSO_R1_mm10_FPMS32__macs3_peak_19628	408	.	12.1387	44.0612	40.8302
chr6	52175000	52176000	chr6	52232000	52233000	chr6	52146591	52281215	H3K27me3_ESC_DMSO_R1_mm10_FPMS32__macs3_peak_19628	408	.	12.1387	44.0612	40.8302
chr6	52176000	52177000	chr6	52314000	52315000	chr6	52146591	52281215	H3K27me3_ESC_DMSO_R1_mm10_FPMS32__macs3_peak_19628	408	.	12.1387	44.0612	40.8302
chr6	52176000	52177000	chr6	52314000	52315000	chr6	52288539	52326465	H3K27me3_ESC_DMSO_R1_mm10_FPMS32__macs3_peak_19629	165	.	6.67165	18.9778	16.5105
chr6	52176000	52177000	chr6	52246000	52247000	chr6	52146591	52281215	H3K27me3_ESC_DMSO_R1_mm10_FPMS32__macs3_peak_19628	408	.	12.1387	44.0612	40.8302
chr6	52176000	52177000	chr6	52246000	52247000	chr6	52146591	52281215	H3K27me3_ESC_DMSO_R1_mm10_FPMS32__macs3_peak_19628	408	.	12.1387	44.0612	40.8302
chr6	52177000	52178000	chr6	52190000	52191000	chr6	52146591	52281215	H3K27me3_ESC_DMSO_R1_mm10_FPMS32__macs3_peak_19628	408	.	12.1387	44.0612	40.8302
chr6	52177000	52178000	chr6	52190000	52191000	chr6	52146591	52281215	H3K27me3_ESC_DMSO_R1_mm10_FPMS32__macs3_peak_19628	408	.	12.1387	44.0612	40.8302
chr6	52191000	52192000	chr6	52231000	52232000	chr6	52146591	52281215	H3K27me3_ESC_DMSO_R1_mm10_FPMS32__macs3_peak_19628	408	.	12.1387	44.0612	40.8302
chr6	52191000	52192000	chr6	52231000	52232000	chr6	52146591	52281215	H3K27me3_ESC_DMSO_R1_mm10_FPMS32__macs3_peak_19628	408	.	12.1387	44.0612	40.8302
chr6	52206000	52207000	chr6	52229000	52230000	chr6	52146591	52281215	H3K27me3_ESC_DMSO_R1_mm10_FPMS32__macs3_peak_19628	408	.	12.1387	44.0612	40.8302
chr6	52206000	52207000	chr6	52229000	52230000	chr6	52146591	52281215	H3K27me3_ESC_DMSO_R1_mm10_FPMS32__macs3_peak_19628	408	.	12.1387	44.0612	40.8302
chr6	52203000	52204000	chr6	52246000	52247000	chr6	52146591	52281215	H3K27me3_ESC_DMSO_R1_mm10_FPMS32__macs3_peak_19628	408	.	12.1387	44.0612	40.8302
chr6	52203000	52204000	chr6	52246000	52247000	chr6	52146591	52281215	H3K27me3_ESC_DMSO_R1_mm10_FPMS32__macs3_peak_19628	408	.	12.1387	44.0612	40.8302
chr6	52208000	52209000	chr6	52248000	52249000	chr6	52146591	52281215	H3K27me3_ESC_DMSO_R1_mm10_FPMS32__macs3_peak_19628	408	.	12.1387	44.0612	40.8302
chr6	52208000	52209000	chr6	52248000	52249000	chr6	52146591	52281215	H3K27me3_ESC_DMSO_R1_mm10_FPMS32__macs3_peak_19628	408	.	12.1387	44.0612	40.8302
chr6	52213000	52214000	chr6	52313000	52314000	chr6	52146591	52281215	H3K27me3_ESC_DMSO_R1_mm10_FPMS32__macs3_peak_19628	408	.	12.1387	44.0612	40.8302
chr6	52213000	52214000	chr6	52313000	52314000	chr6	52288539	52326465	H3K27me3_ESC_DMSO_R1_mm10_FPMS32__macs3_peak_19629	165	.	6.67165	18.9778	16.5105
chr6	52225000	52226000	chr6	52313000	52314000	chr6	52146591	52281215	H3K27me3_ESC_DMSO_R1_mm10_FPMS32__macs3_peak_19628	408	.	12.1387	44.0612	40.8302
chr6	52225000	52226000	chr6	52313000	52314000	chr6	52288539	52326465	H3K27me3_ESC_DMSO_R1_mm10_FPMS32__macs3_peak_19629	165	.	6.67165	18.9778	16.5105
chr6	52231000	52232000	chr6	52247000	52248000	chr6	52146591	52281215	H3K27me3_ESC_DMSO_R1_mm10_FPMS32__macs3_peak_19628	408	.	12.1387	44.0612	40.8302
chr6	52231000	52232000	chr6	52247000	52248000	chr6	52146591	52281215	H3K27me3_ESC_DMSO_R1_mm10_FPMS32__macs3_peak_19628	408	.	12.1387	44.0612	40.8302
chr6	52231000	52232000	chr6	52260000	52261000	chr6	52146591	52281215	H3K27me3_ESC_DMSO_R1_mm10_FPMS32__macs3_peak_19628	408	.	12.1387	44.0612	40.8302
chr6	52231000	52232000	chr6	52260000	52261000	chr6	52146591	52281215	H3K27me3_ESC_DMSO_R1_mm10_FPMS32__macs3_peak_19628	408	.	12.1387	44.0612	40.8302
chr6	52232000	52233000	chr6	52314000	52315000	chr6	52146591	52281215	H3K27me3_ESC_DMSO_R1_mm10_FPMS32__macs3_peak_19628	408	.	12.1387	44.0612	40.8302
chr6	52232000	52233000	chr6	52314000	52315000	chr6	52288539	52326465	H3K27me3_ESC_DMSO_R1_mm10_FPMS32__macs3_peak_19629	165	.	6.67165	18.9778	16.5105
chr6	52246000	52247000	chr6	52260000	52261000	chr6	52146591	52281215	H3K27me3_ESC_DMSO_R1_mm10_FPMS32__macs3_peak_19628	408	.	12.1387	44.0612	40.8302
chr6	52246000	52247000	chr6	52260000	52261000	chr6	52146591	52281215	H3K27me3_ESC_DMSO_R1_mm10_FPMS32__macs3_peak_19628	408	.	12.1387	44.0612	40.8302
chr6	52247000	52248000	chr6	52314000	52315000	chr6	52146591	52281215	H3K27me3_ESC_DMSO_R1_mm10_FPMS32__macs3_peak_19628	408	.	12.1387	44.0612	40.8302
chr6	52247000	52248000	chr6	52314000	52315000	chr6	52288539	52326465	H3K27me3_ESC_DMSO_R1_mm10_FPMS32__macs3_peak_19629	165	.	6.67165	18.9778	16.5105
chr6	52252000	52253000	chr6	52314000	52315000	chr6	52146591	52281215	H3K27me3_ESC_DMSO_R1_mm10_FPMS32__macs3_peak_19628	408	.	12.1387	44.0612	40.8302
chr6	52252000	52253000	chr6	52314000	52315000	chr6	52288539	52326465	H3K27me3_ESC_DMSO_R1_mm10_FPMS32__macs3_peak_19629	165	.	6.67165	18.9778	16.5105
chr6	52256000	52257000	chr6	52839000	52840000	chr6	52146591	52281215	H3K27me3_ESC_DMSO_R1_mm10_FPMS32__macs3_peak_19628	408	.	12.1387	44.0612	40.8302
chr6	52256000	52257000	chr6	52839000	52840000	chr6	52839637	52840558	H3K27me3_ESC_DMSO_R1_mm10_FPMS32__macs3_peak_19636	15	.	2.79252	3.40291	1.54028
chr6	52259000	52260000	chr6	52312000	52313000	chr6	52146591	52281215	H3K27me3_ESC_DMSO_R1_mm10_FPMS32__macs3_peak_19628	408	.	12.1387	44.0612	40.8302
chr6	52259000	52260000	chr6	52312000	52313000	chr6	52288539	52326465	H3K27me3_ESC_DMSO_R1_mm10_FPMS32__macs3_peak_19629	165	.	6.67165	18.9778	16.5105
chr6	52270000	52271000	chr6	52839000	52840000	chr6	52146591	52281215	H3K27me3_ESC_DMSO_R1_mm10_FPMS32__macs3_peak_19628	408	.	12.1387	44.0612	40.8302
chr6	52270000	52271000	chr6	52839000	52840000	chr6	52839637	52840558	H3K27me3_ESC_DMSO_R1_mm10_FPMS32__macs3_peak_19636	15	.	2.79252	3.40291	1.54028
chr6	53068000	53069000	chr6	53287000	53288000	chr6	53065698	53074600	H3K27me3_ESC_DMSO_R1_mm10_FPMS32__macs3_peak_19642	124	.	6.20165	14.779	12.4477
chr6	53068000	53069000	chr6	53287000	53288000	chr6	53282352	53292324	H3K27me3_ESC_DMSO_R1_mm10_FPMS32__macs3_peak_19643	185	.	7.9071	21.1181	18.5888
chr6	70955000	70956000	chr6	71011000	71012000	chr6	70947466	70961685	H3K27me3_ESC_DMSO_R1_mm10_FPMS32__macs3_peak_19739	110	.	5.77857	13.3504	11.0603
chr6	70955000	70956000	chr6	71011000	71012000	chr6	71010422	71015105	H3K27me3_ESC_DMSO_R1_mm10_FPMS32__macs3_peak_19741	35	.	3.67697	5.54107	3.52342
chr6	72186000	72187000	chr6	72236000	72237000	chr6	72186470	72194289	H3K27me3_ESC_DMSO_R1_mm10_FPMS32__macs3_peak_19757	44	.	3.76823	6.48562	4.42474
chr6	72186000	72187000	chr6	72236000	72237000	chr6	72213278	72241582	H3K27me3_ESC_DMSO_R1_mm10_FPMS32__macs3_peak_19760	93	.	5.08885	11.633	9.39629
chr6	72191000	72192000	chr6	72224000	72225000	chr6	72186470	72194289	H3K27me3_ESC_DMSO_R1_mm10_FPMS32__macs3_peak_19757	44	.	3.76823	6.48562	4.42474
chr6	72191000	72192000	chr6	72224000	72225000	chr6	72213278	72241582	H3K27me3_ESC_DMSO_R1_mm10_FPMS32__macs3_peak_19760	93	.	5.08885	11.633	9.39629
chr6	82995000	82996000	chr6	83156000	83157000	chr6	82995002	82996707	H3K27me3_ESC_DMSO_R1_mm10_FPMS32__macs3_peak_19811	34	.	3.99206	5.45431	3.43538
chr6	82995000	82996000	chr6	83156000	83157000	chr6	83153955	83156077	H3K27me3_ESC_DMSO_R1_mm10_FPMS32__macs3_peak_19821	35	.	3.0012	5.58883	3.56718
chr6	83456000	83457000	chr6	83715000	83716000	chr6	83411715	83464178	H3K27me3_ESC_DMSO_R1_mm10_FPMS32__macs3_peak_19835	93	.	5.3883	11.6401	9.39817
chr6	83456000	83457000	chr6	83715000	83716000	chr6	83688853	83720691	H3K27me3_ESC_DMSO_R1_mm10_FPMS32__macs3_peak_19847	252	.	9.12365	27.9799	25.2363
chr6	83457000	83458000	chr6	83701000	83702000	chr6	83411715	83464178	H3K27me3_ESC_DMSO_R1_mm10_FPMS32__macs3_peak_19835	93	.	5.3883	11.6401	9.39817
chr6	83457000	83458000	chr6	83701000	83702000	chr6	83688853	83720691	H3K27me3_ESC_DMSO_R1_mm10_FPMS32__macs3_peak_19847	252	.	9.12365	27.9799	25.2363
chr6	83701000	83702000	chr6	83712000	83713000	chr6	83688853	83720691	H3K27me3_ESC_DMSO_R1_mm10_FPMS32__macs3_peak_19847	252	.	9.12365	27.9799	25.2363
chr6	83701000	83702000	chr6	83712000	83713000	chr6	83688853	83720691	H3K27me3_ESC_DMSO_R1_mm10_FPMS32__macs3_peak_19847	252	.	9.12365	27.9799	25.2363
chr6	83701000	83702000	chr6	84586000	84587000	chr6	83688853	83720691	H3K27me3_ESC_DMSO_R1_mm10_FPMS32__macs3_peak_19847	252	.	9.12365	27.9799	25.2363
chr6	83701000	83702000	chr6	84586000	84587000	chr6	84574546	84596234	H3K27me3_ESC_DMSO_R1_mm10_FPMS32__macs3_peak_19866	219	.	7.94911	24.5696	21.9464
chr6	83711000	83712000	chr6	84585000	84586000	chr6	83688853	83720691	H3K27me3_ESC_DMSO_R1_mm10_FPMS32__macs3_peak_19847	252	.	9.12365	27.9799	25.2363
chr6	83711000	83712000	chr6	84585000	84586000	chr6	84574546	84596234	H3K27me3_ESC_DMSO_R1_mm10_FPMS32__macs3_peak_19866	219	.	7.94911	24.5696	21.9464
chr6	84103000	84104000	chr6	84588000	84589000	chr6	84100131	84107686	H3K27me3_ESC_DMSO_R1_mm10_FPMS32__macs3_peak_19856	65	.	4.74559	8.66923	6.53338
chr6	84103000	84104000	chr6	84588000	84589000	chr6	84574546	84596234	H3K27me3_ESC_DMSO_R1_mm10_FPMS32__macs3_peak_19866	219	.	7.94911	24.5696	21.9464
chr6	84104000	84105000	chr6	84584000	84585000	chr6	84100131	84107686	H3K27me3_ESC_DMSO_R1_mm10_FPMS32__macs3_peak_19856	65	.	4.74559	8.66923	6.53338
chr6	84104000	84105000	chr6	84584000	84585000	chr6	84574546	84596234	H3K27me3_ESC_DMSO_R1_mm10_FPMS32__macs3_peak_19866	219	.	7.94911	24.5696	21.9464
chr6	84586000	84587000	chr6	85189000	85190000	chr6	84574546	84596234	H3K27me3_ESC_DMSO_R1_mm10_FPMS32__macs3_peak_19866	219	.	7.94911	24.5696	21.9464
chr6	84586000	84587000	chr6	85189000	85190000	chr6	85181767	85197337	H3K27me3_ESC_DMSO_R1_mm10_FPMS32__macs3_peak_19875	321	.	10.5067	35.1076	32.1481
chr6	85189000	85190000	chr6	85512000	85513000	chr6	85181767	85197337	H3K27me3_ESC_DMSO_R1_mm10_FPMS32__macs3_peak_19875	321	.	10.5067	35.1076	32.1481
chr6	85189000	85190000	chr6	85512000	85513000	chr6	85502294	85518500	H3K27me3_ESC_DMSO_R1_mm10_FPMS32__macs3_peak_19894	115	.	5.59299	13.8962	11.5859
chr6	91286000	91287000	chr6	91411000	91412000	chr6	91282430	91289431	H3K27me3_ESC_DMSO_R1_mm10_FPMS32__macs3_peak_19971	75	.	4.66282	9.68447	7.52908
chr6	91286000	91287000	chr6	91411000	91412000	chr6	91406126	91414895	H3K27me3_ESC_DMSO_R1_mm10_FPMS32__macs3_peak_19984	68	.	4.18577	8.99121	6.86384
chr6	91286000	91287000	chr6	91419000	91420000	chr6	91282430	91289431	H3K27me3_ESC_DMSO_R1_mm10_FPMS32__macs3_peak_19971	75	.	4.66282	9.68447	7.52908
chr6	91286000	91287000	chr6	91419000	91420000	chr6	91416656	91419532	H3K27me3_ESC_DMSO_R1_mm10_FPMS32__macs3_peak_19984	68	.	4.18577	8.99121	6.86384
chr6	118196000	118197000	chr6	118378000	118379000	chr6	118191391	118203467	H3K27me3_ESC_DMSO_R1_mm10_FPMS32__macs3_peak_20206	119	.	6.32128	14.2519	11.9326
chr6	118196000	118197000	chr6	118378000	118379000	chr6	118372826	118378857	H3K27me3_ESC_DMSO_R1_mm10_FPMS32__macs3_peak_20213	24	.	3.48689	4.38928	2.45148
chr6	127149000	127150000	chr6	127335000	127336000	chr6	127148036	127161449	H3K27me3_ESC_DMSO_R1_mm10_FPMS32__macs3_peak_20367	214	.	8.24791	24.008	21.404
chr6	127149000	127150000	chr6	127335000	127336000	chr6	127326934	127336068	H3K27me3_ESC_DMSO_R1_mm10_FPMS32__macs3_peak_20378	44	.	4.0712	6.53592	4.4778
chr6	127560000	127561000	chr6	127875000	127876000	chr6	127559988	127561417	H3K27me3_ESC_DMSO_R1_mm10_FPMS32__macs3_peak_20389	24	.	3.13423	4.43536	2.48757
chr6	127560000	127561000	chr6	127875000	127876000	chr6	127875714	127875747	H3K27me3_ESC_DMSO_R1_mm10_FPMS32__macs3_peak_20407	11	.	2.86064	3.01242	1.19369
chr7	12929000	12930000	chr7	13045000	13046000	chr7	12928099	12930577	H3K27me3_ESC_DMSO_R1_mm10_FPMS32__macs3_peak_20587	65	.	4.06466	8.70095	6.57115
chr7	12929000	12930000	chr7	13045000	13046000	chr7	13042614	13045753	H3K27me3_ESC_DMSO_R1_mm10_FPMS32__macs3_peak_20588	174	.	6.99623	19.9177	17.4135
chr7	19178000	19179000	chr7	19277000	19278000	chr7	19178803	19179818	H3K27me3_ESC_DMSO_R1_mm10_FPMS32__macs3_peak_20647	20	.	2.9222	3.96357	2.04799
chr7	19178000	19179000	chr7	19277000	19278000	chr7	19277813	19279978	H3K27me3_ESC_DMSO_R1_mm10_FPMS32__macs3_peak_20648	48	.	4.43432	6.96735	4.85987
chr7	19405000	19406000	chr7	19469000	19470000	chr7	19402048	19405179	H3K27me3_ESC_DMSO_R1_mm10_FPMS32__macs3_peak_20655	142	.	6.47253	16.6585	14.2543
chr7	19405000	19406000	chr7	19469000	19470000	chr7	19469050	19476121	H3K27me3_ESC_DMSO_R1_mm10_FPMS32__macs3_peak_20659	69	.	4.60177	9.16963	6.99453
chr7	19405000	19406000	chr7	19588000	19589000	chr7	19402048	19405179	H3K27me3_ESC_DMSO_R1_mm10_FPMS32__macs3_peak_20655	142	.	6.47253	16.6585	14.2543
chr7	19405000	19406000	chr7	19588000	19589000	chr7	19587215	19588448	H3K27me3_ESC_DMSO_R1_mm10_FPMS32__macs3_peak_20663	15	.	2.82266	3.42615	1.56027
chr7	25135000	25136000	chr7	25181000	25182000	chr7	25131222	25140178	H3K27me3_ESC_DMSO_R1_mm10_FPMS32__macs3_peak_20703	49	.	4.00018	7.06298	4.9677
chr7	25135000	25136000	chr7	25181000	25182000	chr7	25175435	25183675	H3K27me3_ESC_DMSO_R1_mm10_FPMS32__macs3_peak_20712	184	.	7.92777	21.0115	18.4558
chr7	34813000	34814000	chr7	35120000	35121000	chr7	34807342	34820236	H3K27me3_ESC_DMSO_R1_mm10_FPMS32__macs3_peak_20843	161	.	6.29881	18.5645	16.1306
chr7	34813000	34814000	chr7	35120000	35121000	chr7	35113872	35128551	H3K27me3_ESC_DMSO_R1_mm10_FPMS32__macs3_peak_20853	176	.	7.20295	20.1106	17.6188
chr7	29053000	29054000	chr7	29289000	29290000	chr7	29052072	29058106	H3K27me3_ESC_DMSO_R1_mm10_FPMS32__macs3_peak_20775	35	.	3.41103	5.52842	3.51637
chr7	29053000	29054000	chr7	29289000	29290000	chr7	29289621	29290098	H3K27me3_ESC_DMSO_R1_mm10_FPMS32__macs3_peak_20784	16	.	2.53352	3.56238	1.67926
chr7	27658000	27659000	chr7	27685000	27686000	chr7	27652733	27660473	H3K27me3_ESC_DMSO_R1_mm10_FPMS32__macs3_peak_20743	100	.	5.68422	12.3704	10.0998
chr7	27658000	27659000	chr7	27685000	27686000	chr7	27684182	27685701	H3K27me3_ESC_DMSO_R1_mm10_FPMS32__macs3_peak_20746	41	.	4.18883	6.12792	4.10479
chr7	44263000	44264000	chr7	44352000	44353000	chr7	44263781	44265181	H3K27me3_ESC_DMSO_R1_mm10_FPMS32__macs3_peak_20957	18	.	2.94437	3.71505	1.825
chr7	44263000	44264000	chr7	44352000	44353000	chr7	44350215	44355738	H3K27me3_ESC_DMSO_R1_mm10_FPMS32__macs3_peak_20961	132	.	5.95417	15.5683	13.227
chr7	44263000	44264000	chr7	44462000	44463000	chr7	44263781	44265181	H3K27me3_ESC_DMSO_R1_mm10_FPMS32__macs3_peak_20957	18	.	2.94437	3.71505	1.825
chr7	44263000	44264000	chr7	44462000	44463000	chr7	44458974	44464173	H3K27me3_ESC_DMSO_R1_mm10_FPMS32__macs3_peak_20970	112	.	5.81467	13.5709	11.2612
chr7	45629000	45630000	chr7	45694000	45695000	chr7	45624397	45629704	H3K27me3_ESC_DMSO_R1_mm10_FPMS32__macs3_peak_20998	54	.	4.17233	7.57682	5.46838
chr7	45629000	45630000	chr7	45694000	45695000	chr7	45691484	45695236	H3K27me3_ESC_DMSO_R1_mm10_FPMS32__macs3_peak_21000	30	.	3.52492	5.01136	3.02189
chr7	49629000	49630000	chr7	49752000	49753000	chr7	49626975	49643521	H3K27me3_ESC_DMSO_R1_mm10_FPMS32__macs3_peak_21062	223	.	8.59078	24.9982	22.3473
chr7	49629000	49630000	chr7	49752000	49753000	chr7	49752300	49752459	H3K27me3_ESC_DMSO_R1_mm10_FPMS32__macs3_peak_21071	22	.	3.47582	4.23541	2.29308
chr7	49634000	49635000	chr7	49907000	49908000	chr7	49626975	49643521	H3K27me3_ESC_DMSO_R1_mm10_FPMS32__macs3_peak_21062	223	.	8.59078	24.9982	22.3473
chr7	49634000	49635000	chr7	49907000	49908000	chr7	49903487	49918935	H3K27me3_ESC_DMSO_R1_mm10_FPMS32__macs3_peak_21074	158	.	7.11169	18.3374	15.8881
chr7	49638000	49639000	chr7	49757000	49758000	chr7	49626975	49643521	H3K27me3_ESC_DMSO_R1_mm10_FPMS32__macs3_peak_21062	223	.	8.59078	24.9982	22.3473
chr7	49638000	49639000	chr7	49757000	49758000	chr7	49757510	49761452	H3K27me3_ESC_DMSO_R1_mm10_FPMS32__macs3_peak_21072	65	.	4.71967	8.64649	6.50128
chr7	49638000	49639000	chr7	49910000	49911000	chr7	49626975	49643521	H3K27me3_ESC_DMSO_R1_mm10_FPMS32__macs3_peak_21062	223	.	8.59078	24.9982	22.3473
chr7	49638000	49639000	chr7	49910000	49911000	chr7	49903487	49918935	H3K27me3_ESC_DMSO_R1_mm10_FPMS32__macs3_peak_21074	158	.	7.11169	18.3374	15.8881
chr7	67765000	67766000	chr7	67950000	67951000	chr7	67765500	67766653	H3K27me3_ESC_DMSO_R1_mm10_FPMS32__macs3_peak_21169	19	.	3.19712	3.88677	1.99156
chr7	67765000	67766000	chr7	67950000	67951000	chr7	67944308	67950417	H3K27me3_ESC_DMSO_R1_mm10_FPMS32__macs3_peak_21180	43	.	4.14298	6.44219	4.38867
chr7	70280000	70281000	chr7	70359000	70360000	chr7	70277337	70291901	H3K27me3_ESC_DMSO_R1_mm10_FPMS32__macs3_peak_21191	271	.	10.1153	29.9507	27.1519
chr7	70280000	70281000	chr7	70359000	70360000	chr7	70320744	70373630	H3K27me3_ESC_DMSO_R1_mm10_FPMS32__macs3_peak_21194	295	.	10.6056	32.4264	29.549
chr7	70284000	70285000	chr7	70330000	70331000	chr7	70277337	70291901	H3K27me3_ESC_DMSO_R1_mm10_FPMS32__macs3_peak_21191	271	.	10.1153	29.9507	27.1519
chr7	70284000	70285000	chr7	70330000	70331000	chr7	70320744	70373630	H3K27me3_ESC_DMSO_R1_mm10_FPMS32__macs3_peak_21194	295	.	10.6056	32.4264	29.549
chr7	70281000	70282000	chr7	70349000	70350000	chr7	70277337	70291901	H3K27me3_ESC_DMSO_R1_mm10_FPMS32__macs3_peak_21191	271	.	10.1153	29.9507	27.1519
chr7	70281000	70282000	chr7	70349000	70350000	chr7	70320744	70373630	H3K27me3_ESC_DMSO_R1_mm10_FPMS32__macs3_peak_21194	295	.	10.6056	32.4264	29.549
chr7	70283000	70284000	chr7	70367000	70368000	chr7	70277337	70291901	H3K27me3_ESC_DMSO_R1_mm10_FPMS32__macs3_peak_21191	271	.	10.1153	29.9507	27.1519
chr7	70283000	70284000	chr7	70367000	70368000	chr7	70320744	70373630	H3K27me3_ESC_DMSO_R1_mm10_FPMS32__macs3_peak_21194	295	.	10.6056	32.4264	29.549
chr7	70287000	70288000	chr7	70359000	70360000	chr7	70277337	70291901	H3K27me3_ESC_DMSO_R1_mm10_FPMS32__macs3_peak_21191	271	.	10.1153	29.9507	27.1519
chr7	70287000	70288000	chr7	70359000	70360000	chr7	70320744	70373630	H3K27me3_ESC_DMSO_R1_mm10_FPMS32__macs3_peak_21194	295	.	10.6056	32.4264	29.549
chr7	70330000	70331000	chr7	70349000	70350000	chr7	70320744	70373630	H3K27me3_ESC_DMSO_R1_mm10_FPMS32__macs3_peak_21194	295	.	10.6056	32.4264	29.549
chr7	70330000	70331000	chr7	70349000	70350000	chr7	70320744	70373630	H3K27me3_ESC_DMSO_R1_mm10_FPMS32__macs3_peak_21194	295	.	10.6056	32.4264	29.549
chr7	70331000	70332000	chr7	70361000	70362000	chr7	70320744	70373630	H3K27me3_ESC_DMSO_R1_mm10_FPMS32__macs3_peak_21194	295	.	10.6056	32.4264	29.549
chr7	70331000	70332000	chr7	70361000	70362000	chr7	70320744	70373630	H3K27me3_ESC_DMSO_R1_mm10_FPMS32__macs3_peak_21194	295	.	10.6056	32.4264	29.549
chr7	80386000	80387000	chr7	80585000	80586000	chr7	80386897	80389033	H3K27me3_ESC_DMSO_R1_mm10_FPMS32__macs3_peak_21323	47	.	4.12235	6.80189	4.70148
chr7	80386000	80387000	chr7	80585000	80586000	chr7	80584852	80589807	H3K27me3_ESC_DMSO_R1_mm10_FPMS32__macs3_peak_21329	18	.	3.16402	3.77275	1.88349
chr7	80386000	80387000	chr7	80689000	80690000	chr7	80386897	80389033	H3K27me3_ESC_DMSO_R1_mm10_FPMS32__macs3_peak_21323	47	.	4.12235	6.80189	4.70148
chr7	80386000	80387000	chr7	80689000	80690000	chr7	80684508	80691461	H3K27me3_ESC_DMSO_R1_mm10_FPMS32__macs3_peak_21332	121	.	6.31457	14.4499	12.115
chr7	80400000	80401000	chr7	80687000	80688000	chr7	80398872	80406529	H3K27me3_ESC_DMSO_R1_mm10_FPMS32__macs3_peak_21324	109	.	5.83146	13.2627	10.9809
chr7	80400000	80401000	chr7	80687000	80688000	chr7	80684508	80691461	H3K27me3_ESC_DMSO_R1_mm10_FPMS32__macs3_peak_21332	121	.	6.31457	14.4499	12.115
chr7	79497000	79498000	chr7	79545000	79546000	chr7	79494536	79561764	H3K27me3_ESC_DMSO_R1_mm10_FPMS32__macs3_peak_21295	245	.	8.31327	27.2554	24.5372
chr7	79497000	79498000	chr7	79545000	79546000	chr7	79494536	79561764	H3K27me3_ESC_DMSO_R1_mm10_FPMS32__macs3_peak_21295	245	.	8.31327	27.2554	24.5372
chr7	79496000	79497000	chr7	79594000	79595000	chr7	79494536	79561764	H3K27me3_ESC_DMSO_R1_mm10_FPMS32__macs3_peak_21295	245	.	8.31327	27.2554	24.5372
chr7	79496000	79497000	chr7	79594000	79595000	chr7	79568239	79596127	H3K27me3_ESC_DMSO_R1_mm10_FPMS32__macs3_peak_21297	92	.	5.3136	11.4537	9.22199
chr7	79496000	79497000	chr7	79564000	79565000	chr7	79494536	79561764	H3K27me3_ESC_DMSO_R1_mm10_FPMS32__macs3_peak_21295	245	.	8.31327	27.2554	24.5372
chr7	79496000	79497000	chr7	79564000	79565000	chr7	79564668	79565764	H3K27me3_ESC_DMSO_R1_mm10_FPMS32__macs3_peak_21296	45	.	3.99252	6.64285	4.56349
chr7	79496000	79497000	chr7	79579000	79580000	chr7	79494536	79561764	H3K27me3_ESC_DMSO_R1_mm10_FPMS32__macs3_peak_21295	245	.	8.31327	27.2554	24.5372
chr7	79496000	79497000	chr7	79579000	79580000	chr7	79568239	79596127	H3K27me3_ESC_DMSO_R1_mm10_FPMS32__macs3_peak_21297	92	.	5.3136	11.4537	9.22199
chr7	79497000	79498000	chr7	79536000	79537000	chr7	79494536	79561764	H3K27me3_ESC_DMSO_R1_mm10_FPMS32__macs3_peak_21295	245	.	8.31327	27.2554	24.5372
chr7	79497000	79498000	chr7	79536000	79537000	chr7	79494536	79561764	H3K27me3_ESC_DMSO_R1_mm10_FPMS32__macs3_peak_21295	245	.	8.31327	27.2554	24.5372
chr7	79504000	79505000	chr7	79542000	79543000	chr7	79494536	79561764	H3K27me3_ESC_DMSO_R1_mm10_FPMS32__macs3_peak_21295	245	.	8.31327	27.2554	24.5372
chr7	79504000	79505000	chr7	79542000	79543000	chr7	79494536	79561764	H3K27me3_ESC_DMSO_R1_mm10_FPMS32__macs3_peak_21295	245	.	8.31327	27.2554	24.5372
chr7	79548000	79549000	chr7	79594000	79595000	chr7	79494536	79561764	H3K27me3_ESC_DMSO_R1_mm10_FPMS32__macs3_peak_21295	245	.	8.31327	27.2554	24.5372
chr7	79548000	79549000	chr7	79594000	79595000	chr7	79568239	79596127	H3K27me3_ESC_DMSO_R1_mm10_FPMS32__macs3_peak_21297	92	.	5.3136	11.4537	9.22199
chr7	98730000	98731000	chr7	98839000	98840000	chr7	98724178	98733472	H3K27me3_ESC_DMSO_R1_mm10_FPMS32__macs3_peak_21524	30	.	3.42693	5.04221	3.06417
chr7	98730000	98731000	chr7	98839000	98840000	chr7	98826314	98848852	H3K27me3_ESC_DMSO_R1_mm10_FPMS32__macs3_peak_21537	182	.	7.24358	20.7586	18.2482
chr7	121734000	121735000	chr7	121828000	121829000	chr7	121734394	121738910	H3K27me3_ESC_DMSO_R1_mm10_FPMS32__macs3_peak_21840	88	.	5.176	11.0369	8.83994
chr7	121734000	121735000	chr7	121828000	121829000	chr7	121826220	121828233	H3K27me3_ESC_DMSO_R1_mm10_FPMS32__macs3_peak_21844	22	.	3.33727	4.17825	2.24967
chr7	113769000	113770000	chr7	114006000	114007000	chr7	113762863	113770785	H3K27me3_ESC_DMSO_R1_mm10_FPMS32__macs3_peak_21747	147	.	6.41656	17.1175	14.7113
chr7	113769000	113770000	chr7	114006000	114007000	chr7	114003144	114006993	H3K27me3_ESC_DMSO_R1_mm10_FPMS32__macs3_peak_21752	23	.	3.40251	4.24877	2.31152
chr7	131543000	131544000	chr7	132598000	132599000	chr7	131537381	131559218	H3K27me3_ESC_DMSO_R1_mm10_FPMS32__macs3_peak_22008	386	.	12.096	41.7597	38.6128
chr7	131543000	131544000	chr7	132598000	132599000	chr7	132591782	132610358	H3K27me3_ESC_DMSO_R1_mm10_FPMS32__macs3_peak_22055	104	.	5.0378	12.7149	10.4573
chr7	131553000	131554000	chr7	132598000	132599000	chr7	131537381	131559218	H3K27me3_ESC_DMSO_R1_mm10_FPMS32__macs3_peak_22008	386	.	12.096	41.7597	38.6128
chr7	131553000	131554000	chr7	132598000	132599000	chr7	132591782	132610358	H3K27me3_ESC_DMSO_R1_mm10_FPMS32__macs3_peak_22055	104	.	5.0378	12.7149	10.4573
chr7	132578000	132579000	chr7	132596000	132597000	chr7	132576882	132581636	H3K27me3_ESC_DMSO_R1_mm10_FPMS32__macs3_peak_22054	56	.	3.94959	7.77653	5.66563
chr7	132578000	132579000	chr7	132596000	132597000	chr7	132591782	132610358	H3K27me3_ESC_DMSO_R1_mm10_FPMS32__macs3_peak_22055	104	.	5.0378	12.7149	10.4573
chr7	130068000	130069000	chr7	130273000	130274000	chr7	130067914	130069571	H3K27me3_ESC_DMSO_R1_mm10_FPMS32__macs3_peak_21984	22	.	3.23493	4.16898	2.24784
chr7	130068000	130069000	chr7	130273000	130274000	chr7	130270251	130274005	H3K27me3_ESC_DMSO_R1_mm10_FPMS32__macs3_peak_21991	29	.	3.54788	4.90197	2.91735
chr7	130072000	130073000	chr7	130266000	130267000	chr7	130072179	130074174	H3K27me3_ESC_DMSO_R1_mm10_FPMS32__macs3_peak_21984	22	.	3.23493	4.16898	2.24784
chr7	130072000	130073000	chr7	130266000	130267000	chr7	130254862	130269062	H3K27me3_ESC_DMSO_R1_mm10_FPMS32__macs3_peak_21990	98	.	6.05362	12.0905	9.84175
chr7	131544000	131545000	chr7	131554000	131555000	chr7	131537381	131559218	H3K27me3_ESC_DMSO_R1_mm10_FPMS32__macs3_peak_22008	386	.	12.096	41.7597	38.6128
chr7	131544000	131545000	chr7	131554000	131555000	chr7	131537381	131559218	H3K27me3_ESC_DMSO_R1_mm10_FPMS32__macs3_peak_22008	386	.	12.096	41.7597	38.6128
chr7	136586000	136587000	chr7	137306000	137307000	chr7	136582875	136586445	H3K27me3_ESC_DMSO_R1_mm10_FPMS32__macs3_peak_22135	23	.	3.40577	4.268	2.33505
chr7	136586000	136587000	chr7	137306000	137307000	chr7	137303642	137331165	H3K27me3_ESC_DMSO_R1_mm10_FPMS32__macs3_peak_22154	312	.	9.92255	34.1604	31.2414
chr7	137310000	137311000	chr7	137321000	137322000	chr7	137303642	137331165	H3K27me3_ESC_DMSO_R1_mm10_FPMS32__macs3_peak_22154	312	.	9.92255	34.1604	31.2414
chr7	137310000	137311000	chr7	137321000	137322000	chr7	137303642	137331165	H3K27me3_ESC_DMSO_R1_mm10_FPMS32__macs3_peak_22154	312	.	9.92255	34.1604	31.2414
chr7	144838000	144839000	chr7	144896000	144897000	chr7	144834941	144842512	H3K27me3_ESC_DMSO_R1_mm10_FPMS32__macs3_peak_22375	219	.	8.72295	24.5768	21.9509
chr7	144838000	144839000	chr7	144896000	144897000	chr7	144894750	144900634	H3K27me3_ESC_DMSO_R1_mm10_FPMS32__macs3_peak_22377	132	.	6.42261	15.5943	13.2312
chr7	142486000	142487000	chr7	142658000	142659000	chr7	142479802	142486177	H3K27me3_ESC_DMSO_R1_mm10_FPMS32__macs3_peak_22261	23	.	3.17358	4.24824	2.31054
chr7	142486000	142487000	chr7	142658000	142659000	chr7	142649869	142667416	H3K27me3_ESC_DMSO_R1_mm10_FPMS32__macs3_peak_22282	164	.	7.08599	18.952	16.4847
chr7	142521000	142522000	chr7	142661000	142662000	chr7	142520748	142521525	H3K27me3_ESC_DMSO_R1_mm10_FPMS32__macs3_peak_22267	12	.	2.81321	3.04062	1.22892
chr7	142521000	142522000	chr7	142661000	142662000	chr7	142649869	142667416	H3K27me3_ESC_DMSO_R1_mm10_FPMS32__macs3_peak_22282	164	.	7.08599	18.952	16.4847
chr7	143094000	143095000	chr7	143468000	143469000	chr7	143088979	143094060	H3K27me3_ESC_DMSO_R1_mm10_FPMS32__macs3_peak_22312	76	.	4.77543	9.7495	7.60683
chr7	143094000	143095000	chr7	143468000	143469000	chr7	143433637	143471833	H3K27me3_ESC_DMSO_R1_mm10_FPMS32__macs3_peak_22322	129	.	6.07277	15.2667	12.9087
chr7	143154000	143155000	chr7	143436000	143437000	chr7	143154373	143158398	H3K27me3_ESC_DMSO_R1_mm10_FPMS32__macs3_peak_22316	40	.	3.43279	6.09617	4.04374
chr7	143154000	143155000	chr7	143436000	143437000	chr7	143433637	143471833	H3K27me3_ESC_DMSO_R1_mm10_FPMS32__macs3_peak_22322	129	.	6.07277	15.2667	12.9087
chr7	143160000	143161000	chr7	143437000	143438000	chr7	143159936	143160688	H3K27me3_ESC_DMSO_R1_mm10_FPMS32__macs3_peak_22317	15	.	2.8132	3.39046	1.52922
chr7	143160000	143161000	chr7	143437000	143438000	chr7	143433637	143471833	H3K27me3_ESC_DMSO_R1_mm10_FPMS32__macs3_peak_22322	129	.	6.07277	15.2667	12.9087
chr7	143167000	143168000	chr7	143463000	143464000	chr7	143161953	143172645	H3K27me3_ESC_DMSO_R1_mm10_FPMS32__macs3_peak_22318	42	.	4.00681	6.27251	4.21933
chr7	143167000	143168000	chr7	143463000	143464000	chr7	143433637	143471833	H3K27me3_ESC_DMSO_R1_mm10_FPMS32__macs3_peak_22322	129	.	6.07277	15.2667	12.9087
chr7	143174000	143175000	chr7	143452000	143453000	chr7	143173945	143216464	H3K27me3_ESC_DMSO_R1_mm10_FPMS32__macs3_peak_22318	42	.	4.00681	6.27251	4.21933
chr7	143174000	143175000	chr7	143452000	143453000	chr7	143433637	143471833	H3K27me3_ESC_DMSO_R1_mm10_FPMS32__macs3_peak_22322	129	.	6.07277	15.2667	12.9087
chr7	143205000	143206000	chr7	143462000	143463000	chr7	143173945	143216464	H3K27me3_ESC_DMSO_R1_mm10_FPMS32__macs3_peak_22318	42	.	4.00681	6.27251	4.21933
chr7	143205000	143206000	chr7	143462000	143463000	chr7	143433637	143471833	H3K27me3_ESC_DMSO_R1_mm10_FPMS32__macs3_peak_22322	129	.	6.07277	15.2667	12.9087
chr7	143357000	143358000	chr7	143461000	143462000	chr7	143357181	143366871	H3K27me3_ESC_DMSO_R1_mm10_FPMS32__macs3_peak_22319	35	.	3.82798	5.5471	3.53066
chr7	143357000	143358000	chr7	143461000	143462000	chr7	143433637	143471833	H3K27me3_ESC_DMSO_R1_mm10_FPMS32__macs3_peak_22322	129	.	6.07277	15.2667	12.9087
chr8	22793000	22794000	chr8	23157000	23158000	chr8	22792487	22793041	H3K27me3_ESC_DMSO_R1_mm10_FPMS32__macs3_peak_22561	16	.	2.95513	3.47464	1.60533
chr8	22793000	22794000	chr8	23157000	23158000	chr8	23147983	23158611	H3K27me3_ESC_DMSO_R1_mm10_FPMS32__macs3_peak_22577	114	.	5.82306	13.718	11.4197
chr8	22975000	22976000	chr8	23057000	23058000	chr8	22968178	22980680	H3K27me3_ESC_DMSO_R1_mm10_FPMS32__macs3_peak_22567	116	.	5.71747	13.9639	11.6618
chr8	22975000	22976000	chr8	23057000	23058000	chr8	23054511	23062751	H3K27me3_ESC_DMSO_R1_mm10_FPMS32__macs3_peak_22571	106	.	5.58068	12.8827	10.6017
chr8	23058000	23059000	chr8	23151000	23152000	chr8	23054511	23062751	H3K27me3_ESC_DMSO_R1_mm10_FPMS32__macs3_peak_22571	106	.	5.58068	12.8827	10.6017
chr8	23058000	23059000	chr8	23151000	23152000	chr8	23147983	23158611	H3K27me3_ESC_DMSO_R1_mm10_FPMS32__macs3_peak_22577	114	.	5.82306	13.718	11.4197
chr8	11999000	12000000	chr8	12394000	12395000	chr8	11996366	11999636	H3K27me3_ESC_DMSO_R1_mm10_FPMS32__macs3_peak_22470	34	.	3.81376	5.41193	3.42202
chr8	11999000	12000000	chr8	12394000	12395000	chr8	12379423	12407456	H3K27me3_ESC_DMSO_R1_mm10_FPMS32__macs3_peak_22477	295	.	9.66965	32.4145	29.5571
chr8	12385000	12386000	chr8	12398000	12399000	chr8	12379423	12407456	H3K27me3_ESC_DMSO_R1_mm10_FPMS32__macs3_peak_22477	295	.	9.66965	32.4145	29.5571
chr8	12385000	12386000	chr8	12398000	12399000	chr8	12379423	12407456	H3K27me3_ESC_DMSO_R1_mm10_FPMS32__macs3_peak_22477	295	.	9.66965	32.4145	29.5571
chr8	12390000	12391000	chr8	12562000	12563000	chr8	12379423	12407456	H3K27me3_ESC_DMSO_R1_mm10_FPMS32__macs3_peak_22477	295	.	9.66965	32.4145	29.5571
chr8	12390000	12391000	chr8	12562000	12563000	chr8	12557466	12563898	H3K27me3_ESC_DMSO_R1_mm10_FPMS32__macs3_peak_22488	43	.	4.16566	6.35305	4.30029
chr8	12394000	12395000	chr8	12562000	12563000	chr8	12379423	12407456	H3K27me3_ESC_DMSO_R1_mm10_FPMS32__macs3_peak_22477	295	.	9.66965	32.4145	29.5571
chr8	12394000	12395000	chr8	12562000	12563000	chr8	12557466	12563898	H3K27me3_ESC_DMSO_R1_mm10_FPMS32__macs3_peak_22488	43	.	4.16566	6.35305	4.30029
chr8	12402000	12403000	chr8	12429000	12430000	chr8	12379423	12407456	H3K27me3_ESC_DMSO_R1_mm10_FPMS32__macs3_peak_22477	295	.	9.66965	32.4145	29.5571
chr8	12402000	12403000	chr8	12429000	12430000	chr8	12426140	12434741	H3K27me3_ESC_DMSO_R1_mm10_FPMS32__macs3_peak_22478	112	.	5.86688	13.585	11.2984
chr8	12402000	12403000	chr8	12560000	12561000	chr8	12379423	12407456	H3K27me3_ESC_DMSO_R1_mm10_FPMS32__macs3_peak_22477	295	.	9.66965	32.4145	29.5571
chr8	12402000	12403000	chr8	12560000	12561000	chr8	12557466	12563898	H3K27me3_ESC_DMSO_R1_mm10_FPMS32__macs3_peak_22488	43	.	4.16566	6.35305	4.30029
chr8	40192000	40193000	chr8	40419000	40420000	chr8	40192575	40194367	H3K27me3_ESC_DMSO_R1_mm10_FPMS32__macs3_peak_22722	31	.	3.56015	5.14675	3.18091
chr8	40192000	40193000	chr8	40419000	40420000	chr8	40419960	40426764	H3K27me3_ESC_DMSO_R1_mm10_FPMS32__macs3_peak_22724	88	.	4.83991	11.1276	8.88759
chr8	34486000	34487000	chr8	34814000	34815000	chr8	34486448	34487860	H3K27me3_ESC_DMSO_R1_mm10_FPMS32__macs3_peak_22681	24	.	3.3956	4.41517	2.45913
chr8	34486000	34487000	chr8	34814000	34815000	chr8	34814607	34815714	H3K27me3_ESC_DMSO_R1_mm10_FPMS32__macs3_peak_22692	89	.	5.31295	11.157	8.92298
chr8	44939000	44940000	chr8	44978000	44979000	chr8	44939988	44940283	H3K27me3_ESC_DMSO_R1_mm10_FPMS32__macs3_peak_22736	15	.	2.6852	3.37737	1.51924
chr8	44939000	44940000	chr8	44978000	44979000	chr8	44973039	44978884	H3K27me3_ESC_DMSO_R1_mm10_FPMS32__macs3_peak_22737	26	.	3.28592	4.61981	2.6704
chr8	46294000	46295000	chr8	46740000	46741000	chr8	46287945	46304096	H3K27me3_ESC_DMSO_R1_mm10_FPMS32__macs3_peak_22758	199	.	7.91101	22.5454	19.9939
chr8	46294000	46295000	chr8	46740000	46741000	chr8	46737385	46744088	H3K27me3_ESC_DMSO_R1_mm10_FPMS32__macs3_peak_22764	107	.	5.71861	13.0275	10.7257
chr8	47015000	47016000	chr8	47285000	47286000	chr8	47015640	47016023	H3K27me3_ESC_DMSO_R1_mm10_FPMS32__macs3_peak_22770	27	.	3.68771	4.67725	2.71212
chr8	47015000	47016000	chr8	47285000	47286000	chr8	47283555	47291395	H3K27me3_ESC_DMSO_R1_mm10_FPMS32__macs3_peak_22773	101	.	5.69974	12.3851	10.1209
chr8	57320000	57321000	chr8	57343000	57344000	chr8	57308230	57357659	H3K27me3_ESC_DMSO_R1_mm10_FPMS32__macs3_peak_22826	254	.	9.3508	28.242	25.4882
chr8	57320000	57321000	chr8	57343000	57344000	chr8	57308230	57357659	H3K27me3_ESC_DMSO_R1_mm10_FPMS32__macs3_peak_22826	254	.	9.3508	28.242	25.4882
chr8	71561000	71562000	chr8	71632000	71633000	chr8	71560217	71566460	H3K27me3_ESC_DMSO_R1_mm10_FPMS32__macs3_peak_22933	119	.	5.40968	14.1621	11.9024
chr8	71561000	71562000	chr8	71632000	71633000	chr8	71632871	71636381	H3K27me3_ESC_DMSO_R1_mm10_FPMS32__macs3_peak_22939	51	.	4.11618	7.21504	5.13569
chr8	84701000	84702000	chr8	84814000	84815000	chr8	84701756	84709330	H3K27me3_ESC_DMSO_R1_mm10_FPMS32__macs3_peak_23037	162	.	7.51444	18.7081	16.2404
chr8	84701000	84702000	chr8	84814000	84815000	chr8	84810583	84814731	H3K27me3_ESC_DMSO_R1_mm10_FPMS32__macs3_peak_23043	83	.	4.96857	10.5962	8.39558
chr8	84707000	84708000	chr8	84740000	84741000	chr8	84701756	84709330	H3K27me3_ESC_DMSO_R1_mm10_FPMS32__macs3_peak_23037	162	.	7.51444	18.7081	16.2404
chr8	84707000	84708000	chr8	84740000	84741000	chr8	84733282	84753981	H3K27me3_ESC_DMSO_R1_mm10_FPMS32__macs3_peak_23039	80	.	5.25362	10.293	8.08622
chr8	84707000	84708000	chr8	84775000	84776000	chr8	84701756	84709330	H3K27me3_ESC_DMSO_R1_mm10_FPMS32__macs3_peak_23037	162	.	7.51444	18.7081	16.2404
chr8	84707000	84708000	chr8	84775000	84776000	chr8	84764247	84803704	H3K27me3_ESC_DMSO_R1_mm10_FPMS32__macs3_peak_23042	222	.	7.95606	24.9286	22.2873
chr8	84706000	84707000	chr8	84785000	84786000	chr8	84701756	84709330	H3K27me3_ESC_DMSO_R1_mm10_FPMS32__macs3_peak_23037	162	.	7.51444	18.7081	16.2404
chr8	84706000	84707000	chr8	84785000	84786000	chr8	84764247	84803704	H3K27me3_ESC_DMSO_R1_mm10_FPMS32__macs3_peak_23042	222	.	7.95606	24.9286	22.2873
chr8	84706000	84707000	chr8	84799000	84800000	chr8	84701756	84709330	H3K27me3_ESC_DMSO_R1_mm10_FPMS32__macs3_peak_23037	162	.	7.51444	18.7081	16.2404
chr8	84706000	84707000	chr8	84799000	84800000	chr8	84764247	84803704	H3K27me3_ESC_DMSO_R1_mm10_FPMS32__macs3_peak_23042	222	.	7.95606	24.9286	22.2873
chr8	84709000	84710000	chr8	84805000	84806000	chr8	84701756	84709330	H3K27me3_ESC_DMSO_R1_mm10_FPMS32__macs3_peak_23037	162	.	7.51444	18.7081	16.2404
chr8	84709000	84710000	chr8	84805000	84806000	chr8	84805093	84808835	H3K27me3_ESC_DMSO_R1_mm10_FPMS32__macs3_peak_23042	222	.	7.95606	24.9286	22.2873
chr8	84746000	84747000	chr8	84772000	84773000	chr8	84733282	84753981	H3K27me3_ESC_DMSO_R1_mm10_FPMS32__macs3_peak_23039	80	.	5.25362	10.293	8.08622
chr8	84746000	84747000	chr8	84772000	84773000	chr8	84764247	84803704	H3K27me3_ESC_DMSO_R1_mm10_FPMS32__macs3_peak_23042	222	.	7.95606	24.9286	22.2873
chr8	84773000	84774000	chr8	84785000	84786000	chr8	84764247	84803704	H3K27me3_ESC_DMSO_R1_mm10_FPMS32__macs3_peak_23042	222	.	7.95606	24.9286	22.2873
chr8	84773000	84774000	chr8	84785000	84786000	chr8	84764247	84803704	H3K27me3_ESC_DMSO_R1_mm10_FPMS32__macs3_peak_23042	222	.	7.95606	24.9286	22.2873
chr8	84773000	84774000	chr8	84799000	84800000	chr8	84764247	84803704	H3K27me3_ESC_DMSO_R1_mm10_FPMS32__macs3_peak_23042	222	.	7.95606	24.9286	22.2873
chr8	84773000	84774000	chr8	84799000	84800000	chr8	84764247	84803704	H3K27me3_ESC_DMSO_R1_mm10_FPMS32__macs3_peak_23042	222	.	7.95606	24.9286	22.2873
chr8	84784000	84785000	chr8	84799000	84800000	chr8	84764247	84803704	H3K27me3_ESC_DMSO_R1_mm10_FPMS32__macs3_peak_23042	222	.	7.95606	24.9286	22.2873
chr8	84784000	84785000	chr8	84799000	84800000	chr8	84764247	84803704	H3K27me3_ESC_DMSO_R1_mm10_FPMS32__macs3_peak_23042	222	.	7.95606	24.9286	22.2873
chr8	91802000	91803000	chr8	92359000	92360000	chr8	91793399	91809757	H3K27me3_ESC_DMSO_R1_mm10_FPMS32__macs3_peak_23133	275	.	9.70007	30.4007	27.5875
chr8	91802000	91803000	chr8	92359000	92360000	chr8	92353634	92370397	H3K27me3_ESC_DMSO_R1_mm10_FPMS32__macs3_peak_23158	239	.	8.813	26.7056	23.9958
chr8	92132000	92133000	chr8	92357000	92358000	chr8	92131185	92132064	H3K27me3_ESC_DMSO_R1_mm10_FPMS32__macs3_peak_23151	19	.	3.05416	3.88922	1.97666
chr8	92132000	92133000	chr8	92357000	92358000	chr8	92353634	92370397	H3K27me3_ESC_DMSO_R1_mm10_FPMS32__macs3_peak_23158	239	.	8.813	26.7056	23.9958
chr8	92365000	92366000	chr8	92460000	92461000	chr8	92353634	92370397	H3K27me3_ESC_DMSO_R1_mm10_FPMS32__macs3_peak_23158	239	.	8.813	26.7056	23.9958
chr8	92365000	92366000	chr8	92460000	92461000	chr8	92456131	92462908	H3K27me3_ESC_DMSO_R1_mm10_FPMS32__macs3_peak_23163	153	.	6.93414	17.8121	15.3821
chr8	93590000	93591000	chr8	93814000	93815000	chr8	93588345	93590324	H3K27me3_ESC_DMSO_R1_mm10_FPMS32__macs3_peak_23185	16	.	2.99739	3.54426	1.67557
chr8	93590000	93591000	chr8	93814000	93815000	chr8	93807454	93815059	H3K27me3_ESC_DMSO_R1_mm10_FPMS32__macs3_peak_23188	131	.	6.38709	15.55	13.1703
chr8	88455000	88456000	chr8	88618000	88619000	chr8	88446768	88457913	H3K27me3_ESC_DMSO_R1_mm10_FPMS32__macs3_peak_23091	125	.	5.78997	14.9155	12.5514
chr8	88455000	88456000	chr8	88618000	88619000	chr8	88617677	88618561	H3K27me3_ESC_DMSO_R1_mm10_FPMS32__macs3_peak_23098	19	.	3.18072	3.82976	1.92263
chr8	108702000	108703000	chr8	108793000	108794000	chr8	108693258	108707905	H3K27me3_ESC_DMSO_R1_mm10_FPMS32__macs3_peak_23341	192	.	7.84438	21.8215	19.2581
chr8	108702000	108703000	chr8	108793000	108794000	chr8	108790117	108795561	H3K27me3_ESC_DMSO_R1_mm10_FPMS32__macs3_peak_23347	90	.	5.6242	11.3104	9.03685
chr8	108717000	108718000	chr8	108790000	108791000	chr8	108715967	108720869	H3K27me3_ESC_DMSO_R1_mm10_FPMS32__macs3_peak_23343	39	.	3.91167	5.95163	3.90397
chr8	108717000	108718000	chr8	108790000	108791000	chr8	108790117	108795561	H3K27me3_ESC_DMSO_R1_mm10_FPMS32__macs3_peak_23347	90	.	5.6242	11.3104	9.03685
chr8	113850000	113851000	chr8	113981000	113982000	chr8	113846508	113852495	H3K27me3_ESC_DMSO_R1_mm10_FPMS32__macs3_peak_23452	121	.	6.50181	14.516	12.1934
chr8	113850000	113851000	chr8	113981000	113982000	chr8	113981212	113983830	H3K27me3_ESC_DMSO_R1_mm10_FPMS32__macs3_peak_23458	38	.	4.04252	5.85101	3.82553
chr8	120896000	120897000	chr8	121075000	121076000	chr8	120892374	120896598	H3K27me3_ESC_DMSO_R1_mm10_FPMS32__macs3_peak_23614	26	.	3.28031	4.63793	2.68342
chr8	120896000	120897000	chr8	121075000	121076000	chr8	121068522	121093589	H3K27me3_ESC_DMSO_R1_mm10_FPMS32__macs3_peak_23623	322	.	11.2145	35.1954	32.2338
chr8	121074000	121075000	chr8	121117000	121118000	chr8	121068522	121093589	H3K27me3_ESC_DMSO_R1_mm10_FPMS32__macs3_peak_23623	322	.	11.2145	35.1954	32.2338
chr8	121074000	121075000	chr8	121117000	121118000	chr8	121111758	121132047	H3K27me3_ESC_DMSO_R1_mm10_FPMS32__macs3_peak_23624	303	.	10.2582	33.2434	30.3549
chr8	121083000	121084000	chr8	121117000	121118000	chr8	121068522	121093589	H3K27me3_ESC_DMSO_R1_mm10_FPMS32__macs3_peak_23623	322	.	11.2145	35.1954	32.2338
chr8	121083000	121084000	chr8	121117000	121118000	chr8	121111758	121132047	H3K27me3_ESC_DMSO_R1_mm10_FPMS32__macs3_peak_23624	303	.	10.2582	33.2434	30.3549
chr8	121083000	121084000	chr8	121127000	121128000	chr8	121068522	121093589	H3K27me3_ESC_DMSO_R1_mm10_FPMS32__macs3_peak_23623	322	.	11.2145	35.1954	32.2338
chr8	121083000	121084000	chr8	121127000	121128000	chr8	121111758	121132047	H3K27me3_ESC_DMSO_R1_mm10_FPMS32__macs3_peak_23624	303	.	10.2582	33.2434	30.3549
chr8	121116000	121117000	chr8	121128000	121129000	chr8	121111758	121132047	H3K27me3_ESC_DMSO_R1_mm10_FPMS32__macs3_peak_23624	303	.	10.2582	33.2434	30.3549
chr8	121116000	121117000	chr8	121128000	121129000	chr8	121111758	121132047	H3K27me3_ESC_DMSO_R1_mm10_FPMS32__macs3_peak_23624	303	.	10.2582	33.2434	30.3549
chr8	122230000	122231000	chr8	122268000	122269000	chr8	122227465	122232789	H3K27me3_ESC_DMSO_R1_mm10_FPMS32__macs3_peak_23654	120	.	6.61292	14.334	12.0031
chr8	122230000	122231000	chr8	122268000	122269000	chr8	122267921	122271225	H3K27me3_ESC_DMSO_R1_mm10_FPMS32__macs3_peak_23655	38	.	3.65596	5.91684	3.8773
chr9	21992000	21993000	chr9	22053000	22054000	chr9	21979900	21993016	H3K27me3_ESC_DMSO_R1_mm10_FPMS32__macs3_peak_23836	101	.	5.1257	12.4623	10.1984
chr9	21992000	21993000	chr9	22053000	22054000	chr9	22051092	22053627	H3K27me3_ESC_DMSO_R1_mm10_FPMS32__macs3_peak_23837	113	.	5.90584	13.6611	11.3458
chr9	28265000	28266000	chr9	28402000	28403000	chr9	28264236	28265112	H3K27me3_ESC_DMSO_R1_mm10_FPMS32__macs3_peak_23897	12	.	2.85285	3.04766	1.23335
chr9	28265000	28266000	chr9	28402000	28403000	chr9	28401287	28405608	H3K27me3_ESC_DMSO_R1_mm10_FPMS32__macs3_peak_23900	99	.	5.69161	12.2228	9.93406
chr9	37003000	37004000	chr9	37138000	37139000	chr9	37001337	37004340	H3K27me3_ESC_DMSO_R1_mm10_FPMS32__macs3_peak_24041	25	.	3.21163	4.44327	2.50297
chr9	37003000	37004000	chr9	37138000	37139000	chr9	37136713	37139178	H3K27me3_ESC_DMSO_R1_mm10_FPMS32__macs3_peak_24045	28	.	3.51401	4.80661	2.82906
chr9	37432000	37433000	chr9	37547000	37548000	chr9	37423814	37437177	H3K27me3_ESC_DMSO_R1_mm10_FPMS32__macs3_peak_24053	138	.	6.42987	16.1978	13.8265
chr9	37432000	37433000	chr9	37547000	37548000	chr9	37545634	37555009	H3K27me3_ESC_DMSO_R1_mm10_FPMS32__macs3_peak_24059	74	.	4.28031	9.59624	7.43685
chr9	37433000	37434000	chr9	37457000	37458000	chr9	37423814	37437177	H3K27me3_ESC_DMSO_R1_mm10_FPMS32__macs3_peak_24053	138	.	6.42987	16.1978	13.8265
chr9	37433000	37434000	chr9	37457000	37458000	chr9	37453074	37464819	H3K27me3_ESC_DMSO_R1_mm10_FPMS32__macs3_peak_24056	249	.	9.10266	27.7341	24.9986
chr9	37461000	37462000	chr9	37547000	37548000	chr9	37453074	37464819	H3K27me3_ESC_DMSO_R1_mm10_FPMS32__macs3_peak_24056	249	.	9.10266	27.7341	24.9986
chr9	37461000	37462000	chr9	37547000	37548000	chr9	37545634	37555009	H3K27me3_ESC_DMSO_R1_mm10_FPMS32__macs3_peak_24059	74	.	4.28031	9.59624	7.43685
chr9	37462000	37463000	chr9	37528000	37529000	chr9	37453074	37464819	H3K27me3_ESC_DMSO_R1_mm10_FPMS32__macs3_peak_24056	249	.	9.10266	27.7341	24.9986
chr9	37462000	37463000	chr9	37528000	37529000	chr9	37527233	37535266	H3K27me3_ESC_DMSO_R1_mm10_FPMS32__macs3_peak_24057	92	.	5.11212	11.4448	9.2049
chr9	34488000	34489000	chr9	35016000	35017000	chr9	34483847	34493155	H3K27me3_ESC_DMSO_R1_mm10_FPMS32__macs3_peak_24004	149	.	7.09382	17.4012	14.9654
chr9	34488000	34489000	chr9	35016000	35017000	chr9	35015649	35016600	H3K27me3_ESC_DMSO_R1_mm10_FPMS32__macs3_peak_24016	11	.	2.70301	2.89646	1.10534
chr9	32407000	32408000	chr9	32542000	32543000	chr9	32405903	32411345	H3K27me3_ESC_DMSO_R1_mm10_FPMS32__macs3_peak_23969	102	.	5.34871	12.5082	10.2337
chr9	32407000	32408000	chr9	32542000	32543000	chr9	32533520	32552727	H3K27me3_ESC_DMSO_R1_mm10_FPMS32__macs3_peak_23981	196	.	8.39208	22.1878	19.6234
chr9	30922000	30923000	chr9	31084000	31085000	chr9	30920960	30923782	H3K27me3_ESC_DMSO_R1_mm10_FPMS32__macs3_peak_23925	128	.	6.25357	15.2684	12.894
chr9	30922000	30923000	chr9	31084000	31085000	chr9	31082801	31084928	H3K27me3_ESC_DMSO_R1_mm10_FPMS32__macs3_peak_23929	31	.	3.54366	5.14416	3.14164
chr9	30942000	30943000	chr9	31084000	31085000	chr9	30940782	30947045	H3K27me3_ESC_DMSO_R1_mm10_FPMS32__macs3_peak_23928	214	.	6.82872	24.0641	21.4381
chr9	30942000	30943000	chr9	31084000	31085000	chr9	31082801	31084928	H3K27me3_ESC_DMSO_R1_mm10_FPMS32__macs3_peak_23929	31	.	3.54366	5.14416	3.14164
chr9	31567000	31568000	chr9	31912000	31913000	chr9	31562727	31567248	H3K27me3_ESC_DMSO_R1_mm10_FPMS32__macs3_peak_23936	20	.	3.24136	3.96484	2.05952
chr9	31567000	31568000	chr9	31912000	31913000	chr9	31907144	31922372	H3K27me3_ESC_DMSO_R1_mm10_FPMS32__macs3_peak_23954	212	.	7.51937	23.7934	21.2013
chr9	45022000	45023000	chr9	45121000	45122000	chr9	45021549	45022196	H3K27me3_ESC_DMSO_R1_mm10_FPMS32__macs3_peak_24233	14	.	3.01322	3.27503	1.42531
chr9	45022000	45023000	chr9	45121000	45122000	chr9	45120604	45121704	H3K27me3_ESC_DMSO_R1_mm10_FPMS32__macs3_peak_24241	13	.	2.89701	3.21222	1.38194
chr9	48646000	48647000	chr9	48836000	48837000	chr9	48645333	48651098	H3K27me3_ESC_DMSO_R1_mm10_FPMS32__macs3_peak_24322	47	.	4.28931	6.80366	4.7126
chr9	48646000	48647000	chr9	48836000	48837000	chr9	48830632	48842755	H3K27me3_ESC_DMSO_R1_mm10_FPMS32__macs3_peak_24337	185	.	7.53165	21.0875	18.5578
chr9	55325000	55326000	chr9	55393000	55394000	chr9	55323386	55329456	H3K27me3_ESC_DMSO_R1_mm10_FPMS32__macs3_peak_24455	81	.	4.87501	10.301	8.10359
chr9	55325000	55326000	chr9	55393000	55394000	chr9	55392858	55397423	H3K27me3_ESC_DMSO_R1_mm10_FPMS32__macs3_peak_24459	22	.	3.40024	4.16862	2.2434
chr9	55429000	55430000	chr9	55537000	55538000	chr9	55429994	55432425	H3K27me3_ESC_DMSO_R1_mm10_FPMS32__macs3_peak_24463	55	.	4.48648	7.71131	5.58806
chr9	55429000	55430000	chr9	55537000	55538000	chr9	55536264	55549869	H3K27me3_ESC_DMSO_R1_mm10_FPMS32__macs3_peak_24468	339	.	11.141	37.0165	33.994
chr9	56636000	56637000	chr9	56796000	56797000	chr9	56632110	56640434	H3K27me3_ESC_DMSO_R1_mm10_FPMS32__macs3_peak_24480	101	.	5.06948	12.4547	10.1922
chr9	56636000	56637000	chr9	56796000	56797000	chr9	56792348	56804890	H3K27me3_ESC_DMSO_R1_mm10_FPMS32__macs3_peak_24486	126	.	5.72577	14.9633	12.6299
chr9	56637000	56638000	chr9	56825000	56826000	chr9	56632110	56640434	H3K27me3_ESC_DMSO_R1_mm10_FPMS32__macs3_peak_24480	101	.	5.06948	12.4547	10.1922
chr9	56637000	56638000	chr9	56825000	56826000	chr9	56824845	56830861	H3K27me3_ESC_DMSO_R1_mm10_FPMS32__macs3_peak_24489	40	.	3.74701	6.07319	4.03357
chr9	56892000	56893000	chr9	56926000	56927000	chr9	56892499	56893723	H3K27me3_ESC_DMSO_R1_mm10_FPMS32__macs3_peak_24495	19	.	3.18331	3.8231	1.93005
chr9	56892000	56893000	chr9	56926000	56927000	chr9	56925613	56931481	H3K27me3_ESC_DMSO_R1_mm10_FPMS32__macs3_peak_24497	71	.	4.53949	9.34881	7.14838
chr9	57861000	57862000	chr9	57944000	57945000	chr9	57859635	57861739	H3K27me3_ESC_DMSO_R1_mm10_FPMS32__macs3_peak_24512	21	.	3.35638	4.10731	2.17993
chr9	57861000	57862000	chr9	57944000	57945000	chr9	57937139	57946927	H3K27me3_ESC_DMSO_R1_mm10_FPMS32__macs3_peak_24513	144	.	6.63623	16.8072	14.4134
chr9	58039000	58040000	chr9	58197000	58198000	chr9	58039956	58041122	H3K27me3_ESC_DMSO_R1_mm10_FPMS32__macs3_peak_24521	13	.	2.688	3.22019	1.37864
chr9	58039000	58040000	chr9	58197000	58198000	chr9	58192190	58204184	H3K27me3_ESC_DMSO_R1_mm10_FPMS32__macs3_peak_24542	270	.	9.05958	29.8429	27.0588
chr9	67760000	67761000	chr9	67830000	67831000	chr9	67757693	67765188	H3K27me3_ESC_DMSO_R1_mm10_FPMS32__macs3_peak_24736	44	.	3.77523	6.48244	4.41867
chr9	67760000	67761000	chr9	67830000	67831000	chr9	67828636	67835111	H3K27me3_ESC_DMSO_R1_mm10_FPMS32__macs3_peak_24740	131	.	6.74924	15.4894	13.1082
chr9	64060000	64061000	chr9	64084000	64085000	chr9	64059338	64062208	H3K27me3_ESC_DMSO_R1_mm10_FPMS32__macs3_peak_24669	90	.	5.79708	11.3158	9.04626
chr9	64060000	64061000	chr9	64084000	64085000	chr9	64082627	64086344	H3K27me3_ESC_DMSO_R1_mm10_FPMS32__macs3_peak_24671	80	.	4.41128	10.2551	8.03489
chr9	65134000	65135000	chr9	65164000	65165000	chr9	65134144	65151096	H3K27me3_ESC_DMSO_R1_mm10_FPMS32__macs3_peak_24687	154	.	6.93508	17.8328	15.4272
chr9	65134000	65135000	chr9	65164000	65165000	chr9	65153090	65166009	H3K27me3_ESC_DMSO_R1_mm10_FPMS32__macs3_peak_24688	126	.	5.78677	14.9902	12.6668
chr9	65141000	65142000	chr9	65163000	65164000	chr9	65134144	65151096	H3K27me3_ESC_DMSO_R1_mm10_FPMS32__macs3_peak_24687	154	.	6.93508	17.8328	15.4272
chr9	65141000	65142000	chr9	65163000	65164000	chr9	65153090	65166009	H3K27me3_ESC_DMSO_R1_mm10_FPMS32__macs3_peak_24688	126	.	5.78677	14.9902	12.6668
chr9	72113000	72114000	chr9	72134000	72135000	chr9	72107642	72115123	H3K27me3_ESC_DMSO_R1_mm10_FPMS32__macs3_peak_24801	91	.	5.60162	11.3496	9.10909
chr9	72113000	72114000	chr9	72134000	72135000	chr9	72127878	72137385	H3K27me3_ESC_DMSO_R1_mm10_FPMS32__macs3_peak_24804	79	.	4.89743	10.1115	7.90333
chr9	89740000	89741000	chr9	89869000	89870000	chr9	89738410	89741890	H3K27me3_ESC_DMSO_R1_mm10_FPMS32__macs3_peak_24929	26	.	3.44292	4.58159	2.62836
chr9	89740000	89741000	chr9	89869000	89870000	chr9	89866628	89872997	H3K27me3_ESC_DMSO_R1_mm10_FPMS32__macs3_peak_24935	72	.	4.68551	9.33579	7.20345
chr9	89743000	89744000	chr9	89909000	89910000	chr9	89743734	89745862	H3K27me3_ESC_DMSO_R1_mm10_FPMS32__macs3_peak_24930	46	.	4.15298	6.75483	4.67434
chr9	89743000	89744000	chr9	89909000	89910000	chr9	89902841	89916721	H3K27me3_ESC_DMSO_R1_mm10_FPMS32__macs3_peak_24941	170	.	6.84432	19.5356	17.0593
chr9	89882000	89883000	chr9	89907000	89908000	chr9	89881711	89887127	H3K27me3_ESC_DMSO_R1_mm10_FPMS32__macs3_peak_24937	47	.	4.20751	6.86012	4.7784
chr9	89882000	89883000	chr9	89907000	89908000	chr9	89902841	89916721	H3K27me3_ESC_DMSO_R1_mm10_FPMS32__macs3_peak_24941	170	.	6.84432	19.5356	17.0593
chr9	91364000	91365000	chr9	91380000	91381000	chr9	91347737	91387056	H3K27me3_ESC_DMSO_R1_mm10_FPMS32__macs3_peak_24948	238	.	9.43211	26.5383	23.8308
chr9	91364000	91365000	chr9	91380000	91381000	chr9	91347737	91387056	H3K27me3_ESC_DMSO_R1_mm10_FPMS32__macs3_peak_24948	238	.	9.43211	26.5383	23.8308
chr9	91363000	91364000	chr9	91407000	91408000	chr9	91347737	91387056	H3K27me3_ESC_DMSO_R1_mm10_FPMS32__macs3_peak_24948	238	.	9.43211	26.5383	23.8308
chr9	91363000	91364000	chr9	91407000	91408000	chr9	91398806	91422583	H3K27me3_ESC_DMSO_R1_mm10_FPMS32__macs3_peak_24950	105	.	5.96144	12.8316	10.5484
chr9	91381000	91382000	chr9	91406000	91407000	chr9	91347737	91387056	H3K27me3_ESC_DMSO_R1_mm10_FPMS32__macs3_peak_24948	238	.	9.43211	26.5383	23.8308
chr9	91381000	91382000	chr9	91406000	91407000	chr9	91398806	91422583	H3K27me3_ESC_DMSO_R1_mm10_FPMS32__macs3_peak_24950	105	.	5.96144	12.8316	10.5484
chr9	97846000	97847000	chr9	98031000	98032000	chr9	97845370	97847384	H3K27me3_ESC_DMSO_R1_mm10_FPMS32__macs3_peak_24987	24	.	3.313	4.34274	2.4017
chr9	97846000	97847000	chr9	98031000	98032000	chr9	98030342	98036244	H3K27me3_ESC_DMSO_R1_mm10_FPMS32__macs3_peak_24994	123	.	6.23636	14.7327	12.3986
chr9	98955000	98956000	chr9	99871000	99872000	chr9	98948987	98967501	H3K27me3_ESC_DMSO_R1_mm10_FPMS32__macs3_peak_25023	198	.	8.09507	22.448	19.8594
chr9	98955000	98956000	chr9	99871000	99872000	chr9	99859163	99881998	H3K27me3_ESC_DMSO_R1_mm10_FPMS32__macs3_peak_25036	225	.	8.33888	25.1596	22.5071
chr9	107603000	107604000	chr9	107644000	107645000	chr9	107595955	107603567	H3K27me3_ESC_DMSO_R1_mm10_FPMS32__macs3_peak_25150	73	.	4.67047	9.56386	7.37095
chr9	107603000	107604000	chr9	107644000	107645000	chr9	107644945	107645346	H3K27me3_ESC_DMSO_R1_mm10_FPMS32__macs3_peak_25154	32	.	3.47105	5.2316	3.22477
chr9	107710000	107711000	chr9	107736000	107737000	chr9	107705122	107713475	H3K27me3_ESC_DMSO_R1_mm10_FPMS32__macs3_peak_25160	119	.	5.77513	14.3096	11.9532
chr9	107710000	107711000	chr9	107736000	107737000	chr9	107734692	107736723	H3K27me3_ESC_DMSO_R1_mm10_FPMS32__macs3_peak_25164	48	.	4.17075	6.95531	4.86099
chr9	110727000	110728000	chr9	110780000	110781000	chr9	110724364	110752484	H3K27me3_ESC_DMSO_R1_mm10_FPMS32__macs3_peak_25201	120	.	5.64092	14.3775	12.0637
chr9	110727000	110728000	chr9	110780000	110781000	chr9	110780435	110783481	H3K27me3_ESC_DMSO_R1_mm10_FPMS32__macs3_peak_25204	60	.	4.35273	8.22864	6.07848
chr9	110732000	110733000	chr9	110780000	110781000	chr9	110724364	110752484	H3K27me3_ESC_DMSO_R1_mm10_FPMS32__macs3_peak_25201	120	.	5.64092	14.3775	12.0637
chr9	110732000	110733000	chr9	110780000	110781000	chr9	110780435	110783481	H3K27me3_ESC_DMSO_R1_mm10_FPMS32__macs3_peak_25204	60	.	4.35273	8.22864	6.07848
chr9	118393000	118394000	chr9	118487000	118488000	chr9	118393787	118395382	H3K27me3_ESC_DMSO_R1_mm10_FPMS32__macs3_peak_25270	21	.	2.77635	4.04224	2.12144
chr9	118393000	118394000	chr9	118487000	118488000	chr9	118467353	118489142	H3K27me3_ESC_DMSO_R1_mm10_FPMS32__macs3_peak_25276	172	.	6.93675	19.7867	17.2987
chr9	121493000	121494000	chr9	121641000	121642000	chr9	121491795	121498261	H3K27me3_ESC_DMSO_R1_mm10_FPMS32__macs3_peak_25336	112	.	5.87948	13.5684	11.249
chr9	121493000	121494000	chr9	121641000	121642000	chr9	121633685	121646341	H3K27me3_ESC_DMSO_R1_mm10_FPMS32__macs3_peak_25338	135	.	6.39184	15.9398	13.5807
chr10	13867000	13868000	chr10	13965000	13966000	chr10	13867163	13870893	H3K27me3_ESC_DMSO_R1_mm10_FPMS32__macs3_peak_1682	36	.	3.82458	5.70236	3.68686
chr10	13867000	13868000	chr10	13965000	13966000	chr10	13960701	13970718	H3K27me3_ESC_DMSO_R1_mm10_FPMS32__macs3_peak_1683	96	.	5.09601	11.9428	9.68801
chr10	19712000	19713000	chr10	19849000	19850000	chr10	19709914	19715702	H3K27me3_ESC_DMSO_R1_mm10_FPMS32__macs3_peak_1734	68	.	4.85225	9.00763	6.84722
chr10	19712000	19713000	chr10	19849000	19850000	chr10	19838162	19856979	H3K27me3_ESC_DMSO_R1_mm10_FPMS32__macs3_peak_1740	120	.	5.88885	14.3568	12.0381
chr10	19850000	19851000	chr10	19934000	19935000	chr10	19838162	19856979	H3K27me3_ESC_DMSO_R1_mm10_FPMS32__macs3_peak_1740	120	.	5.88885	14.3568	12.0381
chr10	19850000	19851000	chr10	19934000	19935000	chr10	19930381	19938379	H3K27me3_ESC_DMSO_R1_mm10_FPMS32__macs3_peak_1742	145	.	6.17213	16.9603	14.5611
chr10	21094000	21095000	chr10	21158000	21159000	chr10	21092036	21095308	H3K27me3_ESC_DMSO_R1_mm10_FPMS32__macs3_peak_1752	29	.	3.56676	4.89026	2.92228
chr10	21094000	21095000	chr10	21158000	21159000	chr10	21155331	21164688	H3K27me3_ESC_DMSO_R1_mm10_FPMS32__macs3_peak_1754	124	.	6.36054	14.8396	12.4895
chr10	42031000	42032000	chr10	42274000	42275000	chr10	42031726	42033993	H3K27me3_ESC_DMSO_R1_mm10_FPMS32__macs3_peak_1871	21	.	3.15959	4.0868	2.16489
chr10	42031000	42032000	chr10	42274000	42275000	chr10	42274555	42277058	H3K27me3_ESC_DMSO_R1_mm10_FPMS32__macs3_peak_1876	65	.	4.03425	8.74243	6.57386
chr10	42308000	42309000	chr10	42635000	42636000	chr10	42308770	42309526	H3K27me3_ESC_DMSO_R1_mm10_FPMS32__macs3_peak_1878	21	.	3.36965	4.02004	2.1002
chr10	42308000	42309000	chr10	42635000	42636000	chr10	42627349	42637751	H3K27me3_ESC_DMSO_R1_mm10_FPMS32__macs3_peak_1884	173	.	6.81019	19.8588	17.3615
chr10	42308000	42309000	chr10	42583000	42584000	chr10	42308770	42309526	H3K27me3_ESC_DMSO_R1_mm10_FPMS32__macs3_peak_1878	21	.	3.36965	4.02004	2.1002
chr10	42308000	42309000	chr10	42583000	42584000	chr10	42568668	42598027	H3K27me3_ESC_DMSO_R1_mm10_FPMS32__macs3_peak_1879	301	.	10.2904	33.0968	30.1944
chr10	42309000	42310000	chr10	42593000	42594000	chr10	42308770	42309526	H3K27me3_ESC_DMSO_R1_mm10_FPMS32__macs3_peak_1878	21	.	3.36965	4.02004	2.1002
chr10	42309000	42310000	chr10	42593000	42594000	chr10	42568668	42598027	H3K27me3_ESC_DMSO_R1_mm10_FPMS32__macs3_peak_1879	301	.	10.2904	33.0968	30.1944
chr10	42309000	42310000	chr10	42612000	42613000	chr10	42308770	42309526	H3K27me3_ESC_DMSO_R1_mm10_FPMS32__macs3_peak_1878	21	.	3.36965	4.02004	2.1002
chr10	42309000	42310000	chr10	42612000	42613000	chr10	42608871	42621233	H3K27me3_ESC_DMSO_R1_mm10_FPMS32__macs3_peak_1882	110	.	5.50739	13.2922	11.0095
chr10	42579000	42580000	chr10	42592000	42593000	chr10	42568668	42598027	H3K27me3_ESC_DMSO_R1_mm10_FPMS32__macs3_peak_1879	301	.	10.2904	33.0968	30.1944
chr10	42579000	42580000	chr10	42592000	42593000	chr10	42568668	42598027	H3K27me3_ESC_DMSO_R1_mm10_FPMS32__macs3_peak_1879	301	.	10.2904	33.0968	30.1944
chr10	42581000	42582000	chr10	42612000	42613000	chr10	42568668	42598027	H3K27me3_ESC_DMSO_R1_mm10_FPMS32__macs3_peak_1879	301	.	10.2904	33.0968	30.1944
chr10	42581000	42582000	chr10	42612000	42613000	chr10	42608871	42621233	H3K27me3_ESC_DMSO_R1_mm10_FPMS32__macs3_peak_1882	110	.	5.50739	13.2922	11.0095
chr10	42581000	42582000	chr10	42634000	42635000	chr10	42568668	42598027	H3K27me3_ESC_DMSO_R1_mm10_FPMS32__macs3_peak_1879	301	.	10.2904	33.0968	30.1944
chr10	42581000	42582000	chr10	42634000	42635000	chr10	42627349	42637751	H3K27me3_ESC_DMSO_R1_mm10_FPMS32__macs3_peak_1884	173	.	6.81019	19.8588	17.3615
chr10	42590000	42591000	chr10	42612000	42613000	chr10	42568668	42598027	H3K27me3_ESC_DMSO_R1_mm10_FPMS32__macs3_peak_1879	301	.	10.2904	33.0968	30.1944
chr10	42590000	42591000	chr10	42612000	42613000	chr10	42608871	42621233	H3K27me3_ESC_DMSO_R1_mm10_FPMS32__macs3_peak_1882	110	.	5.50739	13.2922	11.0095
chr10	42591000	42592000	chr10	42633000	42634000	chr10	42568668	42598027	H3K27me3_ESC_DMSO_R1_mm10_FPMS32__macs3_peak_1879	301	.	10.2904	33.0968	30.1944
chr10	42591000	42592000	chr10	42633000	42634000	chr10	42627349	42637751	H3K27me3_ESC_DMSO_R1_mm10_FPMS32__macs3_peak_1884	173	.	6.81019	19.8588	17.3615
chr10	42613000	42614000	chr10	42633000	42634000	chr10	42608871	42621233	H3K27me3_ESC_DMSO_R1_mm10_FPMS32__macs3_peak_1882	110	.	5.50739	13.2922	11.0095
chr10	42613000	42614000	chr10	42633000	42634000	chr10	42627349	42637751	H3K27me3_ESC_DMSO_R1_mm10_FPMS32__macs3_peak_1884	173	.	6.81019	19.8588	17.3615
chr10	42840000	42841000	chr10	42988000	42989000	chr10	42840722	42841419	H3K27me3_ESC_DMSO_R1_mm10_FPMS32__macs3_peak_1887	17	.	3.01131	3.62367	1.74262
chr10	42840000	42841000	chr10	42988000	42989000	chr10	42988233	42995547	H3K27me3_ESC_DMSO_R1_mm10_FPMS32__macs3_peak_1900	25	.	3.17448	4.5207	2.56902
chr10	43021000	43022000	chr10	43173000	43174000	chr10	43006391	43026727	H3K27me3_ESC_DMSO_R1_mm10_FPMS32__macs3_peak_1903	131	.	6.60124	15.4473	13.1036
chr10	43021000	43022000	chr10	43173000	43174000	chr10	43167694	43182559	H3K27me3_ESC_DMSO_R1_mm10_FPMS32__macs3_peak_1909	158	.	6.736	18.2697	15.8268
chr10	43579000	43580000	chr10	43722000	43723000	chr10	43575858	43580906	H3K27me3_ESC_DMSO_R1_mm10_FPMS32__macs3_peak_1912	101	.	4.97731	12.3908	10.1004
chr10	43579000	43580000	chr10	43722000	43723000	chr10	43722721	43724460	H3K27me3_ESC_DMSO_R1_mm10_FPMS32__macs3_peak_1916	45	.	4.24293	6.65182	4.57277
chr10	43580000	43581000	chr10	44003000	44004000	chr10	43575858	43580906	H3K27me3_ESC_DMSO_R1_mm10_FPMS32__macs3_peak_1912	101	.	4.97731	12.3908	10.1004
chr10	43580000	43581000	chr10	44003000	44004000	chr10	43996991	44009139	H3K27me3_ESC_DMSO_R1_mm10_FPMS32__macs3_peak_1918	131	.	6.32446	15.4542	13.1234
chr10	44004000	44005000	chr10	44072000	44073000	chr10	43996991	44009139	H3K27me3_ESC_DMSO_R1_mm10_FPMS32__macs3_peak_1918	131	.	6.32446	15.4542	13.1234
chr10	44004000	44005000	chr10	44072000	44073000	chr10	44072758	44073161	H3K27me3_ESC_DMSO_R1_mm10_FPMS32__macs3_peak_1919	17	.	3.16781	3.68327	1.79917
chr10	60799000	60800000	chr10	60825000	60826000	chr10	60798929	60800074	H3K27me3_ESC_DMSO_R1_mm10_FPMS32__macs3_peak_2029	20	.	3.18242	3.94723	2.04152
chr10	60799000	60800000	chr10	60825000	60826000	chr10	60822205	60825987	H3K27me3_ESC_DMSO_R1_mm10_FPMS32__macs3_peak_2034	35	.	3.52132	5.62627	3.59888
chr10	61878000	61879000	chr10	61976000	61977000	chr10	61878526	61880276	H3K27me3_ESC_DMSO_R1_mm10_FPMS32__macs3_peak_2071	23	.	3.29199	4.29206	2.34798
chr10	61878000	61879000	chr10	61976000	61977000	chr10	61973338	61984669	H3K27me3_ESC_DMSO_R1_mm10_FPMS32__macs3_peak_2077	166	.	7.00805	19.1006	16.6338
chr10	80340000	80341000	chr10	80373000	80374000	chr10	80340773	80342734	H3K27me3_ESC_DMSO_R1_mm10_FPMS32__macs3_peak_2276	111	.	5.61616	13.443	11.1045
chr10	80340000	80341000	chr10	80373000	80374000	chr10	80372551	80373782	H3K27me3_ESC_DMSO_R1_mm10_FPMS32__macs3_peak_2281	41	.	4.14063	6.13758	4.10997
chr10	80446000	80447000	chr10	80487000	80488000	chr10	80444891	80448310	H3K27me3_ESC_DMSO_R1_mm10_FPMS32__macs3_peak_2283	35	.	3.56609	5.52754	3.52736
chr10	80446000	80447000	chr10	80487000	80488000	chr10	80482246	80508329	H3K27me3_ESC_DMSO_R1_mm10_FPMS32__macs3_peak_2287	297	.	10.1866	32.6196	29.7553
chr10	80446000	80447000	chr10	80506000	80507000	chr10	80444891	80448310	H3K27me3_ESC_DMSO_R1_mm10_FPMS32__macs3_peak_2283	35	.	3.56609	5.52754	3.52736
chr10	80446000	80447000	chr10	80506000	80507000	chr10	80482246	80508329	H3K27me3_ESC_DMSO_R1_mm10_FPMS32__macs3_peak_2287	297	.	10.1866	32.6196	29.7553
chr10	80491000	80492000	chr10	80504000	80505000	chr10	80482246	80508329	H3K27me3_ESC_DMSO_R1_mm10_FPMS32__macs3_peak_2287	297	.	10.1866	32.6196	29.7553
chr10	80491000	80492000	chr10	80504000	80505000	chr10	80482246	80508329	H3K27me3_ESC_DMSO_R1_mm10_FPMS32__macs3_peak_2287	297	.	10.1866	32.6196	29.7553
chr10	80937000	80938000	chr10	80986000	80987000	chr10	80929241	80938420	H3K27me3_ESC_DMSO_R1_mm10_FPMS32__macs3_peak_2295	67	.	4.32402	8.90421	6.74848
chr10	80937000	80938000	chr10	80986000	80987000	chr10	80984699	80987727	H3K27me3_ESC_DMSO_R1_mm10_FPMS32__macs3_peak_2296	35	.	3.7487	5.54253	3.52489
chr10	81197000	81198000	chr10	81338000	81339000	chr10	81194165	81199680	H3K27me3_ESC_DMSO_R1_mm10_FPMS32__macs3_peak_2301	29	.	3.48827	4.88772	2.90684
chr10	81197000	81198000	chr10	81338000	81339000	chr10	81336366	81338947	H3K27me3_ESC_DMSO_R1_mm10_FPMS32__macs3_peak_2307	29	.	3.3193	4.92193	2.93372
chr10	81197000	81198000	chr10	81285000	81286000	chr10	81194165	81199680	H3K27me3_ESC_DMSO_R1_mm10_FPMS32__macs3_peak_2301	29	.	3.48827	4.88772	2.90684
chr10	81197000	81198000	chr10	81285000	81286000	chr10	81284785	81285414	H3K27me3_ESC_DMSO_R1_mm10_FPMS32__macs3_peak_2304	41	.	3.61174	6.26348	4.19888
chr10	78244000	78245000	chr10	78389000	78390000	chr10	78243360	78246308	H3K27me3_ESC_DMSO_R1_mm10_FPMS32__macs3_peak_2223	46	.	4.21437	6.73319	4.68558
chr10	78244000	78245000	chr10	78389000	78390000	chr10	78379250	78398333	H3K27me3_ESC_DMSO_R1_mm10_FPMS32__macs3_peak_2228	107	.	6.05642	13.0572	10.7605
chr10	83820000	83821000	chr10	84438000	84439000	chr10	83820408	83820809	H3K27me3_ESC_DMSO_R1_mm10_FPMS32__macs3_peak_2341	14	.	2.84512	3.28878	1.44571
chr10	83820000	83821000	chr10	84438000	84439000	chr10	84438746	84443555	H3K27me3_ESC_DMSO_R1_mm10_FPMS32__macs3_peak_2347	94	.	4.80536	11.648	9.40846
chr10	84760000	84761000	chr10	84858000	84859000	chr10	84751412	84768537	H3K27me3_ESC_DMSO_R1_mm10_FPMS32__macs3_peak_2350	189	.	7.3973	21.5067	18.9523
chr10	84760000	84761000	chr10	84858000	84859000	chr10	84851663	84862318	H3K27me3_ESC_DMSO_R1_mm10_FPMS32__macs3_peak_2357	64	.	4.37788	8.58623	6.44104
chr10	85389000	85390000	chr10	85452000	85453000	chr10	85386931	85389520	H3K27me3_ESC_DMSO_R1_mm10_FPMS32__macs3_peak_2369	205	.	7.68678	23.0534	20.5001
chr10	85389000	85390000	chr10	85452000	85453000	chr10	85445197	85455569	H3K27me3_ESC_DMSO_R1_mm10_FPMS32__macs3_peak_2370	51	.	4.17544	7.22243	5.1326
chr10	120476000	120477000	chr10	120551000	120552000	chr10	120468636	120481564	H3K27me3_ESC_DMSO_R1_mm10_FPMS32__macs3_peak_2665	99	.	5.44218	12.1965	9.92674
chr10	120476000	120477000	chr10	120551000	120552000	chr10	120549755	120554294	H3K27me3_ESC_DMSO_R1_mm10_FPMS32__macs3_peak_2666	57	.	4.50604	7.90948	5.79035
chr10	120877000	120878000	chr10	121256000	121257000	chr10	120874347	120877259	H3K27me3_ESC_DMSO_R1_mm10_FPMS32__macs3_peak_2679	29	.	3.49937	4.97504	2.9823
chr10	120877000	120878000	chr10	121256000	121257000	chr10	121255799	121256535	H3K27me3_ESC_DMSO_R1_mm10_FPMS32__macs3_peak_2691	44	.	4.12552	6.54874	4.47703
chr10	121033000	121034000	chr10	121255000	121256000	chr10	121031999	121038051	H3K27me3_ESC_DMSO_R1_mm10_FPMS32__macs3_peak_2685	63	.	4.63669	8.5031	6.36039
chr10	121033000	121034000	chr10	121255000	121256000	chr10	121255799	121256535	H3K27me3_ESC_DMSO_R1_mm10_FPMS32__macs3_peak_2691	44	.	4.12552	6.54874	4.47703
chr10	127510000	127511000	chr10	127536000	127537000	chr10	127509561	127516527	H3K27me3_ESC_DMSO_R1_mm10_FPMS32__macs3_peak_2770	128	.	5.69598	15.2433	12.8775
chr10	127510000	127511000	chr10	127536000	127537000	chr10	127522881	127536744	H3K27me3_ESC_DMSO_R1_mm10_FPMS32__macs3_peak_2771	337	.	10.3012	36.7948	33.778
chr11	11685000	11686000	chr11	12036000	12037000	chr11	11681625	11690958	H3K27me3_ESC_DMSO_R1_mm10_FPMS32__macs3_peak_2889	108	.	5.82056	13.115	10.8229
chr11	11685000	11686000	chr11	12036000	12037000	chr11	12016431	12046403	H3K27me3_ESC_DMSO_R1_mm10_FPMS32__macs3_peak_2893	145	.	6.97316	17.0032	14.587
chr11	18876000	18877000	chr11	19016000	19017000	chr11	18867757	18882193	H3K27me3_ESC_DMSO_R1_mm10_FPMS32__macs3_peak_2916	225	.	8.91243	25.1786	22.5226
chr11	18876000	18877000	chr11	19016000	19017000	chr11	19005069	19030183	H3K27me3_ESC_DMSO_R1_mm10_FPMS32__macs3_peak_2920	211	.	8.39263	23.7522	21.1304
chr11	18878000	18879000	chr11	19026000	19027000	chr11	18867757	18882193	H3K27me3_ESC_DMSO_R1_mm10_FPMS32__macs3_peak_2916	225	.	8.91243	25.1786	22.5226
chr11	18878000	18879000	chr11	19026000	19027000	chr11	19005069	19030183	H3K27me3_ESC_DMSO_R1_mm10_FPMS32__macs3_peak_2920	211	.	8.39263	23.7522	21.1304
chr11	24051000	24052000	chr11	24247000	24248000	chr11	24043807	24051771	H3K27me3_ESC_DMSO_R1_mm10_FPMS32__macs3_peak_2964	35	.	3.39154	5.52699	3.51267
chr11	24051000	24052000	chr11	24247000	24248000	chr11	24247228	24249717	H3K27me3_ESC_DMSO_R1_mm10_FPMS32__macs3_peak_2972	33	.	3.91626	5.37222	3.36363
chr11	24079000	24080000	chr11	24165000	24166000	chr11	24068086	24087080	H3K27me3_ESC_DMSO_R1_mm10_FPMS32__macs3_peak_2965	86	.	4.99313	10.8771	8.67741
chr11	24079000	24080000	chr11	24165000	24166000	chr11	24160597	24167867	H3K27me3_ESC_DMSO_R1_mm10_FPMS32__macs3_peak_2969	60	.	4.60491	8.15669	6.03618
chr11	35803000	35804000	chr11	36001000	36002000	chr11	35794383	35803088	H3K27me3_ESC_DMSO_R1_mm10_FPMS32__macs3_peak_3119	187	.	8.23128	21.2703	18.732
chr11	35803000	35804000	chr11	36001000	36002000	chr11	36001684	36003439	H3K27me3_ESC_DMSO_R1_mm10_FPMS32__macs3_peak_3123	62	.	4.78453	8.36902	6.2452
chr11	33176000	33177000	chr11	33722000	33723000	chr11	33175054	33179377	H3K27me3_ESC_DMSO_R1_mm10_FPMS32__macs3_peak_3060	38	.	3.72531	5.90393	3.87765
chr11	33176000	33177000	chr11	33722000	33723000	chr11	33721645	33723885	H3K27me3_ESC_DMSO_R1_mm10_FPMS32__macs3_peak_3068	18	.	3.0712	3.77293	1.87911
chr11	33193000	33194000	chr11	33721000	33722000	chr11	33190475	33207930	H3K27me3_ESC_DMSO_R1_mm10_FPMS32__macs3_peak_3063	231	.	8.12859	25.8548	23.1725
chr11	33193000	33194000	chr11	33721000	33722000	chr11	33721645	33723885	H3K27me3_ESC_DMSO_R1_mm10_FPMS32__macs3_peak_3068	18	.	3.0712	3.77293	1.87911
chr11	53470000	53471000	chr11	53634000	53635000	chr11	53454917	53483734	H3K27me3_ESC_DMSO_R1_mm10_FPMS32__macs3_peak_3290	112	.	5.40093	13.4892	11.2019
chr11	53470000	53471000	chr11	53634000	53635000	chr11	53633796	53638993	H3K27me3_ESC_DMSO_R1_mm10_FPMS32__macs3_peak_3297	37	.	3.71361	5.80936	3.78561
chr11	60104000	60105000	chr11	60177000	60178000	chr11	60101753	60108537	H3K27me3_ESC_DMSO_R1_mm10_FPMS32__macs3_peak_3404	85	.	5.10069	10.7514	8.5304
chr11	60104000	60105000	chr11	60177000	60178000	chr11	60177790	60178470	H3K27me3_ESC_DMSO_R1_mm10_FPMS32__macs3_peak_3408	50	.	4.16256	7.16484	5.05135
chr11	60105000	60106000	chr11	60140000	60141000	chr11	60101753	60108537	H3K27me3_ESC_DMSO_R1_mm10_FPMS32__macs3_peak_3404	85	.	5.10069	10.7514	8.5304
chr11	60105000	60106000	chr11	60140000	60141000	chr11	60137102	60144800	H3K27me3_ESC_DMSO_R1_mm10_FPMS32__macs3_peak_3406	66	.	4.60161	8.81897	6.67247
chr11	60143000	60144000	chr11	60173000	60174000	chr11	60137102	60144800	H3K27me3_ESC_DMSO_R1_mm10_FPMS32__macs3_peak_3406	66	.	4.60161	8.81897	6.67247
chr11	60143000	60144000	chr11	60173000	60174000	chr11	60172218	60174642	H3K27me3_ESC_DMSO_R1_mm10_FPMS32__macs3_peak_3407	23	.	3.15482	4.23823	2.30055
chr11	58199000	58200000	chr11	58215000	58216000	chr11	58199969	58202090	H3K27me3_ESC_DMSO_R1_mm10_FPMS32__macs3_peak_3351	25	.	3.31441	4.51841	2.57467
chr11	58199000	58200000	chr11	58215000	58216000	chr11	58212133	58215519	H3K27me3_ESC_DMSO_R1_mm10_FPMS32__macs3_peak_3353	45	.	3.9409	6.66375	4.58443
chr11	62754000	62755000	chr11	63133000	63134000	chr11	62754680	62756238	H3K27me3_ESC_DMSO_R1_mm10_FPMS32__macs3_peak_3460	27	.	3.17227	4.66346	2.70271
chr11	62754000	62755000	chr11	63133000	63134000	chr11	63127558	63135370	H3K27me3_ESC_DMSO_R1_mm10_FPMS32__macs3_peak_3467	97	.	5.35061	12.0435	9.78337
chr11	63922000	63923000	chr11	64437000	64438000	chr11	63915914	63926669	H3K27me3_ESC_DMSO_R1_mm10_FPMS32__macs3_peak_3477	216	.	7.72205	24.2313	21.6064
chr11	63922000	63923000	chr11	64437000	64438000	chr11	64433171	64439876	H3K27me3_ESC_DMSO_R1_mm10_FPMS32__macs3_peak_3488	102	.	5.67279	12.4988	10.2349
chr11	67252000	67253000	chr11	67298000	67299000	chr11	67252469	67256021	H3K27me3_ESC_DMSO_R1_mm10_FPMS32__macs3_peak_3515	28	.	3.4687	4.83667	2.86222
chr11	67252000	67253000	chr11	67298000	67299000	chr11	67297762	67301410	H3K27me3_ESC_DMSO_R1_mm10_FPMS32__macs3_peak_3517	27	.	3.65417	4.67816	2.71657
chr11	68385000	68386000	chr11	68400000	68401000	chr11	68381479	68391749	H3K27me3_ESC_DMSO_R1_mm10_FPMS32__macs3_peak_3534	109	.	5.73798	13.2886	10.9832
chr11	68385000	68386000	chr11	68400000	68401000	chr11	68395696	68403928	H3K27me3_ESC_DMSO_R1_mm10_FPMS32__macs3_peak_3535	73	.	4.66266	9.53945	7.35985
chr11	69934000	69935000	chr11	69962000	69963000	chr11	69933452	69941599	H3K27me3_ESC_DMSO_R1_mm10_FPMS32__macs3_peak_3601	176	.	6.81156	20.1047	17.6331
chr11	69934000	69935000	chr11	69962000	69963000	chr11	69961966	69967230	H3K27me3_ESC_DMSO_R1_mm10_FPMS32__macs3_peak_3604	96	.	5.51112	11.89	9.63114
chr11	69935000	69936000	chr11	69948000	69949000	chr11	69933452	69941599	H3K27me3_ESC_DMSO_R1_mm10_FPMS32__macs3_peak_3601	176	.	6.81156	20.1047	17.6331
chr11	69935000	69936000	chr11	69948000	69949000	chr11	69945422	69949485	H3K27me3_ESC_DMSO_R1_mm10_FPMS32__macs3_peak_3602	31	.	3.1985	5.08225	3.10028
chr11	75169000	75170000	chr11	75292000	75293000	chr11	75163132	75175536	H3K27me3_ESC_DMSO_R1_mm10_FPMS32__macs3_peak_3680	213	.	7.93251	23.9269	21.318
chr11	75169000	75170000	chr11	75292000	75293000	chr11	75290639	75295037	H3K27me3_ESC_DMSO_R1_mm10_FPMS32__macs3_peak_3689	38	.	3.68615	5.89266	3.87903
chr11	75192000	75193000	chr11	75290000	75291000	chr11	75191041	75197196	H3K27me3_ESC_DMSO_R1_mm10_FPMS32__macs3_peak_3681	132	.	6.14916	15.6587	13.2843
chr11	75192000	75193000	chr11	75290000	75291000	chr11	75290639	75295037	H3K27me3_ESC_DMSO_R1_mm10_FPMS32__macs3_peak_3689	38	.	3.68615	5.89266	3.87903
chr11	75793000	75794000	chr11	75967000	75968000	chr11	75789145	75799518	H3K27me3_ESC_DMSO_R1_mm10_FPMS32__macs3_peak_3694	151	.	7.06617	17.5582	15.1489
chr11	75793000	75794000	chr11	75967000	75968000	chr11	75963134	75969777	H3K27me3_ESC_DMSO_R1_mm10_FPMS32__macs3_peak_3698	86	.	5.03728	10.8332	8.62284
chr11	76199000	76200000	chr11	76399000	76400000	chr11	76198784	76205640	H3K27me3_ESC_DMSO_R1_mm10_FPMS32__macs3_peak_3701	120	.	6.36815	14.3787	12.0522
chr11	76199000	76200000	chr11	76399000	76400000	chr11	76393917	76403144	H3K27me3_ESC_DMSO_R1_mm10_FPMS32__macs3_peak_3710	57	.	3.89131	7.90356	5.79092
chr11	77858000	77859000	chr11	77943000	77944000	chr11	77857511	77860992	H3K27me3_ESC_DMSO_R1_mm10_FPMS32__macs3_peak_3734	48	.	3.99936	6.9467	4.85295
chr11	77858000	77859000	chr11	77943000	77944000	chr11	77921835	77966751	H3K27me3_ESC_DMSO_R1_mm10_FPMS32__macs3_peak_3739	95	.	5.07906	11.8036	9.55706
chr11	77860000	77861000	chr11	77965000	77966000	chr11	77857511	77860992	H3K27me3_ESC_DMSO_R1_mm10_FPMS32__macs3_peak_3734	48	.	3.99936	6.9467	4.85295
chr11	77860000	77861000	chr11	77965000	77966000	chr11	77921835	77966751	H3K27me3_ESC_DMSO_R1_mm10_FPMS32__macs3_peak_3739	95	.	5.07906	11.8036	9.55706
chr11	88066000	88067000	chr11	88196000	88197000	chr11	88066395	88072266	H3K27me3_ESC_DMSO_R1_mm10_FPMS32__macs3_peak_3962	136	.	6.34136	16.0094	13.6035
chr11	88066000	88067000	chr11	88196000	88197000	chr11	88188265	88201415	H3K27me3_ESC_DMSO_R1_mm10_FPMS32__macs3_peak_3969	91	.	5.16456	11.4285	9.18704
chr11	88098000	88099000	chr11	88190000	88191000	chr11	88092741	88101554	H3K27me3_ESC_DMSO_R1_mm10_FPMS32__macs3_peak_3964	144	.	6.30888	16.8052	14.4103
chr11	88098000	88099000	chr11	88190000	88191000	chr11	88188265	88201415	H3K27me3_ESC_DMSO_R1_mm10_FPMS32__macs3_peak_3969	91	.	5.16456	11.4285	9.18704
chr11	88330000	88331000	chr11	88824000	88825000	chr11	88326356	88330929	H3K27me3_ESC_DMSO_R1_mm10_FPMS32__macs3_peak_3978	25	.	3.34473	4.51369	2.55848
chr11	88330000	88331000	chr11	88824000	88825000	chr11	88824346	88824720	H3K27me3_ESC_DMSO_R1_mm10_FPMS32__macs3_peak_3984	12	.	2.73235	3.02188	1.20198
chr11	89101000	89102000	chr11	89301000	89302000	chr11	89101859	89102633	H3K27me3_ESC_DMSO_R1_mm10_FPMS32__macs3_peak_3988	27	.	3.59304	4.74627	2.78297
chr11	89101000	89102000	chr11	89301000	89302000	chr11	89295192	89303209	H3K27me3_ESC_DMSO_R1_mm10_FPMS32__macs3_peak_3996	144	.	6.91493	16.9173	14.4904
chr11	89166000	89167000	chr11	89302000	89303000	chr11	89162373	89166649	H3K27me3_ESC_DMSO_R1_mm10_FPMS32__macs3_peak_3991	27	.	3.55145	4.74305	2.77718
chr11	89166000	89167000	chr11	89302000	89303000	chr11	89295192	89303209	H3K27me3_ESC_DMSO_R1_mm10_FPMS32__macs3_peak_3996	144	.	6.91493	16.9173	14.4904
chr11	94405000	94406000	chr11	94487000	94488000	chr11	94405065	94406735	H3K27me3_ESC_DMSO_R1_mm10_FPMS32__macs3_peak_4036	19	.	3.29255	3.88586	1.9823
chr11	94405000	94406000	chr11	94487000	94488000	chr11	94485109	94494349	H3K27me3_ESC_DMSO_R1_mm10_FPMS32__macs3_peak_4041	52	.	3.92994	7.30439	5.21213
chr11	95021000	95022000	chr11	95250000	95251000	chr11	95007269	95021836	H3K27me3_ESC_DMSO_R1_mm10_FPMS32__macs3_peak_4058	131	.	6.07386	15.4692	13.1075
chr11	95021000	95022000	chr11	95250000	95251000	chr11	95250438	95250820	H3K27me3_ESC_DMSO_R1_mm10_FPMS32__macs3_peak_4073	13	.	2.56843	3.22199	1.37861
chr11	95121000	95122000	chr11	95145000	95146000	chr11	95118095	95127109	H3K27me3_ESC_DMSO_R1_mm10_FPMS32__macs3_peak_4062	175	.	6.97025	20.079	17.5885
chr11	95121000	95122000	chr11	95145000	95146000	chr11	95136460	95153517	H3K27me3_ESC_DMSO_R1_mm10_FPMS32__macs3_peak_4063	216	.	7.90842	24.2969	21.6636
chr11	95585000	95586000	chr11	95647000	95648000	chr11	95581481	95589172	H3K27me3_ESC_DMSO_R1_mm10_FPMS32__macs3_peak_4082	98	.	5.2892	12.0671	9.81513
chr11	95585000	95586000	chr11	95647000	95648000	chr11	95638921	95647439	H3K27me3_ESC_DMSO_R1_mm10_FPMS32__macs3_peak_4087	70	.	4.5589	9.25208	7.09496
chr11	83852000	83853000	chr11	84526000	84527000	chr11	83848251	83859265	H3K27me3_ESC_DMSO_R1_mm10_FPMS32__macs3_peak_3881	187	.	7.05346	21.3259	18.7872
chr11	83852000	83853000	chr11	84526000	84527000	chr11	84514137	84535534	H3K27me3_ESC_DMSO_R1_mm10_FPMS32__macs3_peak_3887	351	.	10.8932	38.2412	35.1915
chr11	84525000	84526000	chr11	84642000	84643000	chr11	84514137	84535534	H3K27me3_ESC_DMSO_R1_mm10_FPMS32__macs3_peak_3887	351	.	10.8932	38.2412	35.1915
chr11	84525000	84526000	chr11	84642000	84643000	chr11	84638163	84646377	H3K27me3_ESC_DMSO_R1_mm10_FPMS32__macs3_peak_3900	69	.	4.40112	9.11222	6.95005
chr11	84526000	84527000	chr11	84635000	84636000	chr11	84514137	84535534	H3K27me3_ESC_DMSO_R1_mm10_FPMS32__macs3_peak_3887	351	.	10.8932	38.2412	35.1915
chr11	84526000	84527000	chr11	84635000	84636000	chr11	84635784	84636956	H3K27me3_ESC_DMSO_R1_mm10_FPMS32__macs3_peak_3899	22	.	3.22709	4.1244	2.20164
chr11	84640000	84641000	chr11	84765000	84766000	chr11	84638163	84646377	H3K27me3_ESC_DMSO_R1_mm10_FPMS32__macs3_peak_3900	69	.	4.40112	9.11222	6.95005
chr11	84640000	84641000	chr11	84765000	84766000	chr11	84761494	84766682	H3K27me3_ESC_DMSO_R1_mm10_FPMS32__macs3_peak_3909	19	.	3.08859	3.85093	1.95401
chr11	85833000	85834000	chr11	85888000	85889000	chr11	85825893	85850243	H3K27me3_ESC_DMSO_R1_mm10_FPMS32__macs3_peak_3917	351	.	10.884	38.1807	35.1185
chr11	85833000	85834000	chr11	85888000	85889000	chr11	85874947	85899152	H3K27me3_ESC_DMSO_R1_mm10_FPMS32__macs3_peak_3918	166	.	6.72354	19.1437	16.6793
chr11	85839000	85840000	chr11	85889000	85890000	chr11	85825893	85850243	H3K27me3_ESC_DMSO_R1_mm10_FPMS32__macs3_peak_3917	351	.	10.884	38.1807	35.1185
chr11	85839000	85840000	chr11	85889000	85890000	chr11	85874947	85899152	H3K27me3_ESC_DMSO_R1_mm10_FPMS32__macs3_peak_3918	166	.	6.72354	19.1437	16.6793
chr11	96145000	96146000	chr11	96236000	96237000	chr11	96145077	96149823	H3K27me3_ESC_DMSO_R1_mm10_FPMS32__macs3_peak_4098	19	.	2.9675	3.89802	1.99164
chr11	96145000	96146000	chr11	96236000	96237000	chr11	96235129	96236507	H3K27me3_ESC_DMSO_R1_mm10_FPMS32__macs3_peak_4107	34	.	3.81081	5.50087	3.4861
chr11	96146000	96147000	chr11	96198000	96199000	chr11	96145077	96149823	H3K27me3_ESC_DMSO_R1_mm10_FPMS32__macs3_peak_4098	19	.	2.9675	3.89802	1.99164
chr11	96146000	96147000	chr11	96198000	96199000	chr11	96163802	96209705	H3K27me3_ESC_DMSO_R1_mm10_FPMS32__macs3_peak_4101	262	.	8.72294	28.975	26.2063
chr11	96173000	96174000	chr11	96191000	96192000	chr11	96163802	96209705	H3K27me3_ESC_DMSO_R1_mm10_FPMS32__macs3_peak_4101	262	.	8.72294	28.975	26.2063
chr11	96173000	96174000	chr11	96191000	96192000	chr11	96163802	96209705	H3K27me3_ESC_DMSO_R1_mm10_FPMS32__macs3_peak_4101	262	.	8.72294	28.975	26.2063
chr11	96175000	96176000	chr11	96353000	96354000	chr11	96163802	96209705	H3K27me3_ESC_DMSO_R1_mm10_FPMS32__macs3_peak_4101	262	.	8.72294	28.975	26.2063
chr11	96175000	96176000	chr11	96353000	96354000	chr11	96248072	96385663	H3K27me3_ESC_DMSO_R1_mm10_FPMS32__macs3_peak_4108	306	.	9.91672	33.5613	30.6478
chr11	96175000	96176000	chr11	96287000	96288000	chr11	96163802	96209705	H3K27me3_ESC_DMSO_R1_mm10_FPMS32__macs3_peak_4101	262	.	8.72294	28.975	26.2063
chr11	96175000	96176000	chr11	96287000	96288000	chr11	96248072	96385663	H3K27me3_ESC_DMSO_R1_mm10_FPMS32__macs3_peak_4108	306	.	9.91672	33.5613	30.6478
chr11	96175000	96176000	chr11	96294000	96295000	chr11	96163802	96209705	H3K27me3_ESC_DMSO_R1_mm10_FPMS32__macs3_peak_4101	262	.	8.72294	28.975	26.2063
chr11	96175000	96176000	chr11	96294000	96295000	chr11	96248072	96385663	H3K27me3_ESC_DMSO_R1_mm10_FPMS32__macs3_peak_4108	306	.	9.91672	33.5613	30.6478
chr11	96176000	96177000	chr11	96319000	96320000	chr11	96163802	96209705	H3K27me3_ESC_DMSO_R1_mm10_FPMS32__macs3_peak_4101	262	.	8.72294	28.975	26.2063
chr11	96176000	96177000	chr11	96319000	96320000	chr11	96248072	96385663	H3K27me3_ESC_DMSO_R1_mm10_FPMS32__macs3_peak_4108	306	.	9.91672	33.5613	30.6478
chr11	96176000	96177000	chr11	96327000	96328000	chr11	96163802	96209705	H3K27me3_ESC_DMSO_R1_mm10_FPMS32__macs3_peak_4101	262	.	8.72294	28.975	26.2063
chr11	96176000	96177000	chr11	96327000	96328000	chr11	96248072	96385663	H3K27me3_ESC_DMSO_R1_mm10_FPMS32__macs3_peak_4108	306	.	9.91672	33.5613	30.6478
chr11	96176000	96177000	chr11	96331000	96332000	chr11	96163802	96209705	H3K27me3_ESC_DMSO_R1_mm10_FPMS32__macs3_peak_4101	262	.	8.72294	28.975	26.2063
chr11	96176000	96177000	chr11	96331000	96332000	chr11	96248072	96385663	H3K27me3_ESC_DMSO_R1_mm10_FPMS32__macs3_peak_4108	306	.	9.91672	33.5613	30.6478
chr11	96176000	96177000	chr11	96343000	96344000	chr11	96163802	96209705	H3K27me3_ESC_DMSO_R1_mm10_FPMS32__macs3_peak_4101	262	.	8.72294	28.975	26.2063
chr11	96176000	96177000	chr11	96343000	96344000	chr11	96248072	96385663	H3K27me3_ESC_DMSO_R1_mm10_FPMS32__macs3_peak_4108	306	.	9.91672	33.5613	30.6478
chr11	96177000	96178000	chr11	96271000	96272000	chr11	96163802	96209705	H3K27me3_ESC_DMSO_R1_mm10_FPMS32__macs3_peak_4101	262	.	8.72294	28.975	26.2063
chr11	96177000	96178000	chr11	96271000	96272000	chr11	96248072	96385663	H3K27me3_ESC_DMSO_R1_mm10_FPMS32__macs3_peak_4108	306	.	9.91672	33.5613	30.6478
chr11	96190000	96191000	chr11	96299000	96300000	chr11	96163802	96209705	H3K27me3_ESC_DMSO_R1_mm10_FPMS32__macs3_peak_4101	262	.	8.72294	28.975	26.2063
chr11	96190000	96191000	chr11	96299000	96300000	chr11	96248072	96385663	H3K27me3_ESC_DMSO_R1_mm10_FPMS32__macs3_peak_4108	306	.	9.91672	33.5613	30.6478
chr11	96191000	96192000	chr11	96344000	96345000	chr11	96163802	96209705	H3K27me3_ESC_DMSO_R1_mm10_FPMS32__macs3_peak_4101	262	.	8.72294	28.975	26.2063
chr11	96191000	96192000	chr11	96344000	96345000	chr11	96248072	96385663	H3K27me3_ESC_DMSO_R1_mm10_FPMS32__macs3_peak_4108	306	.	9.91672	33.5613	30.6478
chr11	96192000	96193000	chr11	96284000	96285000	chr11	96163802	96209705	H3K27me3_ESC_DMSO_R1_mm10_FPMS32__macs3_peak_4101	262	.	8.72294	28.975	26.2063
chr11	96192000	96193000	chr11	96284000	96285000	chr11	96248072	96385663	H3K27me3_ESC_DMSO_R1_mm10_FPMS32__macs3_peak_4108	306	.	9.91672	33.5613	30.6478
chr11	96203000	96204000	chr11	96284000	96285000	chr11	96163802	96209705	H3K27me3_ESC_DMSO_R1_mm10_FPMS32__macs3_peak_4101	262	.	8.72294	28.975	26.2063
chr11	96203000	96204000	chr11	96284000	96285000	chr11	96248072	96385663	H3K27me3_ESC_DMSO_R1_mm10_FPMS32__macs3_peak_4108	306	.	9.91672	33.5613	30.6478
chr11	96202000	96203000	chr11	96298000	96299000	chr11	96163802	96209705	H3K27me3_ESC_DMSO_R1_mm10_FPMS32__macs3_peak_4101	262	.	8.72294	28.975	26.2063
chr11	96202000	96203000	chr11	96298000	96299000	chr11	96248072	96385663	H3K27me3_ESC_DMSO_R1_mm10_FPMS32__macs3_peak_4108	306	.	9.91672	33.5613	30.6478
chr11	96264000	96265000	chr11	96555000	96556000	chr11	96248072	96385663	H3K27me3_ESC_DMSO_R1_mm10_FPMS32__macs3_peak_4108	306	.	9.91672	33.5613	30.6478
chr11	96264000	96265000	chr11	96555000	96556000	chr11	96552113	96555681	H3K27me3_ESC_DMSO_R1_mm10_FPMS32__macs3_peak_4119	27	.	3.21563	4.65344	2.70174
chr11	96271000	96272000	chr11	96284000	96285000	chr11	96248072	96385663	H3K27me3_ESC_DMSO_R1_mm10_FPMS32__macs3_peak_4108	306	.	9.91672	33.5613	30.6478
chr11	96271000	96272000	chr11	96284000	96285000	chr11	96248072	96385663	H3K27me3_ESC_DMSO_R1_mm10_FPMS32__macs3_peak_4108	306	.	9.91672	33.5613	30.6478
chr11	96270000	96271000	chr11	96297000	96298000	chr11	96248072	96385663	H3K27me3_ESC_DMSO_R1_mm10_FPMS32__macs3_peak_4108	306	.	9.91672	33.5613	30.6478
chr11	96270000	96271000	chr11	96297000	96298000	chr11	96248072	96385663	H3K27me3_ESC_DMSO_R1_mm10_FPMS32__macs3_peak_4108	306	.	9.91672	33.5613	30.6478
chr11	96271000	96272000	chr11	96319000	96320000	chr11	96248072	96385663	H3K27me3_ESC_DMSO_R1_mm10_FPMS32__macs3_peak_4108	306	.	9.91672	33.5613	30.6478
chr11	96271000	96272000	chr11	96319000	96320000	chr11	96248072	96385663	H3K27me3_ESC_DMSO_R1_mm10_FPMS32__macs3_peak_4108	306	.	9.91672	33.5613	30.6478
chr11	96272000	96273000	chr11	96353000	96354000	chr11	96248072	96385663	H3K27me3_ESC_DMSO_R1_mm10_FPMS32__macs3_peak_4108	306	.	9.91672	33.5613	30.6478
chr11	96272000	96273000	chr11	96353000	96354000	chr11	96248072	96385663	H3K27me3_ESC_DMSO_R1_mm10_FPMS32__macs3_peak_4108	306	.	9.91672	33.5613	30.6478
chr11	96272000	96273000	chr11	96328000	96329000	chr11	96248072	96385663	H3K27me3_ESC_DMSO_R1_mm10_FPMS32__macs3_peak_4108	306	.	9.91672	33.5613	30.6478
chr11	96272000	96273000	chr11	96328000	96329000	chr11	96248072	96385663	H3K27me3_ESC_DMSO_R1_mm10_FPMS32__macs3_peak_4108	306	.	9.91672	33.5613	30.6478
chr11	96279000	96280000	chr11	96552000	96553000	chr11	96248072	96385663	H3K27me3_ESC_DMSO_R1_mm10_FPMS32__macs3_peak_4108	306	.	9.91672	33.5613	30.6478
chr11	96279000	96280000	chr11	96552000	96553000	chr11	96552113	96555681	H3K27me3_ESC_DMSO_R1_mm10_FPMS32__macs3_peak_4119	27	.	3.21563	4.65344	2.70174
chr11	96282000	96283000	chr11	96353000	96354000	chr11	96248072	96385663	H3K27me3_ESC_DMSO_R1_mm10_FPMS32__macs3_peak_4108	306	.	9.91672	33.5613	30.6478
chr11	96282000	96283000	chr11	96353000	96354000	chr11	96248072	96385663	H3K27me3_ESC_DMSO_R1_mm10_FPMS32__macs3_peak_4108	306	.	9.91672	33.5613	30.6478
chr11	96282000	96283000	chr11	96318000	96319000	chr11	96248072	96385663	H3K27me3_ESC_DMSO_R1_mm10_FPMS32__macs3_peak_4108	306	.	9.91672	33.5613	30.6478
chr11	96282000	96283000	chr11	96318000	96319000	chr11	96248072	96385663	H3K27me3_ESC_DMSO_R1_mm10_FPMS32__macs3_peak_4108	306	.	9.91672	33.5613	30.6478
chr11	96282000	96283000	chr11	96332000	96333000	chr11	96248072	96385663	H3K27me3_ESC_DMSO_R1_mm10_FPMS32__macs3_peak_4108	306	.	9.91672	33.5613	30.6478
chr11	96282000	96283000	chr11	96332000	96333000	chr11	96248072	96385663	H3K27me3_ESC_DMSO_R1_mm10_FPMS32__macs3_peak_4108	306	.	9.91672	33.5613	30.6478
chr11	96283000	96284000	chr11	96298000	96299000	chr11	96248072	96385663	H3K27me3_ESC_DMSO_R1_mm10_FPMS32__macs3_peak_4108	306	.	9.91672	33.5613	30.6478
chr11	96283000	96284000	chr11	96298000	96299000	chr11	96248072	96385663	H3K27me3_ESC_DMSO_R1_mm10_FPMS32__macs3_peak_4108	306	.	9.91672	33.5613	30.6478
chr11	96283000	96284000	chr11	96343000	96344000	chr11	96248072	96385663	H3K27me3_ESC_DMSO_R1_mm10_FPMS32__macs3_peak_4108	306	.	9.91672	33.5613	30.6478
chr11	96283000	96284000	chr11	96343000	96344000	chr11	96248072	96385663	H3K27me3_ESC_DMSO_R1_mm10_FPMS32__macs3_peak_4108	306	.	9.91672	33.5613	30.6478
chr11	96294000	96295000	chr11	96353000	96354000	chr11	96248072	96385663	H3K27me3_ESC_DMSO_R1_mm10_FPMS32__macs3_peak_4108	306	.	9.91672	33.5613	30.6478
chr11	96294000	96295000	chr11	96353000	96354000	chr11	96248072	96385663	H3K27me3_ESC_DMSO_R1_mm10_FPMS32__macs3_peak_4108	306	.	9.91672	33.5613	30.6478
chr11	96299000	96300000	chr11	96329000	96330000	chr11	96248072	96385663	H3K27me3_ESC_DMSO_R1_mm10_FPMS32__macs3_peak_4108	306	.	9.91672	33.5613	30.6478
chr11	96299000	96300000	chr11	96329000	96330000	chr11	96248072	96385663	H3K27me3_ESC_DMSO_R1_mm10_FPMS32__macs3_peak_4108	306	.	9.91672	33.5613	30.6478
chr11	96300000	96301000	chr11	96343000	96344000	chr11	96248072	96385663	H3K27me3_ESC_DMSO_R1_mm10_FPMS32__macs3_peak_4108	306	.	9.91672	33.5613	30.6478
chr11	96300000	96301000	chr11	96343000	96344000	chr11	96248072	96385663	H3K27me3_ESC_DMSO_R1_mm10_FPMS32__macs3_peak_4108	306	.	9.91672	33.5613	30.6478
chr11	96300000	96301000	chr11	96318000	96319000	chr11	96248072	96385663	H3K27me3_ESC_DMSO_R1_mm10_FPMS32__macs3_peak_4108	306	.	9.91672	33.5613	30.6478
chr11	96300000	96301000	chr11	96318000	96319000	chr11	96248072	96385663	H3K27me3_ESC_DMSO_R1_mm10_FPMS32__macs3_peak_4108	306	.	9.91672	33.5613	30.6478
chr11	96301000	96302000	chr11	96353000	96354000	chr11	96248072	96385663	H3K27me3_ESC_DMSO_R1_mm10_FPMS32__macs3_peak_4108	306	.	9.91672	33.5613	30.6478
chr11	96301000	96302000	chr11	96353000	96354000	chr11	96248072	96385663	H3K27me3_ESC_DMSO_R1_mm10_FPMS32__macs3_peak_4108	306	.	9.91672	33.5613	30.6478
chr11	96303000	96304000	chr11	96553000	96554000	chr11	96248072	96385663	H3K27me3_ESC_DMSO_R1_mm10_FPMS32__macs3_peak_4108	306	.	9.91672	33.5613	30.6478
chr11	96303000	96304000	chr11	96553000	96554000	chr11	96552113	96555681	H3K27me3_ESC_DMSO_R1_mm10_FPMS32__macs3_peak_4119	27	.	3.21563	4.65344	2.70174
chr11	96311000	96312000	chr11	96538000	96539000	chr11	96248072	96385663	H3K27me3_ESC_DMSO_R1_mm10_FPMS32__macs3_peak_4108	306	.	9.91672	33.5613	30.6478
chr11	96311000	96312000	chr11	96538000	96539000	chr11	96537353	96538607	H3K27me3_ESC_DMSO_R1_mm10_FPMS32__macs3_peak_4117	30	.	3.63882	5.00499	3.01898
chr11	96314000	96315000	chr11	96554000	96555000	chr11	96248072	96385663	H3K27me3_ESC_DMSO_R1_mm10_FPMS32__macs3_peak_4108	306	.	9.91672	33.5613	30.6478
chr11	96314000	96315000	chr11	96554000	96555000	chr11	96552113	96555681	H3K27me3_ESC_DMSO_R1_mm10_FPMS32__macs3_peak_4119	27	.	3.21563	4.65344	2.70174
chr11	96319000	96320000	chr11	96343000	96344000	chr11	96248072	96385663	H3K27me3_ESC_DMSO_R1_mm10_FPMS32__macs3_peak_4108	306	.	9.91672	33.5613	30.6478
chr11	96319000	96320000	chr11	96343000	96344000	chr11	96248072	96385663	H3K27me3_ESC_DMSO_R1_mm10_FPMS32__macs3_peak_4108	306	.	9.91672	33.5613	30.6478
chr11	96319000	96320000	chr11	96352000	96353000	chr11	96248072	96385663	H3K27me3_ESC_DMSO_R1_mm10_FPMS32__macs3_peak_4108	306	.	9.91672	33.5613	30.6478
chr11	96319000	96320000	chr11	96352000	96353000	chr11	96248072	96385663	H3K27me3_ESC_DMSO_R1_mm10_FPMS32__macs3_peak_4108	306	.	9.91672	33.5613	30.6478
chr11	96332000	96333000	chr11	96352000	96353000	chr11	96248072	96385663	H3K27me3_ESC_DMSO_R1_mm10_FPMS32__macs3_peak_4108	306	.	9.91672	33.5613	30.6478
chr11	96332000	96333000	chr11	96352000	96353000	chr11	96248072	96385663	H3K27me3_ESC_DMSO_R1_mm10_FPMS32__macs3_peak_4108	306	.	9.91672	33.5613	30.6478
chr11	96332000	96333000	chr11	96342000	96343000	chr11	96248072	96385663	H3K27me3_ESC_DMSO_R1_mm10_FPMS32__macs3_peak_4108	306	.	9.91672	33.5613	30.6478
chr11	96332000	96333000	chr11	96342000	96343000	chr11	96248072	96385663	H3K27me3_ESC_DMSO_R1_mm10_FPMS32__macs3_peak_4108	306	.	9.91672	33.5613	30.6478
chr11	96341000	96342000	chr11	96353000	96354000	chr11	96248072	96385663	H3K27me3_ESC_DMSO_R1_mm10_FPMS32__macs3_peak_4108	306	.	9.91672	33.5613	30.6478
chr11	96341000	96342000	chr11	96353000	96354000	chr11	96248072	96385663	H3K27me3_ESC_DMSO_R1_mm10_FPMS32__macs3_peak_4108	306	.	9.91672	33.5613	30.6478
chr11	96358000	96359000	chr11	96552000	96553000	chr11	96248072	96385663	H3K27me3_ESC_DMSO_R1_mm10_FPMS32__macs3_peak_4108	306	.	9.91672	33.5613	30.6478
chr11	96358000	96359000	chr11	96552000	96553000	chr11	96552113	96555681	H3K27me3_ESC_DMSO_R1_mm10_FPMS32__macs3_peak_4119	27	.	3.21563	4.65344	2.70174
chr11	96411000	96412000	chr11	96553000	96554000	chr11	96408903	96411313	H3K27me3_ESC_DMSO_R1_mm10_FPMS32__macs3_peak_4111	35	.	3.628	5.56291	3.53614
chr11	96411000	96412000	chr11	96553000	96554000	chr11	96552113	96555681	H3K27me3_ESC_DMSO_R1_mm10_FPMS32__macs3_peak_4119	27	.	3.21563	4.65344	2.70174
chr11	100983000	100984000	chr11	101178000	101179000	chr11	100983000	100983257	H3K27me3_ESC_DMSO_R1_mm10_FPMS32__macs3_peak_4252	28	.	3.24444	4.86406	2.88595
chr11	100983000	100984000	chr11	101178000	101179000	chr11	101162184	101178837	H3K27me3_ESC_DMSO_R1_mm10_FPMS32__macs3_peak_4264	160	.	6.56631	18.4977	16.0328
chr11	98292000	98293000	chr11	98386000	98387000	chr11	98291180	98295725	H3K27me3_ESC_DMSO_R1_mm10_FPMS32__macs3_peak_4174	32	.	3.32246	5.28205	3.28714
chr11	98292000	98293000	chr11	98386000	98387000	chr11	98383248	98388636	H3K27me3_ESC_DMSO_R1_mm10_FPMS32__macs3_peak_4178	44	.	3.87151	6.56905	4.49879
chr11	98341000	98342000	chr11	98544000	98545000	chr11	98312345	98344693	H3K27me3_ESC_DMSO_R1_mm10_FPMS32__macs3_peak_4177	233	.	8.84434	26.0345	23.3407
chr11	98341000	98342000	chr11	98544000	98545000	chr11	98541700	98550886	H3K27me3_ESC_DMSO_R1_mm10_FPMS32__macs3_peak_4187	190	.	7.35841	21.6496	19.0788
chr11	98982000	98983000	chr11	99143000	99144000	chr11	98978166	98984152	H3K27me3_ESC_DMSO_R1_mm10_FPMS32__macs3_peak_4206	101	.	5.82148	12.4385	10.1512
chr11	98982000	98983000	chr11	99143000	99144000	chr11	99142445	99146351	H3K27me3_ESC_DMSO_R1_mm10_FPMS32__macs3_peak_4211	29	.	3.36746	4.91467	2.93311
chr11	109244000	109245000	chr11	109441000	109442000	chr11	109244916	109246650	H3K27me3_ESC_DMSO_R1_mm10_FPMS32__macs3_peak_4451	45	.	4.20902	6.61041	4.5425
chr11	109244000	109245000	chr11	109441000	109442000	chr11	109439502	109441129	H3K27me3_ESC_DMSO_R1_mm10_FPMS32__macs3_peak_4455	36	.	3.91199	5.68682	3.66148
chr11	115161000	115162000	chr11	115356000	115357000	chr11	115161882	115162124	H3K27me3_ESC_DMSO_R1_mm10_FPMS32__macs3_peak_4558	41	.	3.54598	6.19357	4.13785
chr11	115161000	115162000	chr11	115356000	115357000	chr11	115355153	115356658	H3K27me3_ESC_DMSO_R1_mm10_FPMS32__macs3_peak_4568	18	.	2.85961	3.71455	1.82337
chr11	115161000	115162000	chr11	115268000	115269000	chr11	115161882	115162124	H3K27me3_ESC_DMSO_R1_mm10_FPMS32__macs3_peak_4558	41	.	3.54598	6.19357	4.13785
chr11	115161000	115162000	chr11	115268000	115269000	chr11	115247980	115268766	H3K27me3_ESC_DMSO_R1_mm10_FPMS32__macs3_peak_4560	142	.	6.52613	16.6504	14.2543
chr11	118573000	118574000	chr11	118740000	118741000	chr11	118566338	118573431	H3K27me3_ESC_DMSO_R1_mm10_FPMS32__macs3_peak_4660	174	.	7.10666	19.9176	17.4052
chr11	118573000	118574000	chr11	118740000	118741000	chr11	118740642	118740880	H3K27me3_ESC_DMSO_R1_mm10_FPMS32__macs3_peak_4673	12	.	2.67632	3.04491	1.22559
chr11	118660000	118661000	chr11	118740000	118741000	chr11	118659707	118660176	H3K27me3_ESC_DMSO_R1_mm10_FPMS32__macs3_peak_4667	16	.	2.88162	3.54154	1.66539
chr11	118660000	118661000	chr11	118740000	118741000	chr11	118740642	118740880	H3K27me3_ESC_DMSO_R1_mm10_FPMS32__macs3_peak_4673	12	.	2.67632	3.04491	1.22559
chr11	118909000	118910000	chr11	119046000	119047000	chr11	118903260	118915552	H3K27me3_ESC_DMSO_R1_mm10_FPMS32__macs3_peak_4676	150	.	6.83353	17.3886	15.0242
chr11	118909000	118910000	chr11	119046000	119047000	chr11	119032136	119069050	H3K27me3_ESC_DMSO_R1_mm10_FPMS32__macs3_peak_4684	304	.	9.16787	33.3849	30.4847
chr11	119036000	119037000	chr11	119055000	119056000	chr11	119032136	119069050	H3K27me3_ESC_DMSO_R1_mm10_FPMS32__macs3_peak_4684	304	.	9.16787	33.3849	30.4847
chr11	119036000	119037000	chr11	119055000	119056000	chr11	119032136	119069050	H3K27me3_ESC_DMSO_R1_mm10_FPMS32__macs3_peak_4684	304	.	9.16787	33.3849	30.4847
chr11	119037000	119038000	chr11	119087000	119088000	chr11	119032136	119069050	H3K27me3_ESC_DMSO_R1_mm10_FPMS32__macs3_peak_4684	304	.	9.16787	33.3849	30.4847
chr11	119037000	119038000	chr11	119087000	119088000	chr11	119070949	119098701	H3K27me3_ESC_DMSO_R1_mm10_FPMS32__macs3_peak_4685	229	.	9.07362	25.6348	22.9756
chr11	119043000	119044000	chr11	119055000	119056000	chr11	119032136	119069050	H3K27me3_ESC_DMSO_R1_mm10_FPMS32__macs3_peak_4684	304	.	9.16787	33.3849	30.4847
chr11	119043000	119044000	chr11	119055000	119056000	chr11	119032136	119069050	H3K27me3_ESC_DMSO_R1_mm10_FPMS32__macs3_peak_4684	304	.	9.16787	33.3849	30.4847
chr11	119047000	119048000	chr11	119085000	119086000	chr11	119032136	119069050	H3K27me3_ESC_DMSO_R1_mm10_FPMS32__macs3_peak_4684	304	.	9.16787	33.3849	30.4847
chr11	119047000	119048000	chr11	119085000	119086000	chr11	119070949	119098701	H3K27me3_ESC_DMSO_R1_mm10_FPMS32__macs3_peak_4685	229	.	9.07362	25.6348	22.9756
chr11	119055000	119056000	chr11	119085000	119086000	chr11	119032136	119069050	H3K27me3_ESC_DMSO_R1_mm10_FPMS32__macs3_peak_4684	304	.	9.16787	33.3849	30.4847
chr11	119055000	119056000	chr11	119085000	119086000	chr11	119070949	119098701	H3K27me3_ESC_DMSO_R1_mm10_FPMS32__macs3_peak_4685	229	.	9.07362	25.6348	22.9756
chr11	119513000	119514000	chr11	119906000	119907000	chr11	119512758	119514746	H3K27me3_ESC_DMSO_R1_mm10_FPMS32__macs3_peak_4707	34	.	3.68372	5.41484	3.40782
chr11	119513000	119514000	chr11	119906000	119907000	chr11	119906487	119906497	H3K27me3_ESC_DMSO_R1_mm10_FPMS32__macs3_peak_4717	12	.	2.61208	3.0608	1.24278
chr11	116917000	116918000	chr11	117043000	117044000	chr11	116916669	116921510	H3K27me3_ESC_DMSO_R1_mm10_FPMS32__macs3_peak_4611	60	.	4.79603	8.14784	6.00996
chr11	116917000	116918000	chr11	117043000	117044000	chr11	117042608	117043473	H3K27me3_ESC_DMSO_R1_mm10_FPMS32__macs3_peak_4617	30	.	3.64069	5.04054	3.05456
chr11	116918000	116919000	chr11	116994000	116995000	chr11	116916669	116921510	H3K27me3_ESC_DMSO_R1_mm10_FPMS32__macs3_peak_4611	60	.	4.79603	8.14784	6.00996
chr11	116918000	116919000	chr11	116994000	116995000	chr11	116992705	116994284	H3K27me3_ESC_DMSO_R1_mm10_FPMS32__macs3_peak_4612	39	.	3.9217	5.99423	3.98277
chr11	116918000	116919000	chr11	117028000	117029000	chr11	116916669	116921510	H3K27me3_ESC_DMSO_R1_mm10_FPMS32__macs3_peak_4611	60	.	4.79603	8.14784	6.00996
chr11	116918000	116919000	chr11	117028000	117029000	chr11	117028982	117029732	H3K27me3_ESC_DMSO_R1_mm10_FPMS32__macs3_peak_4616	17	.	2.94131	3.59388	1.71422
chr11	120014000	120015000	chr11	120306000	120307000	chr11	120011004	120015063	H3K27me3_ESC_DMSO_R1_mm10_FPMS32__macs3_peak_4719	22	.	3.14393	4.14478	2.22254
chr11	120014000	120015000	chr11	120306000	120307000	chr11	120303834	120307489	H3K27me3_ESC_DMSO_R1_mm10_FPMS32__macs3_peak_4728	113	.	5.3533	13.6971	11.3844
chr11	120187000	120188000	chr11	120236000	120237000	chr11	120184131	120189878	H3K27me3_ESC_DMSO_R1_mm10_FPMS32__macs3_peak_4722	162	.	6.86273	18.724	16.2776
chr11	120187000	120188000	chr11	120236000	120237000	chr11	120233288	120238705	H3K27me3_ESC_DMSO_R1_mm10_FPMS32__macs3_peak_4726	179	.	8.06342	20.4473	17.916
chr11	120189000	120190000	chr11	120307000	120308000	chr11	120184131	120189878	H3K27me3_ESC_DMSO_R1_mm10_FPMS32__macs3_peak_4722	162	.	6.86273	18.724	16.2776
chr11	120189000	120190000	chr11	120307000	120308000	chr11	120303834	120307489	H3K27me3_ESC_DMSO_R1_mm10_FPMS32__macs3_peak_4728	113	.	5.3533	13.6971	11.3844
chr11	120233000	120234000	chr11	120306000	120307000	chr11	120233288	120238705	H3K27me3_ESC_DMSO_R1_mm10_FPMS32__macs3_peak_4726	179	.	8.06342	20.4473	17.916
chr11	120233000	120234000	chr11	120306000	120307000	chr11	120303834	120307489	H3K27me3_ESC_DMSO_R1_mm10_FPMS32__macs3_peak_4728	113	.	5.3533	13.6971	11.3844
chr12	9051000	9052000	chr12	9576000	9577000	chr12	9051197	9051645	H3K27me3_ESC_DMSO_R1_mm10_FPMS32__macs3_peak_4818	17	.	2.83276	3.68792	1.79868
chr12	9051000	9052000	chr12	9576000	9577000	chr12	9568570	9588340	H3K27me3_ESC_DMSO_R1_mm10_FPMS32__macs3_peak_4823	282	.	9.71024	31.0362	28.2147
chr12	32910000	32911000	chr12	33010000	33011000	chr12	32909488	32911593	H3K27me3_ESC_DMSO_R1_mm10_FPMS32__macs3_peak_4973	20	.	3.06947	3.96855	2.04983
chr12	32910000	32911000	chr12	33010000	33011000	chr12	33010530	33010852	H3K27me3_ESC_DMSO_R1_mm10_FPMS32__macs3_peak_4977	15	.	3.01741	3.40872	1.54541
chr12	56520000	56521000	chr12	56535000	56536000	chr12	56507787	56544195	H3K27me3_ESC_DMSO_R1_mm10_FPMS32__macs3_peak_5086	248	.	8.50769	27.5842	24.864
chr12	56520000	56521000	chr12	56535000	56536000	chr12	56507787	56544195	H3K27me3_ESC_DMSO_R1_mm10_FPMS32__macs3_peak_5086	248	.	8.50769	27.5842	24.864
chr12	56521000	56522000	chr12	56695000	56696000	chr12	56507787	56544195	H3K27me3_ESC_DMSO_R1_mm10_FPMS32__macs3_peak_5086	248	.	8.50769	27.5842	24.864
chr12	56521000	56522000	chr12	56695000	56696000	chr12	56677162	56704562	H3K27me3_ESC_DMSO_R1_mm10_FPMS32__macs3_peak_5098	225	.	8.11259	25.1611	22.5028
chr12	56530000	56531000	chr12	57546000	57547000	chr12	56507787	56544195	H3K27me3_ESC_DMSO_R1_mm10_FPMS32__macs3_peak_5086	248	.	8.50769	27.5842	24.864
chr12	56530000	56531000	chr12	57546000	57547000	chr12	57530621	57558881	H3K27me3_ESC_DMSO_R1_mm10_FPMS32__macs3_peak_5106	244	.	8.81674	27.1629	24.4456
chr12	56534000	56535000	chr12	56612000	56613000	chr12	56507787	56544195	H3K27me3_ESC_DMSO_R1_mm10_FPMS32__macs3_peak_5086	248	.	8.50769	27.5842	24.864
chr12	56534000	56535000	chr12	56612000	56613000	chr12	56606220	56619874	H3K27me3_ESC_DMSO_R1_mm10_FPMS32__macs3_peak_5091	142	.	7.4715	16.6587	14.2612
chr12	56534000	56535000	chr12	56693000	56694000	chr12	56507787	56544195	H3K27me3_ESC_DMSO_R1_mm10_FPMS32__macs3_peak_5086	248	.	8.50769	27.5842	24.864
chr12	56534000	56535000	chr12	56693000	56694000	chr12	56677162	56704562	H3K27me3_ESC_DMSO_R1_mm10_FPMS32__macs3_peak_5098	225	.	8.11259	25.1611	22.5028
chr12	56534000	56535000	chr12	57547000	57548000	chr12	56507787	56544195	H3K27me3_ESC_DMSO_R1_mm10_FPMS32__macs3_peak_5086	248	.	8.50769	27.5842	24.864
chr12	56534000	56535000	chr12	57547000	57548000	chr12	57530621	57558881	H3K27me3_ESC_DMSO_R1_mm10_FPMS32__macs3_peak_5106	244	.	8.81674	27.1629	24.4456
chr12	56612000	56613000	chr12	56695000	56696000	chr12	56606220	56619874	H3K27me3_ESC_DMSO_R1_mm10_FPMS32__macs3_peak_5091	142	.	7.4715	16.6587	14.2612
chr12	56612000	56613000	chr12	56695000	56696000	chr12	56677162	56704562	H3K27me3_ESC_DMSO_R1_mm10_FPMS32__macs3_peak_5098	225	.	8.11259	25.1611	22.5028
chr12	56682000	56683000	chr12	57197000	57198000	chr12	56677162	56704562	H3K27me3_ESC_DMSO_R1_mm10_FPMS32__macs3_peak_5098	225	.	8.11259	25.1611	22.5028
chr12	56682000	56683000	chr12	57197000	57198000	chr12	57194358	57198443	H3K27me3_ESC_DMSO_R1_mm10_FPMS32__macs3_peak_5103	60	.	4.50389	8.21506	6.08482
chr12	56681000	56682000	chr12	57542000	57543000	chr12	56677162	56704562	H3K27me3_ESC_DMSO_R1_mm10_FPMS32__macs3_peak_5098	225	.	8.11259	25.1611	22.5028
chr12	56681000	56682000	chr12	57542000	57543000	chr12	57530621	57558881	H3K27me3_ESC_DMSO_R1_mm10_FPMS32__macs3_peak_5106	244	.	8.81674	27.1629	24.4456
chr12	56694000	56695000	chr12	57538000	57539000	chr12	56677162	56704562	H3K27me3_ESC_DMSO_R1_mm10_FPMS32__macs3_peak_5098	225	.	8.11259	25.1611	22.5028
chr12	56694000	56695000	chr12	57538000	57539000	chr12	57530621	57558881	H3K27me3_ESC_DMSO_R1_mm10_FPMS32__macs3_peak_5106	244	.	8.81674	27.1629	24.4456
chr12	56695000	56696000	chr12	57543000	57544000	chr12	56677162	56704562	H3K27me3_ESC_DMSO_R1_mm10_FPMS32__macs3_peak_5098	225	.	8.11259	25.1611	22.5028
chr12	56695000	56696000	chr12	57543000	57544000	chr12	57530621	57558881	H3K27me3_ESC_DMSO_R1_mm10_FPMS32__macs3_peak_5106	244	.	8.81674	27.1629	24.4456
chr12	56699000	56700000	chr12	57196000	57197000	chr12	56677162	56704562	H3K27me3_ESC_DMSO_R1_mm10_FPMS32__macs3_peak_5098	225	.	8.11259	25.1611	22.5028
chr12	56699000	56700000	chr12	57196000	57197000	chr12	57194358	57198443	H3K27me3_ESC_DMSO_R1_mm10_FPMS32__macs3_peak_5103	60	.	4.50389	8.21506	6.08482
chr12	72919000	72920000	chr12	72938000	72939000	chr12	72918044	72919170	H3K27me3_ESC_DMSO_R1_mm10_FPMS32__macs3_peak_5199	18	.	2.78339	3.76292	1.86348
chr12	72919000	72920000	chr12	72938000	72939000	chr12	72934274	72949888	H3K27me3_ESC_DMSO_R1_mm10_FPMS32__macs3_peak_5202	244	.	8.58581	27.2039	24.4875
chr12	73033000	73034000	chr12	73547000	73548000	chr12	73032926	73053604	H3K27me3_ESC_DMSO_R1_mm10_FPMS32__macs3_peak_5205	259	.	8.85156	28.7055	25.9373
chr12	73033000	73034000	chr12	73547000	73548000	chr12	73541622	73549845	H3K27me3_ESC_DMSO_R1_mm10_FPMS32__macs3_peak_5215	128	.	5.81973	15.1786	12.8383
chr12	73042000	73043000	chr12	73547000	73548000	chr12	73032926	73053604	H3K27me3_ESC_DMSO_R1_mm10_FPMS32__macs3_peak_5205	259	.	8.85156	28.7055	25.9373
chr12	73042000	73043000	chr12	73547000	73548000	chr12	73541622	73549845	H3K27me3_ESC_DMSO_R1_mm10_FPMS32__macs3_peak_5215	128	.	5.81973	15.1786	12.8383
chr12	74015000	74016000	chr12	74284000	74285000	chr12	74015151	74016484	H3K27me3_ESC_DMSO_R1_mm10_FPMS32__macs3_peak_5227	19	.	3.03584	3.86832	1.96221
chr12	74015000	74016000	chr12	74284000	74285000	chr12	74282594	74286239	H3K27me3_ESC_DMSO_R1_mm10_FPMS32__macs3_peak_5230	94	.	5.76555	11.6808	9.42431
chr12	107917000	107918000	chr12	107978000	107979000	chr12	107907815	107919274	H3K27me3_ESC_DMSO_R1_mm10_FPMS32__macs3_peak_5620	110	.	5.88881	13.377	11.0861
chr12	107917000	107918000	chr12	107978000	107979000	chr12	107969039	107994276	H3K27me3_ESC_DMSO_R1_mm10_FPMS32__macs3_peak_5626	55	.	4.30031	7.66701	5.56001
chr12	112145000	112146000	chr12	112451000	112452000	chr12	112140752	112149599	H3K27me3_ESC_DMSO_R1_mm10_FPMS32__macs3_peak_5731	175	.	7.0927	20.007	17.5173
chr12	112145000	112146000	chr12	112451000	112452000	chr12	112451798	112452185	H3K27me3_ESC_DMSO_R1_mm10_FPMS32__macs3_peak_5744	18	.	3.01126	3.78495	1.88545
chr12	112144000	112145000	chr12	112473000	112474000	chr12	112140752	112149599	H3K27me3_ESC_DMSO_R1_mm10_FPMS32__macs3_peak_5731	175	.	7.0927	20.007	17.5173
chr12	112144000	112145000	chr12	112473000	112474000	chr12	112472330	112473353	H3K27me3_ESC_DMSO_R1_mm10_FPMS32__macs3_peak_5746	16	.	2.97769	3.50969	1.64109
chr12	112146000	112147000	chr12	112511000	112512000	chr12	112140752	112149599	H3K27me3_ESC_DMSO_R1_mm10_FPMS32__macs3_peak_5731	175	.	7.0927	20.007	17.5173
chr12	112146000	112147000	chr12	112511000	112512000	chr12	112509490	112512523	H3K27me3_ESC_DMSO_R1_mm10_FPMS32__macs3_peak_5749	25	.	3.33805	4.52017	2.57469
chr12	107979000	107980000	chr12	108003000	108004000	chr12	107969039	107994276	H3K27me3_ESC_DMSO_R1_mm10_FPMS32__macs3_peak_5626	55	.	4.30031	7.66701	5.56001
chr12	107979000	107980000	chr12	108003000	108004000	chr12	107995599	108009866	H3K27me3_ESC_DMSO_R1_mm10_FPMS32__macs3_peak_5627	98	.	5.33457	12.1581	9.88946
chr12	118457000	118458000	chr12	118843000	118844000	chr12	118456488	118459516	H3K27me3_ESC_DMSO_R1_mm10_FPMS32__macs3_peak_5811	42	.	4.20168	6.33934	4.282
chr12	118457000	118458000	chr12	118843000	118844000	chr12	118832731	118857189	H3K27me3_ESC_DMSO_R1_mm10_FPMS32__macs3_peak_5817	198	.	8.07581	22.4002	19.8107
chr12	118458000	118459000	chr12	118853000	118854000	chr12	118456488	118459516	H3K27me3_ESC_DMSO_R1_mm10_FPMS32__macs3_peak_5811	42	.	4.20168	6.33934	4.282
chr12	118458000	118459000	chr12	118853000	118854000	chr12	118832731	118857189	H3K27me3_ESC_DMSO_R1_mm10_FPMS32__macs3_peak_5817	198	.	8.07581	22.4002	19.8107
chr12	118520000	118521000	chr12	118840000	118841000	chr12	118519937	118520956	H3K27me3_ESC_DMSO_R1_mm10_FPMS32__macs3_peak_5814	15	.	2.91247	3.36022	1.51287
chr12	118520000	118521000	chr12	118840000	118841000	chr12	118832731	118857189	H3K27me3_ESC_DMSO_R1_mm10_FPMS32__macs3_peak_5817	198	.	8.07581	22.4002	19.8107
chr12	118532000	118533000	chr12	118840000	118841000	chr12	118523251	118533780	H3K27me3_ESC_DMSO_R1_mm10_FPMS32__macs3_peak_5815	43	.	4.11331	6.4474	4.39248
chr12	118532000	118533000	chr12	118840000	118841000	chr12	118832731	118857189	H3K27me3_ESC_DMSO_R1_mm10_FPMS32__macs3_peak_5817	198	.	8.07581	22.4002	19.8107
chr12	110187000	110188000	chr12	110374000	110375000	chr12	110183332	110196736	H3K27me3_ESC_DMSO_R1_mm10_FPMS32__macs3_peak_5691	174	.	8.24745	19.9912	17.4994
chr12	110187000	110188000	chr12	110374000	110375000	chr12	110371798	110376492	H3K27me3_ESC_DMSO_R1_mm10_FPMS32__macs3_peak_5700	56	.	4.34993	7.75427	5.64141
chr12	110188000	110189000	chr12	110279000	110280000	chr12	110183332	110196736	H3K27me3_ESC_DMSO_R1_mm10_FPMS32__macs3_peak_5691	174	.	8.24745	19.9912	17.4994
chr12	110188000	110189000	chr12	110279000	110280000	chr12	110260950	110286444	H3K27me3_ESC_DMSO_R1_mm10_FPMS32__macs3_peak_5697	142	.	6.06892	16.5924	14.2314
chr12	110258000	110259000	chr12	110373000	110374000	chr12	110258475	110258826	H3K27me3_ESC_DMSO_R1_mm10_FPMS32__macs3_peak_5697	142	.	6.06892	16.5924	14.2314
chr12	110258000	110259000	chr12	110373000	110374000	chr12	110371798	110376492	H3K27me3_ESC_DMSO_R1_mm10_FPMS32__macs3_peak_5700	56	.	4.34993	7.75427	5.64141
chr12	110280000	110281000	chr12	110372000	110373000	chr12	110260950	110286444	H3K27me3_ESC_DMSO_R1_mm10_FPMS32__macs3_peak_5697	142	.	6.06892	16.5924	14.2314
chr12	110280000	110281000	chr12	110372000	110373000	chr12	110371798	110376492	H3K27me3_ESC_DMSO_R1_mm10_FPMS32__macs3_peak_5700	56	.	4.34993	7.75427	5.64141
chr12	111167000	111168000	chr12	111273000	111274000	chr12	111167118	111168660	H3K27me3_ESC_DMSO_R1_mm10_FPMS32__macs3_peak_5711	90	.	5.64817	11.3188	9.05645
chr12	111167000	111168000	chr12	111273000	111274000	chr12	111269384	111279979	H3K27me3_ESC_DMSO_R1_mm10_FPMS32__macs3_peak_5712	194	.	7.30822	22.0381	19.4896
chr12	111402000	111403000	chr12	111482000	111483000	chr12	111400658	111412486	H3K27me3_ESC_DMSO_R1_mm10_FPMS32__macs3_peak_5715	82	.	5.16817	10.4607	8.23509
chr12	111402000	111403000	chr12	111482000	111483000	chr12	111482453	111490207	H3K27me3_ESC_DMSO_R1_mm10_FPMS32__macs3_peak_5720	149	.	6.71995	17.371	14.9702
chr12	111425000	111426000	chr12	111481000	111482000	chr12	111414669	111431916	H3K27me3_ESC_DMSO_R1_mm10_FPMS32__macs3_peak_5716	141	.	6.34673	16.606	14.1988
chr12	111425000	111426000	chr12	111481000	111482000	chr12	111476305	111481096	H3K27me3_ESC_DMSO_R1_mm10_FPMS32__macs3_peak_5720	149	.	6.71995	17.371	14.9702
chr12	111428000	111429000	chr12	111451000	111452000	chr12	111414669	111431916	H3K27me3_ESC_DMSO_R1_mm10_FPMS32__macs3_peak_5716	141	.	6.34673	16.606	14.1988
chr12	111428000	111429000	chr12	111451000	111452000	chr12	111440008	111457714	H3K27me3_ESC_DMSO_R1_mm10_FPMS32__macs3_peak_5717	133	.	6.33763	15.7218	13.3887
chr13	21166000	21167000	chr13	21275000	21276000	chr13	21166380	21166448	H3K27me3_ESC_DMSO_R1_mm10_FPMS32__macs3_peak_5888	16	.	2.85389	3.52235	1.65142
chr13	21166000	21167000	chr13	21275000	21276000	chr13	21272910	21275528	H3K27me3_ESC_DMSO_R1_mm10_FPMS32__macs3_peak_5894	18	.	2.85265	3.7476	1.856
chr13	23287000	23288000	chr13	23411000	23412000	chr13	23285707	23289482	H3K27me3_ESC_DMSO_R1_mm10_FPMS32__macs3_peak_5909	85	.	4.78481	10.7937	8.55126
chr13	23287000	23288000	chr13	23411000	23412000	chr13	23407665	23412742	H3K27me3_ESC_DMSO_R1_mm10_FPMS32__macs3_peak_5912	56	.	3.10184	7.71258	5.62371
chr13	23310000	23311000	chr13	23397000	23398000	chr13	23309535	23314924	H3K27me3_ESC_DMSO_R1_mm10_FPMS32__macs3_peak_5910	123	.	6.04173	14.7001	12.3337
chr13	23310000	23311000	chr13	23397000	23398000	chr13	23393969	23398466	H3K27me3_ESC_DMSO_R1_mm10_FPMS32__macs3_peak_5911	175	.	7.38413	19.9963	17.5064
chr13	31558000	31559000	chr13	31623000	31624000	chr13	31553753	31566560	H3K27me3_ESC_DMSO_R1_mm10_FPMS32__macs3_peak_5982	167	.	7.29062	19.232	16.7502
chr13	31558000	31559000	chr13	31623000	31624000	chr13	31610499	31633569	H3K27me3_ESC_DMSO_R1_mm10_FPMS32__macs3_peak_5984	288	.	10.1221	31.6705	28.8294
chr13	31559000	31560000	chr13	31615000	31616000	chr13	31553753	31566560	H3K27me3_ESC_DMSO_R1_mm10_FPMS32__macs3_peak_5982	167	.	7.29062	19.232	16.7502
chr13	31559000	31560000	chr13	31615000	31616000	chr13	31610499	31633569	H3K27me3_ESC_DMSO_R1_mm10_FPMS32__macs3_peak_5984	288	.	10.1221	31.6705	28.8294
chr13	31625000	31626000	chr13	31808000	31809000	chr13	31610499	31633569	H3K27me3_ESC_DMSO_R1_mm10_FPMS32__macs3_peak_5984	288	.	10.1221	31.6705	28.8294
chr13	31625000	31626000	chr13	31808000	31809000	chr13	31797835	31822066	H3K27me3_ESC_DMSO_R1_mm10_FPMS32__macs3_peak_5993	169	.	6.46106	19.4889	16.9991
chr13	36726000	36727000	chr13	36734000	36735000	chr13	36719097	36739818	H3K27me3_ESC_DMSO_R1_mm10_FPMS32__macs3_peak_6024	220	.	7.71505	24.671	22.0312
chr13	36726000	36727000	chr13	36734000	36735000	chr13	36719097	36739818	H3K27me3_ESC_DMSO_R1_mm10_FPMS32__macs3_peak_6024	220	.	7.71505	24.671	22.0312
chr13	36733000	36734000	chr13	37312000	37313000	chr13	36719097	36739818	H3K27me3_ESC_DMSO_R1_mm10_FPMS32__macs3_peak_6024	220	.	7.71505	24.671	22.0312
chr13	36733000	36734000	chr13	37312000	37313000	chr13	37311230	37314941	H3K27me3_ESC_DMSO_R1_mm10_FPMS32__macs3_peak_6026	36	.	3.48183	5.65838	3.63737
chr13	37514000	37515000	chr13	37776000	37777000	chr13	37514940	37516489	H3K27me3_ESC_DMSO_R1_mm10_FPMS32__macs3_peak_6034	29	.	3.36436	4.95337	2.96964
chr13	37514000	37515000	chr13	37776000	37777000	chr13	37776362	37781090	H3K27me3_ESC_DMSO_R1_mm10_FPMS32__macs3_peak_6041	48	.	3.71676	6.94118	4.87355
chr13	40706000	40707000	chr13	40732000	40733000	chr13	40699595	40721644	H3K27me3_ESC_DMSO_R1_mm10_FPMS32__macs3_peak_6069	206	.	7.29282	23.219	20.6284
chr13	40706000	40707000	chr13	40732000	40733000	chr13	40723257	40746768	H3K27me3_ESC_DMSO_R1_mm10_FPMS32__macs3_peak_6070	237	.	9.0547	26.4549	23.7427
chr13	48658000	48659000	chr13	48670000	48671000	chr13	48652050	48679054	H3K27me3_ESC_DMSO_R1_mm10_FPMS32__macs3_peak_6195	293	.	9.6059	32.2402	29.3893
chr13	48658000	48659000	chr13	48670000	48671000	chr13	48652050	48679054	H3K27me3_ESC_DMSO_R1_mm10_FPMS32__macs3_peak_6195	293	.	9.6059	32.2402	29.3893
chr13	48670000	48671000	chr13	49146000	49147000	chr13	48652050	48679054	H3K27me3_ESC_DMSO_R1_mm10_FPMS32__macs3_peak_6195	293	.	9.6059	32.2402	29.3893
chr13	48670000	48671000	chr13	49146000	49147000	chr13	49142680	49150445	H3K27me3_ESC_DMSO_R1_mm10_FPMS32__macs3_peak_6207	137	.	6.23281	16.1385	13.7519
chr13	51846000	51847000	chr13	51919000	51920000	chr13	51846758	51852702	H3K27me3_ESC_DMSO_R1_mm10_FPMS32__macs3_peak_6233	116	.	5.49361	14.0266	11.6889
chr13	51846000	51847000	chr13	51919000	51920000	chr13	51913836	51919595	H3K27me3_ESC_DMSO_R1_mm10_FPMS32__macs3_peak_6236	26	.	3.26588	4.63757	2.6771
chr13	71458000	71459000	chr13	71956000	71957000	chr13	71456418	71462757	H3K27me3_ESC_DMSO_R1_mm10_FPMS32__macs3_peak_6528	28	.	3.67605	4.85592	2.88532
chr13	71458000	71459000	chr13	71956000	71957000	chr13	71951041	71972297	H3K27me3_ESC_DMSO_R1_mm10_FPMS32__macs3_peak_6535	171	.	7.05441	19.6227	17.1549
chr13	71457000	71458000	chr13	71970000	71971000	chr13	71456418	71462757	H3K27me3_ESC_DMSO_R1_mm10_FPMS32__macs3_peak_6528	28	.	3.67605	4.85592	2.88532
chr13	71457000	71458000	chr13	71970000	71971000	chr13	71951041	71972297	H3K27me3_ESC_DMSO_R1_mm10_FPMS32__macs3_peak_6535	171	.	7.05441	19.6227	17.1549
chr13	55830000	55831000	chr13	56256000	56257000	chr13	55820947	55842858	H3K27me3_ESC_DMSO_R1_mm10_FPMS32__macs3_peak_6341	357	.	11.7638	38.8758	35.7913
chr13	55830000	55831000	chr13	56256000	56257000	chr13	56243707	56265988	H3K27me3_ESC_DMSO_R1_mm10_FPMS32__macs3_peak_6367	230	.	8.54456	25.7628	23.0849
chr13	55829000	55830000	chr13	56222000	56223000	chr13	55820947	55842858	H3K27me3_ESC_DMSO_R1_mm10_FPMS32__macs3_peak_6341	357	.	11.7638	38.8758	35.7913
chr13	55829000	55830000	chr13	56222000	56223000	chr13	56214818	56228913	H3K27me3_ESC_DMSO_R1_mm10_FPMS32__macs3_peak_6364	131	.	6.66918	15.5608	13.1986
chr13	55829000	55830000	chr13	56251000	56252000	chr13	55820947	55842858	H3K27me3_ESC_DMSO_R1_mm10_FPMS32__macs3_peak_6341	357	.	11.7638	38.8758	35.7913
chr13	55829000	55830000	chr13	56251000	56252000	chr13	56243707	56265988	H3K27me3_ESC_DMSO_R1_mm10_FPMS32__macs3_peak_6367	230	.	8.54456	25.7628	23.0849
chr13	55834000	55835000	chr13	56258000	56259000	chr13	55820947	55842858	H3K27me3_ESC_DMSO_R1_mm10_FPMS32__macs3_peak_6341	357	.	11.7638	38.8758	35.7913
chr13	55834000	55835000	chr13	56258000	56259000	chr13	56243707	56265988	H3K27me3_ESC_DMSO_R1_mm10_FPMS32__macs3_peak_6367	230	.	8.54456	25.7628	23.0849
chr13	55836000	55837000	chr13	56252000	56253000	chr13	55820947	55842858	H3K27me3_ESC_DMSO_R1_mm10_FPMS32__macs3_peak_6341	357	.	11.7638	38.8758	35.7913
chr13	55836000	55837000	chr13	56252000	56253000	chr13	56243707	56265988	H3K27me3_ESC_DMSO_R1_mm10_FPMS32__macs3_peak_6367	230	.	8.54456	25.7628	23.0849
chr13	56197000	56198000	chr13	56251000	56252000	chr13	56197694	56200033	H3K27me3_ESC_DMSO_R1_mm10_FPMS32__macs3_peak_6361	57	.	4.59434	7.85064	5.75277
chr13	56197000	56198000	chr13	56251000	56252000	chr13	56243707	56265988	H3K27me3_ESC_DMSO_R1_mm10_FPMS32__macs3_peak_6367	230	.	8.54456	25.7628	23.0849
chr13	56197000	56198000	chr13	56265000	56266000	chr13	56197694	56200033	H3K27me3_ESC_DMSO_R1_mm10_FPMS32__macs3_peak_6361	57	.	4.59434	7.85064	5.75277
chr13	56197000	56198000	chr13	56265000	56266000	chr13	56243707	56265988	H3K27me3_ESC_DMSO_R1_mm10_FPMS32__macs3_peak_6367	230	.	8.54456	25.7628	23.0849
chr13	56198000	56199000	chr13	56243000	56244000	chr13	56197694	56200033	H3K27me3_ESC_DMSO_R1_mm10_FPMS32__macs3_peak_6361	57	.	4.59434	7.85064	5.75277
chr13	56198000	56199000	chr13	56243000	56244000	chr13	56243707	56265988	H3K27me3_ESC_DMSO_R1_mm10_FPMS32__macs3_peak_6367	230	.	8.54456	25.7628	23.0849
chr13	56222000	56223000	chr13	56252000	56253000	chr13	56214818	56228913	H3K27me3_ESC_DMSO_R1_mm10_FPMS32__macs3_peak_6364	131	.	6.66918	15.5608	13.1986
chr13	56222000	56223000	chr13	56252000	56253000	chr13	56243707	56265988	H3K27me3_ESC_DMSO_R1_mm10_FPMS32__macs3_peak_6367	230	.	8.54456	25.7628	23.0849
chr13	56222000	56223000	chr13	56257000	56258000	chr13	56214818	56228913	H3K27me3_ESC_DMSO_R1_mm10_FPMS32__macs3_peak_6364	131	.	6.66918	15.5608	13.1986
chr13	56222000	56223000	chr13	56257000	56258000	chr13	56243707	56265988	H3K27me3_ESC_DMSO_R1_mm10_FPMS32__macs3_peak_6367	230	.	8.54456	25.7628	23.0849
chr13	56267000	56268000	chr13	56427000	56428000	chr13	56267949	56269787	H3K27me3_ESC_DMSO_R1_mm10_FPMS32__macs3_peak_6368	32	.	3.40911	5.26348	3.27162
chr13	56267000	56268000	chr13	56427000	56428000	chr13	56425985	56427018	H3K27me3_ESC_DMSO_R1_mm10_FPMS32__macs3_peak_6379	24	.	3.51686	4.43726	2.49297
chr13	53809000	53810000	chr13	54056000	54057000	chr13	53806727	53809930	H3K27me3_ESC_DMSO_R1_mm10_FPMS32__macs3_peak_6269	18	.	3.1157	3.75101	1.85748
chr13	53809000	53810000	chr13	54056000	54057000	chr13	54048139	54060296	H3K27me3_ESC_DMSO_R1_mm10_FPMS32__macs3_peak_6270	67	.	4.28055	8.8247	6.70457
chr13	54114000	54115000	chr13	54375000	54376000	chr13	54114707	54116145	H3K27me3_ESC_DMSO_R1_mm10_FPMS32__macs3_peak_6273	18	.	3.05048	3.77462	1.8783
chr13	54114000	54115000	chr13	54375000	54376000	chr13	54364600	54375202	H3K27me3_ESC_DMSO_R1_mm10_FPMS32__macs3_peak_6287	74	.	4.77484	9.60893	7.45344
chr13	55406000	55407000	chr13	55470000	55471000	chr13	55406239	55408356	H3K27me3_ESC_DMSO_R1_mm10_FPMS32__macs3_peak_6331	23	.	3.26695	4.25449	2.31625
chr13	55406000	55407000	chr13	55470000	55471000	chr13	55465432	55475376	H3K27me3_ESC_DMSO_R1_mm10_FPMS32__macs3_peak_6333	70	.	4.76809	9.22517	7.05269
chr13	55418000	55419000	chr13	55470000	55471000	chr13	55413156	55422224	H3K27me3_ESC_DMSO_R1_mm10_FPMS32__macs3_peak_6332	49	.	4.21451	7.04394	4.96405
chr13	55418000	55419000	chr13	55470000	55471000	chr13	55465432	55475376	H3K27me3_ESC_DMSO_R1_mm10_FPMS32__macs3_peak_6333	70	.	4.76809	9.22517	7.05269
chr13	58806000	58807000	chr13	59289000	59290000	chr13	58804540	58813668	H3K27me3_ESC_DMSO_R1_mm10_FPMS32__macs3_peak_6442	159	.	6.90289	18.3619	15.9187
chr13	58806000	58807000	chr13	59289000	59290000	chr13	59288365	59291421	H3K27me3_ESC_DMSO_R1_mm10_FPMS32__macs3_peak_6454	15	.	3.03579	3.37046	1.51212
chr13	71961000	71962000	chr13	72628000	72629000	chr13	71951041	71972297	H3K27me3_ESC_DMSO_R1_mm10_FPMS32__macs3_peak_6535	171	.	7.05441	19.6227	17.1549
chr13	71961000	71962000	chr13	72628000	72629000	chr13	72621190	72643732	H3K27me3_ESC_DMSO_R1_mm10_FPMS32__macs3_peak_6542	215	.	9.05933	24.211	21.5749
chr13	71961000	71962000	chr13	72638000	72639000	chr13	71951041	71972297	H3K27me3_ESC_DMSO_R1_mm10_FPMS32__macs3_peak_6535	171	.	7.05441	19.6227	17.1549
chr13	71961000	71962000	chr13	72638000	72639000	chr13	72621190	72643732	H3K27me3_ESC_DMSO_R1_mm10_FPMS32__macs3_peak_6542	215	.	9.05933	24.211	21.5749
chr13	72629000	72630000	chr13	73264000	73265000	chr13	72621190	72643732	H3K27me3_ESC_DMSO_R1_mm10_FPMS32__macs3_peak_6542	215	.	9.05933	24.211	21.5749
chr13	72629000	72630000	chr13	73264000	73265000	chr13	73257276	73274713	H3K27me3_ESC_DMSO_R1_mm10_FPMS32__macs3_peak_6549	202	.	7.88772	22.8998	20.2957
chr13	83715000	83716000	chr13	84348000	84349000	chr13	83713003	83747078	H3K27me3_ESC_DMSO_R1_mm10_FPMS32__macs3_peak_6592	150	.	7.16241	17.4838	15.0313
chr13	83715000	83716000	chr13	84348000	84349000	chr13	84348822	84350099	H3K27me3_ESC_DMSO_R1_mm10_FPMS32__macs3_peak_6599	22	.	3.13398	4.17163	2.24201
chr13	83717000	83718000	chr13	84756000	84757000	chr13	83713003	83747078	H3K27me3_ESC_DMSO_R1_mm10_FPMS32__macs3_peak_6592	150	.	7.16241	17.4838	15.0313
chr13	83717000	83718000	chr13	84756000	84757000	chr13	84748274	84760104	H3K27me3_ESC_DMSO_R1_mm10_FPMS32__macs3_peak_6600	24	.	3.42494	4.44012	2.49711
chr13	83722000	83723000	chr13	84348000	84349000	chr13	83713003	83747078	H3K27me3_ESC_DMSO_R1_mm10_FPMS32__macs3_peak_6592	150	.	7.16241	17.4838	15.0313
chr13	83722000	83723000	chr13	84348000	84349000	chr13	84348822	84350099	H3K27me3_ESC_DMSO_R1_mm10_FPMS32__macs3_peak_6599	22	.	3.13398	4.17163	2.24201
chr13	83725000	83726000	chr13	84760000	84761000	chr13	83713003	83747078	H3K27me3_ESC_DMSO_R1_mm10_FPMS32__macs3_peak_6592	150	.	7.16241	17.4838	15.0313
chr13	83725000	83726000	chr13	84760000	84761000	chr13	84748274	84760104	H3K27me3_ESC_DMSO_R1_mm10_FPMS32__macs3_peak_6600	24	.	3.42494	4.44012	2.49711
chr13	83728000	83729000	chr13	84347000	84348000	chr13	83713003	83747078	H3K27me3_ESC_DMSO_R1_mm10_FPMS32__macs3_peak_6592	150	.	7.16241	17.4838	15.0313
chr13	83728000	83729000	chr13	84347000	84348000	chr13	84343973	84347441	H3K27me3_ESC_DMSO_R1_mm10_FPMS32__macs3_peak_6598	113	.	6.1904	13.6914	11.3384
chr13	83734000	83735000	chr13	84757000	84758000	chr13	83713003	83747078	H3K27me3_ESC_DMSO_R1_mm10_FPMS32__macs3_peak_6592	150	.	7.16241	17.4838	15.0313
chr13	83734000	83735000	chr13	84757000	84758000	chr13	84748274	84760104	H3K27me3_ESC_DMSO_R1_mm10_FPMS32__macs3_peak_6600	24	.	3.42494	4.44012	2.49711
chr13	94596000	94597000	chr13	94870000	94871000	chr13	94592106	94598946	H3K27me3_ESC_DMSO_R1_mm10_FPMS32__macs3_peak_6651	139	.	6.66828	16.3349	13.9263
chr13	94596000	94597000	chr13	94870000	94871000	chr13	94863545	94891027	H3K27me3_ESC_DMSO_R1_mm10_FPMS32__macs3_peak_6661	316	.	10.4178	34.6124	31.682
chr13	94597000	94598000	chr13	94883000	94884000	chr13	94592106	94598946	H3K27me3_ESC_DMSO_R1_mm10_FPMS32__macs3_peak_6651	139	.	6.66828	16.3349	13.9263
chr13	94597000	94598000	chr13	94883000	94884000	chr13	94863545	94891027	H3K27me3_ESC_DMSO_R1_mm10_FPMS32__macs3_peak_6661	316	.	10.4178	34.6124	31.682
chr13	94709000	94710000	chr13	94872000	94873000	chr13	94708352	94715117	H3K27me3_ESC_DMSO_R1_mm10_FPMS32__macs3_peak_6660	89	.	5.091	11.165	8.95154
chr13	94709000	94710000	chr13	94872000	94873000	chr13	94863545	94891027	H3K27me3_ESC_DMSO_R1_mm10_FPMS32__macs3_peak_6661	316	.	10.4178	34.6124	31.682
chr13	94873000	94874000	chr13	94884000	94885000	chr13	94863545	94891027	H3K27me3_ESC_DMSO_R1_mm10_FPMS32__macs3_peak_6661	316	.	10.4178	34.6124	31.682
chr13	94873000	94874000	chr13	94884000	94885000	chr13	94863545	94891027	H3K27me3_ESC_DMSO_R1_mm10_FPMS32__macs3_peak_6661	316	.	10.4178	34.6124	31.682
chr13	98355000	98356000	chr13	98366000	98367000	chr13	98349380	98374949	H3K27me3_ESC_DMSO_R1_mm10_FPMS32__macs3_peak_6715	308	.	9.89987	33.7883	30.8808
chr13	98355000	98356000	chr13	98366000	98367000	chr13	98349380	98374949	H3K27me3_ESC_DMSO_R1_mm10_FPMS32__macs3_peak_6715	308	.	9.89987	33.7883	30.8808
chr13	98355000	98356000	chr13	98391000	98392000	chr13	98349380	98374949	H3K27me3_ESC_DMSO_R1_mm10_FPMS32__macs3_peak_6715	308	.	9.89987	33.7883	30.8808
chr13	98355000	98356000	chr13	98391000	98392000	chr13	98388052	98395468	H3K27me3_ESC_DMSO_R1_mm10_FPMS32__macs3_peak_6716	140	.	6.74596	16.4013	14.0341
chr13	98356000	98357000	chr13	98502000	98503000	chr13	98349380	98374949	H3K27me3_ESC_DMSO_R1_mm10_FPMS32__macs3_peak_6715	308	.	9.89987	33.7883	30.8808
chr13	98356000	98357000	chr13	98502000	98503000	chr13	98498221	98508595	H3K27me3_ESC_DMSO_R1_mm10_FPMS32__macs3_peak_6722	166	.	6.85904	19.1035	16.6151
chr13	98356000	98357000	chr13	98573000	98574000	chr13	98349380	98374949	H3K27me3_ESC_DMSO_R1_mm10_FPMS32__macs3_peak_6715	308	.	9.89987	33.7883	30.8808
chr13	98356000	98357000	chr13	98573000	98574000	chr13	98569417	98575819	H3K27me3_ESC_DMSO_R1_mm10_FPMS32__macs3_peak_6723	100	.	5.97651	12.2879	10.0143
chr13	98356000	98357000	chr13	98586000	98587000	chr13	98349380	98374949	H3K27me3_ESC_DMSO_R1_mm10_FPMS32__macs3_peak_6715	308	.	9.89987	33.7883	30.8808
chr13	98356000	98357000	chr13	98586000	98587000	chr13	98585589	98590456	H3K27me3_ESC_DMSO_R1_mm10_FPMS32__macs3_peak_6724	36	.	3.6754	5.65894	3.67072
chr13	98366000	98367000	chr13	98503000	98504000	chr13	98349380	98374949	H3K27me3_ESC_DMSO_R1_mm10_FPMS32__macs3_peak_6715	308	.	9.89987	33.7883	30.8808
chr13	98366000	98367000	chr13	98503000	98504000	chr13	98498221	98508595	H3K27me3_ESC_DMSO_R1_mm10_FPMS32__macs3_peak_6722	166	.	6.85904	19.1035	16.6151
chr13	98390000	98391000	chr13	98503000	98504000	chr13	98388052	98395468	H3K27me3_ESC_DMSO_R1_mm10_FPMS32__macs3_peak_6716	140	.	6.74596	16.4013	14.0341
chr13	98390000	98391000	chr13	98503000	98504000	chr13	98498221	98508595	H3K27me3_ESC_DMSO_R1_mm10_FPMS32__macs3_peak_6722	166	.	6.85904	19.1035	16.6151
chr13	98506000	98507000	chr13	98587000	98588000	chr13	98498221	98508595	H3K27me3_ESC_DMSO_R1_mm10_FPMS32__macs3_peak_6722	166	.	6.85904	19.1035	16.6151
chr13	98506000	98507000	chr13	98587000	98588000	chr13	98585589	98590456	H3K27me3_ESC_DMSO_R1_mm10_FPMS32__macs3_peak_6724	36	.	3.6754	5.65894	3.67072
chr13	109117000	109118000	chr13	109207000	109208000	chr13	109111763	109118764	H3K27me3_ESC_DMSO_R1_mm10_FPMS32__macs3_peak_6800	63	.	4.59034	8.51215	6.36793
chr13	109117000	109118000	chr13	109207000	109208000	chr13	109207773	109209713	H3K27me3_ESC_DMSO_R1_mm10_FPMS32__macs3_peak_6801	17	.	2.93856	3.57763	1.70267
chr13	116303000	116304000	chr13	116711000	116712000	chr13	116290958	116317767	H3K27me3_ESC_DMSO_R1_mm10_FPMS32__macs3_peak_6869	154	.	7.17685	17.9298	15.4793
chr13	116303000	116304000	chr13	116711000	116712000	chr13	116702958	116711642	H3K27me3_ESC_DMSO_R1_mm10_FPMS32__macs3_peak_6870	58	.	4.4624	7.99285	5.85611
chr13	116314000	116315000	chr13	116712000	116713000	chr13	116290958	116317767	H3K27me3_ESC_DMSO_R1_mm10_FPMS32__macs3_peak_6869	154	.	7.17685	17.9298	15.4793
chr13	116314000	116315000	chr13	116712000	116713000	chr13	116712979	116713980	H3K27me3_ESC_DMSO_R1_mm10_FPMS32__macs3_peak_6871	26	.	3.22207	4.63545	2.6712
chr13	112993000	112994000	chr13	113033000	113034000	chr13	112986030	113002260	H3K27me3_ESC_DMSO_R1_mm10_FPMS32__macs3_peak_6830	203	.	8.11023	22.9987	20.3956
chr13	112993000	112994000	chr13	113033000	113034000	chr13	113028053	113038024	H3K27me3_ESC_DMSO_R1_mm10_FPMS32__macs3_peak_6831	175	.	7.42569	20.0386	17.5565
chr14	21983000	21984000	chr14	21994000	21995000	chr14	21978532	22008072	H3K27me3_ESC_DMSO_R1_mm10_FPMS32__macs3_peak_6976	226	.	7.69897	25.35	22.6884
chr14	21983000	21984000	chr14	21994000	21995000	chr14	21978532	22008072	H3K27me3_ESC_DMSO_R1_mm10_FPMS32__macs3_peak_6976	226	.	7.69897	25.35	22.6884
chr14	25459000	25460000	chr14	25607000	25608000	chr14	25449617	25465891	H3K27me3_ESC_DMSO_R1_mm10_FPMS32__macs3_peak_7042	115	.	6.08661	13.8939	11.5871
chr14	25459000	25460000	chr14	25607000	25608000	chr14	25593221	25611482	H3K27me3_ESC_DMSO_R1_mm10_FPMS32__macs3_peak_7048	87	.	5.08168	10.933	8.71278
chr14	57109000	57110000	chr14	57362000	57363000	chr14	57100113	57112258	H3K27me3_ESC_DMSO_R1_mm10_FPMS32__macs3_peak_7389	170	.	7.67859	19.5132	17.0442
chr14	57109000	57110000	chr14	57362000	57363000	chr14	57361361	57365056	H3K27me3_ESC_DMSO_R1_mm10_FPMS32__macs3_peak_7392	23	.	3.04239	4.26532	2.33593
chr14	61649000	61650000	chr14	61681000	61682000	chr14	61649438	61650236	H3K27me3_ESC_DMSO_R1_mm10_FPMS32__macs3_peak_7454	69	.	4.87296	9.17946	6.99168
chr14	61649000	61650000	chr14	61681000	61682000	chr14	61676208	61693386	H3K27me3_ESC_DMSO_R1_mm10_FPMS32__macs3_peak_7457	281	.	9.52796	30.9883	28.1671
chr14	63246000	63247000	chr14	63268000	63269000	chr14	63236127	63273598	H3K27me3_ESC_DMSO_R1_mm10_FPMS32__macs3_peak_7470	196	.	7.53701	22.2035	19.6345
chr14	63246000	63247000	chr14	63268000	63269000	chr14	63236127	63273598	H3K27me3_ESC_DMSO_R1_mm10_FPMS32__macs3_peak_7470	196	.	7.53701	22.2035	19.6345
chr14	54950000	54951000	chr14	54979000	54980000	chr14	54948104	54954125	H3K27me3_ESC_DMSO_R1_mm10_FPMS32__macs3_peak_7338	30	.	3.6479	5.06122	3.07144
chr14	54950000	54951000	chr14	54979000	54980000	chr14	54977689	54980706	H3K27me3_ESC_DMSO_R1_mm10_FPMS32__macs3_peak_7342	43	.	4.00674	6.41086	4.36233
chr14	55122000	55123000	chr14	55518000	55519000	chr14	55122788	55123174	H3K27me3_ESC_DMSO_R1_mm10_FPMS32__macs3_peak_7345	19	.	2.89626	3.8149	1.91626
chr14	55122000	55123000	chr14	55518000	55519000	chr14	55518445	55524319	H3K27me3_ESC_DMSO_R1_mm10_FPMS32__macs3_peak_7354	82	.	5.15319	10.4693	8.25848
chr14	55122000	55123000	chr14	55490000	55491000	chr14	55122788	55123174	H3K27me3_ESC_DMSO_R1_mm10_FPMS32__macs3_peak_7345	19	.	2.89626	3.8149	1.91626
chr14	55122000	55123000	chr14	55490000	55491000	chr14	55489759	55491435	H3K27me3_ESC_DMSO_R1_mm10_FPMS32__macs3_peak_7351	32	.	3.26331	5.22627	3.24219
chr14	55786000	55787000	chr14	55900000	55901000	chr14	55785899	55789455	H3K27me3_ESC_DMSO_R1_mm10_FPMS32__macs3_peak_7360	38	.	3.61709	5.90971	3.87476
chr14	55786000	55787000	chr14	55900000	55901000	chr14	55899180	55901573	H3K27me3_ESC_DMSO_R1_mm10_FPMS32__macs3_peak_7363	26	.	3.19878	4.63405	2.67075
chr14	69861000	69862000	chr14	70076000	70077000	chr14	69861714	69867162	H3K27me3_ESC_DMSO_R1_mm10_FPMS32__macs3_peak_7565	28	.	3.4255	4.85072	2.87862
chr14	69861000	69862000	chr14	70076000	70077000	chr14	70066374	70094620	H3K27me3_ESC_DMSO_R1_mm10_FPMS32__macs3_peak_7586	175	.	7.69881	20.0004	17.5212
chr14	69862000	69863000	chr14	70068000	70069000	chr14	69861714	69867162	H3K27me3_ESC_DMSO_R1_mm10_FPMS32__macs3_peak_7565	28	.	3.4255	4.85072	2.87862
chr14	69862000	69863000	chr14	70068000	70069000	chr14	70066374	70094620	H3K27me3_ESC_DMSO_R1_mm10_FPMS32__macs3_peak_7586	175	.	7.69881	20.0004	17.5212
chr15	7397000	7398000	chr15	7812000	7813000	chr15	7394359	7400894	H3K27me3_ESC_DMSO_R1_mm10_FPMS32__macs3_peak_7883	110	.	5.95686	13.3999	11.0865
chr15	7397000	7398000	chr15	7812000	7813000	chr15	7803340	7822324	H3K27me3_ESC_DMSO_R1_mm10_FPMS32__macs3_peak_7890	204	.	7.37836	23.0297	20.4431
chr15	25442000	25443000	chr15	25624000	25625000	chr15	25441760	25443892	H3K27me3_ESC_DMSO_R1_mm10_FPMS32__macs3_peak_7937	44	.	3.71959	6.54545	4.46832
chr15	25442000	25443000	chr15	25624000	25625000	chr15	25623003	25624115	H3K27me3_ESC_DMSO_R1_mm10_FPMS32__macs3_peak_7945	60	.	3.40812	8.18633	6.07094
chr15	27920000	27921000	chr15	28025000	28026000	chr15	27920943	27922708	H3K27me3_ESC_DMSO_R1_mm10_FPMS32__macs3_peak_7963	27	.	3.38813	4.72337	2.74694
chr15	27920000	27921000	chr15	28025000	28026000	chr15	28016112	28030094	H3K27me3_ESC_DMSO_R1_mm10_FPMS32__macs3_peak_7968	99	.	5.11086	12.183	9.94737
chr15	27921000	27922000	chr15	28069000	28070000	chr15	27920943	27922708	H3K27me3_ESC_DMSO_R1_mm10_FPMS32__macs3_peak_7963	27	.	3.38813	4.72337	2.74694
chr15	27921000	27922000	chr15	28069000	28070000	chr15	28062509	28070580	H3K27me3_ESC_DMSO_R1_mm10_FPMS32__macs3_peak_7972	49	.	4.10371	6.9973	4.91838
chr15	28024000	28025000	chr15	28069000	28070000	chr15	28016112	28030094	H3K27me3_ESC_DMSO_R1_mm10_FPMS32__macs3_peak_7968	99	.	5.11086	12.183	9.94737
chr15	28024000	28025000	chr15	28069000	28070000	chr15	28062509	28070580	H3K27me3_ESC_DMSO_R1_mm10_FPMS32__macs3_peak_7972	49	.	4.10371	6.9973	4.91838
chr15	85495000	85496000	chr15	85584000	85585000	chr15	85495403	85497589	H3K27me3_ESC_DMSO_R1_mm10_FPMS32__macs3_peak_8583	19	.	3.08508	3.902	1.99451
chr15	85495000	85496000	chr15	85584000	85585000	chr15	85573101	85585593	H3K27me3_ESC_DMSO_R1_mm10_FPMS32__macs3_peak_8587	206	.	7.68334	23.2934	20.6983
chr15	82072000	82073000	chr15	82213000	82214000	chr15	82060851	82073767	H3K27me3_ESC_DMSO_R1_mm10_FPMS32__macs3_peak_8489	142	.	6.70503	16.6641	14.2624
chr15	82072000	82073000	chr15	82213000	82214000	chr15	82206235	82216705	H3K27me3_ESC_DMSO_R1_mm10_FPMS32__macs3_peak_8495	133	.	6.59045	15.6953	13.3221
chr15	82377000	82378000	chr15	83056000	83057000	chr15	82377825	82379679	H3K27me3_ESC_DMSO_R1_mm10_FPMS32__macs3_peak_8500	32	.	3.89253	5.28794	3.29581
chr15	82377000	82378000	chr15	83056000	83057000	chr15	83055569	83057219	H3K27me3_ESC_DMSO_R1_mm10_FPMS32__macs3_peak_8513	21	.	3.09057	4.03738	2.1171
chr15	100832000	100833000	chr15	101041000	101042000	chr15	100831181	100833817	H3K27me3_ESC_DMSO_R1_mm10_FPMS32__macs3_peak_8830	16	.	2.89701	3.57194	1.6946
chr15	100832000	100833000	chr15	101041000	101042000	chr15	101036167	101058665	H3K27me3_ESC_DMSO_R1_mm10_FPMS32__macs3_peak_8839	160	.	6.87539	18.4811	16.0346
chr15	101223000	101224000	chr15	101238000	101239000	chr15	101222750	101226276	H3K27me3_ESC_DMSO_R1_mm10_FPMS32__macs3_peak_8846	63	.	4.08481	8.55874	6.39778
chr15	101223000	101224000	chr15	101238000	101239000	chr15	101237994	101238774	H3K27me3_ESC_DMSO_R1_mm10_FPMS32__macs3_peak_8848	18	.	2.97107	3.76251	1.8669
chr15	98633000	98634000	chr15	98778000	98779000	chr15	98631970	98636817	H3K27me3_ESC_DMSO_R1_mm10_FPMS32__macs3_peak_8771	108	.	5.73802	13.0971	10.813
chr15	98633000	98634000	chr15	98778000	98779000	chr15	98768258	98782819	H3K27me3_ESC_DMSO_R1_mm10_FPMS32__macs3_peak_8779	217	.	8.69215	24.4173	21.7815
chr15	98776000	98777000	chr15	98791000	98792000	chr15	98768258	98782819	H3K27me3_ESC_DMSO_R1_mm10_FPMS32__macs3_peak_8779	217	.	8.69215	24.4173	21.7815
chr15	98776000	98777000	chr15	98791000	98792000	chr15	98784271	98810157	H3K27me3_ESC_DMSO_R1_mm10_FPMS32__macs3_peak_8780	316	.	10.4186	34.6464	31.69
chr15	98777000	98778000	chr15	98806000	98807000	chr15	98768258	98782819	H3K27me3_ESC_DMSO_R1_mm10_FPMS32__macs3_peak_8779	217	.	8.69215	24.4173	21.7815
chr15	98777000	98778000	chr15	98806000	98807000	chr15	98784271	98810157	H3K27me3_ESC_DMSO_R1_mm10_FPMS32__macs3_peak_8780	316	.	10.4186	34.6464	31.69
chr15	98777000	98778000	chr15	98895000	98896000	chr15	98768258	98782819	H3K27me3_ESC_DMSO_R1_mm10_FPMS32__macs3_peak_8779	217	.	8.69215	24.4173	21.7815
chr15	98777000	98778000	chr15	98895000	98896000	chr15	98892731	98900658	H3K27me3_ESC_DMSO_R1_mm10_FPMS32__macs3_peak_8781	334	.	10.9197	36.4717	33.4784
chr15	98777000	98778000	chr15	99096000	99097000	chr15	98768258	98782819	H3K27me3_ESC_DMSO_R1_mm10_FPMS32__macs3_peak_8779	217	.	8.69215	24.4173	21.7815
chr15	98777000	98778000	chr15	99096000	99097000	chr15	99085492	99099236	H3K27me3_ESC_DMSO_R1_mm10_FPMS32__macs3_peak_8785	236	.	7.99624	26.3674	23.6659
chr15	98790000	98791000	chr15	98806000	98807000	chr15	98784271	98810157	H3K27me3_ESC_DMSO_R1_mm10_FPMS32__macs3_peak_8780	316	.	10.4186	34.6464	31.69
chr15	98790000	98791000	chr15	98806000	98807000	chr15	98784271	98810157	H3K27me3_ESC_DMSO_R1_mm10_FPMS32__macs3_peak_8780	316	.	10.4186	34.6464	31.69
chr15	98791000	98792000	chr15	98896000	98897000	chr15	98784271	98810157	H3K27me3_ESC_DMSO_R1_mm10_FPMS32__macs3_peak_8780	316	.	10.4186	34.6464	31.69
chr15	98791000	98792000	chr15	98896000	98897000	chr15	98892731	98900658	H3K27me3_ESC_DMSO_R1_mm10_FPMS32__macs3_peak_8781	334	.	10.9197	36.4717	33.4784
chr15	98792000	98793000	chr15	99096000	99097000	chr15	98784271	98810157	H3K27me3_ESC_DMSO_R1_mm10_FPMS32__macs3_peak_8780	316	.	10.4186	34.6464	31.69
chr15	98792000	98793000	chr15	99096000	99097000	chr15	99085492	99099236	H3K27me3_ESC_DMSO_R1_mm10_FPMS32__macs3_peak_8785	236	.	7.99624	26.3674	23.6659
chr15	98805000	98806000	chr15	99094000	99095000	chr15	98784271	98810157	H3K27me3_ESC_DMSO_R1_mm10_FPMS32__macs3_peak_8780	316	.	10.4186	34.6464	31.69
chr15	98805000	98806000	chr15	99094000	99095000	chr15	99085492	99099236	H3K27me3_ESC_DMSO_R1_mm10_FPMS32__macs3_peak_8785	236	.	7.99624	26.3674	23.6659
chr15	98896000	98897000	chr15	99095000	99096000	chr15	98892731	98900658	H3K27me3_ESC_DMSO_R1_mm10_FPMS32__macs3_peak_8781	334	.	10.9197	36.4717	33.4784
chr15	98896000	98897000	chr15	99095000	99096000	chr15	99085492	99099236	H3K27me3_ESC_DMSO_R1_mm10_FPMS32__macs3_peak_8785	236	.	7.99624	26.3674	23.6659
chr15	102002000	102003000	chr15	102025000	102026000	chr15	102000953	102009209	H3K27me3_ESC_DMSO_R1_mm10_FPMS32__macs3_peak_8888	70	.	4.51793	9.18862	7.03084
chr15	102002000	102003000	chr15	102025000	102026000	chr15	102023241	102032166	H3K27me3_ESC_DMSO_R1_mm10_FPMS32__macs3_peak_8890	97	.	5.33969	12.0428	9.77336
chr15	102697000	102698000	chr15	102741000	102742000	chr15	102689825	102700234	H3K27me3_ESC_DMSO_R1_mm10_FPMS32__macs3_peak_8908	61	.	4.69682	8.32528	6.19455
chr15	102697000	102698000	chr15	102741000	102742000	chr15	102741027	102752838	H3K27me3_ESC_DMSO_R1_mm10_FPMS32__macs3_peak_8910	131	.	5.92216	15.493	13.1228
chr15	102747000	102748000	chr15	102975000	102976000	chr15	102741027	102752838	H3K27me3_ESC_DMSO_R1_mm10_FPMS32__macs3_peak_8910	131	.	5.92216	15.493	13.1228
chr15	102747000	102748000	chr15	102975000	102976000	chr15	102904943	103047650	H3K27me3_ESC_DMSO_R1_mm10_FPMS32__macs3_peak_8926	314	.	10.2617	34.3415	31.4054
chr15	102758000	102759000	chr15	102929000	102930000	chr15	102758322	102768351	H3K27me3_ESC_DMSO_R1_mm10_FPMS32__macs3_peak_8912	36	.	3.8213	5.62178	3.6056
chr15	102758000	102759000	chr15	102929000	102930000	chr15	102904943	103047650	H3K27me3_ESC_DMSO_R1_mm10_FPMS32__macs3_peak_8926	314	.	10.2617	34.3415	31.4054
chr15	102760000	102761000	chr15	102954000	102955000	chr15	102758322	102768351	H3K27me3_ESC_DMSO_R1_mm10_FPMS32__macs3_peak_8912	36	.	3.8213	5.62178	3.6056
chr15	102760000	102761000	chr15	102954000	102955000	chr15	102904943	103047650	H3K27me3_ESC_DMSO_R1_mm10_FPMS32__macs3_peak_8926	314	.	10.2617	34.3415	31.4054
chr15	102760000	102761000	chr15	102969000	102970000	chr15	102758322	102768351	H3K27me3_ESC_DMSO_R1_mm10_FPMS32__macs3_peak_8912	36	.	3.8213	5.62178	3.6056
chr15	102760000	102761000	chr15	102969000	102970000	chr15	102904943	103047650	H3K27me3_ESC_DMSO_R1_mm10_FPMS32__macs3_peak_8926	314	.	10.2617	34.3415	31.4054
chr15	102760000	102761000	chr15	102938000	102939000	chr15	102758322	102768351	H3K27me3_ESC_DMSO_R1_mm10_FPMS32__macs3_peak_8912	36	.	3.8213	5.62178	3.6056
chr15	102760000	102761000	chr15	102938000	102939000	chr15	102904943	103047650	H3K27me3_ESC_DMSO_R1_mm10_FPMS32__macs3_peak_8926	314	.	10.2617	34.3415	31.4054
chr15	102761000	102762000	chr15	102910000	102911000	chr15	102758322	102768351	H3K27me3_ESC_DMSO_R1_mm10_FPMS32__macs3_peak_8912	36	.	3.8213	5.62178	3.6056
chr15	102761000	102762000	chr15	102910000	102911000	chr15	102904943	103047650	H3K27me3_ESC_DMSO_R1_mm10_FPMS32__macs3_peak_8926	314	.	10.2617	34.3415	31.4054
chr15	102762000	102763000	chr15	103014000	103015000	chr15	102758322	102768351	H3K27me3_ESC_DMSO_R1_mm10_FPMS32__macs3_peak_8912	36	.	3.8213	5.62178	3.6056
chr15	102762000	102763000	chr15	103014000	103015000	chr15	102904943	103047650	H3K27me3_ESC_DMSO_R1_mm10_FPMS32__macs3_peak_8926	314	.	10.2617	34.3415	31.4054
chr15	102764000	102765000	chr15	103179000	103180000	chr15	102758322	102768351	H3K27me3_ESC_DMSO_R1_mm10_FPMS32__macs3_peak_8912	36	.	3.8213	5.62178	3.6056
chr15	102764000	102765000	chr15	103179000	103180000	chr15	103166202	103185372	H3K27me3_ESC_DMSO_R1_mm10_FPMS32__macs3_peak_8935	113	.	5.49375	13.6537	11.3222
chr15	102770000	102771000	chr15	102919000	102920000	chr15	102770173	102772504	H3K27me3_ESC_DMSO_R1_mm10_FPMS32__macs3_peak_8913	23	.	3.16757	4.2559	2.32229
chr15	102770000	102771000	chr15	102919000	102920000	chr15	102904943	103047650	H3K27me3_ESC_DMSO_R1_mm10_FPMS32__macs3_peak_8926	314	.	10.2617	34.3415	31.4054
chr15	102923000	102924000	chr15	102954000	102955000	chr15	102904943	103047650	H3K27me3_ESC_DMSO_R1_mm10_FPMS32__macs3_peak_8926	314	.	10.2617	34.3415	31.4054
chr15	102923000	102924000	chr15	102954000	102955000	chr15	102904943	103047650	H3K27me3_ESC_DMSO_R1_mm10_FPMS32__macs3_peak_8926	314	.	10.2617	34.3415	31.4054
chr15	102921000	102922000	chr15	103011000	103012000	chr15	102904943	103047650	H3K27me3_ESC_DMSO_R1_mm10_FPMS32__macs3_peak_8926	314	.	10.2617	34.3415	31.4054
chr15	102921000	102922000	chr15	103011000	103012000	chr15	102904943	103047650	H3K27me3_ESC_DMSO_R1_mm10_FPMS32__macs3_peak_8926	314	.	10.2617	34.3415	31.4054
chr15	102923000	102924000	chr15	102976000	102977000	chr15	102904943	103047650	H3K27me3_ESC_DMSO_R1_mm10_FPMS32__macs3_peak_8926	314	.	10.2617	34.3415	31.4054
chr15	102923000	102924000	chr15	102976000	102977000	chr15	102904943	103047650	H3K27me3_ESC_DMSO_R1_mm10_FPMS32__macs3_peak_8926	314	.	10.2617	34.3415	31.4054
chr15	102927000	102928000	chr15	103172000	103173000	chr15	102904943	103047650	H3K27me3_ESC_DMSO_R1_mm10_FPMS32__macs3_peak_8926	314	.	10.2617	34.3415	31.4054
chr15	102927000	102928000	chr15	103172000	103173000	chr15	103166202	103185372	H3K27me3_ESC_DMSO_R1_mm10_FPMS32__macs3_peak_8935	113	.	5.49375	13.6537	11.3222
chr15	102937000	102938000	chr15	102955000	102956000	chr15	102904943	103047650	H3K27me3_ESC_DMSO_R1_mm10_FPMS32__macs3_peak_8926	314	.	10.2617	34.3415	31.4054
chr15	102937000	102938000	chr15	102955000	102956000	chr15	102904943	103047650	H3K27me3_ESC_DMSO_R1_mm10_FPMS32__macs3_peak_8926	314	.	10.2617	34.3415	31.4054
chr15	102936000	102937000	chr15	102981000	102982000	chr15	102904943	103047650	H3K27me3_ESC_DMSO_R1_mm10_FPMS32__macs3_peak_8926	314	.	10.2617	34.3415	31.4054
chr15	102936000	102937000	chr15	102981000	102982000	chr15	102904943	103047650	H3K27me3_ESC_DMSO_R1_mm10_FPMS32__macs3_peak_8926	314	.	10.2617	34.3415	31.4054
chr15	102937000	102938000	chr15	102994000	102995000	chr15	102904943	103047650	H3K27me3_ESC_DMSO_R1_mm10_FPMS32__macs3_peak_8926	314	.	10.2617	34.3415	31.4054
chr15	102937000	102938000	chr15	102994000	102995000	chr15	102904943	103047650	H3K27me3_ESC_DMSO_R1_mm10_FPMS32__macs3_peak_8926	314	.	10.2617	34.3415	31.4054
chr15	102936000	102937000	chr15	103013000	103014000	chr15	102904943	103047650	H3K27me3_ESC_DMSO_R1_mm10_FPMS32__macs3_peak_8926	314	.	10.2617	34.3415	31.4054
chr15	102936000	102937000	chr15	103013000	103014000	chr15	102904943	103047650	H3K27me3_ESC_DMSO_R1_mm10_FPMS32__macs3_peak_8926	314	.	10.2617	34.3415	31.4054
chr15	102938000	102939000	chr15	102976000	102977000	chr15	102904943	103047650	H3K27me3_ESC_DMSO_R1_mm10_FPMS32__macs3_peak_8926	314	.	10.2617	34.3415	31.4054
chr15	102938000	102939000	chr15	102976000	102977000	chr15	102904943	103047650	H3K27me3_ESC_DMSO_R1_mm10_FPMS32__macs3_peak_8926	314	.	10.2617	34.3415	31.4054
chr15	102956000	102957000	chr15	102977000	102978000	chr15	102904943	103047650	H3K27me3_ESC_DMSO_R1_mm10_FPMS32__macs3_peak_8926	314	.	10.2617	34.3415	31.4054
chr15	102956000	102957000	chr15	102977000	102978000	chr15	102904943	103047650	H3K27me3_ESC_DMSO_R1_mm10_FPMS32__macs3_peak_8926	314	.	10.2617	34.3415	31.4054
chr15	102956000	102957000	chr15	102995000	102996000	chr15	102904943	103047650	H3K27me3_ESC_DMSO_R1_mm10_FPMS32__macs3_peak_8926	314	.	10.2617	34.3415	31.4054
chr15	102956000	102957000	chr15	102995000	102996000	chr15	102904943	103047650	H3K27me3_ESC_DMSO_R1_mm10_FPMS32__macs3_peak_8926	314	.	10.2617	34.3415	31.4054
chr15	102955000	102956000	chr15	103013000	103014000	chr15	102904943	103047650	H3K27me3_ESC_DMSO_R1_mm10_FPMS32__macs3_peak_8926	314	.	10.2617	34.3415	31.4054
chr15	102955000	102956000	chr15	103013000	103014000	chr15	102904943	103047650	H3K27me3_ESC_DMSO_R1_mm10_FPMS32__macs3_peak_8926	314	.	10.2617	34.3415	31.4054
chr15	102966000	102967000	chr15	103180000	103181000	chr15	102904943	103047650	H3K27me3_ESC_DMSO_R1_mm10_FPMS32__macs3_peak_8926	314	.	10.2617	34.3415	31.4054
chr15	102966000	102967000	chr15	103180000	103181000	chr15	103166202	103185372	H3K27me3_ESC_DMSO_R1_mm10_FPMS32__macs3_peak_8935	113	.	5.49375	13.6537	11.3222
chr15	102968000	102969000	chr15	103173000	103174000	chr15	102904943	103047650	H3K27me3_ESC_DMSO_R1_mm10_FPMS32__macs3_peak_8926	314	.	10.2617	34.3415	31.4054
chr15	102968000	102969000	chr15	103173000	103174000	chr15	103166202	103185372	H3K27me3_ESC_DMSO_R1_mm10_FPMS32__macs3_peak_8935	113	.	5.49375	13.6537	11.3222
chr15	102975000	102976000	chr15	102995000	102996000	chr15	102904943	103047650	H3K27me3_ESC_DMSO_R1_mm10_FPMS32__macs3_peak_8926	314	.	10.2617	34.3415	31.4054
chr15	102975000	102976000	chr15	102995000	102996000	chr15	102904943	103047650	H3K27me3_ESC_DMSO_R1_mm10_FPMS32__macs3_peak_8926	314	.	10.2617	34.3415	31.4054
chr15	102978000	102979000	chr15	103012000	103013000	chr15	102904943	103047650	H3K27me3_ESC_DMSO_R1_mm10_FPMS32__macs3_peak_8926	314	.	10.2617	34.3415	31.4054
chr15	102978000	102979000	chr15	103012000	103013000	chr15	102904943	103047650	H3K27me3_ESC_DMSO_R1_mm10_FPMS32__macs3_peak_8926	314	.	10.2617	34.3415	31.4054
chr15	102986000	102987000	chr15	103182000	103183000	chr15	102904943	103047650	H3K27me3_ESC_DMSO_R1_mm10_FPMS32__macs3_peak_8926	314	.	10.2617	34.3415	31.4054
chr15	102986000	102987000	chr15	103182000	103183000	chr15	103166202	103185372	H3K27me3_ESC_DMSO_R1_mm10_FPMS32__macs3_peak_8935	113	.	5.49375	13.6537	11.3222
chr15	102987000	102988000	chr15	103132000	103133000	chr15	102904943	103047650	H3K27me3_ESC_DMSO_R1_mm10_FPMS32__macs3_peak_8926	314	.	10.2617	34.3415	31.4054
chr15	102987000	102988000	chr15	103132000	103133000	chr15	103132157	103133371	H3K27me3_ESC_DMSO_R1_mm10_FPMS32__macs3_peak_8933	20	.	2.76527	3.92377	2.01011
chr15	102987000	102988000	chr15	103168000	103169000	chr15	102904943	103047650	H3K27me3_ESC_DMSO_R1_mm10_FPMS32__macs3_peak_8926	314	.	10.2617	34.3415	31.4054
chr15	102987000	102988000	chr15	103168000	103169000	chr15	103166202	103185372	H3K27me3_ESC_DMSO_R1_mm10_FPMS32__macs3_peak_8935	113	.	5.49375	13.6537	11.3222
chr15	102988000	102989000	chr15	103145000	103146000	chr15	102904943	103047650	H3K27me3_ESC_DMSO_R1_mm10_FPMS32__macs3_peak_8926	314	.	10.2617	34.3415	31.4054
chr15	102988000	102989000	chr15	103145000	103146000	chr15	103136194	103150147	H3K27me3_ESC_DMSO_R1_mm10_FPMS32__macs3_peak_8934	79	.	4.48661	10.1228	7.93641
chr15	102988000	102989000	chr15	103178000	103179000	chr15	102904943	103047650	H3K27me3_ESC_DMSO_R1_mm10_FPMS32__macs3_peak_8926	314	.	10.2617	34.3415	31.4054
chr15	102988000	102989000	chr15	103178000	103179000	chr15	103166202	103185372	H3K27me3_ESC_DMSO_R1_mm10_FPMS32__macs3_peak_8935	113	.	5.49375	13.6537	11.3222
chr15	102994000	102995000	chr15	103013000	103014000	chr15	102904943	103047650	H3K27me3_ESC_DMSO_R1_mm10_FPMS32__macs3_peak_8926	314	.	10.2617	34.3415	31.4054
chr15	102994000	102995000	chr15	103013000	103014000	chr15	102904943	103047650	H3K27me3_ESC_DMSO_R1_mm10_FPMS32__macs3_peak_8926	314	.	10.2617	34.3415	31.4054
chr15	103013000	103014000	chr15	103145000	103146000	chr15	102904943	103047650	H3K27me3_ESC_DMSO_R1_mm10_FPMS32__macs3_peak_8926	314	.	10.2617	34.3415	31.4054
chr15	103013000	103014000	chr15	103145000	103146000	chr15	103136194	103150147	H3K27me3_ESC_DMSO_R1_mm10_FPMS32__macs3_peak_8934	79	.	4.48661	10.1228	7.93641
chr15	103012000	103013000	chr15	103176000	103177000	chr15	102904943	103047650	H3K27me3_ESC_DMSO_R1_mm10_FPMS32__macs3_peak_8926	314	.	10.2617	34.3415	31.4054
chr15	103012000	103013000	chr15	103176000	103177000	chr15	103166202	103185372	H3K27me3_ESC_DMSO_R1_mm10_FPMS32__macs3_peak_8935	113	.	5.49375	13.6537	11.3222
chr15	103013000	103014000	chr15	103166000	103167000	chr15	102904943	103047650	H3K27me3_ESC_DMSO_R1_mm10_FPMS32__macs3_peak_8926	314	.	10.2617	34.3415	31.4054
chr15	103013000	103014000	chr15	103166000	103167000	chr15	103166202	103185372	H3K27me3_ESC_DMSO_R1_mm10_FPMS32__macs3_peak_8935	113	.	5.49375	13.6537	11.3222
chr15	103185000	103186000	chr15	103309000	103310000	chr15	103166202	103185372	H3K27me3_ESC_DMSO_R1_mm10_FPMS32__macs3_peak_8935	113	.	5.49375	13.6537	11.3222
chr15	103185000	103186000	chr15	103309000	103310000	chr15	103308829	103310536	H3K27me3_ESC_DMSO_R1_mm10_FPMS32__macs3_peak_8938	52	.	4.16652	7.36722	5.25396
chr16	5306000	5307000	chr16	5406000	5407000	chr16	5306870	5308891	H3K27me3_ESC_DMSO_R1_mm10_FPMS32__macs3_peak_8967	112	.	5.14305	13.6106	11.2652
chr16	5306000	5307000	chr16	5406000	5407000	chr16	5406378	5408065	H3K27me3_ESC_DMSO_R1_mm10_FPMS32__macs3_peak_8969	12	.	2.86536	3.09417	1.27904
chr16	8427000	8428000	chr16	8674000	8675000	chr16	8421984	8429868	H3K27me3_ESC_DMSO_R1_mm10_FPMS32__macs3_peak_8998	119	.	5.6967	14.306	11.971
chr16	8427000	8428000	chr16	8674000	8675000	chr16	8672490	8674229	H3K27me3_ESC_DMSO_R1_mm10_FPMS32__macs3_peak_9002	137	.	6.41655	16.1277	13.7253
chr16	8512000	8513000	chr16	8673000	8674000	chr16	8511264	8515943	H3K27me3_ESC_DMSO_R1_mm10_FPMS32__macs3_peak_9000	95	.	4.929	11.8082	9.57356
chr16	8512000	8513000	chr16	8673000	8674000	chr16	8672490	8674229	H3K27me3_ESC_DMSO_R1_mm10_FPMS32__macs3_peak_9002	137	.	6.41655	16.1277	13.7253
chr16	17760000	17761000	chr16	17813000	17814000	chr16	17758437	17760666	H3K27me3_ESC_DMSO_R1_mm10_FPMS32__macs3_peak_9092	66	.	4.5151	8.78915	6.64673
chr16	17760000	17761000	chr16	17813000	17814000	chr16	17794437	17822730	H3K27me3_ESC_DMSO_R1_mm10_FPMS32__macs3_peak_9093	218	.	8.05751	24.5076	21.8751
chr16	18582000	18583000	chr16	18620000	18621000	chr16	18574361	18597175	H3K27me3_ESC_DMSO_R1_mm10_FPMS32__macs3_peak_9108	377	.	11.8028	40.8983	37.7621
chr16	18582000	18583000	chr16	18620000	18621000	chr16	18613117	18633806	H3K27me3_ESC_DMSO_R1_mm10_FPMS32__macs3_peak_9110	223	.	7.65094	24.9635	22.3201
chr16	18587000	18588000	chr16	18621000	18622000	chr16	18574361	18597175	H3K27me3_ESC_DMSO_R1_mm10_FPMS32__macs3_peak_9108	377	.	11.8028	40.8983	37.7621
chr16	18587000	18588000	chr16	18621000	18622000	chr16	18613117	18633806	H3K27me3_ESC_DMSO_R1_mm10_FPMS32__macs3_peak_9110	223	.	7.65094	24.9635	22.3201
chr16	22571000	22572000	chr16	22806000	22807000	chr16	22571467	22572217	H3K27me3_ESC_DMSO_R1_mm10_FPMS32__macs3_peak_9158	12	.	2.76832	3.10233	1.28366
chr16	22571000	22572000	chr16	22806000	22807000	chr16	22801998	22806065	H3K27me3_ESC_DMSO_R1_mm10_FPMS32__macs3_peak_9168	51	.	4.11539	7.23256	5.12918
chr16	22575000	22576000	chr16	22805000	22806000	chr16	22574466	22575001	H3K27me3_ESC_DMSO_R1_mm10_FPMS32__macs3_peak_9159	19	.	3.0292	3.82159	1.92203
chr16	22575000	22576000	chr16	22805000	22806000	chr16	22801998	22806065	H3K27me3_ESC_DMSO_R1_mm10_FPMS32__macs3_peak_9168	51	.	4.11539	7.23256	5.12918
chr16	29839000	29840000	chr16	30066000	30067000	chr16	29838066	29848497	H3K27me3_ESC_DMSO_R1_mm10_FPMS32__macs3_peak_9244	57	.	4.63016	7.82426	5.70041
chr16	29839000	29840000	chr16	30066000	30067000	chr16	30065925	30075026	H3K27me3_ESC_DMSO_R1_mm10_FPMS32__macs3_peak_9263	63	.	4.09607	8.51888	6.38981
chr16	29880000	29881000	chr16	30065000	30066000	chr16	29879431	29881280	H3K27me3_ESC_DMSO_R1_mm10_FPMS32__macs3_peak_9247	29	.	3.48811	4.93694	2.95073
chr16	29880000	29881000	chr16	30065000	30066000	chr16	30065925	30075026	H3K27me3_ESC_DMSO_R1_mm10_FPMS32__macs3_peak_9263	63	.	4.09607	8.51888	6.38981
chr16	30070000	30071000	chr16	30235000	30236000	chr16	30065925	30075026	H3K27me3_ESC_DMSO_R1_mm10_FPMS32__macs3_peak_9263	63	.	4.09607	8.51888	6.38981
chr16	30070000	30071000	chr16	30235000	30236000	chr16	30234192	30239363	H3K27me3_ESC_DMSO_R1_mm10_FPMS32__macs3_peak_9272	45	.	3.84542	6.57369	4.53047
chr16	37687000	37688000	chr16	37914000	37915000	chr16	37685462	37687986	H3K27me3_ESC_DMSO_R1_mm10_FPMS32__macs3_peak_9401	20	.	2.94314	3.9789	2.06313
chr16	37687000	37688000	chr16	37914000	37915000	chr16	37914276	37918975	H3K27me3_ESC_DMSO_R1_mm10_FPMS32__macs3_peak_9405	105	.	5.79911	12.8995	10.5956
chr16	35155000	35156000	chr16	35542000	35543000	chr16	35146934	35159385	H3K27me3_ESC_DMSO_R1_mm10_FPMS32__macs3_peak_9352	204	.	7.8861	23.1238	20.4924
chr16	35155000	35156000	chr16	35542000	35543000	chr16	35531707	35548352	H3K27me3_ESC_DMSO_R1_mm10_FPMS32__macs3_peak_9372	180	.	6.04141	20.612	18.0965
chr16	44767000	44768000	chr16	45095000	45096000	chr16	44766654	44767233	H3K27me3_ESC_DMSO_R1_mm10_FPMS32__macs3_peak_9476	13	.	2.97456	3.20816	1.37517
chr16	44767000	44768000	chr16	45095000	45096000	chr16	45093245	45095052	H3K27me3_ESC_DMSO_R1_mm10_FPMS32__macs3_peak_9477	15	.	2.89601	3.38644	1.52156
chr16	50430000	50431000	chr16	50529000	50530000	chr16	50428151	50431643	H3K27me3_ESC_DMSO_R1_mm10_FPMS32__macs3_peak_9497	54	.	4.08969	7.50635	5.40541
chr16	50430000	50431000	chr16	50529000	50530000	chr16	50527603	50529831	H3K27me3_ESC_DMSO_R1_mm10_FPMS32__macs3_peak_9499	25	.	3.1452	4.46979	2.52008
chr16	91220000	91221000	chr16	91351000	91352000	chr16	91211088	91236327	H3K27me3_ESC_DMSO_R1_mm10_FPMS32__macs3_peak_9652	255	.	9.18103	28.2729	25.5366
chr16	91220000	91221000	chr16	91351000	91352000	chr16	91347442	91355746	H3K27me3_ESC_DMSO_R1_mm10_FPMS32__macs3_peak_9660	23	.	3.42792	4.31496	2.37946
chr16	91222000	91223000	chr16	91271000	91272000	chr16	91211088	91236327	H3K27me3_ESC_DMSO_R1_mm10_FPMS32__macs3_peak_9652	255	.	9.18103	28.2729	25.5366
chr16	91222000	91223000	chr16	91271000	91272000	chr16	91264151	91277893	H3K27me3_ESC_DMSO_R1_mm10_FPMS32__macs3_peak_9655	153	.	6.82877	17.829	15.3867
chr16	91224000	91225000	chr16	91351000	91352000	chr16	91211088	91236327	H3K27me3_ESC_DMSO_R1_mm10_FPMS32__macs3_peak_9652	255	.	9.18103	28.2729	25.5366
chr16	91224000	91225000	chr16	91351000	91352000	chr16	91347442	91355746	H3K27me3_ESC_DMSO_R1_mm10_FPMS32__macs3_peak_9660	23	.	3.42792	4.31496	2.37946
chr16	91227000	91228000	chr16	91270000	91271000	chr16	91211088	91236327	H3K27me3_ESC_DMSO_R1_mm10_FPMS32__macs3_peak_9652	255	.	9.18103	28.2729	25.5366
chr16	91227000	91228000	chr16	91270000	91271000	chr16	91264151	91277893	H3K27me3_ESC_DMSO_R1_mm10_FPMS32__macs3_peak_9655	153	.	6.82877	17.829	15.3867
chr16	91231000	91232000	chr16	91350000	91351000	chr16	91211088	91236327	H3K27me3_ESC_DMSO_R1_mm10_FPMS32__macs3_peak_9652	255	.	9.18103	28.2729	25.5366
chr16	91231000	91232000	chr16	91350000	91351000	chr16	91347442	91355746	H3K27me3_ESC_DMSO_R1_mm10_FPMS32__macs3_peak_9660	23	.	3.42792	4.31496	2.37946
chr16	91271000	91272000	chr16	91349000	91350000	chr16	91264151	91277893	H3K27me3_ESC_DMSO_R1_mm10_FPMS32__macs3_peak_9655	153	.	6.82877	17.829	15.3867
chr16	91271000	91272000	chr16	91349000	91350000	chr16	91347442	91355746	H3K27me3_ESC_DMSO_R1_mm10_FPMS32__macs3_peak_9660	23	.	3.42792	4.31496	2.37946
chr16	94086000	94087000	chr16	94327000	94328000	chr16	94075293	94100351	H3K27me3_ESC_DMSO_R1_mm10_FPMS32__macs3_peak_9714	296	.	9.59046	32.4787	29.6047
chr16	94086000	94087000	chr16	94327000	94328000	chr16	94324705	94330739	H3K27me3_ESC_DMSO_R1_mm10_FPMS32__macs3_peak_9719	97	.	4.91613	12.0029	9.74938
chr17	8434000	8435000	chr17	8801000	8802000	chr17	8424022	8439699	H3K27me3_ESC_DMSO_R1_mm10_FPMS32__macs3_peak_9852	161	.	6.29946	18.5846	16.1368
chr17	8434000	8435000	chr17	8801000	8802000	chr17	8794269	8807101	H3K27me3_ESC_DMSO_R1_mm10_FPMS32__macs3_peak_9871	195	.	7.87805	22.0809	19.5405
chr17	14163000	14164000	chr17	14203000	14204000	chr17	14163004	14163680	H3K27me3_ESC_DMSO_R1_mm10_FPMS32__macs3_peak_9921	15	.	3.06879	3.45118	1.59039
chr17	14163000	14164000	chr17	14203000	14204000	chr17	14202650	14207594	H3K27me3_ESC_DMSO_R1_mm10_FPMS32__macs3_peak_9923	58	.	4.08399	7.93641	5.81757
chr17	14287000	14288000	chr17	14519000	14520000	chr17	14270296	14291177	H3K27me3_ESC_DMSO_R1_mm10_FPMS32__macs3_peak_9933	105	.	5.91019	12.8342	10.5835
chr17	14287000	14288000	chr17	14519000	14520000	chr17	14518292	14519284	H3K27me3_ESC_DMSO_R1_mm10_FPMS32__macs3_peak_9938	11	.	2.78475	2.94155	1.14495
chr17	34206000	34207000	chr17	34396000	34397000	chr17	34202810	34206835	H3K27me3_ESC_DMSO_R1_mm10_FPMS32__macs3_peak_10190	37	.	3.25004	5.76862	3.73658
chr17	34206000	34207000	chr17	34396000	34397000	chr17	34395972	34396742	H3K27me3_ESC_DMSO_R1_mm10_FPMS32__macs3_peak_10199	13	.	2.90941	3.16826	1.33955
chr17	26839000	26840000	chr17	26850000	26851000	chr17	26834450	26859607	H3K27me3_ESC_DMSO_R1_mm10_FPMS32__macs3_peak_10054	280	.	9.88601	30.9126	28.0947
chr17	26839000	26840000	chr17	26850000	26851000	chr17	26834450	26859607	H3K27me3_ESC_DMSO_R1_mm10_FPMS32__macs3_peak_10054	280	.	9.88601	30.9126	28.0947
chr17	47851000	47852000	chr17	48054000	48055000	chr17	47850926	47851793	H3K27me3_ESC_DMSO_R1_mm10_FPMS32__macs3_peak_10394	31	.	3.2658	5.11975	3.14969
chr17	47851000	47852000	chr17	48054000	48055000	chr17	48054339	48058514	H3K27me3_ESC_DMSO_R1_mm10_FPMS32__macs3_peak_10410	24	.	3.30964	4.34248	2.40241
chr17	47923000	47924000	chr17	48096000	48097000	chr17	47921611	47923787	H3K27me3_ESC_DMSO_R1_mm10_FPMS32__macs3_peak_10397	50	.	4.01576	7.10747	5.03981
chr17	47923000	47924000	chr17	48096000	48097000	chr17	48093223	48100036	H3K27me3_ESC_DMSO_R1_mm10_FPMS32__macs3_peak_10414	272	.	9.83948	30.0756	27.2759
chr17	48469000	48470000	chr17	48539000	48540000	chr17	48464013	48469677	H3K27me3_ESC_DMSO_R1_mm10_FPMS32__macs3_peak_10418	14	.	3.03831	3.28022	1.43312
chr17	48469000	48470000	chr17	48539000	48540000	chr17	48538818	48539953	H3K27me3_ESC_DMSO_R1_mm10_FPMS32__macs3_peak_10422	13	.	2.80193	3.15455	1.32227
chr17	48930000	48931000	chr17	49172000	49173000	chr17	48929391	48935366	H3K27me3_ESC_DMSO_R1_mm10_FPMS32__macs3_peak_10432	99	.	5.88298	12.2097	9.93687
chr17	48930000	48931000	chr17	49172000	49173000	chr17	49169667	49174912	H3K27me3_ESC_DMSO_R1_mm10_FPMS32__macs3_peak_10436	28	.	3.43734	4.77836	2.81863
chr17	44245000	44246000	chr17	44734000	44735000	chr17	44244751	44245180	H3K27me3_ESC_DMSO_R1_mm10_FPMS32__macs3_peak_10323	11	.	2.6989	2.90466	1.112
chr17	44245000	44246000	chr17	44734000	44735000	chr17	44729767	44742131	H3K27me3_ESC_DMSO_R1_mm10_FPMS32__macs3_peak_10337	179	.	7.8956	20.5099	17.9997
chr17	73304000	73305000	chr17	73713000	73714000	chr17	73304120	73306777	H3K27me3_ESC_DMSO_R1_mm10_FPMS32__macs3_peak_10617	19	.	3.07526	3.83717	1.93074
chr17	73304000	73305000	chr17	73713000	73714000	chr17	73706828	73714922	H3K27me3_ESC_DMSO_R1_mm10_FPMS32__macs3_peak_10620	105	.	5.9224	12.8528	10.5744
chr17	73304000	73305000	chr17	73726000	73727000	chr17	73304120	73306777	H3K27me3_ESC_DMSO_R1_mm10_FPMS32__macs3_peak_10617	19	.	3.07526	3.83717	1.93074
chr17	73304000	73305000	chr17	73726000	73727000	chr17	73725965	73726763	H3K27me3_ESC_DMSO_R1_mm10_FPMS32__macs3_peak_10622	19	.	3.28916	3.87368	1.96776
chr17	85465000	85466000	chr17	85609000	85610000	chr17	85452327	85469283	H3K27me3_ESC_DMSO_R1_mm10_FPMS32__macs3_peak_10720	41	.	4.01428	6.14572	4.10776
chr17	85465000	85466000	chr17	85609000	85610000	chr17	85601872	85633036	H3K27me3_ESC_DMSO_R1_mm10_FPMS32__macs3_peak_10725	300	.	10.5274	32.9674	30.0836
chr17	85486000	85487000	chr17	85613000	85614000	chr17	85481040	85492138	H3K27me3_ESC_DMSO_R1_mm10_FPMS32__macs3_peak_10722	71	.	4.90037	9.33917	7.15989
chr17	85486000	85487000	chr17	85613000	85614000	chr17	85601872	85633036	H3K27me3_ESC_DMSO_R1_mm10_FPMS32__macs3_peak_10725	300	.	10.5274	32.9674	30.0836
chr17	85485000	85486000	chr17	85688000	85689000	chr17	85481040	85492138	H3K27me3_ESC_DMSO_R1_mm10_FPMS32__macs3_peak_10722	71	.	4.90037	9.33917	7.15989
chr17	85485000	85486000	chr17	85688000	85689000	chr17	85676440	85698279	H3K27me3_ESC_DMSO_R1_mm10_FPMS32__macs3_peak_10731	316	.	11.3678	34.5282	31.601
chr17	85486000	85487000	chr17	85624000	85625000	chr17	85481040	85492138	H3K27me3_ESC_DMSO_R1_mm10_FPMS32__macs3_peak_10722	71	.	4.90037	9.33917	7.15989
chr17	85486000	85487000	chr17	85624000	85625000	chr17	85601872	85633036	H3K27me3_ESC_DMSO_R1_mm10_FPMS32__macs3_peak_10725	300	.	10.5274	32.9674	30.0836
chr17	85614000	85615000	chr17	85624000	85625000	chr17	85601872	85633036	H3K27me3_ESC_DMSO_R1_mm10_FPMS32__macs3_peak_10725	300	.	10.5274	32.9674	30.0836
chr17	85614000	85615000	chr17	85624000	85625000	chr17	85601872	85633036	H3K27me3_ESC_DMSO_R1_mm10_FPMS32__macs3_peak_10725	300	.	10.5274	32.9674	30.0836
chr17	85615000	85616000	chr17	85687000	85688000	chr17	85601872	85633036	H3K27me3_ESC_DMSO_R1_mm10_FPMS32__macs3_peak_10725	300	.	10.5274	32.9674	30.0836
chr17	85615000	85616000	chr17	85687000	85688000	chr17	85676440	85698279	H3K27me3_ESC_DMSO_R1_mm10_FPMS32__macs3_peak_10731	316	.	11.3678	34.5282	31.601
chr17	85620000	85621000	chr17	85687000	85688000	chr17	85601872	85633036	H3K27me3_ESC_DMSO_R1_mm10_FPMS32__macs3_peak_10725	300	.	10.5274	32.9674	30.0836
chr17	85620000	85621000	chr17	85687000	85688000	chr17	85676440	85698279	H3K27me3_ESC_DMSO_R1_mm10_FPMS32__macs3_peak_10731	316	.	11.3678	34.5282	31.601
chr17	85691000	85692000	chr17	85800000	85801000	chr17	85676440	85698279	H3K27me3_ESC_DMSO_R1_mm10_FPMS32__macs3_peak_10731	316	.	11.3678	34.5282	31.601
chr17	85691000	85692000	chr17	85800000	85801000	chr17	85797096	85806865	H3K27me3_ESC_DMSO_R1_mm10_FPMS32__macs3_peak_10740	103	.	5.83669	12.6789	10.3887
chr18	15064000	15065000	chr18	15150000	15151000	chr18	15058246	15077836	H3K27me3_ESC_DMSO_R1_mm10_FPMS32__macs3_peak_10878	145	.	6.4092	16.9891	14.5945
chr18	15064000	15065000	chr18	15150000	15151000	chr18	15146098	15156347	H3K27me3_ESC_DMSO_R1_mm10_FPMS32__macs3_peak_10883	113	.	5.70391	13.6436	11.3416
chr18	47370000	47371000	chr18	47569000	47570000	chr18	47361592	47373293	H3K27me3_ESC_DMSO_R1_mm10_FPMS32__macs3_peak_11190	128	.	6.36725	15.2229	12.881
chr18	47370000	47371000	chr18	47569000	47570000	chr18	47563487	47572696	H3K27me3_ESC_DMSO_R1_mm10_FPMS32__macs3_peak_11196	73	.	4.85792	9.56533	7.39364
chr18	36940000	36941000	chr18	37219000	37220000	chr18	36935705	36963662	H3K27me3_ESC_DMSO_R1_mm10_FPMS32__macs3_peak_11074	111	.	5.65615	13.4597	11.1535
chr18	36940000	36941000	chr18	37219000	37220000	chr18	37213218	37220536	H3K27me3_ESC_DMSO_R1_mm10_FPMS32__macs3_peak_11083	31	.	3.66623	5.11287	3.12821
chr18	36947000	36948000	chr18	37219000	37220000	chr18	36935705	36963662	H3K27me3_ESC_DMSO_R1_mm10_FPMS32__macs3_peak_11074	111	.	5.65615	13.4597	11.1535
chr18	36947000	36948000	chr18	37219000	37220000	chr18	37213218	37220536	H3K27me3_ESC_DMSO_R1_mm10_FPMS32__macs3_peak_11083	31	.	3.66623	5.11287	3.12821
chr18	36959000	36960000	chr18	37218000	37219000	chr18	36935705	36963662	H3K27me3_ESC_DMSO_R1_mm10_FPMS32__macs3_peak_11074	111	.	5.65615	13.4597	11.1535
chr18	36959000	36960000	chr18	37218000	37219000	chr18	37213218	37220536	H3K27me3_ESC_DMSO_R1_mm10_FPMS32__macs3_peak_11083	31	.	3.66623	5.11287	3.12821
chr18	37009000	37010000	chr18	37219000	37220000	chr18	36996882	37023250	H3K27me3_ESC_DMSO_R1_mm10_FPMS32__macs3_peak_11075	103	.	5.6337	12.6498	10.3744
chr18	37009000	37010000	chr18	37219000	37220000	chr18	37213218	37220536	H3K27me3_ESC_DMSO_R1_mm10_FPMS32__macs3_peak_11083	31	.	3.66623	5.11287	3.12821
chr18	37010000	37011000	chr18	37142000	37143000	chr18	36996882	37023250	H3K27me3_ESC_DMSO_R1_mm10_FPMS32__macs3_peak_11075	103	.	5.6337	12.6498	10.3744
chr18	37010000	37011000	chr18	37142000	37143000	chr18	37138505	37149327	H3K27me3_ESC_DMSO_R1_mm10_FPMS32__macs3_peak_11081	165	.	6.69631	19.0209	16.5664
chr18	37016000	37017000	chr18	37299000	37300000	chr18	36996882	37023250	H3K27me3_ESC_DMSO_R1_mm10_FPMS32__macs3_peak_11075	103	.	5.6337	12.6498	10.3744
chr18	37016000	37017000	chr18	37299000	37300000	chr18	37293187	37299653	H3K27me3_ESC_DMSO_R1_mm10_FPMS32__macs3_peak_11089	68	.	4.90942	9.03497	6.88709
chr18	37019000	37020000	chr18	37090000	37091000	chr18	36996882	37023250	H3K27me3_ESC_DMSO_R1_mm10_FPMS32__macs3_peak_11075	103	.	5.6337	12.6498	10.3744
chr18	37019000	37020000	chr18	37090000	37091000	chr18	37087175	37093364	H3K27me3_ESC_DMSO_R1_mm10_FPMS32__macs3_peak_11078	120	.	5.89753	14.3841	12.053
chr18	37019000	37020000	chr18	37219000	37220000	chr18	36996882	37023250	H3K27me3_ESC_DMSO_R1_mm10_FPMS32__macs3_peak_11075	103	.	5.6337	12.6498	10.3744
chr18	37019000	37020000	chr18	37219000	37220000	chr18	37213218	37220536	H3K27me3_ESC_DMSO_R1_mm10_FPMS32__macs3_peak_11083	31	.	3.66623	5.11287	3.12821
chr18	37088000	37089000	chr18	37218000	37219000	chr18	37087175	37093364	H3K27me3_ESC_DMSO_R1_mm10_FPMS32__macs3_peak_11078	120	.	5.89753	14.3841	12.053
chr18	37088000	37089000	chr18	37218000	37219000	chr18	37213218	37220536	H3K27me3_ESC_DMSO_R1_mm10_FPMS32__macs3_peak_11083	31	.	3.66623	5.11287	3.12821
chr18	37143000	37144000	chr18	37216000	37217000	chr18	37138505	37149327	H3K27me3_ESC_DMSO_R1_mm10_FPMS32__macs3_peak_11081	165	.	6.69631	19.0209	16.5664
chr18	37143000	37144000	chr18	37216000	37217000	chr18	37213218	37220536	H3K27me3_ESC_DMSO_R1_mm10_FPMS32__macs3_peak_11083	31	.	3.66623	5.11287	3.12821
chr18	37303000	37304000	chr18	37422000	37423000	chr18	37300977	37311328	H3K27me3_ESC_DMSO_R1_mm10_FPMS32__macs3_peak_11089	68	.	4.90942	9.03497	6.88709
chr18	37303000	37304000	chr18	37422000	37423000	chr18	37418403	37428866	H3K27me3_ESC_DMSO_R1_mm10_FPMS32__macs3_peak_11096	44	.	4.05716	6.50665	4.46322
chr18	37304000	37305000	chr18	37413000	37414000	chr18	37300977	37311328	H3K27me3_ESC_DMSO_R1_mm10_FPMS32__macs3_peak_11089	68	.	4.90942	9.03497	6.88709
chr18	37304000	37305000	chr18	37413000	37414000	chr18	37410166	37416929	H3K27me3_ESC_DMSO_R1_mm10_FPMS32__macs3_peak_11096	44	.	4.05716	6.50665	4.46322
chr18	37319000	37320000	chr18	37414000	37415000	chr18	37319471	37327416	H3K27me3_ESC_DMSO_R1_mm10_FPMS32__macs3_peak_11090	47	.	4.174	6.7945	4.73743
chr18	37319000	37320000	chr18	37414000	37415000	chr18	37410166	37416929	H3K27me3_ESC_DMSO_R1_mm10_FPMS32__macs3_peak_11096	44	.	4.05716	6.50665	4.46322
chr18	37343000	37344000	chr18	37412000	37413000	chr18	37334164	37345823	H3K27me3_ESC_DMSO_R1_mm10_FPMS32__macs3_peak_11091	39	.	3.89606	5.93757	3.92475
chr18	37343000	37344000	chr18	37412000	37413000	chr18	37410166	37416929	H3K27me3_ESC_DMSO_R1_mm10_FPMS32__macs3_peak_11096	44	.	4.05716	6.50665	4.46322
chr18	37422000	37423000	chr18	37436000	37437000	chr18	37418403	37428866	H3K27me3_ESC_DMSO_R1_mm10_FPMS32__macs3_peak_11096	44	.	4.05716	6.50665	4.46322
chr18	37422000	37423000	chr18	37436000	37437000	chr18	37434202	37449659	H3K27me3_ESC_DMSO_R1_mm10_FPMS32__macs3_peak_11098	46	.	3.92494	6.73426	4.66178
chr18	37499000	37500000	chr18	37724000	37725000	chr18	37476779	37523026	H3K27me3_ESC_DMSO_R1_mm10_FPMS32__macs3_peak_11101	93	.	5.31332	11.6007	9.35356
chr18	37499000	37500000	chr18	37724000	37725000	chr18	37704783	37769303	H3K27me3_ESC_DMSO_R1_mm10_FPMS32__macs3_peak_11109	216	.	7.86864	24.2832	21.6535
chr18	37505000	37506000	chr18	37737000	37738000	chr18	37476779	37523026	H3K27me3_ESC_DMSO_R1_mm10_FPMS32__macs3_peak_11101	93	.	5.31332	11.6007	9.35356
chr18	37505000	37506000	chr18	37737000	37738000	chr18	37704783	37769303	H3K27me3_ESC_DMSO_R1_mm10_FPMS32__macs3_peak_11109	216	.	7.86864	24.2832	21.6535
chr18	37517000	37518000	chr18	37753000	37754000	chr18	37476779	37523026	H3K27me3_ESC_DMSO_R1_mm10_FPMS32__macs3_peak_11101	93	.	5.31332	11.6007	9.35356
chr18	37517000	37518000	chr18	37753000	37754000	chr18	37704783	37769303	H3K27me3_ESC_DMSO_R1_mm10_FPMS32__macs3_peak_11109	216	.	7.86864	24.2832	21.6535
chr18	37517000	37518000	chr18	37744000	37745000	chr18	37476779	37523026	H3K27me3_ESC_DMSO_R1_mm10_FPMS32__macs3_peak_11101	93	.	5.31332	11.6007	9.35356
chr18	37517000	37518000	chr18	37744000	37745000	chr18	37704783	37769303	H3K27me3_ESC_DMSO_R1_mm10_FPMS32__macs3_peak_11109	216	.	7.86864	24.2832	21.6535
chr18	37518000	37519000	chr18	37724000	37725000	chr18	37476779	37523026	H3K27me3_ESC_DMSO_R1_mm10_FPMS32__macs3_peak_11101	93	.	5.31332	11.6007	9.35356
chr18	37518000	37519000	chr18	37724000	37725000	chr18	37704783	37769303	H3K27me3_ESC_DMSO_R1_mm10_FPMS32__macs3_peak_11109	216	.	7.86864	24.2832	21.6535
chr18	37518000	37519000	chr18	37739000	37740000	chr18	37476779	37523026	H3K27me3_ESC_DMSO_R1_mm10_FPMS32__macs3_peak_11101	93	.	5.31332	11.6007	9.35356
chr18	37518000	37519000	chr18	37739000	37740000	chr18	37704783	37769303	H3K27me3_ESC_DMSO_R1_mm10_FPMS32__macs3_peak_11109	216	.	7.86864	24.2832	21.6535
chr18	37766000	37767000	chr18	37839000	37840000	chr18	37704783	37769303	H3K27me3_ESC_DMSO_R1_mm10_FPMS32__macs3_peak_11109	216	.	7.86864	24.2832	21.6535
chr18	37766000	37767000	chr18	37839000	37840000	chr18	37837916	37839643	H3K27me3_ESC_DMSO_R1_mm10_FPMS32__macs3_peak_11111	16	.	2.66256	3.52513	1.66082
chr18	38024000	38025000	chr18	38212000	38213000	chr18	38023892	38027984	H3K27me3_ESC_DMSO_R1_mm10_FPMS32__macs3_peak_11118	68	.	4.12164	9.03978	6.87535
chr18	38024000	38025000	chr18	38212000	38213000	chr18	38206527	38216023	H3K27me3_ESC_DMSO_R1_mm10_FPMS32__macs3_peak_11138	121	.	5.45201	14.4883	12.1456
chr18	38598000	38599000	chr18	38805000	38806000	chr18	38598648	38600868	H3K27me3_ESC_DMSO_R1_mm10_FPMS32__macs3_peak_11144	17	.	2.83187	3.65031	1.76499
chr18	38598000	38599000	chr18	38805000	38806000	chr18	38804419	38805719	H3K27me3_ESC_DMSO_R1_mm10_FPMS32__macs3_peak_11147	10	.	2.68559	2.84421	1.05871
chr18	66411000	66412000	chr18	66471000	66472000	chr18	66411560	66412944	H3K27me3_ESC_DMSO_R1_mm10_FPMS32__macs3_peak_11370	30	.	3.67602	4.99666	3.00105
chr18	66411000	66412000	chr18	66471000	66472000	chr18	66462562	66476621	H3K27me3_ESC_DMSO_R1_mm10_FPMS32__macs3_peak_11376	41	.	3.85669	6.24659	4.19174
chr18	64263000	64264000	chr18	64337000	64338000	chr18	64262876	64267077	H3K27me3_ESC_DMSO_R1_mm10_FPMS32__macs3_peak_11342	214	.	9.00959	24.062	21.4282
chr18	64263000	64264000	chr18	64337000	64338000	chr18	64329357	64350221	H3K27me3_ESC_DMSO_R1_mm10_FPMS32__macs3_peak_11344	272	.	9.42571	30.0994	27.2828
chr18	64333000	64334000	chr18	64345000	64346000	chr18	64329357	64350221	H3K27me3_ESC_DMSO_R1_mm10_FPMS32__macs3_peak_11344	272	.	9.42571	30.0994	27.2828
chr18	64333000	64334000	chr18	64345000	64346000	chr18	64329357	64350221	H3K27me3_ESC_DMSO_R1_mm10_FPMS32__macs3_peak_11344	272	.	9.42571	30.0994	27.2828
chr18	64530000	64531000	chr18	64662000	64663000	chr18	64530822	64532799	H3K27me3_ESC_DMSO_R1_mm10_FPMS32__macs3_peak_11345	19	.	3.13432	3.8373	1.94662
chr18	64530000	64531000	chr18	64662000	64663000	chr18	64654974	64664415	H3K27me3_ESC_DMSO_R1_mm10_FPMS32__macs3_peak_11349	104	.	5.66898	12.7375	10.4652
chr18	74822000	74823000	chr18	74962000	74963000	chr18	74821826	74822996	H3K27me3_ESC_DMSO_R1_mm10_FPMS32__macs3_peak_11435	13	.	2.80816	3.20252	1.36778
chr18	74822000	74823000	chr18	74962000	74963000	chr18	74957127	74963170	H3K27me3_ESC_DMSO_R1_mm10_FPMS32__macs3_peak_11437	106	.	5.27651	12.9475	10.6661
chr18	75820000	75821000	chr18	76061000	76062000	chr18	75816937	75827197	H3K27me3_ESC_DMSO_R1_mm10_FPMS32__macs3_peak_11458	173	.	6.86865	19.8367	17.375
chr18	75820000	75821000	chr18	76061000	76062000	chr18	76057588	76063451	H3K27me3_ESC_DMSO_R1_mm10_FPMS32__macs3_peak_11467	67	.	4.44793	8.85612	6.71013
chr18	75821000	75822000	chr18	76149000	76150000	chr18	75816937	75827197	H3K27me3_ESC_DMSO_R1_mm10_FPMS32__macs3_peak_11458	173	.	6.86865	19.8367	17.375
chr18	75821000	75822000	chr18	76149000	76150000	chr18	76144700	76151019	H3K27me3_ESC_DMSO_R1_mm10_FPMS32__macs3_peak_11469	61	.	4.54682	8.2354	6.11371
chr18	76063000	76064000	chr18	76146000	76147000	chr18	76057588	76063451	H3K27me3_ESC_DMSO_R1_mm10_FPMS32__macs3_peak_11467	67	.	4.44793	8.85612	6.71013
chr18	76063000	76064000	chr18	76146000	76147000	chr18	76144700	76151019	H3K27me3_ESC_DMSO_R1_mm10_FPMS32__macs3_peak_11469	61	.	4.54682	8.2354	6.11371
chr18	76380000	76381000	chr18	76850000	76851000	chr18	76379293	76382861	H3K27me3_ESC_DMSO_R1_mm10_FPMS32__macs3_peak_11478	38	.	3.93075	5.87089	3.84103
chr18	76380000	76381000	chr18	76850000	76851000	chr18	76839115	76865471	H3K27me3_ESC_DMSO_R1_mm10_FPMS32__macs3_peak_11496	209	.	8.12565	23.5308	20.915
chr18	76844000	76845000	chr18	76859000	76860000	chr18	76839115	76865471	H3K27me3_ESC_DMSO_R1_mm10_FPMS32__macs3_peak_11496	209	.	8.12565	23.5308	20.915
chr18	76844000	76845000	chr18	76859000	76860000	chr18	76839115	76865471	H3K27me3_ESC_DMSO_R1_mm10_FPMS32__macs3_peak_11496	209	.	8.12565	23.5308	20.915
chr18	80609000	80610000	chr18	80711000	80712000	chr18	80609084	80617955	H3K27me3_ESC_DMSO_R1_mm10_FPMS32__macs3_peak_11575	20	.	3.19934	3.93602	2.02699
chr18	80609000	80610000	chr18	80711000	80712000	chr18	80702595	80719639	H3K27me3_ESC_DMSO_R1_mm10_FPMS32__macs3_peak_11580	249	.	9.30509	27.7084	24.9836
chr18	80711000	80712000	chr18	80985000	80986000	chr18	80702595	80719639	H3K27me3_ESC_DMSO_R1_mm10_FPMS32__macs3_peak_11580	249	.	9.30509	27.7084	24.9836
chr18	80711000	80712000	chr18	80985000	80986000	chr18	80977865	80994575	H3K27me3_ESC_DMSO_R1_mm10_FPMS32__macs3_peak_11582	144	.	6.58591	16.8697	14.4795
chr19	4101000	4102000	chr19	4120000	4121000	chr19	4099834	4103361	H3K27me3_ESC_DMSO_R1_mm10_FPMS32__macs3_peak_11674	80	.	4.20015	10.278	8.09032
chr19	4101000	4102000	chr19	4120000	4121000	chr19	4120489	4120921	H3K27me3_ESC_DMSO_R1_mm10_FPMS32__macs3_peak_11675	27	.	3.43358	4.76126	2.78332
chr19	10101000	10102000	chr19	10183000	10184000	chr19	10099532	10103938	H3K27me3_ESC_DMSO_R1_mm10_FPMS32__macs3_peak_11792	35	.	3.18945	5.612	3.59316
chr19	10101000	10102000	chr19	10183000	10184000	chr19	10183903	10184763	H3K27me3_ESC_DMSO_R1_mm10_FPMS32__macs3_peak_11794	37	.	3.29413	5.74758	3.70833
chr19	10339000	10340000	chr19	10391000	10392000	chr19	10338598	10345494	H3K27me3_ESC_DMSO_R1_mm10_FPMS32__macs3_peak_11805	23	.	3.07735	4.30683	2.36628
chr19	10339000	10340000	chr19	10391000	10392000	chr19	10381909	10393667	H3K27me3_ESC_DMSO_R1_mm10_FPMS32__macs3_peak_11811	104	.	5.48702	12.7469	10.4651
chr19	6490000	6491000	chr19	6576000	6577000	chr19	6490386	6509549	H3K27me3_ESC_DMSO_R1_mm10_FPMS32__macs3_peak_11749	130	.	5.74834	15.3753	13.029
chr19	6490000	6491000	chr19	6576000	6577000	chr19	6575402	6576803	H3K27me3_ESC_DMSO_R1_mm10_FPMS32__macs3_peak_11752	17	.	2.97448	3.6441	1.76109
chr19	7067000	7068000	chr19	7161000	7162000	chr19	7066604	7071159	H3K27me3_ESC_DMSO_R1_mm10_FPMS32__macs3_peak_11764	21	.	2.90777	4.07053	2.15241
chr19	7067000	7068000	chr19	7161000	7162000	chr19	7156721	7170626	H3K27me3_ESC_DMSO_R1_mm10_FPMS32__macs3_peak_11770	148	.	6.10834	17.2334	14.8349
chr19	16063000	16064000	chr19	16597000	16598000	chr19	16063114	16064944	H3K27me3_ESC_DMSO_R1_mm10_FPMS32__macs3_peak_11860	20	.	3.036	3.99083	2.07491
chr19	16063000	16064000	chr19	16597000	16598000	chr19	16597953	16598665	H3K27me3_ESC_DMSO_R1_mm10_FPMS32__macs3_peak_11865	18	.	2.9681	3.72291	1.82962
chr19	16803000	16804000	chr19	16872000	16873000	chr19	16803586	16803924	H3K27me3_ESC_DMSO_R1_mm10_FPMS32__macs3_peak_11869	17	.	3.04463	3.60689	1.72957
chr19	16803000	16804000	chr19	16872000	16873000	chr19	16865943	16880621	H3K27me3_ESC_DMSO_R1_mm10_FPMS32__macs3_peak_11872	315	.	10.0635	34.4463	31.5281
chr19	25506000	25507000	chr19	25610000	25611000	chr19	25502955	25509616	H3K27me3_ESC_DMSO_R1_mm10_FPMS32__macs3_peak_11941	114	.	5.41411	13.7327	11.4054
chr19	25506000	25507000	chr19	25610000	25611000	chr19	25600347	25618537	H3K27me3_ESC_DMSO_R1_mm10_FPMS32__macs3_peak_11943	297	.	9.87606	32.6842	29.7942
chr19	25607000	25608000	chr19	25626000	25627000	chr19	25600347	25618537	H3K27me3_ESC_DMSO_R1_mm10_FPMS32__macs3_peak_11943	297	.	9.87606	32.6842	29.7942
chr19	25607000	25608000	chr19	25626000	25627000	chr19	25619763	25628690	H3K27me3_ESC_DMSO_R1_mm10_FPMS32__macs3_peak_11944	51	.	4.03031	7.22198	5.1371
chr19	25609000	25610000	chr19	25671000	25672000	chr19	25600347	25618537	H3K27me3_ESC_DMSO_R1_mm10_FPMS32__macs3_peak_11943	297	.	9.87606	32.6842	29.7942
chr19	25609000	25610000	chr19	25671000	25672000	chr19	25662023	25677553	H3K27me3_ESC_DMSO_R1_mm10_FPMS32__macs3_peak_11949	194	.	7.98592	21.9943	19.4416
chr19	25608000	25609000	chr19	26606000	26607000	chr19	25600347	25618537	H3K27me3_ESC_DMSO_R1_mm10_FPMS32__macs3_peak_11943	297	.	9.87606	32.6842	29.7942
chr19	25608000	25609000	chr19	26606000	26607000	chr19	26599284	26612153	H3K27me3_ESC_DMSO_R1_mm10_FPMS32__macs3_peak_11957	97	.	5.47306	12.0596	9.79966
chr19	25673000	25674000	chr19	26605000	26606000	chr19	25662023	25677553	H3K27me3_ESC_DMSO_R1_mm10_FPMS32__macs3_peak_11949	194	.	7.98592	21.9943	19.4416
chr19	25673000	25674000	chr19	26605000	26606000	chr19	26599284	26612153	H3K27me3_ESC_DMSO_R1_mm10_FPMS32__macs3_peak_11957	97	.	5.47306	12.0596	9.79966
chr19	41830000	41831000	chr19	41847000	41848000	chr19	41826346	41835820	H3K27me3_ESC_DMSO_R1_mm10_FPMS32__macs3_peak_12122	97	.	5.51269	11.9664	9.70852
chr19	41830000	41831000	chr19	41847000	41848000	chr19	41845070	41847582	H3K27me3_ESC_DMSO_R1_mm10_FPMS32__macs3_peak_12123	209	.	8.29618	23.526	20.9215
chr19	37703000	37704000	chr19	37886000	37887000	chr19	37681013	37703497	H3K27me3_ESC_DMSO_R1_mm10_FPMS32__macs3_peak_12065	202	.	7.46735	22.806	20.2031
chr19	37703000	37704000	chr19	37886000	37887000	chr19	37878576	37886131	H3K27me3_ESC_DMSO_R1_mm10_FPMS32__macs3_peak_12069	53	.	3.91137	7.49849	5.39364
chr19	44511000	44512000	chr19	44749000	44750000	chr19	44507297	44518134	H3K27me3_ESC_DMSO_R1_mm10_FPMS32__macs3_peak_12207	151	.	6.72776	17.5942	15.1554
chr19	44511000	44512000	chr19	44749000	44750000	chr19	44728570	44767741	H3K27me3_ESC_DMSO_R1_mm10_FPMS32__macs3_peak_12222	281	.	10.0404	31.0181	28.1819
chr19	44512000	44513000	chr19	44755000	44756000	chr19	44507297	44518134	H3K27me3_ESC_DMSO_R1_mm10_FPMS32__macs3_peak_12207	151	.	6.72776	17.5942	15.1554
chr19	44512000	44513000	chr19	44755000	44756000	chr19	44728570	44767741	H3K27me3_ESC_DMSO_R1_mm10_FPMS32__macs3_peak_12222	281	.	10.0404	31.0181	28.1819
chr19	44583000	44584000	chr19	44754000	44755000	chr19	44583619	44584383	H3K27me3_ESC_DMSO_R1_mm10_FPMS32__macs3_peak_12212	14	.	2.87765	3.26517	1.42808
chr19	44583000	44584000	chr19	44754000	44755000	chr19	44728570	44767741	H3K27me3_ESC_DMSO_R1_mm10_FPMS32__macs3_peak_12222	281	.	10.0404	31.0181	28.1819
chr19	44584000	44585000	chr19	44835000	44836000	chr19	44583619	44584383	H3K27me3_ESC_DMSO_R1_mm10_FPMS32__macs3_peak_12212	14	.	2.87765	3.26517	1.42808
chr19	44584000	44585000	chr19	44835000	44836000	chr19	44830868	44841071	H3K27me3_ESC_DMSO_R1_mm10_FPMS32__macs3_peak_12229	115	.	6.49969	13.8757	11.5555
chr19	44670000	44671000	chr19	44750000	44751000	chr19	44666937	44685427	H3K27me3_ESC_DMSO_R1_mm10_FPMS32__macs3_peak_12219	81	.	4.81211	10.3406	8.15967
chr19	44670000	44671000	chr19	44750000	44751000	chr19	44728570	44767741	H3K27me3_ESC_DMSO_R1_mm10_FPMS32__macs3_peak_12222	281	.	10.0404	31.0181	28.1819
chr19	44683000	44684000	chr19	44743000	44744000	chr19	44666937	44685427	H3K27me3_ESC_DMSO_R1_mm10_FPMS32__macs3_peak_12219	81	.	4.81211	10.3406	8.15967
chr19	44683000	44684000	chr19	44743000	44744000	chr19	44728570	44767741	H3K27me3_ESC_DMSO_R1_mm10_FPMS32__macs3_peak_12222	281	.	10.0404	31.0181	28.1819
chr19	44683000	44684000	chr19	44752000	44753000	chr19	44666937	44685427	H3K27me3_ESC_DMSO_R1_mm10_FPMS32__macs3_peak_12219	81	.	4.81211	10.3406	8.15967
chr19	44683000	44684000	chr19	44752000	44753000	chr19	44728570	44767741	H3K27me3_ESC_DMSO_R1_mm10_FPMS32__macs3_peak_12222	281	.	10.0404	31.0181	28.1819
chr19	44735000	44736000	chr19	44758000	44759000	chr19	44728570	44767741	H3K27me3_ESC_DMSO_R1_mm10_FPMS32__macs3_peak_12222	281	.	10.0404	31.0181	28.1819
chr19	44735000	44736000	chr19	44758000	44759000	chr19	44728570	44767741	H3K27me3_ESC_DMSO_R1_mm10_FPMS32__macs3_peak_12222	281	.	10.0404	31.0181	28.1819
chr19	44742000	44743000	chr19	44759000	44760000	chr19	44728570	44767741	H3K27me3_ESC_DMSO_R1_mm10_FPMS32__macs3_peak_12222	281	.	10.0404	31.0181	28.1819
chr19	44742000	44743000	chr19	44759000	44760000	chr19	44728570	44767741	H3K27me3_ESC_DMSO_R1_mm10_FPMS32__macs3_peak_12222	281	.	10.0404	31.0181	28.1819
chr19	44744000	44745000	chr19	45233000	45234000	chr19	44728570	44767741	H3K27me3_ESC_DMSO_R1_mm10_FPMS32__macs3_peak_12222	281	.	10.0404	31.0181	28.1819
chr19	44744000	44745000	chr19	45233000	45234000	chr19	45217768	45252614	H3K27me3_ESC_DMSO_R1_mm10_FPMS32__macs3_peak_12253	241	.	8.0568	26.8825	24.1821
chr19	44748000	44749000	chr19	44836000	44837000	chr19	44728570	44767741	H3K27me3_ESC_DMSO_R1_mm10_FPMS32__macs3_peak_12222	281	.	10.0404	31.0181	28.1819
chr19	44748000	44749000	chr19	44836000	44837000	chr19	44830868	44841071	H3K27me3_ESC_DMSO_R1_mm10_FPMS32__macs3_peak_12229	115	.	6.49969	13.8757	11.5555
chr19	44748000	44749000	chr19	45153000	45154000	chr19	44728570	44767741	H3K27me3_ESC_DMSO_R1_mm10_FPMS32__macs3_peak_12222	281	.	10.0404	31.0181	28.1819
chr19	44748000	44749000	chr19	45153000	45154000	chr19	45127750	45172054	H3K27me3_ESC_DMSO_R1_mm10_FPMS32__macs3_peak_12250	210	.	8.16835	23.6569	21.0575
chr19	44756000	44757000	chr19	45152000	45153000	chr19	44728570	44767741	H3K27me3_ESC_DMSO_R1_mm10_FPMS32__macs3_peak_12222	281	.	10.0404	31.0181	28.1819
chr19	44756000	44757000	chr19	45152000	45153000	chr19	45127750	45172054	H3K27me3_ESC_DMSO_R1_mm10_FPMS32__macs3_peak_12250	210	.	8.16835	23.6569	21.0575
chr19	44756000	44757000	chr19	45233000	45234000	chr19	44728570	44767741	H3K27me3_ESC_DMSO_R1_mm10_FPMS32__macs3_peak_12222	281	.	10.0404	31.0181	28.1819
chr19	44756000	44757000	chr19	45233000	45234000	chr19	45217768	45252614	H3K27me3_ESC_DMSO_R1_mm10_FPMS32__macs3_peak_12253	241	.	8.0568	26.8825	24.1821
chr19	44760000	44761000	chr19	44836000	44837000	chr19	44728570	44767741	H3K27me3_ESC_DMSO_R1_mm10_FPMS32__macs3_peak_12222	281	.	10.0404	31.0181	28.1819
chr19	44760000	44761000	chr19	44836000	44837000	chr19	44830868	44841071	H3K27me3_ESC_DMSO_R1_mm10_FPMS32__macs3_peak_12229	115	.	6.49969	13.8757	11.5555
chr19	45077000	45078000	chr19	45152000	45153000	chr19	45075603	45081320	H3K27me3_ESC_DMSO_R1_mm10_FPMS32__macs3_peak_12242	275	.	9.46764	30.3716	27.5543
chr19	45077000	45078000	chr19	45152000	45153000	chr19	45127750	45172054	H3K27me3_ESC_DMSO_R1_mm10_FPMS32__macs3_peak_12250	210	.	8.16835	23.6569	21.0575
chr19	45086000	45087000	chr19	45105000	45106000	chr19	45086142	45088967	H3K27me3_ESC_DMSO_R1_mm10_FPMS32__macs3_peak_12243	28	.	3.51524	4.77081	2.80153
chr19	45086000	45087000	chr19	45105000	45106000	chr19	45105028	45105415	H3K27me3_ESC_DMSO_R1_mm10_FPMS32__macs3_peak_12245	15	.	2.92239	3.44663	1.57979
chr19	45143000	45144000	chr19	45236000	45237000	chr19	45127750	45172054	H3K27me3_ESC_DMSO_R1_mm10_FPMS32__macs3_peak_12250	210	.	8.16835	23.6569	21.0575
chr19	45143000	45144000	chr19	45236000	45237000	chr19	45217768	45252614	H3K27me3_ESC_DMSO_R1_mm10_FPMS32__macs3_peak_12253	241	.	8.0568	26.8825	24.1821
chr19	45153000	45154000	chr19	45233000	45234000	chr19	45127750	45172054	H3K27me3_ESC_DMSO_R1_mm10_FPMS32__macs3_peak_12250	210	.	8.16835	23.6569	21.0575
chr19	45153000	45154000	chr19	45233000	45234000	chr19	45217768	45252614	H3K27me3_ESC_DMSO_R1_mm10_FPMS32__macs3_peak_12253	241	.	8.0568	26.8825	24.1821
chr19	45222000	45223000	chr19	45545000	45546000	chr19	45217768	45252614	H3K27me3_ESC_DMSO_R1_mm10_FPMS32__macs3_peak_12253	241	.	8.0568	26.8825	24.1821
chr19	45222000	45223000	chr19	45545000	45546000	chr19	45539907	45547759	H3K27me3_ESC_DMSO_R1_mm10_FPMS32__macs3_peak_12262	102	.	5.77815	12.5031	10.2153
chr19	45231000	45232000	chr19	45543000	45544000	chr19	45217768	45252614	H3K27me3_ESC_DMSO_R1_mm10_FPMS32__macs3_peak_12253	241	.	8.0568	26.8825	24.1821
chr19	45231000	45232000	chr19	45543000	45544000	chr19	45539907	45547759	H3K27me3_ESC_DMSO_R1_mm10_FPMS32__macs3_peak_12262	102	.	5.77815	12.5031	10.2153
chr19	45231000	45232000	chr19	45300000	45301000	chr19	45217768	45252614	H3K27me3_ESC_DMSO_R1_mm10_FPMS32__macs3_peak_12253	241	.	8.0568	26.8825	24.1821
chr19	45231000	45232000	chr19	45300000	45301000	chr19	45296827	45308100	H3K27me3_ESC_DMSO_R1_mm10_FPMS32__macs3_peak_12259	115	.	5.65347	13.8394	11.5351
chr19	45232000	45233000	chr19	45741000	45742000	chr19	45217768	45252614	H3K27me3_ESC_DMSO_R1_mm10_FPMS32__macs3_peak_12253	241	.	8.0568	26.8825	24.1821
chr19	45232000	45233000	chr19	45741000	45742000	chr19	45729936	45746327	H3K27me3_ESC_DMSO_R1_mm10_FPMS32__macs3_peak_12267	190	.	7.13177	21.5991	19.0428
chr19	42201000	42202000	chr19	42271000	42272000	chr19	42198646	42209615	H3K27me3_ESC_DMSO_R1_mm10_FPMS32__macs3_peak_12129	104	.	5.46627	12.6813	10.4101
chr19	42201000	42202000	chr19	42271000	42272000	chr19	42267049	42271225	H3K27me3_ESC_DMSO_R1_mm10_FPMS32__macs3_peak_12135	23	.	3.02833	4.25597	2.32168
chr19	42797000	42798000	chr19	43384000	43385000	chr19	42795797	42797604	H3K27me3_ESC_DMSO_R1_mm10_FPMS32__macs3_peak_12161	28	.	3.37303	4.84413	2.86079
chr19	42797000	42798000	chr19	43384000	43385000	chr19	43381422	43390783	H3K27me3_ESC_DMSO_R1_mm10_FPMS32__macs3_peak_12163	204	.	8.13065	23.0484	20.4541
chr19	43571000	43572000	chr19	43618000	43619000	chr19	43567191	43572787	H3K27me3_ESC_DMSO_R1_mm10_FPMS32__macs3_peak_12173	71	.	4.94901	9.25885	7.10738
chr19	43571000	43572000	chr19	43618000	43619000	chr19	43592570	43623348	H3K27me3_ESC_DMSO_R1_mm10_FPMS32__macs3_peak_12176	290	.	10.016	31.8766	29.0264
chr19	43600000	43601000	chr19	43615000	43616000	chr19	43592570	43623348	H3K27me3_ESC_DMSO_R1_mm10_FPMS32__macs3_peak_12176	290	.	10.016	31.8766	29.0264
chr19	43600000	43601000	chr19	43615000	43616000	chr19	43592570	43623348	H3K27me3_ESC_DMSO_R1_mm10_FPMS32__macs3_peak_12176	290	.	10.016	31.8766	29.0264
chr19	43832000	43833000	chr19	43940000	43941000	chr19	43832912	43833312	H3K27me3_ESC_DMSO_R1_mm10_FPMS32__macs3_peak_12183	20	.	2.96406	3.97611	2.05564
chr19	43832000	43833000	chr19	43940000	43941000	chr19	43938199	43942276	H3K27me3_ESC_DMSO_R1_mm10_FPMS32__macs3_peak_12184	45	.	3.86484	6.66882	4.59388
chr19	46135000	46136000	chr19	46308000	46309000	chr19	46130528	46150942	H3K27me3_ESC_DMSO_R1_mm10_FPMS32__macs3_peak_12272	154	.	6.53738	17.8778	15.4365
chr19	46135000	46136000	chr19	46308000	46309000	chr19	46306107	46308280	H3K27me3_ESC_DMSO_R1_mm10_FPMS32__macs3_peak_12274	37	.	3.61363	5.80546	3.77507
chr19	46137000	46138000	chr19	46314000	46315000	chr19	46130528	46150942	H3K27me3_ESC_DMSO_R1_mm10_FPMS32__macs3_peak_12272	154	.	6.53738	17.8778	15.4365
chr19	46137000	46138000	chr19	46314000	46315000	chr19	46313730	46319198	H3K27me3_ESC_DMSO_R1_mm10_FPMS32__macs3_peak_12276	325	.	11.2156	35.5489	32.5873
chr19	47180000	47181000	chr19	47252000	47253000	chr19	47179695	47181215	H3K27me3_ESC_DMSO_R1_mm10_FPMS32__macs3_peak_12294	85	.	4.68233	10.8303	8.5667
chr19	47180000	47181000	chr19	47252000	47253000	chr19	47250871	47255771	H3K27me3_ESC_DMSO_R1_mm10_FPMS32__macs3_peak_12295	112	.	5.54767	13.5821	11.2753
chr19	59417000	59418000	chr19	60145000	60146000	chr19	59417305	59417949	H3K27me3_ESC_DMSO_R1_mm10_FPMS32__macs3_peak_12459	17	.	3.13803	3.61024	1.73159
chr19	59417000	59418000	chr19	60145000	60146000	chr19	60144844	60145691	H3K27me3_ESC_DMSO_R1_mm10_FPMS32__macs3_peak_12469	30	.	3.07642	5.04553	3.05297
chr19	59468000	59469000	chr19	60144000	60145000	chr19	59447073	59474602	H3K27me3_ESC_DMSO_R1_mm10_FPMS32__macs3_peak_12460	206	.	8.37188	23.2156	20.6079
chr19	59468000	59469000	chr19	60144000	60145000	chr19	60144844	60145691	H3K27me3_ESC_DMSO_R1_mm10_FPMS32__macs3_peak_12469	30	.	3.07642	5.04553	3.05297
chr19	59171000	59172000	chr19	59194000	59195000	chr19	59158175	59178040	H3K27me3_ESC_DMSO_R1_mm10_FPMS32__macs3_peak_12445	203	.	7.60589	22.8732	20.3015
chr19	59171000	59172000	chr19	59194000	59195000	chr19	59182914	59199835	H3K27me3_ESC_DMSO_R1_mm10_FPMS32__macs3_peak_12447	91	.	5.61841	11.3289	9.10186
chrX	11665000	11666000	chrX	12078000	12079000	chrX	11665068	11667661	H3K27me3_ESC_DMSO_R1_mm10_FPMS32__macs3_peak_25429	63	.	5.03814	8.48887	6.34243
chrX	11665000	11666000	chrX	12078000	12079000	chrX	12063201	12097963	H3K27me3_ESC_DMSO_R1_mm10_FPMS32__macs3_peak_25440	101	.	6.17454	12.4698	10.1912
chrX	11806000	11807000	chrX	12003000	12004000	chrX	11804999	11810230	H3K27me3_ESC_DMSO_R1_mm10_FPMS32__macs3_peak_25432	34	.	3.86239	5.45554	3.44984
chrX	11806000	11807000	chrX	12003000	12004000	chrX	12000825	12006556	H3K27me3_ESC_DMSO_R1_mm10_FPMS32__macs3_peak_25438	48	.	4.48937	6.90955	4.83598
chrX	11806000	11807000	chrX	12080000	12081000	chrX	11804999	11810230	H3K27me3_ESC_DMSO_R1_mm10_FPMS32__macs3_peak_25432	34	.	3.86239	5.45554	3.44984
chrX	11806000	11807000	chrX	12080000	12081000	chrX	12063201	12097963	H3K27me3_ESC_DMSO_R1_mm10_FPMS32__macs3_peak_25440	101	.	6.17454	12.4698	10.1912
chrX	12002000	12003000	chrX	12078000	12079000	chrX	12000825	12006556	H3K27me3_ESC_DMSO_R1_mm10_FPMS32__macs3_peak_25438	48	.	4.48937	6.90955	4.83598
chrX	12002000	12003000	chrX	12078000	12079000	chrX	12063201	12097963	H3K27me3_ESC_DMSO_R1_mm10_FPMS32__macs3_peak_25440	101	.	6.17454	12.4698	10.1912
chrX	12003000	12004000	chrX	12132000	12133000	chrX	12000825	12006556	H3K27me3_ESC_DMSO_R1_mm10_FPMS32__macs3_peak_25438	48	.	4.48937	6.90955	4.83598
chrX	12003000	12004000	chrX	12132000	12133000	chrX	12124331	12152378	H3K27me3_ESC_DMSO_R1_mm10_FPMS32__macs3_peak_25442	97	.	6.07811	11.9908	9.72454
chrX	12079000	12080000	chrX	12128000	12129000	chrX	12063201	12097963	H3K27me3_ESC_DMSO_R1_mm10_FPMS32__macs3_peak_25440	101	.	6.17454	12.4698	10.1912
chrX	12079000	12080000	chrX	12128000	12129000	chrX	12124331	12152378	H3K27me3_ESC_DMSO_R1_mm10_FPMS32__macs3_peak_25442	97	.	6.07811	11.9908	9.72454
chrX	12079000	12080000	chrX	12135000	12136000	chrX	12063201	12097963	H3K27me3_ESC_DMSO_R1_mm10_FPMS32__macs3_peak_25440	101	.	6.17454	12.4698	10.1912
chrX	12079000	12080000	chrX	12135000	12136000	chrX	12124331	12152378	H3K27me3_ESC_DMSO_R1_mm10_FPMS32__macs3_peak_25442	97	.	6.07811	11.9908	9.72454
chrX	12079000	12080000	chrX	12158000	12159000	chrX	12063201	12097963	H3K27me3_ESC_DMSO_R1_mm10_FPMS32__macs3_peak_25440	101	.	6.17454	12.4698	10.1912
chrX	12079000	12080000	chrX	12158000	12159000	chrX	12155360	12161693	H3K27me3_ESC_DMSO_R1_mm10_FPMS32__macs3_peak_25443	55	.	4.75477	7.65048	5.53486
chrX	12088000	12089000	chrX	12156000	12157000	chrX	12063201	12097963	H3K27me3_ESC_DMSO_R1_mm10_FPMS32__macs3_peak_25440	101	.	6.17454	12.4698	10.1912
chrX	12088000	12089000	chrX	12156000	12157000	chrX	12155360	12161693	H3K27me3_ESC_DMSO_R1_mm10_FPMS32__macs3_peak_25443	55	.	4.75477	7.65048	5.53486
chrX	12089000	12090000	chrX	12150000	12151000	chrX	12063201	12097963	H3K27me3_ESC_DMSO_R1_mm10_FPMS32__macs3_peak_25440	101	.	6.17454	12.4698	10.1912
chrX	12089000	12090000	chrX	12150000	12151000	chrX	12124331	12152378	H3K27me3_ESC_DMSO_R1_mm10_FPMS32__macs3_peak_25442	97	.	6.07811	11.9908	9.72454
chrX	12090000	12091000	chrX	12128000	12129000	chrX	12063201	12097963	H3K27me3_ESC_DMSO_R1_mm10_FPMS32__macs3_peak_25440	101	.	6.17454	12.4698	10.1912
chrX	12090000	12091000	chrX	12128000	12129000	chrX	12124331	12152378	H3K27me3_ESC_DMSO_R1_mm10_FPMS32__macs3_peak_25442	97	.	6.07811	11.9908	9.72454
chrX	12129000	12130000	chrX	12157000	12158000	chrX	12124331	12152378	H3K27me3_ESC_DMSO_R1_mm10_FPMS32__macs3_peak_25442	97	.	6.07811	11.9908	9.72454
chrX	12129000	12130000	chrX	12157000	12158000	chrX	12155360	12161693	H3K27me3_ESC_DMSO_R1_mm10_FPMS32__macs3_peak_25443	55	.	4.75477	7.65048	5.53486
chrX	12134000	12135000	chrX	12157000	12158000	chrX	12124331	12152378	H3K27me3_ESC_DMSO_R1_mm10_FPMS32__macs3_peak_25442	97	.	6.07811	11.9908	9.72454
chrX	12134000	12135000	chrX	12157000	12158000	chrX	12155360	12161693	H3K27me3_ESC_DMSO_R1_mm10_FPMS32__macs3_peak_25443	55	.	4.75477	7.65048	5.53486
chrX	103493000	103494000	chrX	103623000	103624000	chrX	103488575	103495902	H3K27me3_ESC_DMSO_R1_mm10_FPMS32__macs3_peak_25693	34	.	4.02551	5.52656	3.49901
chrX	103493000	103494000	chrX	103623000	103624000	chrX	103622951	103625736	H3K27me3_ESC_DMSO_R1_mm10_FPMS32__macs3_peak_25706	42	.	4.32227	6.3379	4.2912
chrX	99133000	99134000	chrX	99559000	99560000	chrX	99130678	99140597	H3K27me3_ESC_DMSO_R1_mm10_FPMS32__macs3_peak_25606	34	.	3.94537	5.50672	3.49748
chrX	99133000	99134000	chrX	99559000	99560000	chrX	99558268	99567156	H3K27me3_ESC_DMSO_R1_mm10_FPMS32__macs3_peak_25634	43	.	4.19394	6.40043	4.3321
chrX	99133000	99134000	chrX	99575000	99576000	chrX	99130678	99140597	H3K27me3_ESC_DMSO_R1_mm10_FPMS32__macs3_peak_25606	34	.	3.94537	5.50672	3.49748
chrX	99133000	99134000	chrX	99575000	99576000	chrX	99568355	99575952	H3K27me3_ESC_DMSO_R1_mm10_FPMS32__macs3_peak_25635	33	.	3.89088	5.35639	3.34959
chrX	99134000	99135000	chrX	99569000	99570000	chrX	99130678	99140597	H3K27me3_ESC_DMSO_R1_mm10_FPMS32__macs3_peak_25606	34	.	3.94537	5.50672	3.49748
chrX	99134000	99135000	chrX	99569000	99570000	chrX	99568355	99575952	H3K27me3_ESC_DMSO_R1_mm10_FPMS32__macs3_peak_25635	33	.	3.89088	5.35639	3.34959
chrX	99135000	99136000	chrX	99417000	99418000	chrX	99130678	99140597	H3K27me3_ESC_DMSO_R1_mm10_FPMS32__macs3_peak_25606	34	.	3.94537	5.50672	3.49748
chrX	99135000	99136000	chrX	99417000	99418000	chrX	99416099	99420065	H3K27me3_ESC_DMSO_R1_mm10_FPMS32__macs3_peak_25623	24	.	3.51667	4.35542	2.40771
chrX	99135000	99136000	chrX	99515000	99516000	chrX	99130678	99140597	H3K27me3_ESC_DMSO_R1_mm10_FPMS32__macs3_peak_25606	34	.	3.94537	5.50672	3.49748
chrX	99135000	99136000	chrX	99515000	99516000	chrX	99509482	99521674	H3K27me3_ESC_DMSO_R1_mm10_FPMS32__macs3_peak_25628	59	.	4.95983	8.0843	5.95136
chrX	99136000	99137000	chrX	99435000	99436000	chrX	99130678	99140597	H3K27me3_ESC_DMSO_R1_mm10_FPMS32__macs3_peak_25606	34	.	3.94537	5.50672	3.49748
chrX	99136000	99137000	chrX	99435000	99436000	chrX	99431509	99436851	H3K27me3_ESC_DMSO_R1_mm10_FPMS32__macs3_peak_25624	23	.	3.51474	4.30875	2.36534
chrX	99136000	99137000	chrX	99443000	99444000	chrX	99130678	99140597	H3K27me3_ESC_DMSO_R1_mm10_FPMS32__macs3_peak_25606	34	.	3.94537	5.50672	3.49748
chrX	99136000	99137000	chrX	99443000	99444000	chrX	99438639	99446739	H3K27me3_ESC_DMSO_R1_mm10_FPMS32__macs3_peak_25624	23	.	3.51474	4.30875	2.36534
[truncated: 3,711 more rows]

## Sheet: ED_Fig_9g_H3K27me3_at_loopAnch
#'chr'	'start'	'end'	'K27me3_mDMSO_dS.bam.bw'	'K27me3_mTSA_dS.bam.bw'	'K27me3_m24hREC_dS.bam.bw'
chr13	15460000	15464000	4.193599847560976	7.041762019230768	4.90206
chr13	15756000	15760000	2.2971989329268294	4.8927644230769225	3.5413541666666664
chr13	21166000	21167000	4.15	3.37	3.48
chr13	21275000	21276000	3.56	1.58	2.85
chr13	23286000	23287000	9.71	10.77	12.1
chr13	23287000	23288000	12.52	12.76	14.95
chr13	23310000	23311000	16.07	12.7	15.45
chr13	23397000	23398000	5.48	4.75	7.1
chr13	23411000	23412000	9.21	8.88	8.8
chr13	23788000	23792000	2.6582256097560975	2.9654447115384612	2.41569
chr13	23932000	23936000	6.130942835365853	8.01544	6.04587
chr13	24712000	24716000	2.5156463414634147	4.653211538461539	3.2329166666666667
chr13	24912000	24916000	2.7941463414634145	3.840141826923077	2.7687916666666665
chr13	30656000	30660000	2.5472881097560975	3.7955096153846153	2.9259583333333334
chr13	30748000	30752000	12.104940548780487	14.448784855769233	13.166833333333335
chr13	30752000	30756000	3.4058277439024387	6.518950721153845	3.6571666666666665
chr13	31558000	31559000	17.51	19.62	17.1
chr13	31559000	31560000	11.25	16.72	11.69
chr13	31615000	31616000	16.73	15.6	12.13
chr13	31616000	31617000	16.28	14.05	14.14
chr13	31616000	31620000	14.957100609756099	15.14043269230769	14.883333333333335
chr13	31620000	31624000	23.97336051829268	27.05033653846154	21.962833333333332
chr13	31623000	31624000	16.33	23.73	15.7
chr13	31624000	31625000	18.2	24.37	20.14
chr13	31624000	31628000	20.07267454268293	23.773197115384615	22.442833333333333
chr13	31625000	31626000	15.63	17.52	17.8
chr13	31807000	31808000	17.95	20	19.49
chr13	31808000	31809000	18.3	15.81	14.79
chr13	34644000	34648000	5.1679	7.34248	7.2525
chr13	34964000	34968000	3.257923780487805	4.83095	4.616979166666667
chr13	35964000	35968000	7.269734756097561	9.297025240384615	8.324583333333333
chr13	35968000	35972000	15.757118902439025	18.010865384615382	14.8855
chr13	36725000	36726000	19.27	24.17	18.44
chr13	36726000	36727000	18.5	17.85	19.61
chr13	36728000	36732000	18.056413109756097	18.9213	17.924458333333337
chr13	36733000	36734000	25.77	29.72	21.21
chr13	36734000	36735000	15.06	12.68	14.96
chr13	36735000	36736000	22.89	23.22	22.35
chr13	37308000	37312000	2.4968384146341465	3.0505504807692305	2.905145833333333
chr13	37312000	37313000	5.07	5.98	6.26
chr13	37460000	37464000	2.2037621951219513	2.830462740384615	2.11125
chr13	37512000	37516000	2.348833841463415	2.929887019230769	3.051354166666667
chr13	37514000	37515000	2.96	3.39	5.15
chr13	37516000	37520000	1.3689123475609757	2.3283521634615387	2.44287
chr13	37776000	37777000	6.38	7.01	5.63
chr13	37776000	37780000	6.058592225609757	8.05241	7.924666666666667
chr13	37824000	37828000	5.918660823170732	7.841733173076924	6.182416666666667
chr13	37856000	37860000	3.8626379573170735	5.059810096153846	4.184645833333333
chr13	40704000	40705000	12.23	17.28	14.34
chr13	40705000	40706000	18.56	22.75	27.29
chr13	40706000	40707000	19.07	25.71	16.61
chr13	40731000	40732000	10.59	13.75	12.31
chr13	40732000	40733000	21.46	22.44	24.81
chr13	40743000	40744000	9.96	18.4	12.45
chr13	43592000	43596000	1.7750335365853658	2.52234	1.5211666666666666
chr13	43864000	43868000	3.417841463414634	4.513269230769231	2.9919166666666666
chr13	44648000	44652000	1.8330548780487808	2.5138653846153844	2.1422708333333333
chr13	44996000	45000000	1.834579268292683	2.4696201923076924	1.9085416666666668
chr13	48658000	48659000	20.91	23.89	19.14
chr13	48659000	48660000	25.07	27.35	21.14
chr13	48660000	48664000	23.84057850609756	26.29390985576923	22.6313
chr13	48662000	48663000	20.62	23.23	18.79
chr13	48669000	48670000	23	28.97	25.11
chr13	48670000	48671000	12.33	15.89	10.82
chr13	48672000	48676000	10.694666920731706	12.089314903846155	8.521020833333331
chr13	48674000	48675000	6.51	10.25	4.77
chr13	48706000	48707000	3.55	3.08	3.42
chr13	48732000	48733000	6.32	5.58	9.64
chr13	48732000	48736000	5.153048780487805	5.924104567307692	6.854166666666667
chr13	48868000	48872000	8.781140243902438	9.429825721153845	7.347791666666667
chr13	49146000	49147000	23.96	20.53	20.48
chr13	51846000	51847000	2.83	3.06	3.32
chr13	51919000	51920000	3.88	5.89	6.57
chr13	53809000	53810000	1.88	3.59	3.38
chr13	54056000	54057000	3.95	4.31	6.4
chr13	54114000	54115000	2.06	2.67	2.5
chr13	54115000	54116000	2.98	4.95	2.83
chr13	54160000	54164000	3.2501692073170734	6.210552884615384	4.24062
chr13	54300000	54304000	11.487626524390246	15.054293269230769	11.4947
chr13	54372000	54373000	6.75	8.44	7.12
chr13	54372000	54376000	6.141717225609756	7.468725961538461	5.74219
chr13	54375000	54376000	3.53	4.07	2.97
chr13	54380000	54381000	3.64	3.09	2.6
chr13	55406000	55407000	4.71	8.28	5.35
chr13	55418000	55419000	5.86	4.02	3.75
chr13	55470000	55471000	8.53	11.59	9.99
chr13	55471000	55472000	6.79	8.05	10.27
chr13	55480000	55484000	3.679658536585366	4.4867019230769225	4.620854166666667
chr13	55824000	55828000	21.453841463414637	21.043335336538462	20.899583333333332
chr13	55827000	55828000	26.42	27.87	27.17
chr13	55829000	55830000	24.95	29.52	24.18
chr13	55830000	55831000	26.09	25.55	26.39
chr13	55832000	55836000	27.321	32.8791	26.112416666666668
chr13	55834000	55835000	27.77	35.76	28.31
chr13	55835000	55836000	26.54	27.21	21.96
chr13	55836000	55837000	22.03	26.5	14.85
chr13	55964000	55968000	3.0831463414634146	3.760412259615385	2.4544791666666663
chr13	56152000	56156000	3.7482682926829267	4.26171	3.278979166666667
chr13	56196000	56200000	3.3231463414634144	4.410239182692307	3.0893333333333333
chr13	56197000	56198000	1.66	2.23	1.91
chr13	56198000	56199000	6.7	8.37	5.61
chr13	56206000	56207000	3.81	3.54	3.67
chr13	56221000	56222000	9.02	10.19	7.38
chr13	56222000	56223000	17.12	18.6	17.62
chr13	56243000	56244000	2.51	3.9	2.07
chr13	56244000	56248000	9.720192835365856	11.106117788461539	7.879854166666667
chr13	56250000	56251000	19.44	21.17	22.64
chr13	56251000	56252000	18.32	23.59	25.93
chr13	56252000	56253000	21.93	22.92	16.99
chr13	56256000	56257000	15.32	22.57	13.17
chr13	56257000	56258000	15.66	18.88	15.24
chr13	56258000	56259000	21.17	28	19.81
chr13	56259000	56260000	14.19	12.91	13.34
chr13	56264000	56268000	3.66153	6.0226862980769225	4.687208333333334
chr13	56265000	56266000	4.63	7.17	3.65
chr13	56267000	56268000	2.74	3.56	4.61
chr13	56296000	56300000	9.897057164634147	11.642870192307692	8.208479166666669
chr13	56424000	56428000	3.271636432926829	4.984548076923077	3.562333333333333
chr13	56427000	56428000	2.41	4.7	3.02
chr13	56428000	56432000	3.3663346036585367	4.2496033653846155	2.8753333333333333
chr13	57428000	57432000	1.4828993902439025	3.152091346153846	2.616
chr13	57908000	57912000	5.600367378048781	7.835461538461539	7.013854166666667
chr13	58804000	58808000	12.091133384146342	14.698771634615387	11.301979166666667
chr13	58806000	58807000	13.64	13.01	12.26
chr13	59289000	59290000	2.86	3.75	2.89
chr13	59352000	59356000	2.0866791158536584	4.005731971153846	2.8018541666666668
chr13	59852000	59856000	2.406153201219512	4.21937	2.1639791666666666
chr13	60172000	60176000	11.850425304878048	14.277546874999999	10.1755
chr13	68996000	69000000	7.402591463414634	9.509110576923076	8.401166666666668
chr13	69488000	69492000	3.6860304878048784	4.6667584134615385	4.008166666666667
chr13	71104000	71108000	2.8295243902439022	4.068004807692308	3.09856
chr13	71457000	71458000	6.46	5.81	3.14
chr13	71458000	71459000	3.13	2.2	4.4
chr13	71508000	71512000	4.54365	4.483149038461538	4.90825
chr13	71956000	71957000	6.21	7.38	9.92
chr13	71956000	71960000	13.063780487804877	14.748433894230768	13.268
chr13	71957000	71958000	16.31	18.15	13.9
chr13	71960000	71961000	22.48	26.23	20.35
chr13	71960000	71964000	17.455521341463417	20.157846153846155	18.587333333333333
chr13	71961000	71962000	15.96	15.39	21.62
chr13	71970000	71971000	2.26	3.67	5.37
chr13	72620000	72624000	9.178140243902439	12.784423076923078	11.1115
chr13	72624000	72628000	12.88350762195122	16.04369591346154	14.9448
chr13	72627000	72628000	11.87	15.44	12.77
chr13	72628000	72629000	9.16	13.36	12.54
chr13	72629000	72630000	9.57	12.35	7.49
chr13	72637000	72638000	16.6	13.22	16.6
chr13	72638000	72639000	13.09	15.06	17.28
chr13	73256000	73260000	7.882657012195121	11.022786057692306	7.490958333333334
chr13	73262000	73263000	26	30.94	30.15
chr13	73264000	73265000	15.73	16.82	19.65
chr13	73308000	73312000	2.7582484756097565	3.9518389423076923	2.44988
chr13	78172000	78173000	12.22	11.38	8.44
chr13	78181000	78182000	14.7	16.05	12.93
chr13	78196000	78197000	16.81	15.95	16.58
chr13	78199000	78200000	13.93	14.17	16.11
chr13	78200000	78201000	6.46	5.57	7.28
chr13	78210000	78211000	15.56	19.43	13.71
chr13	83715000	83716000	13.48	14.84	12.26
chr13	83717000	83718000	9.8	11.05	10.2
chr13	83720000	83721000	8.33	8.98	11.18
chr13	83722000	83723000	8.04	12.01	15.42
chr13	83725000	83726000	10.85	10.78	8.81
chr13	83727000	83728000	16.15	12.71	15.2
chr13	83728000	83729000	20.44	16.04	16.83
chr13	83734000	83735000	6.44	7.11	7.28
chr13	83737000	83738000	18.35	11.48	14.81
chr13	84346000	84347000	12.74	10.56	13.71
chr13	84347000	84348000	4.69	4.06	7.95
chr13	84348000	84349000	2.19	1.93	2.73
chr13	84756000	84757000	3.58	7	4.9
chr13	84757000	84758000	2.61	4.23	3.54
chr13	84760000	84761000	4.73	3.06	1.25
chr13	94596000	94597000	14.8	15.29	17.54
chr13	94596000	94600000	11.012119664634145	11.098205528846153	12.8169
chr13	94597000	94598000	14.5	13.54	17.14
chr13	94708000	94712000	10.196598323170733	10.925424278846155	12.062708333333333
chr13	94709000	94710000	14.27	13.88	15.2
chr13	94710000	94711000	13.91	15.88	18.77
chr13	94870000	94871000	27.46	20.57	25.69
chr13	94872000	94873000	22.18	22.18	20.5
chr13	94873000	94874000	21.43	20.93	21.91
chr13	94876000	94880000	19.81636737804878	17.715025240384616	18.487916666666667
chr13	94883000	94884000	7.55	10.99	9.65
chr13	94884000	94885000	24.46	25.84	22.75
chr13	95444000	95448000	6.989210365853659	9.534772836538462	6.7225
chr13	96136000	96140000	2.3249451219512194	3.566730769230769	2.7684166666666665
chr13	96380000	96384000	1.8716783536585364	3.1177884615384612	2.0351666666666666
chr13	96928000	96932000	3.2407118902439023	5.70156	4.239208333333333
chr13	97004000	97008000	2.1588048780487807	4.799858173076924	3.8105
chr13	98355000	98356000	16.68	15.84	17.78
chr13	98356000	98357000	29.51	25.72	24.55
chr13	98358000	98359000	18.16	24.75	18.18
chr13	98364000	98365000	20.23	19.98	16.33
chr13	98366000	98367000	23.97	21.4	21.91
chr13	98390000	98391000	15.28	22.16	14.4
chr13	98391000	98392000	16.89	21.58	19.43
chr13	98392000	98393000	17.78	17.81	17.67
chr13	98502000	98503000	19.58	21.29	15.86
chr13	98503000	98504000	14.16	19.8	13.12
chr13	98506000	98507000	15.77	23.84	15.92
chr13	98573000	98574000	15.06	13.66	18.59
chr13	98586000	98587000	3.61	4.11	4.33
chr13	98587000	98588000	3.77	3.46	6.32
chr13	105054000	105055000	10.55	16.01	11.62
chr13	105445000	105446000	14.02	19.56	16.83
chr13	108216000	108220000	4.852778201219513	7.0671634615384615	5.26337
chr13	109117000	109118000	11.99	13.41	12.36
chr13	109207000	109208000	1.61	1.75	1.13
chr13	109208000	109212000	2.3138658536585366	3.7517307692307695	2.5073750000000006
chr13	112987000	112988000	10.8	9.12	11.64
chr13	112991000	112992000	13.1	17.29	14.57
chr13	112993000	112994000	18.81	17.98	19.88
chr13	113033000	113034000	21.43	22.1	24.54
chr13	113034000	113035000	20.52	21.89	22.12
chr13	113044000	113048000	2.651470274390244	3.0702163461538463	3.4122499999999993
chr13	113224000	113228000	4.21421	4.875889423076924	5.002500000000001
chr13	114456000	114460000	14.448514481707315	19.04971153846154	14.811333333333334
chr13	116303000	116304000	15.35	19.49	12.92
chr13	116304000	116308000	16.142958841463415	17.52128365384615	15.309020833333333
chr13	116305000	116306000	12.04	16.49	15.55
chr13	116311000	116312000	12.2	13.1	11.92
chr13	116314000	116315000	9.06	5.5	9.02
chr13	116708000	116709000	9.85	14	13.01
chr13	116710000	116711000	6.41	7.17	5.09
chr13	116711000	116712000	5.02	7.3	3.44
chr13	116712000	116713000	2.43	2.88	2.33
chr13	118400000	118404000	2.2295358231707314	3.037439903846154	2.1754166666666666
chr13	119420000	119424000	3.697170731707317	4.701989182692308	2.862145833333333
chr10	13060000	13064000	7.859495426829269	8.742013221153847	8.801145833333335
chr10	13476000	13480000	2.2297439024390244	3.6830769230769227	3.143479166666667
chr10	13867000	13868000	4.78	8.84	4.9
chr10	13964000	13968000	6.494588414634147	9.71231	7.012229166666667
chr10	13965000	13966000	3.23	5.72	4.31
chr10	13968000	13972000	5.817736280487805	6.933066105769231	5.2646041666666665
chr10	19356000	19360000	14.610051829268292	18.20409495192308	13.844541666666666
chr10	19710000	19711000	3.19	4.17	5.61
chr10	19712000	19713000	10.93	10.39	13.04
chr10	19848000	19852000	16.1112	17.15342548076923	15.7874
chr10	19849000	19850000	18.46	18.09	15.9
chr10	19850000	19851000	12.31	17.52	16.77
chr10	19934000	19935000	9.61	13.02	8.06
chr10	21094000	21095000	5.77	6.13	8.79
chr10	21158000	21159000	11.4	8.09	10.68
chr10	22813000	22814000	9.22	12.03	7.76
chr10	22816000	22820000	13.614429115853659	12.946591346153845	12.350729166666667
chr10	22819000	22820000	14.45	14.65	15.26
chr10	22843000	22844000	9.89	10.83	11.64
chr10	23348000	23352000	9.787201981707316	11.717973557692307	9.65706
chr10	29528000	29532000	2.488525914634146	2.9703461538461537	2.695416666666667
chr10	30836000	30840000	1.8998719512195124	2.4493990384615385	2.0905833333333335
chr10	30840000	30844000	10.784002286585366	10.330006009615385	10.909458333333333
chr10	31608000	31612000	9.353071646341462	12.64780048076923	10.199
chr10	40640000	40644000	2.33238	3.523882211538462	3.2018333333333335
chr10	40680000	40684000	5.616186737804878	6.845360576923077	5.9505
chr10	40812000	40816000	3.218636432926829	2.239694711538462	2.6261666666666668
chr10	41680000	41684000	1.8796021341463416	1.8827403846153847	1.4341666666666668
chr10	42031000	42032000	2.98	3.83	2.02
chr10	42274000	42275000	5.72	8.44	9.64
chr10	42308000	42309000	3.35	2.27	2.15
chr10	42309000	42310000	3.4	3.63	1.75
chr10	42579000	42580000	21.87	21.16	25.34
chr10	42580000	42581000	28.74	24.22	24.76
chr10	42581000	42582000	19.2	17.73	17.84
chr10	42582000	42583000	25.37	24.35	21.56
chr10	42583000	42584000	23.71	27.01	21.68
chr10	42584000	42588000	26.305009146341465	27.693930288461537	23.720041666666667
chr10	42590000	42591000	22.65	21.86	20.08
chr10	42591000	42592000	23.4	22.7	20.76
chr10	42592000	42593000	20.86	20.24	20.87
chr10	42593000	42594000	27.21	27.57	21.58
chr10	42612000	42613000	4.89	5.33	6.1
chr10	42613000	42614000	24.92	27.97	22.67
chr10	42632000	42633000	19.84	17.81	18.85
chr10	42633000	42634000	21.38	17.39	17.21
chr10	42634000	42635000	21.5	21.76	17.56
chr10	42635000	42636000	9.42	10.15	8.2
chr10	42840000	42841000	1.99	3.85	3.6
chr10	42952000	42956000	2.960739329268293	3.7621670673076926	2.7661041666666666
chr10	42988000	42989000	4.97	3.58	4.13
chr10	42992000	42996000	4.422458841463414	5.898743990384615	5.126104166666667
chr10	43012000	43016000	5.883259146341464	7.778876201923076	4.61119
chr10	43021000	43022000	18.7	14.57	16.85
chr10	43028000	43032000	3.0764024390243905	4.8358233173076925	3.3809583333333335
chr10	43164000	43168000	1.6968216463414634	2.8247704326923078	1.86538
chr10	43172000	43176000	16.168059451219513	22.274485576923073	16.6111
chr10	43173000	43174000	16.6	21.36	15.61
chr10	43579000	43580000	11.51	12.91	15.79
chr10	43580000	43581000	6.41	7.54	7.07
chr10	43722000	43723000	4.09	5.85	4.09
chr10	43741000	43742000	3.98	4.32	5.32
chr10	43998000	43999000	4.11	4.18	2.67
chr10	44003000	44004000	16.94	21.78	19.98
chr10	44004000	44005000	17.54	21.21	16.2
chr10	44072000	44073000	3.04	3.96	2.13
chr10	44149000	44150000	1.34	2.46	3.26
chr10	45484000	45488000	5.993106707317073	6.369939903846154	6.16437
chr10	45804000	45808000	2.1519275914634144	3.17672	2.26812
chr10	50896000	50900000	14.801227896341464	16.70735096153846	13.033541666666668
chr10	52024000	52028000	19.972496951219508	22.936038461538462	19.029354166666668
chr10	60189000	60190000	3.13	5.68	2.19
chr10	60220000	60221000	11.05	11.96	9.22
chr10	60799000	60800000	3.46	5.51	6.09
chr10	60825000	60826000	4.63	5.05	5.96
chr10	61878000	61879000	3.21	5.1	2.09
chr10	61879000	61880000	4.26	4.32	2.36
chr10	61973000	61974000	6.86	7.61	6.21
chr10	61976000	61977000	20.67	24.67	21.33
chr10	61978000	61979000	22.15	26.28	20.74
chr10	62188000	62189000	2.42	2.99	2.5
chr10	62188000	62192000	1.3449451219512196	2.447163461538462	1.1763541666666668
chr10	62231000	62232000	3.46	2.5	4.09
chr10	62408000	62412000	2.3744085365853658	2.7854807692307695	1.9776041666666668
chr10	63580000	63584000	3.277640243902439	4.368683894230768	3.5090208333333335
chr10	64084000	64088000	2.7777743902439025	3.661956730769231	3.6168541666666667
chr10	67320000	67324000	4.198153201219512	5.192259615384615	5.036
chr10	67324000	67328000	2.7416951219512193	3.4276646634615386	2.674583333333333
chr10	67532000	67536000	12.500307926829267	17.22285576923077	12.147041666666668
chr10	78244000	78245000	3.76	2	5.49
chr10	78389000	78390000	18.78	29.41	23.62
chr10	78752000	78756000	2.3691402439024385	3.3429735576923076	3.0961666666666665
chr10	79580000	79584000	2.178666920731707	2.192283653846154	2.12931
chr10	80323000	80324000	4.55	3.54	3.29
chr10	80340000	80341000	4.08	4.2	4.93
chr10	80348000	80349000	5.04	4.1	5.67
chr10	80373000	80374000	5.45	7.87	5.09
chr10	80446000	80447000	3.89	5.17	2.57
chr10	80486000	80487000	4.53	3.73	2.81
chr10	80487000	80488000	6.37	2.83	5.23
chr10	80488000	80489000	6.59	9.22	8.32
chr10	80490000	80491000	27.42	29.43	21.47
chr10	80491000	80492000	21.28	18.97	21.72
chr10	80496000	80497000	17.36	20.88	16.7
chr10	80503000	80504000	21.76	23.24	24.29
chr10	80504000	80505000	8.33	7.31	8.32
chr10	80506000	80507000	7.2	6.43	7.93
chr10	80507000	80508000	4.71	4.74	3.27
chr10	80937000	80938000	8.29	9.01	9.12
chr10	80938000	80939000	4.91	8.04	5.56
chr10	80986000	80987000	6.89	6.22	7.42
chr10	80987000	80988000	5.14	4.9	4.35
chr10	81196000	81197000	5.35	6.62	3.06
chr10	81196000	81200000	4.428483231707317	4.849036057692309	3.0880416666666664
chr10	81197000	81198000	3.62	4.54	2.15
chr10	81240000	81241000	6.69	6.17	6.33
chr10	81285000	81286000	4.22	2.31	3.49
chr10	81338000	81339000	5.44	5.62	6.36
chr10	81345000	81346000	5.31	4.16	3.81
chr10	81592000	81596000	3.7646570121951224	3.7899975961538463	4.111041666666666
chr10	83820000	83821000	1.55	4.63	4.46
chr10	84438000	84439000	2.83	4.24	4.67
chr10	84760000	84761000	15.76	15.71	17.03
chr10	84760000	84764000	13.753440548780487	13.755317307692307	12.1717
chr10	84843000	84844000	2.48	3.48	2.85
chr10	84852000	84856000	5.317059451219512	9.360506009615385	7.186208333333333
chr10	84857000	84858000	13.65	20.73	14.06
chr10	84858000	84859000	7.99	16.81	10.08
chr10	85220000	85224000	2.5809405487804877	3.57737	2.439520833333333
chr10	85384000	85388000	6.863657012195122	10.031076923076924	7.207541666666667
chr10	85389000	85390000	6.1	5.26	5.54
chr10	85452000	85453000	9.08	12.28	9.08
chr10	87856000	87860000	4.39025	6.841503605769231	6.485
chr10	87964000	87968000	1.6731707317073172	3.6245733173076924	2.0316666666666667
chr10	90728000	90732000	2.653735518292683	3.6794242788461538	2.89594
chr10	90828000	90832000	15.30317606707317	15.503479567307691	13.759520833333331
chr10	90968000	90972000	10.706345274390243	13.177512019230768	11.633104166666666
chr10	90972000	90976000	2.616505335365854	5.18376	3.434166666666667
chr10	116332000	116336000	2.800974085365854	4.089128605769231	2.4813541666666667
chr10	116472000	116476000	12.353317835365853	13.023694711538461	12.888854166666667
chr10	117568000	117572000	3.983789634146341	6.148641826923077	5.1275
chr10	117628000	117632000	12.472179878048781	14.302044471153845	11.415666666666667
chr10	119452000	119456000	7.909172256097562	11.60496153846154	9.75125
chr10	120200000	120204000	3.623723323170732	4.230667067307692	3.293020833333333
chr10	120304000	120308000	1.63159	3.4724579326923077	2.202520833333333
chr10	120388000	120392000	4.359267530487805	5.868439903846153	6.1537291666666665
chr10	120392000	120396000	3.104094512195122	4.389133413461538	3.7034166666666666
chr10	120416000	120420000	1.7343330792682927	3.1622884615384614	2.07994
chr10	120472000	120476000	11.189064786585366	12.320204326923076	10.0481
chr10	120476000	120477000	11.43	17.92	14.48
chr10	120477000	120478000	11.51	18.94	14.61
chr10	120551000	120552000	10.59	9.95	9.29
chr10	120565000	120566000	4.29	4.33	4.5
chr10	120868000	120872000	3.0867225609756095	3.7415096153846155	3.568270833333333
chr10	120877000	120878000	4.35	3.43	2.65
chr10	121033000	121034000	6.66	6.33	5.46
chr10	121252000	121256000	2.967248475609756	4.93548	3.11381
chr10	121255000	121256000	3.84	6.72	5.76
chr10	121256000	121257000	4.64	5.19	3.21
chr10	121296000	121300000	2.853328506097561	3.0259278846153848	2.7321041666666663
chr10	121640000	121644000	8.206449695121952	8.880276442307691	10.564166666666669
chr10	122044000	122048000	3.439198170731707	4.113311298076923	4.260916666666667
chr10	127176000	127180000	5.23434	7.099320913461539	7.54875
chr10	127180000	127184000	6.179608231707317	6.237674278846154	6.287604166666667
chr10	127324000	127328000	13.374793445121952	14.12001923076923	12.363645833333335
chr10	127328000	127332000	2.4891935975609756	3.3479735576923075	2.10062
chr10	127510000	127511000	18.92	25.6	15.42
chr10	127536000	127537000	12.16	11.01	10.56
chr19	4101000	4102000	15.4	15.22	17.57
chr19	4120000	4121000	4.06	5.55	3.05
chr19	6490000	6491000	4.25	4.46	1.65
chr19	6576000	6577000	3.5	6.69	3.95
chr19	7067000	7068000	3.67	7.01	5.17
chr19	7068000	7069000	4.18	3.96	5.86
chr19	7160000	7161000	4.41	4.61	3.93
chr19	7161000	7162000	4.6	4.64	4.35
chr19	7184000	7185000	4.23	4.54	3.78
chr19	10101000	10102000	2.71	4.06	4.5
chr19	10183000	10184000	2.59	4.51	2.95
chr19	10264000	10268000	2.5957682926829264	2.100096153846154	2.032833333333333
chr19	10339000	10340000	4.6	6.83	5.28
chr19	10391000	10392000	11.34	16.56	12.09
chr19	10484000	10488000	2.5423384146341466	3.4631129807692305	2.1128333333333336
chr19	16060000	16064000	3.2272591463414635	4.603924278846154	3.2094791666666667
chr19	16063000	16064000	3.2	7.05	5.52
chr19	16596000	16600000	2.025289634146341	2.4908221153846153	2.741916666666667
chr19	16597000	16598000	2.28	3.19	2.48
chr19	16800000	16804000	2.5156128048780486	2.4378329326923076	1.2231041666666667
chr19	16803000	16804000	4.3	4.2	2.33
chr19	16868000	16872000	18.610350609756097	22.707582932692308	15.632791666666666
chr19	16872000	16873000	20.02	23.65	20.97
chr19	24896000	24900000	18.961033536585365	20.7205	17.101916666666668
chr19	25506000	25507000	11.74	10.12	7.58
chr19	25507000	25508000	11.37	12.86	10.6
chr19	25607000	25608000	24.41	22.31	23.5
chr19	25608000	25609000	31.17	33.89	28.36
chr19	25608000	25612000	20.20610213414634	23.85646033653846	20.755333333333336
chr19	25609000	25610000	19.58	27.54	23.21
chr19	25610000	25611000	8.13	12.98	12.09
chr19	25626000	25627000	2.48	5.61	4.23
chr19	25628000	25632000	2.3653597560975608	4.3232	2.279166666666667
chr19	25666000	25667000	10.53	11.42	14.24
chr19	25668000	25672000	16.329594512195122	19.574027644230767	17.253
chr19	25671000	25672000	20.64	22.23	21.71
chr19	25672000	25673000	12.84	12.15	14.21
chr19	25673000	25674000	22.75	21.17	22.04
chr19	26604000	26608000	11.743239329268294	20.227884615384614	14.8625
chr19	26605000	26606000	11.85	18.43	10.04
chr19	26606000	26607000	11.66	21.42	19.8
chr19	27216000	27220000	12.677388719512193	15.814858173076923	14.9367
chr19	28016000	28020000	2.2389032012195123	2.985235576923077	2.4335
chr19	28760000	28764000	2.1223041158536584	3.6801442307692307	2.121333333333333
chr19	30244000	30248000	2.252676829268293	3.1629939903846154	2.753
chr19	30552000	30556000	2.740469512195122	2.6135516826923078	2.2919166666666664
chr19	31756000	31760000	2.9286600609756097	3.0344290865384616	2.1909583333333336
chr19	31764000	31768000	7.234414634146342	9.136400240384617	8.18337
chr19	36536000	36540000	2.351471798780488	4.057286057692307	2.3696666666666664
chr19	36736000	36740000	4.878186737804877	4.7008557692307695	4.670395833333333
chr19	37692000	37696000	18.750036585365855	19.59751201923077	18.23420833333333
chr19	37703000	37704000	5.33	3.19	5.14
chr19	37886000	37887000	2	2.62	2.93
chr19	38100000	38104000	3.828475609756098	6.257055288461539	3.98675
chr19	38836000	38840000	4.6670137195121955	4.417658653846154	3.8614583333333337
chr19	40660000	40664000	3.4427347560975607	5.812223557692308	3.8574166666666665
chr19	41312000	41316000	1.890323932926829	3.109683894230769	1.5044166666666665
chr19	41376000	41380000	3.751096036585366	4.381237980769232	2.8021666666666665
chr19	41830000	41831000	8.89	11	8.18
chr19	41847000	41848000	9.36	11.07	10.79
chr19	42201000	42202000	14.66	18.03	14.52
chr19	42271000	42272000	4.25	6.67	2.51
chr19	42797000	42798000	3.95	6.7	2.54
chr19	43384000	43385000	9.94	13.26	9.61
chr19	43569000	43570000	3.78	1.69	4.2
chr19	43571000	43572000	6.34	6.47	5.5
chr19	43600000	43601000	25.05	21.55	27.01
chr19	43600000	43604000	19.92041768292683	21.47323076923077	20.54672916666667
chr19	43602000	43603000	17.68	18.7	14.82
chr19	43604000	43608000	18.13538262195122	19.92451322115385	18.1589
chr19	43615000	43616000	21.22	21.61	23.65
chr19	43618000	43619000	15.58	19.1	17.92
chr19	43619000	43620000	13.08	12.18	14.62
chr19	43832000	43833000	3.04	3.63	2.63
chr19	43940000	43941000	3.05	2.45	3.5
chr19	44511000	44512000	19.68	20.48	18.07
chr19	44512000	44513000	16.71	23.25	21.4
chr19	44512000	44516000	14.859398628048782	16.172884615384614	14.856083333333334
chr19	44515000	44516000	9.33	6.98	7.29
chr19	44545000	44546000	6.58	5.32	6.4
chr19	44580000	44584000	1.4691006097560977	2.2847788461538463	1.3098333333333332
chr19	44583000	44584000	2.14	3.84	1.34
chr19	44584000	44585000	3.1	3.33	2.69
chr19	44584000	44588000	2.4631974085365855	2.877076923076923	2.1029166666666663
chr19	44639000	44640000	13.3	14.45	13.49
chr19	44640000	44644000	6.792420731707318	10.84130769230769	7.7084166666666665
chr19	44670000	44671000	5.26	7.58	5.17
chr19	44680000	44684000	6.194805640243901	10.118009615384613	8.734416666666666
chr19	44683000	44684000	12.07	11.33	11.49
chr19	44734000	44735000	16.68	16.84	18.96
chr19	44735000	44736000	14.03	12.78	9.19
chr19	44741000	44742000	19.97	23.21	19.41
chr19	44742000	44743000	20.71	22.92	17.32
chr19	44743000	44744000	18.83	24.76	19.81
chr19	44744000	44745000	25.91	26.27	26.64
chr19	44745000	44746000	22.22	21.47	19.63
chr19	44748000	44749000	21.93	25.11	25.96
chr19	44748000	44752000	20.954574695121952	24.41179326923077	23.100416666666668
chr19	44749000	44750000	22.33	24.33	27.35
chr19	44750000	44751000	18.86	25.63	21.81
chr19	44752000	44753000	24.31	25.55	25
chr19	44753000	44754000	25.1	27.33	26.21
chr19	44754000	44755000	17.6	11.94	16.22
chr19	44755000	44756000	22.83	27.11	22.15
chr19	44756000	44757000	16.44	20.05	18.54
chr19	44758000	44759000	18.44	24.04	20.87
chr19	44759000	44760000	24.98	23.95	24.07
chr19	44760000	44761000	23.35	25.92	22.38
chr19	44835000	44836000	15.28	13.15	16.96
chr19	44836000	44837000	10.18	12.06	9.37
chr19	44837000	44838000	11.45	10.03	14.39
chr19	44872000	44873000	4.33	8.91	5.44
chr19	44887000	44888000	2.83	3.87	3.22
chr19	44895000	44896000	6	6.89	4.69
chr19	45028000	45032000	2.856894054878049	4.029495192307692	3.1944166666666667
chr19	45072000	45076000	2.582470274390244	2.401807692307692	2.518854166666667
chr19	45077000	45078000	25.22	19.77	19.17
chr19	45086000	45087000	5.57	6.42	3.7
chr19	45105000	45106000	3.55	4.18	3.41
chr19	45112000	45113000	1.46	2.07	0.86
chr19	45143000	45144000	12.95	14.12	10.95
chr19	45149000	45150000	15.82	17.62	13.04
chr19	45152000	45153000	20.63	17.71	20.82
chr19	45153000	45154000	19.57	19.04	16.34
chr19	45156000	45160000	16.45635823170732	16.462115384615384	14.260229166666669
chr19	45160000	45164000	7.357589176829268	5.5831201923076925	6.8165
chr19	45220000	45224000	8.754538109756096	7.387235576923077	8.23888
chr19	45222000	45223000	12.54	10.21	12.07
chr19	45224000	45228000	13.779613567073172	17.18091346153846	12.9915
chr19	45228000	45232000	23.196429878048782	29.387471153846153	24.7451
chr19	45231000	45232000	19.94	25.65	23.55
chr19	45232000	45233000	31.18	29.63	28.65
chr19	45232000	45236000	25.39503506097561	26.022269230769233	25.338979166666668
chr19	45233000	45234000	24.36	28.97	26.02
chr19	45236000	45237000	19.94	24.15	17.22
chr19	45296000	45300000	4.936455792682928	6.208533653846154	5.168458333333334
chr19	45300000	45301000	12.18	16	15.33
chr19	45304000	45308000	6.227711890243904	7.576850961538462	7.058770833333333
chr19	45543000	45544000	11.2	10.44	10.8
chr19	45544000	45548000	6.168528963414634	6.407245192307691	6.598520833333333
chr19	45545000	45546000	8.82	11.36	7.75
chr19	45672000	45676000	6.245484756097562	8.28694	6.365020833333334
chr19	45732000	45736000	7.394368140243903	10.473966346153846	7.412145833333333
chr19	45736000	45740000	17.327939786585365	20.77028846153846	18.166104166666663
chr19	45741000	45742000	23.61	28.92	25.18
chr19	45744000	45748000	9.153879573170732	9.992923076923077	9.906041666666669
chr19	46132000	46136000	13.737413109756098	16.43970673076923	15.098166666666666
chr19	46135000	46136000	14.39	16.41	16.76
chr19	46137000	46138000	8.69	10.96	11.38
chr19	46304000	46308000	4.646356707317073	6.692704326923076	7.196645833333334
chr19	46308000	46309000	5.39	4.63	8.99
chr19	46314000	46315000	8.08	5.69	8.22
chr19	46329000	46330000	8.13	4.17	7.23
chr19	46348000	46349000	7.86	7.46	7.86
chr19	47176000	47180000	2.4321935975609756	1.9740985576923076	2.07769
chr19	47180000	47181000	14.54	12.9	11.65
chr19	47252000	47253000	14.41	10.1	16.48
chr19	47340000	47344000	6.392219512195122	6.598908653846153	6.685979166666667
chr19	47988000	47992000	1.3375015243902437	2.07219	1.8655208333333333
chr19	48200000	48204000	2.854516768292683	3.4674879807692305	2.8816666666666664
chr19	54040000	54044000	1.9778536585365853	3.305961538461538	1.66125
chr19	54044000	54048000	16.43690243902439	18.736370192307692	16.022833333333335
chr19	55060000	55064000	2.83387	2.940176682692308	2.315833333333333
chr19	59076000	59077000	8.15	7.09	7.01
chr19	59166000	59167000	16.15	17.33	15.68
chr19	59168000	59172000	19.44256783536585	23.231850961538463	17.8399
chr19	59169000	59170000	20.74	21.61	21.19
chr19	59171000	59172000	8.97	15.1	9.54
chr19	59194000	59195000	10.68	16.02	10.51
chr19	59195000	59196000	8.31	14.98	7.14
chr19	59392000	59396000	2.666263719512195	3.9385576923076924	3.1144166666666666
chr19	59416000	59420000	2.0672103658536582	3.185914663461538	1.9989166666666665
chr19	59417000	59418000	2.22	4.62	2.19
chr19	59456000	59460000	14.889654725609757	19.056388221153846	14.432645833333336
chr19	59460000	59464000	15.896080792682927	20.65268028846154	17.190833333333334
chr19	59464000	59468000	18.11505487804878	21.2488	17.7763
chr19	59468000	59469000	14.29	18.57	16.95
chr19	59584000	59588000	1.9064481707317074	3.2597415865384614	2.4887291666666664
chr19	59944000	59948000	1.7640243902439023	3.275361778846154	2.0697916666666667
chr19	59984000	59988000	1.3097728658536587	1.7469411057692308	1.4089791666666667
chr19	60144000	60145000	4	2.03	3.74
chr19	60144000	60148000	3.383422256097561	4.1911045673076925	3.63306
chr19	60145000	60146000	6.05	9.21	6.71
chr19	60464000	60468000	7.9539992378048785	10.053245192307692	8.086291666666668
chr19	60468000	60472000	2.517509908536585	4.232788461538462	2.55575
chr19	60604000	60608000	2.139381859756097	3.2517860576923074	2.1292708333333334
chr8	8488000	8492000	2.9379268292682927	4.19684	4.30506
chr8	8652000	8656000	2.5762682926829266	2.6312379807692308	3.1029166666666663
chr8	10924000	10928000	4.260349847560976	5.645024038461538	6.49362
chr8	11004000	11008000	3.4626410060975608	3.3179447115384613	2.8618958333333335
chr8	11312000	11316000	14.50370274390244	16.97258413461538	14.9976
chr8	11472000	11476000	7.0872065548780485	7.742802884615385	6.887729166666667
chr8	11996000	12000000	3.055405487804878	6.03477	6.093291666666666
chr8	11999000	12000000	4.41	6.59	7.61
chr8	12384000	12385000	20.2	20.25	19.29
chr8	12384000	12388000	23.36281707317073	22.93779206730769	21.8564
chr8	12385000	12386000	23.72	22.92	22.01
chr8	12386000	12387000	26.55	24.06	25.05
chr8	12390000	12391000	28.88	24.26	27.04
chr8	12392000	12396000	21.007208841463417	24.166009615384613	18.925229166666668
chr8	12394000	12395000	19.54	25.39	19.29
chr8	12395000	12396000	5.74	12.47	5.66
chr8	12396000	12400000	21.30811280487805	18.797306490384617	19.878145833333335
chr8	12398000	12399000	30.98	27.08	31.89
chr8	12402000	12403000	21.49	21.26	23.93
chr8	12429000	12430000	13.54	17.36	16.43
chr8	12432000	12436000	4.344966463414634	4.568599759615385	3.648791666666667
chr8	12500000	12504000	2.4850396341463417	4.451305288461539	3.9505416666666666
chr8	12560000	12561000	5.79	4.89	3.66
chr8	12562000	12563000	4.12	4.25	1.5
chr8	12563000	12564000	6.78	5.07	3.3
chr8	12672000	12676000	4.727631097560976	4.622615384615385	4.703020833333333
chr8	17528000	17532000	4.3017865853658535	5.243182692307691	4.026291666666667
chr8	18560000	18564000	2.4502850609756095	3.4172536057692304	2.564
chr8	22793000	22794000	1.79	2.55	0.84
chr8	22804000	22808000	2.0634756097560976	2.3553233173076924	2.438229166666667
chr8	22972000	22976000	12.57147179878049	14.516730769230769	11.0944
chr8	22975000	22976000	18.81	13.06	15.22
chr8	23034000	23035000	7.93	7.48	8.19
chr8	23056000	23057000	6.99	9.01	8.15
chr8	23057000	23058000	14.84	18.3	13.47
chr8	23058000	23059000	8.62	13.92	11.63
chr8	23151000	23152000	5.24	6.47	5.64
chr8	23156000	23160000	8.693499237804877	12.38990985576923	10.4534
chr8	23157000	23158000	15.36	17.35	15.1
chr8	24552000	24556000	2.356955030487805	4.488064903846153	3.4870833333333335
chr8	25036000	25040000	15.311934451219512	17.680246394230767	16.773958333333333
chr8	25364000	25368000	2.6400929878048784	3.731206730769231	2.74688
chr8	25452000	25456000	2.1749001524390246	3.1610576923076925	3.1527083333333334
chr8	26268000	26272000	2.4922553353658534	4.099104567307692	2.5260833333333337
chr8	26468000	26472000	2.441078506097561	2.2398617788461537	2.051708333333333
chr8	26508000	26512000	3.570090701219512	5.07889	4.104
chr8	26976000	26980000	16.85314710365854	22.242888221153844	18.34629166666667
chr8	26980000	26984000	8.546439786585367	11.557707932692308	10.295458333333334
chr8	34212000	34216000	3.810948932926829	6.036834134615384	3.2511458333333336
chr8	34486000	34487000	2.97	4.99	3.65
chr8	34684000	34688000	3.875248475609756	4.698048076923077	3.58312
chr8	34688000	34692000	4.699404725609757	5.0685336538461545	5.026041666666667
chr8	34728000	34732000	5.663270579268293	5.773137019230769	5.909791666666666
chr8	34804000	34808000	7.215349085365854	8.893002403846154	8.56369
chr8	34814000	34815000	2.08	1.73	1.41
chr8	35860000	35864000	1.5268993902439023	2.0860372596153844	1.3387916666666668
chr8	36092000	36096000	5.494917682926829	7.8895216346153845	7.983645833333334
chr8	36096000	36100000	5.824140243902439	5.922894230769231	5.864374999999999
chr8	40192000	40193000	2.92	1.89	3.53
chr8	40419000	40420000	2.38	4.37	3.48
chr8	44939000	44940000	3	3.67	1.91
chr8	44978000	44979000	5.19	5.67	8.21
chr8	46212000	46216000	12.909935975609757	10.830150240384615	12.953979166666667
chr8	46292000	46296000	17.43716387195122	17.666001201923077	15.769437500000002
chr8	46294000	46295000	17.11	19.39	17.45
chr8	46740000	46741000	13.3	20.65	17.06
chr8	46740000	46744000	10.425189024390246	17.098245192307694	12.346520833333335
chr8	47015000	47016000	2.28	2.62	3.18
chr8	47285000	47286000	8.22	12.77	11.17
chr8	47408000	47412000	9.905208079268293	11.25977764423077	10.996604166666666
chr8	47412000	47416000	10.017524390243901	13.877804086538461	10.532520833333333
chr8	48216000	48220000	5.276325457317073	7.567963942307692	5.096583333333333
chr8	48220000	48224000	4.408564024390244	5.0976346153846155	5.81644
chr8	48744000	48748000	2.5729	4.0367788461538465	2.9497916666666666
chr8	48772000	48776000	2.0449817073170733	2.0632115384615384	2.1507291666666664
chr8	48836000	48840000	3.119786585365854	3.802836538461538	2.5207291666666665
chr8	48840000	48844000	7.199512195121951	9.313846153846152	9.01125
chr8	48844000	48848000	11.648128048780487	14.544182692307693	11.149270833333334
chr8	49032000	49036000	1.59025	2.090288461538462	1.6029166666666668
chr8	56620000	56624000	3.5348048780487806	4.295677884615385	3.8338541666666663
chr8	57320000	57321000	18.16	19.96	15.34
chr8	57321000	57322000	15.21	15.66	17.12
chr8	57323000	57324000	29.06	26.79	25.31
chr8	57324000	57328000	22.347231707317075	25.218016826923073	20.362333333333332
chr8	57341000	57342000	14.85	12.06	12.62
chr8	57343000	57344000	21	23.78	22.06
chr8	57346000	57347000	11.65	21.96	12.51
chr8	70284000	70288000	1.396746951219512	2.078138221153846	1.3213333333333332
chr8	70504000	70508000	2.215106707317073	1.6827271634615386	1.5323333333333333
chr8	70744000	70748000	5.74449	5.444350961538462	6.0435
chr8	70892000	70896000	4.698311737804877	5.531602163461539	5.392666666666667
chr8	71444000	71448000	1.4747134146341463	3.034528846153846	1.5036666666666665
chr8	71480000	71484000	3.0567378048780487	3.046911057692308	3.595833333333333
chr8	71536000	71540000	3.782403963414634	5.471045673076923	3.300666666666666
chr8	71560000	71564000	8.67554	7.29911	7.318
chr8	71561000	71562000	3.2	2.82	3.35
chr8	71628000	71632000	2.3908826219512194	3.029320913461538	2.8970416666666665
chr8	71632000	71633000	2.51	2.82	1.74
chr8	71660000	71664000	2.5918932926829266	3.1035733173076925	2.15981
chr8	71696000	71700000	2.536757621951219	2.61247	2.2367916666666665
chr8	83780000	83784000	3.3173361280487805	4.213936298076923	3.38987
chr8	83892000	83896000	4.310249237804879	6.16797	4.154
chr8	84701000	84702000	3.29	3.93	2.26
chr8	84706000	84707000	21.35	19.75	23.9
chr8	84707000	84708000	15.63	13.07	17.83
chr8	84708000	84709000	13.98	17	13.76
chr8	84709000	84710000	5.14	6.58	3.91
chr8	84715000	84716000	7.64	8.25	5.99
chr8	84722000	84723000	3.74	4.61	5.89
chr8	84740000	84741000	12.14	13.65	11.38
chr8	84741000	84742000	13.55	13.37	12.61
chr8	84746000	84747000	3.9	6.34	6.58
chr8	84766000	84767000	5.79	8.18	4.28
chr8	84772000	84773000	23.29	24.41	25.72
chr8	84773000	84774000	24.78	26.39	24.26
chr8	84774000	84775000	6.6	5.4	8.78
chr8	84775000	84776000	20.13	21.92	22.14
chr8	84783000	84784000	30.22	31.36	29.83
chr8	84784000	84785000	33.19	31.34	30.01
chr8	84785000	84786000	21.68	21.89	20.19
chr8	84786000	84787000	24.23	21.96	20.54
chr8	84787000	84788000	21.22	24.12	19.34
chr8	84799000	84800000	15.09	16.53	16.22
chr8	84800000	84801000	14.97	10.7	10.81
chr8	84805000	84806000	7.21	9.08	6.08
chr8	84811000	84812000	5.77	3.25	6.52
chr8	84814000	84815000	4.07	3.94	2.21
chr8	87220000	87224000	2.078800304878049	2.541959134615385	2.106041666666667
chr8	87468000	87472000	23.60158079268293	25.660685096153845	18.3039
chr8	88268000	88272000	3.9184298780487805	5.335664663461538	3.995145833333333
chr8	88455000	88456000	14.19	13.11	20.83
chr8	88456000	88460000	3.6992423780487806	4.6970480769230765	4.76588
chr8	88616000	88620000	1.7657019817073172	1.9792788461538462	2.42106
chr8	88618000	88619000	2.61	3.11	3.24
chr8	88756000	88760000	2.4082370426829267	3.3933197115384615	2.078104166666667
chr8	89044000	89048000	5.604130335365853	4.838846153846154	4.28056
chr8	89784000	89788000	2.2797881097560975	3.8704350961538467	2.3127291666666667
chr8	91188000	91192000	1.8796295731707315	3.0540865384615383	2.4766666666666666
chr8	91192000	91196000	1.918330792682927	3.3213822115384612	3.0074166666666664
chr8	91792000	91796000	3.4020548780487805	4.91948	3.4489791666666667
chr8	91800000	91804000	15.22751219512195	20.427546874999997	18.068604166666667
chr8	91801000	91802000	7.48	16.58	10
chr8	91802000	91803000	8.04	7.34	8.36
chr8	91804000	91808000	19.079896341463414	22.492088942307692	19.906
chr8	91808000	91812000	6.540926829268293	9.27264	6.390208333333333
chr8	91964000	91968000	1.509878048780488	1.7402584134615386	2.0825
chr8	91968000	91972000	2.1838475609756096	3.22531	2.4127708333333335
chr8	92068000	92072000	2.5256768292682925	2.9385336538461537	3.0465
chr8	92128000	92132000	2.2702012195121952	2.9795985576923076	3.7482916666666664
chr8	92132000	92133000	1.4	2.14	2.7
chr8	92136000	92140000	1.615469512195122	2.291418269230769	2.7512708333333333
chr8	92208000	92212000	1.5992743902439024	3.823778846153846	1.8412916666666665
chr8	92352000	92356000	5.189798780487805	5.480116586538461	5.696937499999999
chr8	92356000	92360000	14.916225609756099	17.8974	14.643229166666668
chr8	92357000	92358000	15.15	22.52	13.23
chr8	92359000	92360000	28.46	27.61	27.7
chr8	92360000	92364000	18.35142682926829	18.299393028846158	19.8536
chr8	92363000	92364000	18.49	17.09	21.29
chr8	92364000	92365000	17.05	14.56	16.84
chr8	92364000	92368000	11.762530487804879	12.679838942307692	13.211958333333333
chr8	92365000	92366000	14.11	16.52	16.03
chr8	92456000	92460000	7.297896341463415	7.9426165865384615	5.870916666666666
chr8	92460000	92461000	15.67	14.38	17.92
chr8	92672000	92676000	11.387817073170732	12.569627403846154	13.195041666666667
chr8	93590000	93591000	3.11	5.95	2.31
chr8	93814000	93815000	12.03	12.02	11.78
chr8	94944000	94948000	2.260600609756098	3.7111057692307696	2.14025
chr8	95136000	95140000	3.3234893292682925	3.3576802884615384	3.76575
chr8	95316000	95320000	4.154477134146342	5.940759615384615	3.9483333333333337
chr8	102788000	102792000	4.265317073170732	6.044730769230769	4.9307083333333335
chr8	104028000	104032000	1.8616021341463416	3.5886959134615384	2.617083333333333
chr8	104099000	104100000	3.4	4.21	4.27
chr8	104142000	104143000	3.18	6.45	5.04
chr8	104144000	104148000	1.8559664634146342	3.06172	1.8947916666666667
chr8	104216000	104220000	2.7879740853658537	3.6830396634615385	2.6592708333333337
chr8	104600000	104604000	2.042332317073171	2.356997596153846	2.45875
chr8	105276000	105280000	11.010923780487804	12.543299278846154	11.069166666666666
chr8	108576000	108580000	2.466833841463415	3.721403846153846	2.451
chr8	108696000	108700000	14.24296951219512	14.417121394230769	15.446916666666667
chr8	108701000	108702000	14.53	16.35	12.52
chr8	108702000	108703000	14.81	17.87	14.39
chr8	108704000	108708000	12.278798780487804	12.2641	11.809416666666666
chr8	108708000	108712000	4.510530487804878	5.429206730769231	6.583083333333333
chr8	108714000	108715000	9.73	11.71	13.78
chr8	108717000	108718000	3	5.85	5.49
chr8	108788000	108792000	4.438572408536586	6.844525240384615	6.98038
chr8	108790000	108791000	5.14	5.82	4.84
chr8	108792000	108793000	8.57	15.17	11.36
chr8	108792000	108796000	9.237646341463414	13.503948317307692	11.493333333333332
chr8	108793000	108794000	14.65	18.17	18.24
chr8	108936000	108940000	3.729576981707317	4.676707932692308	4.045541666666667
chr8	108940000	108944000	3.517953506097561	6.404603365384615	4.935333333333333
chr8	108944000	108948000	2.796979420731707	3.6126490384615386	4.137916666666667
chr8	109012000	109016000	2.841574695121951	3.8136117788461537	2.72025
chr8	109960000	109964000	7.566783536585366	8.351252403846154	7.665666666666667
chr8	109964000	109968000	4.063459603658536	5.641596153846154	3.6521666666666666
chr8	109968000	109972000	3.429482469512195	3.6535841346153846	2.5887916666666664
chr8	110000000	110004000	3.012490853658537	2.974146634615385	3.5005416666666664
chr8	110068000	110072000	1.5048185975609754	3.0145865384615385	1.2413333333333332
chr8	110108000	110112000	2.7048208841463417	3.341826923076923	3.788791666666667
chr8	110168000	110172000	6.365666158536586	7.765802884615384	6.1545
chr8	110272000	110276000	2.940373475609756	3.629466346153846	2.24012
chr8	110300000	110304000	2.0359352134146342	1.9704567307692307	1.44637
chr8	110480000	110484000	3.5686349085365854	6.163179086538461	4.161333333333334
chr8	113664000	113668000	1.4678567073170732	2.214038461538462	2.038
chr8	113844000	113848000	6.84213	8.87096	6.959166666666667
chr8	113850000	113851000	11.86	14.73	10.69
chr8	113981000	113982000	6.11	4.67	5.4
chr8	115160000	115164000	2.445778201219512	4.10743	3.2174999999999994
chr8	115196000	115200000	5.041371951219512	6.56543	5.9425
chr8	115704000	115708000	11.014487804878048	12.3473	11.294166666666667
chr8	116440000	116444000	1.95871	3.3393677884615385	2.2100208333333335
chr8	120896000	120897000	3.19	4.69	3.74
chr8	120972000	120973000	4.3	3.98	7.2
chr8	121068000	121069000	2.49	3.81	3.49
chr8	121074000	121075000	22.23	28.16	19.86
chr8	121075000	121076000	20.87	23.31	21.65
chr8	121080000	121084000	24.256434451219512	23.60622596153846	22.13702083333333
chr8	121082000	121083000	26.47	23.67	25.66
chr8	121083000	121084000	14.31	16.66	18.15
chr8	121084000	121085000	15.55	15.08	13.2
chr8	121116000	121117000	15.84	14.68	15.05
chr8	121117000	121118000	20.22	24.82	21.16
chr8	121127000	121128000	21.85	24.79	27.96
chr8	121128000	121129000	26.47	27.04	25.09
chr8	121728000	121732000	14.943860518292682	16.83030528846154	18.1763
chr8	122230000	122231000	10.82	14.87	11.25
chr8	122268000	122269000	5.75	7.82	5.22
chr11	7212000	7216000	6.5580289634146345	8.274579326923078	6.346333333333334
chr11	7532000	7536000	3.243829268292683	4.58001	3.196333333333333
chr11	11685000	11686000	9.18	7.71	9.05
chr11	12036000	12037000	12.81	16.15	10.56
chr11	18875000	18876000	17.71	20.82	16.05
chr11	18876000	18877000	26.78	26.61	22.1
chr11	18876000	18880000	10.563728658536583	11.241072115384613	8.27725
chr11	18878000	18879000	4.93	6.63	4.16
chr11	19015000	19016000	21.97	19.55	18.27
chr11	19016000	19017000	21.85	18.38	18.91
chr11	19020000	19024000	9.174291920731708	11.186935096153846	9.056458333333333
chr11	19024000	19028000	9.126439024390244	10.793774038461539	9.971166666666669
chr11	19026000	19027000	11.16	13.74	13.61
chr11	19760000	19764000	2.3967103658536586	3.619024038461538	2.07837
chr11	24048000	24052000	4.823465701219512	7.449211538461539	6.8027291666666665
chr11	24051000	24052000	3.33	6.71	5.47
chr11	24060000	24061000	7.38	8.88	6
chr11	24076000	24080000	13.799010670731708	14.521043269230768	15.929708333333332
chr11	24077000	24078000	12.52	12.68	14.36
chr11	24079000	24080000	11.3	15.97	15.2
chr11	24080000	24084000	7.707477134146341	11.562860576923079	9.31288
chr11	24082000	24083000	7.82	9.55	7.56
chr11	24164000	24165000	8.49	11.87	12.59
chr11	24165000	24166000	7.94	9.84	10.47
chr11	24244000	24248000	2.260560975609756	2.5594447115384615	2.839583333333333
chr11	24247000	24248000	1.63	1.95	2
chr11	24300000	24304000	3.731215701219512	5.17533	3.71969
chr11	24628000	24632000	1.5986440548780487	2.071560096153846	1.6394166666666665
chr11	25300000	25304000	1.472067073170732	2.243764423076923	1.7739583333333333
chr11	31372000	31376000	4.058905487804878	6.122807692307692	4.341333333333333
chr11	31948000	31952000	4.043317073170732	4.388241586538461	3.587583333333333
chr11	32160000	32164000	7.008100609756099	7.478157451923077	7.863
chr11	33172000	33176000	3.5434001524390246	4.118759615384615	3.9701458333333335
chr11	33176000	33177000	3.03	4.83	4.59
chr11	33193000	33194000	7.06	8.89	9.56
chr11	33721000	33722000	1.84	3.1	3.22
chr11	33722000	33723000	5.09	6.68	4.32
chr11	33920000	33924000	1.649015243902439	3.514471153846154	2.516041666666667
chr11	35708000	35712000	3.355337652439024	3.5210913461538462	5.009291666666667
chr11	35803000	35804000	1.62	1.87	1.11
chr11	36000000	36004000	3.665237042682927	3.329831730769231	3.9862083333333334
chr11	36001000	36002000	4.7	2.37	4.29
chr11	43768000	43772000	2.86809	4.208425480769231	3.145
chr11	43775000	43776000	9.67	13.15	15.26
chr11	43836000	43840000	6.404900914634146	9.9096	7.27112
chr11	44328000	44332000	2.7205274390243903	2.546631009615384	2.0399166666666666
chr11	44331000	44332000	2.81	1.33	1.41
chr11	44400000	44404000	1.745737042682927	3.07266	1.8740833333333333
chr11	44620000	44624000	9.66943	13.54052403846154	8.747333333333334
chr11	44696000	44700000	2.9020693597560974	3.9889483173076923	2.5683749999999996
chr11	50940000	50944000	2.557778963414634	3.7847584134615384	3.2658333333333336
chr11	51288000	51292000	7.9741234756097565	8.487632211538461	7.565833333333333
chr11	51290000	51291000	12.01	11.08	12.13
chr11	51526000	51527000	4.6	4.56	5.32
chr11	53470000	53471000	7.12	6.2	6.7
chr11	53472000	53476000	6.455800304878048	7.240805288461539	5.786541666666667
chr11	53476000	53480000	15.900352134146342	17.90983173076923	17.124666666666666
chr11	53480000	53484000	8.246838414634144	9.295198317307692	8.328791666666667
chr11	53632000	53636000	4.583951219512195	8.16371	5.31987
chr11	53634000	53635000	6.81	12.73	6.55
chr11	53732000	53736000	2.280121951219512	3.725872596153846	2.2407083333333335
chr11	53860000	53864000	0.9040853658536585	1.4709555288461538	1.6814583333333335
chr11	58199000	58200000	0.83	1.65	2.28
chr11	58215000	58216000	2.38	1.46	2.31
chr11	60104000	60105000	5.22	6.66	5.34
chr11	60105000	60106000	16.95	18.7	15.56
chr11	60139000	60140000	7.01	7.43	9.8
chr11	60140000	60141000	4.97	5.74	3.98
chr11	60143000	60144000	4.68	7.16	5.41
chr11	60173000	60174000	3.6	5.49	3.93
chr11	60177000	60178000	3.18	2.86	1.88
chr11	61948000	61952000	1.3227675304878048	1.9274158653846154	2.1273333333333335
chr11	62744000	62748000	3.408806402439024	5.06173	3.9865
chr11	62754000	62755000	4.37	2.96	2.17
chr11	63133000	63134000	11.88	15.95	15.82
chr11	63920000	63924000	18.13362042682927	20.133138221153843	17.67291666666667
chr11	63922000	63923000	10.24	14.38	11.51
chr11	63940000	63944000	3.0067149390243904	4.573810096153846	3.39625
chr11	63956000	63960000	2.0339405487804876	2.822247596153846	2.79375
chr11	64437000	64438000	13.74	17.91	15.74
chr11	64438000	64439000	7.75	9.93	8.53
chr11	64968000	64972000	1.1813658536585367	1.9962451923076925	1.09694
chr11	67252000	67253000	3.84	5.25	2.93
chr11	67298000	67299000	3.32	3.45	5.31
chr11	68385000	68386000	19.73	13.62	15.51
chr11	68400000	68401000	6.89	5.42	7.88
chr11	69192000	69196000	2.329112804878049	2.933317307692308	1.9063333333333334
chr11	69269000	69270000	3.21	4.2	3.17
chr11	69337000	69338000	5.25	7.44	2.57
chr11	69367000	69368000	18.37	19.34	18.11
chr11	69372000	69373000	3.21	2.73	2.67
chr11	69516000	69520000	2.110525914634146	3.4201778846153847	1.474
chr11	69766000	69767000	4.06	4.03	6.71
chr11	69801000	69802000	26.42	21.73	26.99
chr11	69933000	69934000	3.89	3.3	4.56
chr11	69934000	69935000	17.65	9.53	11.94
chr11	69935000	69936000	13.51	6.74	8.75
chr11	69948000	69949000	2.93	1.82	4.03
chr11	69949000	69950000	1.23	2.05	2.22
chr11	69962000	69963000	3.96	3.32	2.53
chr11	70055000	70056000	2.1	3.86	1.91
chr11	70213000	70214000	7	8.05	9.14
chr11	70312000	70316000	2.3952256097560976	3.9066935096153843	1.8830416666666667
chr11	70316000	70320000	4.035644817073171	8.181778846153845	3.632645833333333
chr11	70504000	70508000	2.487602896341463	3.298205528846154	2.1856666666666666
chr11	71748000	71752000	7.821163109756098	9.417998798076923	9.337708333333333
chr11	72028000	72032000	5.173109756097561	7.9870769230769225	4.726979166666667
chr11	75169000	75170000	9.29	18.41	16.34
chr11	75172000	75173000	14.4	17.35	22.92
chr11	75192000	75193000	10.57	11.57	13.23
chr11	75290000	75291000	1.89	3.52	1.99
chr11	75291000	75292000	5.13	3.36	6.3
chr11	75292000	75293000	4.44	5.4	7.17
chr11	75793000	75794000	8.19	11.58	7.61
chr11	75967000	75968000	5.46	6.36	9.92
chr11	76199000	76200000	3.9	5.22	3.59
chr11	76399000	76400000	5.63	5.8	6.79
chr11	76668000	76672000	9.687007621951219	10.833576923076924	10.064791666666666
chr11	76996000	77000000	11.469425304878047	14.154170673076923	12.2163
chr11	77000000	77004000	5.341379573170731	8.957692307692307	6.0164583333333335
chr11	77100000	77104000	2.6263490853658538	3.5290745192307695	3.151666666666667
chr11	77460000	77464000	13.780278201219513	14.316336538461536	13.193958333333333
chr11	77468000	77472000	6.821577743902439	6.463216346153846	9.463958333333334
chr11	77516000	77520000	10.111080030487807	11.649735576923078	9.851041666666665
chr11	77858000	77859000	5.57	4.88	6.99
chr11	77860000	77861000	6.47	6.73	7.32
chr11	77943000	77944000	5.57	4.23	6.69
chr11	77965000	77966000	4.77	3.1	4.24
chr11	80812000	80816000	2.4537560975609756	3.22506	2.391
chr11	81152000	81156000	14.213581554878049	18.10144230769231	14.304166666666665
chr11	81612000	81616000	2.013907012195122	2.849076923076923	1.89794
chr11	82384000	82388000	12.620485518292684	18.03132692307692	14.0401
chr11	82392000	82396000	6.154956554878049	8.148384615384614	5.820270833333333
chr11	82616000	82620000	2.4634763719512196	2.972673076923077	3.10381
chr11	82932000	82936000	13.098822408536586	16.077067307692307	15.3269
chr11	82936000	82940000	5.477135670731707	6.650733173076923	6.46812
chr11	83440000	83444000	7.364678353658537	8.05501	6.46063
chr11	83740000	83744000	2.0423353658536585	2.726473557692308	1.5410416666666666
chr11	83848000	83852000	12.502400152439025	15.712153846153846	13.146041666666667
chr11	83852000	83853000	21.41	23.27	22.3
chr11	83856000	83860000	6.305144817073171	5.428509615384615	4.94937
chr11	84152000	84156000	1.521121951219512	2.380225961538462	1.82025
chr11	84520000	84521000	28.26	21.23	20.16
chr11	84520000	84524000	31.31012195121951	30.70405048076923	27.40983333333333
chr11	84524000	84525000	23.15	30.05	26.04
chr11	84524000	84528000	22.953597560975606	26.059966346153846	27.01458333333333
chr11	84525000	84526000	19.84	17.96	25.08
chr11	84526000	84527000	23.88	28.03	26.18
chr11	84527000	84528000	23.08	30.15	29.49
chr11	84635000	84636000	1.79	4.19	2.18
chr11	84636000	84637000	3.09	4.64	5.2
chr11	84636000	84640000	3.42595	6.7368605769230765	4.39275
chr11	84640000	84641000	8.47	13.81	5.53
chr11	84642000	84643000	8.5	9.07	16.66
chr11	84712000	84716000	2.518871951219512	3.1319471153846155	2.24625
chr11	84765000	84766000	3.22	5.42	6.09
chr11	84800000	84804000	2.3365731707317074	4.397956730769231	2.529
chr11	85831000	85832000	21.62	20.05	17.79
chr11	85833000	85834000	15.79	23.38	18.86
chr11	85838000	85839000	23.14	27.23	25.14
chr11	85839000	85840000	29.5	38.5	30.8
chr11	85848000	85852000	3.7981890243902434	5.335521634615384	3.2591666666666663
chr11	85888000	85889000	20.16	21.33	21.87
chr11	85889000	85890000	21.29	25.11	24.13
chr11	85890000	85891000	22.05	22.61	18.19
chr11	85894000	85895000	11.82	21.44	12.16
chr11	86356000	86360000	2.025634146341463	2.3258425480769227	1.711
chr11	86436000	86440000	2.4269291158536586	2.807850961538462	1.5805
chr11	88066000	88067000	7	8.81	6.53
chr11	88070000	88071000	16.26	15.72	19.22
chr11	88098000	88099000	20.38	22.92	19.07
chr11	88190000	88191000	5.98	5.59	4.37
chr11	88195000	88196000	5.25	4.23	6.87
chr11	88196000	88197000	5.81	10.09	5.58
chr11	88248000	88252000	3.8455731707317073	4.760807692307693	3.368333333333333
chr11	88330000	88331000	4.29	3.04	3.47
chr11	88824000	88825000	2.35	2.63	2.03
chr11	88824000	88828000	1.9493231707317074	2.5752331730769233	1.3897916666666665
chr11	89101000	89102000	1.75	2.18	2.71
chr11	89140000	89144000	1.2468536585365855	2.5407536057692304	1.51
chr11	89166000	89167000	2.69	7.07	3.4
chr11	89300000	89304000	10.761236280487806	14.91200721153846	13.247
chr11	89301000	89302000	19.61	22.57	24.98
chr11	89302000	89303000	8.13	13.16	9.3
chr11	90392000	90393000	4.01	8.54	5.25
chr11	90417000	90418000	7.29	8.75	10.45
chr11	94405000	94406000	2.5	4.86	3.66
chr11	94487000	94488000	7.36	8.75	5.04
chr11	95021000	95022000	7.99	6.61	5.87
chr11	95118000	95119000	6.06	5.05	7.75
chr11	95121000	95122000	20.48	29.34	19.61
chr11	95145000	95146000	18.66	22.69	20.27
chr11	95148000	95149000	12.95	17.19	14.38
chr11	95151000	95152000	9.45	15.47	15.86
chr11	95152000	95153000	4.74	3.73	6.87
chr11	95224000	95225000	4.35	2.85	6.07
chr11	95230000	95231000	3.94	3.59	4.88
chr11	95250000	95251000	3.81	3.86	4.2
chr11	95256000	95260000	4.465245426829268	5.319269230769231	4.4584166666666665
chr11	95520000	95524000	2.477470274390244	2.552242788461538	1.6430000000000002
chr11	95585000	95586000	7.52	7.91	7.61
chr11	95588000	95589000	3.24	4.55	5.26
chr11	95646000	95647000	14.95	15.35	15.13
chr11	95647000	95648000	6.21	5.56	3.35
chr11	96145000	96146000	4.43	2.99	3.76
chr11	96146000	96147000	4.81	4.52	5.07
chr11	96147000	96148000	4.47	3.54	7.36
chr11	96173000	96174000	27.43	21.28	26
chr11	96175000	96176000	23.67	25.23	30.38
chr11	96176000	96177000	19.73	23.39	25.18
chr11	96177000	96178000	21.56	20.86	23.08
chr11	96190000	96191000	10.27	10.27	12.64
chr11	96191000	96192000	21.98	26.94	23.71
chr11	96192000	96193000	23.1	26.47	19.32
chr11	96198000	96199000	10.86	12.63	9.66
chr11	96201000	96202000	25.15	23.79	24.66
chr11	96202000	96203000	16.82	13.73	14.84
chr11	96203000	96204000	14.59	14.54	16.55
chr11	96235000	96236000	5.92	4.39	3.99
chr11	96236000	96237000	2.71	3.48	3.01
chr11	96264000	96265000	13.14	14.13	15.93
chr11	96270000	96271000	29.52	28.97	24.45
chr11	96271000	96272000	13.83	14.95	13.37
chr11	96272000	96273000	22.87	30.31	25.12
chr11	96272000	96276000	25.985317073170734	31.696783653846154	24.145666666666667
chr11	96276000	96280000	24.71620731707317	26.99649158653846	24.027791666666666
chr11	96279000	96280000	26.13	22.8	23.87
chr11	96282000	96283000	11.08	20.1	11.05
chr11	96283000	96284000	14.84	23.33	16.63
chr11	96284000	96285000	13.34	23.78	16.67
chr11	96286000	96287000	25.38	20.43	30.5
chr11	96287000	96288000	26.05	26.78	27.11
chr11	96288000	96289000	24.8	31.44	28
chr11	96291000	96292000	20.14	23	20.44
chr11	96292000	96293000	18.25	27.16	21.04
chr11	96293000	96294000	27.43	26.47	28.73
chr11	96294000	96295000	21.23	20.9	22.93
chr11	96295000	96296000	24.45	26.31	27.64
chr11	96297000	96298000	35.41	33.02	29.36
chr11	96298000	96299000	30.37	30.42	29.78
chr11	96299000	96300000	23.46	26.57	23.83
chr11	96300000	96301000	26.28	27.07	25
chr11	96301000	96302000	28.62	25.64	27.38
chr11	96302000	96303000	25.63	28.5	29.57
chr11	96303000	96304000	18.67	22.14	18.03
chr11	96304000	96305000	28.62	26.73	26.2
chr11	96304000	96308000	22.852439024390243	23.829483173076927	22.494208333333333
chr11	96305000	96306000	23.44	22.51	19.47
chr11	96306000	96307000	26.46	26.45	27.88
chr11	96308000	96312000	22.203939024390245	23.989056490384616	21.23945833333333
chr11	96311000	96312000	20.43	14.61	22.37
chr11	96312000	96313000	22.27	16.66	19.8
chr11	96314000	96315000	22.49	30.43	24.17
chr11	96317000	96318000	22.22	29.26	25.99
chr11	96318000	96319000	14.33	13.47	19.55
chr11	96319000	96320000	16.38	19.16	18.21
chr11	96320000	96321000	21.71	21.99	21.88
chr11	96325000	96326000	23.29	25.74	23
chr11	96326000	96327000	17.02	21.53	17.16
chr11	96327000	96328000	30.24	29.55	25.32
chr11	96328000	96329000	19.17	25.64	19.43
chr11	96329000	96330000	17.11	20.19	17.1
chr11	96330000	96331000	23.89	21.2	26.79
chr11	96331000	96332000	16.21	14.67	21.88
chr11	96332000	96333000	20.88	28.15	23.88
chr11	96340000	96344000	22.31241463414634	25.685048076923078	22.6938
chr11	96341000	96342000	17.61	17.54	19.82
chr11	96342000	96343000	28.73	31.72	26.93
chr11	96343000	96344000	29.02	31.72	28.79
chr11	96344000	96345000	31.16	28.42	29.34
chr11	96346000	96347000	23.84	20.46	20.19
chr11	96348000	96349000	17.95	20.08	18.74
chr11	96350000	96351000	19.19	18.53	18.51
chr11	96351000	96352000	21.21	31.26	18.3
chr11	96352000	96353000	16.66	23.62	24.66
chr11	96353000	96354000	19.42	21.33	23.89
chr11	96358000	96359000	9.65	10.76	7.78
chr11	96411000	96412000	4.57	4.33	4.1
chr11	96412000	96416000	3.786012195121951	5.935391826923077	4.264416666666667
chr11	96536000	96540000	3.2876951219512196	3.261608173076923	2.2157083333333336
chr11	96538000	96539000	4.54	3.81	2.05
chr11	96552000	96553000	4.45	6.59	2.7
chr11	96552000	96556000	3.9858658536585363	5.311366586538461	3.057958333333333
chr11	96553000	96554000	2.52	3.98	2.07
chr11	96554000	96555000	4.8	6.49	4.22
chr11	96555000	96556000	4.95	4.55	3.15
chr11	96568000	96572000	2.980268292682927	3.66531	2.3619583333333334
chr11	96736000	96740000	4.047048780487805	3.7156129807692304	4.53862
chr11	96744000	96748000	2.385329268292683	2.624201923076923	2.2294166666666664
chr11	97016000	97020000	15.662	17.317864182692308	15.539250000000003
chr11	98292000	98293000	3.4	3.53	2.04
chr11	98336000	98340000	16.68455487804878	20.917673076923073	18.264520833333332
chr11	98341000	98342000	14.1	11.96	14.09
chr11	98386000	98387000	9.66	11.47	10.52
chr11	98540000	98544000	5.788542682926829	7.199826923076923	5.263354166666667
chr11	98544000	98545000	13.2	15.62	8.88
chr11	98736000	98740000	1.5589801829268293	2.3421346153846154	2.0909166666666663
chr11	98784000	98788000	2.6747698170731704	2.1474038461538463	2.38769
chr11	98982000	98983000	10.13	11.44	10.43
chr11	99143000	99144000	3.71	4.2	6.65
chr11	100983000	100984000	3.25	2.45	3.63
chr11	101178000	101179000	4.12	4.67	5.67
chr11	102148000	102152000	3.7415983231707317	3.480360576923077	4.351
chr11	102440000	102444000	3.1535830792682926	3.7753509615384617	3.4116666666666666
chr11	102752000	102756000	2.6303993902439022	4.681086538461539	3.3171666666666666
chr11	102992000	102996000	1.9152134146341464	2.5570240384615386	1.8541666666666667
chr11	103168000	103172000	10.33992225609756	12.359052884615386	10.854166666666666
chr11	103636000	103640000	3.422579268292683	3.926899038461538	2.9731041666666664
chr11	103771000	103772000	15.56	16.7	24.1
chr11	103816000	103817000	3.54	5.3	6.52
chr11	104131000	104132000	15.44	13.42	14.08
chr11	104170000	104171000	4.98	3.74	2.98
chr11	104564000	104568000	1.6217012195121951	2.241574519230769	1.5896666666666668
chr11	105362000	105363000	1.51	5.93	3.53
chr11	105591000	105592000	11.46	11.36	7.87
chr11	106008000	106012000	5.367826981707318	7.666514423076923	4.947
chr11	107920000	107921000	3.24	3.8	1.44
chr11	107980000	107981000	3.81	6.55	7.2
chr11	109244000	109245000	2.05	3.62	1.89
chr11	109244000	109248000	2.7347157012195122	5.219014423076922	3.1028333333333333
chr11	109436000	109440000	1.949449695121951	2.947418269230769	2.4835
chr11	109441000	109442000	1.56	1.94	2.19
chr11	111536000	111540000	1.9768971036585368	2.0315685096153846	1.99
chr11	112772000	112776000	3.2937713414634144	5.527302884615385	4.180666666666667
chr11	112776000	112780000	6.892118902439024	10.826576923076924	6.848333333333334
chr11	114064000	114068000	17.78751067073171	21.6983	19.1591
chr11	114636000	114640000	3.5673887195121954	4.309576923076923	4.02675
chr11	114764000	114765000	8.22	8.63	7.87
chr11	114788000	114789000	6.94	13.64	7.82
chr11	115088000	115092000	4.680207317073171	4.623822115384615	5.432416666666666
chr11	115161000	115162000	4.5	5.78	3.77
chr11	115263000	115264000	9.07	7.33	6.73
chr11	115268000	115269000	8.02	13.84	11.47
chr11	115356000	115357000	3.96	3.8	2.87
chr11	115380000	115384000	4.637457317073171	4.749266826923077	5.021166666666666
chr11	116916000	116920000	5.521926067073171	6.299908653846154	7.424333333333333
chr11	116917000	116918000	6.85	5.31	7.33
chr11	116918000	116919000	6.04	5.45	7.35
chr11	116992000	116996000	2.743532012195122	4.128341346153847	3.8705
chr11	116994000	116995000	2.62	3.32	4.18
chr11	117028000	117029000	4.32	2.26	4.04
chr11	117043000	117044000	2.93	2.66	3.89
chr11	118573000	118574000	4.69	6.74	5.83
chr11	118660000	118661000	1.28	4.21	2.62
chr11	118740000	118741000	3.02	1.58	1.41
chr11	118740000	118744000	2.7604390243902435	2.975903846153846	1.7098333333333333
chr11	118908000	118912000	16.39300457317073	19.1848	17.570666666666668
chr11	118909000	118910000	17.86	21.54	16.36
chr11	118972000	118976000	2.2812286585365853	3.827097355769231	3.1563333333333334
chr11	119036000	119037000	18.96	21.27	17.07
chr11	119037000	119038000	20.28	19.23	22.71
chr11	119040000	119044000	20.13775762195122	19.840907451923076	21.309583333333332
chr11	119042000	119043000	26.71	25.3	26.62
chr11	119043000	119044000	24.13	29.11	25.45
chr11	119044000	119048000	23.497759146341462	24.96310336538461	23.854333333333336
chr11	119046000	119047000	23.61	28.44	29.15
chr11	119047000	119048000	25.16	23.79	25.29
chr11	119048000	119052000	25.45896493902439	28.055122596153844	23.905833333333334
chr11	119055000	119056000	29.99	31.08	24.83
chr11	119056000	119057000	15.89	23.2	19.89
chr11	119084000	119088000	17.946528963414632	19.24456129807692	20.201083333333333
chr11	119085000	119086000	8.9	18.45	13.75
chr11	119087000	119088000	23.77	22.47	26.56
chr11	119232000	119236000	1.1835030487804876	2.3281790865384613	0.9664166666666666
chr11	119332000	119336000	2.199576219512195	2.5938942307692305	1.822
chr11	119336000	119340000	1.6168673780487803	1.8540865384615386	1.9773333333333332
chr11	119400000	119404000	2.6483201219512194	3.8099519230769228	2.2024166666666667
chr11	119513000	119514000	3.66	4.55	3.26
chr11	119548000	119552000	18.57786737804878	18.720721153846156	19.8775
chr11	119904000	119908000	1.6420304878048781	3.504894230769231	1.7533333333333332
chr11	119906000	119907000	1.38	4.71	2.27
chr11	120014000	120015000	2.28	2.74	3.61
chr11	120184000	120188000	10.880115853658536	14.808935096153846	11.941666666666666
chr11	120187000	120188000	13.93	21.64	15.38
chr11	120189000	120190000	11.1	10.9	10.09
chr11	120233000	120234000	5.84	9.69	6.78
chr11	120234000	120235000	9.39	11.68	9.3
chr11	120236000	120237000	13.57	21.18	16.8
chr11	120306000	120307000	16.18	11.75	13.86
chr11	120307000	120308000	6.63	6	6.46
chr11	120720000	120724000	5.67412	5.884608173076923	7.28
chr11	121136000	121140000	2.1797446646341463	4.534134615384615	2.9119583333333336
chr18	5160000	5164000	3.2586501524390243	3.6354086538461536	3.2985
chr18	5592000	5596000	8.905850609756099	10.080447115384615	7.592833333333333
chr18	10532000	10536000	4.541748475609755	3.855543269230769	3.3251666666666666
chr18	11048000	11052000	21.334911585365855	20.40136057692308	16.99041666666667
chr18	11052000	11056000	19.94075914634146	22.328086538461537	21.2645
chr18	11236000	11240000	6.4839070121951226	5.328798076923077	4.888166666666667
chr18	11836000	11840000	6.119169969512195	8.436959134615385	7.008083333333334
chr18	13840000	13844000	2.0655335365853658	4.074741586538462	2.5731666666666664
chr18	13968000	13972000	7.631103658536586	12.534561298076921	10.027833333333334
chr18	15064000	15065000	13.72	13.46	15.5
chr18	15149000	15150000	14.46	13.99	14.88
chr18	15150000	15151000	6.14	9.94	8.15
chr18	25548000	25552000	2.4548422256097564	3.648483173076923	4.133520833333333
chr18	25676000	25680000	8.262935213414634	10.440860576923075	9.626562499999999
chr18	34866000	34867000	2.74	2.66	2.6
chr18	34886000	34887000	4.74	5.74	4.33
chr18	34888000	34892000	3.526551067073171	2.820483173076923	2.243
chr18	35536000	35540000	3.9658285060975613	5.564889423076924	3.643833333333333
chr18	36720000	36724000	3.758548780487805	4.832057692307693	3.94775
chr18	36940000	36941000	11.31	11.59	12.7
chr18	36947000	36948000	15.87	15.27	16.65
chr18	36953000	36954000	10.91	14.72	10.41
chr18	36956000	36960000	7.028926829268293	8.407846153846155	6.057916666666667
chr18	36959000	36960000	6.79	10.08	5.98
chr18	36961000	36962000	13.85	12.43	13.48
chr18	36999000	37000000	8.05	8.16	10.32
chr18	37001000	37002000	6.59	10.64	7.09
chr18	37008000	37012000	11.276268292682927	14.034423076923078	8.03538
chr18	37009000	37010000	7.74	10.2	5.45
chr18	37010000	37011000	9.2	13.07	6.93
chr18	37011000	37012000	15.3	20.23	14.65
chr18	37016000	37017000	5.69	6.45	5.02
chr18	37019000	37020000	6.65	5.47	4.4
chr18	37088000	37089000	8.06	10.33	7.06
chr18	37089000	37090000	10.07	10.71	9.79
chr18	37090000	37091000	16.48	19.03	15.56
chr18	37142000	37143000	17.86	24.9	16.78
chr18	37143000	37144000	13.4	18.55	15.72
chr18	37144000	37145000	18.61	18.66	20.05
chr18	37216000	37217000	5.75	7.07	5.25
chr18	37217000	37218000	3.48	2.33	3.19
chr18	37218000	37219000	2.64	1.45	2.45
chr18	37219000	37220000	4.43	3.02	2.92
chr18	37296000	37300000	6.8400487804878045	7.086983173076923	6.62638
chr18	37299000	37300000	5.3	6.03	3.6
chr18	37300000	37304000	7.110792682926829	5.574495192307692	6.62713
chr18	37303000	37304000	6.27	4.66	5.5
chr18	37304000	37305000	2.66	3.26	2.83
chr18	37319000	37320000	3.19	3.59	2.87
chr18	37343000	37344000	5.34	8.68	7.36
chr18	37412000	37413000	5.13	9.91	5.94
chr18	37413000	37414000	7.5	9.5	8.46
chr18	37414000	37415000	2.72	3.99	3.46
chr18	37416000	37420000	3.9619878048780484	5.062871394230768	3.97275
chr18	37422000	37423000	4.91	8.14	5.07
chr18	37436000	37437000	6.93	5.39	6.35
chr18	37440000	37444000	7.248207317073171	6.329459134615384	6.888333333333333
chr18	37446000	37447000	4.5	6.93	4.64
chr18	37472000	37476000	4.538329268292682	5.265000000000001	4.234583333333333
chr18	37474000	37475000	7.28	8.29	5.8
chr18	37480000	37484000	6.2744	6.293467548076923	6.9475
chr18	37499000	37500000	8.98	8.06	6.8
chr18	37505000	37506000	12.82	16.16	13.35
chr18	37506000	37507000	8.42	8.39	7.58
chr18	37516000	37517000	10.87	9.49	9.43
chr18	37517000	37518000	8.45	7.65	10.08
chr18	37518000	37519000	11.23	8.16	8.38
chr18	37519000	37520000	14.34	15.64	12.38
chr18	37672000	37676000	3.4452195121951217	4.329435096153846	3.8037083333333332
chr18	37674000	37675000	3.51	3.45	4.9
chr18	37684000	37685000	5.3	7.9	4.84
chr18	37689000	37690000	4.2	3.22	3.88
chr18	37724000	37725000	6.81	9.62	5.24
chr18	37724000	37728000	8.317060975609756	10.467902644230769	7.80175
chr18	37728000	37732000	7.596951219512195	8.952275240384616	7.43462
chr18	37735000	37736000	12.78	17.56	9.15
chr18	37737000	37738000	13.69	19.51	15.88
chr18	37739000	37740000	16.31	17.13	14.28
chr18	37744000	37745000	21.48	19.54	18.88
chr18	37747000	37748000	16.98	14.69	14.77
chr18	37753000	37754000	22	23.42	20.54
chr18	37762000	37763000	17.57	17.13	15.21
chr18	37763000	37764000	16.33	15.02	16.71
chr18	37766000	37767000	13.43	12.39	11.71
chr18	37818000	37819000	4.92	4.44	3.34
chr18	37839000	37840000	4.48	8.81	4.94
chr18	38024000	38025000	3.59	4.91	4.73
chr18	38025000	38026000	10.34	8.42	13.54
chr18	38152000	38156000	4.3820243902439024	4.89537	4.733958333333333
chr18	38208000	38209000	9.7	9.64	11.97
chr18	38208000	38212000	15.767943597560976	18.47393028846154	19.217791666666663
chr18	38212000	38213000	7.83	7.19	8.47
chr18	38213000	38214000	12.39	9.93	13.57
chr18	38598000	38599000	4.29	3.06	2.38
chr18	38805000	38806000	2.48	3	3.35
chr18	47368000	47372000	6.0596707317073175	7.342704326923077	9.046458333333334
chr18	47370000	47371000	2.62	4.92	6.02
chr18	47372000	47376000	2.7050853658536584	3.370204326923077	2.8375
chr18	47488000	47492000	3.0941310975609757	3.4118870192307695	2.9125
chr18	47536000	47540000	3.685512195121951	6.3791009615384615	5.475833333333334
chr18	47568000	47572000	6.929996951219513	10.941995192307692	7.512499999999999
chr18	47569000	47570000	3.09	6.87	3.35
chr18	47608000	47612000	1.9082560975609757	2.9959879807692307	1.9775
chr18	47636000	47640000	2.282490853658537	3.8773605769230772	2.8375
chr18	52764000	52768000	5.98511	6.537139423076923	6.937354166666667
chr18	52768000	52772000	9.527344512195121	10.55911298076923	8.959604166666669
chr18	53244000	53248000	5.134391768292683	8.093451923076923	4.976645833333333
chr18	53416000	53420000	3.1864817073170735	4.839813701923077	2.6943125000000006
chr18	53460000	53464000	15.901253048780488	16.85005769230769	14.9699
chr18	53464000	53465000	10.98	17.59	14.75
chr18	53464000	53468000	17.994628048780488	18.265715144230768	15.057583333333334
chr18	53471000	53472000	23.45	20.41	21.19
chr18	54992000	54996000	1.981797256097561	3.32156	3.480645833333333
chr18	55192000	55196000	4.705948932926829	5.543509615384616	5.74731
chr18	57560000	57564000	0.8261852134146341	1.319266826923077	1.08438
chr18	57880000	57884000	2.131006097560976	2.4567427884615385	3.0644791666666666
chr18	57972000	57976000	2.0567225609756097	2.4358954326923077	2.0080208333333336
chr18	57980000	57984000	1.8985381097560976	2.6651141826923075	2.16156
chr18	58208000	58212000	9.184920731707319	13.777335336538464	10.788854166666665
chr18	58656000	58660000	2.789033536585366	3.562043269230769	3.4965208333333333
chr18	61256000	61260000	3.1251600609756096	2.702158653846154	2.88375
chr18	61488000	61492000	3.0628521341463415	4.611896634615385	4.00125
chr18	64263000	64264000	10.76	14.59	11.95
chr18	64265000	64266000	12.53	15.58	11.99
chr18	64333000	64334000	21.54	21.74	19.51
chr18	64337000	64338000	14.94	22.45	16.42
chr18	64339000	64340000	18.39	14.95	17.39
chr18	64340000	64344000	24.085503810975606	25.45963822115385	22.244333333333337
chr18	64345000	64346000	24.7	27.15	20.92
chr18	64530000	64531000	2.11	5.55	2.81
chr18	64660000	64664000	8.882438262195121	9.474390624999998	10.451916666666667
chr18	64662000	64663000	11.43	10.23	10.44
chr18	65932000	65936000	9.154768292682926	10.644557692307691	10.741
chr18	65936000	65940000	26.12762195121951	25.833846153846153	22.83
chr18	66288000	66292000	11.542158536585367	12.321394230769231	11.232083333333334
chr18	66411000	66412000	3.69	4.03	2.09
chr18	66460000	66464000	6.5871	6.600475961538462	6.530833333333333
chr18	66471000	66472000	7.88	5.1	9.79
chr18	67500000	67504000	4.446853658536585	3.8775192307692303	3.9318333333333335
chr18	67608000	67612000	6.518446646341464	5.460653846153846	4.74175
chr18	68492000	68496000	2.215157774390244	2.592480769230769	1.7062291666666667
chr18	69196000	69200000	5.872786585365854	6.880817307692308	7.23344
chr18	70048000	70052000	1.9388932926829268	3.63156	2.217
chr18	74436000	74440000	3.36625	2.9078461538461537	2.7125833333333333
chr18	74776000	74780000	1.4641097560975609	1.7697115384615385	1.2203333333333335
chr18	74822000	74823000	4.18	3.7	4.12
chr18	74962000	74963000	16.13	14.53	18.69
chr18	74992000	74996000	2.0229878048780487	2.9891346153846152	1.8357083333333333
chr18	75692000	75696000	5.185018292682926	6.752307692307691	5.904666666666666
chr18	75757000	75758000	2.53	3.16	3.5
chr18	75820000	75821000	8	10.84	9.58
chr18	75821000	75822000	30.96	28.33	25.42
chr18	76061000	76062000	6.6	9.26	5.98
chr18	76063000	76064000	3.48	5.91	4.07
chr18	76146000	76147000	8.74	8.09	12.66
chr18	76149000	76150000	4.21	5.78	3.39
chr18	76151000	76152000	2.37	0.87	1.48
chr18	76380000	76381000	3.05	2.83	2.12
chr18	76533000	76534000	4.17	7.06	5.84
chr18	76680000	76684000	1.6688292682926829	2.9662367788461537	2.9376041666666666
chr18	76824000	76828000	2.4356493902439023	3.8714615384615385	1.8523333333333332
chr18	76844000	76845000	14.25	15.85	17.67
chr18	76850000	76851000	9.58	14.76	8.94
chr18	76852000	76856000	16.535359756097563	17.84362980769231	15.091083333333332
chr18	76859000	76860000	21.32	24.84	24.22
chr18	80609000	80610000	3.47	3.52	4.88
chr18	80706000	80707000	18	21.63	14.55
chr18	80708000	80712000	23.71974237804878	23.98111778846154	20.085833333333333
chr18	80711000	80712000	21.56	23.66	19.67
chr18	80976000	80980000	4.8079222560975605	4.607043269230769	4.705
chr18	80984000	80988000	12.210580792682928	14.518853365384615	13.681666666666667
chr18	80985000	80986000	16.29	18.11	18.18
chr18	80992000	80996000	3.916824695121951	5.04702	4.9875
chr18	81056000	81060000	2.2691768292682926	2.6704110576923075	1.9366666666666665
chr18	81184000	81188000	1.5095213414634145	2.4365456730769233	1.8475
chr18	81396000	81400000	2.486129573170732	3.2634615384615384	2.4666666666666663
chr18	81916000	81920000	3.4436021341463414	4.065060096153847	4.137395833333333
chr18	82756000	82760000	1.8372134146341463	2.30244	1.2030416666666668
chr18	82908000	82912000	14.542518292682926	17.09067307692308	15.0007
chr18	82912000	82916000	12.83298475609756	15.113521634615385	12.379291666666665
chr18	84088000	84092000	11.334472560975609	16.270692307692308	13.343583333333333
chr6	4504000	4508000	5.247333079268293	6.7339903846153835	5.185
chr6	4654000	4655000	4	3.06	4.24
chr6	4656000	4660000	3.156109756097561	4.412774038461538	3.5875
chr6	4740000	4744000	5.972491615853658	9.433575721153845	8.131666666666668
chr6	4746000	4747000	2.7	2.78	2
chr6	5300000	5304000	3.1110137195121954	5.084581730769231	3.5076875000000003
chr6	5592000	5596000	1.6774009146341464	3.174579326923077	2.0892916666666665
chr6	5860000	5864000	2.326301067073171	3.428355769230769	2.3592291666666667
chr6	6004000	6008000	3.634201219512195	4.963455528846154	3.2427708333333336
chr6	6007000	6008000	4.32	6.48	3.41
chr6	6244000	6248000	2.034502286585366	2.456170673076923	2.78869
chr6	6852000	6856000	14.763728658536586	16.83598076923077	13.6064
chr6	6855000	6856000	19.05	18.87	16.74
chr6	6856000	6857000	16.79	20.06	17.58
chr6	6856000	6860000	20.28053506097561	20.08474158653846	19.2624
chr6	6859000	6860000	11.5	12.69	13.96
chr6	6860000	6864000	19.25254344512195	19.735658653846155	19.3832
chr6	6862000	6863000	16.59	21.54	16.34
chr6	6864000	6868000	20.876121189024392	20.301294471153845	17.917395833333334
chr6	6868000	6869000	14.42	21.88	10.96
chr6	6872000	6876000	19.935236280487807	18.92965264423077	16.91841666666667
chr6	6873000	6874000	21.58	18.84	16.32
chr6	6878000	6879000	19.73	17.84	19.48
chr6	6879000	6880000	20.67	22.83	19.96
chr6	6880000	6881000	25.24	27.87	22.48
chr6	6884000	6888000	4.848308689024391	5.239417067307691	4.653583333333333
chr6	28134000	28135000	12.51	20.7	15.41
chr6	28136000	28137000	3.08	5.08	2.57
chr6	28136000	28140000	4.063585365853658	7.783647836538462	6.577083333333333
chr6	28140000	28144000	3.5719984756097567	4.53422	3.6291666666666664
chr6	28212000	28216000	7.679705792682927	8.87671	7.909520833333333
chr6	28260000	28261000	13.8	15.33	11.76
chr6	28260000	28264000	10.502728658536583	12.873942307692307	9.46381
chr6	28261000	28262000	5.49	5.61	4.08
chr6	28264000	28268000	5.508236280487805	5.793479567307692	5.80181
chr6	28396000	28400000	13.294856707317072	13.999923076923078	11.884354166666668
chr6	28398000	28399000	12.36	12.48	10.55
chr6	29168000	29172000	13.027716463414635	15.202346153846154	12.2016
chr6	29169000	29170000	15.67	18.34	16.16
chr6	29198000	29199000	4.14	4.42	4.68
chr6	29396000	29400000	4.300634146341464	6.14398	6.17169
chr6	29512000	29516000	3.3205792682926827	3.939908653846154	3.3253333333333335
chr6	29524000	29528000	12.542570121951218	12.677365384615385	12.3682
chr6	30460000	30464000	2.319724085365854	3.1726923076923077	2.6619583333333336
chr6	30551000	30552000	3.65	4.64	4.2
chr6	30616000	30620000	2.69856	4.458882211538462	3.8740416666666664
chr6	30959000	30960000	21.72	20.05	25.59
chr6	30964000	30968000	4.702938262195122	6.248557692307692	4.78706
chr6	30980000	30984000	1.8647682926829268	2.9762884615384615	1.6940833333333332
chr6	31241000	31242000	3.5	5.76	6.78
chr6	31285000	31286000	5.88	5.52	4.19
chr6	31660000	31664000	2.3167210365853657	3.625436298076923	2.37594
chr6	31664000	31668000	2.214582317073171	4.001342548076923	1.7982708333333333
chr6	31700000	31704000	1.7564298780487804	3.153022836538462	2.50894
chr6	31936000	31940000	1.5925457317073168	2.615372596153846	1.71
chr6	31939000	31940000	3.07	4.28	2.87
chr6	32588000	32589000	16.86	15.62	15.87
chr6	32588000	32592000	12.000483231707317	13.183764423076925	10.518541666666666
chr6	32592000	32596000	2.170574695121952	4.566706730769231	2.6889583333333333
chr6	34936000	34940000	2.4794496951219513	2.4900396634615385	2.1813333333333333
chr6	34992000	34996000	2.764596036585366	4.319981971153846	2.8492083333333333
chr6	40892000	40896000	1.0866638719512196	2.8954711538461537	1.75906
chr6	41100000	41104000	3.6032294207317075	4.235310096153846	4.3073958333333335
chr6	48442000	48443000	12.26	16.29	16.12
chr6	48627000	48628000	9.99	15.67	12.4
chr6	51172000	51176000	8.958707317073172	6.653579326923077	8.720583333333334
chr6	51176000	51180000	11.370926829268294	9.636978365384616	12.023333333333333
chr6	51180000	51184000	9.288085365853657	8.92116	9.951833333333331
chr6	51196000	51200000	1.3107317073170732	2.782950721153846	1.6339166666666667
chr6	51613000	51614000	9.44	9.57	11.51
chr6	51780000	51784000	2.3986585365853657	2.7441105769230765	1.98706
chr6	52146000	52147000	3.01	2.88	3.04
chr6	52147000	52148000	5.7	9.93	3.63
chr6	52148000	52149000	6.54	9.59	5.99
chr6	52150000	52151000	8.97	8.24	12.17
chr6	52152000	52156000	16.33779268292683	17.04048076923077	15.738416666666666
chr6	52154000	52155000	15.62	17.19	13.7
chr6	52160000	52164000	19.890621951219508	20.4833	19.212083333333332
chr6	52164000	52165000	21.14	23.27	25.78
chr6	52164000	52168000	27.352036585365855	28.92779807692308	25.8525
chr6	52165000	52166000	21.45	22.27	18.95
chr6	52166000	52167000	30.96	36.26	30.76
chr6	52169000	52170000	22.46	18.16	19.89
chr6	52174000	52175000	24.1	21.82	27.31
chr6	52175000	52176000	16.97	17.67	18.58
chr6	52176000	52177000	17.71	21.44	16.36
chr6	52177000	52178000	24.24	27.82	23.55
chr6	52178000	52179000	32.34	35.49	32.1
chr6	52190000	52191000	27.97	27.01	26.11
chr6	52191000	52192000	13.61	19.84	17.02
chr6	52196000	52197000	18.54	19.31	17.01
chr6	52199000	52200000	23.7	28.17	20.11
chr6	52200000	52201000	21.61	15.72	15.2
chr6	52201000	52202000	25.63	32.17	24.84
chr6	52202000	52203000	22.88	26.59	22.32
chr6	52203000	52204000	25.35	26.44	25.73
chr6	52204000	52205000	19.39	11.93	20.9
chr6	52205000	52206000	29.49	28.97	28.58
chr6	52206000	52207000	31.98	25.54	30.98
chr6	52208000	52209000	21.86	18.57	16.05
chr6	52209000	52210000	32.59	33.07	30.54
chr6	52211000	52212000	18.89	14.53	18.99
chr6	52212000	52216000	25.373536585365855	25.685817307692307	24.35485416666667
chr6	52213000	52214000	19.75	16.42	19.62
chr6	52215000	52216000	23.17	20.08	19.78
chr6	52217000	52218000	16.46	15.53	19.16
chr6	52220000	52224000	19.40371951219512	20.92658173076923	21.104833333333335
chr6	52221000	52222000	12.13	13.44	11.57
chr6	52225000	52226000	22.28	23.48	25.57
chr6	52229000	52230000	25	21.2	22.39
chr6	52230000	52231000	22.02	27.79	22.21
chr6	52231000	52232000	32.9	28.36	24.65
chr6	52232000	52233000	33.12	34.14	27.01
chr6	52244000	52248000	29.320463414634144	32.8801	26.85054166666667
chr6	52246000	52247000	29.16	36.56	29.72
chr6	52247000	52248000	32.6	33.9	28.94
chr6	52248000	52249000	29	30.39	27.58
chr6	52249000	52250000	27.9	26.46	26.28
chr6	52250000	52251000	22.36	27.61	18.45
chr6	52252000	52253000	27.35	29.91	30.44
chr6	52253000	52254000	29.16	20.46	26.83
chr6	52254000	52255000	26.17	24.91	27.49
chr6	52256000	52257000	13.26	15.82	13.44
chr6	52259000	52260000	20.99	28.56	21.32
chr6	52260000	52261000	6.81	9.13	6.75
chr6	52262000	52263000	28.22	28.87	28.26
chr6	52264000	52265000	30.63	28.87	32.02
chr6	52270000	52271000	7.01	8.73	7.56
chr6	52274000	52275000	20.26	16.2	17.56
chr6	52276000	52280000	8.97011	12.444548076923077	8.845416666666669
chr6	52312000	52313000	27.22	29.34	28.79
chr6	52312000	52316000	20.08409756097561	21.813990384615387	20.04789583333333
chr6	52313000	52314000	21.91	21.82	20.3
chr6	52314000	52315000	15.15	16.61	14.62
chr6	52315000	52316000	17.43	20.49	18.32
chr6	52316000	52320000	18.857865853658534	20.501826923076923	20.05441666666667
chr6	52320000	52324000	14.650524390243902	13.77189903846154	15.106770833333334
chr6	52324000	52328000	5.763682926829269	6.519326923076923	6.66331
chr6	52440000	52444000	2.037329268292683	3.7047163461538464	2.0510416666666664
chr6	52836000	52840000	1.9369695121951218	2.3916802884615387	2.4205
chr6	52839000	52840000	2.71	3.14	1.42
chr6	53068000	53069000	3.15	7.13	3.99
chr6	53287000	53288000	10.21	10.85	15.19
chr6	53812000	53816000	2.789798780487805	3.761644230769231	2.79013
chr6	54324000	54328000	7.082835365853659	8.547743990384616	7.57906
chr6	56804000	56808000	1.917060975609756	3.205554086538462	2.1240416666666664
chr6	57572000	57576000	2.2257195121951217	4.327487980769232	2.69175
chr6	70955000	70956000	21.56	12.11	14.83
chr6	70956000	70960000	12.220264481707316	14.044014423076923	13.723291666666668
chr6	71011000	71012000	6.96	9.55	8.18
chr6	71012000	71016000	4.105099085365853	5.4547908653846156	6.01325
chr6	72186000	72187000	4.32	7.53	4.78
chr6	72187000	72188000	5	7.88	4.2
chr6	72189000	72190000	6.24	7.92	5.68
chr6	72191000	72192000	4.07	6.31	3.67
chr6	72222000	72223000	5.8	5.34	5.13
chr6	72224000	72225000	3.96	4.47	3.4
chr6	72236000	72237000	21.78	24.66	21.09
chr6	72237000	72238000	8.83	5.77	6.17
chr6	82995000	82996000	4.05	4.67	2.25
chr6	82996000	83000000	2.583048018292683	2.586076923076923	1.7958333333333334
chr6	83032000	83036000	11.211439024390245	11.3513	12.431250000000002
chr6	83068000	83072000	20.914426067073173	23.494057692307692	22.4513
chr6	83076000	83080000	3.5679413109756095	3.1813461538461536	2.4545833333333333
chr6	83100000	83104000	6.917741615853658	4.882423076923076	5.81
chr6	83156000	83157000	2.33	3.08	2.06
chr6	83160000	83164000	7.4712408536585375	11.07448076923077	10.6775
chr6	83272000	83276000	3.260325457317073	5.385999999999999	4.298333333333333
chr6	83276000	83280000	2.2398681402439022	3.366306490384616	2.677916666666667
chr6	83456000	83457000	4.53	8.25	11.31
chr6	83456000	83460000	10.508555640243902	13.119798076923079	11.8601
chr6	83457000	83458000	16.84	14.18	15.14
chr6	83692000	83696000	11.152487042682928	10.423728365384616	10.204291666666666
chr6	83696000	83700000	10.28405945121951	12.568325721153846	10.668104166666668
chr6	83701000	83702000	14.98	15.21	14.11
chr6	83704000	83708000	20.87027286585366	23.264861778846157	20.582854166666667
chr6	83711000	83712000	13.48	20.33	15.99
chr6	83712000	83713000	22.14	26.66	22.67
chr6	83713000	83714000	18.06	21.52	19.19
chr6	83715000	83716000	16.32	13.34	14.03
chr6	83752000	83756000	4.137788109756098	6.931933894230769	4.702395833333333
chr6	83776000	83780000	1.2946722560975612	1.9928701923076924	1.0539583333333333
chr6	84103000	84104000	7.39	11.83	6.76
chr6	84104000	84105000	3.47	9.97	3.66
chr6	84584000	84585000	22.72	24.2	24.96
chr6	84584000	84588000	23.526790396341465	24.088591346153848	23.429458333333336
chr6	84585000	84586000	21.58	25.11	18.1
chr6	84586000	84587000	27.23	24.56	25.72
chr6	84588000	84589000	19.49	25.06	18.99
chr6	84588000	84592000	15.752509908536586	18.43819471153846	15.728770833333332
chr6	85124000	85128000	8.798821646341462	10.987740384615385	11.6103
chr6	85188000	85192000	26.069940548780487	27.703287259615387	25.1423
chr6	85189000	85190000	26.14	26.51	24.12
chr6	85512000	85513000	25.22	21.54	26.1
chr6	86364000	86368000	2.0830358231707318	2.495865384615384	1.7507500000000003
chr6	86400000	86404000	1.026248475609756	2.0057692307692307	1.7348958333333333
chr6	87728000	87732000	12.953894817073172	16.66774278846154	13.8902
chr6	88200000	88204000	18.288060213414635	15.781941105769231	17.456083333333332
[truncated: 2,645 more rows]
