# Supplementary material for: Transient histone deacetylase inhibition induces cellular memory of gene expression and 3D genome folding
Source: Nat Genet. 2026 Feb 4;58(2):404–17. doi: 10.1038/s41588-025-02489-4 (PMC12900649; doi:10.1038/s41588-025-02489-4)
Supplement: Supplementary file 21 — Statistical source data. [file 41588_2025_2489_MOESM21_ESM.xlsx]

## Sheet: ED_Fig_10e_DEGs_summary
OHT72	Up	211
OHT72	Down	79
OHT96	Up	366
OHT96	Down	137
OHT120	Up	519
OHT120	Down	180

## Sheet: ED_Fig_10f_GO_OHT
Cluster	ID	Description	GeneRatio	BgRatio	pvalue	p.adjust	qvalue	geneID	Count
up_OHT72	GO:0007389	pattern specification process	0.276836	498/28891	7.27786832912819e-45	1.63315365305637e-41	1.24336634717632e-41	Alx1/Dlx1/Dlx2/Dmrt2/Dmrt3/Dmrta2/Enkur/Foxa1/Foxc2/Foxd1/Foxg1/Hoxa10/Hoxa11/Hoxa2/Hoxa3/Hoxa4/Hoxa5/Hoxa6/Hoxa7/Hoxa9/Hoxb4/Hoxb7/Hoxc10/Hoxc13/Hoxc5/Hoxc6/Hoxc9/Hoxd10/Hoxd11/Hoxd12/Hoxd13/Hoxd4/Hoxd8/Hoxd9/Isl1/Meis1/Meis2/Msx1/Neurog1/Nkx2-2/Pax2/Pax7/Pitx2/Six3/Tbx18/Tbx2/Tbx5/Tfap2a/Uncx	49
up_OHT72	GO:0003002	regionalization	0.242938	455/28891	1.77656527390976e-38	1.99330623732675e-35	1.51756075766081e-35	Alx1/Dlx1/Dlx2/Dmrt2/Dmrt3/Dmrta2/Enkur/Foxa1/Foxc2/Foxd1/Foxg1/Hoxa10/Hoxa11/Hoxa2/Hoxa3/Hoxa4/Hoxa5/Hoxa6/Hoxa7/Hoxa9/Hoxb4/Hoxb7/Hoxc10/Hoxc13/Hoxc5/Hoxc6/Hoxc9/Hoxd10/Hoxd11/Hoxd13/Hoxd4/Hoxd8/Hoxd9/Isl1/Msx1/Neurog1/Nkx2-2/Pax2/Pax7/Pitx2/Six3/Tbx18/Tbx2	43
up_OHT72	GO:0048562	embryonic organ morphogenesis	0.180791	335/28891	9.40480302227236e-29	4.22087559639583e-26	3.21347269582064e-26	Alx1/Dlx2/Foxc2/Foxg1/Hlx/Hmx2/Hmx3/Hoxa11/Hoxa2/Hoxa3/Hoxa4/Hoxa5/Hoxa7/Hoxa9/Hoxb4/Hoxb7/Hoxc9/Hoxd10/Hoxd11/Hoxd4/Hoxd9/Msx1/Neurog1/Osr2/Pax2/Pitx2/Shox2/Six3/Tbx15/Tbx18/Tbx2/Tfap2a	32
up_OHT72	GO:0045165	cell fate commitment	0.152542	307/28891	2.2044267660864e-23	6.18341707887235e-21	4.70761137020819e-21	Dhh/Dlx1/Dlx2/Dmrt3/Dmrta2/Foxa1/Foxc2/Foxg1/Gata6/Hoxa11/Hoxa13/Hoxa2/Hoxc10/Hoxd10/Isl1/Isl2/Neurog1/Nkx2-2/Pax2/Pax7/Pitx1/Pou3f2/Tbx15/Tbx18/Tbx2/Tbx4/Tbx5	27
up_OHT72	GO:0030326	embryonic limb morphogenesis	0.112994	144/28891	1.45574003628088e-21	3.26668064141428e-19	2.48701692514091e-19	Alx1/Hoxa10/Hoxa11/Hoxa13/Hoxa9/Hoxc10/Hoxd10/Hoxd11/Hoxd12/Hoxd13/Hoxd9/Msx1/Osr2/Pitx1/Pitx2/Shox2/Tbx2/Tbx4/Tbx5/Tfap2a	20
up_OHT72	GO:0048663	neuron fate commitment	0.0734463	90/28891	1.196056167915e-14	1.4910833560007e-12	1.13520418744213e-12	Dlx1/Dlx2/Dmrt3/Dmrta2/Foxa1/Foxg1/Hoxc10/Hoxd10/Isl1/Isl2/Nkx2-2/Pax7/Pou3f2	13
up_OHT72	GO:0048863	stem cell differentiation	0.0960452	284/28891	2.36348643479297e-12	2.52555407603592e-10	1.92277618229022e-10	Alx1/Dmrta2/Foxa1/Foxc2/Gata6/Hoxa7/Hoxb4/Hoxd4/Isl1/Msx1/Pax2/Pitx2/Tbx18/Tbx2/Tbx5/Tfap2a/Zscan4c	17
up_OHT72	GO:0090596	sensory organ morphogenesis	0.0847458	322/28891	1.57794579987604e-09	1.22100357755925e-07	9.29584767041311e-08	Foxg1/Hmx2/Hmx3/Hoxa2/Hoxc13/Meis1/Msx1/Neurog1/Osr2/Pax2/Pitx2/Six3/Tbx18/Tbx2/Tfap2a	15
up_OHT72	GO:0042692	muscle cell differentiation	0.0903955	468/28891	3.53721793958039e-08	1.41741376007471e-06	1.07911742780808e-06	Acta1/Gata6/Isl1/Krt19/Meis1/Msx1/Myh11/Myo18b/Pin1rt1/Pitx2/Prdm6/Shox2/Tbx18/Tbx2/Tbx5/Xirp1	16
up_OHT72	GO:0014032	neural crest cell development	0.0225989	87/28891	0.00204065	0.0150139	0.0114305	Foxc2/Isl1/Pitx2/Tfap2a	4
up_OHT96	GO:0007389	pattern specification process	0.181269	498/28891	4.17234449574402e-43	1.25963080326512e-39	1.03869418236154e-39	Alx1/Bmp7/Cfc1/Dlx1/Dlx2/Dmrt2/Dmrt3/Dnah11/Drc1/Enkur/Foxa1/Foxc2/Foxd1/Foxg1/Gsx2/Hoxa10/Hoxa11/Hoxa2/Hoxa3/Hoxa4/Hoxa5/Hoxa6/Hoxa7/Hoxa9/Hoxb2/Hoxb4/Hoxb7/Hoxc10/Hoxc13/Hoxc4/Hoxc5/Hoxc6/Hoxc8/Hoxc9/Hoxd10/Hoxd11/Hoxd12/Hoxd13/Hoxd3/Hoxd4/Hoxd8/Hoxd9/Irx1/Itgam/Meis1/Meis2/Nr2f1/Otx2/Pax2/Pax7/Pbx1/Pitx2/Satb2/Sim2/Six1/Six3/Tbx2/Tbx5/Tfap2a/Zic2	60
up_OHT96	GO:0003002	regionalization	0.1571	455/28891	3.69531315427774e-36	5.57807520638225e-33	4.59969242624572e-33	Alx1/Cfc1/Dlx1/Dlx2/Dmrt2/Dmrt3/Dnah11/Drc1/Enkur/Foxa1/Foxc2/Foxd1/Foxg1/Gsx2/Hoxa10/Hoxa11/Hoxa2/Hoxa3/Hoxa4/Hoxa5/Hoxa6/Hoxa7/Hoxa9/Hoxb2/Hoxb4/Hoxb7/Hoxc10/Hoxc13/Hoxc4/Hoxc5/Hoxc6/Hoxc8/Hoxc9/Hoxd10/Hoxd11/Hoxd13/Hoxd3/Hoxd4/Hoxd8/Hoxd9/Irx1/Itgam/Nr2f1/Otx2/Pax2/Pax7/Pbx1/Pitx2/Six1/Six3/Tbx2/Zic2	52
up_OHT96	GO:0048562	embryonic organ morphogenesis	0.108761	335/28891	2.87488236159622e-24	1.44654497494317e-21	1.19282399739913e-21	Alx1/Bmp7/Cfc1/Chrna10/Cryaa/Dlx2/Foxc2/Foxg1/Hoxa11/Hoxa2/Hoxa3/Hoxa4/Hoxa5/Hoxa7/Hoxa9/Hoxb2/Hoxb4/Hoxb7/Hoxc4/Hoxc9/Hoxd10/Hoxd11/Hoxd3/Hoxd4/Hoxd9/Hpn/Otx2/Pax2/Pax5/Pitx2/Satb2/Six1/Six3/Tbx15/Tbx2/Tfap2a	36
up_OHT96	GO:0045165	cell fate commitment	0.0725076	307/28891	1.9252915212741e-13	6.45828344747391e-11	5.32551397405059e-11	Barhl2/Dlx1/Dlx2/Dmrt3/Ebf2/Foxa1/Foxc2/Foxg1/Gsx2/Hoxa11/Hoxa2/Hoxc10/Hoxd10/Nfia/Nfix/Otx2/Pax2/Pax7/Six1/Tbx15/Tbx2/Tbx4/Tbx5/Tlx1	24
up_OHT96	GO:0030326	embryonic limb morphogenesis	0.0513595	144/28891	9.32375666878341e-13	2.16526318331209e-10	1.78548052807067e-10	Alx1/Bmp7/Hoxa10/Hoxa11/Hoxa9/Hoxc10/Hoxd10/Hoxd11/Hoxd12/Hoxd13/Hoxd9/Pbx1/Pitx2/Tbx2/Tbx4/Tbx5/Tfap2a	17
up_OHT96	GO:0048663	neuron fate commitment	0.0392749	90/28891	3.44907807041986e-11	6.12515687917504e-09	5.05081711241051e-09	Dlx1/Dlx2/Dmrt3/Foxa1/Foxg1/Gsx2/Hoxc10/Hoxd10/Nfia/Nfix/Otx2/Pax7/Six1	13
up_OHT96	GO:0048863	stem cell differentiation	0.0543807	284/28891	6.06496464675082e-09	7.62922011189197e-07	6.29107078489723e-07	A2m/Alx1/Bmp7/Foxa1/Foxc2/Hoxa7/Hoxb4/Hoxd4/Pax2/Pdx1/Pitx2/Sema3g/Six1/Sox21/Tbx2/Tbx5/Tfap2a/Zic2	18
up_OHT96	GO:0090596	sensory organ morphogenesis	0.0513595	322/28891	2.25799451295836e-07	2.13027669831915e-05	1.75663059971925e-05	Bmp7/Chrna10/Cryaa/Foxg1/Hoxa2/Hoxc13/Hpn/Meis1/Otx2/Pax2/Pitx2/Six1/Six3/Slc1a1/Tbx2/Tfap2a/Trpm1	17
up_OHT96	GO:0014032	neural crest cell development	0.0151057	87/28891	0.0032879	0.0400248	0.0330046	Bmp7/Foxc2/Pitx2/Sema3g/Tfap2a	5
up_OHT120	GO:0007389	pattern specification process	0.135307	498/28891	6.37556354403736e-38	2.31943001732079e-34	1.9804513703636e-34	Alx1/Bmp7/Cfc1/Dlx1/Dlx2/Dmrt2/Dmrt3/Dmrta2/Dnah11/Drc1/Enkur/Foxa1/Foxc2/Foxd1/Foxg1/Gsx2/Hand1/Hoxa10/Hoxa11/Hoxa2/Hoxa3/Hoxa4/Hoxa5/Hoxa6/Hoxa7/Hoxa9/Hoxb2/Hoxb3/Hoxb4/Hoxb7/Hoxc10/Hoxc13/Hoxc4/Hoxc5/Hoxc6/Hoxc8/Hoxc9/Hoxd10/Hoxd11/Hoxd12/Hoxd13/Hoxd4/Hoxd8/Hoxd9/Irx1/Isl1/Itgam/Meis1/Meis2/Nr2f1/Otx2/Pax2/Pax3/Pax7/Pbx1/Pitx2/Satb2/Six3/Tbx2/Tbx5/Tfap2a/Vax2/Zic1/Zic2	64
up_OHT120	GO:0003002	regionalization	0.118393	455/28891	3.22655110970423e-32	5.86909646855199e-29	5.01134332880904e-29	Alx1/Cfc1/Dlx1/Dlx2/Dmrt2/Dmrt3/Dmrta2/Dnah11/Drc1/Enkur/Foxa1/Foxc2/Foxd1/Foxg1/Gsx2/Hand1/Hoxa10/Hoxa11/Hoxa2/Hoxa3/Hoxa4/Hoxa5/Hoxa6/Hoxa7/Hoxa9/Hoxb2/Hoxb3/Hoxb4/Hoxb7/Hoxc10/Hoxc13/Hoxc4/Hoxc5/Hoxc6/Hoxc8/Hoxc9/Hoxd10/Hoxd11/Hoxd13/Hoxd4/Hoxd8/Hoxd9/Irx1/Isl1/Itgam/Nr2f1/Otx2/Pax2/Pax3/Pax7/Pbx1/Pitx2/Six3/Tbx2/Vax2/Zic2	56
up_OHT120	GO:0048562	embryonic organ morphogenesis	0.0845666	335/28891	9.52321686934928e-23	6.92909259413854e-20	5.91642378556837e-20	Alx1/Bmp7/Cfc1/Chrna10/Cryaa/Dlx2/Dscaml1/Foxc2/Foxg1/Hand1/Hmx2/Hoxa11/Hoxa2/Hoxa3/Hoxa4/Hoxa5/Hoxa7/Hoxa9/Hoxb2/Hoxb3/Hoxb4/Hoxb7/Hoxc4/Hoxc9/Hoxd10/Hoxd11/Hoxd4/Hoxd9/Hpn/Naglu/Otx2/Pax2/Pax5/Pitx2/Satb2/Six3/Tbx15/Tbx2/Tfap2a/Vax2	40
up_OHT120	GO:0045165	cell fate commitment	0.0634249	307/28891	5.90839912093934e-15	2.68684450024716e-12	2.29416918498579e-12	Barhl2/Dlx1/Dlx2/Dmrt3/Dmrta2/Ebf2/Foxa1/Foxc2/Foxg1/Gsx2/Hand1/Hoxa11/Hoxa2/Hoxc10/Hoxd10/Isl1/Isl2/Nfia/Nfix/Otx2/Pax2/Pax3/Pax7/Pitx1/Tbx15/Tbx2/Tbx4/Tbx5/Tlx1/Vsx2	30
up_OHT120	GO:0048663	neuron fate commitment	0.0338266	90/28891	1.46491240494239e-12	4.44112610765034e-10	3.79206711139034e-10	Dlx1/Dlx2/Dmrt3/Dmrta2/Foxa1/Foxg1/Gsx2/Hoxc10/Hoxd10/Isl1/Isl2/Nfia/Nfix/Otx2/Pax3/Pax7	16
up_OHT120	GO:0030326	embryonic limb morphogenesis	0.038055	144/28891	2.84560513251123e-11	6.08959498357404e-09	5.19961656101588e-09	Alx1/Bmp7/Hoxa10/Hoxa11/Hoxa9/Hoxc10/Hoxd10/Hoxd11/Hoxd12/Hoxd13/Hoxd9/Pbx1/Pitx1/Pitx2/Tbx2/Tbx4/Tbx5/Tfap2a	18
up_OHT120	GO:0048863	stem cell differentiation	0.0401691	284/28891	2.76800987071769e-07	3.05152118474877e-05	2.60554932328163e-05	Alx1/Bmp7/Dmrta2/Foxa1/Foxc2/Hoxa7/Hoxb4/Hoxd4/Isl1/Pax2/Pax3/Pdx1/Pitx2/Rbm24/Sema3g/Tbx2/Tbx5/Tfap2a/Zic2	19
up_OHT120	GO:0090596	sensory organ morphogenesis	0.0401691	322/28891	1.83314628042102e-06	0.0001482	0.000126541	Bmp7/Chrna10/Cryaa/Foxg1/Hmx2/Hoxa2/Hoxc13/Hpn/Meis1/Naglu/Otx2/Pax2/Pitx2/Six3/Tbx2/Tfap2a/Trpm1/Vax2/Vsx2	19
up_OHT120	GO:0014032	neural crest cell development	0.0147992	87/28891	0.000570842	0.0147869	0.0126258	Bmp7/Foxc2/Isl1/Pax3/Pitx2/Sema3g/Tfap2a	7
up_OHT120	GO:0042692	muscle cell differentiation	0.038055	468/28891	0.000799124	0.0192531	0.0164393	Cacna1s/Gdf15/Isl1/Lmod3/Meis1/Mylk3/Myo18b/Myog/Naglu/Npnt/Pax3/Pitx2/Prdm6/Rbm24/Syne1/Tbx2/Tbx5/Xirp1	18
down_OHT72	GO:0061318	renal filtration cell differentiation	0.0394737	17/28891	1.15836657329568e-05	0.00562194	0.00430018	Cd24a/Prom1/Wt1	3
down_OHT72	GO:0072112	podocyte differentiation	0.0394737	17/28891	1.15836657329568e-05	0.00562194	0.00430018	Cd24a/Prom1/Wt1	3
down_OHT72	GO:0042391	regulation of membrane potential	0.105263	491/28891	4.50574454135674e-05	0.0131207	0.010036	Atp1a3/Cnih2/Gna14/Kcnc4/Kcnh4/Nalcn/Piezo2/Scn4b	8
down_OHT96	GO:0090130	tissue migration	0.0826446	332/28891	1.43770091690991e-06	0.00270468	0.00203949	Bmp4/Ccn3/Egr3/Fgf18/Fgfbp1/Gata2/Grem1/Insl3/T/Tgfb1	10
down_OHT96	GO:0010631	epithelial cell migration	0.0743802	328/28891	1.04124961151829e-05	0.00313778	0.00236607	Bmp4/Ccn3/Egr3/Fgf18/Fgfbp1/Gata2/Grem1/Insl3/Tgfb1	9
down_OHT96	GO:0042692	muscle cell differentiation	0.0743802	468/28891	0.000162007	0.00940917	0.00709508	Bmp4/Ccn3/Grem1/Myl9/Synpo2l/Sypl2/T/Tgfb1/Wfikkn1	9
down_OHT96	GO:0048562	embryonic organ morphogenesis	0.0495868	335/28891	0.00292718	0.0422101	0.0318289	Bmp4/Foxf2/Gata2/Otop1/T/T2	6
down_OHT120	GO:0090596	sensory organ morphogenesis	0.0769231	322/28891	2.01090243616923e-07	5.87183511361415e-05	4.50018797820608e-05	Bmp4/Chrna9/Cntf/Fjx1/Jag1/Kdr/Mfsd2a/Myc/Otop1/Pax6/Prom1/Sox8	12
down_OHT120	GO:0045165	cell fate commitment	0.0576923	307/28891	4.68027725974089e-05	0.00290775	0.0022285	Bmp4/Gsx1/Kdr/Nkx6-2/Pax6/Sox8/T/Tgfb1/Wt1	9
down_OHT120	GO:0061318	renal filtration cell differentiation	0.0192308	17/28891	9.93301824553354e-05	0.00420354	0.0032216	Jag1/Prom1/Wt1	3
down_OHT120	GO:0072112	podocyte differentiation	0.0192308	17/28891	9.93301824553354e-05	0.00420354	0.0032216	Jag1/Prom1/Wt1	3
down_OHT120	GO:0090130	tissue migration	0.0512821	332/28891	0.000465262	0.0120227	0.00921423	Bmp4/Egr3/Fgf18/Fgfbp1/Grem1/Kdr/T/Tgfb1	8
down_OHT120	GO:0045109	intermediate filament organization	0.025641	76/28891	0.000775769	0.0166562	0.0127654	Ina/Nefh/Nefm/Tchh	4
down_OHT120	GO:0042692	muscle cell differentiation	0.0576923	468/28891	0.00104191	0.0206965	0.0158618	Bmp4/Grem1/Myc/Myl9/Synpo2l/Sypl2/T/Tgfb1/Wt1	9
down_OHT120	GO:0034329	cell junction assembly	0.0576923	481/28891	0.00125957	0.0232698	0.0178341	Amigo2/Cdh17/Esam/Ghsr/Grem1/Kdr/Lrrc4/Mpdz/Thbs2	9
down_OHT120	GO:0014032	neural crest cell development	0.025641	87/28891	0.0012856	0.0233165	0.0178698	Bmp4/Jag1/Pax6/Sox8	4
down_OHT120	GO:0048663	neuron fate commitment	0.025641	90/28891	0.00145747	0.0253323	0.0194147	Bmp4/Gsx1/Nkx6-2/Pax6	4
down_OHT120	GO:0010631	epithelial cell migration	0.0448718	328/28891	0.00210141	0.0293919	0.022526	Bmp4/Egr3/Fgf18/Fgfbp1/Grem1/Kdr/Tgfb1	7
down_OHT120	GO:0048562	embryonic organ morphogenesis	0.0448718	335/28891	0.00236472	0.0306417	0.0234839	Bmp4/Chrna9/Myc/Otop1/Pax6/T/T2	7
down_OHT120	GO:0048863	stem cell differentiation	0.0384615	284/28891	0.00455395	0.0426203	0.0326643	Bmp4/Grem1/Jag1/Pax6/Sox8/T	6
down_OHT120	GO:0042391	regulation of membrane potential	0.0512821	491/28891	0.00535555	0.0469616	0.0359914	Chrna9/Cnih2/Cntf/Gna14/Insyn2a/Kcnh4/Kdr/Myc	8

## Sheet: ED_Fig_10g_scatter
genes	E14_l2fc	UT_l2fc	OHT_l2fc
0610005C13Rik	-0.582453	-1.82321	-1.684
0610009B22Rik	-0.552537	-0.424539	-0.435501
0610009E02Rik	1.76306	1.67162	1.01535
0610009L18Rik	-1.36559	-1.66658	-1.29732
0610010F05Rik	-0.0169894	0.248036	0.356119
0610010K14Rik	-0.504707	-0.419778	-0.365103
0610012G03Rik	-0.445832	-0.621986	-0.938624
0610030E20Rik	0.124887	-0.770226	-1.4343
0610038B21Rik	1.37675	0.165704	-3.74107
0610039K10Rik	-0.324484	1.65509	-0.297781
0610040B10Rik	1.33506	1.3234	2.458
0610040F04Rik	-0.194869	-0.413219	0.0624812
0610040J01Rik	-0.0897688	1.32927	1.15639
0610043K17Rik	-2.50275	-2.76052	-2.8325
1110002E22Rik	1.86338	1.22324	-3.1529
1110002J07Rik	-0.249385	-1.30516	-1.36841
1110002L01Rik	-0.800915	-0.373517	-0.55567
1110004F10Rik	-0.457526	-0.408568	-0.573113
1110006O24Rik	0.67507	0.497261	0.464692
1110008P14Rik	0.987578	1.11855	0.901266
1110012L19Rik	-0.373616	0.155911	-0.241038
1110017D15Rik	5.74113	4.18527	4.49249
1110019D14Rik	-0.615017	-0.293626	-0.538737
1110020A21Rik	-0.559741	0.035073	0.756856
1110028F18Rik	4.0433	1.24052	1.40284
1110032A03Rik	1.36446	0.911286	1.17863
1110032F04Rik	-0.72483	-2.08338	-0.537428
1110038B12Rik	-0.775475	-0.895139	-1.03469
1110038F14Rik	-0.713875	-0.453518	-0.607611
1110046J04Rik	0.845023	1.01198	0.28795
1110051M20Rik	0.787511	0.206355	0.375445
1110059E24Rik	-0.0539626	0.45958	0.292178
1110059G10Rik	-0.270548	-0.121636	-0.291268
1110065P20Rik	-0.121539	0.250846	0.0737716
1190005I06Rik	-0.703169	-1.67716	-2.38124
1190007I07Rik	-0.679441	-0.828241	-0.691231
1190028D05Rik	-3.18027	-2.25653	-2.38696
1300002E11Rik	1.15417	0.934	0.793925
1300017J02Rik	1.83416	-0.209776	-0.359018
1500004A13Rik	1.20362	1.72708	2.0255
1500009C09Rik	2.95072	0.727541	0.938957
1500009L16Rik	0.449264	0.775238	0.511552
1500011B03Rik	-0.429129	-0.834434	-0.564438
1500015A07Rik	0.0621382	-0.401973	-0.908118
1500026H17Rik	5.10855	4.81603	4.56596
1600002D24Rik	1.13581	0	-3.15844
1600010M07Rik	-0.854023	-0.257512	0.664956
1600012H06Rik	0.0607	0.47677	0.219524
1600014C10Rik	0.546604	-0.290188	-0.156331
1600014C23Rik	-0.231078	0.704212	-1.77585
1600020E01Rik	-1.49266	-1.91019	-1.97992
1600023N17Rik	0.830444	0.747832	-1.18989
1600029I14Rik	6.07484	4.13952	2.83247
1600029O15Rik	-0.844254	-4.47534	-3.75636
1700001C19Rik	2.15872	0.329867	0.599206
1700001G11Rik	-0.880597	-1.14602	-1.2734
1700001G17Rik	1.24624	1.09184	2.00006
1700001J03Rik	3.66715	2.15379	2.84483
1700001J11Rik	1.5779	-1.21932	-0.302175
1700001K19Rik	1.17363	-0.0330403	-1.29684
1700001K23Rik	4.85428	-0.25754	2.14827
1700001L05Rik	0.467479	1.59554	1.62563
1700001L19Rik	1.74931	1.47623	2.5791
1700001O22Rik	1.37225	0.806053	0.917452
1700001P01Rik	-0.132613	-0.17764	-0.485721
1700003D09Rik	3.31409	3.92929	1.70161
1700003E16Rik	5.39577	4.81839	3.8311
1700003F12Rik	0.517939	1.23138	0.440271
1700003G18Rik	-0.968002	-1.21934	-0.294696
1700003M07Rik	1.50928	1.82144	1.20284
1700006F04Rik	1.67761	-2.12233	0.664955
1700007J10Rik	1.60289	0.704206	0.594639
1700007K13Rik	0.084042	-0.576479	-0.935352
1700007L15Rik	-0.336723	-0.0280712	0.0742714
1700008J07Rik	-1.54509	-1.67948	-1.41383
1700008O03Rik	-1.1953	-1.35882	-1.12993
1700009C05Rik	1.64456	-2.70316	1.18679
1700010B08Rik	0.950014	0.764947	1.56138
1700010D01Rik	0.684336	1.61794	-0.288823
1700010I14Rik	0.294486	1.04249	0.40372
1700011B04Rik	-1.32395	0	-0.296829
1700011L22Rik	-0.246279	2.21296	-0.296835
1700012B07Rik	0.368897	2.45594	0.116361
1700012B09Rik	5.84986	2.54272	3.92055
1700012C14Rik	-1.07312	-0.255597	-1.71012
1700012D01Rik	0.011512	-0.742814	-0.618829
1700012D14Rik	-0.928142	-0.996258	-0.29609
1700013F07Rik	4.42297	2.38561	2.79007
1700013G24Rik	1.5466	1.74608	1.64234
1700013H16Rik	0.474345	0.704206	0
1700016A09Rik	-0.498751	0.627022	-0.783077
1700016D06Rik	0.714914	-0.350146	-0.419871
1700016G22Rik	0.47458	-1.26557	1.92247
1700016H13Rik	0.220071	0.396594	0.925411
1700016K19Rik	2.08918	1.61109	2.33085
1700016L04Rik	-0.0060806	-1.21934	1.18277
1700017B05Rik	0.118591	-0.0571073	0.0679375
1700017J07Rik	-0.0842378	-0.151612	-0.560188
1700018B08Rik	2.90996	2.79324	1.51107
1700018B24Rik	-0.121831	-0.257507	0.664955
1700018L02Rik	1.17989	-0.659101	3.1455
1700019A02Rik	-0.219193	1.22628	0.509861
1700019D03Rik	-2.44984	-2.52547	-2.46257
1700019E08Rik	-0.283817	0	-1.18941
1700019N19Rik	3.25251	1.62833	2.18047
1700020D05Rik	1.95066	1.17948	0.405773
1700020L24Rik	0.296325	-0.849169	0.119777
1700020M21Rik	-0.11209	0.316013	0.703567
1700020N01Rik	0.273981	0.376801	0.371731
1700020N15Rik	0.404958	0.190031	1.28829
1700020N18Rik	1.90227	0.704197	1.56141
1700021N21Rik	0.944197	1.60464	2.14587
1700022A21Rik	2.17262	0.342542	-0.298531
1700023D09Rik	0.18502	-0.196893	0.108899
1700024B18Rik	-1.72715	-2.11467	-2.73954
1700024F13Rik	-0.2	0.823302	0.195419
1700024G13Rik	-0.464786	-2.14984	-0.882174
1700025F24Rik	1.30924	0.704228	0.596735
1700025G04Rik	0.589482	0.570079	0.690034
1700026D11Rik	2.55875	0	0.664954
1700026J14Rik	0.149335	-0.253293	-1.09987
1700027I24Rik	4.09571	1.50175	1.92636
1700028B04Rik	1.15682	2.48157	2.32753
1700028D13Rik	1.05136	1.57761	2.1372
1700028E10Rik	-0.118408	-0.346439	-0.0246877
1700028I16Rik	-0.543833	-1.52176	-0.72814
1700028J19Rik	-0.229358	-0.433301	0.0397726
1700028K03Rik	0.528157	-0.0162335	0.256136
1700028P14Rik	3.26942	4.99519	2.61088
1700029F12Rik	0.269922	0.704224	-1.19038
1700029H14Rik	3.32466	2.5989	0.70258
1700029I15Rik	1.65963	2.11279	1.7022
1700029J07Rik	1.22972	0.176913	0.447481
1700029M20Rik	1.62023	0.953178	1.4415
1700029P11Rik	-0.516082	-0.801506	-0.673125
1700030A11Rik	-1.70089	0	0.664957
1700030C10Rik	-0.810481	-1.22297	-1.29201
1700030J22Rik	2.68549	1.83983	1.78559
1700030K09Rik	-1.60981	-1.47562	-1.61757
1700030M09Rik	2.65825	3.17891	3.14317
1700030O20Rik	3.37553	-0.257552	1.60451
1700034K08Rik	-0.106284	-1.15327	-2.15347
1700034P13Rik	-0.11621	0.452898	0.0317327
1700037C18Rik	-0.115172	1.02231	-0.176286
1700037H04Rik	0.41611	0.540716	0.459738
1700040D17Rik	2.65097	0.958974	0.701068
1700042G15Rik	0.454132	-0.411467	0.609796
1700042O10Rik	-1.4478	-3.51514	-2.66899
1700044C05Rik	1.88011	0.463765	2.59615
1700047E10Rik	-1.28492	1.22147	1.28812
1700047G03Rik	0.715471	2.20263	3.14587
1700047M11Rik	-2.08123	1.60858	2.56248
1700048O20Rik	1.95797	2.02946	1.62578
1700049E22Rik	0.445056	1.37615	0.187325
1700051A21Rik	4.05174	0.562177	-0.298734
1700052K11Rik	0.467902	0.816773	0.326075
1700055D16Rik	-0.210216	-1.14848	-1.18942
1700056E22Rik	0.752701	2.16512	2.61161
1700057H15Rik	-1.14926	1.56525	0.664957
1700057H21Rik	-2.27788	-2.46082	-2.29637
1700061I17Rik	0.715478	-2.11573	-2.15399
1700063D05Rik	-0.278729	-0.257592	0.029672
1700063H04Rik	-1.4372	-1.70624	-1.85023
1700065D16Rik	-1.23965	-2.07179	-2.88192
1700066B17Rik	0.193571	-0.261986	1.60045
1700066B19Rik	2.64796	0.999929	1.18981
1700066M21Rik	0.675154	0.796753	0.687568
1700067K01Rik	-0.670607	-0.370105	-0.931668
1700069L16Rik	2.92976	3.13717	3.02582
1700071K01Rik	1.65264	1.60619	-0.303477
1700071M16Rik	1.04149	-0.034478	0.291481
1700084E18Rik	0.00901675	0.529505	0.762716
1700084J12Rik	-0.249618	0.743747	-1.39446
1700086L19Rik	5.03854	3.44325	3.99271
1700086O06Rik	0.586054	0.0977272	0.601737
1700088E04Rik	4.57208	3.32601	2.98771
1700092C10Rik	0.393658	-0.25754	2.88133
1700092M07Rik	-1.62094	0.580879	-1.29854
1700093K21Rik	-2.74286	0.732024	-0.29902
1700094D03Rik	-0.250581	-0.418719	-0.600629
1700094J05Rik	-0.595241	-0.649024	0.288312
1700095A21Rik	1.59742	2.18534	1.91869
1700095B10Rik	2.02882	3.58181	1.43923
1700096K18Rik	-0.000938663	-0.756815	-0.813904
1700097N02Rik	-1.31722	-0.578348	-0.190317
1700101I11Rik	-0.882497	1.05737	0.0221764
1700102H20Rik	-1.04813	-1.39685	-1.54029
1700102P08Rik	-0.179383	0.373148	0.207566
1700105P06Rik	0.902731	-0.077105	-1.16737
1700108F19Rik	-0.15793	-0.538931	-0.0924581
1700109G14Rik	0.506855	0.736523	3.0581
1700109G15Rik	2.87331	2.60602	2.56503
1700109H08Rik	0.958003	1.42387	0.522146
1700110C19Rik	0.508131	2.19901	-0.301043
1700110K17Rik	-2.0382	-1.91047	-1.46667
1700111N16Rik	-3.66832	-2.57853	-0.559101
1700112H15Rik	1.59209	-1.21934	2.14399
1700112J16Rik	1.2289	1.9853	2.29028
1700113A16Rik	-0.8157	-0.895874	-1.02099
1700113B09Rik	0.649177	0.614783	-0.299534
1700120C14Rik	-1.14912	-0.836862	-0.692462
1700120K04Rik	-0.246288	0	1.18297
1700123J17Rik	1.35889	3.64044	2.70215
1700123M08Rik	0.0217017	0.717644	1.47349
1700123O20Rik	-0.225233	-0.0486747	-0.0577976
1700124L16Rik	2.02046	1.89746	2.02339
1700125G22Rik	-1.42915	1.00008	-1.29688
1700125H03Rik	3.00765	2.24496	3.36763
1700125H20Rik	4.30941	3.54322	0.949108
1810009A15Rik	-0.433757	-1.27104	-1.22912
1810010H24Rik	0.277086	-0.241276	-0.138314
1810012K16Rik	0.662456	0.823909	-0.0163261
1810013L24Rik	-0.235092	-0.108442	-0.0582805
1810014B01Rik	-1.14314	-1.0801	-1.24217
1810019D21Rik	-0.346312	-0.853234	-0.721985
1810020O05Rik	3.44881	2.49399	1.82739
1810021B22Rik	2.08164	2.988	2.28688
1810024B03Rik	-0.908166	-0.959841	-0.965537
1810026B05Rik	-2.28732	-2.2404	-2.41326
1810030O07Rik	-0.481932	-0.309343	-0.424389
1810034E14Rik	1.65203	1.81416	0.577244
1810037I17Rik	-0.454	-0.269119	0.0479232
1810041H14Rik	0.00808404	-1.01053	-0.393069
1810044D09Rik	0.317394	-0.016597	0.321278
1810055G02Rik	0.568506	0.724973	0.834443
1810058I24Rik	0.0458334	-0.168726	0.215424
1810062G17Rik	1.21986	4.06066	4.53665
1810062O18Rik	-0.249868	-1.06088	-1.3846
1810063I02Rik	2.65154	2.79872	1.51199
1810064F22Rik	2.60984	1.60535	-0.296835
2010001A14Rik	1.16624	1.14352	1.31953
2010003K11Rik	2.9875	3.58802	4.36671
2010010A06Rik	0.591166	1.95824	2.40797
2010016I18Rik	4.08864	2.20533	-0.296835
2010109A12Rik	-1.08969	-1.15611	-0.879195
2010204K13Rik	-0.713455	-0.884237	-0.637691
2010300C02Rik	2.4618	1.45698	1.35074
2010308F09Rik	1.16806	0.748566	1.92082
2010310C07Rik	1.03236	0.704186	0
2010315B03Rik	1.5825	1.00319	0.329999
2200002D01Rik	-0.789774	-0.559994	-0.805854
2200002J24Rik	4.14497	3.54433	4.09614
2210016F16Rik	-0.290709	0.159903	-0.0946263
2210016L21Rik	0.0331727	0.198156	0.0891064
2210039B01Rik	2.06183	1.19392	1.02425
2210404E10Rik	-1.97009	0.0620913	2.55855
2210406O10Rik	2.12707	2.14606	1.94155
2210408F21Rik	1.08309	0.33318	1.62812
2210408I21Rik	-0.0233509	0.0272038	-0.198014
2210409E12Rik	-1.23457	-2.80807	-2.85087
2210417A02Rik	-0.568074	-1.4559	-0.801217
2210420H20Rik	-0.7676	-1.6192	-0.433245
2300009A05Rik	-0.159821	-0.431295	-0.0681361
2310001H17Rik	2.75259	0.157642	0.510178
2310001K24Rik	-1.851	0.608298	0.602561
2310002F09Rik	2.77866	2.17645	2.70227
2310005E17Rik	-0.583737	-1.21932	0.664957
2310008N11Rik	-0.260227	-0.257556	0.600311
2310009B15Rik	-0.106463	0.178667	-0.130243
2310010J17Rik	0.148781	-0.292303	-0.0566759
2310011J03Rik	0.145994	0.522792	0.412115
2310015A10Rik	0.352292	-0.388075	-0.266674
2310016G11Rik	4.5012	1.6056	2.88692
2310022A10Rik	0.204871	0.0658275	0.125702
2310022B05Rik	0.49004	0.635377	0.780796
2310030A07Rik	0.665444	-0.248473	-0.0346466
2310030G06Rik	0.0350044	-1.02821	-1.15356
2310033P09Rik	-0.8889	-0.108304	-0.553952
2310034G01Rik	0.761812	0.74054	-0.345236
2310039H08Rik	-0.502424	-0.0983527	-0.120921
2310039L15Rik	0.742751	1.32154	0.950877
2310040G24Rik	-1.65404	-1.14022	-1.92072
2310043L19Rik	0	1.19467	2.20456
2310043M15Rik	-3.56286	-4.3713	-3.93614
2310057M21Rik	-1.44809	-1.41126	-1.4392
2310061I04Rik	-0.866952	-0.907432	-0.677827
2310068J16Rik	-1.40183	-1.14131	-1.5496
2310069G16Rik	-0.911112	-1.58378	-0.2922
2400006E01Rik	-0.416621	-0.597309	-0.181982
2410002F23Rik	-1.05667	-0.546873	-0.450498
2410003L11Rik	-0.843672	-0.753124	-0.799629
2410004B18Rik	-0.257636	0.208758	-0.0228556
2410004I01Rik	1.09216	1.18723	1.63289
2410004P03Rik	1.45294	1.14481	1.20715
2410006H16Rik	-1.30475	-1.24631	-1.31583
2410018L13Rik	-0.524896	-0.464508	-0.544443
2410021H03Rik	-0.677251	-0.432123	0.262937
2410022M11Rik	-0.787729	-0.711947	-0.22329
2410124H12Rik	3.077	4.13879	3.88653
2410131K14Rik	0.726543	0.259025	0.486859
2410137M14Rik	-3.43438	-2.14001	-2.19233
2410141K09Rik	-0.37499	-1.04036	-0.973594
2500002B13Rik	-0.379154	-0.187143	-0.248213
2500004C02Rik	-1.86448	-2.01114	-2.35011
2510002D24Rik	0.461637	-0.850867	-0.299837
2510003B16Rik	1.84748	1.68883	1.91391
2510009E07Rik	2.66102	1.53806	1.2278
2510039O18Rik	0.214122	0.462378	0.629982
2610001J05Rik	-0.520291	-0.576305	-0.488676
2610002M06Rik	-0.689855	-0.614468	-0.896421
2610005L07Rik	-0.825892	-0.59464	-0.891625
2610008E11Rik	-0.296171	-0.222004	-0.360252
2610016A17Rik	4.22697	1.97051	2.0254
2610020C07Rik	1.79948	1.98474	2.18613
2610027K06Rik	0.269886	1.2099	0.705151
2610028E06Rik	0.281076	0.155643	0.335347
2610028H24Rik	1.40973	1.43767	4.3695
2610035D17Rik	3.11766	1.26741	1.46451
2610035F20Rik	-2.57763	0.328208	-0.367082
2610037D02Rik	-0.0901479	-0.511144	-0.0974266
2610042L04Rik	-2.24605	-2.58053	-2.19515
2610044O15Rik8	-1.19842	-0.743095	-1.007
2610203C22Rik	-0.246279	0.624887	-1.25863
2610206C17Rik	0.744065	0.198617	-0.00817236
2610301B20Rik	0.495496	0.541402	0.759277
2610306M01Rik	-0.314785	-0.151356	-0.239039
2610307P16Rik	-0.576389	-1.26851	-0.846938
2610316D01Rik	3.13397	3.411	3.29026
2610318M16Rik	1.60061	2.18479	0.702122
2610318N02Rik	-0.467263	0.111594	0.066684
2610507B11Rik	-0.346638	-0.489949	-0.407275
2610507I01Rik	1.39644	1.20646	1.12957
2610524H06Rik	-0.193313	-0.102581	0.0737931
2610528A11Rik	2.937	1.14654	0.811419
2610528J11Rik	0.869599	0.337291	0.854817
2700012I20Rik	1.83266	2.97962	3.37347
2700038G22Rik	-1.68721	-1.54638	-1.51012
2700046G09Rik	-0.0650038	-0.383802	-0.181717
2700049A03Rik	0.44897	0.180378	0.232066
2700054A10Rik	1.40952	0.31647	0.268905
2700062C07Rik	-1.68505	-1.49472	-1.64073
2700070H01Rik	3.41708	1.21697	1.91964
2700081O15Rik	-1.28728	-1.02608	-1.02135
2700097O09Rik	0.362032	0.645163	0.533492
2700099C18Rik	-0.129884	0.659857	0.179525
2810001G20Rik	0.200826	-0.0329391	-0.141074
2810002D19Rik	-0.214287	-0.597154	-0.657821
2810004N23Rik	-0.655329	-0.625798	-0.823823
2810006K23Rik	-0.186829	0.0572124	-0.231894
2810013P06Rik	0.0791289	0.144138	0.0511409
2810021J22Rik	0.319525	0.245748	0.196293
2810025M15Rik	0.0363208	0.230563	0.166904
2810029C07Rik	2.60461	1.51225	1.54583
2810032G03Rik	1.69503	1.82757	1.87095
2810047C21Rik1	0.0506092	0.904814	-0.29706
2810403D21Rik	0.103312	-1.05387	0.138584
2810408A11Rik	1.20729	1.87738	2.28313
2810408I11Rik	1.46372	1.86108	1.73771
2810410L24Rik	-1.17574	-2.56065	-2.43102
2810414N06Rik	1.15007	1.16119	0.62098
2810429I04Rik	-1.31494	-0.885559	-1.03698
2810433D01Rik	0.83525	0.362763	0.652879
2810454H06Rik	0.758543	1.18785	0.832608
2810459M11Rik	0.696603	-1.07655	-0.273063
2900005J15Rik	-0.72877	-1.84484	-0.946573
2900009J06Rik	0.839085	1.46425	1.59026
2900026A02Rik	1.32584	1.31295	1.41816
2900041M22Rik	0.890358	2.35986	2.21863
2900052L18Rik	-1.02205	-1.59116	-1.60238
2900052N01Rik	-0.229004	-3.11669	-0.880629
2900060B14Rik	1.28959	2.2365	1.87279
2900076A07Rik	-0.620323	-0.315256	-0.210012
2900092D14Rik	1.20085	0.328104	1.22605
2900093K20Rik	0.101273	-0.348259	0.0311908
2900097C17Rik	-0.621384	-1.06326	-1.10645
3000002C10Rik	-0.109747	0.431314	0.554008
3010001F23Rik	0.588504	-0.260524	0.79081
3010003L21Rik	-1.83233	-2.48597	-3.03937
3100003L05Rik	-0.305364	1.90922	1.54962
3110009E18Rik	-0.271622	-0.389694	-0.430855
3110021A11Rik	-0.520914	-0.837072	-0.46853
3110040M04Rik	0.323229	0.827388	2.70333
3110040N11Rik	-0.468574	-0.206187	-0.501779
3110045C21Rik	2.00497	1.30727	1.40072
3110056K07Rik	-0.982028	-1.11108	-1.04367
3110070M22Rik	0.750931	1.23165	0.196611
3110082I17Rik	-0.118849	-0.112405	-0.182998
3110082J24Rik	1.4478	0.314405	2.88299
3110099E03Rik	2.91375	0.704223	2.1384
3300002I08Rik	0.0216166	0.455075	-0.104846
3425401B19Rik	0.551561	-2.58191	-2.10504
3632454L22Rik	2.37429	1.97883	2.10119
3830406C13Rik	-0.0983088	-0.46254	-0.524882
3830408C21Rik	-0.601519	0.193391	-0.773113
3830417A13Rik	-0.404327	-0.953069	-1.05054
3830432H09Rik	2.53237	1.92487	2.39876
3930402G23Rik	-0.237274	-1.47764	-0.297978
4430402I18Rik	0.96251	-0.365986	0.87312
4631405J19Rik	4.4642	1.54132	0.288958
4632404H12Rik	-0.40307	-0.624855	-0.353208
4632415L05Rik	-0.434706	-0.57976	-0.657751
4632427E13Rik	-1.51121	-1.89746	-1.58921
4632428C04Rik	0.221222	0.157045	0.904429
4732471J01Rik	0.209075	0.255901	0.08832
4732490B19Rik	3.42256	3.59751	3.28775
4732491K20Rik	1.54728	2.05105	1.64222
4831407H17Rik	0.47973	-0.257517	1.56499
4831440E17Rik	0.698261	-0.159346	0.0539545
4833412C05Rik	0.803369	1.23296	-0.296835
4833415N18Rik	2.92938	0.704228	0.664958
4833417C18Rik	-0.0620262	0.427118	0.694934
4833418N02Rik	2.19884	1.0226	1.45514
4833419F23Rik	-0.669395	1.54544	2.76758
4833420G17Rik	0.126846	-0.145246	-0.0622268
4833422C13Rik	1.06242	0.308075	2.13996
4833422M21Rik	-1.6773	-0.253558	-1.71446
4833427G06Rik	0.832277	1.50581	1.77286
4833428L15Rik	-0.894568	-0.0962526	0.341583
4833438C02Rik	1.75278	1.15842	1.72293
4833439L19Rik	0.151634	0.0777354	0.284383
4921504A21Rik	-0.980378	-2.9212	-2.2978
4921504E06Rik	1.60462	-0.257528	0.664958
4921507G05Rik	2.14573	1.74423	1.70378
4921507P07Rik	0.406978	0.296974	0.494359
4921509C19Rik	0.0704935	0	-2.19757
4921513I03Rik	4.3367	4.763	6.26202
4921515E04Rik	2.17102	2.17868	-3.15636
4921517D22Rik	4.79917	4.30875	2.78992
4921524J17Rik	-0.0812837	0.722427	0.575636
4921525O09Rik	1.2703	0.327165	1.02442
4921531C22Rik	1.53517	2.36648	1.38391
4921536K21Rik	1.54044	1.07489	0.503865
4921539E11Rik	2.33136	2.21932	2.14259
4930401G09Rik	1.12574	-1.21933	0
4930402H24Rik	1.3106	1.71641	1.73011
4930402K13Rik	3.74084	0	1.17751
4930404H11Rik	3.20743	2.93546	-0.294848
4930404I05Rik	1.25259	0.704215	2.14932
4930404N11Rik	-0.94387	1.34879	1.96822
4930405A21Rik	-0.977823	-1.35043	-0.856902
4930405O22Rik	0.685616	0	-1.25862
4930407I10Rik	1.54691	2.16571	3.14259
4930412C18Rik	1.83879	0.743309	1.28815
4930412M03Rik	0.186129	-0.0561012	0.324949
4930412O13Rik	-0.612687	-4.28732	-0.29496
4930413G21Rik	-1.3198	-0.634866	-1.69383
4930415O20Rik	0.721469	0.0614429	3.0568
4930417O13Rik	3.62735	-0.257541	3.05802
4930417O22Rik	2.53227	1.32848	3.5634
4930422M22Rik	2.13402	2.58674	0.664943
4930425O10Rik	1.19173	1.15203	3.36472
4930426D05Rik	0.468532	-2.43576	-0.618846
4930426L09Rik	3.06614	2.55028	3.37022
4930428G15Rik	2.91724	3.20743	4.84726
4930428O21Rik	-0.58848	2.19202	-2.15826
4930429B21Rik	-1.8882	-3.18479	-3.0202
4930429F24Rik	0.187587	1.95796	2.14309
4930430F08Rik	-0.224311	0.456785	0.35285
4930430J02Rik	0.90259	0.862969	0.596198
4930431P03Rik	-0.911786	1.49025	-0.296836
4930431P22Rik	2.64506	-0.252423	1.28445
4930432K21Rik	0.540403	1.07113	1.15638
4930432L08Rik	4.07296	3.21183	4.02217
4930433N12Rik	0.36626	-0.00214092	0.704348
4930444F02Rik	1.17913	1.60475	1.92293
4930444M15Rik	-1.06207	-1.95049	-1.81663
4930444P10Rik	1.51205	1.32681	0.0678177
4930445N18Rik	2.04651	0.0174597	-0.50332
4930447C04Rik	-0.673819	-0.190108	-0.31722
4930447F24Rik	2.88134	-1.60324	-0.455439
4930447K03Rik	3.71311	2.82531	2.08667
4930447M23Rik	2.153	0	0.664959
4930449E01Rik	2.62233	-0.257545	0.288303
4930451G09Rik	0.740524	1.28724	1.48525
4930451I11Rik	3.43289	1.63843	-0.714935
4930452B06Rik	-0.0439852	0.00953695	0.037442
4930453H23Rik	-0.193476	-2.02825	-1.02198
4930453N24Rik	-0.941287	-0.957683	-0.815357
4930455B14Rik	-0.864055	-1.73312	-1.77773
4930455C13Rik	-1.54743	0.719371	0.613805
4930461G14Rik	-1.38336	-1.88818	-1.71796
4930467D21Rik	1.21783	0.73424	0.0661379
4930467K11Rik	-2.33171	-0.246378	-1.87864
4930470G03Rik	-1.70663	0.412667	0.94713
4930470P17Rik	4.67623	0	-0.296835
4930471M09Rik	0.323022	0.755275	-0.879886
4930473A02Rik	1.56798	-0.185983	1.29121
4930474N09Rik	0.993864	0	2.56858
4930477N07Rik	1.00308	0.323076	1.28973
4930478L05Rik	-3.12533	-1.73839	-0.561243
4930480K23Rik	0.137236	-0.0570965	0.114209
4930481A15Rik	0.493941	0.497035	0.0384434
4930483J18Rik	0.739245	1.96839	0.924811
4930483K19Rik	2.24162	-0.257535	1.1932
4930484H19Rik	2.92965	2.17349	1.56141
4930486L24Rik	-0.915606	-0.874647	-0.591142
4930500G05Rik	1.57986	1.33062	0.511319
4930500L23Rik	3.43161	2.24836	-0.294336
4930502E09Rik	0.229818	0.619182	-0.292459
4930503B20Rik	1.17441	2.16477	0.925027
4930503E14Rik	-0.657263	-0.996673	-0.881305
4930503E24Rik	0.00973641	1.91132	-0.2972
4930503L19Rik	-0.755672	-0.890435	-0.916686
4930505A04Rik	0.094395	2.97497	1.465
4930505N22Rik	1.51433	-0.26527	-2.61562
4930506C21Rik	0.155457	3.18162	3.14698
4930507D05Rik	-2.32045	-2.84039	-2.35206
4930509E16Rik	-1.16421	-1.3302	-1.41613
4930509G22Rik	2.28512	3.00925	3.55982
4930509K18Rik	3.06021	2.23106	3.14845
4930511A08Rik	0.331768	-0.240348	2.14586
4930512B01Rik	-0.260931	0.64686	-1.19079
4930512J16Rik	-0.143742	-0.742549	-0.956964
4930513N10Rik	-1.6294	-2.00744	-1.68202
4930515G01Rik	-0.48892	0.280404	-0.672629
4930519F16Rik	-1.43015	-2.17581	-1.99741
4930519G04Rik	3.18262	1.57513	1.18022
4930520O04Rik	0.43334	0.631667	1.76806
4930522P08Rik	-1.23683	-2.25979	-1.65136
4930523C07Rik	1.67676	0.811958	1.00136
4930524B15Rik	0.245344	-0.12756	0.181917
4930525D18Rik	1.71126	2.21902	1.02644
4930525G20Rik	1.1345	0.998958	1.4398
4930526I15Rik	0.715486	-0.639882	1.60236
4930526L06Rik	-1.91346	-3.32814	-1.81992
4930527F14Rik	0.477763	-1.74527	0.28695
4930528A17Rik	-3.0225	-1.58245	-1.78126
4930528D03Rik	0.56058	0.750583	-0.737606
4930529C04Rik	0.0823529	1.1997	0.289716
4930539J05Rik	-1.71293	-2.24494	-2.12104
4930539M17Rik	2.79877	3.95696	1.82014
4930543E12Rik	-0.927874	2.58463	2.14332
4930546K05Rik	1.54104	3.18926	1.55815
4930547E08Rik	0.410451	0.158172	1.50934
4930548H24Rik	1.47335	1.31475	0.704833
4930549G23Rik	2.0244	1.7161	6.39265
4930550C14Rik	0.254016	-0.132363	0.138868
4930550L24Rik	-1.38412	0.623683	2.55703
4930552P12Rik	0.19721	0.0662716	3.56093
4930553P18Rik	3.8189	3.1571	3.1185
4930555K19Rik	1.29582	1.04	-1.29269
4930556C24Rik	-0.246283	2.15404	1.56144
4930556G01Rik	-0.705485	-0.254992	-0.880019
4930556L07Rik	2.66305	2.18559	0
4930556M19Rik	0.925374	0.166505	-0.326606
4930557F10Rik	0.71548	0.682043	3.14259
4930557K07Rik	1.17358	-0.257545	-0.879108
4930558C23Rik	-0.388711	-0.876177	-1.13023
4930558J18Rik	-0.05013	-0.419569	-0.391469
4930562C15Rik	3.11172	-2.12077	2.14812
4930563E18Rik	4.20038	3.16047	1.18655
4930563E22Rik	0.436468	-0.127428	-0.136302
4930570G19Rik	-0.140924	0.704225	0.602566
4930577N17Rik	-0.250472	-0.350246	-1.12796
4930578G10Rik	2.21816	-0.257521	0.664958
4930578L24Rik	1.06725	0.417432	0.44369
4930578M01Rik	-2.18116	-1.26431	-1.4644
4930579F01Rik	3.96371	-1.74081	1.18116
4930579G18Rik	-0.144343	-1.26361	-0.304878
4930579G24Rik	0.521404	0.104701	0.271023
4930579K19Rik	1.9319	0.935814	1.44267
4930581F22Rik	0.779001	1.47553	0.614008
4930586N03Rik	0.457717	1.62594	0.292478
4930589L23Rik	-0.31819	-1.1632	-0.296835
4930590J08Rik	1.61776	1.48693	1.38287
4930591A17Rik	-0.292905	0.634952	0.199912
4930592C13Rik	0.878101	0.908612	0.285306
4930594C11Rik	0.0256205	0.302998	-0.98974
4930594M22Rik	0.588724	-0.036758	-0.0858029
4930595D18Rik	1.45403	1.20552	0.599517
4930596I21Rik	-1.1207	-2.58796	-0.974407
4930598F16Rik	-1.32387	-1.21931	-2.15037
4930599N23Rik	0.520318	2.62648	-0.296836
4931406B18Rik	3.10186	2.80284	1.57747
4931406C07Rik	0.361409	0.523911	0.448272
4931406H21Rik	0.277391	0.486625	-2.22372
4931406P16Rik	-0.203214	-0.323736	-0.276848
4931414P19Rik	0.182335	0.467325	0.451007
4931422A03Rik	-0.581932	-0.715985	-0.560591
4931428F04Rik	1.67606	2.37668	2.26443
4931428L18Rik	-0.733399	-0.369912	-0.586336
4931429L15Rik	3.07678	2.18026	1.5611
4931431C16Rik	0.397042	0.741781	1.40616
4931440F15Rik	0.647917	0.737064	0.51138
4931440J10Rik	-2.26835	-0.258325	-0.297529
4931440P22Rik	-0.781591	-1.45507	-0.233394
4932412D23Rik	1.80012	3.60381	4.25803
4932435O22Rik	5.53251	4.06542	4.46958
4932438A13Rik	0.377094	0.459098	0.482219
4932438H23Rik	4.16483	1.94781	2.7681
4932702P03Rik	1.91242	0.156446	0.701221
4933400A11Rik	0.653477	0.761395	0.444487
4933401D09Rik	4.39429	0.704194	2.56559
4933402E13Rik	-0.526743	-0.543285	-0.33552
4933402J07Rik	2.26987	1.20374	1.92741
4933404O12Rik	-0.983834	0.606737	0.773626
4933405D12Rik	0.452892	-0.475774	-0.508386
4933405L10Rik	2.0733	-0.579765	-0.21433
4933406C10Rik	2.17512	3.54021	1.7023
4933406J09Rik	0.394555	-0.672359	0.469086
4933407K13Rik	-1.09321	-1.99372	-1.73296
4933407L21Rik	4.49306	3.76127	3.1474
4933408J17Rik	-0.584985	-0.525954	0.818339
4933408N05Rik	-0.596013	2.91501	2.60282
4933409K07Rik	2.56264	2.59306	1.92247
4933411E08Rik	1.83195	1.19341	2.87909
4933411K16Rik	1.22762	0.803972	0.614777
4933412E12Rik	0.504699	1.0881	1.3683
4933413J09Rik	-0.361509	-1.47861	-1.29854
4933416M07Rik	-0.00412642	-0.341	-0.408786
4933417D19Rik	1.78874	2.71119	1.99475
4933417E11Rik	2.57856	2.57649	0
4933417G07Rik	-1.42174	0.65353	0.381921
4933417O13Rik	1.56397	2.60475	0.664954
4933421O10Rik	1.20306	0.142401	-0.684823
4933422A05Rik	0.398819	-0.379097	-0.41952
4933424G05Rik	0.738675	-1.12735	0.356495
4933424G06Rik	1.71777	0.617789	-0.661614
4933424L21Rik	2.81681	1.65581	4.26367
4933427D06Rik	2.6799	2.60582	3.16186
4933427D14Rik	0.107453	0.333035	0.0512457
4933427E11Rik	-1.1252	0.741771	-0.29422
4933428C19Rik	-1.81292	-1.15946	-0.296835
4933428G20Rik	-0.47119	0.418857	0.748814
4933430I17Rik	1.94177	1.53424	1.27777
4933431E20Rik	2.08845	1.7599	1.98611
4933432G23Rik	0.319915	-2.71337	0.664956
4933432I03Rik	2.89023	1.59003	1.92117
4933433G15Rik	0.186588	-0.508976	0.871882
4933433G19Rik	-1.51677	1.73107	0.967393
4933433H22Rik	0.812042	1.94965	1.87291
4933434E20Rik	-1.10937	-1.08904	-1.2005
4933438K21Rik	1.90214	1.77033	3.14901
4933439C10Rik	-1.25393	-0.90556	-0.951724
4933439K11Rik	3.27664	2.61627	2.62789
4933440J02Rik	0.611068	0.570141	0.512649
4933440M02Rik	0.803014	-0.239486	1.59744
5031425E22Rik	-1.57072	-2.14096	-1.92307
5031434C07Rik	0.888124	0	2.87996
5031434O11Rik	0.830321	0.947349	1.9812
5031439G07Rik	1.724	2.32077	2.20779
5033403F01Rik	1.79656	2.76581	1.92545
5033404E19Rik	-0.18549	-1.2783	-0.910723
5033406O09Rik	1.19378	0.677766	0.440154
5033417F24Rik	0.748195	0.997741	1.28931
5033428I22Rik	3.1963	0.704206	1.1866
5330411J11Rik	-1.28505	-1.47284	-1.55676
5330413P13Rik	0.27591	0.479074	3.18953
5330417C22Rik	3.6317	2.49214	2.9253
5430402O13Rik	-0.0931403	2.4454	3.18776
5430405H02Rik	0.583274	-0.179448	-0.191697
5430416N02Rik	-1.0012	-0.188823	-0.398977
5430425K12Rik	1.6191	1.60206	2.5623
5430431A17Rik	2.95037	2.63357	3.36693
5430440P10Rik	0.337665	1.33243	3.09615
5530601H04Rik	-0.654392	-0.520115	-0.496026
5730403I07Rik	1.98067	-0.254929	3.14491
5730405O15Rik	0.142824	-0.00170776	0.176564
5730408K05Rik	-1.91364	-2.36133	-2.12056
5730409E04Rik	-0.672207	-1.63804	-1.28735
5730416F02Rik	2.24723	0.704214	1.1783
5730420D15Rik	-0.219497	0.106294	0.531022
5730455P16Rik	-0.201316	-0.23833	-0.264744
5730480H06Rik	0.0552373	-0.3351	-0.0690455
5730507C01Rik	-0.713185	-0.878021	-0.838895
5730522E02Rik	-0.950233	-0.662816	-1.51947
5730596B20Rik	0.40498	0.704223	0.507485
5830408C22Rik	-1.786	-2.7002	1.56284
5830417I10Rik	-0.243105	-0.378505	-0.308638
5830418P13Rik	-0.247836	-0.665906	-0.614112
5830428M24Rik	2.33301	1.15731	1.87149
5830444B04Rik	0.979953	0.00716725	-0.660726
5830454E08Rik	-0.115912	-0.0612104	-0.852664
5930403L14Rik	-1.75928	-3.157	-3.54028
5930430L01Rik	1.27855	0.896967	1.30123
5930438M14Rik	-0.940538	0	2.55492
6030407O03Rik	-0.235829	-1.73937	0.664958
6030443J06Rik	-1.21788	-1.19975	-0.807847
6030458C11Rik	-0.63299	-0.575893	-0.545185
6030468B19Rik	3.93046	0.704214	1.55997
6230400D17Rik	-1.14717	-0.437484	-1.18709
6330403K07Rik	1.78129	1.80731	1.83217
6330409D20Rik	3.20847	3.36113	4.74752
6330410L21Rik	-1.38173	-0.832008	-0.957471
6330415G19Rik	0.521401	-0.262173	0.451302
6330418K02Rik	0.916447	0.86441	0.660669
6330549D23Rik	-0.562092	-1.34914	-0.784708
6430503K07Rik	-3.1433	-2.47862	-0.296836
6430548M08Rik	6.60239	6.47501	5.98135
6430550D23Rik	2.54876	1.7126	1.64845
6430562O15Rik	-0.743711	-1.25921	0.927768
6430571L13Rik	2.76418	2.95081	2.67314
6430628N08Rik	5.92932	2.6055	2.18653
6430710C18Rik	4.0463	2.59815	0.601606
6530402F18Rik	1.59671	-0.793102	-0.201295
6720468P15Rik	2.22681	3.6452	2.06412
6720483E21Rik	1.93482	0.544051	0.46655
6720489N17Rik	0.829813	0.555549	0.3906
6820408C15Rik	0.292667	0.493356	0.550666
6820431F20Rik	-0.988093	-0.818331	-0.980084
7420426K07Rik	0.554218	0.483201	-0.0313603
8030462N17Rik	-0.656154	-0.506502	-0.254682
8030474K03Rik	0.431656	0.472475	0.151049
8430423G03Rik	0.094705	0.0161777	-2.19131
8430426J06Rik	2.94749	0.627127	1.55211
8430429K09Rik	0.050061	0.293618	0.0748726
8430430B14Rik	-0.0171801	-1.32795	-0.568197
9030025P20Rik	-0.579241	-0.508257	-0.749865
9030404E10Rik	3.35709	2.40772	2.42642
9030612E09Rik	1.32892	0.757779	0.60231
9030624G23Rik	-0.179429	0.176906	-0.0654702
9030625G05Rik	2.07235	3.91505	4.73031
9130008F23Rik	-1.56263	-0.55654	-0.592896
9130015A21Rik	-0.248676	-1.15457	0.664956
9130019O22Rik	-0.0636947	0.243848	0.43571
9130023H24Rik	0.41706	0.764323	0.612644
9130024F11Rik	-2.05214	-0.740878	-1.88322
9130221H12Rik	1.8721	1.91834	1.78152
9130227L01Rik	-0.470065	0.704218	-0.295022
9130230L23Rik	1.47732	-0.0418379	0.790269
9130401M01Rik	-0.359169	-0.295641	-0.6963
9130409I23Rik	0.448354	2.18491	0.122133
9230009I02Rik	2.63775	0.704192	2.1524
9230102O04Rik	4.47959	-2.1159	-0.295797
9230105E05Rik	4.49673	3.33583	2.20645
9230112D13Rik	3.4472	4.17042	2.11973
9230112J17Rik	1.89174	1.56327	2.14323
9230114K14Rik	0.851983	0.163674	-0.0511539
9230116L04Rik	0.217581	-0.154874	0.28848
9230116N13Rik	-0.086683	-0.503063	0.351498
9230117E06Rik	0.596673	-0.257515	-0.296835
9330020H09Rik	-0.742879	-1.12474	-1.20785
9330102E08Rik	3.3267	3.10742	3.33802
9330104G04Rik	1.04174	1.38477	1.40021
9330133O14Rik	1.72092	1.33181	1.38745
9330136K24Rik	0.272138	-0.886649	-0.0895599
9330151L19Rik	0.377872	0.19197	0.189056
9330159F19Rik	-0.196061	-0.749139	-0.870357
9330159M07Rik	0.400983	0.772571	1.19917
9330162012Rik	1.32285	-2.26292	0.600148
9330175E14Rik	1.88176	1.63378	1.18305
9330182L06Rik	0.642154	0.814933	1.33078
9330182O14Rik	4.18873	-1.59439	0.664959
9330198I05Rik	3.09859	3.27155	2.9243
9430015G10Rik	-0.110164	-0.255267	-0.158251
9430018G01Rik	0.727218	0.91166	1.11809
9430021M05Rik	1.54212	0.742379	2.2871
9430037G07Rik	0.940701	1.17352	1.41458
9430038I01Rik	-0.409976	0.211834	0.0655207
9430041J12Rik	-0.438931	-0.131454	-0.518325
9430060I03Rik	-0.225231	0.803758	-0.0548676
9430065F17Rik	0.0725741	-0.00314277	0.117388
9430069I07Rik	-1.53604	2.15621	0.664959
9430083A17Rik	-0.259246	0.776918	-0.00681481
9430091E24Rik	0.86168	0.651141	1.23051
9530020I12Rik	-0.622663	0.470182	-3.15151
9530026P05Rik	1.24742	2.15429	1.7897
9530027J09Rik	1.17535	0.660377	1.00269
9530036O11Rik	2.15639	-1.73838	0
9530051G07Rik	0.710749	-0.319524	0.198466
9530052C20Rik	1.47552	3.18027	2.78485
9530052E02Rik	0.989429	-0.277773	-0.881126
9530053A07Rik	-0.489929	-0.871448	-0.736524
9530059O14Rik	2.73115	-0.651454	-0.298997
9530062K07Rik	0.613166	1.3404	0.971961
9530068E07Rik	-0.582049	-0.731301	-0.582909
9530077C05Rik	2.88368	2.10875	1.90789
9530080O11Rik	-0.533204	2.15175	1.18683
9530082P21Rik	2.18274	1.35036	1.03522
9530091C08Rik	1.70205	-0.257547	0.113449
9630013K17Rik	0.816809	1.74128	1.81874
9630028H03Rik	1.33567	0.954705	-1.02894
9630028I04Rik	0.333318	-1.09675	-0.465983
9830132P13Rik	2.92945	5.05542	4.7301
9830166K06Rik	2.89641	2.59089	2.40919
9930012K11Rik	0.636466	0.93543	0.768789
9930014A18Rik	-1.47079	-1.83906	-1.56493
9930021J03Rik	-0.0897477	-0.0485507	0.151096
9930104L06Rik	-0.199757	-0.0837664	-0.0991119
A030001D20Rik	2.0001	1.45256	1.2407
A130010J15Rik	-0.636009	-0.471822	-0.472728
A230001M10Rik	2.96807	1.9658	2.5654
A230009B12Rik	2.98064	0.482874	3.73021
A230020J21Rik	1.6502	3.43999	2.28868
A230028O05Rik	1.03126	-0.454393	-0.645038
A230051N06Rik	8.36325	2.80786	3.56748
A230056J06Rik	-0.63363	-1.26349	-0.295402
A230056P14Rik	-0.154705	1.54567	1.64805
A230070E04Rik	1.06198	1.43973	3.16251
A230072C01Rik	-0.505703	-0.112902	-0.157267
A230072E10Rik	-0.491879	0.0568317	0.188044
A230077H06Rik	0.696636	2.18558	0
A230083G16Rik	0.19429	-1.14448	0.664959
A230103J11Rik	-1.6658	-0.998604	-0.60856
A230107N01Rik	1.35887	1.81189	0.839954
A2m	-0.458348	0.0353951	-0.288453
A2ml1	1.93666	0.704208	0.664957
A330008L17Rik	2.70253	-0.771473	0.440303
A330009N23Rik	0.677626	0.415228	0.258358
A330015K06Rik	4.71755	0.303415	1.18406
A330023F24Rik	-0.0123686	-1.26534	-0.0380004
A330032B11Rik	1.23648	0.704187	-0.296834
A330033J07Rik	1.71689	3.39027	3.36848
A330035P11Rik	0.39053	0.469687	0.40665
A330041J22Rik	-0.450681	0.726096	-1.1119
A330048O09Rik	2.68341	1.74709	1.58005
A330069E16Rik	-0.174903	0.250149	-0.0915187
A330074K22Rik	2.93784	3.47723	4.19414
A330093E20Rik	0.318586	2.5882	0.664956
A3galt2	4.77672	5.36032	3.76761
A430005L14Rik	-0.684424	-0.162747	-0.413526
A430033K04Rik	1.4107	1.16836	0.83729
A430035B10Rik	0.954606	1.33358	2.2839
A430046D13Rik	0.774621	0.854781	0.408958
A430057M04Rik	-0.979914	-1.06809	-0.49349
A430078I02Rik	-1.79988	-0.255758	-2.73785
A430088P11Rik	1.25572	1.62057	1.56549
A430089I19Rik	-1.43121	-2.11026	-1.25863
A4galt	0.307166	0.0558385	0.359465
A530013C23Rik	2.36169	0.704215	0.664958
A530032D15Rik	1.94022	1.60529	1.5535
A530040E14Rik	-0.277272	-0.258723	-0.00690604
A530072M11Rik	2.12988	2.76183	2.64802
A530088E08Rik	3.4564	-1.1586	-2.73952
A630001G21Rik	-0.220285	-1.28901	-1.12683
A630001O12Rik	0.0186527	-1.73382	-0.296873
A630072M18Rik	-0.276186	-0.778873	-0.595436
A630075F10Rik	4.74828	6.06019	5.76979
A630077J23Rik	-2.29849	2.91976	0.0270904
A630089N07Rik	-0.135097	-0.644337	-0.510369
A630095N17Rik	-0.713203	-1.71782	-0.559432
A730013G03Rik	-0.235371	1.60486	-1.776
A730017L22Rik	2.53302	2.19319	2.08054
A730020E08Rik	1.95417	1.94373	0.291442
A730020M07Rik	1.32342	0.858768	0.0805432
A730035I17Rik	-0.235513	-3.11434	-0.293865
A730036I17Rik	-0.699763	-1.53289	-0.629001
A730043L09Rik	2.93898	2.55419	5.02086
A730056A06Rik	0.777282	0.668366	1.18667
A730063M14Rik	0.864812	0.230599	-0.610883
A730081D07Rik	-0.355539	-0.0932987	1.23979
A730082K24Rik	-0.789988	-0.720348	-1.39575
A730090N16Rik	0.766952	1.12659	0.579171
A730098A19Rik	2.05608	0.643659	1.56466
A830010M20Rik	0.345404	0.00130498	-0.0593394
A830018L16Rik	-0.46825	-1.15114	-0.662579
A830035O19Rik	-0.912393	-0.68141	-1.38482
A830036E02Rik	2.78624	0	1.5613
A830052D11Rik	0.937808	1.01111	2.22676
A830082K12Rik	-1.56311	-0.25755	-1.77433
A830082N09Rik	0.852663	1.14532	0.319639
A930001A20Rik	0.151771	1.25493	2.13927
A930001C03Rik	-1.09839	-1.37689	-2.31841
A930002C04Rik	4.09211	0	-0.296835
A930004D18Rik	-3.22732	-4.12696	-3.60902
A930005H10Rik	0.188612	-0.0664413	0.225275
A930006K02Rik	2.14766	2.05628	1.55087
A930007A09Rik	-0.393982	-1.19809	-1.0623
A930007I19Rik	0.231731	-0.300261	0.272812
A930012L18Rik	-0.962712	2.63562	-0.711858
A930013F10Rik	1.04281	0.827649	0.269249
A930015D03Rik	0.751556	1.0992	0.86701
A930016O22Rik	3.67243	3.36662	3.39794
A930017K11Rik	2.57641	0.856875	0.703266
A930017M01Rik	-1.11186	-1.21934	-0.296836
A930018P22Rik	0.962712	0.704198	-0.296835
A930024E05Rik	-2.53966	-2.94376	-3.13883
A930033H14Rik	0.0610455	-2.18372	0.924778
A930037H05Rik	-0.200239	-0.313236	-0.318652
AA413626	-0.827704	-1.49878	-1.03509
AA414768	-1.00964	-2.62097	-2.77265
AA465934	-0.353284	-0.0939466	-0.143734
AA467197	0	0.362896	0.0257831
AA543186	1.37485	1.39634	1.59931
AA543401	-1.70133	-0.257534	-1.18598
AA619741	1.66358	0.704223	0.664958
AA623943	-0.670295	-1.26432	-0.371301
AA792892	-0.246286	0	-1.19628
AA986860	2.32863	1.60486	1.26368
Aaas	0.157057	0.0653123	0.177555
Aacs	1.91076	1.79364	1.66921
Aadac	-0.851174	-1.90468	-3.29727
Aadat	0.890555	0.175944	0.703899
Aagab	0.0422498	0.398676	0.300006
Aak1	0.753635	0.261465	0.342914
Aamdc	1.62428	1.34208	1.47918
Aamp	-0.239668	-0.0600085	-0.088108
Aanat	-0.0100057	0.475081	0.438721
Aar2	-0.310889	-0.496115	-0.362763
Aard	-0.58634	-1.53847	-1.4498
Aars	-0.547083	-0.433546	-0.375416
Aars2	-0.560094	-0.521559	-0.608444
Aarsd1	-0.231363	0.0501363	-0.156408
Aasdh	-0.449241	-0.252221	-0.132411
Aasdhppt	-0.555921	-0.126156	-0.277466
Aass	-0.459726	1.10135	1.30016
Aatf	-0.436991	-0.357928	-0.713453
Aatk	1.95225	1.15543	1.48189
AB124611	4.11511	0.737261	1.0244
Abat	2.13338	2.26537	2.71808
Abca1	0.0768524	-0.328234	-0.152903
Abca12	-0.686579	-0.93411	-0.0500461
Abca13	-0.688005	-0.30482	-0.143609
Abca14	-0.477224	-2.57951	-2.19548
Abca15	0.977849	-1.16077	-0.0330337
Abca16	-0.243963	0.739619	-0.61796
Abca17	1.3702	0.465933	1.38538
Abca2	0.122158	-0.251931	-0.161319
Abca3	0.939846	0.432572	0.514164
Abca4	1.48414	2.28296	1.73732
Abca5	1.57423	2.49038	2.52841
Abca6	2.60594	1.13147	1.38711
Abca7	1.90326	2.81635	2.65933
Abca8a	-0.9762	1.65222	2.14865
Abca8b	1.05291	2.15012	3.00217
Abca9	0.37818	-0.263159	0.706201
Abcb10	0.170554	0.217821	0.39458
Abcb1a	-1.83214	-2.35571	-2.45433
Abcb1b	-0.74523	-1.03142	-0.90547
Abcb4	1.08645	1.05397	0.355086
Abcb5	0.26982	0.156328	1.05349
Abcb6	0.526049	0.539329	0.413294
Abcb7	-0.407978	-0.547754	-0.505883
Abcb8	-0.871856	-1.20694	-1.07051
Abcb9	5.44025	4.65718	4.49881
Abcc1	-0.127729	-0.0597114	0.17573
Abcc10	1.22276	1.60223	1.55121
Abcc12	-0.616715	-1.26791	0.698849
Abcc2	0.795125	0.791145	0.948922
Abcc3	1.71431	0.720234	0.5196
Abcc4	-0.508363	-0.790628	-0.492683
Abcc5	-0.199036	-0.301379	-0.185705
Abcc6	2.06076	1.37434	1.33674
Abcc8	1.74426	1.30308	1.80171
Abcc9	0.763142	-0.0963669	-0.0144902
Abcd1	1.01471	0.842479	0.806415
Abcd2	4.65296	3.16125	3.41557
Abcd3	-0.0396047	0.339328	0.369922
Abcd4	0.823598	1.03214	0.833194
Abce1	-0.659329	-0.9551	-0.962442
Abcf1	0.042001	0.264741	0.262395
Abcf2	-0.332962	-0.153876	-0.25072
Abcf3	0.27779	0.222883	0.14848
Abcg1	1.74182	2.45657	2.6119
Abcg2	-0.763404	-0.609937	-0.532958
Abcg3	0.0963214	0.924587	0.518412
Abcg4	3.30246	2.14383	2.52856
Abcg5	3.85794	1.6408	2.40705
Abcg8	6.42401	2.40593	4.84776
Abhd1	0.804246	0.585422	0.878338
Abhd10	-0.838973	-0.673124	-0.508024
Abhd11	-0.576014	-0.327366	-0.273068
Abhd11os	-0.128439	-0.172398	0.0712052
Abhd12	0.210074	0.651481	0.790369
Abhd12b	4.07856	1.33545	3.14877
Abhd13	-0.448673	-0.4145	-0.378607
Abhd14a	0.0253623	0.0807721	0.0889526
Abhd14b	1.00231	1.62139	1.74193
Abhd15	3.28006	2.42594	2.83446
Abhd16a	-0.991852	-0.254735	-0.468605
Abhd16b	1.63841	3.20667	3.02491
Abhd17a	0.747161	1.24293	1.06971
Abhd17b	-0.120303	0.0395568	0.160449
Abhd17c	-1.00571	-1.25984	-1.08896
Abhd18	2.89171	2.41472	3.18321
Abhd2	0.948777	1.01174	1.077
Abhd3	2.86411	3.54269	3.48643
Abhd4	0.408338	-0.208885	-0.314551
Abhd5	0.0412457	-0.1694	-0.0669945
Abhd6	0.60963	0.536249	0.592779
Abhd8	1.95983	1.77806	1.83307
Abi1	-0.146963	0.0395093	0.0960527
Abi2	-0.249824	0.155672	0.254215
Abi3	1.49963	0.758905	0.551483
Abi3bp	-0.415866	-0.937375	0.5095
Abitram	0.738577	0.120861	0.260256
Abl1	0.174561	-0.266081	-0.337428
Abl2	-0.87106	-0.961804	-0.734656
Ablim1	1.70158	2.5888	2.65253
Ablim2	4.39423	3.21864	3.00965
Ablim3	3.00104	1.8972	1.97735
Abo	0.0937928	0.204697	0.348401
Abr	-0.152087	-0.244608	-0.0698672
Abra	-0.393982	0	-0.296836
Abracl	-0.473039	-0.87233	-0.827547
Abraxas1	-0.541955	-0.580526	-0.603518
Abraxas2	0.0302354	-0.185402	-0.169922
Abt1	-0.172807	0.224839	0.107385
Abtb1	0.868354	0.884687	0.886918
Abtb2	1.55031	1.87021	1.77497
Acaa1a	-0.0045178	0.511508	0.256622
Acaa1b	1.61266	1.67764	1.22653
Acaa2	0.476318	0.933677	0.525465
Acaca	-0.156467	-0.00799825	-0.0793766
Acacb	0.866303	0.100802	0.259511
Acad10	0.792279	0.304655	0.386443
Acad11	1.13241	1.23699	1.21016
Acad12	0.780859	0.592445	0.500923
Acad8	-0.170764	-0.17328	-0.268361
Acad9	-0.23178	0.00795828	-0.0179127
Acadl	-0.267362	0.197355	-0.0998108
Acadm	-0.0710457	0.640447	0.372523
Acads	0.195908	0.73553	0.64681
Acadsb	0.469841	0.992384	0.875541
Acadvl	0.432109	0.799165	0.564972
Acan	1.2504	0.565418	0.0495158
Acap1	0.0205511	1.23743	1.18404
Acap2	0.753508	0.6182	0.666691
Acap3	1.45521	2.13451	2.2178
Acat1	0.396303	0.429489	0.367975
Acat2	0.0223322	0.178092	0.268954
Acat3	0.297565	0.57918	0.410676
Acbd3	0.119109	0.206203	0.119183
Acbd4	1.83985	1.46785	1.29455
Acbd5	0.105126	0.456117	0.295546
Acbd6	-0.402164	-0.725903	-0.758856
Acbd7	1.5562	2.69109	2.45233
Accs	0.953369	0.474637	0.509281
Accsl	-1.35922	-1.48282	-1.30225
Acd	0.93065	0.968837	0.888827
Ace	2.76221	1.66357	1.40369
Ace2	0.600729	0.704219	-1.77442
Acer1	4.18907	3.79724	3.37538
Acer2	-0.174096	-1.16653	-0.966772
Acer3	0.0555396	-0.155217	-0.0793237
Ache	4.66682	2.50172	2.59941
Acin1	-0.78884	-0.978508	-1.02268
Ackr1	4.67416	5.19853	7.09932
Ackr2	2.19774	3.64405	2.38156
Ackr3	-0.150613	-0.165419	0.129176
Ackr4	-3.36921	-2.67319	-0.289967
Acly	0.178078	0.595447	0.56642
Acmsd	-0.82804	0.704228	-1.25863
Acnat1	0.418064	0.157364	0.342232
Aco1	0.563949	0.919503	0.931496
Aco2	-0.178206	0.0180489	-0.0534386
Acot1	-0.48191	-0.466756	-0.155958
Acot10	-0.465663	-0.634573	-0.514297
Acot11	2.39887	1.63576	1.75249
Acot12	3.11364	-0.257523	-0.296835
Acot13	0.6912	0.903381	0.637239
Acot2	-0.848137	-1.13323	-0.595487
Acot3	0.425268	1.86624	2.54319
Acot4	-0.940399	-0.256442	1.62763
Acot5	3.41776	3.08796	1.92084
Acot6	-0.55838	-0.821997	-0.418695
Acot7	0.418981	0.738046	0.787416
Acot8	0.800666	1.0415	0.862905
Acot9	-0.403962	-0.484601	-0.471849
Acox1	1.55376	1.71365	1.68705
Acox2	0.373793	2.6035	0.70475
Acox3	1.04998	0.664645	0.867997
Acoxl	-0.146781	0.324369	0.116482
Acp1	-0.402406	-0.280013	-0.268329
Acp2	-1.00999	-1.59743	-1.4309
Acp4	0.257252	1.21732	-0.296836
Acp5	0.385293	-0.496471	-0.318076
Acp6	-0.786261	-1.32366	-1.13712
Acp7	1.86746	0.740808	0.828422
Acpp	2.31675	2.30483	2.29044
Acr	2.52358	4.0515	0.29066
Acrbp	0.847818	0.320476	0.722538
Acsbg1	-0.0313716	0.341432	0.235898
Acsbg2	-0.194416	-0.529206	-0.483679
Acsbg3	-1.55832	-1.5796	-1.58565
Acsf2	1.65692	1.08134	1.27021
Acsf3	-0.356218	-0.791942	-0.727065
Acsl1	0.901843	1.31679	1.38191
Acsl3	0.252328	0.794653	0.63729
Acsl4	0.24966	0.446158	0.424954
Acsl5	-1.11553	-1.33614	-1.1918
Acsl6	0.215444	-0.583832	-0.519947
Acsm3	2.26128	3.21861	4.02039
Acss1	0.507275	1.46379	1.52156
Acss2	2.38778	2.56634	2.67281
Acss2os	2.96008	2.16894	3.1476
Acss3	1.50201	0.543541	-0.707155
Acta1	0.273346	1.30488	0.559888
Acta2	-0.0125412	-0.702722	0.879663
Actb	-0.185829	-0.42383	-0.460495
Actc1	-1.08942	0.620317	-0.868853
Acte1	0.610998	1.56442	1.5614
Actg1	-0.295245	-0.599092	-0.423038
Actg2	0.49326	-0.410515	-1.08673
Actl10	-0.178376	-2.69781	-0.878148
Actl6a	-0.669939	-0.7776	-0.730984
Actl6b	6.45153	4.48294	4.60999
Actl7a	0.715476	0.704177	0.664954
Actl7b	1.45646	0.893338	1.56739
Actn1	-0.179564	0.223786	0.150276
Actn2	0.836213	2.03569	1.98208
Actn3	0.297379	0.801432	0.51958
Actn4	-0.221849	-0.222181	-0.283025
Actr10	0.166461	0.430791	0.484253
Actr1a	0.0249627	0.0943334	0.0823775
Actr1b	0.0445883	0.376498	0.380362
Actr2	-0.224678	-0.0863152	-0.102528
Actr3	-0.571382	-0.7614	-0.774745
Actr3b	-0.0924204	0.557922	0.479791
Actr5	-0.105645	0.296266	0.035103
Actr6	0.123325	0.604836	0.407523
Actr8	-0.827002	-0.858311	-0.82112
Actrt2	2.18213	0.617523	0.664958
Actrt3	2.1358	1.24567	0.965711
Acvr1	-0.152034	-0.531946	-0.198137
Acvr1b	0.197627	-0.462082	-0.338836
Acvr1c	2.06365	2.619	1.59436
Acvr2a	-0.439616	-0.290408	-0.120672
Acvr2b	-0.725388	-1.2175	-0.978141
Acvrl1	2.66196	-0.167853	0.0100934
Acy1	0.207725	0.354408	0.268872
Acy3	1.42532	0.775386	0.674007
Acyp1	-0.0660133	0.0102998	0.0505788
Acyp2	-0.733058	-0.445095	-0.910783
Ada	0.603971	0.539093	0.365086
Adad1	-0.24628	-0.260756	0.0230729
Adad2	-0.430242	-0.578997	-0.796952
Adal	-0.260761	-0.589814	-0.538935
Adam10	0.655811	0.230355	0.20339
Adam11	2.62666	1.28842	0.998711
Adam12	-0.138279	0.911295	2.61052
Adam15	1.21675	0.797451	0.785775
Adam17	0.0415495	0.327698	0.305751
Adam18	2.65321	1.60743	1.5626
Adam19	-0.478795	-0.312355	0.155863
Adam1a	0.0261888	-0.217026	-0.388993
Adam1b	1.66267	0	0.664958
Adam2	1.49067	2.20063	1.3474
Adam21	1.20922	0.107882	-0.809564
Adam22	0.367223	0.137499	0.301105
Adam23	0.00636277	-1.0931	-0.889531
Adam25	0.346072	0	2.14202
Adam3	1.69941	3.17984	1.17677
Adam30	1.64772	0.751993	-0.710885
Adam32	1.99094	1.2398	1.44995
Adam33	1.49637	0.0193317	0.387585
Adam4	0.507852	-0.177015	-1.12715
Adam5	0.532464	0.704226	3.73234
Adam8	1.5605	1.456	1.16067
Adam9	0.678041	0.730756	0.539505
Adamts1	-1.62365	-2.49683	-1.89451
Adamts10	-0.133281	-0.265096	-0.296466
Adamts12	0.188722	1.60356	1.28756
Adamts13	1.46496	-0.72431	-0.295025
Adamts14	-0.52237	-0.35899	-0.291703
Adamts15	1.08152	1.63724	1.18735
Adamts16	3.29906	2.066	2.28596
Adamts17	1.54197	0.484386	0.610114
Adamts18	2.84418	2.07159	3.14809
Adamts19	-0.0767494	1.22386	0.951355
Adamts2	0.743494	-0.461756	0.213084
Adamts20	2.26311	2.50144	2.1066
Adamts3	0.358335	0.333789	-0.668104
Adamts4	-0.194077	-0.280676	-0.293888
Adamts5	0.354504	1.40546	2.28865
Adamts6	1.07054	2.43135	2.33787
Adamts7	0.195628	0.170773	0.0900973
Adamts8	-0.719494	-1.76602	-1.38084
Adamts9	0.177802	-0.68058	-0.665012
Adamtsl1	0.915268	1.16842	1.8239
Adamtsl3	0.342644	0.860775	1.44158
Adamtsl4	1.43482	0.459501	0.829029
Adamtsl5	1.0354	0.439164	0.636703
Adap1	-1.15811	-1.0518	-0.849315
Adap2	1.67631	3.4125	3.73225
Adar	-0.078484	-0.0692042	0.00627689
Adarb1	1.05493	0.882692	0.771646
Adarb2	0.629754	-2.10927	-2.99717
Adat1	-0.65293	-0.776762	-0.576773
Adat2	-0.631052	-0.780857	-0.811687
Adat3	-1.40595	-1.47284	-1.31141
Adck1	-0.710588	-0.636849	-0.561131
Adck2	1.53926	1.34554	1.49391
Adck5	0.182501	0.392829	0.087443
Adcy1	-0.449824	-1.40952	-1.25468
Adcy10	1.04604	0.0211321	-0.925912
Adcy2	-0.261901	-1.28823	-1.297
Adcy3	0.343371	0.336289	0.349576
Adcy4	3.42943	2.56825	2.81934
Adcy5	0.581185	0.0148111	0.448961
Adcy6	1.01509	0.553911	0.685804
Adcy7	0.560073	-0.195268	-0.0659814
Adcy8	1.38905	2.6027	0.698723
Adcy9	0.961252	0.833876	0.889785
Adcyap1	0.440473	0.10387	-0.245825
Adcyap1r1	0.30711	-0.228018	-0.0378975
Add1	0.0844908	0.283615	0.284915
Add2	2.81707	3.11952	2.66377
Add3	1.45175	1.72323	1.70615
Adgb	1.90442	1.61272	1.18881
Adgra1	0.45742	1.6037	1.17951
Adgra2	0.328573	0.263415	0.47469
Adgra3	-0.648243	-0.921771	-0.82403
Adgrb1	-0.0504618	-1.46609	-1.38309
Adgrb2	1.03422	2.04075	2.20008
Adgrb3	0.153182	0.97208	1.28866
Adgrd1	0.531737	0.274823	1.05047
Adgre1	4.26185	2.58514	0
Adgre4	2.23629	-2.74069	-1.62205
Adgre5	-0.266177	-0.579954	-0.486293
Adgrf1	2.32284	1.53089	1.92217
Adgrf2	1.03125	2.06675	0.533222
Adgrf3	0.844211	1.74155	0.394064
Adgrf4	1.38053	0.747833	1.00232
Adgrf5	0.00326263	-0.674456	0.50737
Adgrg1	0.914679	1.46391	1.50996
Adgrg2	0.267887	-1.00637	-0.71989
Adgrg3	3.1558	4.16668	2.61179
Adgrg4	0.0103872	-1.1523	-1.19324
Adgrg5	-1.01884	1.91251	0.186959
Adgrg6	-0.406543	-0.632973	-0.720615
Adgrg7	-0.246284	0.682792	1.55997
Adgrl1	-0.44263	-0.203763	-0.0695098
Adgrl2	-0.982521	-1.3495	-1.14207
Adgrl3	-0.0218414	-0.472745	-0.0690264
Adgrl4	1.35186	-1.21933	-0.708408
Adgrv1	1.58888	0.73319	0.544947
Adh1	1.19343	-0.257525	-2.14424
Adh4	-0.313325	1.23469	-0.301956
Adh5	-0.434962	-0.191958	-0.383914
Adh7	0.652436	1.91409	3.02375
Adhfe1	1.1043	1.43721	1.66804
Adi1	-0.514547	-0.519147	-0.539842
Adig	3.22243	3.41241	3.7339
Adipoq	-0.304334	0.487829	1.04411
Adipor1	-0.0282232	0.105013	0.176485
Adipor2	-0.0407922	0.13675	0.344484
Adk	-0.134046	0.224468	0.0754934
Adm	2.77542	2.81181	3.02892
Adm2	-0.497594	0.743591	0.917257
Adnp	-2.10333	-2.19621	-2.11452
Adnp2	-0.655573	-0.403059	-0.214234
Ado	0.787008	-1.58967	-1.29659
Adora1	3.8577	0.981867	0.516059
Adora2a	1.45507	0.128842	0.609937
Adora2b	1.18933	1.36475	1.76723
Adpgk	-0.499362	-0.011189	-0.0072559
Adprh	-0.565615	-0.454558	-0.477487
Adprhl1	1.74794	1.41773	0.466615
Adprhl2	-0.330046	-0.262559	-0.341246
Adprm	-0.28842	-0.273387	-0.0267208
Adra1a	1.35743	-1.26105	-1.14436
Adra1d	0.279535	0.424558	-0.295822
Adra2a	1.10659	-0.613725	1.13012
Adra2b	3.50705	1.9414	1.8569
Adra2c	-0.0170419	-0.842953	-2.03244
Adrb1	1.15524	-0.251	-0.703026
Adrb2	1.85364	1.88827	1.72049
Adrb3	-0.634196	-0.884647	-0.661102
Adrm1	-0.801288	-0.716204	-0.955448
Adsl	-0.685956	-0.436916	-0.58912
Adss	-0.62992	-0.823576	-0.732827
Adssl1	2.7171	1.80666	1.94549
Adtrp	0.478595	0.857414	-0.296718
Aebp1	0.0378993	-0.476579	-0.527527
Aebp2	-1.41298	-1.60009	-1.74266
Aen	-1.38011	-1.74396	-1.83087
AF067063	-0.459575	0.704215	0.607449
AF357399	-1.14716	-0.52986	-0.353202
Afap1	0.862771	1.0583	1.03208
Afap1l1	0.655242	0.850926	0.987046
Afap1l2	0.910381	1.40955	0.979984
Afdn	-0.59121	-0.519563	-0.510807
Aff1	0.0607196	-0.327791	-0.207368
Aff2	0.297921	-0.496971	-1.01404
Aff3	0.456436	-0.451693	-0.290413
Aff4	-0.403613	-0.578904	-0.572011
Afg1l	-0.937569	-1.31105	-1.21227
Afg3l1	-0.593962	-0.674005	-0.62456
Afg3l2	0.0515852	0.515533	0.446212
Afmid	1.63579	0.602149	0.396946
Afp	2.60826	0.349868	0.299181
Aftph	0.280601	0.527228	0.480375
Aga	-0.859657	-0.329154	-0.581605
Agap1	0.278192	0.30448	0.382302
Agap2	1.89262	1.56763	1.78261
Agap3	-0.167787	-0.279463	-0.337591
Agbl2	1.74306	0.78978	0.773546
Agbl3	1.42184	1.744	1.19755
Agbl4	3.45783	-1.21933	0.596287
Agbl5	-0.410103	-0.831314	-0.51873
Agfg1	-0.516125	-0.727711	-0.526233
Agfg2	2.0862	2.24784	2.29966
Aggf1	-0.240207	0.218768	-0.0603663
Agk	-0.947631	-0.948573	-0.965484
Agl	1.30775	1.17307	1.21651
Agmat	0.830272	1.70063	1.07056
Ago1	-0.728134	-0.787729	-0.492255
Ago2	-0.731036	-1.88484	-1.60378
Ago3	1.04383	0.601172	0.655907
Ago4	3.34785	3.02794	3.18433
Agpat1	0.487032	1.66628	0.501064
Agpat2	-0.778359	-1.27488	-1.00317
Agpat3	-0.383328	-0.852034	-0.59825
Agpat4	-0.14324	-0.207923	-0.210964
Agpat5	-0.239136	0.1051	0.0392644
Agps	-0.219822	-0.0325816	-0.0195538
Agrn	-0.48067	-0.526519	-0.507989
Agrp	0.00525955	-0.185761	-0.0725956
Agt	0.998229	1.59091	1.92116
Agtpbp1	0.098591	-0.658632	-0.634024
Agtr1a	2.21609	1.98401	1.94861
Agtr1b	2.1635	-0.516621	2.18464
Agtrap	-0.789	-1.25083	-1.10083
Agxt	3.2187	-2.69813	0.187502
Ahctf1	-1.04423	-1.14139	-1.14759
Ahcy	-0.608015	-0.317338	-0.248706
Ahcyl1	-0.25611	-0.134368	-0.115657
Ahcyl2	0.262168	0.299203	0.257734
Ahdc1	-1.27451	-1.41734	-1.27076
Ahi1	1.12881	1.28035	1.20051
Ahnak	-0.504519	-1.83586	-2.05102
Ahr	0.277117	1.62338	1.75713
Ahrr	0.982883	-0.414112	0.0515251
Ahsa1	-0.657622	-0.517478	-0.598484
Ahsa2	-0.442854	-0.313517	-0.682369
Ahsg	-0.773506	-1.08493	-0.82934
AI182371	0.456048	-0.61948	-0.182665
AI197445	2.31308	2.87247	2.40471
AI413582	1.21472	2.214	2.55482
AI427809	-0.903015	-1.60068	-1.33504
AI450353	-0.670076	0.00930856	-0.332851
AI463170	-1.71325	1.961	-1.30128
AI467606	0.240873	-0.28663	-0.239486
AI504432	0.210726	-0.388076	-0.605821
AI506816	-1.15171	-0.529898	-0.382723
AI507597	2.23518	0.151662	3.72976
AI593442	0.587439	3.91238	3.92254
AI597479	0.383883	0.502603	0.458249
AI646519	-0.853868	-2.11206	1.56114
AI661453	-0.160964	-1.0679	-1.01382
AI662270	-0.903113	-1.26285	-1.2868
AI837181	-0.701679	-1.09471	-0.946029
AI839979	1.97586	-1.58262	-1.88155
AI847159	-0.596423	-1.74477	-1.88248
AI854703	0.679279	-0.740042	-0.416221
AI987944	0.558364	0.606717	0.451859
Aicda	2.20186	2.39107	2.25262
Aida	0.228507	0.304767	0.240959
Aif1l	0.377082	0.260801	0.648317
Aifm1	-0.11275	0.315495	0.203582
Aifm2	1.33909	1.15128	1.05029
Aifm3	1.74206	1.76142	1.55846
Aig1	0.556304	1.03039	0.835929
Aim2	-1.02847	-0.409102	-0.656449
Aimp1	-0.0823437	0.274366	-0.115437
Aimp2	-0.680385	-0.632529	-0.484902
Aip	-0.613294	-1.14059	-0.605641
Aipl1	1.86577	1.39846	1.18862
Aire	-1.40526	-2.18849	-2.19285
Airn	1.14469	1.59484	-2.51553
Ajap1	1.42454	-0.577518	-0.323806
Ajm1	-0.193935	0.273933	0.199084
Ajuba	-2.76724	-2.52655	-2.34049
Ak1	-0.692367	-1.19233	-1.23566
Ak2	-0.159919	0.181298	0.0194341
Ak3	-0.404565	-0.633202	-0.499536
Ak4	-1.34224	-2.13925	-1.90959
Ak5	0.331432	0.627382	1.38961
Ak6	-0.396898	-0.296647	-0.493856
Ak7	0.0932175	-0.209937	-0.17132
Ak8	1.18655	0.635812	0.592474
Ak9	1.27991	0.815467	0.800922
Akain1	5.91647	4.54026	4.12314
Akap1	-0.00336042	-0.0548629	-0.122115
Akap10	-0.784009	-0.686186	-0.721741
Akap11	0.515435	0.730869	0.85336
Akap12	0.252632	0.243811	0.0925682
Akap13	0.0740165	-0.00694445	0.13079
Akap14	3.64636	2.5979	2.14586
Akap17b	0.0277658	0.118616	0.113419
Akap2	1.48374	-2.15364	-2.19323
Akap3	2.21648	1.33255	1.59589
Akap5	1.86425	2.50873	2.39883
Akap6	2.03479	2.96265	5.01705
Akap7	-0.420803	-0.411368	-0.417362
Akap8	-1.41031	-1.35204	-1.34674
Akap8l	0.0390307	0.66599	0.315907
Akap9	-0.309535	-0.565813	-0.901349
Akip1	-0.475646	-0.444517	-0.648075
Akirin1	0.474613	0.635485	0.532584
Akirin2	-1.33131	-1.18855	-1.21299
Akna	0.719405	0.977946	0.884908
Akp3	0.587488	0.733664	4.02223
Akr1a1	-0.313113	-0.31115	-0.300489
Akr1b10	-0.0993753	-0.319081	-0.389613
Akr1b7	1.56824	1.643	2.00379
Akr1b8	0.373479	0.0317039	0.0199932
Akr1c12	-1.50715	-0.168089	0.106733
Akr1c13	-0.658211	0.0301176	0.0244973
Akr1c14	0.975525	0.899675	1.00928
Akr1c18	-0.415559	0.785895	0.24044
Akr1c19	-2.4343	-0.984556	-0.0348239
Akr1c21	-1.30108	-1.00056	-1.29667
Akr1cl	0.504035	0.00375513	1.05719
Akr1e1	-0.30851	-0.26621	-0.44297
Akr7a5	0.676309	0.904693	0.858514
Akt1	-0.66962	-0.731621	-0.785331
Akt1s1	-1.99298	-1.87695	-1.90331
Akt2	-0.950039	-1.18998	-1.22213
Akt3	-0.443308	-0.931051	-0.874754
Aktip	0.707197	1.02085	1.01978
Alad	0.0922637	0.201363	0.179358
Alas1	0.776438	0.892629	1.07116
Alas2	1.68911	2.06367	2.61024
Albfm1	4.11167	3.29741	4.22697
Alcam	1.17645	1.29041	1.3395
Aldh16a1	-0.689999	-0.68842	-0.7303
Aldh18a1	0.026745	0.263215	0.338607
Aldh1a1	0.968221	0.913065	1.13647
Aldh1a2	0.871715	1.49545	1.59663
Aldh1a3	3.24829	2.4698	2.48249
Aldh1a7	1.03804	1.91061	1.02447
Aldh1b1	1.85637	2.28292	2.21913
Aldh1l1	1.55125	1.39193	0.814449
Aldh1l2	2.58447	2.51835	2.38836
Aldh2	0.120141	0.0865979	0.141555
Aldh3a1	0.204084	1.94276	2.2221
Aldh3a2	0.569503	0.831735	0.919337
Aldh3b1	0.679976	0.0209367	-0.0803254
Aldh3b2	1.46028	1.37813	2.84621
Aldh3b3	4.75334	4.50339	4.26176
Aldh4a1	0.953353	1.48309	1.28115
Aldh5a1	0.741857	0.438031	0.339245
Aldh6a1	1.40292	1.65147	1.74868
Aldh7a1	0.317632	0.836659	0.654685
Aldh8a1	3.13116	0.554738	1.46788
Aldh9a1	-0.151396	-0.0307598	0.0572941
Aldoa	-0.392917	-0.539382	-0.385162
Aldoart1	-0.458104	-0.127745	-0.380123
Aldoart2	0.540468	1.49792	0.199103
Aldoc	1.09361	1.3079	1.37454
Alg1	0.216898	0.264881	0.256937
Alg10b	-0.593501	-0.755661	-0.538344
Alg11	0.259163	0.191341	0.337511
Alg12	0.52927	0.541127	0.414444
Alg13	-0.882704	-0.603349	-0.491236
Alg14	0.353419	0.705876	0.575885
Alg2	-0.262728	0.065173	0.186625
Alg3	-0.575722	-1.13261	-0.600726
Alg5	-0.435568	-0.123905	-0.158019
Alg6	0.0967044	-0.41517	0.0493394
Alg8	-0.130745	-0.983354	-0.577114
Alg9	-0.360125	-0.846831	-0.505546
Alk	1.79879	1.65714	2.09496
Alkal1	2.9352	1.60324	-0.296836
Alkal2	2.41496	-0.987985	-3.4783
Alkbh1	-2.43343	-2.45548	-2.53118
Alkbh2	-0.912031	-1.06095	-1.04165
Alkbh3	-0.22644	-0.541055	-0.418081
Alkbh4	0.401072	0.571003	0.446806
Alkbh5	-0.43558	-0.393456	-0.341768
Alkbh6	0.559079	0.651955	0.727583
Alkbh7	-0.183685	0.023957	-0.062897
Alkbh8	-0.969981	-1.07938	-1.03623
Allc	2.44399	0.704176	-1.1807
Alms1	0.217607	0.237066	0.30506
Alms1-ps2	-0.026285	0.325269	1.16274
Alox12	0.557563	0.8137	-0.1981
Alox12b	3.70074	2.78016	3.10553
Alox12e	0.580655	1.21463	4.02152
Alox15	2.19637	2.69835	2.4702
Alox5	0.501756	-0.13837	-0.224617
Alox5ap	0.820764	0.571831	0.825704
Alox8	3.58571	2.84999	3.87304
Aloxe3	2.24807	2.81104	2.30991
Alpk1	1.43815	1.97003	1.13407
Alpk2	0.185533	0	0.664957
Alpk3	-0.338982	-1.93849	-1.68039
Alpl	-0.245768	-0.235711	-0.0217081
Alppl2	0.777704	1.20751	1.75522
Als2	0.678608	0.987937	0.914117
Als2cl	0.877806	0.474388	0.297473
Alx1	-1.03879	-1.93982	-0.90547
Alx3	0.286241	-1.27132	-1.5488
Alx4	-0.542789	-2.42592	-4.15352
Alyref	-0.621866	-1.0952	-1.41279
Alyref2	-0.186024	-0.142637	-0.568211
Amacr	-0.0698502	0.369775	0.101159
Ambra1	-0.548671	-0.480537	-0.433593
Amdhd1	0.513348	0.31923	0.241705
Amdhd2	-0.286028	-0.58958	-0.44393
Amer1	0.0661646	0.474564	0.395279
Amer2	2.0622	2.39332	1.95929
Amer3	7.21364	5.45367	6.61392
Amfr	-0.557068	-1.0351	-0.935786
Amh	-0.424129	0.928073	0.801589
Amhr2	0.477408	-0.199033	-0.200172
Amigo1	1.16694	0.411646	0.716322
Amigo2	-0.197036	-1.32082	-0.794826
Amigo3	2.02441	2.88928	2.97548
Ammecr1	-0.446429	-0.962454	-1.02894
Ammecr1l	-0.745722	-1.01943	-0.93652
Amn	0.377706	0.0781999	-0.383039
Amn1	0.199934	-0.0693672	0.70361
Amot	0.510241	0.449893	0.0461246
Amotl1	-0.776971	-0.886054	-0.901628
Amotl2	-1.34598	-1.10556	-1.21857
Ampd1	1.49844	1.24374	0.804846
Ampd2	-0.164092	-0.117702	0.00795096
Ampd3	0.568491	-0.299516	-0.0790724
Amph	0.386983	0.463748	0.264164
Amt	-0.335818	-0.076245	-0.140311
Amy1	2.95823	2.23962	2.61008
Amz1	0.685488	-0.466448	-0.817704
Amz2	0.293989	0.330754	0.366605
Anapc1	-0.633266	-1.01999	-0.93878
Anapc10	0.058116	0.412818	0.172123
Anapc11	-0.311971	-0.394347	-0.268245
Anapc13	-0.318763	0.0170249	-0.416467
Anapc15	-0.838462	-0.736209	-0.813875
Anapc16	-0.488183	-0.490224	-0.5478
Anapc2	0.00597938	0.233176	0.103837
Anapc4	-0.0769402	0.0236783	0.0189411
Anapc5	-0.385857	-0.124279	-0.205342
Anapc7	-0.128642	0.125328	0.0242896
Ang	-0.300653	-0.000694361	-0.0729542
Ang2	-1.4753	-1.21933	-1.25863
Angel1	0.718769	0.596263	0.770801
Angel2	-0.769067	-1.11532	-0.875151
Angpt1	0.0907151	3.12839	1.08424
Angpt2	-1.96733	-2.17376	-1.84765
Angpt4	0.745347	-0.253421	3.68553
Angptl1	4.02847	3.41077	3.72696
Angptl2	2.23235	1.6094	1.91157
Angptl4	-1.91068	-1.70259	-2.08287
Angptl6	0.251012	0.256956	0.50861
Ank	0.0821529	0.0515078	0.134016
Ank1	1.72672	0.350135	-0.05475
Ank2	0.342403	0.913423	0.972318
Ank3	1.30334	1.64688	1.56386
Ankar	-1.26453	1.95529	-1.29756
Ankdd1a	5.67361	1.95146	2.1813
Ankdd1b	2.87696	-0.604522	-1.67367
Ankef1	1.74804	2.55436	1.38189
Ankfy1	0.139981	0.216621	0.284034
Ankhd1	0.434755	0.157539	0.356082
Ankib1	0.0101937	0.0783083	0.0422345
Ankk1	2.65354	3.13558	3.92083
Ankle1	-0.629508	-0.460871	-0.571007
Ankle2	-0.784506	-0.601684	-0.608474
Ankmy1	2.6673	2.28757	3.07634
Ankmy2	-0.416578	-0.270993	-0.301803
Ankra2	0.573017	0.736232	0.646937
Ankrd1	-2.10433	0.197343	0.127817
Ankrd10	-0.8851	-0.753501	-0.713857
Ankrd11	-0.600907	-0.15798	-0.409329
Ankrd12	2.15709	1.55536	1.12391
Ankrd13a	0.629911	1.01859	1.19669
Ankrd13b	0.221328	0.528232	0.509812
Ankrd13c	-0.512151	-0.445271	-0.676019
Ankrd13d	1.68468	1.54237	1.56557
Ankrd16	-0.255231	-0.230757	-0.238849
Ankrd17	-0.419415	-0.620659	-0.386188
Ankrd2	2.06544	0.9971	3.16468
Ankrd22	-0.316578	2.18264	0.702138
Ankrd23	1.97187	1.78805	1.50205
Ankrd24	0.971526	0.741788	0.77539
Ankrd26	-0.151759	0.147986	-0.144379
Ankrd27	0.330043	0.569114	0.605071
Ankrd28	-0.480858	-0.307008	-0.332752
Ankrd29	2.13466	2.32749	2.04979
Ankrd31	0.671474	0.5326	0.557787
Ankrd33b	0.0710018	-0.765719	-1.03939
Ankrd34a	0.309638	-1.01225	-0.373822
Ankrd34b	3.82399	3.17458	3.54242
Ankrd34c	6.70973	4.38954	3.36445
Ankrd35	2.26681	0.335513	-0.0614432
Ankrd36	2.65115	1.23958	2.97758
Ankrd37	0.0915242	0.175643	0.212878
Ankrd39	0.935036	0.697819	0.449678
Ankrd40	-0.0291107	-0.118294	-0.0478594
Ankrd42	1.80362	2.16135	1.83189
Ankrd44	0.773582	-0.386039	-0.190652
Ankrd45	-0.100069	-0.563053	-0.799809
Ankrd46	0.740207	0.522917	0.584748
Ankrd49	-0.235563	0.105674	0.0973894
Ankrd50	0.430829	0.774883	0.855226
Ankrd52	-0.485606	-1.24116	-1.08358
Ankrd53	2.82298	0.0824978	0.508161
Ankrd54	1.41731	1.36833	1.25557
Ankrd55	1.34574	1.54705	3.99083
Ankrd6	0.345005	1.23067	1.23963
Ankrd61	1.24193	1.03497	1.60903
Ankrd63	0.381368	1.62217	1.51259
Ankrd65	-0.0437744	0.421245	-0.732591
Ankrd66	1.68444	-0.376134	0.00378495
Ankrd9	0.182322	-0.0988124	0.166495
Anks1	0.973551	1.40796	1.21381
Anks1b	0.479607	-0.45984	-0.141333
Anks3	0.376096	0.757753	0.409144
Anks4b	1.78661	0.671554	-1.19664
Anks6	2.56546	1.98473	2.45167
Ankzf1	0.191502	0.327645	0.287119
Anln	-0.611398	-0.520479	-0.471222
Ano1	0.727247	-0.82233	-0.541406
Ano10	1.82211	2.55446	2.59509
Ano2	0.424564	-2.22111	-2.03422
Ano3	-1.57319	-2.13661	-1.91842
Ano4	1.14814	-0.124694	-0.294065
Ano5	1.57559	1.32044	1.82015
Ano6	-0.0682114	0.0796985	0.172879
Ano7	0.711378	-1.10761	-0.16002
Ano8	0.286837	0.778858	0.602947
Ano9	0.972261	1.43148	1.36717
Anp32a	-0.374736	-0.160972	-0.334573
Anp32b	-1.06909	-1.43869	-1.92834
Anp32e	-0.469837	-0.574299	-0.486215
Anpep	0.475566	0.00292126	0.224914
Antxr1	-0.34216	-1.31043	-1.24377
Antxr2	0.0289731	0.203362	0.646371
Anxa1	-0.592313	0.112206	-0.0468849
Anxa10	-0.530705	-1.1426	-0.559007
Anxa11	0.182513	0.330256	0.437561
Anxa2	-0.197446	0.442551	-0.131513
Anxa3	-0.36745	-0.158434	-0.28283
Anxa4	0.547286	0.308548	0.565723
Anxa5	0.326673	1.08039	0.77857
Anxa6	0.10408	0.527883	0.440128
Anxa7	-0.264926	0.119086	-0.1813
Anxa8	-0.790291	-0.665165	-0.408108
Anxa9	-0.33191	0.630086	-0.116964
Aoah	-0.899117	-0.824518	-0.724764
Aoc1	-0.666847	1.2175	-0.298718
Aoc2	1.456	1.27452	1.47781
Aoc3	1.99627	3.14431	2.43855
Aopep	0.491097	0.738721	0.695285
Aox1	0.461941	0.853839	0.611601
Aox2	2.32187	3.71781	1.43827
Aox3	0.251672	0.379267	0.238782
Aox4	0.01264	0.0459817	0.329712
Ap1ar	-0.115445	0.071479	0.232159
Ap1b1	0.178873	0.530622	0.364863
Ap1g1	-0.44434	-0.696934	-0.539405
Ap1g2	0.00623516	0.0748484	0.124774
Ap1m1	-0.391978	-0.492628	-0.348092
Ap1m2	0.297432	0.0803203	-0.0300937
Ap1s1	-0.163889	-0.287547	-0.119604
Ap1s2	0.699056	0.890754	0.771756
Ap1s3	-0.0741367	0.430891	0.425627
Ap2a1	0.0556262	0.273239	0.300338
Ap2a2	-0.0875782	-0.0254536	-0.00233417
Ap2b1	-0.212317	-0.286336	-0.207378
Ap2m1	-0.293457	-0.232224	-0.321176
Ap2s1	0.177571	0.302438	0.06913
Ap3b1	-0.0185552	0.0165137	0.0136182
Ap3b2	0.491626	2.24963	2.14371
Ap3d1	0.110324	0.464309	0.404331
Ap3m1	-0.00566931	0.372094	0.445305
Ap3m2	1.31531	1.59818	1.62655
Ap3s1	0.592164	0.642317	0.761885
Ap3s2	0.727784	0.338586	0.384691
Ap4b1	-0.284132	0.314078	-0.107506
Ap4e1	0.29132	0.184249	0.220802
Ap4m1	-0.692064	-0.811747	-0.811818
Ap4s1	-0.706397	-0.284813	-0.441635
Ap5b1	-0.350549	-0.34531	-0.552315
Ap5m1	0.256921	0.405338	0.549343
Ap5s1	0.847613	0.326791	0.262301
Ap5z1	0.0419882	0.230935	0.153122
Apaf1	0.412791	0.155164	0.173728
Apba1	2.70031	1.39091	1.30849
Apba2	-0.13239	-0.728057	-0.618692
Apba3	0.0454469	0.278764	0.21936
Apbb1	0.704051	0.989917	0.978728
Apbb1ip	0.124308	-1.26121	0.120634
Apbb2	0.697214	0.597356	0.532852
Apbb3	0.0257855	-0.145098	-0.0349398
Apc	-0.182275	-0.491376	-0.449164
Apc2	2.93654	4.46834	4.38918
Apcdd1	0.77754	0.512945	0.46431
Apeh	0.582881	0.986014	0.81229
Apela	-0.309093	-0.875086	-0.738536
Apex1	-1.17723	-1.16374	-1.22229
Apex2	-1.65517	-1.79823	-1.6039
Aph1a	0.158523	-0.0772569	0.184092
Aph1b	4.56277	2.88601	2.97356
Aph1c	3.95074	2.9689	2.69424
Api5	-0.337048	-0.295927	-0.15807
Apip	0.532456	0.740933	0.353335
Aplf	0.972854	1.05048	0.893328
Apln	-0.714753	-0.588777	-0.166232
Aplnr	0.885625	3.54021	2.61276
Aplp1	-0.0965393	0.202642	0.32225
Aplp2	0.508608	0.714637	0.819073
Apmap	0.49744	0.78639	0.793965
Apoa1	1.2978	-1.38963	0.0673542
Apoa2	0.65321	-0.687927	-0.663514
Apoa5	2.48669	1.33031	1.03028
Apob	-0.595861	-1.33694	-1.37139
Apobec1	0.324414	-0.696927	-0.537683
Apobec3	-0.935555	-1.27927	-1.21255
Apobr	-0.453194	-0.94939	-1.42209
Apoc1	-0.00868982	-0.403001	-0.281672
Apoc2	2.13022	1.64039	-0.293783
Apoc4	-0.384716	0.343709	0.925479
Apod	0.404562	0.722687	1.23847
Apoe	-0.0944951	0.184789	-0.367324
Apof	2.97253	2.61044	1.92641
Apol10b	-0.646856	-1.21935	0.597957
Apol6	-2.68105	-4.23748	-3.18161
Apol7a	1.57609	1.58994	2.70183
Apol7b	-0.450987	1.22308	2.18578
Apol7d	0.332446	-0.542785	-0.0834499
Apol7e	-0.14098	1.60803	-0.882907
Apol8	1.46945	0.443252	0.0881883
Apold1	2.00518	0.446688	1.46858
Apon	0.294393	-0.586231	-0.77661
Apoo	-0.123124	0.183809	0.140664
Apool	-0.45181	-0.391409	-0.402977
Apopt1	-0.138411	0.0311228	-0.0455138
App	0.247761	0.448652	0.206529
Appbp2	-0.29769	-0.0259921	-0.0179506
Appbp2os	0.256544	-0.286999	0.0199792
Appl1	0.229942	0.434889	0.463597
Appl2	0.772657	1.18543	1.11584
Aprt	-0.660928	-0.818988	-0.642752
Aptx	0.060681	0.289188	0.0292236
Aqp1	-1.79198	0.805949	0.626361
Aqp11	2.97085	3.21929	3.25237
Aqp2	2.9487	0.753562	0.664959
Aqp3	0.0917931	-0.355696	-0.330874
Aqp4	4.52379	2.90729	3.37293
Aqp5	2.00577	1.1945	1.82618
Aqp6	0.898951	-1.01848	-0.376535
Aqp7	3.05548	0.523852	1.02575
Aqp8	-0.749085	-1.67568	-1.31378
Aqp9	-0.0935197	-0.519266	1.02522
Aqr	-0.358156	-0.341696	-0.27269
Ar	0.187507	-0.736999	-0.297611
Araf	-0.391955	-0.379411	-0.272963
Arap1	0.210015	-0.0592938	-0.227519
Arap2	-1.62697	-1.84048	-1.9789
Arap3	0.562972	1.20523	1.56831
Arc	1.54758	0.959487	0.986723
Arcn1	-0.172005	-0.729923	-0.641418
Areg	2.58039	2.86936	3.05557
Arel1	0.32911	0.335249	0.556998
Arf1	-0.433939	-0.447642	-0.519833
Arf2	1.31061	1.54038	1.54766
Arf3	-0.143115	-0.381309	-0.205416
Arf4	-0.456337	-0.0656786	-0.132672
Arf5	-0.16238	-0.230452	-0.141516
Arf6	-1.10007	-1.20342	-1.06332
Arfgap1	-0.280654	-0.366258	-0.325886
Arfgap2	-1.01977	-1.12463	-1.12973
Arfgap3	1.80109	1.79543	1.57768
Arfgef1	-0.431183	-0.702813	-0.836376
Arfgef2	-0.044778	0.321694	0.311942
Arfgef3	0.245259	0.620882	1.01133
Arfip1	0.603343	0.611038	0.627614
Arfip2	-0.29116	-0.139778	-0.234115
Arfrp1	-0.648243	-0.640034	-0.702082
Arg1	1.38255	0.650614	-2.14718
Arg2	0.218869	1.93401	1.51887
Arglu1	-1.16273	-1.17758	-1.28593
Arhgap1	0.123098	-0.0233435	0.0512343
Arhgap10	0.132424	0.0514073	-0.24088
Arhgap11a	-0.504638	-0.0724453	-0.25903
Arhgap12	0.115771	0.569664	0.455414
Arhgap17	0.5544	0.735853	0.640274
Arhgap18	1.26044	1.73011	1.60439
Arhgap19	-0.488622	-0.525568	-0.442646
Arhgap20	2.97604	2.59955	2.71483
Arhgap21	-0.706268	-1.02795	-1.01667
Arhgap22	0.794077	1.04679	1.02206
Arhgap23	0.310953	-0.0649958	-0.00316356
Arhgap24	0.931955	0.992559	1.51029
Arhgap25	3.44007	2.40351	2.5766
Arhgap26	1.72052	1.03868	0.889871
Arhgap27	-0.477716	-0.676	-0.626992
Arhgap27os3	2.1031	0.294013	-0.198353
Arhgap28	0.466461	1.04205	1.22551
Arhgap29	1.9591	2.12628	2.06595
Arhgap30	0.583524	1.07205	1.00604
Arhgap31	1.50437	1.33173	1.49125
Arhgap32	-0.0201433	-0.582972	-0.422526
Arhgap33	2.22825	2.82905	3.03755
Arhgap33os	2.30339	2.85952	3.25412
Arhgap35	-0.573782	-1.15973	-1.04498
Arhgap36	0.712604	2.16025	2.5111
Arhgap39	0.631088	0.853856	0.710249
Arhgap4	0.918217	0.711752	0.638872
Arhgap40	1.55025	1.19583	0.509554
Arhgap42	-0.576814	-0.837125	-0.602788
Arhgap44	0.247699	0.206173	0.286593
Arhgap45	1.8306	3.91489	3.57517
Arhgap5	-1.0074	-1.32023	-1.4367
Arhgap6	-0.318302	-0.500542	-0.608976
Arhgap8	0.332517	-0.00493145	0.0596955
Arhgap9	-0.166772	-0.831931	-0.764355
Arhgdia	-0.552813	-0.812873	-0.5198
Arhgdib	-0.217174	-0.0187221	-0.197069
Arhgdig	-0.762846	-0.94937	-0.864305
Arhgef1	-0.169218	0.240503	0.0469608
Arhgef10	1.40084	1.90568	1.85738
Arhgef10l	0.195937	-0.196437	-0.368865
Arhgef11	0.687654	0.707662	0.783264
Arhgef12	0.242866	-0.417792	-0.238875
Arhgef15	0.395029	-0.590853	-0.288346
Arhgef16	1.21296	1.25926	1.32357
Arhgef17	-0.21752	-0.768366	-0.827866
Arhgef18	-0.0943229	0.100059	0.146686
Arhgef19	2.44127	2.19333	2.12207
Arhgef2	-0.731185	-0.679885	-0.564584
Arhgef25	0.100398	0.0979572	-0.0779116
Arhgef26	-0.518827	-0.769199	-0.762842
Arhgef28	0.10708	1.51874	0.904757
Arhgef3	0.911475	2.03102	2.35749
Arhgef33	2.52021	3.01808	2.78997
Arhgef37	3.03291	3.12031	2.83852
Arhgef39	-1.17937	-1.02989	-1.05181
Arhgef4	0.716631	0.739286	0.548841
Arhgef40	0.322562	0.480931	0.419592
Arhgef5	-1.62892	-1.8517	-1.74029
Arhgef6	1.45276	1.32611	1.12188
Arhgef7	0.234465	0.326936	0.284257
Arhgef9	-0.25999	-0.455143	-0.116082
Arid1a	-1.82571	-2.83969	-2.64703
Arid1b	-0.532339	-1.1647	-1.00964
Arid2	-1.32179	-2.31484	-2.19214
Arid3a	0.898101	1.29559	1.07194
Arid3b	0.323025	0.504535	0.670036
Arid3c	2.96566	1.93584	2.03645
Arid4a	0.440266	0.917465	0.620229
Arid4b	-0.232718	0.155837	0.12236
Arid5a	2.10997	2.15021	2.18568
Arid5b	-1.53787	-1.82777	-1.35246
Arih1	-0.409718	-0.189777	-0.0886227
Arih2	-0.445957	-0.967518	-1.16946
Arl1	-0.104869	0.152619	-0.0541668
Arl10	-0.737606	-1.10598	-0.850722
Arl11	-1.71573	0.736385	0.736606
Arl13b	0.947943	1.32718	1.1898
Arl14ep	-0.758129	-0.639947	-0.500295
Arl14epl	-0.395379	-1.34606	-1.19729
Arl15	0.207799	-0.0798837	-0.00293991
Arl16	0.812283	0.872975	0.73893
Arl2	-0.453329	-0.750026	-0.57837
Arl2bp	-0.182213	-0.330823	-0.243077
Arl3	1.13819	0.904788	0.712462
Arl4a	-0.502889	-0.000870559	0.108606
Arl4c	-0.268023	0.242466	0.055024
Arl4d	1.56163	2.28627	2.4184
Arl5a	-0.495906	-0.891898	-0.834788
Arl5b	-0.0317995	0.0359729	0.163056
Arl5c	1.53854	1.481	1.63023
Arl6	0.185686	0.411999	0.361025
Arl6ip1	-0.10925	0.0018558	0.156317
Arl6ip4	-0.47202	-0.622405	-0.83538
Arl6ip5	-0.182267	-0.0809964	0.0391021
Arl6ip6	0.175033	0.171018	0.399189
Arl8a	-0.293168	-0.916848	-1.02376
Arl8b	0.387111	0.48712	0.579182
Arl9	3.73646	3.09259	2.73853
Armc1	0.0663639	0.346103	0.361635
Armc10	-0.147486	0.0198951	0.134428
Armc12	5.18176	3.88477	4.8065
Armc2	4.28481	3.44728	3.8058
Armc4	1.16414	2.23811	2.55764
Armc5	-1.3348	-1.30115	-1.39051
Armc6	-0.53346	0.498682	0.077701
Armc7	1.04819	0.693254	0.524549
Armc8	-0.307782	-0.264856	-0.245053
Armc9	1.22542	1.51155	1.35438
Armcx1	-1.34473	-1.10192	-1.14616
Armcx2	0.577329	1.1492	1.16708
Armcx3	1.5565	1.83691	1.63681
Armcx4	-0.343081	0.196977	0.0366771
Armcx5	-0.257599	0.230772	0.205977
Armcx6	1.58986	0.968895	1.24677
Armh1	4.83729	4.52255	5.52954
Armh3	-0.27547	-0.848688	-0.708233
Armh4	1.29787	1.70511	1.55234
Armt1	-0.774624	-0.988355	-0.937098
Arnt	0.137927	-0.0750392	-0.0638226
Arnt2	0.0613085	-0.521931	-0.0545971
Arntl	1.44996	1.41413	1.23343
Arntl2	0.5218	0.472973	0.229096
Arpc1a	0.0322516	0.171346	0.270515
Arpc1b	-0.235302	-0.0569043	0.00316166
Arpc2	-0.21207	-0.230312	-0.164492
Arpc3	0.21538	0.608628	0.416622
Arpc4	-0.0407652	0.202297	0.237551
Arpc5	-0.313496	-0.116785	-0.202853
Arpc5l	-0.320873	0.16958	-0.33658
Arpin	0.178626	-0.265091	-0.170967
Arpp19	-0.124878	-0.351871	-0.287571
Arpp21	0.275072	1.54516	1.70238
Arrb1	0.621656	1.02451	1.22756
Arrb2	0.717248	0.702198	0.599056
Arrdc1	1.40661	1.55882	1.79595
Arrdc2	2.37355	2.96874	3.26175
Arrdc3	-1.72426	-1.21605	-1.11551
Arrdc4	0.375125	0.967329	0.816891
Arrdc5	2.65853	2.60368	2.7701
Arsa	0.949046	0.941613	0.871393
Arsb	-0.564529	-0.760939	-0.377291
Arsg	0.648245	0.824176	1.15751
Arsi	0.251545	-0.325972	-1.04974
Arsj	-0.5847	0.74426	-1.03247
Arsk	-0.179634	-0.16493	-0.249077
Art1	-0.373546	-0.781576	-1.37313
Art3	2.2078	0.837356	0.440038
Art4	0.802018	-0.680301	-1.29787
Art5	0.867165	0.737923	0.339567
Artn	1.30138	1.2749	1.36253
Arv1	-0.61751	-0.681176	-0.593423
Arvcf	0.597552	-0.142219	-0.0951879
Arx	1.15048	1.51926	2.57819
Arxes1	-0.76904	-0.707644	-0.551412
Arxes2	-1.1153	-0.777611	-0.620215
As3mt	-0.159645	-0.451861	-0.412799
Asah1	0.231043	-0.00504197	-0.128999
Asah2	1.1377	1.17318	2.539
Asap1	0.357622	0.238069	0.287913
Asap2	0.137104	0.43009	0.393174
Asap3	0.95565	1.28267	1.13922
Asb1	0.939188	0.948215	1.01045
Asb10	1.65342	0.993235	0.189135
Asb11	3.1189	1.9521	1.59708
Asb12	-0.158708	0	-1.25863
Asb13	0.119604	0.647321	0.412945
Asb14	-0.362439	-0.577565	-1.58505
Asb16	0.073053	-0.844711	-0.604425
Asb17	2.87672	2.64586	2.02188
Asb17os	2.97552	0.543871	1.44345
Asb18	3.56663	4.06539	4.36955
Asb2	2.50325	2.64871	4.28749
Asb3	-0.40017	-0.0881655	-0.279123
Asb4	0.859875	0.336665	0.676514
Asb5	-0.252881	0.704229	1.18568
Asb6	-0.673431	-0.499034	-0.472521
Asb7	0.256957	0.247684	0.0827279
Asb8	0.0494307	-0.548525	-0.457642
Ascc1	-0.222809	-0.0914108	-0.344885
Ascc2	-0.0699246	-0.116429	-0.0795615
Ascc3	-0.195498	0.0735419	0.0362839
Ascl1	-0.471524	-1.57944	0.0643726
Ascl2	0.335355	0.240287	0.0773051
Ascl3	3.18992	4.16232	4.55972
Ascl4	-0.207283	-0.396239	-1.71027
Ascl5	2.50037	2.91434	3.72944
Asf1a	-1.60061	-1.38205	-1.31609
Asf1b	1.04601	1.10804	1.35859
Asgr1	0.99279	3.16013	2.88602
Asgr2	-0.429625	-0.259686	-0.618704
Ash1l	-0.639191	-1.21765	-1.20021
Ash2l	-0.683301	-0.950163	-0.902581
Asic1	1.09113	0.919212	1.17349
Asic2	1.37336	0.575359	0.512293
Asic3	0.997544	-0.0157632	0.760241
Asic4	2.48835	-1.25921	-1.35091
Asl	0.674859	0.871121	0.701203
Asmt	-2.35606	-2.72614	-3.96346
Asna1	-0.383189	-0.425793	-0.357456
Asns	-0.307698	-0.136563	-0.0884938
Asnsd1	-0.0413648	0.302984	0.281105
Aspa	-2.72515	-0.084429	-0.412816
Aspdh	2.03408	1.98337	1.18207
Aspg	1.21261	1.02172	0.853831
Asph	0.00959615	0.308405	0.227433
Asphd1	1.27256	0.968719	1.23068
Asphd2	1.60512	1.39606	1.54565
Aspm	-0.32056	-0.0871608	-0.224799
Asprv1	1.16713	1.53286	1.44535
Aspscr1	-0.650063	-0.694825	-0.600089
Asrgl1	0.251888	0.155074	0.0605904
Ass1	-0.0903647	-1.57603	-0.291035
Aste1	-0.636737	-0.31726	-0.381057
Astl	1.38696	0.13569	-0.676642
Astn1	0.124233	0.0276805	1.06576
Astn2	-0.286384	-0.257544	-1.03128
Asxl1	-2.01395	-1.57812	-1.5219
Asxl2	-1.47581	-1.8023	-1.71453
Asxl3	-0.0783507	0.482739	0.370129
Asz1	-1.17098	-1.2927	-2.15676
Atad1	-0.882515	-0.712476	-0.578609
Atad2	-0.173071	-0.0529321	-0.193275
Atad2b	-0.7838	-1.29702	-1.35685
Atad3a	-0.554894	-0.302874	-0.54475
Atad3aos	1.73337	1.62817	1.16984
Atad5	0.170489	0.586866	0.556615
Atat1	1.3295	1.36337	1.2947
Atcay	0.561246	0.96219	0.62751
Atcayos	1.22513	3.78552	2.19108
Ate1	0.0790029	0.192607	0.223285
Atf1	-1.83531	-2.16247	-2.05936
Atf2	-0.158911	0.0282567	0.193942
Atf3	1.34022	0.839172	0.507012
Atf4	-1.24337	-0.641262	-0.728649
Atf5	-0.520049	-1.06965	-0.932609
Atf6	1.00184	1.00798	0.902624
Atf6b	-0.782138	0.0370219	-0.606253
Atf7	-0.219712	-0.910891	-0.559271
Atf7ip	-1.38351	-1.12967	-1.09635
Atf7ip2	0.0909489	0.215366	0.145808
Atg10	0.0201713	0.283282	0.0658494
Atg101	0.852866	1.03038	1.06278
Atg12	1.17983	1.17733	1.26396
Atg13	0.0637844	0.503886	0.438453
Atg14	-0.0368593	-0.385422	-0.46955
Atg16l1	-0.684154	-0.719261	-0.808374
Atg16l2	0.783576	1.11394	0.834389
Atg2a	0.577942	0.689755	0.807432
Atg2b	-0.403275	-0.502623	-0.505336
Atg3	0.0457821	0.476978	0.0855486
Atg4a	-0.247382	1.86059	-0.433543
Atg4b	0.305102	0.703811	0.728701
[truncated: 16,741 more rows]

## Sheet: ED_Fig_10h_GO_TSA
Cluster	ID	Description	GeneRatio	BgRatio	pvalue	p.adjust	qvalue	geneID	Count
up_TSA_E14	GO:0003341	cilium movement	0.0260333	234/28891	9.41456172171047e-28	2.88038515875732e-24	1.90471448727658e-24	Aqp4/Armc12/Armc2/Atp2b4/AU040320/Bbs1/Catsper3/Catsper4/Catspere1/Catspere2/Ccdc103/Ccdc38/Ccdc39/Ccdc63/Ccdc65/Celf3/Celsr2/Cep131/Cfap206/Cfap221/Cfap43/Cfap44/Cfap45/Cfap52/Cfap53/Cfap54/Cfap58/Cfap61/Cfap65/Cfap69/Cfap70/Dnaaf1/Dnah1/Dnah10/Dnah11/Dnah17/Dnah2/Dnah5/Dnah7a/Dnah9/Dnali1/Dnhd1/Drc1/Drc7/Efcab9/Enkur/Gapdhs/Gas2l2/Gas8/H1f6/Hydin/Insl6/Iqcf1/Jhy/Kif27/Kif3a/Kif9/Klc3/Meig1/Neur…	97
up_TSA_E14	GO:0021700	developmental maturation	0.0287171	389/28891	8.59128803763483e-15	1.01096329812091e-12	6.68520469973042e-13	Actl6b/Akap5/Ank3/Atp6v0a1/Baiap3/Barx2/Bcan/Bhlha15/Bnc1/C1ql2/C3/Cabyr/Catsper3/Catsper4/Catspere1/Catspere2/Ccdc154/Cdc25b/Cdk5r1/Cdk5r2/Cebpa/Cend1/Chrdl1/Cntn2/Cntnap1/Cntnap2/Cspg4/Dchs1/Ddit3/Dlg4/Dmc1/Ednra/Efcab9/Enpp1/Epha8/Epo/Esr2/Fam210b/Farp2/Foxj1/Gal/Gata2/Gdf11/Gldn/Grin1/Grip2/Gsdma3/Hes5/Hoxb13/Iqcf1/Kcne1/Kcnip2/Kcnq2/Kdr/Lgi4/Lhx6/Lyl1/Map3k13/Mir212/Neurl1a/Neurod2/Neurog2/N…	107
up_TSA_E14	GO:0050767	regulation of neurogenesis	0.0292539	494/28891	9.59471676735396e-09	3.15645547846446e-07	2.08727171781034e-07	Abcc8/Acan/Ace/Ache/Akap5/Amigo1/Baiap2/Bcan/Bmp7/Brinp1/Btg2/Casz1/Cdkl3/Cdon/Chodl/Cux2/Cx3cl1/Cxcr4/D130043K22Rik/Daam2/Dixdc1/Dlg4/Dll3/Dll4/Dlx1/Dlx2/Draxin/Drd2/Dusp10/Ell3/Ephb2/Faiml/Fas/Fstl4/Gata2/Gfap/Gjc2/Gpr37l1/Hap1/Hapln2/Hapln4/Hes2/Hes5/Hes7/Hey1/Hey2/Heyl/Id4/Kalrn/Kdr/L1cam/Limk1/Lingo1/Lpar3/Mag/Map3k13/Mapt/Mbp/Mt3/Myo5b/Ncan/Neurl1a/Ngf/Nkx6-1/Nos1/Nr2e1/Ntf3/Ntrk2/Olig2/Pak…	109
up_TSA_E14	GO:0007281	germ cell development	0.0252281	453/28891	1.74684485482424e-06	3.03666692236355e-05	2.00805904810134e-05	Armc12/Armc2/AU040320/Axdnd1/Bmp8a/Bmp8b/Bnc1/Brdt/Cabyr/Catsper3/Catsper4/Catspere1/Catspere2/Ccdc38/Ccdc63/Cdc25b/Cep131/Cfap206/Cfap221/Cfap43/Cfap44/Cfap54/Cfap58/Cfap61/Cfap65/Cfap69/Chd5/Cxcr4/Dhh/Dmc1/Dmrtc2/Dnah1/Dnhd1/Drc7/Ednra/Efcab9/Eqtn/Fam209/Figla/Fmn2/Fscn3/H2bc1/Hspa2/Ica1l/Insl6/Iqcf1/Klc3/Klhl10/Lgr5/Mcmdc2/Mei1/Meig1/Meioc/Nanos2/Neurl1a/Nme5/Nppc/Npr2/Nup210l/Osbp2/Pabpc1l/Pa…	94
up_TSA_E14	GO:0030198	extracellular matrix organization	0.0193237	322/28891	1.75110890094752e-06	3.03666692236355e-05	2.00805904810134e-05	Acan/Adamts15/Adamts16/Adamts17/Adamts18/Adamts20/Adamts6/Adamtsl4/Col11a2/Col15a1/Col16a1/Col23a1/Col24a1/Col4a4/Col5a3/Col7a1/Col8a2/Col9a1/Col9a3/Colq/Comp/Crispld2/Elf3/Eln/Fbln5/Fgfr4/Foxc2/Gfap/Gfod2/Hapln2/Hpn/Impg2/Kazald1/Kif9/Klk4/Klk5/Lamb2/Lcp1/Lmx1b/Mad2l2/Matn3/Meltf/Mmp15/Mmp24/Mmp28/Myh11/Myo1e/Nfkb2/Nphp3/Nr2e1/Olfml2a/Olfml2b/Optc/Papln/Pbxip1/Pdgfra/Pdpn/Reck/Rgcc/Scx/Serac1/Se…	72
up_TSA_UT	GO:0003341	cilium movement	0.0248771	234/28891	2.76851058966526e-21	4.22682354277143e-18	2.73062570791194e-18	Anxa5/Armc12/Armc2/Atp2b4/AU040320/Catsper4/Catsperd/Ccdc103/Ccdc63/Ccdc65/Celf3/Celsr2/Cep131/Cfap157/Cfap206/Cfap221/Cfap44/Cfap45/Cfap47/Cfap52/Cfap53/Cfap54/Cfap58/Cfap61/Cfap65/Cfap69/Cfap70/Chrna7/Dnaaf1/Dnah10/Dnah11/Dnah2/Dnah5/Dnah6/Dnah7a/Dnah9/Dnali1/Dnhd1/Drc1/Enkur/Gas2l2/Gas8/Hydin/Inpp5b/Insl6/Kif27/Kif3a/Kif9/Klc3/Ldhc/Meig1/Neurl1a/Nme5/Nphp4/Nsun7/Pla2g3/Qrich2/Ropn1l/Rsph4a/Rsp…	81
up_TSA_UT	GO:0021700	developmental maturation	0.0288698	389/28891	4.76739469787645e-13	7.66170511050828e-11	4.94963859491438e-11	Abhd2/Actl6b/Akap5/Aldh1a2/Ank3/Anks1/Atp6v0a1/Baiap3/Barx2/Bcan/Bnc1/C3/Cabyr/Catsper4/Catsperd/Ccdc154/Cdc25b/Cdh3/Cdk5r1/Cebpa/Cend1/Cngb1/Cntn2/Cntnap1/Cntnap2/Cspg4/Ddit3/Dlg4/Enpp1/Epha8/Esr2/Fam210b/Farp2/Fat4/Foxj1/Gal/Gdf11/Grb14/Grin1/Hoxb13/Kcne1/Kcnip2/Kdr/Lgi4/Lyl1/Map3k13/Msx2/Neurl1a/Neurog2/Nfasc/Nfix/Nppc/Npr2/Nr4a2/Pabpc1l/Palm/Pcsk4/Phospho1/Pla2g3/Pou2f2/Pparg/Psen2/Ptk2b/Rab3…	94
up_TSA_UT	GO:0050767	regulation of neurogenesis	0.0307125	494/28891	3.96891146858489e-09	2.20346748533163e-07	1.42349092672308e-07	Abcc8/Ace/Ache/Akap5/Appl2/Baiap2/Bcan/Brinp1/Caprin2/Casz1/Cdk5/Cdkn2b/Cdon/Chodl/Crabp2/Cux2/Cxcr4/D130043K22Rik/Dixdc1/Dlg4/Dll3/Dll4/Dlx1/Dlx2/Dpysl5/Draxin/Drd2/Dusp10/Efnb3/Ell3/Enpp2/Ephb2/Fas/Fbxo31/Gfap/Gjc2/Gpr37l1/Hapln1/Hapln2/Hapln4/Hes2/Hes3/Hes7/Hey1/Hey2/Heyl/Id4/Il33/Kalrn/Kdr/L1cam/Limk1/Mag/Map2/Map3k13/Mbp/Mt3/Myo5b/Ncan/Neurl1a/Nos1/Nr2e1/Ntf3/Ntrk2/Pak3/Per2/Pitx3/Plxna3/Plx…	100
up_TSA_UT	GO:0030198	extracellular matrix organization	0.0202703	322/28891	1.04302871529692e-06	2.74559326048202e-05	1.77371670822725e-05	Adamts15/Adamts19/Adamts20/Adamts6/Adamtsl1/Atp7a/Col11a1/Col11a2/Col15a1/Col16a1/Col1a1/Col1a2/Col23a1/Col24a1/Col5a3/Col7a1/Col8a2/Col9a3/Colq/Comp/Crispld2/Elf3/Eln/Fgfr4/Foxc2/Gfap/Gfod2/Hapln2/Hpn/Impg2/Itgb3/Kazald1/Kif9/Klk4/Lamb2/Lamb3/Lcp1/Lmx1b/Lox/Mad2l2/Matn3/Matn4/Mmp28/Mmp9/Myh11/Myo1e/Nfkb2/Nphp3/Nr2e1/Olfml2a/Olfml2b/Optc/Papln/Prickle1/Reck/Serac1/Serpinb5/Serpinf2/Slc2a10/Smoc1/…	66
up_TSA_UT	GO:0007281	germ cell development	0.0257985	453/28891	3.01070384421678e-06	6.57250063299545e-05	4.24598732644453e-05	Abhd2/Armc12/Armc2/AU040320/Bmp8a/Bmp8b/Bnc1/Brdt/Cabyr/Catsper4/Catsperd/Ccdc136/Ccdc63/Cdc25b/Cep131/Cfap157/Cfap206/Cfap221/Cfap44/Cfap47/Cfap54/Cfap58/Cfap61/Cfap65/Cfap69/Chd5/Cxcr4/Dhh/Dnhd1/Eqtn/Fam209/Fscn3/Grb14/Hspa2/Insl6/Kitl/Klc3/Klhl10/Lgr5/Majin/Mcmdc2/Mei1/Meig1/Meioc/Nanos2/Neurl1a/Nme5/Nppc/Npr2/Nup210l/Osbp2/Pabpc1l/Paqr5/Paqr7/Pcsk4/Pla2g3/Prss43/Prss44/Ptk2b/Rec8/Ropn1l/Rps6k…	84
up_TSA_OHT	GO:0003341	cilium movement	0.0255857	234/28891	1.14123988741648e-22	3.48877033583219e-19	2.19658645699057e-19	Armc12/Armc2/Atp2b4/AU040320/Catsper4/Catsperd/Ccdc103/Ccdc63/Ccdc65/Ccnyl1/Celf3/Celsr2/Cep131/Cfap206/Cfap221/Cfap44/Cfap45/Cfap52/Cfap53/Cfap54/Cfap58/Cfap61/Cfap65/Cfap69/Cfap70/Dnaaf1/Dnah11/Dnah2/Dnah5/Dnah6/Dnah7a/Dnah9/Dnali1/Dnhd1/Drc1/Gapdhs/Gas2l2/Gas8/Hydin/Inpp5b/Insl6/Kif27/Kif3a/Kif9/Klc3/Meig1/Neurl1a/Nme5/Nphp4/Nsun7/Pla2g3/Qrich2/Ropn1l/Rsph4a/Rsph6a/Rsph9/Septin12/Septin4/Slc22…	83
up_TSA_OHT	GO:0021700	developmental maturation	0.0295931	389/28891	5.54321704897907e-14	1.02700694052903e-11	6.4662024714885e-12	Abhd2/Actl6b/Adgrb3/Akap5/Aldh1a2/Ank3/Anks1/Atp6v0a1/Atp6v1b1/Baiap3/Barx2/Bcan/C3/Cabyr/Catsper4/Catsperd/Ccdc154/Cdc25b/Cdh3/Cebpa/Cend1/Cngb1/Cntn2/Cntnap1/Cntnap2/Cspg4/Ddit3/Dlg4/Enpp1/Epha8/Esr2/Fam210b/Farp2/Fat4/Foxj1/Gal/Gata2/Gdf11/Grb14/Grin1/Grip2/Hoxb13/Kcne1/Kcnip2/Kcnq2/Kdr/Lgi4/Map3k13/Msx2/Neurl1a/Neurog2/Nfasc/Ngf/Nppc/Npr2/Nr4a2/Pabpc1l/Palm/Pcsk4/Pgr/Phospho1/Pla2g3/Pou2f2/Ps…	96
up_TSA_OHT	GO:0050767	regulation of neurogenesis	0.0336005	494/28891	2.85730321421526e-12	3.75730268934458e-10	2.36565878741338e-10	Abcc8/Ace/Ache/Akap5/Appl2/Baiap2/Bcan/Brinp1/Caprin2/Casz1/Cd24a/Cdkn2b/Cdon/Chodl/Crabp2/Cux2/Cxcr4/D130043K22Rik/Daam2/Dixdc1/Dlg4/Dll3/Dll4/Dlx1/Dlx2/Dpysl5/Draxin/Drd2/Dusp10/Efnb3/Ell3/Enpp2/Ephb2/Fas/Fbxo31/Gata2/Gfap/Gjc2/Gpr37l1/Hapln2/Hapln4/Hes2/Hes3/Hes7/Hey1/Hey2/Heyl/Hoxb3/Il33/Kalrn/Kdr/L1cam/Limk1/Mag/Map2/Map3k13/Map6/Mbp/Mt3/Ncan/Neurl1a/Ngf/Nkx6-1/Nos1/Nr2e1/Ntf3/Ntrk2/Otp/Pak3…	109
up_TSA_OHT	GO:0030198	extracellular matrix organization	0.0206535	322/28891	4.31241606231302e-07	1.22633078162706e-05	7.72117774290268e-06	Adamts15/Adamts16/Adamts20/Adamts6/Adamtsl1/Atp7a/Col11a2/Col14a1/Col16a1/Col1a1/Col1a2/Col23a1/Col24a1/Col28a1/Col5a3/Col7a1/Col8a2/Col9a3/Colq/Comp/Crispld2/Elf3/Eln/Fgfr4/Flot1/Foxc2/Gfap/Gfod2/Hapln2/Hpn/Impg2/Itgb3/Kazald1/Kif9/Klk4/Lcp1/Lmx1b/Lox/Mad2l2/Matn3/Mmp28/Mmp9/Myh11/Myo1e/Nfkb2/Nphp3/Nr2e1/Olfml2a/Olfml2b/Optc/Papln/Prickle1/Reck/Scx/Serac1/Serpinb5/Serpinf2/Slc2a10/Smoc1/Smoc2/Sm…	67
up_TSA_OHT	GO:0007281	germ cell development	0.0240444	453/28891	8.28768208538758e-05	0.000892093	0.000561676	Abhd2/Armc12/Armc2/AU040320/Bmp8b/Brdt/Cabyr/Catsper4/Catsperd/Ccdc136/Ccdc63/Cdc25b/Cep131/Cfap206/Cfap221/Cfap44/Cfap54/Cfap58/Cfap61/Cfap65/Cfap69/Chd5/Ctcfl/Cxcr4/Dhh/Dmrtc2/Dnhd1/Eqtn/Fam209/Fscn3/Grb14/Hspa2/Insl6/Kitl/Klc3/Klhl10/Lgr5/Mcmdc2/Meig1/Meioc/Nanos2/Neurl1a/Nme5/Nppc/Npr2/Nup210l/Osbp2/Pabpc1l/Paqr5/Paqr7/Pcsk4/Pla2g3/Prss43/Prss44/Ptk2b/Rec8/Ropn1l/Rps6ka2/Rsph6a/Rxfp2/Septin14…	78
down_TSA_E14	GO:1990823	response to leukemia inhibitory factor	0.0458781	313/28891	5.18731735858611e-23	9.17463530155263e-20	6.94372481508983e-20	Arid5b/B3gnt2/Chchd4/Ctbp2/Eed/Eef1e1/Eif4a2/Enah/Fgf4/Fosl2/Foxd3/Gnpnat1/Hk2/Ildr1/Kdm3a/Klf4/Lrrc2/Mat2a/Mir125a/Mir18/Mir181c/Mir182/Mir18b/Mir196a-1/Mir19b-1/Mir19b-2/Mir296/Mir298/Mir34a/Mir363/Mir369/Mir376a/Mir409/Mir467b/Mir485/Mir7-1/Mir92-2/Mirlet7e/Mirlet7i/Mkrn1/Mras/Msc/Mybl2/Nr5a2/Otx2/Pax6/Pcolce2/Phc1/Pml/Prdm5/Rarg/Rif1/Rnf125/Smad7/Sox1/Spry2/Spry4/Srsf7/Tle4/Ubtf/Ubxn2a/Vegfc/…	64
down_TSA_E14	GO:0019827	stem cell population maintenance	0.0336918	213/28891	1.17942217571057e-18	1.04300234405338e-15	7.89385193041373e-16	Arid1a/Bcl7a/Bcl7b/Bicral/Cdx2/Cnot2/Crebbp/Ddx6/Eif4e/Eomes/Esrrb/Fancc/Fgf10/Fgf4/Gnl3/Jmjd1c/Kdm3a/Kdm4c/Klf4/Ldb1/Lif/Med6/Myc/Nanog/Nfib/Nodal/Pax8/Pelo/Pramel7/Prdm14/Raf1/Rbpj/Rest/Rif1/Sall1/Sall4/Sinhcaf/Sox2/Taf5l/Tal1/Tbx3/Tet1/Trim8/Wdr43/Yap1/Zfp36l2/Zic3	47
down_TSA_E14	GO:0016570	histone modification	0.0229391	164/28891	1.25157612705165e-11	1.95319497945178e-09	1.47825477544955e-09	Brd8/Crebbp/Eed/Ep300/Hcfc1/Jmjd1c/Kansl1/Kansl2/Kat14/Kat2b/Kat7/Kdm3a/Kdm6a/Kmt5b/Msl1/Msl2/Msl3l2/Nfyc/Pml/Prdm14/Rnf2/Rrp8/Setbp1/Setd1b/Setmar/Smyd1/Smyd5/Suv39h2/Taf5l/Tbl1xr1/Uty/Xbp1	32
down_TSA_E14	GO:0007369	gastrulation	0.0243728	186/28891	1.93030873625717e-11	2.92634804416587e-09	2.21477528686349e-09	Ahdc1/Arid1a/Armc5/Bmp4/Dusp4/Eomes/Eya1/Foxa2/Foxc1/Gdf3/Itga5/Kdm6a/Klf4/Ldb1/Lef1/Lefty1/Nanog/Nodal/Nr0b1/Nsd1/Osr2/Otx2/Plpp3/Poglut1/Rnf2/Sox2/Sox7/T/Tal1/Tasor/Tgif1/Wnt5a/Zfp568/Zic3	34
down_TSA_E14	GO:0007498	mesoderm development	0.018638	123/28891	1.63105627069889e-10	1.88138795050616e-08	1.42390839192592e-08	Ahdc1/Armc5/Bmp4/Cited2/Eomes/Eya1/Foxa2/Foxc1/Foxh1/Gdf3/Kdm6a/Lef1/Nanog/Nodal/Otx2/Poglut1/Ppp2ca/Sall1/T/Tal1/Tbx3/Wnt5a/Yap1/Zfp36l1/Zic2/Zic3	26
down_TSA_E14	GO:0001829	trophectodermal cell differentiation	0.0078853	25/28891	7.62207910875017e-09	5.54010297959293e-07	4.19296781541195e-07	Cdx2/Cited2/Cnot2/Eomes/Esrrb/Foxd3/Nodal/Sox2/Sp1/Sp3/Yap1	11
down_TSA_E14	GO:0007492	endoderm development	0.0121864	79/28891	1.77876849819131e-07	7.55051652112245e-06	5.71452784892617e-06	Angpt2/Bmp4/Bptf/Dusp4/Eomes/Foxa2/Gdf3/Itga5/Nanog/Nodal/Nr0b1/Otx2/Pelo/Sox2/Sox7/Tnrc6a/Zfp36l1	17
down_TSA_UT	GO:0019827	stem cell population maintenance	0.0336408	213/28891	8.40382462785676e-25	9.82575175489012e-22	6.64344452160045e-22	Arid1a/Bcl7a/Bcl7b/Bicral/Bmpr1a/Cdh2/Cdx2/Cnot2/Crebbp/Ddx6/Dppa2/Eif4e/Eomes/Esrrb/Fancc/Fgf10/Fgf4/Fzd7/Gnl3/Hmga2/Hnf1b/Igf2bp1/Jmjd1c/Kat2a/Kdm2b/Kdm4c/Klf4/Ldb1/Lif/Lin28a/Nanog/Ncoa3/Nfib/Nodal/Nog/Pax8/Prdm14/Raf1/Rbpj/Rest/Rif1/Sall1/Sall4/Setd1a/Sinhcaf/Six2/Smarcd1/Smo/Sox2/Taf5l/Tal1/Tbx3/Tcf7l1/Tead4/Tet1/Trim8/Wdr43/Yap1/Zfp36l2/Zfp706/Zhx2/Zic3	62
down_TSA_UT	GO:0007369	gastrulation	0.0260445	186/28891	3.61067830808338e-17	8.44321015562217e-15	5.70867244078024e-15	Acvr2b/Ahdc1/Arid1a/Armc5/Bmp4/Bmpr1a/Cul3/Dkk1/Dusp4/Eomes/Foxa2/Fzd7/Gata4/Gata6/Gdf3/Hmga2/Hnf1b/Il10/Itga5/Kdm6a/Klf4/Ldb1/Lef1/Map2k5/Nanog/Nat8f2/Nodal/Nog/Nr0b1/Nsd1/Osr2/Otx2/Plpp3/Poglut1/Rnf2/Six2/Smad1/Smad3/Sox17/Sox2/Sox7/Tal1/Tasor/Tgif1/Tlx2/Trp53/Wnt5a/Zic3	48
down_TSA_UT	GO:0016570	histone modification	0.0233315	164/28891	8.43435304447074e-16	1.70024923786124e-13	1.14958242039883e-13	Ash1l/Brd8/Crebbp/Eed/Ep300/Hcfc1/Jmjd1c/Kansl1/Kansl2/Kat14/Kat2a/Kat2b/Kat7/Kdm3b/Kdm6a/Kmt2b/Kmt5b/Morf4l1/Msl1/Msl2/Msl3/Msl3l2/Mta2/Mybbp1a/Nelfa/Nfyc/Noc2l/Pcgf6/Pml/Prdm14/Rnf2/Rrp8/Setbp1/Setd1a/Setd1b/Setmar/Smyd1/Smyd5/Suv39h2/Suz12/Taf5l/Tbl1x/Tbl1xr1	43
down_TSA_UT	GO:0007498	mesoderm development	0.0184482	123/28891	1.61518848836079e-13	2.145998159763e-11	1.4509647784198e-11	Acvr2b/Ahdc1/Armc5/Bmp4/Bmpr1a/Cited2/Dkk1/Eomes/Foxa2/Foxh1/Gdf3/Hmga2/Kdm6a/Lef1/Nanog/Nodal/Nog/Otx2/Poglut1/Ppp2ca/Sall1/Six2/Smad1/Smad3/Smo/Tal1/Tbx3/Tcf7l1/Tlx2/Wnt5a/Yap1/Zfp36l1/Zic2/Zic3	34
down_TSA_UT	GO:0007492	endoderm development	0.0135648	79/28891	9.7283209359396e-12	8.12453774164327e-10	5.4932097916471e-10	Angpt2/Bmp4/Bmpr1a/Bptf/Dkk1/Dusp4/Eomes/Foxa2/Gata4/Gata6/Gdf3/Hmga2/Hnf1b/Itga5/Nanog/Nodal/Nog/Nr0b1/Otx2/Smad3/Sox17/Sox2/Sox7/Tnrc6a/Zfp36l1	25
down_TSA_UT	GO:1990823	response to leukemia inhibitory factor	0.0293001	313/28891	2.23505284856674e-11	1.67514345547707e-09	1.1326077525463e-09	Adam23/Arid5b/B3gnt2/Bclaf1/Chchd4/Ctbp2/Eed/Eef1e1/Eif4a2/Enah/Fgf4/Foxd3/Gclm/Hells/Ildr1/Klf4/Laptm5/Lrrc2/Mcf2/Mir18/Mir196a-1/Mir296/Mir34a/Mir363/Mir7-1/Mir92-2/Mkrn1/Mras/Msc/Mybl2/Nr5a2/Otx2/Pax6/Pcolce2/Phc1/Pml/Prdm5/Ptp4a3/Rarg/Rif1/Rnf125/Smad7/Sox1/Sox17/Spry2/Spry4/Srm/Srsf7/Sstr1/Tle4/Ubtf/Ubxn2a/Vegfc/Zfp42	54
down_TSA_UT	GO:0001829	trophectodermal cell differentiation	0.00759631	25/28891	4.02638267475832e-11	2.80217060912347e-09	1.89461991775908e-09	Cdx2/Cited2/Cnot2/Cul3/Eomes/Esrrb/Foxd3/Hopx/Nodal/Sox2/Sp1/Sp3/Tead4/Yap1	14
down_TSA_UT	GO:0050767	regulation of neurogenesis	0.0341834	494/28891	1.28679861916066e-07	3.38856969712306e-06	2.29109948551364e-06	Adnp/Atf5/Bcl11a/Bhlhe40/Bmp2/Bmp4/Bmpr1a/Caprin1/Cers2/Chd7/Ctdsp1/Cysltr1/Efna5/Eif4g2/Ep300/F2/Fgf13/Fstl4/Gli3/Gsx2/Hif1a/Hmga2/Islr2/Jade2/Kras/Lef1/Lif/Lin28a/Mme/Mycn/Myrf/Nfatc4/Nkx6-2/Nog/Nrg1/Ntn1/Obsl1/Olig2/Pafah1b1/Pax6/Pias2/Plxnb1/Plxnc1/Pou4f2/Ptprd/Rest/Sema4b/Sema5b/Sgk1/Skil/Smo/Sox2/Tlx2/Trp53/Vcan/Vegfc/Wnt5a/Wnt7b/Yap1/Ythdf2/Ywhah/Zeb2/Zfp365	63
down_TSA_UT	GO:0007281	germ cell development	0.0227889	453/28891	0.00992316	0.0417945	0.0282584	Bax/Bcl2l1/Bmp4/Cep57/Ctcf/Dazl/Ddias/Dmrt1/Dmrtb1/Edn1/Epc1/Fancc/Fndc3a/Gnasas1/Ihh/Inhbb/Jam2/Kmt2b/Kmt2d/Lin28a/Map7/Mfsd14a/Nanos3/Nodal/Pafah1b1/Pde5a/Prdm14/Rnf2/Slc9a8/Src/Tarbp2/Tpgs1/Tssk6/Wdr77/Wt1/Xist/Ythdf2/Zbtb16/Zdbf2/Zfp42/Zfp57/Zfx	42
down_TSA_OHT	GO:0019827	stem cell population maintenance	0.0326026	213/28891	1.90554835661791e-22	1.36341984916011e-19	9.41992786291247e-20	Arid1a/Bcl7a/Bcl7b/Bicral/Bmpr1a/Cnot2/Crebbp/Ddx6/Dppa2/Eif4e/Eomes/Esrrb/Fancc/Fgf10/Fgf4/Fzd7/Gnl3/Hmga2/Hnf1b/Igf2bp1/Jmjd1c/Kat2a/Kdm2b/Kdm4c/Klf4/Ldb1/Lif/Lin28a/Nanog/Ncoa3/Nfib/Nodal/Nog/Pramel7/Prdm14/Raf1/Rbpj/Rest/Rif1/Sall1/Sall4/Setd1a/Sinhcaf/Smo/Sox2/Stag2/Taf5l/Tal1/Tbx3/Tead4/Tet1/Trim8/Wdr43/Yap1/Zfp36l2/Zfp706/Zhx2/Zic3	58
down_TSA_OHT	GO:0016570	histone modification	0.024733	164/28891	4.20647429028921e-17	1.09444812898252e-14	7.56159038689788e-15	Ash1l/Baz1b/Brd8/Crebbp/Eed/Ep300/Hcfc1/Jmjd1c/Kansl1/Kansl2/Kat14/Kat2a/Kat2b/Kat7/Kdm3b/Kdm6a/Kmt2b/Kmt5b/Mcrs1/Mier1/Morf4l1/Msl1/Msl2/Msl3/Msl3l2/Mta2/Mybbp1a/Nelfa/Nfyc/Noc2l/Pml/Prdm14/Rnf2/Rrp8/Setbp1/Setd1a/Setd1b/Setmar/Smyd1/Smyd5/Suv39h2/Taf5l/Tbl1xr1/Yeats4	44
down_TSA_OHT	GO:0007369	gastrulation	0.0252951	186/28891	1.29437551467445e-15	2.55482946413674e-13	1.76514294324207e-13	Ahdc1/Arid1a/Armc5/Bmp4/Bmpr1a/Cul3/Dkk1/Dusp4/Eomes/Foxa2/Fzd7/Gata4/Gata6/Gdf3/Hmga2/Hnf1b/Hoxa11/Il10/Itga5/Kdm6a/Klf4/Ldb1/Lef1/Lefty1/Nanog/Nodal/Nog/Nr0b1/Nsd1/Osr2/Otx2/Plpp3/Poglut1/Rnf2/Smad1/Smad3/Sox17/Sox2/Sox7/Tal1/Tasor/Tgif1/Tlx2/Wnt5a/Zic3	45
down_TSA_OHT	GO:0007498	mesoderm development	0.0179876	123/28891	1.96233678528279e-12	1.78292313634265e-10	1.23182945736131e-10	Ahdc1/Armc5/Bmp4/Bmpr1a/Cited2/Dkk1/Eomes/Foxa2/Foxh1/Gdf3/Hmga2/Hoxa11/Kdm6a/Lef1/Nanog/Nodal/Nog/Otx2/Poglut1/Ppp2ca/Sall1/Smad1/Smad3/Smo/Tal1/Tbx3/Tlx2/Wnt5a/Yap1/Zfp36l1/Zic2/Zic3	32
down_TSA_OHT	GO:0007492	endoderm development	0.0140528	79/28891	4.51469643101962e-12	3.85703318972482e-10	2.66484123980215e-10	Angpt2/Bmp4/Bmpr1a/Bptf/Dkk1/Dusp4/Eomes/Foxa2/Gata4/Gata6/Gdf3/Hmga2/Hnf1b/Itga5/Nanog/Nodal/Nog/Nr0b1/Otx2/Smad3/Sox17/Sox2/Sox7/Tnrc6a/Zfp36l1	25
down_TSA_OHT	GO:1990823	response to leukemia inhibitory factor	0.0275436	313/28891	1.72160870931511e-09	6.98899876036857e-08	4.82873006412607e-08	Arid5b/B3gnt2/Bclaf1/Chchd4/Ctbp2/Eed/Eef1e1/Eif4a2/Enah/Fgf4/Foxd3/Gclm/Hells/Ildr1/Klf4/Laptm5/Lrrc2/Mcf2/Mir16-1/Mir18/Mir196a-1/Mir34a/Mir7-1/Mir92-2/Mkrn1/Mras/Msc/Mybl2/Nr5a2/Otx2/Pcolce2/Phc1/Pml/Prdm5/Rarg/Rif1/Rnf125/Smad7/Sox1/Sox17/Spry2/Spry4/Srsf7/Sstr1/Tle4/Ubtf/Ubxn2a/Vegfc/Zfp42	49
down_TSA_OHT	GO:0001829	trophectodermal cell differentiation	0.00674536	25/28891	7.0190494383823e-09	2.33587435961048e-07	1.61386589596097e-07	Cited2/Cnot2/Cul3/Eomes/Esrrb/Foxd3/Hopx/Nodal/Sox2/Sp3/Tead4/Yap1	12
down_TSA_OHT	GO:0050767	regulation of neurogenesis	0.034851	494/28891	8.3164444616873e-08	1.95095606961877e-06	1.34792415196545e-06	Adnp/Bcl11a/Bhlhe40/Bmp2/Bmp4/Bmpr1a/Caprin1/Cers2/Chd7/Ctdsp1/Cysltr1/Efna5/Eif4g2/Ep300/F2/Gli3/Gsx2/Hif1a/Hmga2/Hmgb2/Igf1/Islr2/Jade2/Kras/Lef1/Lif/Lin28a/Mme/Mycn/Myrf/Nfatc4/Nkx2-2/Nkx6-2/Nog/Nrg1/Ntn1/Obsl1/Olig2/Pafah1b1/Pias2/Plxnb1/Plxnc1/Pou4f2/Rest/Sema3c/Sema4b/Sema5b/Smo/Snw1/Sox2/Tlx2/Trpc6/Vcan/Vegfc/Wnt5a/Wnt7b/Xlr3b/Yap1/Ythdf2/Ywhah/Zeb2/Zfp365	62
down_TSA_OHT	GO:0007281	germ cell development	0.024733	453/28891	0.00195924	0.0114454	0.00790767	Bcl2/Bcl2l1/Bmp4/Cep57/Ctcf/Ddias/Dmrt1/Edn1/Epc1/Fancc/Fndc3a/Gnasas1/Hmgb2/Igf1/Ihh/Inhbb/Jam2/Kmt2b/Kmt2d/Lin28a/Map7/Nanos3/Nodal/Pafah1b1/Pde5a/Prdm14/Rnf2/Slc9a8/Src/Tial1/Tpgs1/Tssk6/Wdr77/Wt1/Xist/Xlr3b/Ythdc1/Ythdf2/Zar1/Zbtb16/Zdbf2/Zfp42/Zfp57/Zfx	44
down_TSA_OHT	GO:0021700	developmental maturation	0.0207982	389/28891	0.00595041	0.0282422	0.0195127	Asxl2/Bcl11a/Bcl2/Bmp2/Cbfb/Cdc20/Edn1/Fermt1/Fev/Foxa1/Gata3/Gja1/Grem1/Hif1a/Hoxa5/Igf1/Ihh/Irx5/Klf2/L3mbtl3/Nfatc4/Nfia/Ntn4/Plxnb1/Pth1r/Rbpj/Runx2/Tal1/Tmem79/Wdr77/Wnt5a/Ythdf2/Ywhaz/Zar1/Zbtb16/Zbtb7a/Zdhhc15	37
up_reTSA_E14	GO:0003341	cilium movement	0.0251904	234/28891	3.81192765679089e-23	7.53915686406897e-20	4.5778389979942e-20	Aqp4/Armc12/Armc2/Atp2b4/AU040320/Bbs1/Catsper4/Catsperz/Ccdc103/Ccdc38/Ccdc63/Ccdc65/Celf3/Celsr2/Cep131/Cfap206/Cfap221/Cfap44/Cfap45/Cfap52/Cfap53/Cfap54/Cfap58/Cfap61/Cfap65/Cfap69/Cfap70/Dnaaf1/Dnah10/Dnah11/Dnah17/Dnah2/Dnah9/Dnali1/Dnhd1/Drc1/Drc7/Enkur/Gas2l2/Gas8/Hydin/Inpp5b/Insl6/Iqcf1/Kif27/Kif3a/Kif9/Klc3/Ly6k/Meig1/Neurl1a/Nme5/Nphp4/Nsun7/Pla2g3/Qrich2/Rabl2/Ropn1l/Rsph9/Septin12/S…	86
up_reTSA_E14	GO:0021700	developmental maturation	0.0287053	389/28891	1.79857534230535e-13	2.40148907661727e-11	1.45820421917342e-11	Abhd2/Actl6b/Adamts7/Akap5/Aldh1a2/Anks1/Atp6v0a1/Baiap3/Barx2/Bcan/Bhlha15/Bnc1/C1ql2/C3/Cabyr/Catsper4/Catsperz/Ccdc154/Cdc25b/Cdh5/Cdk5r1/Cdk5r2/Cebpa/Cend1/Cngb1/Cntn2/Cntnap1/Cntnap2/Cspg4/Ddit3/Dmc1/Ednra/Enpp1/Epha8/Epo/Esr2/Fam210b/Farp2/Fgfr3/Foxj1/Gal/Gata2/Gdf11/Gldn/Grin1/Hoxb13/Il15/Iqcf1/Kcne1/Kcnip2/Kdr/Lgi4/Lyl1/Map3k13/Msx2/Neurl1a/Nfix/Ngf/Nppc/Npr2/Nrg2/Pabpc1l/Palm/Pax2/Pcsk4/…	98
up_reTSA_E14	GO:0050767	regulation of neurogenesis	0.0328061	494/28891	5.98323862768915e-12	5.65370025404104e-10	3.43297400127979e-10	Acan/Ace/Ache/Akap5/Appl2/Baiap2/Bcan/Bmp7/Btg2/Casz1/Cdkl3/Cdon/Chodl/Crabp2/Ctf2/Cux2/Cx3cl1/Cxcr4/D130043K22Rik/Daam2/Dixdc1/Dll1/Dll3/Dll4/Dlx1/Dlx2/Draxin/Drd2/Dusp10/Efnb3/Ell3/Ephb2/Faiml/Fas/Fbxo31/Fgfr3/Gata2/Gfap/Gjc2/Gpr37l1/Hap1/Hapln2/Hapln3/Hapln4/Hes2/Hes7/Hey1/Hey2/Heyl/Id4/Kalrn/Kctd11/Kdr/L1cam/Limk1/Lingo1/Lpar3/Lrp1/Mag/Map3k13/Mbp/Mt3/Myo5b/Ncan/Neurl1a/Ngf/Nkx6-1/Nos1/Nr2e1/…	112
up_reTSA_E14	GO:0030198	extracellular matrix organization	0.0225542	322/28891	9.24475787217144e-10	4.33445059930359e-08	2.63191459550851e-08	Acan/Adamts17/Adamts20/Adamts6/Adamts7/Adamtsl4/Carmil2/Chadl/Col11a2/Col15a1/Col16a1/Col17a1/Col1a1/Col1a2/Col23a1/Col5a3/Col8a2/Col9a1/Col9a3/Colq/Comp/Crispld2/Ddr2/Egfl6/Elf3/Eln/Fbln5/Fgfr4/Foxc2/Foxf1/Gfap/Gfod2/Hapln2/Impg2/Itgb3/Kazald1/Kif9/Klk4/Lama2/Lamb2/Lcp1/Lmx1b/Mad2l2/Matn3/Matn4/Meltf/Mfap4/Mmp15/Mmp24/Mmp28/Mmp9/Myh11/Myo1e/Nfkb2/Nphp3/Nr2e1/Olfml2a/Olfml2b/Papln/Pbxip1/Pdgfra/R…	77
up_reTSA_E14	GO:0007281	germ cell development	0.0248975	453/28891	1.02766674047761e-05	0.000137815	8.3682446828595e-05	Abhd2/Armc12/Armc2/AU040320/Bmp8a/Bmp8b/Bnc1/Brdt/Cabyr/Catsper4/Catsperz/Ccdc38/Ccdc63/Cdc25b/Cep131/Cfap206/Cfap221/Cfap44/Cfap54/Cfap58/Cfap61/Cfap65/Cfap69/Chd5/Cxcr4/Dhh/Dmc1/Dmrtc2/Dnhd1/Drc7/Ednra/Fam209/Fmn2/H19/H3f3b/Hspa2/Ica1l/Insl6/Iqcf1/Kitl/Klc3/Klhl10/Lgr5/Mei1/Meig1/Meioc/Nanos2/Neurl1a/Nme5/Nobox/Nppc/Npr2/Nup210l/Osbp2/Pabpc1l/Paqr5/Paqr7/Pcsk4/Piwil1/Pla2g3/Prss43/Prss44/Ptk2b/…	85
up_reTSA_UT	GO:0003341	cilium movement	0.0273048	234/28891	5.84192703496792e-28	1.80398706839809e-24	1.188678416694e-24	Anxa5/Armc12/Armc2/Atp2b4/AU040320/C2cd6/Catsper4/Catsperd/Ccdc103/Ccdc40/Ccdc63/Ccdc65/Celf3/Celsr2/Cep131/Cfap157/Cfap206/Cfap221/Cfap44/Cfap45/Cfap52/Cfap53/Cfap54/Cfap58/Cfap61/Cfap65/Cfap69/Cfap70/Dnaaf1/Dnaaf4/Dnah10/Dnah11/Dnah17/Dnah2/Dnah5/Dnah6/Dnah7a/Dnah9/Dnali1/Dnhd1/Drc1/Enkur/Gas2l2/Gas8/Hydin/Inpp5b/Insl6/Kif27/Kif3a/Kif9/Klc3/Ldhc/Meig1/Neurl1a/Nme5/Nphp4/Nsun7/Pla2g3/Qrich2/Ropn…	93
up_reTSA_UT	GO:0021700	developmental maturation	0.0270112	389/28891	3.71015973459852e-11	3.09647925957844e-09	2.04032397353597e-09	Abhd2/Actl6b/Adgrb3/Akap5/Aldh1a2/Ank3/Anks1/Atp6v0a4/Baiap3/Barx2/Bcan/Bfsp2/C1ql2/C2cd6/C3/Cabyr/Catsper4/Catsperd/Ccdc154/Cdh3/Cebpa/Cend1/Cngb1/Cntn2/Cntnap1/Cntnap2/Cspg4/Ddit3/Dlg4/Enpp1/Epha8/Esr2/Fam210b/Farp2/Fat4/Foxj1/Gal/Gdf11/Grb14/Grin1/Hoxb13/Kcne1/Kcnip2/Kdr/Lgi4/Lyl1/Map3k13/Msx2/Neurl1a/Nfasc/Ngf/Nppc/Npr2/Pabpc1l/Palm/Pcsk4/Phospho1/Pla2g3/Pou2f2/Psen2/Ptk2b/Rab3a/Rec8/Reck/Ret…	92
up_reTSA_UT	GO:0030198	extracellular matrix organization	0.0229008	322/28891	3.40105798401907e-10	2.23456745843636e-08	1.47239531536593e-08	Acan/Adamts15/Adamts16/Adamts20/Adamts6/Apbb1/Atp7a/Ccn2/Col11a1/Col11a2/Col14a1/Col15a1/Col16a1/Col1a1/Col1a2/Col23a1/Col24a1/Col5a2/Col5a3/Col6a4/Col7a1/Col8a2/Col9a2/Col9a3/Colq/Comp/Crispld2/Ddr2/Elf3/Eln/Fgfr4/Foxc2/Gfap/Gfod2/Hapln2/Hpn/Impg2/Itgb3/Kazald1/Kif9/Klk4/Klk5/Lamb2/Lamb3/Lcp1/Lmx1b/Lox/Matn3/Matn4/Meltf/Mmp15/Mmp28/Mmp9/Myh11/Myo1e/Nfkb2/Nphp3/Nr2e1/Olfml2a/Olfml2b/Optc/P3h1/Pap…	78
up_reTSA_UT	GO:0050767	regulation of neurogenesis	0.0302408	494/28891	4.94945395596131e-09	2.52626674644769e-07	1.66460104338812e-07	Abcc8/Acan/Ace/Ache/Akap5/Appl2/Baiap2/Bcan/Brinp1/Caprin2/Casz1/Cdk5/Cdkl3/Cdkn2b/Cdon/Chodl/Crabp2/Cux2/D130043K22Rik/Dixdc1/Dlg4/Dll3/Dll4/Dlx1/Dlx2/Dpysl5/Draxin/Drd2/Dusp10/Ell3/Enpp2/Ephb2/Faim/Faiml/Fas/Fbxo31/Gfap/Gjc2/Gpr37l1/Hapln1/Hapln2/Hapln4/Hes2/Hes3/Hes7/Hey1/Hey2/Heyl/Il33/Kalrn/Kdr/L1cam/Limk1/Mag/Map2/Map3k13/Mbp/Mt3/Myo5b/Ncan/Neurl1a/Ngf/Nos1/Nr2e1/Ntf3/Ntrk2/Pak3/Per2/Pitx3/…	103
up_reTSA_UT	GO:0007281	germ cell development	0.0261304	453/28891	8.27049248391137e-07	2.26011334427596e-05	1.489227943307e-05	Abhd2/Armc12/Armc2/AU040320/Bmp8a/Bmp8b/Brdt/C2cd6/Cabyr/Catsper4/Catsperd/Ccdc136/Ccdc63/Cep131/Cfap157/Cfap206/Cfap221/Cfap44/Cfap54/Cfap58/Cfap61/Cfap65/Cfap69/Chd5/Ctcfl/Dhh/Dnhd1/Eqtn/Fam209/Figla/Fscn3/Grb14/H19/H3f3b/Hspa2/Insl6/Kitl/Klc3/Klhl10/Lgr5/Majin/Mcmdc2/Mei1/Meig1/Meioc/Nanos2/Neurl1a/Nme5/Nppc/Npr2/Nup210l/Osbp2/Pabpc1l/Pacrg/Paqr5/Paqr7/Pcsk4/Pla2g3/Prss43/Prss44/Ptk2b/Rec8/Rop…	89
up_reTSA_OHT	GO:0003341	cilium movement	0.022427	234/28891	1.67130821724951e-16	6.42200182478125e-14	3.96495883644852e-14	Armc12/Armc2/Atp2b4/C2cd6/Catsper4/Catspere2/Ccdc103/Ccdc63/Ccdc65/Ccnyl1/Celf3/Celsr2/Cep131/Cfap206/Cfap221/Cfap44/Cfap52/Cfap53/Cfap58/Cfap65/Cfap69/Cfap70/Dnaaf1/Dnah2/Dnah6/Dnah7a/Dnah9/Dnali1/Dnhd1/Drc1/Gas8/Hydin/Inpp5b/Insl6/Kif27/Kif3a/Kif9/Klc3/Ldhc/Ly6k/Meig1/Neurl1a/Nme5/Nphp4/Nsun7/Pla2g3/Qrich2/Ropn1l/Rsph6a/Rsph9/Septin4/Slc22a16/Slc9b2/Sord/Spag6l/Spata33/Spef1/Spef2/Spem1/Stk36/T…	73
up_reTSA_OHT	GO:0050767	regulation of neurogenesis	0.0341014	494/28891	6.51885310069842e-13	8.5272146517221e-11	5.2647221234308e-11	Abcc8/Ace/Ache/Akap5/Appl2/Atxn1/Baiap2/Bcan/Brinp1/Btg2/Caprin2/Casz1/Cdkl5/Cdkn2b/Cdon/Chodl/Crabp2/Ctf2/Cux2/Cxcr4/D130043K22Rik/Daam2/Dixdc1/Dll3/Dll4/Dlx2/Dpysl5/Draxin/Drd2/Drd3/Dusp10/Efnb3/Ell3/Enpp2/Ephb2/Fbxo31/Gata2/Gjc2/Gpr37l1/Hapln1/Hapln2/Hapln4/Hes2/Hes3/Hes7/Hey1/Hey2/Heyl/Igf1/Il33/Kdr/L1cam/Limk1/Lpar3/Mag/Map2/Map3k13/Map6/Mbp/Mt3/Myo5b/Ncan/Neurl1a/Ngf/Nkx6-1/Nos1/Nr2e1/Ntrk2…	111
up_reTSA_OHT	GO:0021700	developmental maturation	0.027957	389/28891	7.59724017231626e-12	6.48719896936116e-10	4.00521170487901e-10	Abhd2/Actl6b/Akap5/Aldh1a2/Baiap3/Barx2/Bcan/C1ql2/C2cd6/C3/Cabyr/Catsper4/Catspere2/Ccdc154/Cdh3/Cdh5/Cdk5r1/Cebpa/Cend1/Cngb1/Cntn2/Cntnap1/Cntnap2/Cspg4/Ddit3/Enpp1/Epha8/Esr2/Fam210b/Farp2/Fat4/Foxj1/Gal/Gata2/Gdf11/Grb14/Grin1/Grip2/Hoxb13/Igf1/Insl3/Kcne1/Kcnip2/Kdr/Lgi4/Lyl1/Map3k13/Msx2/Neurl1a/Neurog2/Ngf/Nppc/Nr4a2/Pabpc1l/Pcsk4/Phospho1/Pla2g3/Pou2f2/Pparg/Psen2/Ptk2b/Rab3a/Reck/Ret/Rf…	91
up_reTSA_OHT	GO:0030198	extracellular matrix organization	0.0187404	322/28891	3.31018432228388e-05	0.000389121	0.000240244	Adamts15/Adamts16/Adamts20/Adamts6/Adamtsl1/Atp7a/Ccn2/Col11a2/Col1a1/Col1a2/Col5a3/Col7a1/Col8a2/Colq/Comp/Crispld2/Ddr2/Egflam/Elf3/Eln/Fgfr4/Foxc2/Gfod2/Hapln2/Has3/Impg2/Itgb3/Kazald1/Kif9/Klk4/Lcp1/Lmx1b/Lox/Mad2l2/Mmp28/Mmp9/Myh11/Myo1e/Nepn/Nfkb2/Nphp3/Nr2e1/Olfml2a/Optc/Papln/Prickle1/Reck/Serac1/Serpinb5/Serpinf2/Slc2a10/Smoc1/Smoc2/Smpd3/Sox9/Spock2/Tgfb1/Tie1/Vwa1/Wdr72/Wnt3a	61
up_reTSA_OHT	GO:0007281	germ cell development	0.0239631	453/28891	9.25509607686695e-05	0.000912781	0.000563553	Abhd2/Armc12/Armc2/Axdnd1/Bmp8a/Bmp8b/Brdt/C2cd6/Cabyr/Catsper4/Catspere2/Ccdc63/Cep131/Cfap206/Cfap221/Cfap44/Cfap58/Cfap65/Cfap69/Ctcfl/Cxcr4/Dhh/Dnhd1/Eqtn/Fam209/Fscn3/Grb14/H19/Hspa2/Igf1/Insl3/Insl6/Kitl/Klc3/Klhl10/Lgr5/Majin/Mcmdc2/Mei1/Meig1/Meioc/Nanos2/Neurl1a/Nme5/Nppc/Nup210l/Osbp2/Pabpc1l/Paqr5/Paqr7/Pcsk4/Pla2g3/Prss43/Prss44/Ptk2b/Ropn1l/Rsph6a/Rxfp2/Septin14/Septin4/Spag6l/Spdya/…	78
down_reTSA_E14	GO:0016570	histone modification	0.0290167	164/28891	1.93587243681909e-24	7.14094945131642e-22	4.75307627250582e-22	Ash1l/Brd8/Crebbp/Ddx21/Dot1l/Eed/Ehmt2/Ep300/Hcfc1/Jmjd1c/Kansl1/Kansl2/Kat14/Kat2a/Kat2b/Kat5/Kat7/Kdm3a/Kdm3b/Kdm6a/Kmt2b/Kmt5b/Mbd3/Mcrs1/Msl1/Msl2/Msl3/Msl3l2/Mybbp1a/Nelfa/Nfyc/Noc2l/Pcgf6/Pml/Prdm12/Prdm14/Rnf2/Rrp8/Setbp1/Setd1a/Setd1b/Setd7/Setmar/Smarca4/Smyd1/Smyd5/Suv39h2/Taf5l/Tbl1x/Tbl1xr1/Uty/Wdr5b/Xbp1/Yeats4	54
down_reTSA_E14	GO:0019827	stem cell population maintenance	0.0322407	213/28891	5.13837600010494e-23	1.68481639736774e-20	1.12142802528606e-20	Arid1a/Bcl7a/Bcl7b/Bicral/Bmpr1a/Cdh2/Cnot2/Crebbp/Ddx6/Dppa2/Eif4e/Eomes/Esrrb/Fancc/Fgf10/Fgf4/Gnl3/Hmga2/Igf2bp1/Jmjd1c/Kat2a/Kdm2b/Kdm3a/Kdm4c/Klf4/Ldb1/Lif/Lin28a/Med6/Myc/Nanog/Nfib/Nodal/Pax8/Prdm14/Ptn/Raf1/Rbpj/Rest/Rif1/Sall1/Sall4/Setd1a/Sinhcaf/Smarca4/Smarce1/Smo/Sox2/Srrt/Stag2/Taf5l/Tal1/Tbx3/Tet1/Trim8/Wdr43/Yap1/Zfp36l2/Zhx2/Zic3	60
down_reTSA_E14	GO:0007369	gastrulation	0.0231059	186/28891	1.4421317264212e-13	1.23354513758521e-11	8.21058063005938e-12	Acvr2b/Ahdc1/Apela/Apln/Arid1a/Armc5/Bmp4/Bmpr1a/Bmpr2/Cul3/Dusp4/Eomes/Foxa2/Foxc1/Gdf3/Hmga2/Inhba/Itga5/Kdm6a/Klf4/Ldb1/Lef1/Lefty1/Nanog/Nodal/Nr0b1/Nsd1/Osr2/Otx2/Phldb2/Plpp3/Poglut1/Rnf2/Sfrp2/Smad3/Sox2/Sox7/Tal1/Tasor/Tgif1/Wnt5a/Zfp568/Zic3	43
down_reTSA_E14	GO:1990823	response to leukemia inhibitory factor	0.0306287	313/28891	9.38542574197026e-13	6.15475363656761e-11	4.09665600807404e-11	Arid5b/B3gnt2/Bclaf1/Cacybp/Chchd4/Creb1/Ctbp2/Eed/Eef1e1/Eif4a2/Enah/Fgf4/Fosl2/Foxd3/Gclm/Hells/Hk2/Hnrnpu/Ildr1/Kdm3a/Klf4/Lrrc2/Mat2a/Mcf2/Mga/Mir196a-1/Mir363/Mir7-1/Mir92-2/Mkrn1/Mras/Msc/Ncl/Nefh/Nr5a2/Nrp2/Otx2/Pax6/Pcolce2/Phc1/Pml/Prdm5/Rarg/Rif1/Rnf125/Smad7/Sox1/Spry2/Spry4/Srm/Tle4/Trim2/Ubtf/Ubxn2a/Vegfc/Xbp1/Zfp42	57
down_reTSA_E14	GO:0007498	mesoderm development	0.0171951	123/28891	6.44411167698134e-12	3.42640965022918e-10	2.28064720516779e-10	Acvr2b/Ahdc1/Armc5/Bmp4/Bmpr1a/Bmpr2/Eomes/Foxa2/Foxc1/Foxh1/Gdf3/Hmga2/Inhba/Kdm6a/Lef1/Nanog/Nodal/Otx2/Poglut1/Ppp2ca/Rps6ka6/Sall1/Sfrp2/Smad3/Smo/Tal1/Tbx3/Wnt5a/Yap1/Zfp36l1/Zic2/Zic3	32
down_reTSA_E14	GO:0050767	regulation of neurogenesis	0.0392262	494/28891	2.75103658050555e-11	1.30940466920514e-09	8.71550808017548e-10	Adnp/Bcl11a/Bhlhe40/Bmp4/Bmpr1a/Bmpr2/Caprin1/Cers2/Chd7/Cysltr1/Cysltr2/Dhx36/Efna5/Eif4g2/Ep300/Etv5/Fezf2/Fxr1/Gli3/Hes3/Hif1a/Hmga2/Hmgb2/Il33/Islr2/Itgb1/Jade2/Ldlr/Lef1/Lif/Lin28a/Map1b/Marcks/Mme/Myc/Mycn/Myrf/Nfatc4/Nkx2-2/Nkx6-2/Nr1d1/Nrg1/Ntn1/Obsl1/Pafah1b1/Pax6/Pias2/Plxnb1/Pou4f2/Prtg/Ptn/Ptprd/Rest/Sema3c/Sema3d/Sema4b/Sema6a/Skil/Smo/Snw1/Sox11/Sox2/Srrt/Vcan/Vegfc/Wnt5a/Wnt7b/Xrcc…	73
down_reTSA_E14	GO:0007492	endoderm development	0.0107469	79/28891	9.17198388139954e-08	1.99752947852473e-06	1.32957249350876e-06	Angpt2/Bmp4/Bmpr1a/Bptf/Dusp4/Eomes/Foxa2/Gdf3/Hmga2/Inhba/Itga5/Nanog/Nodal/Nr0b1/Otx2/Smad3/Sox2/Sox7/Tnrc6a/Zfp36l1	20
down_reTSA_E14	GO:0001829	trophectodermal cell differentiation	0.00537346	25/28891	1.60227265598757e-06	2.58377410263351e-05	1.71978186716871e-05	Cnot2/Cul3/Eomes/Esrrb/Foxd3/Nodal/Sox2/Sp1/Sp3/Yap1	10
down_reTSA_E14	GO:0007281	germ cell development	0.0257926	453/28891	0.000504993	0.00335638	0.00223404	Bcl2/Bcl2l1/Bmp4/Ccnb1/Ccnb1ip1/Cep57/Ctcf/Dazl/Ddias/Ehmt2/Epc1/Etv5/Fancc/Fndc3a/Fxr1/Gnasas1/Hmgb2/Inhbb/Jam2/Kat5/Kdm3a/Kmt2b/Kmt2d/Lin28a/Mfsd14a/Nanos3/Nodal/Pafah1b1/Plcb1/Prdm14/Ptn/Rnf2/Slc9a8/Spink1/Src/Tdrd12/Tial1/Tpgs1/Tssk6/Ube2j1/Wdr77/Wt1/Ythdc1/Ythdf2/Zdbf2/Zfp42/Zfp57/Zfx	48
down_reTSA_UT	GO:0019827	stem cell population maintenance	0.0328027	213/28891	9.42502963942591e-27	9.25852078246272e-24	6.10642709796489e-24	Arid1a/Bcl7a/Bcl7b/Bicral/Bmpr1a/Cdh2/Cdx2/Cnot2/Crebbp/Ddx6/Dppa2/Eif4e/Eomes/Esrrb/Fancc/Fgf10/Fgf4/Fzd7/Gnl3/Hmga2/Hnf1b/Igf2bp1/Jmjd1c/Kat2a/Kdm2b/Kdm3a/Kdm4c/Klf4/Ldb1/Lif/Lin28a/Med6/Nanog/Ncoa3/Nfib/Nodal/Nog/Phf19/Pramel7/Prdm14/Ptn/Raf1/Rbpj/Rest/Rif1/Sall1/Sall4/Setd1a/Sinhcaf/Six2/Ski/Smarcd1/Smo/Sox2/Taf5l/Tal1/Tbx3/Tcf7l1/Tcf7l2/Tead4/Tet1/Trim8/Wdr43/Yap1/Zfp36l2/Zfp706/Zhx2/Zic3	68
down_reTSA_UT	GO:0007369	gastrulation	0.0260492	186/28891	2.10201679035066e-19	5.6314940737849e-17	3.7142334960598e-17	Acvr2b/Ahdc1/Apela/Arid1a/Armc5/Bmp4/Bmpr1a/Cul3/Dkk1/Dusp4/Eomes/Foxa2/Fzd7/Gata4/Gata6/Gdf3/Hmga2/Hnf1b/Hoxa11/Il10/Itga5/Kdm6a/Klf4/Ldb1/Lef1/Map2k5/Mixl1/Nanog/Nckap1/Nodal/Nog/Nr0b1/Nsd1/Osr2/Otx2/Plpp3/Poglut1/Rnf2/Six2/Smad1/Smad3/Sox2/Sox7/T/Tal1/Tasor/Tgfbr2/Tgif1/Tlx2/Trp53/Wls/Wnt5a/Zfp568/Zic3	54
down_reTSA_UT	GO:0007498	mesoderm development	0.0192957	123/28891	1.23501371407872e-16	2.07976309450857e-14	1.3717009461933e-14	Acvr2b/Ahdc1/Armc5/Bmp4/Bmpr1a/Cited2/Dkk1/Eomes/Foxa2/Foxh1/Gdf3/Hmga2/Hoxa11/Kdm6a/Lef1/Lhx2/Mixl1/Nanog/Nckap1/Nodal/Nog/Otx2/Poglut1/Ppp2ca/Sall1/Six2/Smad1/Smad3/Smo/T/Tal1/Tbx3/Tcf7l1/Tlx2/Wls/Wnt5a/Yap1/Zfp36l1/Zic2/Zic3	40
down_reTSA_UT	GO:0016570	histone modification	0.0221901	164/28891	4.17313532960813e-16	6.35901552219319e-14	4.19406788767515e-14	Ash1l/Ash2l/Auts2/Brd8/Crebbp/Eed/Ep300/Hcfc1/Jmjd1c/Kansl1/Kansl2/Kat14/Kat2a/Kat2b/Kat7/Kdm3a/Kdm3b/Kdm6a/Kmt2b/Kmt5b/Morf4l1/Msl1/Msl2/Msl3/Msl3l2/Mta2/Mybbp1a/Nelfa/Nfyc/Noc2l/Pcgf6/Pml/Prdm14/Rnf2/Rrp8/Setbp1/Setd1a/Setd1b/Setd7/Setmar/Smyd1/Suv39h2/Suz12/Taf5l/Tbl1x/Tbl1xr1	46
down_reTSA_UT	GO:1990823	response to leukemia inhibitory factor	0.0289436	313/28891	2.28980315466524e-12	1.56931392948801e-10	1.03503586905492e-10	Adam23/Arid5b/B3gnt2/Bclaf1/Chchd4/Ctbp2/Eed/Eef1e1/Eif4a2/Enah/Fgf4/Fosl2/Foxd3/Gclm/Hells/Ildr1/Kdm3a/Klf4/Klf5/Laptm5/Lrrc2/Mcf2/Mga/Mir16-1/Mir18/Mir196a-1/Mir296/Mir34a/Mir363/Mir7-1/Mir92-2/Mkrn1/Mras/Msc/Mybl2/Nr5a2/Nrp2/Otx2/Pax6/Pcolce/Pcolce2/Phc1/Pml/Prdm5/Ptp4a3/Rarg/Rif1/Rnf125/Smad7/Sox1/Spry2/Spry4/Srm/Srsf7/Sstr1/Tle4/Ubtf/Ubxn2a/Vegfc/Zfp42	60
down_reTSA_UT	GO:0007492	endoderm development	0.0130246	79/28891	2.8249323821518e-12	1.89206266595486e-10	1.2479037424984e-10	Angpt2/Bmp4/Bmpr1a/Bptf/Dkk1/Dusp4/Eomes/Foxa2/Gata4/Gata6/Gdf3/Hmga2/Hnf1b/Itga5/Mixl1/Nanog/Nckap1/Nkx2-1/Nodal/Nog/Nr0b1/Otx2/Smad3/Sox2/Sox7/Tnrc6a/Zfp36l1	27
down_reTSA_UT	GO:0001829	trophectodermal cell differentiation	0.0067535	25/28891	1.92559585359187e-10	8.28427880370107e-09	5.46386898756417e-09	Cdx2/Cited2/Cnot2/Cul3/Eomes/Esrrb/Foxd3/Hopx/Nodal/Sox2/Sp1/Sp3/Tead4/Yap1	14
down_reTSA_UT	GO:0050767	regulation of neurogenesis	0.0347323	494/28891	7.43203105316311e-09	2.13679956230943e-07	1.40931916196823e-07	Adnp/Atf5/Bcl11a/Bdnf/Bhlhe40/Bhlhe41/Bmp4/Bmpr1a/Caprin1/Cers2/Chd7/Ctdsp1/Cysltr1/Dab1/Efna5/Eif4g2/Ep300/Gli3/Gsx2/Hif1a/Hmga2/Islr2/Jade2/Kras/Lef1/Lhx2/Lif/Lin28a/Marcks/Mme/Mycn/Myrf/Nf1/Nfatc4/Nkx6-2/Nog/Nrg1/Ntn1/Ntrk3/Obsl1/Olig2/Pafah1b1/Pax6/Pias2/Plxnb1/Plxnc1/Pou4f2/Ptn/Ptprd/Rest/Sema3c/Sema4b/Sema5b/Sema6a/Sgk1/Ski/Skil/Smo/Sox2/Tlx2/Trp53/Vax1/Vcan/Vegfc/Wls/Wnt5a/Wnt7b/Yap1/Ythdf…	72
down_reTSA_UT	GO:0007281	germ cell development	0.0236372	453/28891	0.00274819	0.0138918	0.00916229	Bcl2/Bcl2l1/Bmp4/Ccnb1/Cep57/Ctcf/Dazl/Ddias/Dmrt1/Dmrtb1/Dnmt3l/Edn1/Eif4g3/Epc1/Fancc/Fndc3a/Gnasas1/Ihh/Inhbb/Jam2/Kdm3a/Kmt2b/Kmt2d/Lin28a/Mfsd14a/Nanos3/Nodal/Pafah1b1/Pde5a/Prdm14/Ptn/Rnf2/Slc9a8/Sohlh2/Src/Tarbp2/Tial1/Tpgs1/Tssk6/Ube2j1/Wdr77/Wt1/Ythdc1/Ythdf2/Zbtb16/Zdbf2/Zfp42/Zfp57/Zfx	49
down_reTSA_OHT	GO:0019827	stem cell population maintenance	0.0342889	213/28891	8.25696377461292e-25	5.96255996574236e-22	4.15021073934492e-22	Arid1a/Bcl7a/Bcl7b/Bicral/Bmpr1a/Cdh2/Cdx2/Cnot2/Crebbp/Ddx6/Eomes/Esrrb/Fancc/Fancd2/Fgf10/Fgf4/Fzd7/Gnl3/Gsdma3/Hes1/Hmga2/Igf2bp1/Jmjd1c/Kat2a/Kdm2b/Kdm4c/Klf4/Ldb1/Lif/Lin28a/Nanog/Ncoa3/Nfib/Nkap/Nodal/Nog/Pax8/Prdm14/Ptn/Raf1/Rbpj/Rest/Rif1/Sall1/Sall4/Sinhcaf/Smarcb1/Smo/Sox2/Stag2/Taf5l/Tal1/Tbx3/Tead4/Tet1/Trim8/Wdr43/Yap1/Zfp36l2/Zhx2/Zic3	61
down_reTSA_OHT	GO:0016570	histone modification	0.0236088	164/28891	1.32005940807664e-15	3.17749300019116e-13	2.21167848195297e-13	Ash1l/Brd8/Crebbp/Eed/Ep300/Hcfc1/Jmjd1c/Kansl1/Kansl2/Kat14/Kat2a/Kat2b/Kat7/Kdm3b/Kdm6a/Kmt2b/Kmt5b/Mcrs1/Morf4l1/Msl1/Msl2/Msl3/Msl3l2/Mta1/Mybbp1a/Nfyc/Noc2l/Pml/Prdm14/Rnf2/Rrp8/Setbp1/Setd1b/Setd7/Setdb2/Setmar/Smyd1/Suv39h2/Taf5l/Tbl1x/Tbl1xr1/Yeats4	42
down_reTSA_OHT	GO:0007498	mesoderm development	0.0185497	123/28891	3.46856477606795e-13	4.35606493724881e-11	3.03201772187175e-11	Acvr2b/Ahdc1/Armc5/Bmpr1a/Cited2/Eomes/Ets2/Foxh1/Gdf3/Hmga2/Hoxa11/Kdm6a/Lef1/Nanog/Nckap1/Nodal/Nog/Otx2/Poglut1/Ppp2ca/Sall1/Smad1/Smad3/Smo/Tal1/Tbx3/Tlx2/Wls/Wnt5a/Yap1/Zfp36l1/Zic2/Zic3	33
down_reTSA_OHT	GO:0007369	gastrulation	0.0230467	186/28891	6.5545664266612e-13	7.28187120131187e-11	5.06851088053558e-11	Acvr2b/Ahdc1/Arid1a/Armc5/Bmpr1a/Cul3/Eomes/Ets2/Fzd7/Gata6/Gdf3/Hmga2/Hoxa11/Il10/Itga5/Kdm6a/Klf4/Ldb1/Lef1/Lefty1/Nanog/Nckap1/Nodal/Nog/Nr0b1/Nsd1/Otx2/Plpp3/Poglut1/Rnf2/Smad1/Smad3/Sox2/Sox7/Tal1/Tasor/Tgif1/Tlx2/Wls/Wnt5a/Zic3	41
down_reTSA_OHT	GO:0001829	trophectodermal cell differentiation	0.00730748	25/28891	4.53213940649766e-10	2.35875399561594e-08	1.64179919704325e-08	Cdx2/Cited2/Cnot2/Cul3/Eomes/Esrrb/Foxd3/Hopx/Nodal/Sox2/Sp3/Tead4/Yap1	13
down_reTSA_OHT	GO:1990823	response to leukemia inhibitory factor	0.0269815	313/28891	4.9989010057034e-09	1.863138781287e-07	1.29682864799912e-07	Arid5b/Bclaf1/Chchd4/Ctbp2/Eed/Eef1e1/Eif4a2/Enah/Fgf4/Foxd3/Gclm/Hells/Hnrnpu/Ildr1/Klf4/Lrrc2/Mat2a/Mcf2/Mir16-1/Mir196a-1/Mir34a/Mir363/Mir7-1/Mir92-2/Mkrn1/Mras/Msc/Mybl2/Nr5a2/Otx2/Phc1/Pml/Prdm5/Ptp4a3/Rarg/Rif1/Rnf125/Smad7/Sox1/Spry2/Spry4/Srsf7/Sstr1/Tle4/Ubtf/Ubxn2a/Vegfc/Zfp42	48
down_reTSA_OHT	GO:0050767	regulation of neurogenesis	0.034851	494/28891	8.3164444616873e-08	2.08887389805076e-06	1.45395047339339e-06	Adnp/Atf5/Bcl11a/Bhlhe40/Bhlhe41/Bmpr1a/Caprin1/Cers2/Chd7/Ctdsp1/Cysltr1/Efna5/Ep300/Gli3/Gsx2/Hes1/Hif1a/Hmga2/Hmgb2/Islr2/Jade2/Kras/Lef1/Lif/Lin28a/Marcks/Mdk/Mme/Mycn/Myrf/Nfatc4/Nkx6-2/Nog/Ntn1/Obsl1/Olig2/Pafah1b1/Pias2/Plxnb1/Plxnc1/Pou4f2/Ptn/Rest/Sema3c/Sema4b/Sema5b/Serpinf1/Skil/Smo/Snw1/Sox2/Stau2/Tlx2/Vcan/Vegfc/Wls/Wnt5a/Yap1/Ythdf2/Ywhah/Zeb2/Zfp365	62
down_reTSA_OHT	GO:0007492	endoderm development	0.0106802	79/28891	2.28036826752247e-07	5.227653762491e-06	3.6386828663057e-06	Angpt2/Bmpr1a/Bptf/Eomes/Gata6/Gdf3/Hmga2/Itga5/Nanog/Nckap1/Nodal/Nog/Nr0b1/Otx2/Smad3/Sox2/Sox7/Tnrc6a/Zfp36l1	19
down_reTSA_OHT	GO:0007281	germ cell development	0.0252951	453/28891	0.00112252	0.0074796	0.00520614	Bcl2/Bcl2l1/Cep57/Cfap43/Ctcf/Ddias/Dmrt1/Dmrtb1/Edn1/Eif4g3/Epc1/Fancc/Fndc3a/Gnasas1/Hmgb2/Ihh/Inhbb/Jam2/Kmt2b/Kmt2d/Lin28a/Map7/Mdk/Mei4/Nodal/Pafah1b1/Pde5a/Prdm14/Ptn/Rnf2/Slc9a8/Src/Stau2/Tpgs1/Tssk6/Ube2j1/Wt1/Ythdc1/Ythdf2/Zbtb16/Zdbf2/Zfp42/Zfp57/Zfx/Zpbp	45
